# Supplementary material for: Blueprinting extendable nanomaterials with standardized protein blocks
Source: Nature. 2024 Mar 13;627(8005):898–904. doi: 10.1038/s41586-024-07188-4 (PMC10972742; doi:10.1038/s41586-024-07188-4)
Supplement: Supplementary file 4 — Design models with ideal backbones as well as experimentally determined structures for comparison. For reference to design names, see Supplementary Fig. 1. [file 41586_2024_7188_MOESM4_ESM.zip › THR33_design.pdb]

HEADER                                            22-OCT-21   XXXX              
EXPDTA    THEORETICAL MODEL                                                     
REMARK 220                                                                      
REMARK 220 EXPERIMENTAL DETAILS                                                 
REMARK 220  EXPERIMENT TYPE                : THEORETICAL MODELLING              
REMARK 220  DATE OF DATA COLLECTION        : 22-OCT-21                          
REMARK 220                                                                      
REMARK 220 REMARK: MODEL GENERATED BY ROSETTA                                   
REMARK 220  VERSION 2021.41+HEAD.36da336f772                                    
ATOM      1  N   ASP A   1    -112.891 -21.079 -24.230  1.00  0.00           N  
ATOM      2  CA  ASP A   1    -112.985 -20.417 -25.532  1.00  0.00           C  
ATOM      3  C   ASP A   1    -111.788 -20.747 -26.435  1.00  0.00           C  
ATOM      4  O   ASP A   1    -111.880 -20.662 -27.660  1.00  0.00           O  
ATOM      5  CB  ASP A   1    -113.086 -18.901 -25.347  1.00  0.00           C  
ATOM      6  CG  ASP A   1    -114.432 -18.460 -24.789  1.00  0.00           C  
ATOM      7  OD1 ASP A   1    -115.351 -19.245 -24.818  1.00  0.00           O  
ATOM      8  OD2 ASP A   1    -114.529 -17.343 -24.340  1.00  0.00           O  
ATOM      9 1H   ASP A   1    -113.687 -20.838 -23.675  1.00  0.00           H  
ATOM     10 2H   ASP A   1    -112.864 -22.070 -24.361  1.00  0.00           H  
ATOM     11 3H   ASP A   1    -112.058 -20.782 -23.764  1.00  0.00           H  
ATOM     12  HA  ASP A   1    -113.887 -20.767 -26.034  1.00  0.00           H  
ATOM     13 1HB  ASP A   1    -112.300 -18.564 -24.671  1.00  0.00           H  
ATOM     14 2HB  ASP A   1    -112.926 -18.406 -26.306  1.00  0.00           H  
ATOM     15  N   LEU A   2    -110.699 -21.114 -25.791  1.00  0.00           N  
ATOM     16  CA  LEU A   2    -109.461 -21.548 -26.427  1.00  0.00           C  
ATOM     17  C   LEU A   2    -109.702 -22.734 -27.351  1.00  0.00           C  
ATOM     18  O   LEU A   2    -109.150 -22.799 -28.450  1.00  0.00           O  
ATOM     19  CB  LEU A   2    -108.423 -21.924 -25.363  1.00  0.00           C  
ATOM     20  CG  LEU A   2    -107.060 -22.383 -25.897  1.00  0.00           C  
ATOM     21  CD1 LEU A   2    -106.426 -21.259 -26.706  1.00  0.00           C  
ATOM     22  CD2 LEU A   2    -106.168 -22.787 -24.732  1.00  0.00           C  
ATOM     23  H   LEU A   2    -110.698 -21.103 -24.781  1.00  0.00           H  
ATOM     24  HA  LEU A   2    -109.071 -20.723 -27.022  1.00  0.00           H  
ATOM     25 1HB  LEU A   2    -108.254 -21.060 -24.722  1.00  0.00           H  
ATOM     26 2HB  LEU A   2    -108.828 -22.730 -24.752  1.00  0.00           H  
ATOM     27  HG  LEU A   2    -107.197 -23.236 -26.562  1.00  0.00           H  
ATOM     28 1HD1 LEU A   2    -105.458 -21.585 -27.086  1.00  0.00           H  
ATOM     29 2HD1 LEU A   2    -107.076 -21.003 -27.544  1.00  0.00           H  
ATOM     30 3HD1 LEU A   2    -106.291 -20.385 -26.071  1.00  0.00           H  
ATOM     31 1HD2 LEU A   2    -105.199 -23.114 -25.112  1.00  0.00           H  
ATOM     32 2HD2 LEU A   2    -106.028 -21.935 -24.067  1.00  0.00           H  
ATOM     33 3HD2 LEU A   2    -106.636 -23.604 -24.182  1.00  0.00           H  
ATOM     34  N   GLU A   3    -110.547 -23.655 -26.845  1.00  0.00           N  
ATOM     35  CA  GLU A   3    -110.865 -24.841 -27.632  1.00  0.00           C  
ATOM     36  C   GLU A   3    -111.557 -24.469 -28.937  1.00  0.00           C  
ATOM     37  O   GLU A   3    -111.265 -25.036 -29.989  1.00  0.00           O  
ATOM     38  CB  GLU A   3    -111.751 -25.793 -26.826  1.00  0.00           C  
ATOM     39  CG  GLU A   3    -111.067 -26.421 -25.620  1.00  0.00           C  
ATOM     40  CD  GLU A   3    -111.035 -25.510 -24.426  1.00  0.00           C  
ATOM     41  OE1 GLU A   3    -111.545 -24.419 -24.520  1.00  0.00           O  
ATOM     42  OE2 GLU A   3    -110.498 -25.904 -23.417  1.00  0.00           O  
ATOM     43  H   GLU A   3    -110.946 -23.506 -25.930  1.00  0.00           H  
ATOM     44  HA  GLU A   3    -109.934 -25.354 -27.876  1.00  0.00           H  
ATOM     45 1HB  GLU A   3    -112.631 -25.257 -26.470  1.00  0.00           H  
ATOM     46 2HB  GLU A   3    -112.099 -26.600 -27.471  1.00  0.00           H  
ATOM     47 1HG  GLU A   3    -111.595 -27.336 -25.351  1.00  0.00           H  
ATOM     48 2HG  GLU A   3    -110.048 -26.691 -25.894  1.00  0.00           H  
ATOM     49  N   LYS A   4    -112.480 -23.493 -28.803  1.00  0.00           N  
ATOM     50  CA  LYS A   4    -113.215 -23.042 -29.979  1.00  0.00           C  
ATOM     51  C   LYS A   4    -112.278 -22.442 -31.018  1.00  0.00           C  
ATOM     52  O   LYS A   4    -112.427 -22.684 -32.216  1.00  0.00           O  
ATOM     53  CB  LYS A   4    -114.283 -22.021 -29.583  1.00  0.00           C  
ATOM     54  CG  LYS A   4    -115.457 -22.606 -28.810  1.00  0.00           C  
ATOM     55  CD  LYS A   4    -116.464 -21.529 -28.435  1.00  0.00           C  
ATOM     56  CE  LYS A   4    -117.632 -22.111 -27.652  1.00  0.00           C  
ATOM     57  NZ  LYS A   4    -118.606 -21.062 -27.245  1.00  0.00           N  
ATOM     58  H   LYS A   4    -112.644 -23.094 -27.890  1.00  0.00           H  
ATOM     59  HA  LYS A   4    -113.707 -23.904 -30.431  1.00  0.00           H  
ATOM     60 1HB  LYS A   4    -113.832 -21.242 -28.968  1.00  0.00           H  
ATOM     61 2HB  LYS A   4    -114.679 -21.543 -30.480  1.00  0.00           H  
ATOM     62 1HG  LYS A   4    -115.955 -23.361 -29.420  1.00  0.00           H  
ATOM     63 2HG  LYS A   4    -115.092 -23.083 -27.900  1.00  0.00           H  
ATOM     64 1HD  LYS A   4    -115.974 -20.767 -27.828  1.00  0.00           H  
ATOM     65 2HD  LYS A   4    -116.846 -21.058 -29.341  1.00  0.00           H  
ATOM     66 1HE  LYS A   4    -118.147 -22.851 -28.262  1.00  0.00           H  
ATOM     67 2HE  LYS A   4    -117.258 -22.608 -26.756  1.00  0.00           H  
ATOM     68 1HZ  LYS A   4    -119.363 -21.487 -26.728  1.00  0.00           H  
ATOM     69 2HZ  LYS A   4    -118.143 -20.379 -26.662  1.00  0.00           H  
ATOM     70 3HZ  LYS A   4    -118.975 -20.607 -28.068  1.00  0.00           H  
ATOM     71  N   VAL A   5    -111.314 -21.656 -30.494  1.00  0.00           N  
ATOM     72  CA  VAL A   5    -110.350 -21.021 -31.383  1.00  0.00           C  
ATOM     73  C   VAL A   5    -109.526 -22.059 -32.135  1.00  0.00           C  
ATOM     74  O   VAL A   5    -109.262 -21.910 -33.328  1.00  0.00           O  
ATOM     75  CB  VAL A   5    -109.407 -20.104 -30.581  1.00  0.00           C  
ATOM     76  CG1 VAL A   5    -108.278 -19.597 -31.465  1.00  0.00           C  
ATOM     77  CG2 VAL A   5    -110.193 -18.944 -29.990  1.00  0.00           C  
ATOM     78  H   VAL A   5    -111.279 -21.522 -29.493  1.00  0.00           H  
ATOM     79  HA  VAL A   5    -110.894 -20.415 -32.108  1.00  0.00           H  
ATOM     80  HB  VAL A   5    -108.951 -20.682 -29.777  1.00  0.00           H  
ATOM     81 1HG1 VAL A   5    -107.621 -18.951 -30.882  1.00  0.00           H  
ATOM     82 2HG1 VAL A   5    -107.707 -20.443 -31.848  1.00  0.00           H  
ATOM     83 3HG1 VAL A   5    -108.694 -19.032 -32.299  1.00  0.00           H  
ATOM     84 1HG2 VAL A   5    -109.520 -18.300 -29.423  1.00  0.00           H  
ATOM     85 2HG2 VAL A   5    -110.654 -18.369 -30.794  1.00  0.00           H  
ATOM     86 3HG2 VAL A   5    -110.969 -19.329 -29.328  1.00  0.00           H  
ATOM     87  N   ARG A   6    -109.142 -23.103 -31.374  1.00  0.00           N  
ATOM     88  CA  ARG A   6    -108.348 -24.169 -31.973  1.00  0.00           C  
ATOM     89  C   ARG A   6    -109.115 -24.866 -33.089  1.00  0.00           C  
ATOM     90  O   ARG A   6    -108.554 -25.179 -34.139  1.00  0.00           O  
ATOM     91  CB  ARG A   6    -107.946 -25.194 -30.923  1.00  0.00           C  
ATOM     92  CG  ARG A   6    -107.003 -26.279 -31.416  1.00  0.00           C  
ATOM     93  CD  ARG A   6    -106.631 -27.220 -30.328  1.00  0.00           C  
ATOM     94  NE  ARG A   6    -105.898 -26.554 -29.263  1.00  0.00           N  
ATOM     95  CZ  ARG A   6    -104.577 -26.289 -29.293  1.00  0.00           C  
ATOM     96  NH1 ARG A   6    -103.860 -26.639 -30.338  1.00  0.00           N  
ATOM     97  NH2 ARG A   6    -104.002 -25.678 -28.272  1.00  0.00           N  
ATOM     98  H   ARG A   6    -109.411 -23.129 -30.400  1.00  0.00           H  
ATOM     99  HA  ARG A   6    -107.443 -23.731 -32.396  1.00  0.00           H  
ATOM    100 1HB  ARG A   6    -107.459 -24.688 -30.090  1.00  0.00           H  
ATOM    101 2HB  ARG A   6    -108.838 -25.684 -30.532  1.00  0.00           H  
ATOM    102 1HG  ARG A   6    -107.487 -26.849 -32.210  1.00  0.00           H  
ATOM    103 2HG  ARG A   6    -106.091 -25.822 -31.801  1.00  0.00           H  
ATOM    104 1HD  ARG A   6    -107.533 -27.656 -29.900  1.00  0.00           H  
ATOM    105 2HD  ARG A   6    -106.001 -28.012 -30.731  1.00  0.00           H  
ATOM    106  HE  ARG A   6    -106.416 -26.270 -28.442  1.00  0.00           H  
ATOM    107 1HH1 ARG A   6    -104.299 -27.106 -31.118  1.00  0.00           H  
ATOM    108 2HH1 ARG A   6    -102.870 -26.440 -30.360  1.00  0.00           H  
ATOM    109 1HH2 ARG A   6    -104.554 -25.409 -27.468  1.00  0.00           H  
ATOM    110 2HH2 ARG A   6    -103.013 -25.479 -28.294  1.00  0.00           H  
ATOM    111  N   LEU A   7    -110.415 -25.086 -32.802  1.00  0.00           N  
ATOM    112  CA  LEU A   7    -111.262 -25.745 -33.788  1.00  0.00           C  
ATOM    113  C   LEU A   7    -111.363 -24.922 -35.066  1.00  0.00           C  
ATOM    114  O   LEU A   7    -111.317 -25.464 -36.170  1.00  0.00           O  
ATOM    115  CB  LEU A   7    -112.664 -25.979 -33.211  1.00  0.00           C  
ATOM    116  CG  LEU A   7    -112.757 -27.022 -32.090  1.00  0.00           C  
ATOM    117  CD1 LEU A   7    -114.160 -27.009 -31.499  1.00  0.00           C  
ATOM    118  CD2 LEU A   7    -112.410 -28.396 -32.645  1.00  0.00           C  
ATOM    119  H   LEU A   7    -110.778 -24.788 -31.907  1.00  0.00           H  
ATOM    120  HA  LEU A   7    -110.820 -26.710 -34.034  1.00  0.00           H  
ATOM    121 1HB  LEU A   7    -113.039 -25.035 -32.816  1.00  0.00           H  
ATOM    122 2HB  LEU A   7    -113.323 -26.299 -34.017  1.00  0.00           H  
ATOM    123  HG  LEU A   7    -112.057 -26.765 -31.294  1.00  0.00           H  
ATOM    124 1HD1 LEU A   7    -114.226 -27.751 -30.702  1.00  0.00           H  
ATOM    125 2HD1 LEU A   7    -114.374 -26.021 -31.092  1.00  0.00           H  
ATOM    126 3HD1 LEU A   7    -114.885 -27.247 -32.276  1.00  0.00           H  
ATOM    127 1HD2 LEU A   7    -112.475 -29.137 -31.849  1.00  0.00           H  
ATOM    128 2HD2 LEU A   7    -113.110 -28.654 -33.440  1.00  0.00           H  
ATOM    129 3HD2 LEU A   7    -111.396 -28.381 -33.045  1.00  0.00           H  
ATOM    130  N   ALA A   8    -111.500 -23.597 -34.851  1.00  0.00           N  
ATOM    131  CA  ALA A   8    -111.606 -22.696 -35.992  1.00  0.00           C  
ATOM    132  C   ALA A   8    -110.347 -22.743 -36.849  1.00  0.00           C  
ATOM    133  O   ALA A   8    -110.420 -22.745 -38.077  1.00  0.00           O  
ATOM    134  CB  ALA A   8    -111.874 -21.274 -35.521  1.00  0.00           C  
ATOM    135  H   ALA A   8    -111.527 -23.253 -33.901  1.00  0.00           H  
ATOM    136  HA  ALA A   8    -112.442 -23.027 -36.608  1.00  0.00           H  
ATOM    137 1HB  ALA A   8    -111.950 -20.613 -36.384  1.00  0.00           H  
ATOM    138 2HB  ALA A   8    -112.807 -21.246 -34.959  1.00  0.00           H  
ATOM    139 3HB  ALA A   8    -111.056 -20.943 -34.882  1.00  0.00           H  
ATOM    140  N   VAL A   9    -109.203 -22.779 -36.135  1.00  0.00           N  
ATOM    141  CA  VAL A   9    -107.926 -22.827 -36.836  1.00  0.00           C  
ATOM    142  C   VAL A   9    -107.806 -24.091 -37.678  1.00  0.00           C  
ATOM    143  O   VAL A   9    -107.323 -24.051 -38.810  1.00  0.00           O  
ATOM    144  CB  VAL A   9    -106.762 -22.772 -35.829  1.00  0.00           C  
ATOM    145  CG1 VAL A   9    -105.437 -23.023 -36.532  1.00  0.00           C  
ATOM    146  CG2 VAL A   9    -106.751 -21.425 -35.123  1.00  0.00           C  
ATOM    147  H   VAL A   9    -109.252 -22.772 -35.126  1.00  0.00           H  
ATOM    148  HA  VAL A   9    -107.860 -21.960 -37.495  1.00  0.00           H  
ATOM    149  HB  VAL A   9    -106.892 -23.567 -35.094  1.00  0.00           H  
ATOM    150 1HG1 VAL A   9    -104.625 -22.981 -35.805  1.00  0.00           H  
ATOM    151 2HG1 VAL A   9    -105.454 -24.008 -37.000  1.00  0.00           H  
ATOM    152 3HG1 VAL A   9    -105.279 -22.261 -37.295  1.00  0.00           H  
ATOM    153 1HG2 VAL A   9    -105.926 -21.393 -34.412  1.00  0.00           H  
ATOM    154 2HG2 VAL A   9    -106.627 -20.630 -35.858  1.00  0.00           H  
ATOM    155 3HG2 VAL A   9    -107.693 -21.284 -34.592  1.00  0.00           H  
ATOM    156  N   GLU A  10    -108.270 -25.199 -37.064  1.00  0.00           N  
ATOM    157  CA  GLU A  10    -108.215 -26.478 -37.764  1.00  0.00           C  
ATOM    158  C   GLU A  10    -109.058 -26.449 -39.031  1.00  0.00           C  
ATOM    159  O   GLU A  10    -108.650 -26.964 -40.072  1.00  0.00           O  
ATOM    160  CB  GLU A  10    -108.690 -27.608 -36.848  1.00  0.00           C  
ATOM    161  CG  GLU A  10    -107.740 -27.933 -35.704  1.00  0.00           C  
ATOM    162  CD  GLU A  10    -108.276 -28.992 -34.781  1.00  0.00           C  
ATOM    163  OE1 GLU A  10    -109.405 -29.386 -34.952  1.00  0.00           O  
ATOM    164  OE2 GLU A  10    -107.556 -29.406 -33.904  1.00  0.00           O  
ATOM    165  H   GLU A  10    -108.648 -25.123 -36.131  1.00  0.00           H  
ATOM    166  HA  GLU A  10    -107.180 -26.671 -38.049  1.00  0.00           H  
ATOM    167 1HB  GLU A  10    -109.656 -27.344 -36.416  1.00  0.00           H  
ATOM    168 2HB  GLU A  10    -108.831 -28.516 -37.434  1.00  0.00           H  
ATOM    169 1HG  GLU A  10    -106.792 -28.275 -36.119  1.00  0.00           H  
ATOM    170 2HG  GLU A  10    -107.550 -27.024 -35.135  1.00  0.00           H  
ATOM    171  N   ALA A  11    -110.245 -25.824 -38.881  1.00  0.00           N  
ATOM    172  CA  ALA A  11    -111.149 -25.726 -40.022  1.00  0.00           C  
ATOM    173  C   ALA A  11    -110.519 -24.929 -41.157  1.00  0.00           C  
ATOM    174  O   ALA A  11    -110.641 -25.294 -42.326  1.00  0.00           O  
ATOM    175  CB  ALA A  11    -112.467 -25.094 -39.600  1.00  0.00           C  
ATOM    176  H   ALA A  11    -110.486 -25.434 -37.981  1.00  0.00           H  
ATOM    177  HA  ALA A  11    -111.341 -26.735 -40.388  1.00  0.00           H  
ATOM    178 1HB  ALA A  11    -113.131 -25.028 -40.462  1.00  0.00           H  
ATOM    179 2HB  ALA A  11    -112.934 -25.707 -38.829  1.00  0.00           H  
ATOM    180 3HB  ALA A  11    -112.283 -24.096 -39.207  1.00  0.00           H  
ATOM    181  N   ALA A  12    -109.847 -23.834 -40.745  1.00  0.00           N  
ATOM    182  CA  ALA A  12    -109.195 -22.983 -41.734  1.00  0.00           C  
ATOM    183  C   ALA A  12    -108.114 -23.746 -42.490  1.00  0.00           C  
ATOM    184  O   ALA A  12    -107.978 -23.609 -43.706  1.00  0.00           O  
ATOM    185  CB  ALA A  12    -108.603 -21.751 -41.066  1.00  0.00           C  
ATOM    186  H   ALA A  12    -109.807 -23.623 -39.759  1.00  0.00           H  
ATOM    187  HA  ALA A  12    -109.947 -22.667 -42.457  1.00  0.00           H  
ATOM    188 1HB  ALA A  12    -108.120 -21.126 -41.817  1.00  0.00           H  
ATOM    189 2HB  ALA A  12    -109.397 -21.185 -40.579  1.00  0.00           H  
ATOM    190 3HB  ALA A  12    -107.869 -22.058 -40.323  1.00  0.00           H  
ATOM    191  N   ALA A  13    -107.365 -24.547 -41.705  1.00  0.00           N  
ATOM    192  CA  ALA A  13    -106.294 -25.334 -42.306  1.00  0.00           C  
ATOM    193  C   ALA A  13    -106.843 -26.324 -43.325  1.00  0.00           C  
ATOM    194  O   ALA A  13    -106.266 -26.512 -44.396  1.00  0.00           O  
ATOM    195  CB  ALA A  13    -105.506 -26.066 -41.229  1.00  0.00           C  
ATOM    196  H   ALA A  13    -107.559 -24.588 -40.715  1.00  0.00           H  
ATOM    197  HA  ALA A  13    -105.625 -24.652 -42.830  1.00  0.00           H  
ATOM    198 1HB  ALA A  13    -104.711 -26.649 -41.693  1.00  0.00           H  
ATOM    199 2HB  ALA A  13    -105.071 -25.342 -40.541  1.00  0.00           H  
ATOM    200 3HB  ALA A  13    -106.171 -26.732 -40.682  1.00  0.00           H  
ATOM    201  N   ARG A  14    -107.978 -26.937 -42.932  1.00  0.00           N  
ATOM    202  CA  ARG A  14    -108.609 -27.908 -43.819  1.00  0.00           C  
ATOM    203  C   ARG A  14    -109.043 -27.259 -45.127  1.00  0.00           C  
ATOM    204  O   ARG A  14    -108.877 -27.836 -46.202  1.00  0.00           O  
ATOM    205  CB  ARG A  14    -109.817 -28.543 -43.146  1.00  0.00           C  
ATOM    206  CG  ARG A  14    -109.489 -29.472 -41.988  1.00  0.00           C  
ATOM    207  CD  ARG A  14    -110.705 -30.142 -41.460  1.00  0.00           C  
ATOM    208  NE  ARG A  14    -110.401 -31.003 -40.328  1.00  0.00           N  
ATOM    209  CZ  ARG A  14    -110.487 -30.628 -39.037  1.00  0.00           C  
ATOM    210  NH1 ARG A  14    -110.867 -29.407 -38.731  1.00  0.00           N  
ATOM    211  NH2 ARG A  14    -110.189 -31.487 -38.078  1.00  0.00           N  
ATOM    212  H   ARG A  14    -108.372 -26.712 -42.029  1.00  0.00           H  
ATOM    213  HA  ARG A  14    -107.885 -28.691 -44.045  1.00  0.00           H  
ATOM    214 1HB  ARG A  14    -110.473 -27.762 -42.766  1.00  0.00           H  
ATOM    215 2HB  ARG A  14    -110.382 -29.117 -43.880  1.00  0.00           H  
ATOM    216 1HG  ARG A  14    -108.792 -30.240 -42.324  1.00  0.00           H  
ATOM    217 2HG  ARG A  14    -109.034 -28.899 -41.179  1.00  0.00           H  
ATOM    218 1HD  ARG A  14    -111.422 -29.389 -41.133  1.00  0.00           H  
ATOM    219 2HD  ARG A  14    -111.152 -30.753 -42.243  1.00  0.00           H  
ATOM    220  HE  ARG A  14    -110.105 -31.950 -40.524  1.00  0.00           H  
ATOM    221 1HH1 ARG A  14    -111.095 -28.750 -39.464  1.00  0.00           H  
ATOM    222 2HH1 ARG A  14    -110.932 -29.126 -37.764  1.00  0.00           H  
ATOM    223 1HH2 ARG A  14    -109.897 -32.426 -38.314  1.00  0.00           H  
ATOM    224 2HH2 ARG A  14    -110.253 -31.206 -37.111  1.00  0.00           H  
ATOM    225  N   ALA A  15    -109.601 -26.041 -44.971  1.00  0.00           N  
ATOM    226  CA  ALA A  15    -110.060 -25.311 -46.146  1.00  0.00           C  
ATOM    227  C   ALA A  15    -108.904 -25.003 -47.089  1.00  0.00           C  
ATOM    228  O   ALA A  15    -109.038 -25.119 -48.308  1.00  0.00           O  
ATOM    229  CB  ALA A  15    -110.760 -24.025 -45.731  1.00  0.00           C  
ATOM    230  H   ALA A  15    -109.692 -25.657 -44.041  1.00  0.00           H  
ATOM    231  HA  ALA A  15    -110.769 -25.942 -46.681  1.00  0.00           H  
ATOM    232 1HB  ALA A  15    -111.096 -23.491 -46.619  1.00  0.00           H  
ATOM    233 2HB  ALA A  15    -111.619 -24.264 -45.104  1.00  0.00           H  
ATOM    234 3HB  ALA A  15    -110.067 -23.398 -45.172  1.00  0.00           H  
ATOM    235  N   MET A  16    -107.778 -24.611 -46.461  1.00  0.00           N  
ATOM    236  CA  MET A  16    -106.595 -24.286 -47.249  1.00  0.00           C  
ATOM    237  C   MET A  16    -106.106 -25.499 -48.031  1.00  0.00           C  
ATOM    238  O   MET A  16    -105.724 -25.385 -49.196  1.00  0.00           O  
ATOM    239  CB  MET A  16    -105.486 -23.754 -46.343  1.00  0.00           C  
ATOM    240  CG  MET A  16    -105.769 -22.386 -45.739  1.00  0.00           C  
ATOM    241  SD  MET A  16    -104.453 -21.825 -44.641  1.00  0.00           S  
ATOM    242  CE  MET A  16    -105.140 -20.280 -44.051  1.00  0.00           C  
ATOM    243  H   MET A  16    -107.774 -24.548 -45.453  1.00  0.00           H  
ATOM    244  HA  MET A  16    -106.861 -23.513 -47.970  1.00  0.00           H  
ATOM    245 1HB  MET A  16    -105.319 -24.452 -45.524  1.00  0.00           H  
ATOM    246 2HB  MET A  16    -104.556 -23.684 -46.909  1.00  0.00           H  
ATOM    247 1HG  MET A  16    -105.888 -21.653 -46.537  1.00  0.00           H  
ATOM    248 2HG  MET A  16    -106.699 -22.424 -45.171  1.00  0.00           H  
ATOM    249 1HE  MET A  16    -104.440 -19.811 -43.359  1.00  0.00           H  
ATOM    250 2HE  MET A  16    -105.317 -19.614 -44.896  1.00  0.00           H  
ATOM    251 3HE  MET A  16    -106.082 -20.474 -43.537  1.00  0.00           H  
ATOM    252  N   ASP A  17    -106.142 -26.651 -47.329  1.00  0.00           N  
ATOM    253  CA  ASP A  17    -105.701 -27.887 -47.963  1.00  0.00           C  
ATOM    254  C   ASP A  17    -106.571 -28.231 -49.166  1.00  0.00           C  
ATOM    255  O   ASP A  17    -106.069 -28.658 -50.205  1.00  0.00           O  
ATOM    256  CB  ASP A  17    -105.728 -29.043 -46.960  1.00  0.00           C  
ATOM    257  CG  ASP A  17    -104.627 -28.944 -45.912  1.00  0.00           C  
ATOM    258  OD1 ASP A  17    -103.704 -28.192 -46.118  1.00  0.00           O  
ATOM    259  OD2 ASP A  17    -104.721 -29.620 -44.916  1.00  0.00           O  
ATOM    260  H   ASP A  17    -106.474 -26.635 -46.375  1.00  0.00           H  
ATOM    261  HA  ASP A  17    -104.677 -27.751 -48.311  1.00  0.00           H  
ATOM    262 1HB  ASP A  17    -106.692 -29.062 -46.452  1.00  0.00           H  
ATOM    263 2HB  ASP A  17    -105.619 -29.989 -47.492  1.00  0.00           H  
ATOM    264  N   ALA A  18    -107.888 -28.020 -48.962  1.00  0.00           N  
ATOM    265  CA  ALA A  18    -108.831 -28.309 -50.036  1.00  0.00           C  
ATOM    266  C   ALA A  18    -108.561 -27.434 -51.255  1.00  0.00           C  
ATOM    267  O   ALA A  18    -108.708 -27.876 -52.394  1.00  0.00           O  
ATOM    268  CB  ALA A  18    -110.261 -28.116 -49.553  1.00  0.00           C  
ATOM    269  H   ALA A  18    -108.197 -27.666 -48.068  1.00  0.00           H  
ATOM    270  HA  ALA A  18    -108.696 -29.348 -50.335  1.00  0.00           H  
ATOM    271 1HB  ALA A  18    -110.953 -28.335 -50.366  1.00  0.00           H  
ATOM    272 2HB  ALA A  18    -110.457 -28.790 -48.719  1.00  0.00           H  
ATOM    273 3HB  ALA A  18    -110.399 -27.087 -49.227  1.00  0.00           H  
ATOM    274  N   MET A  19    -108.167 -26.192 -51.038  1.00  0.00           N  
ATOM    275  CA  MET A  19    -108.167 -25.199 -52.116  1.00  0.00           C  
ATOM    276  C   MET A  19    -107.545 -25.669 -53.443  1.00  0.00           C  
ATOM    277  O   MET A  19    -107.889 -25.167 -54.513  1.00  0.00           O  
ATOM    278  CB  MET A  19    -107.446 -23.942 -51.632  1.00  0.00           C  
ATOM    279  CG  MET A  19    -108.191 -23.165 -50.555  1.00  0.00           C  
ATOM    280  SD  MET A  19    -107.279 -21.716 -49.988  1.00  0.00           S  
ATOM    281  CE  MET A  19    -108.365 -21.116 -48.697  1.00  0.00           C  
ATOM    282  H   MET A  19    -107.861 -25.927 -50.113  1.00  0.00           H  
ATOM    283  HA  MET A  19    -109.200 -24.943 -52.351  1.00  0.00           H  
ATOM    284 1HB  MET A  19    -106.470 -24.214 -51.232  1.00  0.00           H  
ATOM    285 2HB  MET A  19    -107.280 -23.270 -52.474  1.00  0.00           H  
ATOM    286 1HG  MET A  19    -109.154 -22.836 -50.944  1.00  0.00           H  
ATOM    287 2HG  MET A  19    -108.374 -23.814 -49.699  1.00  0.00           H  
ATOM    288 1HE  MET A  19    -107.937 -20.220 -48.248  1.00  0.00           H  
ATOM    289 2HE  MET A  19    -109.341 -20.879 -49.124  1.00  0.00           H  
ATOM    290 3HE  MET A  19    -108.481 -21.885 -47.933  1.00  0.00           H  
ATOM    291  N   GLY A  20    -106.626 -26.631 -53.397  1.00  0.00           N  
ATOM    292  CA  GLY A  20    -105.958 -27.092 -54.625  1.00  0.00           C  
ATOM    293  C   GLY A  20    -104.919 -26.082 -55.091  1.00  0.00           C  
ATOM    294  O   GLY A  20    -104.952 -25.624 -56.234  1.00  0.00           O  
ATOM    295  H   GLY A  20    -106.391 -27.045 -52.507  1.00  0.00           H  
ATOM    296 1HA  GLY A  20    -105.482 -28.055 -54.439  1.00  0.00           H  
ATOM    297 2HA  GLY A  20    -106.701 -27.246 -55.406  1.00  0.00           H  
ATOM    298  N   LEU A  21    -104.000 -25.743 -54.195  1.00  0.00           N  
ATOM    299  CA  LEU A  21    -102.996 -24.716 -54.449  1.00  0.00           C  
ATOM    300  C   LEU A  21    -101.705 -25.297 -55.024  1.00  0.00           C  
ATOM    301  O   LEU A  21    -101.370 -26.455 -54.775  1.00  0.00           O  
ATOM    302  CB  LEU A  21    -102.685 -23.959 -53.152  1.00  0.00           C  
ATOM    303  CG  LEU A  21    -103.693 -22.874 -52.757  1.00  0.00           C  
ATOM    304  CD1 LEU A  21    -105.041 -23.516 -52.458  1.00  0.00           C  
ATOM    305  CD2 LEU A  21    -103.171 -22.111 -51.548  1.00  0.00           C  
ATOM    306  H   LEU A  21    -103.990 -26.211 -53.300  1.00  0.00           H  
ATOM    307  HA  LEU A  21    -103.398 -24.013 -55.178  1.00  0.00           H  
ATOM    308 1HB  LEU A  21    -102.634 -24.677 -52.335  1.00  0.00           H  
ATOM    309 2HB  LEU A  21    -101.709 -23.484 -53.252  1.00  0.00           H  
ATOM    310  HG  LEU A  21    -103.830 -22.183 -53.590  1.00  0.00           H  
ATOM    311 1HD1 LEU A  21    -105.758 -22.745 -52.177  1.00  0.00           H  
ATOM    312 2HD1 LEU A  21    -105.400 -24.038 -53.345  1.00  0.00           H  
ATOM    313 3HD1 LEU A  21    -104.932 -24.225 -51.638  1.00  0.00           H  
ATOM    314 1HD2 LEU A  21    -103.888 -21.339 -51.267  1.00  0.00           H  
ATOM    315 2HD2 LEU A  21    -103.035 -22.800 -50.714  1.00  0.00           H  
ATOM    316 3HD2 LEU A  21    -102.216 -21.647 -51.795  1.00  0.00           H  
ATOM    317  N   SER A  22    -100.992 -24.479 -55.792  1.00  0.00           N  
ATOM    318  CA  SER A  22     -99.704 -24.854 -56.372  1.00  0.00           C  
ATOM    319  C   SER A  22     -98.647 -25.086 -55.297  1.00  0.00           C  
ATOM    320  O   SER A  22     -98.755 -24.570 -54.184  1.00  0.00           O  
ATOM    321  CB  SER A  22     -99.231 -23.776 -57.327  1.00  0.00           C  
ATOM    322  OG  SER A  22    -100.111 -23.644 -58.410  1.00  0.00           O  
ATOM    323  H   SER A  22    -101.347 -23.554 -55.989  1.00  0.00           H  
ATOM    324  HA  SER A  22     -99.832 -25.784 -56.926  1.00  0.00           H  
ATOM    325 1HB  SER A  22     -99.158 -22.827 -56.797  1.00  0.00           H  
ATOM    326 2HB  SER A  22     -98.236 -24.024 -57.693  1.00  0.00           H  
ATOM    327  HG  SER A  22     -99.944 -22.775 -58.782  1.00  0.00           H  
ATOM    328  N   PRO A  23     -97.627 -25.869 -55.641  1.00  0.00           N  
ATOM    329  CA  PRO A  23     -96.666 -26.366 -54.663  1.00  0.00           C  
ATOM    330  C   PRO A  23     -95.972 -25.234 -53.903  1.00  0.00           C  
ATOM    331  O   PRO A  23     -95.460 -25.435 -52.801  1.00  0.00           O  
ATOM    332  CB  PRO A  23     -95.676 -27.147 -55.534  1.00  0.00           C  
ATOM    333  CG  PRO A  23     -96.471 -27.532 -56.735  1.00  0.00           C  
ATOM    334  CD  PRO A  23     -97.383 -26.358 -56.973  1.00  0.00           C  
ATOM    335  HA  PRO A  23     -97.181 -27.033 -53.956  1.00  0.00           H  
ATOM    336 1HB  PRO A  23     -94.811 -26.514 -55.780  1.00  0.00           H  
ATOM    337 2HB  PRO A  23     -95.292 -28.016 -54.980  1.00  0.00           H  
ATOM    338 1HG  PRO A  23     -95.802 -27.728 -57.586  1.00  0.00           H  
ATOM    339 2HG  PRO A  23     -97.023 -28.464 -56.542  1.00  0.00           H  
ATOM    340 1HD  PRO A  23     -96.867 -25.613 -57.597  1.00  0.00           H  
ATOM    341 2HD  PRO A  23     -98.305 -26.702 -57.464  1.00  0.00           H  
ATOM    342  N   VAL A  24     -95.949 -24.035 -54.486  1.00  0.00           N  
ATOM    343  CA  VAL A  24     -95.381 -22.875 -53.796  1.00  0.00           C  
ATOM    344  C   VAL A  24     -96.459 -22.135 -53.004  1.00  0.00           C  
ATOM    345  O   VAL A  24     -96.197 -21.608 -51.923  1.00  0.00           O  
ATOM    346  CB  VAL A  24     -94.734 -21.911 -54.807  1.00  0.00           C  
ATOM    347  CG1 VAL A  24     -94.256 -20.647 -54.108  1.00  0.00           C  
ATOM    348  CG2 VAL A  24     -93.582 -22.603 -55.518  1.00  0.00           C  
ATOM    349  H   VAL A  24     -96.330 -23.933 -55.416  1.00  0.00           H  
ATOM    350  HA  VAL A  24     -94.613 -23.225 -53.105  1.00  0.00           H  
ATOM    351  HB  VAL A  24     -95.485 -21.609 -55.539  1.00  0.00           H  
ATOM    352 1HG1 VAL A  24     -93.802 -19.977 -54.838  1.00  0.00           H  
ATOM    353 2HG1 VAL A  24     -95.104 -20.149 -53.637  1.00  0.00           H  
ATOM    354 3HG1 VAL A  24     -93.519 -20.909 -53.349  1.00  0.00           H  
ATOM    355 1HG2 VAL A  24     -93.129 -21.916 -56.232  1.00  0.00           H  
ATOM    356 2HG2 VAL A  24     -92.834 -22.910 -54.786  1.00  0.00           H  
ATOM    357 3HG2 VAL A  24     -93.954 -23.481 -56.046  1.00  0.00           H  
ATOM    358  N   GLU A  25     -97.635 -22.128 -53.584  1.00  0.00           N  
ATOM    359  CA  GLU A  25     -98.886 -21.742 -52.942  1.00  0.00           C  
ATOM    360  C   GLU A  25     -99.174 -22.616 -51.728  1.00  0.00           C  
ATOM    361  O   GLU A  25     -99.615 -22.125 -50.689  1.00  0.00           O  
ATOM    362  CB  GLU A  25    -100.046 -21.833 -53.936  1.00  0.00           C  
ATOM    363  CG  GLU A  25    -100.024 -20.773 -55.028  1.00  0.00           C  
ATOM    364  CD  GLU A  25    -101.131 -20.944 -56.031  1.00  0.00           C  
ATOM    365  OE1 GLU A  25    -101.832 -21.924 -55.953  1.00  0.00           O  
ATOM    366  OE2 GLU A  25    -101.275 -20.094 -56.878  1.00  0.00           O  
ATOM    367  H   GLU A  25     -97.708 -22.407 -54.552  1.00  0.00           H  
ATOM    368  HA  GLU A  25     -98.797 -20.709 -52.604  1.00  0.00           H  
ATOM    369 1HB  GLU A  25    -100.036 -22.811 -54.418  1.00  0.00           H  
ATOM    370 2HB  GLU A  25    -100.992 -21.743 -53.401  1.00  0.00           H  
ATOM    371 1HG  GLU A  25    -100.116 -19.790 -54.567  1.00  0.00           H  
ATOM    372 2HG  GLU A  25     -99.065 -20.816 -55.542  1.00  0.00           H  
ATOM    373  N   LYS A  26     -98.901 -23.922 -51.920  1.00  0.00           N  
ATOM    374  CA  LYS A  26     -99.132 -24.866 -50.834  1.00  0.00           C  
ATOM    375  C   LYS A  26     -98.260 -24.543 -49.628  1.00  0.00           C  
ATOM    376  O   LYS A  26     -98.715 -24.610 -48.486  1.00  0.00           O  
ATOM    377  CB  LYS A  26     -98.869 -26.298 -51.305  1.00  0.00           C  
ATOM    378  CG  LYS A  26     -99.134 -27.365 -50.251  1.00  0.00           C  
ATOM    379  CD  LYS A  26     -98.930 -28.763 -50.817  1.00  0.00           C  
ATOM    380  CE  LYS A  26     -99.286 -29.832 -49.795  1.00  0.00           C  
ATOM    381  NZ  LYS A  26     -98.378 -29.800 -48.616  1.00  0.00           N  
ATOM    382  H   LYS A  26     -98.542 -24.223 -52.815  1.00  0.00           H  
ATOM    383  HA  LYS A  26    -100.174 -24.788 -50.523  1.00  0.00           H  
ATOM    384 1HB  LYS A  26     -99.496 -26.518 -52.169  1.00  0.00           H  
ATOM    385 2HB  LYS A  26     -97.830 -26.391 -51.622  1.00  0.00           H  
ATOM    386 1HG  LYS A  26     -98.457 -27.221 -49.409  1.00  0.00           H  
ATOM    387 2HG  LYS A  26    -100.158 -27.274 -49.891  1.00  0.00           H  
ATOM    388 1HD  LYS A  26     -99.557 -28.893 -51.700  1.00  0.00           H  
ATOM    389 2HD  LYS A  26     -97.888 -28.888 -51.111  1.00  0.00           H  
ATOM    390 1HE  LYS A  26    -100.309 -29.682 -49.454  1.00  0.00           H  
ATOM    391 2HE  LYS A  26     -99.222 -30.816 -50.260  1.00  0.00           H  
ATOM    392 1HZ  LYS A  26     -98.647 -30.522 -47.964  1.00  0.00           H  
ATOM    393 2HZ  LYS A  26     -97.427 -29.956 -48.919  1.00  0.00           H  
ATOM    394 3HZ  LYS A  26     -98.443 -28.898 -48.165  1.00  0.00           H  
ATOM    395  N   LYS A  27     -96.998 -24.193 -49.947  1.00  0.00           N  
ATOM    396  CA  LYS A  27     -96.060 -23.857 -48.884  1.00  0.00           C  
ATOM    397  C   LYS A  27     -96.530 -22.639 -48.099  1.00  0.00           C  
ATOM    398  O   LYS A  27     -96.433 -22.604 -46.872  1.00  0.00           O  
ATOM    399  CB  LYS A  27     -94.666 -23.605 -49.459  1.00  0.00           C  
ATOM    400  CG  LYS A  27     -93.983 -24.846 -50.018  1.00  0.00           C  
ATOM    401  CD  LYS A  27     -93.655 -25.841 -48.915  1.00  0.00           C  
ATOM    402  CE  LYS A  27     -92.906 -27.048 -49.461  1.00  0.00           C  
ATOM    403  NZ  LYS A  27     -92.606 -28.044 -48.397  1.00  0.00           N  
ATOM    404  H   LYS A  27     -96.725 -24.171 -50.919  1.00  0.00           H  
ATOM    405  HA  LYS A  27     -96.005 -24.698 -48.192  1.00  0.00           H  
ATOM    406 1HB  LYS A  27     -94.730 -22.869 -50.261  1.00  0.00           H  
ATOM    407 2HB  LYS A  27     -94.022 -23.189 -48.684  1.00  0.00           H  
ATOM    408 1HG  LYS A  27     -94.638 -25.326 -50.746  1.00  0.00           H  
ATOM    409 2HG  LYS A  27     -93.060 -24.558 -50.522  1.00  0.00           H  
ATOM    410 1HD  LYS A  27     -93.041 -25.355 -48.157  1.00  0.00           H  
ATOM    411 2HD  LYS A  27     -94.579 -26.181 -48.446  1.00  0.00           H  
ATOM    412 1HE  LYS A  27     -93.504 -27.528 -50.234  1.00  0.00           H  
ATOM    413 2HE  LYS A  27     -91.968 -26.721 -49.909  1.00  0.00           H  
ATOM    414 1HZ  LYS A  27     -92.109 -28.827 -48.799  1.00  0.00           H  
ATOM    415 2HZ  LYS A  27     -92.035 -27.614 -47.683  1.00  0.00           H  
ATOM    416 3HZ  LYS A  27     -93.470 -28.369 -47.987  1.00  0.00           H  
ATOM    417  N   VAL A  28     -97.038 -21.657 -48.872  1.00  0.00           N  
ATOM    418  CA  VAL A  28     -97.526 -20.435 -48.244  1.00  0.00           C  
ATOM    419  C   VAL A  28     -98.690 -20.725 -47.305  1.00  0.00           C  
ATOM    420  O   VAL A  28     -98.772 -20.168 -46.211  1.00  0.00           O  
ATOM    421  CB  VAL A  28     -97.974 -19.425 -49.317  1.00  0.00           C  
ATOM    422  CG1 VAL A  28     -98.667 -18.234 -48.671  1.00  0.00           C  
ATOM    423  CG2 VAL A  28     -96.775 -18.972 -50.135  1.00  0.00           C  
ATOM    424  H   VAL A  28     -97.072 -21.787 -49.873  1.00  0.00           H  
ATOM    425  HA  VAL A  28     -96.712 -19.994 -47.666  1.00  0.00           H  
ATOM    426  HB  VAL A  28     -98.702 -19.904 -49.972  1.00  0.00           H  
ATOM    427 1HG1 VAL A  28     -98.978 -17.530 -49.443  1.00  0.00           H  
ATOM    428 2HG1 VAL A  28     -99.543 -18.578 -48.120  1.00  0.00           H  
ATOM    429 3HG1 VAL A  28     -97.978 -17.739 -47.986  1.00  0.00           H  
ATOM    430 1HG2 VAL A  28     -97.099 -18.258 -50.892  1.00  0.00           H  
ATOM    431 2HG2 VAL A  28     -96.044 -18.498 -49.479  1.00  0.00           H  
ATOM    432 3HG2 VAL A  28     -96.319 -19.835 -50.621  1.00  0.00           H  
ATOM    433  N   ALA A  29     -99.573 -21.619 -47.794  1.00  0.00           N  
ATOM    434  CA  ALA A  29    -100.736 -21.985 -46.993  1.00  0.00           C  
ATOM    435  C   ALA A  29    -100.317 -22.647 -45.686  1.00  0.00           C  
ATOM    436  O   ALA A  29    -100.887 -22.373 -44.630  1.00  0.00           O  
ATOM    437  CB  ALA A  29    -101.654 -22.907 -47.782  1.00  0.00           C  
ATOM    438  H   ALA A  29     -99.414 -22.019 -48.708  1.00  0.00           H  
ATOM    439  HA  ALA A  29    -101.279 -21.073 -46.747  1.00  0.00           H  
ATOM    440 1HB  ALA A  29    -102.517 -23.172 -47.170  1.00  0.00           H  
ATOM    441 2HB  ALA A  29    -101.992 -22.399 -48.685  1.00  0.00           H  
ATOM    442 3HB  ALA A  29    -101.113 -23.812 -48.056  1.00  0.00           H  
ATOM    443  N   GLU A  30     -99.299 -23.521 -45.820  1.00  0.00           N  
ATOM    444  CA  GLU A  30     -98.801 -24.223 -44.643  1.00  0.00           C  
ATOM    445  C   GLU A  30     -98.237 -23.246 -43.618  1.00  0.00           C  
ATOM    446  O   GLU A  30     -98.460 -23.395 -42.416  1.00  0.00           O  
ATOM    447  CB  GLU A  30     -97.725 -25.236 -45.041  1.00  0.00           C  
ATOM    448  CG  GLU A  30     -98.249 -26.437 -45.816  1.00  0.00           C  
ATOM    449  CD  GLU A  30     -97.156 -27.369 -46.258  1.00  0.00           C  
ATOM    450  OE1 GLU A  30     -96.009 -27.041 -46.072  1.00  0.00           O  
ATOM    451  OE2 GLU A  30     -97.469 -28.412 -46.784  1.00  0.00           O  
ATOM    452  H   GLU A  30     -98.900 -23.675 -46.735  1.00  0.00           H  
ATOM    453  HA  GLU A  30     -99.631 -24.758 -44.181  1.00  0.00           H  
ATOM    454 1HB  GLU A  30     -96.971 -24.744 -45.655  1.00  0.00           H  
ATOM    455 2HB  GLU A  30     -97.226 -25.608 -44.146  1.00  0.00           H  
ATOM    456 1HG  GLU A  30     -98.947 -26.987 -45.186  1.00  0.00           H  
ATOM    457 2HG  GLU A  30     -98.793 -26.082 -46.690  1.00  0.00           H  
ATOM    458  N   THR A  31     -97.505 -22.252 -44.158  1.00  0.00           N  
ATOM    459  CA  THR A  31     -96.910 -21.248 -43.285  1.00  0.00           C  
ATOM    460  C   THR A  31     -97.979 -20.469 -42.531  1.00  0.00           C  
ATOM    461  O   THR A  31     -97.833 -20.188 -41.341  1.00  0.00           O  
ATOM    462  CB  THR A  31     -96.026 -20.272 -44.085  1.00  0.00           C  
ATOM    463  OG1 THR A  31     -94.954 -20.993 -44.706  1.00  0.00           O  
ATOM    464  CG2 THR A  31     -95.450 -19.203 -43.170  1.00  0.00           C  
ATOM    465  H   THR A  31     -97.381 -22.220 -45.160  1.00  0.00           H  
ATOM    466  HA  THR A  31     -96.283 -21.755 -42.552  1.00  0.00           H  
ATOM    467  HB  THR A  31     -96.623 -19.794 -44.861  1.00  0.00           H  
ATOM    468  HG1 THR A  31     -95.317 -21.655 -45.300  1.00  0.00           H  
ATOM    469 1HG2 THR A  31     -94.829 -18.522 -43.752  1.00  0.00           H  
ATOM    470 2HG2 THR A  31     -96.262 -18.645 -42.704  1.00  0.00           H  
ATOM    471 3HG2 THR A  31     -94.844 -19.674 -42.396  1.00  0.00           H  
ATOM    472  N   LEU A  32     -99.049 -20.143 -43.286  1.00  0.00           N  
ATOM    473  CA  LEU A  32    -100.147 -19.397 -42.682  1.00  0.00           C  
ATOM    474  C   LEU A  32    -100.795 -20.187 -41.552  1.00  0.00           C  
ATOM    475  O   LEU A  32    -101.126 -19.632 -40.505  1.00  0.00           O  
ATOM    476  CB  LEU A  32    -101.200 -19.053 -43.743  1.00  0.00           C  
ATOM    477  CG  LEU A  32    -100.772 -18.024 -44.797  1.00  0.00           C  
ATOM    478  CD1 LEU A  32    -101.842 -17.925 -45.876  1.00  0.00           C  
ATOM    479  CD2 LEU A  32    -100.545 -16.676 -44.127  1.00  0.00           C  
ATOM    480  H   LEU A  32     -99.070 -20.422 -44.256  1.00  0.00           H  
ATOM    481  HA  LEU A  32     -99.749 -18.470 -42.270  1.00  0.00           H  
ATOM    482 1HB  LEU A  32    -101.477 -19.967 -44.267  1.00  0.00           H  
ATOM    483 2HB  LEU A  32    -102.086 -18.664 -43.241  1.00  0.00           H  
ATOM    484  HG  LEU A  32     -99.848 -18.353 -45.273  1.00  0.00           H  
ATOM    485 1HD1 LEU A  32    -101.537 -17.193 -46.624  1.00  0.00           H  
ATOM    486 2HD1 LEU A  32    -101.970 -18.898 -46.351  1.00  0.00           H  
ATOM    487 3HD1 LEU A  32    -102.784 -17.613 -45.426  1.00  0.00           H  
ATOM    488 1HD2 LEU A  32    -100.239 -15.945 -44.876  1.00  0.00           H  
ATOM    489 2HD2 LEU A  32    -101.468 -16.346 -43.652  1.00  0.00           H  
ATOM    490 3HD2 LEU A  32     -99.763 -16.772 -43.373  1.00  0.00           H  
ATOM    491  N   ILE A  33    -100.952 -21.497 -41.826  1.00  0.00           N  
ATOM    492  CA  ILE A  33    -101.560 -22.367 -40.825  1.00  0.00           C  
ATOM    493  C   ILE A  33    -100.721 -22.415 -39.555  1.00  0.00           C  
ATOM    494  O   ILE A  33    -101.255 -22.386 -38.446  1.00  0.00           O  
ATOM    495  CB  ILE A  33    -101.742 -23.794 -41.374  1.00  0.00           C  
ATOM    496  CG1 ILE A  33    -102.795 -23.808 -42.484  1.00  0.00           C  
ATOM    497  CG2 ILE A  33    -102.129 -24.749 -40.255  1.00  0.00           C  
ATOM    498  CD1 ILE A  33    -102.844 -25.103 -43.263  1.00  0.00           C  
ATOM    499  H   ILE A  33    -100.646 -21.854 -42.720  1.00  0.00           H  
ATOM    500  HA  ILE A  33    -102.541 -21.968 -40.570  1.00  0.00           H  
ATOM    501  HB  ILE A  33    -100.808 -24.133 -41.821  1.00  0.00           H  
ATOM    502 1HG1 ILE A  33    -103.780 -23.632 -42.054  1.00  0.00           H  
ATOM    503 2HG1 ILE A  33    -102.596 -22.997 -43.186  1.00  0.00           H  
ATOM    504 1HG2 ILE A  33    -102.255 -25.752 -40.661  1.00  0.00           H  
ATOM    505 2HG2 ILE A  33    -101.347 -24.759 -39.498  1.00  0.00           H  
ATOM    506 3HG2 ILE A  33    -103.066 -24.420 -39.805  1.00  0.00           H  
ATOM    507 1HD1 ILE A  33    -103.614 -25.036 -44.032  1.00  0.00           H  
ATOM    508 2HD1 ILE A  33    -101.876 -25.282 -43.733  1.00  0.00           H  
ATOM    509 3HD1 ILE A  33    -103.077 -25.925 -42.588  1.00  0.00           H  
ATOM    510  N   LYS A  34     -99.393 -22.488 -39.781  1.00  0.00           N  
ATOM    511  CA  LYS A  34     -98.477 -22.539 -38.648  1.00  0.00           C  
ATOM    512  C   LYS A  34     -98.577 -21.275 -37.803  1.00  0.00           C  
ATOM    513  O   LYS A  34     -98.563 -21.337 -36.573  1.00  0.00           O  
ATOM    514  CB  LYS A  34     -97.039 -22.737 -39.130  1.00  0.00           C  
ATOM    515  CG  LYS A  34     -96.009 -22.834 -38.012  1.00  0.00           C  
ATOM    516  CD  LYS A  34     -96.214 -24.091 -37.179  1.00  0.00           C  
ATOM    517  CE  LYS A  34     -95.125 -24.242 -36.128  1.00  0.00           C  
ATOM    518  NZ  LYS A  34     -95.333 -25.449 -35.281  1.00  0.00           N  
ATOM    519  H   LYS A  34     -99.057 -22.507 -40.733  1.00  0.00           H  
ATOM    520  HA  LYS A  34     -98.754 -23.384 -38.017  1.00  0.00           H  
ATOM    521 1HB  LYS A  34     -96.977 -23.650 -39.723  1.00  0.00           H  
ATOM    522 2HB  LYS A  34     -96.754 -21.907 -39.776  1.00  0.00           H  
ATOM    523 1HG  LYS A  34     -95.007 -22.853 -38.442  1.00  0.00           H  
ATOM    524 2HG  LYS A  34     -96.092 -21.962 -37.365  1.00  0.00           H  
ATOM    525 1HD  LYS A  34     -97.184 -24.044 -36.682  1.00  0.00           H  
ATOM    526 2HD  LYS A  34     -96.201 -24.965 -37.830  1.00  0.00           H  
ATOM    527 1HE  LYS A  34     -94.156 -24.320 -36.617  1.00  0.00           H  
ATOM    528 2HE  LYS A  34     -95.114 -23.362 -35.485  1.00  0.00           H  
ATOM    529 1HZ  LYS A  34     -94.592 -25.513 -34.598  1.00  0.00           H  
ATOM    530 2HZ  LYS A  34     -96.223 -25.379 -34.807  1.00  0.00           H  
ATOM    531 3HZ  LYS A  34     -95.326 -26.274 -35.864  1.00  0.00           H  
ATOM    532  N   ILE A  35     -98.677 -20.143 -38.527  1.00  0.00           N  
ATOM    533  CA  ILE A  35     -98.781 -18.861 -37.838  1.00  0.00           C  
ATOM    534  C   ILE A  35    -100.041 -18.795 -36.985  1.00  0.00           C  
ATOM    535  O   ILE A  35    -100.015 -18.299 -35.859  1.00  0.00           O  
ATOM    536  CB  ILE A  35     -98.779 -17.695 -38.842  1.00  0.00           C  
ATOM    537  CG1 ILE A  35     -97.412 -17.577 -39.521  1.00  0.00           C  
ATOM    538  CG2 ILE A  35     -99.145 -16.393 -38.147  1.00  0.00           C  
ATOM    539  CD1 ILE A  35     -97.399 -16.643 -40.710  1.00  0.00           C  
ATOM    540  H   ILE A  35     -98.679 -20.202 -39.535  1.00  0.00           H  
ATOM    541  HA  ILE A  35     -97.919 -18.751 -37.181  1.00  0.00           H  
ATOM    542  HB  ILE A  35     -99.506 -17.892 -39.630  1.00  0.00           H  
ATOM    543 1HG1 ILE A  35     -96.677 -17.222 -38.800  1.00  0.00           H  
ATOM    544 2HG1 ILE A  35     -97.088 -18.562 -39.859  1.00  0.00           H  
ATOM    545 1HG2 ILE A  35     -99.139 -15.579 -38.871  1.00  0.00           H  
ATOM    546 2HG2 ILE A  35    -100.139 -16.481 -37.710  1.00  0.00           H  
ATOM    547 3HG2 ILE A  35     -98.420 -16.184 -37.360  1.00  0.00           H  
ATOM    548 1HD1 ILE A  35     -96.397 -16.613 -41.138  1.00  0.00           H  
ATOM    549 2HD1 ILE A  35     -98.104 -17.000 -41.462  1.00  0.00           H  
ATOM    550 3HD1 ILE A  35     -97.686 -15.643 -40.389  1.00  0.00           H  
ATOM    551  N   ALA A  36    -101.131 -19.319 -37.583  1.00  0.00           N  
ATOM    552  CA  ALA A  36    -102.403 -19.319 -36.871  1.00  0.00           C  
ATOM    553  C   ALA A  36    -102.322 -20.149 -35.596  1.00  0.00           C  
ATOM    554  O   ALA A  36    -102.847 -19.756 -34.554  1.00  0.00           O  
ATOM    555  CB  ALA A  36    -103.514 -19.841 -37.771  1.00  0.00           C  
ATOM    556  H   ALA A  36    -101.046 -19.702 -38.513  1.00  0.00           H  
ATOM    557  HA  ALA A  36    -102.633 -18.292 -36.587  1.00  0.00           H  
ATOM    558 1HB  ALA A  36    -104.458 -19.835 -37.226  1.00  0.00           H  
ATOM    559 2HB  ALA A  36    -103.599 -19.204 -38.651  1.00  0.00           H  
ATOM    560 3HB  ALA A  36    -103.281 -20.859 -38.082  1.00  0.00           H  
ATOM    561  N   ARG A  37    -101.641 -21.304 -35.741  1.00  0.00           N  
ATOM    562  CA  ARG A  37    -101.488 -22.190 -34.594  1.00  0.00           C  
ATOM    563  C   ARG A  37    -100.712 -21.511 -33.472  1.00  0.00           C  
ATOM    564  O   ARG A  37    -101.059 -21.641 -32.298  1.00  0.00           O  
ATOM    565  CB  ARG A  37    -100.774 -23.471 -34.998  1.00  0.00           C  
ATOM    566  CG  ARG A  37    -101.589 -24.408 -35.875  1.00  0.00           C  
ATOM    567  CD  ARG A  37    -100.806 -25.606 -36.274  1.00  0.00           C  
ATOM    568  NE  ARG A  37    -101.581 -26.506 -37.113  1.00  0.00           N  
ATOM    569  CZ  ARG A  37    -101.083 -27.593 -37.733  1.00  0.00           C  
ATOM    570  NH1 ARG A  37     -99.812 -27.901 -37.600  1.00  0.00           N  
ATOM    571  NH2 ARG A  37    -101.872 -28.350 -38.476  1.00  0.00           N  
ATOM    572  H   ARG A  37    -101.248 -21.534 -36.642  1.00  0.00           H  
ATOM    573  HA  ARG A  37    -102.480 -22.448 -34.222  1.00  0.00           H  
ATOM    574 1HB  ARG A  37     -99.862 -23.223 -35.539  1.00  0.00           H  
ATOM    575 2HB  ARG A  37    -100.484 -24.024 -34.104  1.00  0.00           H  
ATOM    576 1HG  ARG A  37    -102.471 -24.742 -35.329  1.00  0.00           H  
ATOM    577 2HG  ARG A  37    -101.898 -23.884 -36.779  1.00  0.00           H  
ATOM    578 1HD  ARG A  37     -99.924 -25.294 -36.833  1.00  0.00           H  
ATOM    579 2HD  ARG A  37    -100.496 -26.152 -35.384  1.00  0.00           H  
ATOM    580  HE  ARG A  37    -102.563 -26.301 -37.240  1.00  0.00           H  
ATOM    581 1HH1 ARG A  37     -99.209 -27.323 -37.032  1.00  0.00           H  
ATOM    582 2HH1 ARG A  37     -99.439 -28.716 -38.065  1.00  0.00           H  
ATOM    583 1HH2 ARG A  37    -102.849 -28.112 -38.579  1.00  0.00           H  
ATOM    584 2HH2 ARG A  37    -101.499 -29.164 -38.941  1.00  0.00           H  
ATOM    585  N   ASN A  38     -99.656 -20.791 -33.901  1.00  0.00           N  
ATOM    586  CA  ASN A  38     -98.829 -20.088 -32.926  1.00  0.00           C  
ATOM    587  C   ASN A  38     -99.636 -19.038 -32.174  1.00  0.00           C  
ATOM    588  O   ASN A  38     -99.492 -18.883 -30.961  1.00  0.00           O  
ATOM    589  CB  ASN A  38     -97.627 -19.454 -33.602  1.00  0.00           C  
ATOM    590  CG  ASN A  38     -96.593 -20.466 -34.009  1.00  0.00           C  
ATOM    591  OD1 ASN A  38     -96.512 -21.556 -33.432  1.00  0.00           O  
ATOM    592  ND2 ASN A  38     -95.800 -20.126 -34.994  1.00  0.00           N  
ATOM    593  H   ASN A  38     -99.457 -20.751 -34.890  1.00  0.00           H  
ATOM    594  HA  ASN A  38     -98.472 -20.810 -32.190  1.00  0.00           H  
ATOM    595 1HB  ASN A  38     -97.954 -18.908 -34.489  1.00  0.00           H  
ATOM    596 2HB  ASN A  38     -97.167 -18.733 -32.926  1.00  0.00           H  
ATOM    597 1HD2 ASN A  38     -95.092 -20.760 -35.307  1.00  0.00           H  
ATOM    598 2HD2 ASN A  38     -95.901 -19.234 -35.432  1.00  0.00           H  
ATOM    599  N   LEU A  39    -100.481 -18.337 -32.957  1.00  0.00           N  
ATOM    600  CA  LEU A  39    -101.314 -17.300 -32.359  1.00  0.00           C  
ATOM    601  C   LEU A  39    -102.265 -17.887 -31.325  1.00  0.00           C  
ATOM    602  O   LEU A  39    -102.471 -17.308 -30.258  1.00  0.00           O  
ATOM    603  CB  LEU A  39    -102.115 -16.572 -33.445  1.00  0.00           C  
ATOM    604  CG  LEU A  39    -103.019 -15.434 -32.954  1.00  0.00           C  
ATOM    605  CD1 LEU A  39    -102.171 -14.371 -32.269  1.00  0.00           C  
ATOM    606  CD2 LEU A  39    -103.782 -14.848 -34.133  1.00  0.00           C  
ATOM    607  H   LEU A  39    -100.522 -18.543 -33.944  1.00  0.00           H  
ATOM    608  HA  LEU A  39    -100.665 -16.581 -31.860  1.00  0.00           H  
ATOM    609 1HB  LEU A  39    -101.418 -16.153 -34.169  1.00  0.00           H  
ATOM    610 2HB  LEU A  39    -102.746 -17.298 -33.958  1.00  0.00           H  
ATOM    611  HG  LEU A  39    -103.726 -15.821 -32.220  1.00  0.00           H  
ATOM    612 1HD1 LEU A  39    -102.813 -13.562 -31.920  1.00  0.00           H  
ATOM    613 2HD1 LEU A  39    -101.651 -14.813 -31.418  1.00  0.00           H  
ATOM    614 3HD1 LEU A  39    -101.442 -13.976 -32.975  1.00  0.00           H  
ATOM    615 1HD2 LEU A  39    -104.425 -14.039 -33.784  1.00  0.00           H  
ATOM    616 2HD2 LEU A  39    -103.076 -14.459 -34.867  1.00  0.00           H  
ATOM    617 3HD2 LEU A  39    -104.393 -15.624 -34.593  1.00  0.00           H  
ATOM    618  N   VAL A  40    -102.826 -19.055 -31.700  1.00  0.00           N  
ATOM    619  CA  VAL A  40    -103.756 -19.723 -30.799  1.00  0.00           C  
ATOM    620  C   VAL A  40    -103.075 -20.112 -29.493  1.00  0.00           C  
ATOM    621  O   VAL A  40    -103.684 -20.062 -28.425  1.00  0.00           O  
ATOM    622  CB  VAL A  40    -104.337 -20.983 -31.468  1.00  0.00           C  
ATOM    623  CG1 VAL A  40    -105.154 -21.788 -30.469  1.00  0.00           C  
ATOM    624  CG2 VAL A  40    -105.187 -20.588 -32.666  1.00  0.00           C  
ATOM    625  H   VAL A  40    -102.590 -19.447 -32.600  1.00  0.00           H  
ATOM    626  HA  VAL A  40    -104.574 -19.036 -30.575  1.00  0.00           H  
ATOM    627  HB  VAL A  40    -103.515 -21.619 -31.798  1.00  0.00           H  
ATOM    628 1HG1 VAL A  40    -105.556 -22.675 -30.959  1.00  0.00           H  
ATOM    629 2HG1 VAL A  40    -104.517 -22.090 -29.638  1.00  0.00           H  
ATOM    630 3HG1 VAL A  40    -105.975 -21.177 -30.094  1.00  0.00           H  
ATOM    631 1HG2 VAL A  40    -105.593 -21.483 -33.135  1.00  0.00           H  
ATOM    632 2HG2 VAL A  40    -106.005 -19.947 -32.337  1.00  0.00           H  
ATOM    633 3HG2 VAL A  40    -104.571 -20.049 -33.387  1.00  0.00           H  
ATOM    634  N   GLU A  41    -101.814 -20.505 -29.541  1.00  0.00           N  
ATOM    635  CA  GLU A  41    -101.117 -20.900 -28.305  1.00  0.00           C  
ATOM    636  C   GLU A  41    -101.082 -19.796 -27.232  1.00  0.00           C  
ATOM    637  O   GLU A  41    -100.954 -20.079 -26.041  1.00  0.00           O  
ATOM    638  CB  GLU A  41     -99.684 -21.326 -28.636  1.00  0.00           C  
ATOM    639  CG  GLU A  41     -99.580 -22.625 -29.422  1.00  0.00           C  
ATOM    640  CD  GLU A  41    -100.071 -23.818 -28.649  1.00  0.00           C  
ATOM    641  OE1 GLU A  41     -99.476 -24.139 -27.649  1.00  0.00           O  
ATOM    642  OE2 GLU A  41    -101.042 -24.408 -29.060  1.00  0.00           O  
ATOM    643  H   GLU A  41    -101.340 -20.529 -30.432  1.00  0.00           H  
ATOM    644  HA  GLU A  41    -101.642 -21.750 -27.868  1.00  0.00           H  
ATOM    645 1HB  GLU A  41     -99.197 -20.543 -29.218  1.00  0.00           H  
ATOM    646 2HB  GLU A  41     -99.118 -21.448 -27.712  1.00  0.00           H  
ATOM    647 1HG  GLU A  41    -100.167 -22.533 -30.336  1.00  0.00           H  
ATOM    648 2HG  GLU A  41     -98.541 -22.784 -29.705  1.00  0.00           H  
ATOM    649  N   THR A  42    -101.197 -18.537 -27.650  1.00  0.00           N  
ATOM    650  CA  THR A  42    -100.944 -17.402 -26.751  1.00  0.00           C  
ATOM    651  C   THR A  42    -102.233 -16.833 -26.155  1.00  0.00           C  
ATOM    652  O   THR A  42    -103.333 -17.170 -26.593  1.00  0.00           O  
ATOM    653  CB  THR A  42    -100.186 -16.280 -27.484  1.00  0.00           C  
ATOM    654  OG1 THR A  42    -101.002 -15.760 -28.542  1.00  0.00           O  
ATOM    655  CG2 THR A  42     -98.884 -16.808 -28.067  1.00  0.00           C  
ATOM    656  H   THR A  42    -101.463 -18.359 -28.608  1.00  0.00           H  
ATOM    657  HA  THR A  42    -100.327 -17.748 -25.922  1.00  0.00           H  
ATOM    658  HB  THR A  42     -99.964 -15.474 -26.785  1.00  0.00           H  
ATOM    659  HG1 THR A  42    -101.462 -16.483 -28.975  1.00  0.00           H  
ATOM    660 1HG2 THR A  42     -98.362 -16.002 -28.581  1.00  0.00           H  
ATOM    661 2HG2 THR A  42     -98.256 -17.194 -27.263  1.00  0.00           H  
ATOM    662 3HG2 THR A  42     -99.100 -17.608 -28.773  1.00  0.00           H  
ATOM    663  N   ASP A  43    -102.075 -15.969 -25.154  1.00  0.00           N  
ATOM    664  CA  ASP A  43    -103.189 -15.409 -24.389  1.00  0.00           C  
ATOM    665  C   ASP A  43    -104.127 -14.572 -25.256  1.00  0.00           C  
ATOM    666  O   ASP A  43    -105.211 -14.185 -24.819  1.00  0.00           O  
ATOM    667  CB  ASP A  43    -102.661 -14.551 -23.237  1.00  0.00           C  
ATOM    668  CG  ASP A  43    -102.024 -15.377 -22.127  1.00  0.00           C  
ATOM    669  OD1 ASP A  43    -102.249 -16.564 -22.093  1.00  0.00           O  
ATOM    670  OD2 ASP A  43    -101.320 -14.814 -21.324  1.00  0.00           O  
ATOM    671  H   ASP A  43    -101.142 -15.677 -24.899  1.00  0.00           H  
ATOM    672  HA  ASP A  43    -103.771 -16.232 -23.973  1.00  0.00           H  
ATOM    673 1HB  ASP A  43    -101.919 -13.848 -23.617  1.00  0.00           H  
ATOM    674 2HB  ASP A  43    -103.478 -13.968 -22.813  1.00  0.00           H  
ATOM    675  N   THR A  44    -103.707 -14.295 -26.485  1.00  0.00           N  
ATOM    676  CA  THR A  44    -104.360 -13.283 -27.309  1.00  0.00           C  
ATOM    677  C   THR A  44    -105.868 -13.494 -27.388  1.00  0.00           C  
ATOM    678  O   THR A  44    -106.346 -14.628 -27.410  1.00  0.00           O  
ATOM    679  CB  THR A  44    -103.770 -13.270 -28.731  1.00  0.00           C  
ATOM    680  OG1 THR A  44    -102.367 -12.982 -28.666  1.00  0.00           O  
ATOM    681  CG2 THR A  44    -104.460 -12.217 -29.585  1.00  0.00           C  
ATOM    682  H   THR A  44    -102.915 -14.797 -26.858  1.00  0.00           H  
ATOM    683  HA  THR A  44    -104.189 -12.305 -26.857  1.00  0.00           H  
ATOM    684  HB  THR A  44    -103.905 -14.249 -29.190  1.00  0.00           H  
ATOM    685  HG1 THR A  44    -101.869 -13.800 -28.743  1.00  0.00           H  
ATOM    686 1HG2 THR A  44    -104.030 -12.223 -30.587  1.00  0.00           H  
ATOM    687 2HG2 THR A  44    -105.525 -12.440 -29.646  1.00  0.00           H  
ATOM    688 3HG2 THR A  44    -104.320 -11.235 -29.136  1.00  0.00           H  
ATOM    689  N   PRO A  45    -106.610 -12.388 -27.431  1.00  0.00           N  
ATOM    690  CA  PRO A  45    -108.061 -12.416 -27.271  1.00  0.00           C  
ATOM    691  C   PRO A  45    -108.718 -13.272 -28.340  1.00  0.00           C  
ATOM    692  O   PRO A  45    -108.370 -13.187 -29.518  1.00  0.00           O  
ATOM    693  CB  PRO A  45    -108.454 -10.942 -27.410  1.00  0.00           C  
ATOM    694  CG  PRO A  45    -107.223 -10.197 -27.021  1.00  0.00           C  
ATOM    695  CD  PRO A  45    -106.093 -11.035 -27.557  1.00  0.00           C  
ATOM    696  HA  PRO A  45    -108.306 -12.796 -26.268  1.00  0.00           H  
ATOM    697 1HB  PRO A  45    -108.770 -10.733 -28.443  1.00  0.00           H  
ATOM    698 2HB  PRO A  45    -109.312 -10.718 -26.760  1.00  0.00           H  
ATOM    699 1HG  PRO A  45    -107.240  -9.184 -27.449  1.00  0.00           H  
ATOM    700 2HG  PRO A  45    -107.180 -10.079 -25.928  1.00  0.00           H  
ATOM    701 1HD  PRO A  45    -105.899 -10.762 -28.605  1.00  0.00           H  
ATOM    702 2HD  PRO A  45    -105.194 -10.876 -26.943  1.00  0.00           H  
ATOM    703  N   PRO A  46    -109.670 -14.096 -27.920  1.00  0.00           N  
ATOM    704  CA  PRO A  46    -110.250 -15.094 -28.802  1.00  0.00           C  
ATOM    705  C   PRO A  46    -110.826 -14.458 -30.058  1.00  0.00           C  
ATOM    706  O   PRO A  46    -110.727 -15.017 -31.150  1.00  0.00           O  
ATOM    707  CB  PRO A  46    -111.344 -15.724 -27.934  1.00  0.00           C  
ATOM    708  CG  PRO A  46    -110.849 -15.552 -26.539  1.00  0.00           C  
ATOM    709  CD  PRO A  46    -110.198 -14.195 -26.538  1.00  0.00           C  
ATOM    710  HA  PRO A  46    -109.480 -15.835 -29.064  1.00  0.00           H  
ATOM    711 1HB  PRO A  46    -112.304 -15.217 -28.112  1.00  0.00           H  
ATOM    712 2HB  PRO A  46    -111.483 -16.780 -28.211  1.00  0.00           H  
ATOM    713 1HG  PRO A  46    -111.685 -15.621 -25.828  1.00  0.00           H  
ATOM    714 2HG  PRO A  46    -110.146 -16.359 -26.283  1.00  0.00           H  
ATOM    715 1HD  PRO A  46    -110.955 -13.424 -26.334  1.00  0.00           H  
ATOM    716 2HD  PRO A  46    -109.403 -14.169 -25.777  1.00  0.00           H  
ATOM    717  N   GLU A  47    -111.435 -13.280 -29.916  1.00  0.00           N  
ATOM    718  CA  GLU A  47    -111.987 -12.623 -31.095  1.00  0.00           C  
ATOM    719  C   GLU A  47    -110.884 -12.220 -32.067  1.00  0.00           C  
ATOM    720  O   GLU A  47    -111.026 -12.372 -33.280  1.00  0.00           O  
ATOM    721  CB  GLU A  47    -112.799 -11.391 -30.690  1.00  0.00           C  
ATOM    722  CG  GLU A  47    -114.067 -11.704 -29.908  1.00  0.00           C  
ATOM    723  CD  GLU A  47    -113.807 -11.966 -28.451  1.00  0.00           C  
ATOM    724  OE1 GLU A  47    -112.672 -11.886 -28.046  1.00  0.00           O  
ATOM    725  OE2 GLU A  47    -114.744 -12.248 -27.742  1.00  0.00           O  
ATOM    726  H   GLU A  47    -111.502 -12.868 -28.996  1.00  0.00           H  
ATOM    727  HA  GLU A  47    -112.648 -13.325 -31.605  1.00  0.00           H  
ATOM    728 1HB  GLU A  47    -112.181 -10.734 -30.077  1.00  0.00           H  
ATOM    729 2HB  GLU A  47    -113.084 -10.834 -31.582  1.00  0.00           H  
ATOM    730 1HG  GLU A  47    -114.753 -10.861 -29.997  1.00  0.00           H  
ATOM    731 2HG  GLU A  47    -114.548 -12.576 -30.349  1.00  0.00           H  
ATOM    732  N   ARG A  48    -109.792 -11.703 -31.467  1.00  0.00           N  
ATOM    733  CA  ARG A  48    -108.664 -11.278 -32.286  1.00  0.00           C  
ATOM    734  C   ARG A  48    -108.068 -12.450 -33.055  1.00  0.00           C  
ATOM    735  O   ARG A  48    -107.719 -12.322 -34.228  1.00  0.00           O  
ATOM    736  CB  ARG A  48    -107.585 -10.641 -31.422  1.00  0.00           C  
ATOM    737  CG  ARG A  48    -108.015  -9.382 -30.686  1.00  0.00           C  
ATOM    738  CD  ARG A  48    -108.209  -8.241 -31.617  1.00  0.00           C  
ATOM    739  NE  ARG A  48    -109.486  -8.317 -32.310  1.00  0.00           N  
ATOM    740  CZ  ARG A  48    -110.676  -8.014 -31.756  1.00  0.00           C  
ATOM    741  NH1 ARG A  48    -110.736  -7.617 -30.504  1.00  0.00           N  
ATOM    742  NH2 ARG A  48    -111.783  -8.116 -32.471  1.00  0.00           N  
ATOM    743  H   ARG A  48    -109.777 -11.620 -30.460  1.00  0.00           H  
ATOM    744  HA  ARG A  48    -109.017 -10.536 -33.003  1.00  0.00           H  
ATOM    745 1HB  ARG A  48    -107.246 -11.359 -30.677  1.00  0.00           H  
ATOM    746 2HB  ARG A  48    -106.727 -10.384 -32.043  1.00  0.00           H  
ATOM    747 1HG  ARG A  48    -108.957  -9.567 -30.169  1.00  0.00           H  
ATOM    748 2HG  ARG A  48    -107.250  -9.106 -29.960  1.00  0.00           H  
ATOM    749 1HD  ARG A  48    -108.180  -7.307 -31.058  1.00  0.00           H  
ATOM    750 2HD  ARG A  48    -107.416  -8.242 -32.364  1.00  0.00           H  
ATOM    751  HE  ARG A  48    -109.480  -8.619 -33.275  1.00  0.00           H  
ATOM    752 1HH1 ARG A  48    -109.890  -7.539 -29.958  1.00  0.00           H  
ATOM    753 2HH1 ARG A  48    -111.628  -7.389 -30.089  1.00  0.00           H  
ATOM    754 1HH2 ARG A  48    -111.736  -8.421 -33.434  1.00  0.00           H  
ATOM    755 2HH2 ARG A  48    -112.674  -7.888 -32.057  1.00  0.00           H  
ATOM    756  N   VAL A  49    -107.976 -13.585 -32.331  1.00  0.00           N  
ATOM    757  CA  VAL A  49    -107.423 -14.784 -32.952  1.00  0.00           C  
ATOM    758  C   VAL A  49    -108.275 -15.236 -34.131  1.00  0.00           C  
ATOM    759  O   VAL A  49    -107.751 -15.631 -35.173  1.00  0.00           O  
ATOM    760  CB  VAL A  49    -107.330 -15.925 -31.922  1.00  0.00           C  
ATOM    761  CG1 VAL A  49    -106.946 -17.229 -32.605  1.00  0.00           C  
ATOM    762  CG2 VAL A  49    -106.323 -15.566 -30.841  1.00  0.00           C  
ATOM    763  H   VAL A  49    -108.292 -13.584 -31.372  1.00  0.00           H  
ATOM    764  HA  VAL A  49    -106.420 -14.555 -33.313  1.00  0.00           H  
ATOM    765  HB  VAL A  49    -108.311 -16.076 -31.470  1.00  0.00           H  
ATOM    766 1HG1 VAL A  49    -106.886 -18.025 -31.863  1.00  0.00           H  
ATOM    767 2HG1 VAL A  49    -107.700 -17.485 -33.350  1.00  0.00           H  
ATOM    768 3HG1 VAL A  49    -105.978 -17.114 -33.092  1.00  0.00           H  
ATOM    769 1HG2 VAL A  49    -106.263 -16.377 -30.116  1.00  0.00           H  
ATOM    770 2HG2 VAL A  49    -105.343 -15.410 -31.293  1.00  0.00           H  
ATOM    771 3HG2 VAL A  49    -106.639 -14.652 -30.337  1.00  0.00           H  
ATOM    772  N   ILE A  50    -109.603 -15.156 -33.904  1.00  0.00           N  
ATOM    773  CA  ILE A  50    -110.531 -15.558 -34.955  1.00  0.00           C  
ATOM    774  C   ILE A  50    -110.374 -14.686 -36.193  1.00  0.00           C  
ATOM    775  O   ILE A  50    -110.403 -15.181 -37.320  1.00  0.00           O  
ATOM    776  CB  ILE A  50    -111.987 -15.488 -34.458  1.00  0.00           C  
ATOM    777  CG1 ILE A  50    -112.239 -16.556 -33.390  1.00  0.00           C  
ATOM    778  CG2 ILE A  50    -112.954 -15.655 -35.621  1.00  0.00           C  
ATOM    779  CD1 ILE A  50    -113.549 -16.387 -32.655  1.00  0.00           C  
ATOM    780  H   ILE A  50    -109.930 -14.818 -33.010  1.00  0.00           H  
ATOM    781  HA  ILE A  50    -110.311 -16.588 -35.234  1.00  0.00           H  
ATOM    782  HB  ILE A  50    -112.164 -14.522 -33.986  1.00  0.00           H  
ATOM    783 1HG1 ILE A  50    -112.232 -17.542 -33.853  1.00  0.00           H  
ATOM    784 2HG1 ILE A  50    -111.433 -16.534 -32.657  1.00  0.00           H  
ATOM    785 1HG2 ILE A  50    -113.978 -15.604 -35.252  1.00  0.00           H  
ATOM    786 2HG2 ILE A  50    -112.789 -14.860 -36.347  1.00  0.00           H  
ATOM    787 3HG2 ILE A  50    -112.787 -16.622 -36.096  1.00  0.00           H  
ATOM    788 1HD1 ILE A  50    -113.656 -17.180 -31.915  1.00  0.00           H  
ATOM    789 2HD1 ILE A  50    -113.563 -15.418 -32.154  1.00  0.00           H  
ATOM    790 3HD1 ILE A  50    -114.373 -16.441 -33.365  1.00  0.00           H  
ATOM    791  N   GLU A  51    -110.209 -13.376 -35.918  1.00  0.00           N  
ATOM    792  CA  GLU A  51    -110.046 -12.432 -37.017  1.00  0.00           C  
ATOM    793  C   GLU A  51    -108.792 -12.738 -37.825  1.00  0.00           C  
ATOM    794  O   GLU A  51    -108.803 -12.675 -39.055  1.00  0.00           O  
ATOM    795  CB  GLU A  51    -109.984 -10.998 -36.485  1.00  0.00           C  
ATOM    796  CG  GLU A  51    -111.301 -10.476 -35.929  1.00  0.00           C  
ATOM    797  CD  GLU A  51    -111.183  -9.096 -35.344  1.00  0.00           C  
ATOM    798  OE1 GLU A  51    -110.086  -8.597 -35.264  1.00  0.00           O  
ATOM    799  OE2 GLU A  51    -112.191  -8.541 -34.976  1.00  0.00           O  
ATOM    800  H   GLU A  51    -110.201 -13.072 -34.955  1.00  0.00           H  
ATOM    801  HA  GLU A  51    -110.907 -12.521 -37.680  1.00  0.00           H  
ATOM    802 1HB  GLU A  51    -109.238 -10.937 -35.692  1.00  0.00           H  
ATOM    803 2HB  GLU A  51    -109.668 -10.327 -37.284  1.00  0.00           H  
ATOM    804 1HG  GLU A  51    -112.039 -10.456 -36.730  1.00  0.00           H  
ATOM    805 2HG  GLU A  51    -111.656 -11.162 -35.161  1.00  0.00           H  
ATOM    806  N   PHE A  52    -107.725 -13.071 -37.070  1.00  0.00           N  
ATOM    807  CA  PHE A  52    -106.460 -13.390 -37.722  1.00  0.00           C  
ATOM    808  C   PHE A  52    -106.598 -14.613 -38.621  1.00  0.00           C  
ATOM    809  O   PHE A  52    -106.064 -14.643 -39.730  1.00  0.00           O  
ATOM    810  CB  PHE A  52    -105.369 -13.636 -36.680  1.00  0.00           C  
ATOM    811  CG  PHE A  52    -104.020 -13.930 -37.272  1.00  0.00           C  
ATOM    812  CD1 PHE A  52    -103.450 -13.067 -38.196  1.00  0.00           C  
ATOM    813  CD2 PHE A  52    -103.318 -15.069 -36.907  1.00  0.00           C  
ATOM    814  CE1 PHE A  52    -102.209 -13.336 -38.742  1.00  0.00           C  
ATOM    815  CE2 PHE A  52    -102.078 -15.340 -37.450  1.00  0.00           C  
ATOM    816  CZ  PHE A  52    -101.523 -14.472 -38.369  1.00  0.00           C  
ATOM    817  H   PHE A  52    -107.822 -13.093 -36.065  1.00  0.00           H  
ATOM    818  HA  PHE A  52    -106.166 -12.541 -38.342  1.00  0.00           H  
ATOM    819 1HB  PHE A  52    -105.275 -12.761 -36.037  1.00  0.00           H  
ATOM    820 2HB  PHE A  52    -105.653 -14.477 -36.048  1.00  0.00           H  
ATOM    821  HD1 PHE A  52    -103.992 -12.168 -38.491  1.00  0.00           H  
ATOM    822  HD2 PHE A  52    -103.757 -15.755 -36.182  1.00  0.00           H  
ATOM    823  HE1 PHE A  52    -101.773 -12.650 -39.468  1.00  0.00           H  
ATOM    824  HE2 PHE A  52    -101.537 -16.239 -37.155  1.00  0.00           H  
ATOM    825  HZ  PHE A  52    -100.545 -14.685 -38.800  1.00  0.00           H  
ATOM    826  N   ILE A  53    -107.335 -15.604 -38.081  1.00  0.00           N  
ATOM    827  CA  ILE A  53    -107.545 -16.831 -38.839  1.00  0.00           C  
ATOM    828  C   ILE A  53    -108.295 -16.556 -40.136  1.00  0.00           C  
ATOM    829  O   ILE A  53    -107.967 -17.112 -41.184  1.00  0.00           O  
ATOM    830  CB  ILE A  53    -108.321 -17.866 -38.005  1.00  0.00           C  
ATOM    831  CG1 ILE A  53    -107.466 -18.360 -36.836  1.00  0.00           C  
ATOM    832  CG2 ILE A  53    -108.760 -19.032 -38.878  1.00  0.00           C  
ATOM    833  CD1 ILE A  53    -108.235 -19.166 -35.814  1.00  0.00           C  
ATOM    834  H   ILE A  53    -107.730 -15.478 -37.160  1.00  0.00           H  
ATOM    835  HA  ILE A  53    -106.572 -17.252 -39.091  1.00  0.00           H  
ATOM    836  HB  ILE A  53    -109.204 -17.396 -37.572  1.00  0.00           H  
ATOM    837 1HG1 ILE A  53    -106.653 -18.978 -37.216  1.00  0.00           H  
ATOM    838 2HG1 ILE A  53    -107.016 -17.507 -36.328  1.00  0.00           H  
ATOM    839 1HG2 ILE A  53    -109.307 -19.754 -38.272  1.00  0.00           H  
ATOM    840 2HG2 ILE A  53    -109.405 -18.666 -39.676  1.00  0.00           H  
ATOM    841 3HG2 ILE A  53    -107.883 -19.512 -39.311  1.00  0.00           H  
ATOM    842 1HD1 ILE A  53    -107.561 -19.481 -35.016  1.00  0.00           H  
ATOM    843 2HD1 ILE A  53    -109.033 -18.554 -35.393  1.00  0.00           H  
ATOM    844 3HD1 ILE A  53    -108.664 -20.045 -36.292  1.00  0.00           H  
ATOM    845  N   GLU A  54    -109.309 -15.677 -40.002  1.00  0.00           N  
ATOM    846  CA  GLU A  54    -110.108 -15.326 -41.170  1.00  0.00           C  
ATOM    847  C   GLU A  54    -109.255 -14.655 -42.239  1.00  0.00           C  
ATOM    848  O   GLU A  54    -109.401 -14.934 -43.429  1.00  0.00           O  
ATOM    849  CB  GLU A  54    -111.261 -14.402 -40.770  1.00  0.00           C  
ATOM    850  CG  GLU A  54    -112.348 -15.074 -39.944  1.00  0.00           C  
ATOM    851  CD  GLU A  54    -113.422 -14.120 -39.502  1.00  0.00           C  
ATOM    852  OE1 GLU A  54    -113.275 -12.943 -39.730  1.00  0.00           O  
ATOM    853  OE2 GLU A  54    -114.391 -14.568 -38.936  1.00  0.00           O  
ATOM    854  H   GLU A  54    -109.496 -15.277 -39.094  1.00  0.00           H  
ATOM    855  HA  GLU A  54    -110.525 -16.241 -41.593  1.00  0.00           H  
ATOM    856 1HB  GLU A  54    -110.871 -13.564 -40.191  1.00  0.00           H  
ATOM    857 2HB  GLU A  54    -111.727 -13.992 -41.666  1.00  0.00           H  
ATOM    858 1HG  GLU A  54    -112.804 -15.866 -40.538  1.00  0.00           H  
ATOM    859 2HG  GLU A  54    -111.892 -15.532 -39.067  1.00  0.00           H  
ATOM    860  N   TYR A  55    -108.367 -13.766 -41.748  1.00  0.00           N  
ATOM    861  CA  TYR A  55    -107.488 -13.053 -42.668  1.00  0.00           C  
ATOM    862  C   TYR A  55    -106.578 -14.018 -43.418  1.00  0.00           C  
ATOM    863  O   TYR A  55    -106.354 -13.869 -44.619  1.00  0.00           O  
ATOM    864  CB  TYR A  55    -106.654 -12.014 -41.916  1.00  0.00           C  
ATOM    865  CG  TYR A  55    -105.741 -11.202 -42.807  1.00  0.00           C  
ATOM    866  CD1 TYR A  55    -106.260 -10.533 -43.906  1.00  0.00           C  
ATOM    867  CD2 TYR A  55    -104.385 -11.126 -42.526  1.00  0.00           C  
ATOM    868  CE1 TYR A  55    -105.426  -9.792 -44.721  1.00  0.00           C  
ATOM    869  CE2 TYR A  55    -103.551 -10.385 -43.341  1.00  0.00           C  
ATOM    870  CZ  TYR A  55    -104.067  -9.719 -44.434  1.00  0.00           C  
ATOM    871  OH  TYR A  55    -103.237  -8.981 -45.245  1.00  0.00           O  
ATOM    872  H   TYR A  55    -108.328 -13.609 -40.751  1.00  0.00           H  
ATOM    873  HA  TYR A  55    -108.103 -12.538 -43.406  1.00  0.00           H  
ATOM    874 1HB  TYR A  55    -107.317 -11.326 -41.391  1.00  0.00           H  
ATOM    875 2HB  TYR A  55    -106.041 -12.514 -41.166  1.00  0.00           H  
ATOM    876  HD1 TYR A  55    -107.326 -10.593 -44.127  1.00  0.00           H  
ATOM    877  HD2 TYR A  55    -103.977 -11.653 -41.664  1.00  0.00           H  
ATOM    878  HE1 TYR A  55    -105.834  -9.266 -45.584  1.00  0.00           H  
ATOM    879  HE2 TYR A  55    -102.485 -10.326 -43.120  1.00  0.00           H  
ATOM    880  HH  TYR A  55    -103.751  -8.586 -45.953  1.00  0.00           H  
ATOM    881  N   ALA A  56    -106.075 -15.003 -42.645  1.00  0.00           N  
ATOM    882  CA  ALA A  56    -105.189 -15.996 -43.242  1.00  0.00           C  
ATOM    883  C   ALA A  56    -105.902 -16.789 -44.330  1.00  0.00           C  
ATOM    884  O   ALA A  56    -105.332 -17.064 -45.385  1.00  0.00           O  
ATOM    885  CB  ALA A  56    -104.648 -16.934 -42.172  1.00  0.00           C  
ATOM    886  H   ALA A  56    -106.321 -15.035 -41.666  1.00  0.00           H  
ATOM    887  HA  ALA A  56    -104.354 -15.470 -43.705  1.00  0.00           H  
ATOM    888 1HB  ALA A  56    -103.989 -17.669 -42.633  1.00  0.00           H  
ATOM    889 2HB  ALA A  56    -104.091 -16.360 -41.432  1.00  0.00           H  
ATOM    890 3HB  ALA A  56    -105.477 -17.446 -41.685  1.00  0.00           H  
ATOM    891  N   SER A  57    -107.167 -17.132 -44.011  1.00  0.00           N  
ATOM    892  CA  SER A  57    -107.961 -17.893 -44.969  1.00  0.00           C  
ATOM    893  C   SER A  57    -108.168 -17.111 -46.258  1.00  0.00           C  
ATOM    894  O   SER A  57    -108.088 -17.668 -47.353  1.00  0.00           O  
ATOM    895  CB  SER A  57    -109.305 -18.252 -44.365  1.00  0.00           C  
ATOM    896  OG  SER A  57    -110.083 -18.986 -45.271  1.00  0.00           O  
ATOM    897  H   SER A  57    -107.541 -16.856 -43.115  1.00  0.00           H  
ATOM    898  HA  SER A  57    -107.427 -18.813 -45.209  1.00  0.00           H  
ATOM    899 1HB  SER A  57    -109.152 -18.835 -43.458  1.00  0.00           H  
ATOM    900 2HB  SER A  57    -109.832 -17.341 -44.084  1.00  0.00           H  
ATOM    901  HG  SER A  57    -110.909 -19.173 -44.820  1.00  0.00           H  
ATOM    902  N   LYS A  58    -108.434 -15.803 -46.065  1.00  0.00           N  
ATOM    903  CA  LYS A  58    -108.651 -14.939 -47.221  1.00  0.00           C  
ATOM    904  C   LYS A  58    -107.411 -14.876 -48.101  1.00  0.00           C  
ATOM    905  O   LYS A  58    -107.507 -14.911 -49.328  1.00  0.00           O  
ATOM    906  CB  LYS A  58    -109.049 -13.533 -46.771  1.00  0.00           C  
ATOM    907  CG  LYS A  58    -110.444 -13.436 -46.168  1.00  0.00           C  
ATOM    908  CD  LYS A  58    -110.759 -12.014 -45.727  1.00  0.00           C  
ATOM    909  CE  LYS A  58    -112.147 -11.918 -45.113  1.00  0.00           C  
ATOM    910  NZ  LYS A  58    -112.454 -10.540 -44.642  1.00  0.00           N  
ATOM    911  H   LYS A  58    -108.479 -15.444 -45.122  1.00  0.00           H  
ATOM    912  HA  LYS A  58    -109.463 -15.357 -47.817  1.00  0.00           H  
ATOM    913 1HB  LYS A  58    -108.338 -13.173 -46.028  1.00  0.00           H  
ATOM    914 2HB  LYS A  58    -109.005 -12.853 -47.622  1.00  0.00           H  
ATOM    915 1HG  LYS A  58    -111.183 -13.750 -46.907  1.00  0.00           H  
ATOM    916 2HG  LYS A  58    -110.515 -14.098 -45.306  1.00  0.00           H  
ATOM    917 1HD  LYS A  58    -110.021 -11.690 -44.992  1.00  0.00           H  
ATOM    918 2HD  LYS A  58    -110.706 -11.346 -46.587  1.00  0.00           H  
ATOM    919 1HE  LYS A  58    -112.892 -12.210 -45.852  1.00  0.00           H  
ATOM    920 2HE  LYS A  58    -112.219 -12.601 -44.267  1.00  0.00           H  
ATOM    921 1HZ  LYS A  58    -113.381 -10.519 -44.242  1.00  0.00           H  
ATOM    922 2HZ  LYS A  58    -111.779 -10.265 -43.942  1.00  0.00           H  
ATOM    923 3HZ  LYS A  58    -112.409  -9.900 -45.422  1.00  0.00           H  
ATOM    924  N   VAL A  59    -106.256 -14.782 -47.410  1.00  0.00           N  
ATOM    925  CA  VAL A  59    -104.993 -14.715 -48.135  1.00  0.00           C  
ATOM    926  C   VAL A  59    -104.761 -15.978 -48.956  1.00  0.00           C  
ATOM    927  O   VAL A  59    -104.305 -15.912 -50.098  1.00  0.00           O  
ATOM    928  CB  VAL A  59    -103.822 -14.523 -47.153  1.00  0.00           C  
ATOM    929  CG1 VAL A  59    -102.491 -14.654 -47.879  1.00  0.00           C  
ATOM    930  CG2 VAL A  59    -103.935 -13.168 -46.472  1.00  0.00           C  
ATOM    931  H   VAL A  59    -106.288 -14.760 -46.400  1.00  0.00           H  
ATOM    932  HA  VAL A  59    -105.027 -13.860 -48.811  1.00  0.00           H  
ATOM    933  HB  VAL A  59    -103.857 -15.312 -46.402  1.00  0.00           H  
ATOM    934 1HG1 VAL A  59    -101.675 -14.516 -47.169  1.00  0.00           H  
ATOM    935 2HG1 VAL A  59    -102.418 -15.644 -48.328  1.00  0.00           H  
ATOM    936 3HG1 VAL A  59    -102.426 -13.895 -48.658  1.00  0.00           H  
ATOM    937 1HG2 VAL A  59    -103.104 -13.039 -45.779  1.00  0.00           H  
ATOM    938 2HG2 VAL A  59    -103.906 -12.379 -47.224  1.00  0.00           H  
ATOM    939 3HG2 VAL A  59    -104.876 -13.113 -45.925  1.00  0.00           H  
ATOM    940  N   ALA A  60    -105.099 -17.114 -48.314  1.00  0.00           N  
ATOM    941  CA  ALA A  60    -104.928 -18.394 -48.991  1.00  0.00           C  
ATOM    942  C   ALA A  60    -105.793 -18.477 -50.241  1.00  0.00           C  
ATOM    943  O   ALA A  60    -105.354 -18.970 -51.280  1.00  0.00           O  
ATOM    944  CB  ALA A  60    -105.254 -19.542 -48.046  1.00  0.00           C  
ATOM    945  H   ALA A  60    -105.465 -17.058 -47.374  1.00  0.00           H  
ATOM    946  HA  ALA A  60    -103.886 -18.477 -49.300  1.00  0.00           H  
ATOM    947 1HB  ALA A  60    -105.121 -20.491 -48.566  1.00  0.00           H  
ATOM    948 2HB  ALA A  60    -104.587 -19.504 -47.184  1.00  0.00           H  
ATOM    949 3HB  ALA A  60    -106.285 -19.454 -47.710  1.00  0.00           H  
ATOM    950  N   ALA A  61    -107.033 -17.971 -50.080  1.00  0.00           N  
ATOM    951  CA  ALA A  61    -107.963 -17.988 -51.202  1.00  0.00           C  
ATOM    952  C   ALA A  61    -107.438 -17.154 -52.364  1.00  0.00           C  
ATOM    953  O   ALA A  61    -107.545 -17.552 -53.524  1.00  0.00           O  
ATOM    954  CB  ALA A  61    -109.330 -17.484 -50.764  1.00  0.00           C  
ATOM    955  H   ALA A  61    -107.296 -17.590 -49.183  1.00  0.00           H  
ATOM    956  HA  ALA A  61    -108.060 -19.018 -51.547  1.00  0.00           H  
ATOM    957 1HB  ALA A  61    -110.014 -17.503 -51.613  1.00  0.00           H  
ATOM    958 2HB  ALA A  61    -109.718 -18.125 -49.973  1.00  0.00           H  
ATOM    959 3HB  ALA A  61    -109.241 -16.464 -50.394  1.00  0.00           H  
ATOM    960  N   GLN A  62    -106.873 -15.990 -51.987  1.00  0.00           N  
ATOM    961  CA  GLN A  62    -106.329 -15.098 -53.004  1.00  0.00           C  
ATOM    962  C   GLN A  62    -105.190 -15.762 -53.766  1.00  0.00           C  
ATOM    963  O   GLN A  62    -105.090 -15.635 -54.987  1.00  0.00           O  
ATOM    964  CB  GLN A  62    -105.842 -13.793 -52.368  1.00  0.00           C  
ATOM    965  CG  GLN A  62    -106.955 -12.901 -51.847  1.00  0.00           C  
ATOM    966  CD  GLN A  62    -106.426 -11.661 -51.151  1.00  0.00           C  
ATOM    967  OE1 GLN A  62    -105.213 -11.444 -51.077  1.00  0.00           O  
ATOM    968  NE2 GLN A  62    -107.333 -10.840 -50.636  1.00  0.00           N  
ATOM    969  H   GLN A  62    -106.836 -15.756 -51.005  1.00  0.00           H  
ATOM    970  HA  GLN A  62    -107.119 -14.864 -53.717  1.00  0.00           H  
ATOM    971 1HB  GLN A  62    -105.176 -14.021 -51.536  1.00  0.00           H  
ATOM    972 2HB  GLN A  62    -105.268 -13.224 -53.099  1.00  0.00           H  
ATOM    973 1HG  GLN A  62    -107.574 -12.583 -52.686  1.00  0.00           H  
ATOM    974 2HG  GLN A  62    -107.555 -13.464 -51.133  1.00  0.00           H  
ATOM    975 1HE2 GLN A  62    -107.043 -10.006 -50.164  1.00  0.00           H  
ATOM    976 2HE2 GLN A  62    -108.306 -11.055 -50.718  1.00  0.00           H  
ATOM    977  N   ILE A  63    -104.349 -16.468 -52.983  1.00  0.00           N  
ATOM    978  CA  ILE A  63    -103.215 -17.155 -53.590  1.00  0.00           C  
ATOM    979  C   ILE A  63    -103.675 -18.140 -54.657  1.00  0.00           C  
ATOM    980  O   ILE A  63    -103.129 -18.174 -55.760  1.00  0.00           O  
ATOM    981  CB  ILE A  63    -102.389 -17.900 -52.525  1.00  0.00           C  
ATOM    982  CG1 ILE A  63    -101.689 -16.902 -51.599  1.00  0.00           C  
ATOM    983  CG2 ILE A  63    -101.374 -18.820 -53.187  1.00  0.00           C  
ATOM    984  CD1 ILE A  63    -101.093 -17.533 -50.361  1.00  0.00           C  
ATOM    985  H   ILE A  63    -104.520 -16.508 -51.988  1.00  0.00           H  
ATOM    986  HA  ILE A  63    -102.575 -16.412 -54.065  1.00  0.00           H  
ATOM    987  HB  ILE A  63    -103.054 -18.496 -51.901  1.00  0.00           H  
ATOM    988 1HG1 ILE A  63    -100.890 -16.399 -52.143  1.00  0.00           H  
ATOM    989 2HG1 ILE A  63    -102.400 -16.138 -51.283  1.00  0.00           H  
ATOM    990 1HG2 ILE A  63    -100.799 -19.338 -52.420  1.00  0.00           H  
ATOM    991 2HG2 ILE A  63    -101.894 -19.550 -53.805  1.00  0.00           H  
ATOM    992 3HG2 ILE A  63    -100.701 -18.231 -53.810  1.00  0.00           H  
ATOM    993 1HD1 ILE A  63    -100.615 -16.763 -49.754  1.00  0.00           H  
ATOM    994 2HD1 ILE A  63    -101.882 -18.014 -49.781  1.00  0.00           H  
ATOM    995 3HD1 ILE A  63    -100.353 -18.276 -50.652  1.00  0.00           H  
ATOM    996  N   LYS A  64    -104.682 -18.939 -54.322  1.00  0.00           N  
ATOM    997  CA  LYS A  64    -105.218 -19.927 -55.251  1.00  0.00           C  
ATOM    998  C   LYS A  64    -105.701 -19.269 -56.538  1.00  0.00           C  
ATOM    999  O   LYS A  64    -105.332 -19.685 -57.636  1.00  0.00           O  
ATOM   1000  CB  LYS A  64    -106.358 -20.711 -54.601  1.00  0.00           C  
ATOM   1001  CG  LYS A  64    -106.847 -21.902 -55.414  1.00  0.00           C  
ATOM   1002  CD  LYS A  64    -107.979 -21.505 -56.350  1.00  0.00           C  
ATOM   1003  CE  LYS A  64    -108.571 -22.719 -57.050  1.00  0.00           C  
ATOM   1004  NZ  LYS A  64    -109.638 -22.340 -58.016  1.00  0.00           N  
ATOM   1005  H   LYS A  64    -105.087 -18.861 -53.400  1.00  0.00           H  
ATOM   1006  HA  LYS A  64    -104.421 -20.624 -55.513  1.00  0.00           H  
ATOM   1007 1HB  LYS A  64    -106.037 -21.081 -53.627  1.00  0.00           H  
ATOM   1008 2HB  LYS A  64    -107.208 -20.048 -54.435  1.00  0.00           H  
ATOM   1009 1HG  LYS A  64    -106.022 -22.303 -56.004  1.00  0.00           H  
ATOM   1010 2HG  LYS A  64    -107.201 -22.682 -54.741  1.00  0.00           H  
ATOM   1011 1HD  LYS A  64    -108.764 -21.005 -55.782  1.00  0.00           H  
ATOM   1012 2HD  LYS A  64    -107.602 -20.812 -57.103  1.00  0.00           H  
ATOM   1013 1HE  LYS A  64    -107.785 -23.250 -57.586  1.00  0.00           H  
ATOM   1014 2HE  LYS A  64    -108.995 -23.396 -56.308  1.00  0.00           H  
ATOM   1015 1HZ  LYS A  64    -110.004 -23.171 -58.458  1.00  0.00           H  
ATOM   1016 2HZ  LYS A  64    -110.382 -21.863 -57.526  1.00  0.00           H  
ATOM   1017 3HZ  LYS A  64    -109.252 -21.727 -58.720  1.00  0.00           H  
ATOM   1018  N   LEU A  65    -106.529 -18.238 -56.372  1.00  0.00           N  
ATOM   1019  CA  LEU A  65    -107.148 -17.521 -57.481  1.00  0.00           C  
ATOM   1020  C   LEU A  65    -106.140 -16.660 -58.229  1.00  0.00           C  
ATOM   1021  O   LEU A  65    -106.317 -16.365 -59.411  1.00  0.00           O  
ATOM   1022  CB  LEU A  65    -108.293 -16.641 -56.965  1.00  0.00           C  
ATOM   1023  CG  LEU A  65    -109.507 -17.391 -56.401  1.00  0.00           C  
ATOM   1024  CD1 LEU A  65    -110.492 -16.392 -55.810  1.00  0.00           C  
ATOM   1025  CD2 LEU A  65    -110.156 -18.210 -57.507  1.00  0.00           C  
ATOM   1026  H   LEU A  65    -106.748 -17.927 -55.436  1.00  0.00           H  
ATOM   1027  HA  LEU A  65    -107.554 -18.251 -58.180  1.00  0.00           H  
ATOM   1028 1HB  LEU A  65    -107.908 -15.996 -56.177  1.00  0.00           H  
ATOM   1029 2HB  LEU A  65    -108.643 -16.011 -57.783  1.00  0.00           H  
ATOM   1030  HG  LEU A  65    -109.184 -18.055 -55.599  1.00  0.00           H  
ATOM   1031 1HD1 LEU A  65    -111.355 -16.925 -55.410  1.00  0.00           H  
ATOM   1032 2HD1 LEU A  65    -110.008 -15.834 -55.009  1.00  0.00           H  
ATOM   1033 3HD1 LEU A  65    -110.821 -15.702 -56.587  1.00  0.00           H  
ATOM   1034 1HD2 LEU A  65    -111.018 -18.744 -57.107  1.00  0.00           H  
ATOM   1035 2HD2 LEU A  65    -110.480 -17.547 -58.309  1.00  0.00           H  
ATOM   1036 3HD2 LEU A  65    -109.435 -18.928 -57.899  1.00  0.00           H  
ATOM   1037  N   SER A  66    -105.080 -16.256 -57.536  1.00  0.00           N  
ATOM   1038  CA  SER A  66    -104.212 -15.203 -58.042  1.00  0.00           C  
ATOM   1039  C   SER A  66    -103.380 -15.684 -59.226  1.00  0.00           C  
ATOM   1040  O   SER A  66    -102.607 -16.635 -59.108  1.00  0.00           O  
ATOM   1041  CB  SER A  66    -103.296 -14.711 -56.937  1.00  0.00           C  
ATOM   1042  OG  SER A  66    -102.370 -13.783 -57.430  1.00  0.00           O  
ATOM   1043  H   SER A  66    -104.879 -16.690 -56.646  1.00  0.00           H  
ATOM   1044  HA  SER A  66    -104.834 -14.373 -58.378  1.00  0.00           H  
ATOM   1045 1HB  SER A  66    -103.892 -14.252 -56.149  1.00  0.00           H  
ATOM   1046 2HB  SER A  66    -102.769 -15.557 -56.498  1.00  0.00           H  
ATOM   1047  HG  SER A  66    -102.056 -13.292 -56.666  1.00  0.00           H  
ATOM   1048  N   ASP A  67    -103.553 -15.016 -60.361  1.00  0.00           N  
ATOM   1049  CA  ASP A  67    -102.789 -15.317 -61.566  1.00  0.00           C  
ATOM   1050  C   ASP A  67    -101.350 -14.809 -61.475  1.00  0.00           C  
ATOM   1051  O   ASP A  67    -100.463 -15.302 -62.171  1.00  0.00           O  
ATOM   1052  CB  ASP A  67    -103.472 -14.706 -62.792  1.00  0.00           C  
ATOM   1053  CG  ASP A  67    -103.608 -13.192 -62.701  1.00  0.00           C  
ATOM   1054  OD1 ASP A  67    -104.188 -12.724 -61.750  1.00  0.00           O  
ATOM   1055  OD2 ASP A  67    -103.131 -12.519 -63.584  1.00  0.00           O  
ATOM   1056  H   ASP A  67    -104.236 -14.273 -60.396  1.00  0.00           H  
ATOM   1057  HA  ASP A  67    -102.752 -16.400 -61.691  1.00  0.00           H  
ATOM   1058 1HB  ASP A  67    -102.900 -14.952 -63.687  1.00  0.00           H  
ATOM   1059 2HB  ASP A  67    -104.465 -15.140 -62.909  1.00  0.00           H  
ATOM   1060  N   LYS A  68    -101.134 -13.823 -60.613  1.00  0.00           N  
ATOM   1061  CA  LYS A  68     -99.885 -13.066 -60.577  1.00  0.00           C  
ATOM   1062  C   LYS A  68     -98.708 -13.912 -60.102  1.00  0.00           C  
ATOM   1063  O   LYS A  68     -98.893 -15.008 -59.574  1.00  0.00           O  
ATOM   1064  CB  LYS A  68    -100.037 -11.838 -59.678  1.00  0.00           C  
ATOM   1065  CG  LYS A  68    -101.019 -10.796 -60.197  1.00  0.00           C  
ATOM   1066  CD  LYS A  68    -101.098  -9.598 -59.263  1.00  0.00           C  
ATOM   1067  CE  LYS A  68    -102.078  -8.555 -59.781  1.00  0.00           C  
ATOM   1068  NZ  LYS A  68    -102.179  -7.384 -58.868  1.00  0.00           N  
ATOM   1069  H   LYS A  68    -101.858 -13.580 -59.952  1.00  0.00           H  
ATOM   1070  HA  LYS A  68     -99.654 -12.730 -61.589  1.00  0.00           H  
ATOM   1071 1HB  LYS A  68    -100.373 -12.151 -58.689  1.00  0.00           H  
ATOM   1072 2HB  LYS A  68     -99.068 -11.354 -59.556  1.00  0.00           H  
ATOM   1073 1HG  LYS A  68    -100.701 -10.456 -61.184  1.00  0.00           H  
ATOM   1074 2HG  LYS A  68    -102.009 -11.241 -60.288  1.00  0.00           H  
ATOM   1075 1HD  LYS A  68    -101.420  -9.927 -58.274  1.00  0.00           H  
ATOM   1076 2HD  LYS A  68    -100.112  -9.141 -59.172  1.00  0.00           H  
ATOM   1077 1HE  LYS A  68    -101.756  -8.209 -60.762  1.00  0.00           H  
ATOM   1078 2HE  LYS A  68    -103.066  -9.004 -59.885  1.00  0.00           H  
ATOM   1079 1HZ  LYS A  68    -102.838  -6.718 -59.245  1.00  0.00           H  
ATOM   1080 2HZ  LYS A  68    -102.495  -7.692 -57.959  1.00  0.00           H  
ATOM   1081 3HZ  LYS A  68    -101.273  -6.947 -58.778  1.00  0.00           H  
ATOM   1082  N   PRO A  69     -97.500 -13.389 -60.296  1.00  0.00           N  
ATOM   1083  CA  PRO A  69     -96.276 -14.154 -60.079  1.00  0.00           C  
ATOM   1084  C   PRO A  69     -96.135 -14.616 -58.627  1.00  0.00           C  
ATOM   1085  O   PRO A  69     -96.749 -14.049 -57.723  1.00  0.00           O  
ATOM   1086  CB  PRO A  69     -95.181 -13.151 -60.458  1.00  0.00           C  
ATOM   1087  CG  PRO A  69     -95.871 -12.176 -61.350  1.00  0.00           C  
ATOM   1088  CD  PRO A  69     -97.266 -12.079 -60.790  1.00  0.00           C  
ATOM   1089  HA  PRO A  69     -96.267 -15.022 -60.755  1.00  0.00           H  
ATOM   1090 1HB  PRO A  69     -94.769 -12.684 -59.552  1.00  0.00           H  
ATOM   1091 2HB  PRO A  69     -94.350 -13.672 -60.958  1.00  0.00           H  
ATOM   1092 1HG  PRO A  69     -95.343 -11.211 -61.339  1.00  0.00           H  
ATOM   1093 2HG  PRO A  69     -95.857 -12.535 -62.389  1.00  0.00           H  
ATOM   1094 1HD  PRO A  69     -97.288 -11.323 -59.991  1.00  0.00           H  
ATOM   1095 2HD  PRO A  69     -97.967 -11.814 -61.595  1.00  0.00           H  
ATOM   1096  N   ASP A  70     -95.321 -15.651 -58.423  1.00  0.00           N  
ATOM   1097  CA  ASP A  70     -95.143 -16.279 -57.112  1.00  0.00           C  
ATOM   1098  C   ASP A  70     -94.734 -15.264 -56.036  1.00  0.00           C  
ATOM   1099  O   ASP A  70     -94.955 -15.484 -54.845  1.00  0.00           O  
ATOM   1100  CB  ASP A  70     -94.092 -17.389 -57.197  1.00  0.00           C  
ATOM   1101  CG  ASP A  70     -94.585 -18.615 -57.954  1.00  0.00           C  
ATOM   1102  OD1 ASP A  70     -95.771 -18.730 -58.151  1.00  0.00           O  
ATOM   1103  OD2 ASP A  70     -93.770 -19.424 -58.327  1.00  0.00           O  
ATOM   1104  H   ASP A  70     -94.797 -16.026 -59.201  1.00  0.00           H  
ATOM   1105  HA  ASP A  70     -96.093 -16.721 -56.809  1.00  0.00           H  
ATOM   1106 1HB  ASP A  70     -93.200 -17.008 -57.693  1.00  0.00           H  
ATOM   1107 2HB  ASP A  70     -93.803 -17.693 -56.191  1.00  0.00           H  
ATOM   1108  N   LEU A  71     -94.147 -14.179 -56.499  1.00  0.00           N  
ATOM   1109  CA  LEU A  71     -93.737 -13.042 -55.685  1.00  0.00           C  
ATOM   1110  C   LEU A  71     -94.914 -12.463 -54.912  1.00  0.00           C  
ATOM   1111  O   LEU A  71     -94.786 -12.109 -53.740  1.00  0.00           O  
ATOM   1112  CB  LEU A  71     -93.115 -11.954 -56.570  1.00  0.00           C  
ATOM   1113  CG  LEU A  71     -92.620 -10.702 -55.836  1.00  0.00           C  
ATOM   1114  CD1 LEU A  71     -91.533 -11.091 -54.842  1.00  0.00           C  
ATOM   1115  CD2 LEU A  71     -92.099  -9.692 -56.848  1.00  0.00           C  
ATOM   1116  H   LEU A  71     -93.957 -14.107 -57.488  1.00  0.00           H  
ATOM   1117  HA  LEU A  71     -92.990 -13.381 -54.969  1.00  0.00           H  
ATOM   1118 1HB  LEU A  71     -92.268 -12.382 -57.103  1.00  0.00           H  
ATOM   1119 2HB  LEU A  71     -93.856 -11.637 -57.304  1.00  0.00           H  
ATOM   1120  HG  LEU A  71     -93.443 -10.260 -55.273  1.00  0.00           H  
ATOM   1121 1HD1 LEU A  71     -91.181 -10.201 -54.320  1.00  0.00           H  
ATOM   1122 2HD1 LEU A  71     -91.938 -11.799 -54.119  1.00  0.00           H  
ATOM   1123 3HD1 LEU A  71     -90.702 -11.551 -55.375  1.00  0.00           H  
ATOM   1124 1HD2 LEU A  71     -91.748  -8.801 -56.326  1.00  0.00           H  
ATOM   1125 2HD2 LEU A  71     -91.275 -10.132 -57.410  1.00  0.00           H  
ATOM   1126 3HD2 LEU A  71     -92.901  -9.418 -57.534  1.00  0.00           H  
ATOM   1127  N   GLU A  72     -96.054 -12.390 -55.630  1.00  0.00           N  
ATOM   1128  CA  GLU A  72     -97.258 -11.855 -55.006  1.00  0.00           C  
ATOM   1129  C   GLU A  72     -97.692 -12.711 -53.823  1.00  0.00           C  
ATOM   1130  O   GLU A  72     -98.090 -12.191 -52.781  1.00  0.00           O  
ATOM   1131  CB  GLU A  72     -98.394 -11.767 -56.028  1.00  0.00           C  
ATOM   1132  CG  GLU A  72     -98.166 -10.747 -57.135  1.00  0.00           C  
ATOM   1133  CD  GLU A  72     -97.277 -11.263 -58.232  1.00  0.00           C  
ATOM   1134  OE1 GLU A  72     -96.857 -12.392 -58.149  1.00  0.00           O  
ATOM   1135  OE2 GLU A  72     -97.017 -10.527 -59.154  1.00  0.00           O  
ATOM   1136  H   GLU A  72     -96.052 -12.707 -56.589  1.00  0.00           H  
ATOM   1137  HA  GLU A  72     -97.041 -10.852 -54.637  1.00  0.00           H  
ATOM   1138 1HB  GLU A  72     -98.539 -12.741 -56.496  1.00  0.00           H  
ATOM   1139 2HB  GLU A  72     -99.322 -11.506 -55.519  1.00  0.00           H  
ATOM   1140 1HG  GLU A  72     -99.128 -10.470 -57.563  1.00  0.00           H  
ATOM   1141 2HG  GLU A  72     -97.720  -9.852 -56.703  1.00  0.00           H  
ATOM   1142  N   LYS A  73     -97.592 -14.038 -54.047  1.00  0.00           N  
ATOM   1143  CA  LYS A  73     -97.976 -14.970 -52.992  1.00  0.00           C  
ATOM   1144  C   LYS A  73     -97.100 -14.795 -51.758  1.00  0.00           C  
ATOM   1145  O   LYS A  73     -97.589 -14.828 -50.629  1.00  0.00           O  
ATOM   1146  CB  LYS A  73     -97.894 -16.412 -53.495  1.00  0.00           C  
ATOM   1147  CG  LYS A  73     -98.967 -16.786 -54.509  1.00  0.00           C  
ATOM   1148  CD  LYS A  73     -98.807 -18.225 -54.977  1.00  0.00           C  
ATOM   1149  CE  LYS A  73     -99.871 -18.596 -56.000  1.00  0.00           C  
ATOM   1150  NZ  LYS A  73     -99.704 -19.990 -56.495  1.00  0.00           N  
ATOM   1151  H   LYS A  73     -97.253 -14.362 -54.941  1.00  0.00           H  
ATOM   1152  HA  LYS A  73     -99.006 -14.759 -52.702  1.00  0.00           H  
ATOM   1153 1HB  LYS A  73     -96.922 -16.581 -53.958  1.00  0.00           H  
ATOM   1154 2HB  LYS A  73     -97.979 -17.097 -52.651  1.00  0.00           H  
ATOM   1155 1HG  LYS A  73     -99.952 -16.666 -54.058  1.00  0.00           H  
ATOM   1156 2HG  LYS A  73     -98.899 -16.123 -55.371  1.00  0.00           H  
ATOM   1157 1HD  LYS A  73     -97.822 -18.355 -55.426  1.00  0.00           H  
ATOM   1158 2HD  LYS A  73     -98.889 -18.896 -54.122  1.00  0.00           H  
ATOM   1159 1HE  LYS A  73    -100.858 -18.499 -55.550  1.00  0.00           H  
ATOM   1160 2HE  LYS A  73     -99.814 -17.914 -56.848  1.00  0.00           H  
ATOM   1161 1HZ  LYS A  73    -100.427 -20.196 -57.170  1.00  0.00           H  
ATOM   1162 2HZ  LYS A  73     -98.798 -20.086 -56.932  1.00  0.00           H  
ATOM   1163 3HZ  LYS A  73     -99.774 -20.633 -55.720  1.00  0.00           H  
ATOM   1164  N   VAL A  74     -95.794 -14.610 -52.039  1.00  0.00           N  
ATOM   1165  CA  VAL A  74     -94.847 -14.430 -50.945  1.00  0.00           C  
ATOM   1166  C   VAL A  74     -95.170 -13.179 -50.138  1.00  0.00           C  
ATOM   1167  O   VAL A  74     -95.099 -13.186 -48.909  1.00  0.00           O  
ATOM   1168  CB  VAL A  74     -93.411 -14.328 -51.493  1.00  0.00           C  
ATOM   1169  CG1 VAL A  74     -92.445 -13.941 -50.383  1.00  0.00           C  
ATOM   1170  CG2 VAL A  74     -93.004 -15.650 -52.126  1.00  0.00           C  
ATOM   1171  H   VAL A  74     -95.494 -14.600 -53.004  1.00  0.00           H  
ATOM   1172  HA  VAL A  74     -94.911 -15.297 -50.286  1.00  0.00           H  
ATOM   1173  HB  VAL A  74     -93.373 -13.538 -52.243  1.00  0.00           H  
ATOM   1174 1HG1 VAL A  74     -91.434 -13.874 -50.788  1.00  0.00           H  
ATOM   1175 2HG1 VAL A  74     -92.734 -12.975 -49.969  1.00  0.00           H  
ATOM   1176 3HG1 VAL A  74     -92.470 -14.696 -49.598  1.00  0.00           H  
ATOM   1177 1HG2 VAL A  74     -91.988 -15.571 -52.511  1.00  0.00           H  
ATOM   1178 2HG2 VAL A  74     -93.048 -16.441 -51.377  1.00  0.00           H  
ATOM   1179 3HG2 VAL A  74     -93.684 -15.887 -52.944  1.00  0.00           H  
ATOM   1180  N   ARG A  75     -95.522 -12.119 -50.894  1.00  0.00           N  
ATOM   1181  CA  ARG A  75     -95.858 -10.859 -50.244  1.00  0.00           C  
ATOM   1182  C   ARG A  75     -97.074 -11.011 -49.340  1.00  0.00           C  
ATOM   1183  O   ARG A  75     -97.108 -10.474 -48.233  1.00  0.00           O  
ATOM   1184  CB  ARG A  75     -96.132  -9.778 -51.279  1.00  0.00           C  
ATOM   1185  CG  ARG A  75     -96.362  -8.388 -50.708  1.00  0.00           C  
ATOM   1186  CD  ARG A  75     -96.589  -7.384 -51.779  1.00  0.00           C  
ATOM   1187  NE  ARG A  75     -95.427  -7.238 -52.641  1.00  0.00           N  
ATOM   1188  CZ  ARG A  75     -94.352  -6.479 -52.353  1.00  0.00           C  
ATOM   1189  NH1 ARG A  75     -94.306  -5.804 -51.226  1.00  0.00           N  
ATOM   1190  NH2 ARG A  75     -93.343  -6.412 -53.205  1.00  0.00           N  
ATOM   1191  H   ARG A  75     -95.548 -12.219 -51.899  1.00  0.00           H  
ATOM   1192  HA  ARG A  75     -95.009 -10.548 -49.633  1.00  0.00           H  
ATOM   1193 1HB  ARG A  75     -95.292  -9.715 -51.970  1.00  0.00           H  
ATOM   1194 2HB  ARG A  75     -97.014 -10.046 -51.860  1.00  0.00           H  
ATOM   1195 1HG  ARG A  75     -97.238  -8.402 -50.059  1.00  0.00           H  
ATOM   1196 2HG  ARG A  75     -95.488  -8.082 -50.131  1.00  0.00           H  
ATOM   1197 1HD  ARG A  75     -97.433  -7.694 -52.394  1.00  0.00           H  
ATOM   1198 2HD  ARG A  75     -96.804  -6.415 -51.330  1.00  0.00           H  
ATOM   1199  HE  ARG A  75     -95.425  -7.742 -53.517  1.00  0.00           H  
ATOM   1200 1HH1 ARG A  75     -95.077  -5.856 -50.575  1.00  0.00           H  
ATOM   1201 2HH1 ARG A  75     -93.500  -5.235 -51.010  1.00  0.00           H  
ATOM   1202 1HH2 ARG A  75     -93.378  -6.931 -54.072  1.00  0.00           H  
ATOM   1203 2HH2 ARG A  75     -92.538  -5.843 -52.989  1.00  0.00           H  
ATOM   1204  N   LEU A  76     -98.057 -11.767 -49.873  1.00  0.00           N  
ATOM   1205  CA  LEU A  76     -99.277 -11.993 -49.109  1.00  0.00           C  
ATOM   1206  C   LEU A  76     -98.984 -12.736 -47.811  1.00  0.00           C  
ATOM   1207  O   LEU A  76     -99.540 -12.413 -46.761  1.00  0.00           O  
ATOM   1208  CB  LEU A  76    -100.286 -12.790 -49.945  1.00  0.00           C  
ATOM   1209  CG  LEU A  76    -100.896 -12.045 -51.140  1.00  0.00           C  
ATOM   1210  CD1 LEU A  76    -101.727 -13.012 -51.972  1.00  0.00           C  
ATOM   1211  CD2 LEU A  76    -101.745 -10.887 -50.637  1.00  0.00           C  
ATOM   1212  H   LEU A  76     -97.929 -12.164 -50.793  1.00  0.00           H  
ATOM   1213  HA  LEU A  76     -99.713 -11.026 -48.861  1.00  0.00           H  
ATOM   1214 1HB  LEU A  76     -99.793 -13.682 -50.328  1.00  0.00           H  
ATOM   1215 2HB  LEU A  76    -101.105 -13.102 -49.297  1.00  0.00           H  
ATOM   1216  HG  LEU A  76    -100.097 -11.660 -51.775  1.00  0.00           H  
ATOM   1217 1HD1 LEU A  76    -102.160 -12.483 -52.821  1.00  0.00           H  
ATOM   1218 2HD1 LEU A  76    -101.091 -13.819 -52.335  1.00  0.00           H  
ATOM   1219 3HD1 LEU A  76    -102.526 -13.426 -51.358  1.00  0.00           H  
ATOM   1220 1HD2 LEU A  76    -102.177 -10.357 -51.486  1.00  0.00           H  
ATOM   1221 2HD2 LEU A  76    -102.545 -11.270 -50.003  1.00  0.00           H  
ATOM   1222 3HD2 LEU A  76    -101.122 -10.202 -50.061  1.00  0.00           H  
ATOM   1223  N   ALA A  77     -98.090 -13.737 -47.947  1.00  0.00           N  
ATOM   1224  CA  ALA A  77     -97.721 -14.527 -46.779  1.00  0.00           C  
ATOM   1225  C   ALA A  77     -97.058 -13.660 -45.715  1.00  0.00           C  
ATOM   1226  O   ALA A  77     -97.330 -13.806 -44.523  1.00  0.00           O  
ATOM   1227  CB  ALA A  77     -96.798 -15.668 -47.181  1.00  0.00           C  
ATOM   1228  H   ALA A  77     -97.691 -13.920 -48.856  1.00  0.00           H  
ATOM   1229  HA  ALA A  77     -98.632 -14.944 -46.350  1.00  0.00           H  
ATOM   1230 1HB  ALA A  77     -96.531 -16.249 -46.298  1.00  0.00           H  
ATOM   1231 2HB  ALA A  77     -97.307 -16.312 -47.898  1.00  0.00           H  
ATOM   1232 3HB  ALA A  77     -95.895 -15.263 -47.635  1.00  0.00           H  
ATOM   1233  N   VAL A  78     -96.185 -12.760 -46.211  1.00  0.00           N  
ATOM   1234  CA  VAL A  78     -95.483 -11.867 -45.297  1.00  0.00           C  
ATOM   1235  C   VAL A  78     -96.459 -10.970 -44.546  1.00  0.00           C  
ATOM   1236  O   VAL A  78     -96.307 -10.740 -43.346  1.00  0.00           O  
ATOM   1237  CB  VAL A  78     -94.478 -10.993 -46.071  1.00  0.00           C  
ATOM   1238  CG1 VAL A  78     -93.890  -9.925 -45.161  1.00  0.00           C  
ATOM   1239  CG2 VAL A  78     -93.380 -11.865 -46.659  1.00  0.00           C  
ATOM   1240  H   VAL A  78     -96.032 -12.721 -47.209  1.00  0.00           H  
ATOM   1241  HA  VAL A  78     -94.936 -12.473 -44.574  1.00  0.00           H  
ATOM   1242  HB  VAL A  78     -95.003 -10.477 -46.875  1.00  0.00           H  
ATOM   1243 1HG1 VAL A  78     -93.183  -9.316 -45.725  1.00  0.00           H  
ATOM   1244 2HG1 VAL A  78     -94.691  -9.291 -44.781  1.00  0.00           H  
ATOM   1245 3HG1 VAL A  78     -93.375 -10.401 -44.327  1.00  0.00           H  
ATOM   1246 1HG2 VAL A  78     -92.673 -11.241 -47.206  1.00  0.00           H  
ATOM   1247 2HG2 VAL A  78     -92.858 -12.386 -45.855  1.00  0.00           H  
ATOM   1248 3HG2 VAL A  78     -93.819 -12.595 -47.339  1.00  0.00           H  
ATOM   1249  N   GLU A  79     -97.456 -10.485 -45.315  1.00  0.00           N  
ATOM   1250  CA  GLU A  79     -98.459  -9.613 -44.716  1.00  0.00           C  
ATOM   1251  C   GLU A  79     -99.235 -10.336 -43.623  1.00  0.00           C  
ATOM   1252  O   GLU A  79     -99.515  -9.767 -42.568  1.00  0.00           O  
ATOM   1253  CB  GLU A  79     -99.425  -9.098 -45.785  1.00  0.00           C  
ATOM   1254  CG  GLU A  79     -98.812  -8.103 -46.760  1.00  0.00           C  
ATOM   1255  CD  GLU A  79     -99.766  -7.680 -47.842  1.00  0.00           C  
ATOM   1256  OE1 GLU A  79    -100.841  -8.228 -47.908  1.00  0.00           O  
ATOM   1257  OE2 GLU A  79     -99.420  -6.809 -48.604  1.00  0.00           O  
ATOM   1258  H   GLU A  79     -97.488 -10.736 -46.293  1.00  0.00           H  
ATOM   1259  HA  GLU A  79     -97.951  -8.760 -44.264  1.00  0.00           H  
ATOM   1260 1HB  GLU A  79     -99.810  -9.939 -46.363  1.00  0.00           H  
ATOM   1261 2HB  GLU A  79    -100.276  -8.614 -45.304  1.00  0.00           H  
ATOM   1262 1HG  GLU A  79     -98.492  -7.220 -46.209  1.00  0.00           H  
ATOM   1263 2HG  GLU A  79     -97.930  -8.553 -47.215  1.00  0.00           H  
ATOM   1264  N   ALA A  80     -99.560 -11.608 -43.936  1.00  0.00           N  
ATOM   1265  CA  ALA A  80    -100.304 -12.411 -42.973  1.00  0.00           C  
ATOM   1266  C   ALA A  80     -99.513 -12.602 -41.686  1.00  0.00           C  
ATOM   1267  O   ALA A  80    -100.066 -12.528 -40.589  1.00  0.00           O  
ATOM   1268  CB  ALA A  80    -100.666 -13.761 -43.577  1.00  0.00           C  
ATOM   1269  H   ALA A  80     -99.283 -11.980 -44.833  1.00  0.00           H  
ATOM   1270  HA  ALA A  80    -101.222 -11.878 -42.725  1.00  0.00           H  
ATOM   1271 1HB  ALA A  80    -101.221 -14.349 -42.846  1.00  0.00           H  
ATOM   1272 2HB  ALA A  80    -101.281 -13.610 -44.464  1.00  0.00           H  
ATOM   1273 3HB  ALA A  80     -99.756 -14.291 -43.853  1.00  0.00           H  
ATOM   1274  N   ALA A  81     -98.201 -12.848 -41.886  1.00  0.00           N  
ATOM   1275  CA  ALA A  81     -97.329 -13.049 -40.734  1.00  0.00           C  
ATOM   1276  C   ALA A  81     -97.282 -11.805 -39.856  1.00  0.00           C  
ATOM   1277  O   ALA A  81     -97.310 -11.898 -38.629  1.00  0.00           O  
ATOM   1278  CB  ALA A  81     -95.928 -13.429 -41.189  1.00  0.00           C  
ATOM   1279  H   ALA A  81     -97.846 -12.889 -42.830  1.00  0.00           H  
ATOM   1280  HA  ALA A  81     -97.739 -13.864 -40.137  1.00  0.00           H  
ATOM   1281 1HB  ALA A  81     -95.289 -13.575 -40.318  1.00  0.00           H  
ATOM   1282 2HB  ALA A  81     -95.971 -14.352 -41.767  1.00  0.00           H  
ATOM   1283 3HB  ALA A  81     -95.519 -12.632 -41.809  1.00  0.00           H  
ATOM   1284  N   ALA A  82     -97.210 -10.651 -40.551  1.00  0.00           N  
ATOM   1285  CA  ALA A  82     -97.159  -9.386 -39.829  1.00  0.00           C  
ATOM   1286  C   ALA A  82     -98.421  -9.172 -39.003  1.00  0.00           C  
ATOM   1287  O   ALA A  82     -98.358  -8.711 -37.863  1.00  0.00           O  
ATOM   1288  CB  ALA A  82     -96.959  -8.230 -40.798  1.00  0.00           C  
ATOM   1289  H   ALA A  82     -97.192 -10.685 -41.560  1.00  0.00           H  
ATOM   1290  HA  ALA A  82     -96.312  -9.421 -39.142  1.00  0.00           H  
ATOM   1291 1HB  ALA A  82     -96.923  -7.292 -40.244  1.00  0.00           H  
ATOM   1292 2HB  ALA A  82     -96.023  -8.367 -41.340  1.00  0.00           H  
ATOM   1293 3HB  ALA A  82     -97.786  -8.201 -41.505  1.00  0.00           H  
ATOM   1294  N   ARG A  83     -99.555  -9.529 -39.640  1.00  0.00           N  
ATOM   1295  CA  ARG A  83    -100.834  -9.375 -38.957  1.00  0.00           C  
ATOM   1296  C   ARG A  83    -100.897 -10.238 -37.704  1.00  0.00           C  
ATOM   1297  O   ARG A  83    -101.391  -9.803 -36.663  1.00  0.00           O  
ATOM   1298  CB  ARG A  83    -101.983  -9.747 -39.882  1.00  0.00           C  
ATOM   1299  CG  ARG A  83    -102.220  -8.777 -41.029  1.00  0.00           C  
ATOM   1300  CD  ARG A  83    -103.425  -9.142 -41.817  1.00  0.00           C  
ATOM   1301  NE  ARG A  83    -103.634  -8.239 -42.938  1.00  0.00           N  
ATOM   1302  CZ  ARG A  83    -103.192  -8.460 -44.191  1.00  0.00           C  
ATOM   1303  NH1 ARG A  83    -102.520  -9.555 -44.467  1.00  0.00           N  
ATOM   1304  NH2 ARG A  83    -103.434  -7.575 -45.143  1.00  0.00           N  
ATOM   1305  H   ARG A  83     -99.497  -9.896 -40.579  1.00  0.00           H  
ATOM   1306  HA  ARG A  83    -100.948  -8.331 -38.664  1.00  0.00           H  
ATOM   1307 1HB  ARG A  83    -101.799 -10.730 -40.314  1.00  0.00           H  
ATOM   1308 2HB  ARG A  83    -102.908  -9.810 -39.308  1.00  0.00           H  
ATOM   1309 1HG  ARG A  83    -102.361  -7.772 -40.633  1.00  0.00           H  
ATOM   1310 2HG  ARG A  83    -101.358  -8.786 -41.697  1.00  0.00           H  
ATOM   1311 1HD  ARG A  83    -103.311 -10.152 -42.210  1.00  0.00           H  
ATOM   1312 2HD  ARG A  83    -104.305  -9.099 -41.176  1.00  0.00           H  
ATOM   1313  HE  ARG A  83    -104.148  -7.385 -42.764  1.00  0.00           H  
ATOM   1314 1HH1 ARG A  83    -102.334 -10.231 -43.740  1.00  0.00           H  
ATOM   1315 2HH1 ARG A  83    -102.188  -9.721 -45.406  1.00  0.00           H  
ATOM   1316 1HH2 ARG A  83    -103.952  -6.733 -44.930  1.00  0.00           H  
ATOM   1317 2HH2 ARG A  83    -103.103  -7.741 -46.081  1.00  0.00           H  
ATOM   1318  N   ALA A  84    -100.374 -11.471 -37.865  1.00  0.00           N  
ATOM   1319  CA  ALA A  84    -100.370 -12.397 -36.740  1.00  0.00           C  
ATOM   1320  C   ALA A  84     -99.540 -11.857 -35.583  1.00  0.00           C  
ATOM   1321  O   ALA A  84     -99.931 -11.967 -34.421  1.00  0.00           O  
ATOM   1322  CB  ALA A  84     -99.847 -13.758 -37.175  1.00  0.00           C  
ATOM   1323  H   ALA A  84     -99.993 -11.730 -38.764  1.00  0.00           H  
ATOM   1324  HA  ALA A  84    -101.397 -12.509 -36.390  1.00  0.00           H  
ATOM   1325 1HB  ALA A  84     -99.851 -14.439 -36.324  1.00  0.00           H  
ATOM   1326 2HB  ALA A  84    -100.486 -14.158 -37.963  1.00  0.00           H  
ATOM   1327 3HB  ALA A  84     -98.831 -13.654 -37.551  1.00  0.00           H  
ATOM   1328  N   MET A  85     -98.386 -11.275 -35.967  1.00  0.00           N  
ATOM   1329  CA  MET A  85     -97.497 -10.714 -34.956  1.00  0.00           C  
ATOM   1330  C   MET A  85     -98.176  -9.584 -34.193  1.00  0.00           C  
ATOM   1331  O   MET A  85     -98.046  -9.479 -32.973  1.00  0.00           O  
ATOM   1332  CB  MET A  85     -96.206 -10.219 -35.604  1.00  0.00           C  
ATOM   1333  CG  MET A  85     -95.309 -11.324 -36.144  1.00  0.00           C  
ATOM   1334  SD  MET A  85     -93.822 -10.685 -36.941  1.00  0.00           S  
ATOM   1335  CE  MET A  85     -93.074 -12.202 -37.527  1.00  0.00           C  
ATOM   1336  H   MET A  85     -98.158 -11.237 -36.950  1.00  0.00           H  
ATOM   1337  HA  MET A  85     -97.252 -11.497 -34.238  1.00  0.00           H  
ATOM   1338 1HB  MET A  85     -96.447  -9.551 -36.430  1.00  0.00           H  
ATOM   1339 2HB  MET A  85     -95.630  -9.646 -34.876  1.00  0.00           H  
ATOM   1340 1HG  MET A  85     -95.008 -11.979 -35.327  1.00  0.00           H  
ATOM   1341 2HG  MET A  85     -95.861 -11.918 -36.871  1.00  0.00           H  
ATOM   1342 1HE  MET A  85     -92.142 -11.972 -38.044  1.00  0.00           H  
ATOM   1343 2HE  MET A  85     -92.868 -12.857 -36.679  1.00  0.00           H  
ATOM   1344 3HE  MET A  85     -93.756 -12.703 -38.215  1.00  0.00           H  
ATOM   1345  N   ASP A  86     -98.899  -8.756 -34.975  1.00  0.00           N  
ATOM   1346  CA  ASP A  86     -99.602  -7.632 -34.367  1.00  0.00           C  
ATOM   1347  C   ASP A  86    -100.650  -8.110 -33.370  1.00  0.00           C  
ATOM   1348  O   ASP A  86    -100.803  -7.535 -32.293  1.00  0.00           O  
ATOM   1349  CB  ASP A  86    -100.267  -6.770 -35.443  1.00  0.00           C  
ATOM   1350  CG  ASP A  86     -99.266  -5.970 -36.265  1.00  0.00           C  
ATOM   1351  OD1 ASP A  86     -98.142  -5.846 -35.839  1.00  0.00           O  
ATOM   1352  OD2 ASP A  86     -99.635  -5.489 -37.310  1.00  0.00           O  
ATOM   1353  H   ASP A  86     -98.941  -8.929 -35.969  1.00  0.00           H  
ATOM   1354  HA  ASP A  86     -98.876  -7.020 -33.831  1.00  0.00           H  
ATOM   1355 1HB  ASP A  86    -100.841  -7.408 -36.116  1.00  0.00           H  
ATOM   1356 2HB  ASP A  86    -100.966  -6.078 -34.974  1.00  0.00           H  
ATOM   1357  N   ALA A  87    -101.351  -9.183 -33.792  1.00  0.00           N  
ATOM   1358  CA  ALA A  87    -102.386  -9.741 -32.930  1.00  0.00           C  
ATOM   1359  C   ALA A  87    -101.796 -10.250 -31.620  1.00  0.00           C  
ATOM   1360  O   ALA A  87    -102.416 -10.137 -30.563  1.00  0.00           O  
ATOM   1361  CB  ALA A  87    -103.126 -10.861 -33.647  1.00  0.00           C  
ATOM   1362  H   ALA A  87    -101.146  -9.580 -34.697  1.00  0.00           H  
ATOM   1363  HA  ALA A  87    -103.093  -8.947 -32.691  1.00  0.00           H  
ATOM   1364 1HB  ALA A  87    -103.895 -11.268 -32.991  1.00  0.00           H  
ATOM   1365 2HB  ALA A  87    -103.591 -10.468 -34.552  1.00  0.00           H  
ATOM   1366 3HB  ALA A  87    -102.423 -11.649 -33.914  1.00  0.00           H  
ATOM   1367  N   MET A  88    -100.602 -10.813 -31.667  1.00  0.00           N  
ATOM   1368  CA  MET A  88    -100.084 -11.586 -30.535  1.00  0.00           C  
ATOM   1369  C   MET A  88    -100.239 -10.918 -29.158  1.00  0.00           C  
ATOM   1370  O   MET A  88    -100.303 -11.596 -28.132  1.00  0.00           O  
ATOM   1371  CB  MET A  88     -98.611 -11.904 -30.785  1.00  0.00           C  
ATOM   1372  CG  MET A  88     -98.364 -12.892 -31.916  1.00  0.00           C  
ATOM   1373  SD  MET A  88     -96.609 -13.200 -32.199  1.00  0.00           S  
ATOM   1374  CE  MET A  88     -96.681 -14.294 -33.614  1.00  0.00           C  
ATOM   1375  H   MET A  88    -100.040 -10.705 -32.500  1.00  0.00           H  
ATOM   1376  HA  MET A  88    -100.640 -12.521 -30.472  1.00  0.00           H  
ATOM   1377 1HB  MET A  88     -98.076 -10.985 -31.021  1.00  0.00           H  
ATOM   1378 2HB  MET A  88     -98.169 -12.317 -29.878  1.00  0.00           H  
ATOM   1379 1HG  MET A  88     -98.847 -13.840 -31.683  1.00  0.00           H  
ATOM   1380 2HG  MET A  88     -98.798 -12.506 -32.838  1.00  0.00           H  
ATOM   1381 1HE  MET A  88     -95.670 -14.574 -33.910  1.00  0.00           H  
ATOM   1382 2HE  MET A  88     -97.245 -15.190 -33.354  1.00  0.00           H  
ATOM   1383 3HE  MET A  88     -97.173 -13.784 -34.444  1.00  0.00           H  
ATOM   1384  N   GLY A  89    -100.300  -9.589 -29.109  1.00  0.00           N  
ATOM   1385  CA  GLY A  89    -100.399  -8.887 -27.820  1.00  0.00           C  
ATOM   1386  C   GLY A  89     -99.058  -8.880 -27.099  1.00  0.00           C  
ATOM   1387  O   GLY A  89     -98.958  -9.310 -25.950  1.00  0.00           O  
ATOM   1388  H   GLY A  89    -100.278  -9.064 -29.972  1.00  0.00           H  
ATOM   1389 1HA  GLY A  89    -100.734  -7.863 -27.989  1.00  0.00           H  
ATOM   1390 2HA  GLY A  89    -101.151  -9.372 -27.200  1.00  0.00           H  
ATOM   1391  N   LEU A  90     -98.035  -8.387 -27.787  1.00  0.00           N  
ATOM   1392  CA  LEU A  90     -96.669  -8.401 -27.278  1.00  0.00           C  
ATOM   1393  C   LEU A  90     -96.317  -7.118 -26.526  1.00  0.00           C  
ATOM   1394  O   LEU A  90     -96.875  -6.055 -26.798  1.00  0.00           O  
ATOM   1395  CB  LEU A  90     -95.684  -8.602 -28.437  1.00  0.00           C  
ATOM   1396  CG  LEU A  90     -95.516 -10.046 -28.924  1.00  0.00           C  
ATOM   1397  CD1 LEU A  90     -96.832 -10.542 -29.509  1.00  0.00           C  
ATOM   1398  CD2 LEU A  90     -94.401 -10.107 -29.958  1.00  0.00           C  
ATOM   1399  H   LEU A  90     -98.203  -7.986 -28.698  1.00  0.00           H  
ATOM   1400  HA  LEU A  90     -96.567  -9.234 -26.583  1.00  0.00           H  
ATOM   1401 1HB  LEU A  90     -96.017  -8.003 -29.283  1.00  0.00           H  
ATOM   1402 2HB  LEU A  90     -94.704  -8.240 -28.127  1.00  0.00           H  
ATOM   1403  HG  LEU A  90     -95.263 -10.688 -28.080  1.00  0.00           H  
ATOM   1404 1HD1 LEU A  90     -96.712 -11.569 -29.855  1.00  0.00           H  
ATOM   1405 2HD1 LEU A  90     -97.607 -10.506 -28.743  1.00  0.00           H  
ATOM   1406 3HD1 LEU A  90     -97.119  -9.908 -30.347  1.00  0.00           H  
ATOM   1407 1HD2 LEU A  90     -94.281 -11.135 -30.304  1.00  0.00           H  
ATOM   1408 2HD2 LEU A  90     -94.653  -9.467 -30.803  1.00  0.00           H  
ATOM   1409 3HD2 LEU A  90     -93.469  -9.765 -29.508  1.00  0.00           H  
ATOM   1410  N   SER A  91     -95.387  -7.235 -25.583  1.00  0.00           N  
ATOM   1411  CA  SER A  91     -94.891  -6.098 -24.810  1.00  0.00           C  
ATOM   1412  C   SER A  91     -94.152  -5.097 -25.692  1.00  0.00           C  
ATOM   1413  O   SER A  91     -93.655  -5.446 -26.762  1.00  0.00           O  
ATOM   1414  CB  SER A  91     -93.972  -6.582 -23.706  1.00  0.00           C  
ATOM   1415  OG  SER A  91     -94.665  -7.388 -22.793  1.00  0.00           O  
ATOM   1416  H   SER A  91     -95.000  -8.147 -25.383  1.00  0.00           H  
ATOM   1417  HA  SER A  91     -95.743  -5.587 -24.359  1.00  0.00           H  
ATOM   1418 1HB  SER A  91     -93.147  -7.147 -24.141  1.00  0.00           H  
ATOM   1419 2HB  SER A  91     -93.544  -5.726 -23.187  1.00  0.00           H  
ATOM   1420  HG  SER A  91     -93.996  -7.901 -22.332  1.00  0.00           H  
ATOM   1421  N   PRO A  92     -94.086  -3.851 -25.229  1.00  0.00           N  
ATOM   1422  CA  PRO A  92     -93.619  -2.741 -26.052  1.00  0.00           C  
ATOM   1423  C   PRO A  92     -92.203  -2.970 -26.587  1.00  0.00           C  
ATOM   1424  O   PRO A  92     -91.805  -2.378 -27.591  1.00  0.00           O  
ATOM   1425  CB  PRO A  92     -93.666  -1.559 -25.079  1.00  0.00           C  
ATOM   1426  CG  PRO A  92     -94.694  -1.954 -24.074  1.00  0.00           C  
ATOM   1427  CD  PRO A  92     -94.510  -3.440 -23.916  1.00  0.00           C  
ATOM   1428  HA  PRO A  92     -94.317  -2.592 -26.889  1.00  0.00           H  
ATOM   1429 1HB  PRO A  92     -92.673  -1.398 -24.634  1.00  0.00           H  
ATOM   1430 2HB  PRO A  92     -93.930  -0.637 -25.619  1.00  0.00           H  
ATOM   1431 1HG  PRO A  92     -94.536  -1.406 -23.134  1.00  0.00           H  
ATOM   1432 2HG  PRO A  92     -95.699  -1.687 -24.433  1.00  0.00           H  
ATOM   1433 1HD  PRO A  92     -93.740  -3.636 -23.155  1.00  0.00           H  
ATOM   1434 2HD  PRO A  92     -95.467  -3.899 -23.627  1.00  0.00           H  
ATOM   1435  N   VAL A  93     -91.434  -3.831 -25.921  1.00  0.00           N  
ATOM   1436  CA  VAL A  93     -90.097  -4.176 -26.408  1.00  0.00           C  
ATOM   1437  C   VAL A  93     -90.151  -5.399 -27.322  1.00  0.00           C  
ATOM   1438  O   VAL A  93     -89.404  -5.493 -28.295  1.00  0.00           O  
ATOM   1439  CB  VAL A  93     -89.151  -4.460 -25.226  1.00  0.00           C  
ATOM   1440  CG1 VAL A  93     -87.798  -4.940 -25.730  1.00  0.00           C  
ATOM   1441  CG2 VAL A  93     -88.997  -3.210 -24.373  1.00  0.00           C  
ATOM   1442  H   VAL A  93     -91.784  -4.247 -25.070  1.00  0.00           H  
ATOM   1443  HA  VAL A  93     -89.705  -3.329 -26.973  1.00  0.00           H  
ATOM   1444  HB  VAL A  93     -89.572  -5.264 -24.621  1.00  0.00           H  
ATOM   1445 1HG1 VAL A  93     -87.143  -5.137 -24.881  1.00  0.00           H  
ATOM   1446 2HG1 VAL A  93     -87.929  -5.856 -26.307  1.00  0.00           H  
ATOM   1447 3HG1 VAL A  93     -87.352  -4.172 -26.361  1.00  0.00           H  
ATOM   1448 1HG2 VAL A  93     -88.327  -3.419 -23.539  1.00  0.00           H  
ATOM   1449 2HG2 VAL A  93     -88.581  -2.405 -24.980  1.00  0.00           H  
ATOM   1450 3HG2 VAL A  93     -89.971  -2.909 -23.989  1.00  0.00           H  
ATOM   1451  N   GLU A  94     -91.044  -6.291 -26.964  1.00  0.00           N  
ATOM   1452  CA  GLU A  94     -91.496  -7.405 -27.790  1.00  0.00           C  
ATOM   1453  C   GLU A  94     -92.098  -6.910 -29.099  1.00  0.00           C  
ATOM   1454  O   GLU A  94     -91.858  -7.484 -30.161  1.00  0.00           O  
ATOM   1455  CB  GLU A  94     -92.522  -8.249 -27.032  1.00  0.00           C  
ATOM   1456  CG  GLU A  94     -91.944  -9.054 -25.876  1.00  0.00           C  
ATOM   1457  CD  GLU A  94     -92.993  -9.806 -25.105  1.00  0.00           C  
ATOM   1458  OE1 GLU A  94     -94.154  -9.622 -25.382  1.00  0.00           O  
ATOM   1459  OE2 GLU A  94     -92.632 -10.565 -24.237  1.00  0.00           O  
ATOM   1460  H   GLU A  94     -91.466  -6.225 -26.049  1.00  0.00           H  
ATOM   1461  HA  GLU A  94     -90.635  -8.031 -28.028  1.00  0.00           H  
ATOM   1462 1HB  GLU A  94     -93.302  -7.601 -26.631  1.00  0.00           H  
ATOM   1463 2HB  GLU A  94     -92.999  -8.947 -27.720  1.00  0.00           H  
ATOM   1464 1HG  GLU A  94     -91.219  -9.766 -26.270  1.00  0.00           H  
ATOM   1465 2HG  GLU A  94     -91.419  -8.378 -25.203  1.00  0.00           H  
ATOM   1466  N   LYS A  95     -92.884  -5.823 -28.960  1.00  0.00           N  
ATOM   1467  CA  LYS A  95     -93.522  -5.248 -30.138  1.00  0.00           C  
ATOM   1468  C   LYS A  95     -92.486  -4.754 -31.140  1.00  0.00           C  
ATOM   1469  O   LYS A  95     -92.636  -4.944 -32.347  1.00  0.00           O  
ATOM   1470  CB  LYS A  95     -94.454  -4.103 -29.738  1.00  0.00           C  
ATOM   1471  CG  LYS A  95     -95.208  -3.470 -30.900  1.00  0.00           C  
ATOM   1472  CD  LYS A  95     -96.173  -2.399 -30.414  1.00  0.00           C  
ATOM   1473  CE  LYS A  95     -96.995  -1.832 -31.562  1.00  0.00           C  
ATOM   1474  NZ  LYS A  95     -96.148  -1.113 -32.551  1.00  0.00           N  
ATOM   1475  H   LYS A  95     -93.018  -5.427 -28.041  1.00  0.00           H  
ATOM   1476  HA  LYS A  95     -94.113  -6.025 -30.625  1.00  0.00           H  
ATOM   1477 1HB  LYS A  95     -95.189  -4.467 -29.020  1.00  0.00           H  
ATOM   1478 2HB  LYS A  95     -93.877  -3.320 -29.247  1.00  0.00           H  
ATOM   1479 1HG  LYS A  95     -94.497  -3.020 -31.593  1.00  0.00           H  
ATOM   1480 2HG  LYS A  95     -95.769  -4.239 -31.431  1.00  0.00           H  
ATOM   1481 1HD  LYS A  95     -96.847  -2.826 -29.671  1.00  0.00           H  
ATOM   1482 2HD  LYS A  95     -95.612  -1.589 -29.948  1.00  0.00           H  
ATOM   1483 1HE  LYS A  95     -97.517  -2.642 -32.069  1.00  0.00           H  
ATOM   1484 2HE  LYS A  95     -97.740  -1.140 -31.169  1.00  0.00           H  
ATOM   1485 1HZ  LYS A  95     -96.730  -0.753 -33.295  1.00  0.00           H  
ATOM   1486 2HZ  LYS A  95     -95.673  -0.347 -32.095  1.00  0.00           H  
ATOM   1487 3HZ  LYS A  95     -95.466  -1.749 -32.937  1.00  0.00           H  
ATOM   1488  N   LYS A  96     -91.441  -4.118 -30.573  1.00  0.00           N  
ATOM   1489  CA  LYS A  96     -90.377  -3.597 -31.421  1.00  0.00           C  
ATOM   1490  C   LYS A  96     -89.681  -4.717 -32.184  1.00  0.00           C  
ATOM   1491  O   LYS A  96     -89.370  -4.576 -33.366  1.00  0.00           O  
ATOM   1492  CB  LYS A  96     -89.359  -2.819 -30.586  1.00  0.00           C  
ATOM   1493  CG  LYS A  96     -89.888  -1.512 -30.009  1.00  0.00           C  
ATOM   1494  CD  LYS A  96     -90.182  -0.501 -31.107  1.00  0.00           C  
ATOM   1495  CE  LYS A  96     -90.638   0.830 -30.528  1.00  0.00           C  
ATOM   1496  NZ  LYS A  96     -90.959   1.819 -31.593  1.00  0.00           N  
ATOM   1497  H   LYS A  96     -91.415  -4.014 -29.569  1.00  0.00           H  
ATOM   1498  HA  LYS A  96     -90.818  -2.920 -32.153  1.00  0.00           H  
ATOM   1499 1HB  LYS A  96     -89.020  -3.438 -29.756  1.00  0.00           H  
ATOM   1500 2HB  LYS A  96     -88.488  -2.586 -31.199  1.00  0.00           H  
ATOM   1501 1HG  LYS A  96     -90.804  -1.705 -29.450  1.00  0.00           H  
ATOM   1502 2HG  LYS A  96     -89.149  -1.091 -29.327  1.00  0.00           H  
ATOM   1503 1HD  LYS A  96     -89.282  -0.340 -31.704  1.00  0.00           H  
ATOM   1504 2HD  LYS A  96     -90.964  -0.890 -31.760  1.00  0.00           H  
ATOM   1505 1HE  LYS A  96     -91.524   0.674 -29.915  1.00  0.00           H  
ATOM   1506 2HE  LYS A  96     -89.852   1.240 -29.895  1.00  0.00           H  
ATOM   1507 1HZ  LYS A  96     -91.256   2.686 -31.169  1.00  0.00           H  
ATOM   1508 2HZ  LYS A  96     -90.138   1.985 -32.158  1.00  0.00           H  
ATOM   1509 3HZ  LYS A  96     -91.701   1.458 -32.176  1.00  0.00           H  
ATOM   1510  N   VAL A  97     -89.459  -5.823 -31.443  1.00  0.00           N  
ATOM   1511  CA  VAL A  97     -88.800  -6.971 -32.054  1.00  0.00           C  
ATOM   1512  C   VAL A  97     -89.625  -7.530 -33.206  1.00  0.00           C  
ATOM   1513  O   VAL A  97     -89.085  -7.889 -34.252  1.00  0.00           O  
ATOM   1514  CB  VAL A  97     -88.572  -8.077 -31.006  1.00  0.00           C  
ATOM   1515  CG1 VAL A  97     -88.070  -9.348 -31.674  1.00  0.00           C  
ATOM   1516  CG2 VAL A  97     -87.585  -7.596 -29.953  1.00  0.00           C  
ATOM   1517  H   VAL A  97     -89.754  -5.835 -30.477  1.00  0.00           H  
ATOM   1518  HA  VAL A  97     -87.832  -6.649 -32.440  1.00  0.00           H  
ATOM   1519  HB  VAL A  97     -89.523  -8.317 -30.531  1.00  0.00           H  
ATOM   1520 1HG1 VAL A  97     -87.915 -10.119 -30.919  1.00  0.00           H  
ATOM   1521 2HG1 VAL A  97     -88.808  -9.694 -32.398  1.00  0.00           H  
ATOM   1522 3HG1 VAL A  97     -87.129  -9.145 -32.184  1.00  0.00           H  
ATOM   1523 1HG2 VAL A  97     -87.429  -8.382 -29.215  1.00  0.00           H  
ATOM   1524 2HG2 VAL A  97     -86.635  -7.350 -30.429  1.00  0.00           H  
ATOM   1525 3HG2 VAL A  97     -87.983  -6.709 -29.459  1.00  0.00           H  
ATOM   1526  N   ALA A  98     -90.949  -7.580 -32.953  1.00  0.00           N  
ATOM   1527  CA  ALA A  98     -91.852  -8.096 -33.976  1.00  0.00           C  
ATOM   1528  C   ALA A  98     -91.808  -7.235 -35.233  1.00  0.00           C  
ATOM   1529  O   ALA A  98     -91.808  -7.750 -36.351  1.00  0.00           O  
ATOM   1530  CB  ALA A  98     -93.273  -8.175 -33.438  1.00  0.00           C  
ATOM   1531  H   ALA A  98     -91.292  -7.259 -32.059  1.00  0.00           H  
ATOM   1532  HA  ALA A  98     -91.520  -9.098 -34.246  1.00  0.00           H  
ATOM   1533 1HB  ALA A  98     -93.935  -8.561 -34.213  1.00  0.00           H  
ATOM   1534 2HB  ALA A  98     -93.298  -8.840 -32.575  1.00  0.00           H  
ATOM   1535 3HB  ALA A  98     -93.605  -7.182 -33.140  1.00  0.00           H  
ATOM   1536  N   GLU A  99     -91.772  -5.910 -34.984  1.00  0.00           N  
ATOM   1537  CA  GLU A  99     -91.727  -4.975 -36.102  1.00  0.00           C  
ATOM   1538  C   GLU A  99     -90.464  -5.169 -36.932  1.00  0.00           C  
ATOM   1539  O   GLU A  99     -90.506  -5.131 -38.162  1.00  0.00           O  
ATOM   1540  CB  GLU A  99     -91.799  -3.533 -35.595  1.00  0.00           C  
ATOM   1541  CG  GLU A  99     -93.151  -3.135 -35.019  1.00  0.00           C  
ATOM   1542  CD  GLU A  99     -93.161  -1.740 -34.459  1.00  0.00           C  
ATOM   1543  OE1 GLU A  99     -92.119  -1.132 -34.411  1.00  0.00           O  
ATOM   1544  OE2 GLU A  99     -94.213  -1.282 -34.079  1.00  0.00           O  
ATOM   1545  H   GLU A  99     -91.777  -5.589 -34.026  1.00  0.00           H  
ATOM   1546  HA  GLU A  99     -92.588  -5.162 -36.745  1.00  0.00           H  
ATOM   1547 1HB  GLU A  99     -91.048  -3.382 -34.819  1.00  0.00           H  
ATOM   1548 2HB  GLU A  99     -91.568  -2.848 -36.411  1.00  0.00           H  
ATOM   1549 1HG  GLU A  99     -93.903  -3.204 -35.805  1.00  0.00           H  
ATOM   1550 2HG  GLU A  99     -93.421  -3.839 -34.233  1.00  0.00           H  
ATOM   1551  N   THR A 100     -89.355  -5.377 -36.194  1.00  0.00           N  
ATOM   1552  CA  THR A 100     -88.078  -5.579 -36.867  1.00  0.00           C  
ATOM   1553  C   THR A 100     -88.106  -6.826 -37.741  1.00  0.00           C  
ATOM   1554  O   THR A 100     -87.593  -6.824 -38.860  1.00  0.00           O  
ATOM   1555  CB  THR A 100     -86.926  -5.686 -35.850  1.00  0.00           C  
ATOM   1556  OG1 THR A 100     -86.831  -4.467 -35.102  1.00  0.00           O  
ATOM   1557  CG2 THR A 100     -85.608  -5.944 -36.563  1.00  0.00           C  
ATOM   1558  H   THR A 100     -89.429  -5.388 -35.187  1.00  0.00           H  
ATOM   1559  HA  THR A 100     -87.887  -4.721 -37.512  1.00  0.00           H  
ATOM   1560  HB  THR A 100     -87.126  -6.505 -35.160  1.00  0.00           H  
ATOM   1561  HG1 THR A 100     -87.656  -4.313 -34.636  1.00  0.00           H  
ATOM   1562 1HG2 THR A 100     -84.806  -6.017 -35.828  1.00  0.00           H  
ATOM   1563 2HG2 THR A 100     -85.673  -6.876 -37.123  1.00  0.00           H  
ATOM   1564 3HG2 THR A 100     -85.398  -5.123 -37.247  1.00  0.00           H  
ATOM   1565  N   LEU A 101     -88.730  -7.877 -37.169  1.00  0.00           N  
ATOM   1566  CA  LEU A 101     -88.828  -9.134 -37.902  1.00  0.00           C  
ATOM   1567  C   LEU A 101     -89.628  -8.961 -39.186  1.00  0.00           C  
ATOM   1568  O   LEU A 101     -89.266  -9.502 -40.232  1.00  0.00           O  
ATOM   1569  CB  LEU A 101     -89.482 -10.209 -37.025  1.00  0.00           C  
ATOM   1570  CG  LEU A 101     -88.645 -10.699 -35.837  1.00  0.00           C  
ATOM   1571  CD1 LEU A 101     -89.489 -11.618 -34.964  1.00  0.00           C  
ATOM   1572  CD2 LEU A 101     -87.407 -11.419 -36.350  1.00  0.00           C  
ATOM   1573  H   LEU A 101     -89.117  -7.774 -36.242  1.00  0.00           H  
ATOM   1574  HA  LEU A 101     -87.822  -9.460 -38.165  1.00  0.00           H  
ATOM   1575 1HB  LEU A 101     -90.417  -9.814 -36.631  1.00  0.00           H  
ATOM   1576 2HB  LEU A 101     -89.711 -11.073 -37.648  1.00  0.00           H  
ATOM   1577  HG  LEU A 101     -88.343  -9.846 -35.228  1.00  0.00           H  
ATOM   1578 1HD1 LEU A 101     -88.894 -11.966 -34.120  1.00  0.00           H  
ATOM   1579 2HD1 LEU A 101     -90.358 -11.072 -34.595  1.00  0.00           H  
ATOM   1580 3HD1 LEU A 101     -89.821 -12.473 -35.551  1.00  0.00           H  
ATOM   1581 1HD2 LEU A 101     -86.811 -11.766 -35.506  1.00  0.00           H  
ATOM   1582 2HD2 LEU A 101     -87.708 -12.272 -36.958  1.00  0.00           H  
ATOM   1583 3HD2 LEU A 101     -86.813 -10.734 -36.956  1.00  0.00           H  
ATOM   1584  N   ILE A 102     -90.722  -8.186 -39.046  1.00  0.00           N  
ATOM   1585  CA  ILE A 102     -91.575  -7.940 -40.203  1.00  0.00           C  
ATOM   1586  C   ILE A 102     -90.816  -7.207 -41.301  1.00  0.00           C  
ATOM   1587  O   ILE A 102     -90.956  -7.522 -42.483  1.00  0.00           O  
ATOM   1588  CB  ILE A 102     -92.818  -7.123 -39.805  1.00  0.00           C  
ATOM   1589  CG1 ILE A 102     -93.738  -7.954 -38.907  1.00  0.00           C  
ATOM   1590  CG2 ILE A 102     -93.563  -6.651 -41.045  1.00  0.00           C  
ATOM   1591  CD1 ILE A 102     -94.838  -7.151 -38.250  1.00  0.00           C  
ATOM   1592  H   ILE A 102     -90.931  -7.789 -38.141  1.00  0.00           H  
ATOM   1593  HA  ILE A 102     -91.905  -8.899 -40.599  1.00  0.00           H  
ATOM   1594  HB  ILE A 102     -92.511  -6.254 -39.224  1.00  0.00           H  
ATOM   1595 1HG1 ILE A 102     -94.199  -8.748 -39.494  1.00  0.00           H  
ATOM   1596 2HG1 ILE A 102     -93.149  -8.428 -38.122  1.00  0.00           H  
ATOM   1597 1HG2 ILE A 102     -94.439  -6.075 -40.745  1.00  0.00           H  
ATOM   1598 2HG2 ILE A 102     -92.906  -6.024 -41.647  1.00  0.00           H  
ATOM   1599 3HG2 ILE A 102     -93.879  -7.514 -41.630  1.00  0.00           H  
ATOM   1600 1HD1 ILE A 102     -95.447  -7.808 -37.630  1.00  0.00           H  
ATOM   1601 2HD1 ILE A 102     -94.397  -6.371 -37.629  1.00  0.00           H  
ATOM   1602 3HD1 ILE A 102     -95.462  -6.695 -39.017  1.00  0.00           H  
ATOM   1603  N   LYS A 103     -90.013  -6.223 -40.845  1.00  0.00           N  
ATOM   1604  CA  LYS A 103     -89.228  -5.444 -41.795  1.00  0.00           C  
ATOM   1605  C   LYS A 103     -88.239  -6.326 -42.546  1.00  0.00           C  
ATOM   1606  O   LYS A 103     -88.053  -6.177 -43.754  1.00  0.00           O  
ATOM   1607  CB  LYS A 103     -88.487  -4.314 -41.079  1.00  0.00           C  
ATOM   1608  CG  LYS A 103     -87.661  -3.423 -41.996  1.00  0.00           C  
ATOM   1609  CD  LYS A 103     -88.550  -2.633 -42.945  1.00  0.00           C  
ATOM   1610  CE  LYS A 103     -87.736  -1.665 -43.792  1.00  0.00           C  
ATOM   1611  NZ  LYS A 103     -88.588  -0.911 -44.750  1.00  0.00           N  
ATOM   1612  H   LYS A 103     -89.970  -6.044 -39.852  1.00  0.00           H  
ATOM   1613  HA  LYS A 103     -89.907  -5.006 -42.527  1.00  0.00           H  
ATOM   1614 1HB  LYS A 103     -89.205  -3.683 -40.555  1.00  0.00           H  
ATOM   1615 2HB  LYS A 103     -87.816  -4.737 -40.330  1.00  0.00           H  
ATOM   1616 1HG  LYS A 103     -87.075  -2.726 -41.396  1.00  0.00           H  
ATOM   1617 2HG  LYS A 103     -86.976  -4.036 -42.580  1.00  0.00           H  
ATOM   1618 1HD  LYS A 103     -89.082  -3.321 -43.604  1.00  0.00           H  
ATOM   1619 2HD  LYS A 103     -89.284  -2.068 -42.371  1.00  0.00           H  
ATOM   1620 1HE  LYS A 103     -87.225  -0.956 -43.143  1.00  0.00           H  
ATOM   1621 2HE  LYS A 103     -86.983  -2.219 -44.353  1.00  0.00           H  
ATOM   1622 1HZ  LYS A 103     -88.012  -0.283 -45.292  1.00  0.00           H  
ATOM   1623 2HZ  LYS A 103     -89.053  -1.559 -45.371  1.00  0.00           H  
ATOM   1624 3HZ  LYS A 103     -89.279  -0.379 -44.241  1.00  0.00           H  
ATOM   1625  N   ILE A 104     -87.626  -7.240 -41.769  1.00  0.00           N  
ATOM   1626  CA  ILE A 104     -86.654  -8.150 -42.366  1.00  0.00           C  
ATOM   1627  C   ILE A 104     -87.304  -9.031 -43.425  1.00  0.00           C  
ATOM   1628  O   ILE A 104     -86.729  -9.269 -44.487  1.00  0.00           O  
ATOM   1629  CB  ILE A 104     -85.998  -9.036 -41.292  1.00  0.00           C  
ATOM   1630  CG1 ILE A 104     -85.113  -8.192 -40.371  1.00  0.00           C  
ATOM   1631  CG2 ILE A 104     -85.188 -10.147 -41.942  1.00  0.00           C  
ATOM   1632  CD1 ILE A 104     -84.648  -8.923 -39.132  1.00  0.00           C  
ATOM   1633  H   ILE A 104     -87.850  -7.279 -40.785  1.00  0.00           H  
ATOM   1634  HA  ILE A 104     -85.876  -7.557 -42.847  1.00  0.00           H  
ATOM   1635  HB  ILE A 104     -86.770  -9.481 -40.666  1.00  0.00           H  
ATOM   1636 1HG1 ILE A 104     -84.234  -7.856 -40.919  1.00  0.00           H  
ATOM   1637 2HG1 ILE A 104     -85.660  -7.303 -40.056  1.00  0.00           H  
ATOM   1638 1HG2 ILE A 104     -84.730 -10.764 -41.168  1.00  0.00           H  
ATOM   1639 2HG2 ILE A 104     -85.843 -10.763 -42.556  1.00  0.00           H  
ATOM   1640 3HG2 ILE A 104     -84.408  -9.711 -42.567  1.00  0.00           H  
ATOM   1641 1HD1 ILE A 104     -84.027  -8.260 -38.530  1.00  0.00           H  
ATOM   1642 2HD1 ILE A 104     -85.514  -9.238 -38.549  1.00  0.00           H  
ATOM   1643 3HD1 ILE A 104     -84.068  -9.798 -39.423  1.00  0.00           H  
ATOM   1644  N   ALA A 105     -88.522  -9.494 -43.075  1.00  0.00           N  
ATOM   1645  CA  ALA A 105     -89.253 -10.350 -44.002  1.00  0.00           C  
ATOM   1646  C   ALA A 105     -89.563  -9.617 -45.301  1.00  0.00           C  
ATOM   1647  O   ALA A 105     -89.449 -10.184 -46.387  1.00  0.00           O  
ATOM   1648  CB  ALA A 105     -90.537 -10.853 -43.359  1.00  0.00           C  
ATOM   1649  H   ALA A 105     -88.905  -9.240 -42.176  1.00  0.00           H  
ATOM   1650  HA  ALA A 105     -88.621 -11.204 -44.244  1.00  0.00           H  
ATOM   1651 1HB  ALA A 105     -91.071 -11.490 -44.063  1.00  0.00           H  
ATOM   1652 2HB  ALA A 105     -90.295 -11.425 -42.463  1.00  0.00           H  
ATOM   1653 3HB  ALA A 105     -91.164 -10.005 -43.089  1.00  0.00           H  
ATOM   1654  N   ARG A 106     -89.957  -8.339 -45.123  1.00  0.00           N  
ATOM   1655  CA  ARG A 106     -90.283  -7.525 -46.288  1.00  0.00           C  
ATOM   1656  C   ARG A 106     -89.072  -7.353 -47.197  1.00  0.00           C  
ATOM   1657  O   ARG A 106     -89.188  -7.420 -48.421  1.00  0.00           O  
ATOM   1658  CB  ARG A 106     -90.791  -6.156 -45.859  1.00  0.00           C  
ATOM   1659  CG  ARG A 106     -92.169  -6.158 -45.217  1.00  0.00           C  
ATOM   1660  CD  ARG A 106     -92.570  -4.798 -44.775  1.00  0.00           C  
ATOM   1661  NE  ARG A 106     -93.888  -4.794 -44.160  1.00  0.00           N  
ATOM   1662  CZ  ARG A 106     -94.442  -3.731 -43.545  1.00  0.00           C  
ATOM   1663  NH1 ARG A 106     -93.781  -2.597 -43.470  1.00  0.00           N  
ATOM   1664  NH2 ARG A 106     -95.649  -3.829 -43.016  1.00  0.00           N  
ATOM   1665  H   ARG A 106     -90.018  -7.968 -44.185  1.00  0.00           H  
ATOM   1666  HA  ARG A 106     -91.070  -8.027 -46.851  1.00  0.00           H  
ATOM   1667 1HB  ARG A 106     -90.095  -5.718 -45.145  1.00  0.00           H  
ATOM   1668 2HB  ARG A 106     -90.831  -5.496 -46.725  1.00  0.00           H  
ATOM   1669 1HG  ARG A 106     -92.905  -6.515 -45.937  1.00  0.00           H  
ATOM   1670 2HG  ARG A 106     -92.164  -6.814 -44.346  1.00  0.00           H  
ATOM   1671 1HD  ARG A 106     -91.852  -4.426 -44.044  1.00  0.00           H  
ATOM   1672 2HD  ARG A 106     -92.593  -4.128 -45.634  1.00  0.00           H  
ATOM   1673  HE  ARG A 106     -94.427  -5.649 -44.198  1.00  0.00           H  
ATOM   1674 1HH1 ARG A 106     -92.859  -2.522 -43.874  1.00  0.00           H  
ATOM   1675 2HH1 ARG A 106     -94.196  -1.801 -43.008  1.00  0.00           H  
ATOM   1676 1HH2 ARG A 106     -96.157  -4.701 -43.073  1.00  0.00           H  
ATOM   1677 2HH2 ARG A 106     -96.064  -3.033 -42.554  1.00  0.00           H  
ATOM   1678  N   ASN A 107     -87.920  -7.130 -46.531  1.00  0.00           N  
ATOM   1679  CA  ASN A 107     -86.685  -6.950 -47.285  1.00  0.00           C  
ATOM   1680  C   ASN A 107     -86.342  -8.197 -48.088  1.00  0.00           C  
ATOM   1681  O   ASN A 107     -85.917  -8.108 -49.240  1.00  0.00           O  
ATOM   1682  CB  ASN A 107     -85.541  -6.582 -46.357  1.00  0.00           C  
ATOM   1683  CG  ASN A 107     -85.641  -5.171 -45.848  1.00  0.00           C  
ATOM   1684  OD1 ASN A 107     -86.264  -4.312 -46.482  1.00  0.00           O  
ATOM   1685  ND2 ASN A 107     -85.040  -4.916 -44.714  1.00  0.00           N  
ATOM   1686  H   ASN A 107     -87.935  -7.093 -45.522  1.00  0.00           H  
ATOM   1687  HA  ASN A 107     -86.829  -6.136 -47.997  1.00  0.00           H  
ATOM   1688 1HB  ASN A 107     -85.530  -7.264 -45.505  1.00  0.00           H  
ATOM   1689 2HB  ASN A 107     -84.594  -6.700 -46.883  1.00  0.00           H  
ATOM   1690 1HD2 ASN A 107     -85.072  -3.994 -44.327  1.00  0.00           H  
ATOM   1691 2HD2 ASN A 107     -84.547  -5.642 -44.235  1.00  0.00           H  
ATOM   1692  N   LEU A 108     -86.551  -9.350 -47.420  1.00  0.00           N  
ATOM   1693  CA  LEU A 108     -86.263 -10.618 -48.078  1.00  0.00           C  
ATOM   1694  C   LEU A 108     -87.139 -10.812 -49.308  1.00  0.00           C  
ATOM   1695  O   LEU A 108     -86.672 -11.277 -50.348  1.00  0.00           O  
ATOM   1696  CB  LEU A 108     -86.476 -11.782 -47.102  1.00  0.00           C  
ATOM   1697  CG  LEU A 108     -86.183 -13.181 -47.660  1.00  0.00           C  
ATOM   1698  CD1 LEU A 108     -84.727 -13.257 -48.099  1.00  0.00           C  
ATOM   1699  CD2 LEU A 108     -86.489 -14.226 -46.597  1.00  0.00           C  
ATOM   1700  H   LEU A 108     -86.903  -9.313 -46.474  1.00  0.00           H  
ATOM   1701  HA  LEU A 108     -85.221 -10.614 -48.396  1.00  0.00           H  
ATOM   1702 1HB  LEU A 108     -85.836 -11.630 -46.235  1.00  0.00           H  
ATOM   1703 2HB  LEU A 108     -87.514 -11.770 -46.768  1.00  0.00           H  
ATOM   1704  HG  LEU A 108     -86.805 -13.361 -48.536  1.00  0.00           H  
ATOM   1705 1HD1 LEU A 108     -84.518 -14.251 -48.495  1.00  0.00           H  
ATOM   1706 2HD1 LEU A 108     -84.540 -12.512 -48.872  1.00  0.00           H  
ATOM   1707 3HD1 LEU A 108     -84.079 -13.065 -47.245  1.00  0.00           H  
ATOM   1708 1HD2 LEU A 108     -86.281 -15.220 -46.994  1.00  0.00           H  
ATOM   1709 2HD2 LEU A 108     -85.866 -14.047 -45.721  1.00  0.00           H  
ATOM   1710 3HD2 LEU A 108     -87.540 -14.160 -46.315  1.00  0.00           H  
ATOM   1711  N   VAL A 109     -88.421 -10.432 -49.129  1.00  0.00           N  
ATOM   1712  CA  VAL A 109     -89.365 -10.565 -50.231  1.00  0.00           C  
ATOM   1713  C   VAL A 109     -88.951  -9.705 -51.419  1.00  0.00           C  
ATOM   1714  O   VAL A 109     -89.134 -10.093 -52.572  1.00  0.00           O  
ATOM   1715  CB  VAL A 109     -90.779 -10.158 -49.775  1.00  0.00           C  
ATOM   1716  CG1 VAL A 109     -91.728 -10.107 -50.963  1.00  0.00           C  
ATOM   1717  CG2 VAL A 109     -91.284 -11.134 -48.723  1.00  0.00           C  
ATOM   1718  H   VAL A 109     -88.704 -10.061 -48.233  1.00  0.00           H  
ATOM   1719  HA  VAL A 109     -89.385 -11.609 -50.546  1.00  0.00           H  
ATOM   1720  HB  VAL A 109     -90.740  -9.155 -49.352  1.00  0.00           H  
ATOM   1721 1HG1 VAL A 109     -92.723  -9.818 -50.623  1.00  0.00           H  
ATOM   1722 2HG1 VAL A 109     -91.366  -9.376 -51.686  1.00  0.00           H  
ATOM   1723 3HG1 VAL A 109     -91.777 -11.089 -51.432  1.00  0.00           H  
ATOM   1724 1HG2 VAL A 109     -92.284 -10.840 -48.405  1.00  0.00           H  
ATOM   1725 2HG2 VAL A 109     -91.318 -12.139 -49.145  1.00  0.00           H  
ATOM   1726 3HG2 VAL A 109     -90.613 -11.124 -47.865  1.00  0.00           H  
ATOM   1727  N   GLU A 110     -88.390  -8.533 -51.174  1.00  0.00           N  
ATOM   1728  CA  GLU A 110     -87.981  -7.663 -52.290  1.00  0.00           C  
ATOM   1729  C   GLU A 110     -86.975  -8.321 -53.253  1.00  0.00           C  
ATOM   1730  O   GLU A 110     -86.878  -7.940 -54.419  1.00  0.00           O  
ATOM   1731  CB  GLU A 110     -87.379  -6.368 -51.740  1.00  0.00           C  
ATOM   1732  CG  GLU A 110     -88.381  -5.454 -51.048  1.00  0.00           C  
ATOM   1733  CD  GLU A 110     -89.427  -4.918 -51.985  1.00  0.00           C  
ATOM   1734  OE1 GLU A 110     -89.077  -4.191 -52.884  1.00  0.00           O  
ATOM   1735  OE2 GLU A 110     -90.579  -5.235 -51.802  1.00  0.00           O  
ATOM   1736  H   GLU A 110     -88.247  -8.247 -50.216  1.00  0.00           H  
ATOM   1737  HA  GLU A 110     -88.866  -7.415 -52.878  1.00  0.00           H  
ATOM   1738 1HB  GLU A 110     -86.594  -6.608 -51.022  1.00  0.00           H  
ATOM   1739 2HB  GLU A 110     -86.919  -5.807 -52.553  1.00  0.00           H  
ATOM   1740 1HG  GLU A 110     -88.874  -6.009 -50.251  1.00  0.00           H  
ATOM   1741 2HG  GLU A 110     -87.844  -4.622 -50.595  1.00  0.00           H  
ATOM   1742  N   THR A 111     -86.225  -9.309 -52.768  1.00  0.00           N  
ATOM   1743  CA  THR A 111     -85.081  -9.846 -53.519  1.00  0.00           C  
ATOM   1744  C   THR A 111     -85.436 -11.117 -54.293  1.00  0.00           C  
ATOM   1745  O   THR A 111     -86.498 -11.704 -54.087  1.00  0.00           O  
ATOM   1746  CB  THR A 111     -83.897 -10.139 -52.578  1.00  0.00           C  
ATOM   1747  OG1 THR A 111     -84.265 -11.166 -51.648  1.00  0.00           O  
ATOM   1748  CG2 THR A 111     -83.502  -8.886 -51.812  1.00  0.00           C  
ATOM   1749  H   THR A 111     -86.449  -9.699 -51.863  1.00  0.00           H  
ATOM   1750  HA  THR A 111     -84.764  -9.099 -54.247  1.00  0.00           H  
ATOM   1751  HB  THR A 111     -83.045 -10.485 -53.162  1.00  0.00           H  
ATOM   1752  HG1 THR A 111     -85.171 -11.028 -51.361  1.00  0.00           H  
ATOM   1753 1HG2 THR A 111     -82.664  -9.111 -51.153  1.00  0.00           H  
ATOM   1754 2HG2 THR A 111     -83.211  -8.106 -52.516  1.00  0.00           H  
ATOM   1755 3HG2 THR A 111     -84.348  -8.541 -51.218  1.00  0.00           H  
ATOM   1756  N   ASP A 112     -84.531 -11.525 -55.180  1.00  0.00           N  
ATOM   1757  CA  ASP A 112     -84.745 -12.651 -56.088  1.00  0.00           C  
ATOM   1758  C   ASP A 112     -84.933 -13.972 -55.344  1.00  0.00           C  
ATOM   1759  O   ASP A 112     -85.309 -14.982 -55.939  1.00  0.00           O  
ATOM   1760  CB  ASP A 112     -83.567 -12.778 -57.058  1.00  0.00           C  
ATOM   1761  CG  ASP A 112     -83.531 -11.663 -58.094  1.00  0.00           C  
ATOM   1762  OD1 ASP A 112     -84.526 -10.998 -58.259  1.00  0.00           O  
ATOM   1763  OD2 ASP A 112     -82.508 -11.487 -58.712  1.00  0.00           O  
ATOM   1764  H   ASP A 112     -83.647 -11.040 -55.240  1.00  0.00           H  
ATOM   1765  HA  ASP A 112     -85.651 -12.465 -56.664  1.00  0.00           H  
ATOM   1766 1HB  ASP A 112     -82.632 -12.765 -56.498  1.00  0.00           H  
ATOM   1767 2HB  ASP A 112     -83.625 -13.735 -57.577  1.00  0.00           H  
ATOM   1768  N   THR A 113     -84.671 -13.959 -54.042  1.00  0.00           N  
ATOM   1769  CA  THR A 113     -84.535 -15.193 -53.275  1.00  0.00           C  
ATOM   1770  C   THR A 113     -85.718 -16.132 -53.485  1.00  0.00           C  
ATOM   1771  O   THR A 113     -86.856 -15.689 -53.636  1.00  0.00           O  
ATOM   1772  CB  THR A 113     -84.382 -14.890 -51.773  1.00  0.00           C  
ATOM   1773  OG1 THR A 113     -83.218 -14.080 -51.562  1.00  0.00           O  
ATOM   1774  CG2 THR A 113     -84.248 -16.181 -50.980  1.00  0.00           C  
ATOM   1775  H   THR A 113     -84.564 -13.072 -53.571  1.00  0.00           H  
ATOM   1776  HA  THR A 113     -83.638 -15.713 -53.613  1.00  0.00           H  
ATOM   1777  HB  THR A 113     -85.257 -14.344 -51.421  1.00  0.00           H  
ATOM   1778  HG1 THR A 113     -83.482 -13.163 -51.458  1.00  0.00           H  
ATOM   1779 1HG2 THR A 113     -84.141 -15.948 -49.921  1.00  0.00           H  
ATOM   1780 2HG2 THR A 113     -85.136 -16.794 -51.129  1.00  0.00           H  
ATOM   1781 3HG2 THR A 113     -83.369 -16.727 -51.321  1.00  0.00           H  
ATOM   1782  N   PRO A 114     -85.433 -17.434 -53.492  1.00  0.00           N  
ATOM   1783  CA  PRO A 114     -86.404 -18.441 -53.914  1.00  0.00           C  
ATOM   1784  C   PRO A 114     -87.651 -18.401 -53.049  1.00  0.00           C  
ATOM   1785  O   PRO A 114     -87.567 -18.302 -51.824  1.00  0.00           O  
ATOM   1786  CB  PRO A 114     -85.638 -19.756 -53.736  1.00  0.00           C  
ATOM   1787  CG  PRO A 114     -84.204 -19.361 -53.840  1.00  0.00           C  
ATOM   1788  CD  PRO A 114     -84.138 -18.012 -53.174  1.00  0.00           C  
ATOM   1789  HA  PRO A 114     -86.661 -18.275 -54.970  1.00  0.00           H  
ATOM   1790 1HB  PRO A 114     -85.887 -20.208 -52.765  1.00  0.00           H  
ATOM   1791 2HB  PRO A 114     -85.940 -20.475 -54.512  1.00  0.00           H  
ATOM   1792 1HG  PRO A 114     -83.567 -20.109 -53.346  1.00  0.00           H  
ATOM   1793 2HG  PRO A 114     -83.895 -19.327 -54.895  1.00  0.00           H  
ATOM   1794 1HD  PRO A 114     -84.001 -18.145 -52.090  1.00  0.00           H  
ATOM   1795 2HD  PRO A 114     -83.308 -17.431 -53.602  1.00  0.00           H  
ATOM   1796  N   PRO A 115     -88.809 -18.478 -53.694  1.00  0.00           N  
ATOM   1797  CA  PRO A 115     -90.073 -18.269 -53.009  1.00  0.00           C  
ATOM   1798  C   PRO A 115     -90.231 -19.221 -51.834  1.00  0.00           C  
ATOM   1799  O   PRO A 115     -90.760 -18.848 -50.787  1.00  0.00           O  
ATOM   1800  CB  PRO A 115     -91.106 -18.548 -54.105  1.00  0.00           C  
ATOM   1801  CG  PRO A 115     -90.399 -18.204 -55.371  1.00  0.00           C  
ATOM   1802  CD  PRO A 115     -88.987 -18.679 -55.153  1.00  0.00           C  
ATOM   1803  HA  PRO A 115     -90.131 -17.224 -52.669  1.00  0.00           H  
ATOM   1804 1HB  PRO A 115     -91.422 -19.601 -54.065  1.00  0.00           H  
ATOM   1805 2HB  PRO A 115     -92.005 -17.936 -53.939  1.00  0.00           H  
ATOM   1806 1HG  PRO A 115     -90.885 -18.699 -56.225  1.00  0.00           H  
ATOM   1807 2HG  PRO A 115     -90.457 -17.121 -55.557  1.00  0.00           H  
ATOM   1808 1HD  PRO A 115     -88.910 -19.741 -55.431  1.00  0.00           H  
ATOM   1809 2HD  PRO A 115     -88.297 -18.069 -55.753  1.00  0.00           H  
ATOM   1810  N   GLU A 116     -89.773 -20.464 -51.994  1.00  0.00           N  
ATOM   1811  CA  GLU A 116     -89.886 -21.406 -50.887  1.00  0.00           C  
ATOM   1812  C   GLU A 116     -89.028 -20.972 -49.705  1.00  0.00           C  
ATOM   1813  O   GLU A 116     -89.450 -21.063 -48.552  1.00  0.00           O  
ATOM   1814  CB  GLU A 116     -89.479 -22.810 -51.337  1.00  0.00           C  
ATOM   1815  CG  GLU A 116     -90.418 -23.441 -52.356  1.00  0.00           C  
ATOM   1816  CD  GLU A 116     -90.169 -22.958 -53.758  1.00  0.00           C  
ATOM   1817  OE1 GLU A 116     -89.273 -22.170 -53.945  1.00  0.00           O  
ATOM   1818  OE2 GLU A 116     -90.875 -23.379 -54.644  1.00  0.00           O  
ATOM   1819  H   GLU A 116     -89.358 -20.725 -52.877  1.00  0.00           H  
ATOM   1820  HA  GLU A 116     -90.926 -21.432 -50.559  1.00  0.00           H  
ATOM   1821 1HB  GLU A 116     -88.482 -22.776 -51.778  1.00  0.00           H  
ATOM   1822 2HB  GLU A 116     -89.432 -23.471 -50.472  1.00  0.00           H  
ATOM   1823 1HG  GLU A 116     -90.293 -24.523 -52.329  1.00  0.00           H  
ATOM   1824 2HG  GLU A 116     -91.445 -23.214 -52.076  1.00  0.00           H  
ATOM   1825  N   ARG A 117     -87.813 -20.502 -50.057  1.00  0.00           N  
ATOM   1826  CA  ARG A 117     -86.894 -20.053 -49.018  1.00  0.00           C  
ATOM   1827  C   ARG A 117     -87.470 -18.873 -48.245  1.00  0.00           C  
ATOM   1828  O   ARG A 117     -87.353 -18.803 -47.022  1.00  0.00           O  
ATOM   1829  CB  ARG A 117     -85.556 -19.655 -49.622  1.00  0.00           C  
ATOM   1830  CG  ARG A 117     -84.813 -20.779 -50.326  1.00  0.00           C  
ATOM   1831  CD  ARG A 117     -84.293 -21.783 -49.362  1.00  0.00           C  
ATOM   1832  NE  ARG A 117     -85.333 -22.698 -48.919  1.00  0.00           N  
ATOM   1833  CZ  ARG A 117     -85.819 -23.717 -49.653  1.00  0.00           C  
ATOM   1834  NH1 ARG A 117     -85.351 -23.938 -50.861  1.00  0.00           N  
ATOM   1835  NH2 ARG A 117     -86.767 -24.494 -49.159  1.00  0.00           N  
ATOM   1836  H   ARG A 117     -87.563 -20.470 -51.035  1.00  0.00           H  
ATOM   1837  HA  ARG A 117     -86.730 -20.877 -48.322  1.00  0.00           H  
ATOM   1838 1HB  ARG A 117     -85.707 -18.856 -50.347  1.00  0.00           H  
ATOM   1839 2HB  ARG A 117     -84.904 -19.268 -48.840  1.00  0.00           H  
ATOM   1840 1HG  ARG A 117     -85.487 -21.285 -51.017  1.00  0.00           H  
ATOM   1841 2HG  ARG A 117     -83.968 -20.367 -50.880  1.00  0.00           H  
ATOM   1842 1HD  ARG A 117     -83.504 -22.367 -49.834  1.00  0.00           H  
ATOM   1843 2HD  ARG A 117     -83.892 -21.272 -48.487  1.00  0.00           H  
ATOM   1844  HE  ARG A 117     -85.718 -22.559 -47.994  1.00  0.00           H  
ATOM   1845 1HH1 ARG A 117     -84.627 -23.344 -51.239  1.00  0.00           H  
ATOM   1846 2HH1 ARG A 117     -85.715 -24.702 -51.412  1.00  0.00           H  
ATOM   1847 1HH2 ARG A 117     -87.127 -24.324 -48.230  1.00  0.00           H  
ATOM   1848 2HH2 ARG A 117     -87.131 -25.258 -49.709  1.00  0.00           H  
ATOM   1849  N   VAL A 118     -88.091 -17.964 -49.024  1.00  0.00           N  
ATOM   1850  CA  VAL A 118     -88.688 -16.785 -48.407  1.00  0.00           C  
ATOM   1851  C   VAL A 118     -89.798 -17.173 -47.438  1.00  0.00           C  
ATOM   1852  O   VAL A 118     -89.914 -16.605 -46.352  1.00  0.00           O  
ATOM   1853  CB  VAL A 118     -89.258 -15.846 -49.486  1.00  0.00           C  
ATOM   1854  CG1 VAL A 118     -90.055 -14.720 -48.846  1.00  0.00           C  
ATOM   1855  CG2 VAL A 118     -88.127 -15.289 -50.338  1.00  0.00           C  
ATOM   1856  H   VAL A 118     -88.131 -18.116 -50.022  1.00  0.00           H  
ATOM   1857  HA  VAL A 118     -87.912 -16.253 -47.854  1.00  0.00           H  
ATOM   1858  HB  VAL A 118     -89.946 -16.408 -50.117  1.00  0.00           H  
ATOM   1859 1HG1 VAL A 118     -90.451 -14.066 -49.624  1.00  0.00           H  
ATOM   1860 2HG1 VAL A 118     -90.881 -15.139 -48.271  1.00  0.00           H  
ATOM   1861 3HG1 VAL A 118     -89.407 -14.145 -48.185  1.00  0.00           H  
ATOM   1862 1HG2 VAL A 118     -88.537 -14.627 -51.100  1.00  0.00           H  
ATOM   1863 2HG2 VAL A 118     -87.436 -14.732 -49.706  1.00  0.00           H  
ATOM   1864 3HG2 VAL A 118     -87.596 -16.111 -50.820  1.00  0.00           H  
ATOM   1865  N   ILE A 119     -90.595 -18.161 -47.894  1.00  0.00           N  
ATOM   1866  CA  ILE A 119     -91.698 -18.628 -47.061  1.00  0.00           C  
ATOM   1867  C   ILE A 119     -91.190 -19.218 -45.753  1.00  0.00           C  
ATOM   1868  O   ILE A 119     -91.765 -18.983 -44.690  1.00  0.00           O  
ATOM   1869  CB  ILE A 119     -92.541 -19.681 -47.805  1.00  0.00           C  
ATOM   1870  CG1 ILE A 119     -93.284 -19.037 -48.979  1.00  0.00           C  
ATOM   1871  CG2 ILE A 119     -93.521 -20.348 -46.852  1.00  0.00           C  
ATOM   1872  CD1 ILE A 119     -93.915 -20.035 -49.923  1.00  0.00           C  
ATOM   1873  H   ILE A 119     -90.414 -18.560 -48.804  1.00  0.00           H  
ATOM   1874  HA  ILE A 119     -92.337 -17.778 -46.826  1.00  0.00           H  
ATOM   1875  HB  ILE A 119     -91.884 -20.441 -48.227  1.00  0.00           H  
ATOM   1876 1HG1 ILE A 119     -94.068 -18.384 -48.598  1.00  0.00           H  
ATOM   1877 2HG1 ILE A 119     -92.593 -18.418 -49.551  1.00  0.00           H  
ATOM   1878 1HG2 ILE A 119     -94.109 -21.088 -47.394  1.00  0.00           H  
ATOM   1879 2HG2 ILE A 119     -92.971 -20.838 -46.050  1.00  0.00           H  
ATOM   1880 3HG2 ILE A 119     -94.186 -19.595 -46.429  1.00  0.00           H  
ATOM   1881 1HD1 ILE A 119     -94.422 -19.503 -50.728  1.00  0.00           H  
ATOM   1882 2HD1 ILE A 119     -93.141 -20.678 -50.344  1.00  0.00           H  
ATOM   1883 3HD1 ILE A 119     -94.637 -20.643 -49.380  1.00  0.00           H  
ATOM   1884  N   GLU A 120     -90.090 -19.987 -45.893  1.00  0.00           N  
ATOM   1885  CA  GLU A 120     -89.501 -20.611 -44.714  1.00  0.00           C  
ATOM   1886  C   GLU A 120     -89.020 -19.564 -43.719  1.00  0.00           C  
ATOM   1887  O   GLU A 120     -89.202 -19.712 -42.511  1.00  0.00           O  
ATOM   1888  CB  GLU A 120     -88.337 -21.520 -45.117  1.00  0.00           C  
ATOM   1889  CG  GLU A 120     -88.752 -22.782 -45.860  1.00  0.00           C  
ATOM   1890  CD  GLU A 120     -87.579 -23.609 -46.308  1.00  0.00           C  
ATOM   1891  OE1 GLU A 120     -86.468 -23.164 -46.151  1.00  0.00           O  
ATOM   1892  OE2 GLU A 120     -87.795 -24.687 -46.808  1.00  0.00           O  
ATOM   1893  H   GLU A 120     -89.694 -20.117 -46.813  1.00  0.00           H  
ATOM   1894  HA  GLU A 120     -90.265 -21.218 -44.226  1.00  0.00           H  
ATOM   1895 1HB  GLU A 120     -87.648 -20.967 -45.755  1.00  0.00           H  
ATOM   1896 2HB  GLU A 120     -87.786 -21.822 -44.226  1.00  0.00           H  
ATOM   1897 1HG  GLU A 120     -89.379 -23.386 -45.205  1.00  0.00           H  
ATOM   1898 2HG  GLU A 120     -89.345 -22.500 -46.729  1.00  0.00           H  
ATOM   1899  N   PHE A 121     -88.403 -18.511 -44.292  1.00  0.00           N  
ATOM   1900  CA  PHE A 121     -87.895 -17.435 -43.449  1.00  0.00           C  
ATOM   1901  C   PHE A 121     -89.025 -16.754 -42.686  1.00  0.00           C  
ATOM   1902  O   PHE A 121     -88.886 -16.438 -41.504  1.00  0.00           O  
ATOM   1903  CB  PHE A 121     -87.148 -16.401 -44.294  1.00  0.00           C  
ATOM   1904  CG  PHE A 121     -86.555 -15.278 -43.492  1.00  0.00           C  
ATOM   1905  CD1 PHE A 121     -85.718 -15.540 -42.417  1.00  0.00           C  
ATOM   1906  CD2 PHE A 121     -86.832 -13.957 -43.809  1.00  0.00           C  
ATOM   1907  CE1 PHE A 121     -85.172 -14.508 -41.679  1.00  0.00           C  
ATOM   1908  CE2 PHE A 121     -86.287 -12.923 -43.074  1.00  0.00           C  
ATOM   1909  CZ  PHE A 121     -85.456 -13.199 -42.007  1.00  0.00           C  
ATOM   1910  H   PHE A 121     -88.304 -18.486 -45.297  1.00  0.00           H  
ATOM   1911  HA  PHE A 121     -87.200 -17.861 -42.725  1.00  0.00           H  
ATOM   1912 1HB  PHE A 121     -86.343 -16.890 -44.840  1.00  0.00           H  
ATOM   1913 2HB  PHE A 121     -87.829 -15.971 -45.028  1.00  0.00           H  
ATOM   1914  HD1 PHE A 121     -85.493 -16.575 -42.158  1.00  0.00           H  
ATOM   1915  HD2 PHE A 121     -87.489 -13.738 -44.652  1.00  0.00           H  
ATOM   1916  HE1 PHE A 121     -84.516 -14.728 -40.837  1.00  0.00           H  
ATOM   1917  HE2 PHE A 121     -86.512 -11.889 -43.334  1.00  0.00           H  
ATOM   1918  HZ  PHE A 121     -85.026 -12.385 -41.425  1.00  0.00           H  
ATOM   1919  N   ILE A 122     -90.135 -16.553 -43.423  1.00  0.00           N  
ATOM   1920  CA  ILE A 122     -91.291 -15.910 -42.810  1.00  0.00           C  
ATOM   1921  C   ILE A 122     -91.833 -16.739 -41.653  1.00  0.00           C  
ATOM   1922  O   ILE A 122     -92.198 -16.200 -40.608  1.00  0.00           O  
ATOM   1923  CB  ILE A 122     -92.407 -15.683 -43.847  1.00  0.00           C  
ATOM   1924  CG1 ILE A 122     -91.974 -14.636 -44.876  1.00  0.00           C  
ATOM   1925  CG2 ILE A 122     -93.694 -15.257 -43.158  1.00  0.00           C  
ATOM   1926  CD1 ILE A 122     -92.887 -14.548 -46.078  1.00  0.00           C  
ATOM   1927  H   ILE A 122     -90.146 -16.851 -44.388  1.00  0.00           H  
ATOM   1928  HA  ILE A 122     -90.982 -14.942 -42.419  1.00  0.00           H  
ATOM   1929  HB  ILE A 122     -92.588 -16.608 -44.394  1.00  0.00           H  
ATOM   1930 1HG1 ILE A 122     -91.936 -13.655 -44.404  1.00  0.00           H  
ATOM   1931 2HG1 ILE A 122     -90.968 -14.867 -45.229  1.00  0.00           H  
ATOM   1932 1HG2 ILE A 122     -94.472 -15.100 -43.905  1.00  0.00           H  
ATOM   1933 2HG2 ILE A 122     -94.010 -16.034 -42.463  1.00  0.00           H  
ATOM   1934 3HG2 ILE A 122     -93.524 -14.329 -42.611  1.00  0.00           H  
ATOM   1935 1HD1 ILE A 122     -92.514 -13.785 -46.762  1.00  0.00           H  
ATOM   1936 2HD1 ILE A 122     -92.911 -15.512 -46.588  1.00  0.00           H  
ATOM   1937 3HD1 ILE A 122     -93.892 -14.284 -45.753  1.00  0.00           H  
ATOM   1938  N   GLU A 123     -91.863 -18.065 -41.900  1.00  0.00           N  
ATOM   1939  CA  GLU A 123     -92.360 -18.972 -40.872  1.00  0.00           C  
ATOM   1940  C   GLU A 123     -91.496 -18.910 -39.619  1.00  0.00           C  
ATOM   1941  O   GLU A 123     -92.008 -18.913 -38.499  1.00  0.00           O  
ATOM   1942  CB  GLU A 123     -92.404 -20.407 -41.402  1.00  0.00           C  
ATOM   1943  CG  GLU A 123     -93.471 -20.654 -42.459  1.00  0.00           C  
ATOM   1944  CD  GLU A 123     -93.433 -22.051 -43.014  1.00  0.00           C  
ATOM   1945  OE1 GLU A 123     -92.531 -22.780 -42.675  1.00  0.00           O  
ATOM   1946  OE2 GLU A 123     -94.306 -22.390 -43.777  1.00  0.00           O  
ATOM   1947  H   GLU A 123     -91.541 -18.406 -42.794  1.00  0.00           H  
ATOM   1948  HA  GLU A 123     -93.372 -18.668 -40.602  1.00  0.00           H  
ATOM   1949 1HB  GLU A 123     -91.438 -20.664 -41.836  1.00  0.00           H  
ATOM   1950 2HB  GLU A 123     -92.586 -21.095 -40.577  1.00  0.00           H  
ATOM   1951 1HG  GLU A 123     -94.452 -20.477 -42.019  1.00  0.00           H  
ATOM   1952 2HG  GLU A 123     -93.335 -19.942 -43.272  1.00  0.00           H  
ATOM   1953  N   TYR A 124     -90.173 -18.853 -39.873  1.00  0.00           N  
ATOM   1954  CA  TYR A 124     -89.234 -18.789 -38.758  1.00  0.00           C  
ATOM   1955  C   TYR A 124     -89.446 -17.527 -37.932  1.00  0.00           C  
ATOM   1956  O   TYR A 124     -89.403 -17.564 -36.702  1.00  0.00           O  
ATOM   1957  CB  TYR A 124     -87.792 -18.854 -39.267  1.00  0.00           C  
ATOM   1958  CG  TYR A 124     -86.755 -18.834 -38.167  1.00  0.00           C  
ATOM   1959  CD1 TYR A 124     -86.823 -19.755 -37.132  1.00  0.00           C  
ATOM   1960  CD2 TYR A 124     -85.735 -17.894 -38.192  1.00  0.00           C  
ATOM   1961  CE1 TYR A 124     -85.875 -19.737 -36.127  1.00  0.00           C  
ATOM   1962  CE2 TYR A 124     -84.788 -17.875 -37.187  1.00  0.00           C  
ATOM   1963  CZ  TYR A 124     -84.856 -18.792 -36.158  1.00  0.00           C  
ATOM   1964  OH  TYR A 124     -83.912 -18.773 -35.157  1.00  0.00           O  
ATOM   1965  H   TYR A 124     -89.855 -18.856 -40.832  1.00  0.00           H  
ATOM   1966  HA  TYR A 124     -89.412 -19.645 -38.107  1.00  0.00           H  
ATOM   1967 1HB  TYR A 124     -87.653 -19.766 -39.850  1.00  0.00           H  
ATOM   1968 2HB  TYR A 124     -87.602 -18.011 -39.930  1.00  0.00           H  
ATOM   1969  HD1 TYR A 124     -87.624 -20.494 -37.112  1.00  0.00           H  
ATOM   1970  HD2 TYR A 124     -85.683 -17.169 -39.005  1.00  0.00           H  
ATOM   1971  HE1 TYR A 124     -85.929 -20.460 -35.314  1.00  0.00           H  
ATOM   1972  HE2 TYR A 124     -83.987 -17.135 -37.207  1.00  0.00           H  
ATOM   1973  HH  TYR A 124     -84.103 -19.470 -34.525  1.00  0.00           H  
ATOM   1974  N   ALA A 125     -89.673 -16.423 -38.674  1.00  0.00           N  
ATOM   1975  CA  ALA A 125     -89.893 -15.147 -38.005  1.00  0.00           C  
ATOM   1976  C   ALA A 125     -91.137 -15.192 -37.126  1.00  0.00           C  
ATOM   1977  O   ALA A 125     -91.139 -14.675 -36.009  1.00  0.00           O  
ATOM   1978  CB  ALA A 125     -90.009 -14.025 -39.027  1.00  0.00           C  
ATOM   1979  H   ALA A 125     -89.686 -16.501 -39.681  1.00  0.00           H  
ATOM   1980  HA  ALA A 125     -89.037 -14.950 -37.360  1.00  0.00           H  
ATOM   1981 1HB  ALA A 125     -90.173 -13.079 -38.512  1.00  0.00           H  
ATOM   1982 2HB  ALA A 125     -89.089 -13.967 -39.609  1.00  0.00           H  
ATOM   1983 3HB  ALA A 125     -90.847 -14.226 -39.693  1.00  0.00           H  
ATOM   1984  N   SER A 126     -92.180 -15.835 -37.692  1.00  0.00           N  
ATOM   1985  CA  SER A 126     -93.432 -15.950 -36.954  1.00  0.00           C  
ATOM   1986  C   SER A 126     -93.242 -16.741 -35.667  1.00  0.00           C  
ATOM   1987  O   SER A 126     -93.783 -16.383 -34.621  1.00  0.00           O  
ATOM   1988  CB  SER A 126     -94.487 -16.616 -37.815  1.00  0.00           C  
ATOM   1989  OG  SER A 126     -95.699 -16.734 -37.123  1.00  0.00           O  
ATOM   1990  H   SER A 126     -92.073 -16.224 -38.618  1.00  0.00           H  
ATOM   1991  HA  SER A 126     -93.773 -14.948 -36.692  1.00  0.00           H  
ATOM   1992 1HB  SER A 126     -94.639 -16.031 -38.722  1.00  0.00           H  
ATOM   1993 2HB  SER A 126     -94.140 -17.603 -38.117  1.00  0.00           H  
ATOM   1994  HG  SER A 126     -96.310 -17.161 -37.729  1.00  0.00           H  
ATOM   1995  N   LYS A 127     -92.450 -17.824 -35.806  1.00  0.00           N  
ATOM   1996  CA  LYS A 127     -92.186 -18.669 -34.647  1.00  0.00           C  
ATOM   1997  C   LYS A 127     -91.462 -17.894 -33.555  1.00  0.00           C  
ATOM   1998  O   LYS A 127     -91.771 -18.034 -32.371  1.00  0.00           O  
ATOM   1999  CB  LYS A 127     -91.366 -19.895 -35.052  1.00  0.00           C  
ATOM   2000  CG  LYS A 127     -92.129 -20.914 -35.888  1.00  0.00           C  
ATOM   2001  CD  LYS A 127     -91.244 -22.091 -36.269  1.00  0.00           C  
ATOM   2002  CE  LYS A 127     -92.002 -23.104 -37.115  1.00  0.00           C  
ATOM   2003  NZ  LYS A 127     -91.137 -24.242 -37.527  1.00  0.00           N  
ATOM   2004  H   LYS A 127     -92.054 -18.032 -36.711  1.00  0.00           H  
ATOM   2005  HA  LYS A 127     -93.139 -19.007 -34.240  1.00  0.00           H  
ATOM   2006 1HB  LYS A 127     -90.495 -19.577 -35.626  1.00  0.00           H  
ATOM   2007 2HB  LYS A 127     -91.002 -20.401 -34.158  1.00  0.00           H  
ATOM   2008 1HG  LYS A 127     -92.985 -21.282 -35.321  1.00  0.00           H  
ATOM   2009 2HG  LYS A 127     -92.497 -20.437 -36.796  1.00  0.00           H  
ATOM   2010 1HD  LYS A 127     -90.383 -21.731 -36.833  1.00  0.00           H  
ATOM   2011 2HD  LYS A 127     -90.884 -22.583 -35.366  1.00  0.00           H  
ATOM   2012 1HE  LYS A 127     -92.846 -23.492 -36.547  1.00  0.00           H  
ATOM   2013 2HE  LYS A 127     -92.388 -22.615 -38.009  1.00  0.00           H  
ATOM   2014 1HZ  LYS A 127     -91.676 -24.890 -38.085  1.00  0.00           H  
ATOM   2015 2HZ  LYS A 127     -90.360 -23.895 -38.071  1.00  0.00           H  
ATOM   2016 3HZ  LYS A 127     -90.789 -24.716 -36.706  1.00  0.00           H  
ATOM   2017  N   VAL A 128     -90.491 -17.078 -34.017  1.00  0.00           N  
ATOM   2018  CA  VAL A 128     -89.721 -16.277 -33.073  1.00  0.00           C  
ATOM   2019  C   VAL A 128     -90.616 -15.299 -32.322  1.00  0.00           C  
ATOM   2020  O   VAL A 128     -90.467 -15.107 -31.115  1.00  0.00           O  
ATOM   2021  CB  VAL A 128     -88.618 -15.495 -33.811  1.00  0.00           C  
ATOM   2022  CG1 VAL A 128     -87.944 -14.508 -32.869  1.00  0.00           C  
ATOM   2023  CG2 VAL A 128     -87.601 -16.463 -34.396  1.00  0.00           C  
ATOM   2024  H   VAL A 128     -90.316 -17.037 -35.011  1.00  0.00           H  
ATOM   2025  HA  VAL A 128     -89.253 -16.947 -32.352  1.00  0.00           H  
ATOM   2026  HB  VAL A 128     -89.072 -14.914 -34.614  1.00  0.00           H  
ATOM   2027 1HG1 VAL A 128     -87.167 -13.965 -33.407  1.00  0.00           H  
ATOM   2028 2HG1 VAL A 128     -88.684 -13.804 -32.490  1.00  0.00           H  
ATOM   2029 3HG1 VAL A 128     -87.496 -15.049 -32.035  1.00  0.00           H  
ATOM   2030 1HG2 VAL A 128     -86.825 -15.904 -34.917  1.00  0.00           H  
ATOM   2031 2HG2 VAL A 128     -87.152 -17.048 -33.594  1.00  0.00           H  
ATOM   2032 3HG2 VAL A 128     -88.098 -17.132 -35.098  1.00  0.00           H  
ATOM   2033  N   ALA A 129     -91.543 -14.702 -33.099  1.00  0.00           N  
ATOM   2034  CA  ALA A 129     -92.466 -13.744 -32.501  1.00  0.00           C  
ATOM   2035  C   ALA A 129     -93.333 -14.404 -31.437  1.00  0.00           C  
ATOM   2036  O   ALA A 129     -93.576 -13.829 -30.376  1.00  0.00           O  
ATOM   2037  CB  ALA A 129     -93.338 -13.108 -33.573  1.00  0.00           C  
ATOM   2038  H   ALA A 129     -91.581 -14.930 -34.082  1.00  0.00           H  
ATOM   2039  HA  ALA A 129     -91.877 -12.965 -32.016  1.00  0.00           H  
ATOM   2040 1HB  ALA A 129     -94.021 -12.395 -33.111  1.00  0.00           H  
ATOM   2041 2HB  ALA A 129     -92.707 -12.589 -34.295  1.00  0.00           H  
ATOM   2042 3HB  ALA A 129     -93.910 -13.881 -34.082  1.00  0.00           H  
ATOM   2043  N   ALA A 130     -93.778 -15.630 -31.780  1.00  0.00           N  
ATOM   2044  CA  ALA A 130     -94.618 -16.371 -30.848  1.00  0.00           C  
ATOM   2045  C   ALA A 130     -93.875 -16.665 -29.551  1.00  0.00           C  
ATOM   2046  O   ALA A 130     -94.440 -16.556 -28.463  1.00  0.00           O  
ATOM   2047  CB  ALA A 130     -95.101 -17.666 -31.486  1.00  0.00           C  
ATOM   2048  H   ALA A 130     -93.521 -16.013 -32.679  1.00  0.00           H  
ATOM   2049  HA  ALA A 130     -95.483 -15.753 -30.606  1.00  0.00           H  
ATOM   2050 1HB  ALA A 130     -95.728 -18.209 -30.778  1.00  0.00           H  
ATOM   2051 2HB  ALA A 130     -95.680 -17.437 -32.381  1.00  0.00           H  
ATOM   2052 3HB  ALA A 130     -94.244 -18.280 -31.756  1.00  0.00           H  
ATOM   2053  N   GLN A 131     -92.592 -17.039 -29.731  1.00  0.00           N  
ATOM   2054  CA  GLN A 131     -91.769 -17.347 -28.568  1.00  0.00           C  
ATOM   2055  C   GLN A 131     -91.613 -16.131 -27.665  1.00  0.00           C  
ATOM   2056  O   GLN A 131     -91.674 -16.243 -26.441  1.00  0.00           O  
ATOM   2057  CB  GLN A 131     -90.392 -17.854 -29.005  1.00  0.00           C  
ATOM   2058  CG  GLN A 131     -90.411 -19.230 -29.649  1.00  0.00           C  
ATOM   2059  CD  GLN A 131     -89.041 -19.656 -30.142  1.00  0.00           C  
ATOM   2060  OE1 GLN A 131     -88.054 -18.933 -29.980  1.00  0.00           O  
ATOM   2061  NE2 GLN A 131     -88.973 -20.836 -30.749  1.00  0.00           N  
ATOM   2062  H   GLN A 131     -92.224 -17.098 -30.670  1.00  0.00           H  
ATOM   2063  HA  GLN A 131     -92.263 -18.131 -27.994  1.00  0.00           H  
ATOM   2064 1HB  GLN A 131     -89.957 -17.155 -29.719  1.00  0.00           H  
ATOM   2065 2HB  GLN A 131     -89.729 -17.896 -28.141  1.00  0.00           H  
ATOM   2066 1HG  GLN A 131     -90.752 -19.959 -28.914  1.00  0.00           H  
ATOM   2067 2HG  GLN A 131     -91.091 -19.212 -30.500  1.00  0.00           H  
ATOM   2068 1HE2 GLN A 131     -88.095 -21.170 -31.096  1.00  0.00           H  
ATOM   2069 2HE2 GLN A 131     -89.798 -21.390 -30.860  1.00  0.00           H  
ATOM   2070  N   ILE A 132     -91.411 -14.977 -28.336  1.00  0.00           N  
ATOM   2071  CA  ILE A 132     -91.247 -13.737 -27.588  1.00  0.00           C  
ATOM   2072  C   ILE A 132     -92.454 -13.466 -26.699  1.00  0.00           C  
ATOM   2073  O   ILE A 132     -92.308 -13.137 -25.521  1.00  0.00           O  
ATOM   2074  CB  ILE A 132     -91.032 -12.546 -28.540  1.00  0.00           C  
ATOM   2075  CG1 ILE A 132     -89.680 -12.664 -29.246  1.00  0.00           C  
ATOM   2076  CG2 ILE A 132     -91.125 -11.232 -27.778  1.00  0.00           C  
ATOM   2077  CD1 ILE A 132     -89.508 -11.703 -30.401  1.00  0.00           C  
ATOM   2078  H   ILE A 132     -91.377 -14.994 -29.345  1.00  0.00           H  
ATOM   2079  HA  ILE A 132     -90.369 -13.831 -26.950  1.00  0.00           H  
ATOM   2080  HB  ILE A 132     -91.796 -12.559 -29.317  1.00  0.00           H  
ATOM   2081 1HG1 ILE A 132     -88.878 -12.484 -28.531  1.00  0.00           H  
ATOM   2082 2HG1 ILE A 132     -89.555 -13.678 -29.627  1.00  0.00           H  
ATOM   2083 1HG2 ILE A 132     -90.971 -10.401 -28.465  1.00  0.00           H  
ATOM   2084 2HG2 ILE A 132     -92.110 -11.146 -27.320  1.00  0.00           H  
ATOM   2085 3HG2 ILE A 132     -90.361 -11.208 -27.001  1.00  0.00           H  
ATOM   2086 1HD1 ILE A 132     -88.525 -11.848 -30.851  1.00  0.00           H  
ATOM   2087 2HD1 ILE A 132     -90.280 -11.890 -31.148  1.00  0.00           H  
ATOM   2088 3HD1 ILE A 132     -89.593 -10.680 -30.038  1.00  0.00           H  
ATOM   2089  N   LYS A 133     -93.646 -13.606 -27.269  1.00  0.00           N  
ATOM   2090  CA  LYS A 133     -94.881 -13.376 -26.529  1.00  0.00           C  
ATOM   2091  C   LYS A 133     -94.966 -14.280 -25.305  1.00  0.00           C  
ATOM   2092  O   LYS A 133     -95.213 -13.813 -24.193  1.00  0.00           O  
ATOM   2093  CB  LYS A 133     -96.096 -13.598 -27.433  1.00  0.00           C  
ATOM   2094  CG  LYS A 133     -97.424 -13.185 -26.813  1.00  0.00           C  
ATOM   2095  CD  LYS A 133     -98.071 -14.344 -26.069  1.00  0.00           C  
ATOM   2096  CE  LYS A 133     -99.465 -13.980 -25.581  1.00  0.00           C  
ATOM   2097  NZ  LYS A 133    -100.086 -15.083 -24.798  1.00  0.00           N  
ATOM   2098  H   LYS A 133     -93.698 -13.879 -28.240  1.00  0.00           H  
ATOM   2099  HA  LYS A 133     -94.889 -12.343 -26.182  1.00  0.00           H  
ATOM   2100 1HB  LYS A 133     -95.969 -13.036 -28.358  1.00  0.00           H  
ATOM   2101 2HB  LYS A 133     -96.164 -14.654 -27.698  1.00  0.00           H  
ATOM   2102 1HG  LYS A 133     -97.261 -12.363 -26.116  1.00  0.00           H  
ATOM   2103 2HG  LYS A 133     -98.101 -12.845 -27.596  1.00  0.00           H  
ATOM   2104 1HD  LYS A 133     -98.140 -15.209 -26.730  1.00  0.00           H  
ATOM   2105 2HD  LYS A 133     -97.455 -14.614 -25.210  1.00  0.00           H  
ATOM   2106 1HE  LYS A 133     -99.411 -13.091 -24.954  1.00  0.00           H  
ATOM   2107 2HE  LYS A 133    -100.103 -13.756 -26.436  1.00  0.00           H  
ATOM   2108 1HZ  LYS A 133    -101.008 -14.803 -24.494  1.00  0.00           H  
ATOM   2109 2HZ  LYS A 133    -100.159 -15.908 -25.376  1.00  0.00           H  
ATOM   2110 3HZ  LYS A 133     -99.514 -15.287 -23.991  1.00  0.00           H  
ATOM   2111  N   LEU A 134     -94.757 -15.575 -25.539  1.00  0.00           N  
ATOM   2112  CA  LEU A 134     -94.860 -16.602 -24.509  1.00  0.00           C  
ATOM   2113  C   LEU A 134     -93.697 -16.536 -23.529  1.00  0.00           C  
ATOM   2114  O   LEU A 134     -93.818 -16.959 -22.379  1.00  0.00           O  
ATOM   2115  CB  LEU A 134     -94.909 -17.992 -25.155  1.00  0.00           C  
ATOM   2116  CG  LEU A 134     -96.164 -18.297 -25.983  1.00  0.00           C  
ATOM   2117  CD1 LEU A 134     -96.007 -19.649 -26.664  1.00  0.00           C  
ATOM   2118  CD2 LEU A 134     -97.387 -18.279 -25.077  1.00  0.00           C  
ATOM   2119  H   LEU A 134     -94.514 -15.874 -26.473  1.00  0.00           H  
ATOM   2120  HA  LEU A 134     -95.782 -16.441 -23.952  1.00  0.00           H  
ATOM   2121 1HB  LEU A 134     -94.046 -18.102 -25.809  1.00  0.00           H  
ATOM   2122 2HB  LEU A 134     -94.841 -18.743 -24.368  1.00  0.00           H  
ATOM   2123  HG  LEU A 134     -96.279 -17.542 -26.761  1.00  0.00           H  
ATOM   2124 1HD1 LEU A 134     -96.899 -19.865 -27.253  1.00  0.00           H  
ATOM   2125 2HD1 LEU A 134     -95.137 -19.627 -27.321  1.00  0.00           H  
ATOM   2126 3HD1 LEU A 134     -95.874 -20.423 -25.910  1.00  0.00           H  
ATOM   2127 1HD2 LEU A 134     -98.279 -18.495 -25.666  1.00  0.00           H  
ATOM   2128 2HD2 LEU A 134     -97.274 -19.034 -24.299  1.00  0.00           H  
ATOM   2129 3HD2 LEU A 134     -97.485 -17.296 -24.617  1.00  0.00           H  
ATOM   2130  N   SER A 135     -92.569 -16.003 -23.986  1.00  0.00           N  
ATOM   2131  CA  SER A 135     -91.320 -16.152 -23.254  1.00  0.00           C  
ATOM   2132  C   SER A 135     -91.316 -15.315 -21.979  1.00  0.00           C  
ATOM   2133  O   SER A 135     -91.453 -14.093 -22.027  1.00  0.00           O  
ATOM   2134  CB  SER A 135     -90.152 -15.751 -24.135  1.00  0.00           C  
ATOM   2135  OG  SER A 135     -88.950 -15.771 -23.415  1.00  0.00           O  
ATOM   2136  H   SER A 135     -92.585 -15.489 -24.856  1.00  0.00           H  
ATOM   2137  HA  SER A 135     -91.205 -17.199 -22.973  1.00  0.00           H  
ATOM   2138 1HB  SER A 135     -90.083 -16.435 -24.981  1.00  0.00           H  
ATOM   2139 2HB  SER A 135     -90.323 -14.753 -24.534  1.00  0.00           H  
ATOM   2140  HG  SER A 135     -88.250 -15.827 -24.069  1.00  0.00           H  
ATOM   2141  N   ASP A 136     -91.157 -15.991 -20.846  1.00  0.00           N  
ATOM   2142  CA  ASP A 136     -91.073 -15.329 -19.550  1.00  0.00           C  
ATOM   2143  C   ASP A 136     -89.723 -14.644 -19.341  1.00  0.00           C  
ATOM   2144  O   ASP A 136     -89.602 -13.721 -18.536  1.00  0.00           O  
ATOM   2145  CB  ASP A 136     -91.316 -16.337 -18.424  1.00  0.00           C  
ATOM   2146  CG  ASP A 136     -90.308 -17.478 -18.423  1.00  0.00           C  
ATOM   2147  OD1 ASP A 136     -90.193 -18.144 -19.425  1.00  0.00           O  
ATOM   2148  OD2 ASP A 136     -89.662 -17.673 -17.421  1.00  0.00           O  
ATOM   2149  H   ASP A 136     -91.092 -16.998 -20.879  1.00  0.00           H  
ATOM   2150  HA  ASP A 136     -91.847 -14.561 -19.502  1.00  0.00           H  
ATOM   2151 1HB  ASP A 136     -91.267 -15.827 -17.462  1.00  0.00           H  
ATOM   2152 2HB  ASP A 136     -92.318 -16.757 -18.521  1.00  0.00           H  
ATOM   2153  N   LYS A 137     -88.717 -15.107 -20.073  1.00  0.00           N  
ATOM   2154  CA  LYS A 137     -87.325 -14.735 -19.826  1.00  0.00           C  
ATOM   2155  C   LYS A 137     -87.052 -13.268 -20.144  1.00  0.00           C  
ATOM   2156  O   LYS A 137     -87.867 -12.599 -20.778  1.00  0.00           O  
ATOM   2157  CB  LYS A 137     -86.387 -15.626 -20.642  1.00  0.00           C  
ATOM   2158  CG  LYS A 137     -86.396 -17.092 -20.231  1.00  0.00           C  
ATOM   2159  CD  LYS A 137     -85.424 -17.907 -21.070  1.00  0.00           C  
ATOM   2160  CE  LYS A 137     -85.431 -19.372 -20.661  1.00  0.00           C  
ATOM   2161  NZ  LYS A 137     -84.497 -20.186 -21.485  1.00  0.00           N  
ATOM   2162  H   LYS A 137     -88.912 -15.742 -20.833  1.00  0.00           H  
ATOM   2163  HA  LYS A 137     -87.110 -14.881 -18.766  1.00  0.00           H  
ATOM   2164 1HB  LYS A 137     -86.661 -15.572 -21.696  1.00  0.00           H  
ATOM   2165 2HB  LYS A 137     -85.365 -15.258 -20.550  1.00  0.00           H  
ATOM   2166 1HG  LYS A 137     -86.115 -17.177 -19.180  1.00  0.00           H  
ATOM   2167 2HG  LYS A 137     -87.399 -17.498 -20.354  1.00  0.00           H  
ATOM   2168 1HD  LYS A 137     -85.700 -17.831 -22.123  1.00  0.00           H  
ATOM   2169 2HD  LYS A 137     -84.416 -17.511 -20.948  1.00  0.00           H  
ATOM   2170 1HE  LYS A 137     -85.142 -19.459 -19.614  1.00  0.00           H  
ATOM   2171 2HE  LYS A 137     -86.438 -19.776 -20.771  1.00  0.00           H  
ATOM   2172 1HZ  LYS A 137     -84.532 -21.149 -21.183  1.00  0.00           H  
ATOM   2173 2HZ  LYS A 137     -84.768 -20.128 -22.457  1.00  0.00           H  
ATOM   2174 3HZ  LYS A 137     -83.557 -19.833 -21.377  1.00  0.00           H  
ATOM   2175  N   PRO A 138     -85.898 -12.781 -19.696  1.00  0.00           N  
ATOM   2176  CA  PRO A 138     -85.580 -11.357 -19.746  1.00  0.00           C  
ATOM   2177  C   PRO A 138     -85.557 -10.822 -21.180  1.00  0.00           C  
ATOM   2178  O   PRO A 138     -85.402 -11.584 -22.134  1.00  0.00           O  
ATOM   2179  CB  PRO A 138     -84.192 -11.299 -19.101  1.00  0.00           C  
ATOM   2180  CG  PRO A 138     -84.119 -12.539 -18.277  1.00  0.00           C  
ATOM   2181  CD  PRO A 138     -84.889 -13.561 -19.070  1.00  0.00           C  
ATOM   2182  HA  PRO A 138     -86.317 -10.801 -19.147  1.00  0.00           H  
ATOM   2183 1HB  PRO A 138     -83.417 -11.257 -19.880  1.00  0.00           H  
ATOM   2184 2HB  PRO A 138     -84.094 -10.382 -18.501  1.00  0.00           H  
ATOM   2185 1HG  PRO A 138     -83.070 -12.829 -18.119  1.00  0.00           H  
ATOM   2186 2HG  PRO A 138     -84.553 -12.360 -17.282  1.00  0.00           H  
ATOM   2187 1HD  PRO A 138     -84.221 -14.039 -19.801  1.00  0.00           H  
ATOM   2188 2HD  PRO A 138     -85.317 -14.310 -18.387  1.00  0.00           H  
ATOM   2189  N   ASP A 139     -85.711  -9.505 -21.312  1.00  0.00           N  
ATOM   2190  CA  ASP A 139     -85.807  -8.840 -22.612  1.00  0.00           C  
ATOM   2191  C   ASP A 139     -84.611  -9.168 -23.517  1.00  0.00           C  
ATOM   2192  O   ASP A 139     -84.704  -9.081 -24.742  1.00  0.00           O  
ATOM   2193  CB  ASP A 139     -85.908  -7.325 -22.424  1.00  0.00           C  
ATOM   2194  CG  ASP A 139     -87.254  -6.886 -21.864  1.00  0.00           C  
ATOM   2195  OD1 ASP A 139     -88.172  -7.670 -21.893  1.00  0.00           O  
ATOM   2196  OD2 ASP A 139     -87.351  -5.770 -21.412  1.00  0.00           O  
ATOM   2197  H   ASP A 139     -85.767  -8.931 -20.483  1.00  0.00           H  
ATOM   2198  HA  ASP A 139     -86.710  -9.190 -23.114  1.00  0.00           H  
ATOM   2199 1HB  ASP A 139     -85.122  -6.989 -21.747  1.00  0.00           H  
ATOM   2200 2HB  ASP A 139     -85.750  -6.828 -23.382  1.00  0.00           H  
ATOM   2201  N   LEU A 140     -83.521  -9.536 -22.875  1.00  0.00           N  
ATOM   2202  CA  LEU A 140     -82.284  -9.969 -23.513  1.00  0.00           C  
ATOM   2203  C   LEU A 140     -82.525 -11.153 -24.440  1.00  0.00           C  
ATOM   2204  O   LEU A 140     -81.975 -11.215 -25.539  1.00  0.00           O  
ATOM   2205  CB  LEU A 140     -81.244 -10.347 -22.451  1.00  0.00           C  
ATOM   2206  CG  LEU A 140     -79.881 -10.804 -22.987  1.00  0.00           C  
ATOM   2207  CD1 LEU A 140     -79.249  -9.678 -23.795  1.00  0.00           C  
ATOM   2208  CD2 LEU A 140     -78.989 -11.211 -21.824  1.00  0.00           C  
ATOM   2209  H   LEU A 140     -83.519  -9.527 -21.865  1.00  0.00           H  
ATOM   2210  HA  LEU A 140     -81.894  -9.142 -24.107  1.00  0.00           H  
ATOM   2211 1HB  LEU A 140     -81.075  -9.484 -21.808  1.00  0.00           H  
ATOM   2212 2HB  LEU A 140     -81.648 -11.155 -21.841  1.00  0.00           H  
ATOM   2213  HG  LEU A 140     -80.020 -11.656 -23.654  1.00  0.00           H  
ATOM   2214 1HD1 LEU A 140     -78.281 -10.003 -24.176  1.00  0.00           H  
ATOM   2215 2HD1 LEU A 140     -79.900  -9.421 -24.631  1.00  0.00           H  
ATOM   2216 3HD1 LEU A 140     -79.114  -8.805 -23.157  1.00  0.00           H  
ATOM   2217 1HD2 LEU A 140     -78.020 -11.537 -22.206  1.00  0.00           H  
ATOM   2218 2HD2 LEU A 140     -78.849 -10.360 -21.158  1.00  0.00           H  
ATOM   2219 3HD2 LEU A 140     -79.456 -12.028 -21.276  1.00  0.00           H  
ATOM   2220  N   GLU A 141     -83.370 -12.075 -23.935  1.00  0.00           N  
ATOM   2221  CA  GLU A 141     -83.687 -13.259 -24.724  1.00  0.00           C  
ATOM   2222  C   GLU A 141     -84.381 -12.884 -26.027  1.00  0.00           C  
ATOM   2223  O   GLU A 141     -84.090 -13.449 -27.082  1.00  0.00           O  
ATOM   2224  CB  GLU A 141     -84.573 -14.214 -23.920  1.00  0.00           C  
ATOM   2225  CG  GLU A 141     -83.887 -14.844 -22.716  1.00  0.00           C  
ATOM   2226  CD  GLU A 141     -83.854 -13.935 -21.519  1.00  0.00           C  
ATOM   2227  OE1 GLU A 141     -84.365 -12.845 -21.611  1.00  0.00           O  
ATOM   2228  OE2 GLU A 141     -83.317 -14.332 -20.512  1.00  0.00           O  
ATOM   2229  H   GLU A 141     -83.768 -11.929 -23.019  1.00  0.00           H  
ATOM   2230  HA  GLU A 141     -82.757 -13.771 -24.971  1.00  0.00           H  
ATOM   2231 1HB  GLU A 141     -85.453 -13.679 -23.561  1.00  0.00           H  
ATOM   2232 2HB  GLU A 141     -84.921 -15.019 -24.567  1.00  0.00           H  
ATOM   2233 1HG  GLU A 141     -84.415 -15.759 -22.449  1.00  0.00           H  
ATOM   2234 2HG  GLU A 141     -82.868 -15.113 -22.991  1.00  0.00           H  
ATOM   2235  N   LYS A 142     -85.304 -11.909 -25.891  1.00  0.00           N  
ATOM   2236  CA  LYS A 142     -86.041 -11.455 -27.065  1.00  0.00           C  
ATOM   2237  C   LYS A 142     -85.104 -10.853 -28.103  1.00  0.00           C  
ATOM   2238  O   LYS A 142     -85.255 -11.092 -29.302  1.00  0.00           O  
ATOM   2239  CB  LYS A 142     -87.109 -10.436 -26.666  1.00  0.00           C  
ATOM   2240  CG  LYS A 142     -88.282 -11.023 -25.893  1.00  0.00           C  
ATOM   2241  CD  LYS A 142     -89.289  -9.947 -25.515  1.00  0.00           C  
ATOM   2242  CE  LYS A 142     -90.456 -10.531 -24.731  1.00  0.00           C  
ATOM   2243  NZ  LYS A 142     -91.430  -9.483 -24.321  1.00  0.00           N  
ATOM   2244  H   LYS A 142     -85.468 -11.512 -24.977  1.00  0.00           H  
ATOM   2245  HA  LYS A 142     -86.533 -12.316 -27.518  1.00  0.00           H  
ATOM   2246 1HB  LYS A 142     -86.657  -9.658 -26.049  1.00  0.00           H  
ATOM   2247 2HB  LYS A 142     -87.505  -9.955 -27.561  1.00  0.00           H  
ATOM   2248 1HG  LYS A 142     -88.780 -11.777 -26.504  1.00  0.00           H  
ATOM   2249 2HG  LYS A 142     -87.916 -11.501 -24.985  1.00  0.00           H  
ATOM   2250 1HD  LYS A 142     -88.798  -9.186 -24.907  1.00  0.00           H  
ATOM   2251 2HD  LYS A 142     -89.672  -9.473 -26.418  1.00  0.00           H  
ATOM   2252 1HE  LYS A 142     -90.971 -11.269 -25.343  1.00  0.00           H  
ATOM   2253 2HE  LYS A 142     -90.081 -11.029 -23.837  1.00  0.00           H  
ATOM   2254 1HZ  LYS A 142     -92.186  -9.910 -23.805  1.00  0.00           H  
ATOM   2255 2HZ  LYS A 142     -90.966  -8.801 -23.737  1.00  0.00           H  
ATOM   2256 3HZ  LYS A 142     -91.799  -9.026 -25.142  1.00  0.00           H  
ATOM   2257  N   VAL A 143     -84.141 -10.068 -27.578  1.00  0.00           N  
ATOM   2258  CA  VAL A 143     -83.177  -9.430 -28.467  1.00  0.00           C  
ATOM   2259  C   VAL A 143     -82.354 -10.466 -29.222  1.00  0.00           C  
ATOM   2260  O   VAL A 143     -82.092 -10.315 -30.415  1.00  0.00           O  
ATOM   2261  CB  VAL A 143     -82.234  -8.515 -27.664  1.00  0.00           C  
ATOM   2262  CG1 VAL A 143     -81.106  -8.006 -28.548  1.00  0.00           C  
ATOM   2263  CG2 VAL A 143     -83.019  -7.356 -27.069  1.00  0.00           C  
ATOM   2264  H   VAL A 143     -84.104  -9.936 -26.578  1.00  0.00           H  
ATOM   2265  HA  VAL A 143     -83.723  -8.823 -29.190  1.00  0.00           H  
ATOM   2266  HB  VAL A 143     -81.777  -9.095 -26.861  1.00  0.00           H  
ATOM   2267 1HG1 VAL A 143     -80.449  -7.361 -27.964  1.00  0.00           H  
ATOM   2268 2HG1 VAL A 143     -80.535  -8.851 -28.933  1.00  0.00           H  
ATOM   2269 3HG1 VAL A 143     -81.523  -7.439 -29.380  1.00  0.00           H  
ATOM   2270 1HG2 VAL A 143     -82.346  -6.714 -26.502  1.00  0.00           H  
ATOM   2271 2HG2 VAL A 143     -83.481  -6.780 -27.871  1.00  0.00           H  
ATOM   2272 3HG2 VAL A 143     -83.794  -7.743 -26.408  1.00  0.00           H  
ATOM   2273  N   ARG A 144     -81.969 -11.513 -28.464  1.00  0.00           N  
ATOM   2274  CA  ARG A 144     -81.175 -12.577 -29.067  1.00  0.00           C  
ATOM   2275  C   ARG A 144     -81.943 -13.271 -30.183  1.00  0.00           C  
ATOM   2276  O   ARG A 144     -81.383 -13.582 -31.235  1.00  0.00           O  
ATOM   2277  CB  ARG A 144     -80.772 -13.604 -28.019  1.00  0.00           C  
ATOM   2278  CG  ARG A 144     -79.829 -14.688 -28.515  1.00  0.00           C  
ATOM   2279  CD  ARG A 144     -79.456 -15.631 -27.430  1.00  0.00           C  
ATOM   2280  NE  ARG A 144     -78.722 -14.967 -26.364  1.00  0.00           N  
ATOM   2281  CZ  ARG A 144     -77.401 -14.702 -26.395  1.00  0.00           C  
ATOM   2282  NH1 ARG A 144     -76.685 -15.049 -27.441  1.00  0.00           N  
ATOM   2283  NH2 ARG A 144     -76.826 -14.093 -25.373  1.00  0.00           N  
ATOM   2284  H   ARG A 144     -82.237 -11.540 -27.490  1.00  0.00           H  
ATOM   2285  HA  ARG A 144     -80.271 -12.138 -29.489  1.00  0.00           H  
ATOM   2286 1HB  ARG A 144     -80.285 -13.100 -27.185  1.00  0.00           H  
ATOM   2287 2HB  ARG A 144     -81.663 -14.095 -27.628  1.00  0.00           H  
ATOM   2288 1HG  ARG A 144     -80.314 -15.255 -29.310  1.00  0.00           H  
ATOM   2289 2HG  ARG A 144     -78.918 -14.230 -28.900  1.00  0.00           H  
ATOM   2290 1HD  ARG A 144     -80.357 -16.068 -27.002  1.00  0.00           H  
ATOM   2291 2HD  ARG A 144     -78.826 -16.422 -27.836  1.00  0.00           H  
ATOM   2292  HE  ARG A 144     -79.239 -14.685 -25.542  1.00  0.00           H  
ATOM   2293 1HH1 ARG A 144     -77.125 -15.515 -28.222  1.00  0.00           H  
ATOM   2294 2HH1 ARG A 144     -75.695 -14.850 -27.464  1.00  0.00           H  
ATOM   2295 1HH2 ARG A 144     -77.376 -13.826 -24.568  1.00  0.00           H  
ATOM   2296 2HH2 ARG A 144     -75.836 -13.894 -25.396  1.00  0.00           H  
ATOM   2297  N   LEU A 145     -83.243 -13.492 -29.895  1.00  0.00           N  
ATOM   2298  CA  LEU A 145     -84.091 -14.149 -30.882  1.00  0.00           C  
ATOM   2299  C   LEU A 145     -84.193 -13.323 -32.158  1.00  0.00           C  
ATOM   2300  O   LEU A 145     -84.148 -13.863 -33.263  1.00  0.00           O  
ATOM   2301  CB  LEU A 145     -85.492 -14.384 -30.304  1.00  0.00           C  
ATOM   2302  CG  LEU A 145     -85.584 -15.431 -29.186  1.00  0.00           C  
ATOM   2303  CD1 LEU A 145     -86.986 -15.420 -28.593  1.00  0.00           C  
ATOM   2304  CD2 LEU A 145     -85.237 -16.803 -29.744  1.00  0.00           C  
ATOM   2305  H   LEU A 145     -83.605 -13.197 -29.000  1.00  0.00           H  
ATOM   2306  HA  LEU A 145     -83.648 -15.113 -31.131  1.00  0.00           H  
ATOM   2307 1HB  LEU A 145     -85.867 -13.442 -29.907  1.00  0.00           H  
ATOM   2308 2HB  LEU A 145     -86.152 -14.703 -31.111  1.00  0.00           H  
ATOM   2309  HG  LEU A 145     -84.883 -15.175 -28.390  1.00  0.00           H  
ATOM   2310 1HD1 LEU A 145     -87.051 -16.163 -27.798  1.00  0.00           H  
ATOM   2311 2HD1 LEU A 145     -87.200 -14.432 -28.183  1.00  0.00           H  
ATOM   2312 3HD1 LEU A 145     -87.712 -15.656 -29.370  1.00  0.00           H  
ATOM   2313 1HD2 LEU A 145     -85.301 -17.546 -28.949  1.00  0.00           H  
ATOM   2314 2HD2 LEU A 145     -85.938 -17.060 -30.539  1.00  0.00           H  
ATOM   2315 3HD2 LEU A 145     -84.223 -16.787 -30.145  1.00  0.00           H  
ATOM   2316  N   ALA A 146     -84.330 -11.999 -31.940  1.00  0.00           N  
ATOM   2317  CA  ALA A 146     -84.438 -11.095 -33.079  1.00  0.00           C  
ATOM   2318  C   ALA A 146     -83.179 -11.140 -33.937  1.00  0.00           C  
ATOM   2319  O   ALA A 146     -83.254 -11.139 -35.165  1.00  0.00           O  
ATOM   2320  CB  ALA A 146     -84.705  -9.674 -32.604  1.00  0.00           C  
ATOM   2321  H   ALA A 146     -84.356 -11.657 -30.990  1.00  0.00           H  
ATOM   2322  HA  ALA A 146     -85.275 -11.425 -33.695  1.00  0.00           H  
ATOM   2323 1HB  ALA A 146     -84.783  -9.011 -33.466  1.00  0.00           H  
ATOM   2324 2HB  ALA A 146     -85.638  -9.648 -32.041  1.00  0.00           H  
ATOM   2325 3HB  ALA A 146     -83.887  -9.344 -31.966  1.00  0.00           H  
ATOM   2326  N   VAL A 147     -82.035 -11.177 -33.225  1.00  0.00           N  
ATOM   2327  CA  VAL A 147     -80.758 -11.223 -33.927  1.00  0.00           C  
ATOM   2328  C   VAL A 147     -80.639 -12.486 -34.772  1.00  0.00           C  
ATOM   2329  O   VAL A 147     -80.157 -12.443 -35.904  1.00  0.00           O  
ATOM   2330  CB  VAL A 147     -79.594 -11.170 -32.920  1.00  0.00           C  
ATOM   2331  CG1 VAL A 147     -78.269 -11.420 -33.626  1.00  0.00           C  
ATOM   2332  CG2 VAL A 147     -79.582  -9.825 -32.212  1.00  0.00           C  
ATOM   2333  H   VAL A 147     -82.083 -11.173 -32.216  1.00  0.00           H  
ATOM   2334  HA  VAL A 147     -80.693 -10.355 -34.584  1.00  0.00           H  
ATOM   2335  HB  VAL A 147     -79.722 -11.967 -32.187  1.00  0.00           H  
ATOM   2336 1HG1 VAL A 147     -77.456 -11.379 -32.900  1.00  0.00           H  
ATOM   2337 2HG1 VAL A 147     -78.286 -12.403 -34.095  1.00  0.00           H  
ATOM   2338 3HG1 VAL A 147     -78.112 -10.656 -34.387  1.00  0.00           H  
ATOM   2339 1HG2 VAL A 147     -78.757  -9.795 -31.501  1.00  0.00           H  
ATOM   2340 2HG2 VAL A 147     -79.459  -9.028 -32.945  1.00  0.00           H  
ATOM   2341 3HG2 VAL A 147     -80.524  -9.686 -31.679  1.00  0.00           H  
ATOM   2342  N   GLU A 148     -81.102 -13.595 -34.160  1.00  0.00           N  
ATOM   2343  CA  GLU A 148     -81.047 -14.872 -34.862  1.00  0.00           C  
ATOM   2344  C   GLU A 148     -81.892 -14.841 -36.129  1.00  0.00           C  
ATOM   2345  O   GLU A 148     -81.484 -15.353 -37.171  1.00  0.00           O  
ATOM   2346  CB  GLU A 148     -81.522 -16.005 -33.949  1.00  0.00           C  
ATOM   2347  CG  GLU A 148     -80.570 -16.332 -32.807  1.00  0.00           C  
ATOM   2348  CD  GLU A 148     -81.105 -17.393 -31.886  1.00  0.00           C  
ATOM   2349  OE1 GLU A 148     -82.233 -17.787 -32.057  1.00  0.00           O  
ATOM   2350  OE2 GLU A 148     -80.384 -17.809 -31.010  1.00  0.00           O  
ATOM   2351  H   GLU A 148     -81.479 -13.521 -33.226  1.00  0.00           H  
ATOM   2352  HA  GLU A 148     -80.013 -15.065 -35.149  1.00  0.00           H  
ATOM   2353 1HB  GLU A 148     -82.487 -15.742 -33.516  1.00  0.00           H  
ATOM   2354 2HB  GLU A 148     -81.663 -16.912 -34.537  1.00  0.00           H  
ATOM   2355 1HG  GLU A 148     -79.623 -16.672 -33.223  1.00  0.00           H  
ATOM   2356 2HG  GLU A 148     -80.379 -15.424 -32.236  1.00  0.00           H  
ATOM   2357  N   ALA A 149     -83.079 -14.216 -35.977  1.00  0.00           N  
ATOM   2358  CA  ALA A 149     -83.983 -14.116 -37.116  1.00  0.00           C  
ATOM   2359  C   ALA A 149     -83.355 -13.317 -38.250  1.00  0.00           C  
ATOM   2360  O   ALA A 149     -83.478 -13.678 -39.420  1.00  0.00           O  
ATOM   2361  CB  ALA A 149     -85.302 -13.486 -36.692  1.00  0.00           C  
ATOM   2362  H   ALA A 149     -83.319 -13.828 -35.075  1.00  0.00           H  
ATOM   2363  HA  ALA A 149     -84.176 -15.124 -37.484  1.00  0.00           H  
ATOM   2364 1HB  ALA A 149     -85.966 -13.418 -37.553  1.00  0.00           H  
ATOM   2365 2HB  ALA A 149     -85.768 -14.100 -35.921  1.00  0.00           H  
ATOM   2366 3HB  ALA A 149     -85.117 -12.488 -36.297  1.00  0.00           H  
ATOM   2367  N   ALA A 150     -82.682 -12.222 -37.836  1.00  0.00           N  
ATOM   2368  CA  ALA A 150     -82.032 -11.369 -38.824  1.00  0.00           C  
ATOM   2369  C   ALA A 150     -80.952 -12.130 -39.582  1.00  0.00           C  
ATOM   2370  O   ALA A 150     -80.817 -11.990 -40.798  1.00  0.00           O  
ATOM   2371  CB  ALA A 150     -81.440 -10.138 -38.154  1.00  0.00           C  
ATOM   2372  H   ALA A 150     -82.642 -12.013 -36.849  1.00  0.00           H  
ATOM   2373  HA  ALA A 150     -82.785 -11.051 -39.545  1.00  0.00           H  
ATOM   2374 1HB  ALA A 150     -80.958  -9.511 -38.904  1.00  0.00           H  
ATOM   2375 2HB  ALA A 150     -82.234  -9.573 -37.665  1.00  0.00           H  
ATOM   2376 3HB  ALA A 150     -80.705 -10.446 -37.412  1.00  0.00           H  
ATOM   2377  N   ALA A 151     -80.201 -12.933 -38.801  1.00  0.00           N  
ATOM   2378  CA  ALA A 151     -79.131 -13.718 -39.404  1.00  0.00           C  
ATOM   2379  C   ALA A 151     -79.681 -14.705 -40.425  1.00  0.00           C  
ATOM   2380  O   ALA A 151     -79.104 -14.891 -41.497  1.00  0.00           O  
ATOM   2381  CB  ALA A 151     -78.342 -14.452 -38.330  1.00  0.00           C  
ATOM   2382  H   ALA A 151     -80.395 -12.975 -37.810  1.00  0.00           H  
ATOM   2383  HA  ALA A 151     -78.463 -13.034 -39.927  1.00  0.00           H  
ATOM   2384 1HB  ALA A 151     -77.547 -15.034 -38.796  1.00  0.00           H  
ATOM   2385 2HB  ALA A 151     -77.906 -13.729 -37.640  1.00  0.00           H  
ATOM   2386 3HB  ALA A 151     -79.006 -15.119 -37.783  1.00  0.00           H  
ATOM   2387  N   ARG A 152     -80.816 -15.319 -40.032  1.00  0.00           N  
ATOM   2388  CA  ARG A 152     -81.447 -16.288 -40.921  1.00  0.00           C  
ATOM   2389  C   ARG A 152     -81.882 -15.637 -42.226  1.00  0.00           C  
ATOM   2390  O   ARG A 152     -81.718 -16.211 -43.303  1.00  0.00           O  
ATOM   2391  CB  ARG A 152     -82.654 -16.925 -40.248  1.00  0.00           C  
ATOM   2392  CG  ARG A 152     -82.324 -17.857 -39.092  1.00  0.00           C  
ATOM   2393  CD  ARG A 152     -83.540 -18.528 -38.565  1.00  0.00           C  
ATOM   2394  NE  ARG A 152     -83.235 -19.392 -37.435  1.00  0.00           N  
ATOM   2395  CZ  ARG A 152     -83.320 -19.020 -36.143  1.00  0.00           C  
ATOM   2396  NH1 ARG A 152     -83.700 -17.800 -35.834  1.00  0.00           N  
ATOM   2397  NH2 ARG A 152     -83.020 -19.881 -35.187  1.00  0.00           N  
ATOM   2398  H   ARG A 152     -81.208 -15.097 -39.128  1.00  0.00           H  
ATOM   2399  HA  ARG A 152     -80.723 -17.071 -41.149  1.00  0.00           H  
ATOM   2400 1HB  ARG A 152     -83.310 -16.145 -39.866  1.00  0.00           H  
ATOM   2401 2HB  ARG A 152     -83.219 -17.498 -40.983  1.00  0.00           H  
ATOM   2402 1HG  ARG A 152     -81.628 -18.625 -39.431  1.00  0.00           H  
ATOM   2403 2HG  ARG A 152     -81.869 -17.286 -38.282  1.00  0.00           H  
ATOM   2404 1HD  ARG A 152     -84.257 -17.777 -38.236  1.00  0.00           H  
ATOM   2405 2HD  ARG A 152     -83.988 -19.138 -39.349  1.00  0.00           H  
ATOM   2406  HE  ARG A 152     -82.939 -20.338 -37.634  1.00  0.00           H  
ATOM   2407 1HH1 ARG A 152     -83.929 -17.142 -36.565  1.00  0.00           H  
ATOM   2408 2HH1 ARG A 152     -83.763 -17.521 -34.866  1.00  0.00           H  
ATOM   2409 1HH2 ARG A 152     -82.728 -20.819 -35.424  1.00  0.00           H  
ATOM   2410 2HH2 ARG A 152     -83.084 -19.602 -34.219  1.00  0.00           H  
ATOM   2411  N   ALA A 153     -82.441 -14.419 -42.067  1.00  0.00           N  
ATOM   2412  CA  ALA A 153     -82.901 -13.686 -43.240  1.00  0.00           C  
ATOM   2413  C   ALA A 153     -81.746 -13.377 -44.184  1.00  0.00           C  
ATOM   2414  O   ALA A 153     -81.881 -13.489 -45.402  1.00  0.00           O  
ATOM   2415  CB  ALA A 153     -83.600 -12.402 -42.821  1.00  0.00           C  
ATOM   2416  H   ALA A 153     -82.531 -14.037 -41.136  1.00  0.00           H  
ATOM   2417  HA  ALA A 153     -83.610 -14.317 -43.776  1.00  0.00           H  
ATOM   2418 1HB  ALA A 153     -83.938 -11.866 -43.708  1.00  0.00           H  
ATOM   2419 2HB  ALA A 153     -84.459 -12.643 -42.194  1.00  0.00           H  
ATOM   2420 3HB  ALA A 153     -82.907 -11.776 -42.262  1.00  0.00           H  
ATOM   2421  N   MET A 154     -80.620 -12.985 -43.555  1.00  0.00           N  
ATOM   2422  CA  MET A 154     -79.437 -12.659 -44.344  1.00  0.00           C  
ATOM   2423  C   MET A 154     -78.949 -13.869 -45.129  1.00  0.00           C  
ATOM   2424  O   MET A 154     -78.568 -13.753 -46.294  1.00  0.00           O  
ATOM   2425  CB  MET A 154     -78.328 -12.128 -43.438  1.00  0.00           C  
ATOM   2426  CG  MET A 154     -78.611 -10.761 -42.831  1.00  0.00           C  
ATOM   2427  SD  MET A 154     -77.293 -10.202 -41.733  1.00  0.00           S  
ATOM   2428  CE  MET A 154     -77.980  -8.659 -41.138  1.00  0.00           C  
ATOM   2429  H   MET A 154     -80.614 -12.924 -42.547  1.00  0.00           H  
ATOM   2430  HA  MET A 154     -79.704 -11.884 -45.063  1.00  0.00           H  
ATOM   2431 1HB  MET A 154     -78.160 -12.828 -42.621  1.00  0.00           H  
ATOM   2432 2HB  MET A 154     -77.398 -12.056 -44.004  1.00  0.00           H  
ATOM   2433 1HG  MET A 154     -78.731 -10.027 -43.627  1.00  0.00           H  
ATOM   2434 2HG  MET A 154     -79.539 -10.801 -42.262  1.00  0.00           H  
ATOM   2435 1HE  MET A 154     -77.279  -8.192 -40.446  1.00  0.00           H  
ATOM   2436 2HE  MET A 154     -78.158  -7.991 -41.982  1.00  0.00           H  
ATOM   2437 3HE  MET A 154     -78.922  -8.854 -40.624  1.00  0.00           H  
ATOM   2438  N   ASP A 155     -78.984 -15.023 -44.430  1.00  0.00           N  
ATOM   2439  CA  ASP A 155     -78.543 -16.258 -45.068  1.00  0.00           C  
ATOM   2440  C   ASP A 155     -79.414 -16.598 -46.270  1.00  0.00           C  
ATOM   2441  O   ASP A 155     -78.913 -17.023 -47.311  1.00  0.00           O  
ATOM   2442  CB  ASP A 155     -78.569 -17.416 -44.067  1.00  0.00           C  
ATOM   2443  CG  ASP A 155     -77.467 -17.318 -43.020  1.00  0.00           C  
ATOM   2444  OD1 ASP A 155     -76.544 -16.566 -43.225  1.00  0.00           O  
ATOM   2445  OD2 ASP A 155     -77.559 -17.997 -42.025  1.00  0.00           O  
ATOM   2446  H   ASP A 155     -79.315 -15.010 -43.476  1.00  0.00           H  
ATOM   2447  HA  ASP A 155     -77.519 -16.121 -45.416  1.00  0.00           H  
ATOM   2448 1HB  ASP A 155     -79.533 -17.436 -43.558  1.00  0.00           H  
ATOM   2449 2HB  ASP A 155     -78.460 -18.360 -44.601  1.00  0.00           H  
ATOM   2450  N   ALA A 156     -80.731 -16.389 -46.064  1.00  0.00           N  
ATOM   2451  CA  ALA A 156     -81.675 -16.675 -47.139  1.00  0.00           C  
ATOM   2452  C   ALA A 156     -81.407 -15.797 -48.355  1.00  0.00           C  
ATOM   2453  O   ALA A 156     -81.555 -16.237 -49.495  1.00  0.00           O  
ATOM   2454  CB  ALA A 156     -83.104 -16.484 -46.653  1.00  0.00           C  
ATOM   2455  H   ALA A 156     -81.039 -16.037 -45.169  1.00  0.00           H  
ATOM   2456  HA  ALA A 156     -81.540 -17.714 -47.440  1.00  0.00           H  
ATOM   2457 1HB  ALA A 156     -83.797 -16.701 -47.466  1.00  0.00           H  
ATOM   2458 2HB  ALA A 156     -83.299 -17.160 -45.820  1.00  0.00           H  
ATOM   2459 3HB  ALA A 156     -83.242 -15.455 -46.325  1.00  0.00           H  
ATOM   2460  N   MET A 157     -81.012 -14.556 -48.136  1.00  0.00           N  
ATOM   2461  CA  MET A 157     -81.014 -13.561 -49.212  1.00  0.00           C  
ATOM   2462  C   MET A 157     -80.393 -14.027 -50.540  1.00  0.00           C  
ATOM   2463  O   MET A 157     -80.738 -13.523 -51.609  1.00  0.00           O  
ATOM   2464  CB  MET A 157     -80.293 -12.305 -48.725  1.00  0.00           C  
ATOM   2465  CG  MET A 157     -81.036 -11.530 -47.646  1.00  0.00           C  
ATOM   2466  SD  MET A 157     -80.124 -10.082 -47.076  1.00  0.00           S  
ATOM   2467  CE  MET A 157     -81.210  -9.486 -45.784  1.00  0.00           C  
ATOM   2468  H   MET A 157     -80.705 -14.293 -47.211  1.00  0.00           H  
ATOM   2469  HA  MET A 157     -82.047 -13.304 -49.445  1.00  0.00           H  
ATOM   2470 1HB  MET A 157     -79.316 -12.578 -48.328  1.00  0.00           H  
ATOM   2471 2HB  MET A 157     -80.127 -11.631 -49.567  1.00  0.00           H  
ATOM   2472 1HG  MET A 157     -82.000 -11.200 -48.034  1.00  0.00           H  
ATOM   2473 2HG  MET A 157     -81.218 -12.181 -46.791  1.00  0.00           H  
ATOM   2474 1HE  MET A 157     -80.781  -8.590 -45.333  1.00  0.00           H  
ATOM   2475 2HE  MET A 157     -82.186  -9.248 -46.209  1.00  0.00           H  
ATOM   2476 3HE  MET A 157     -81.325 -10.256 -45.021  1.00  0.00           H  
ATOM   2477  N   GLY A 158     -79.474 -14.990 -50.498  1.00  0.00           N  
ATOM   2478  CA  GLY A 158     -78.807 -15.447 -51.727  1.00  0.00           C  
ATOM   2479  C   GLY A 158     -77.768 -14.436 -52.192  1.00  0.00           C  
ATOM   2480  O   GLY A 158     -77.803 -13.976 -53.334  1.00  0.00           O  
ATOM   2481  H   GLY A 158     -79.238 -15.406 -49.608  1.00  0.00           H  
ATOM   2482 1HA  GLY A 158     -78.330 -16.411 -51.544  1.00  0.00           H  
ATOM   2483 2HA  GLY A 158     -79.550 -15.600 -52.508  1.00  0.00           H  
ATOM   2484  N   LEU A 159     -76.848 -14.099 -51.296  1.00  0.00           N  
ATOM   2485  CA  LEU A 159     -75.845 -13.071 -51.549  1.00  0.00           C  
ATOM   2486  C   LEU A 159     -74.555 -13.651 -52.126  1.00  0.00           C  
ATOM   2487  O   LEU A 159     -74.219 -14.809 -51.880  1.00  0.00           O  
ATOM   2488  CB  LEU A 159     -75.533 -12.317 -50.250  1.00  0.00           C  
ATOM   2489  CG  LEU A 159     -76.541 -11.233 -49.851  1.00  0.00           C  
ATOM   2490  CD1 LEU A 159     -77.889 -11.876 -49.553  1.00  0.00           C  
ATOM   2491  CD2 LEU A 159     -76.018 -10.473 -48.642  1.00  0.00           C  
ATOM   2492  H   LEU A 159     -76.837 -14.568 -50.402  1.00  0.00           H  
ATOM   2493  HA  LEU A 159     -76.248 -12.366 -52.275  1.00  0.00           H  
ATOM   2494 1HB  LEU A 159     -75.481 -13.037 -49.435  1.00  0.00           H  
ATOM   2495 2HB  LEU A 159     -74.557 -11.842 -50.351  1.00  0.00           H  
ATOM   2496  HG  LEU A 159     -76.679 -10.541 -50.683  1.00  0.00           H  
ATOM   2497 1HD1 LEU A 159     -78.605 -11.106 -49.270  1.00  0.00           H  
ATOM   2498 2HD1 LEU A 159     -78.248 -12.396 -50.441  1.00  0.00           H  
ATOM   2499 3HD1 LEU A 159     -77.779 -12.587 -48.735  1.00  0.00           H  
ATOM   2500 1HD2 LEU A 159     -76.735  -9.701 -48.358  1.00  0.00           H  
ATOM   2501 2HD2 LEU A 159     -75.881 -11.164 -47.809  1.00  0.00           H  
ATOM   2502 3HD2 LEU A 159     -75.064 -10.008 -48.888  1.00  0.00           H  
ATOM   2503  N   SER A 160     -73.842 -12.830 -52.893  1.00  0.00           N  
ATOM   2504  CA  SER A 160     -72.555 -13.204 -53.475  1.00  0.00           C  
ATOM   2505  C   SER A 160     -71.497 -13.438 -52.401  1.00  0.00           C  
ATOM   2506  O   SER A 160     -71.604 -12.924 -51.288  1.00  0.00           O  
ATOM   2507  CB  SER A 160     -72.083 -12.123 -54.429  1.00  0.00           C  
ATOM   2508  OG  SER A 160     -72.964 -11.989 -55.510  1.00  0.00           O  
ATOM   2509  H   SER A 160     -74.198 -11.905 -53.087  1.00  0.00           H  
ATOM   2510  HA  SER A 160     -72.683 -14.133 -54.032  1.00  0.00           H  
ATOM   2511 1HB  SER A 160     -72.009 -11.175 -53.897  1.00  0.00           H  
ATOM   2512 2HB  SER A 160     -71.088 -12.371 -54.795  1.00  0.00           H  
ATOM   2513  HG  SER A 160     -72.798 -11.119 -55.880  1.00  0.00           H  
ATOM   2514  N   PRO A 161     -70.477 -14.219 -52.749  1.00  0.00           N  
ATOM   2515  CA  PRO A 161     -69.515 -14.719 -51.773  1.00  0.00           C  
ATOM   2516  C   PRO A 161     -68.820 -13.589 -51.011  1.00  0.00           C  
ATOM   2517  O   PRO A 161     -68.307 -13.792 -49.910  1.00  0.00           O  
ATOM   2518  CB  PRO A 161     -68.526 -15.497 -52.647  1.00  0.00           C  
ATOM   2519  CG  PRO A 161     -69.322 -15.880 -53.847  1.00  0.00           C  
ATOM   2520  CD  PRO A 161     -70.234 -14.706 -54.082  1.00  0.00           C  
ATOM   2521  HA  PRO A 161     -70.029 -15.388 -51.067  1.00  0.00           H  
ATOM   2522 1HB  PRO A 161     -67.661 -14.864 -52.892  1.00  0.00           H  
ATOM   2523 2HB  PRO A 161     -68.141 -16.367 -52.095  1.00  0.00           H  
ATOM   2524 1HG  PRO A 161     -68.654 -16.074 -54.700  1.00  0.00           H  
ATOM   2525 2HG  PRO A 161     -69.873 -16.813 -53.656  1.00  0.00           H  
ATOM   2526 1HD  PRO A 161     -69.719 -13.959 -54.704  1.00  0.00           H  
ATOM   2527 2HD  PRO A 161     -71.157 -15.049 -54.572  1.00  0.00           H  
ATOM   2528  N   VAL A 162     -68.798 -12.389 -51.591  1.00  0.00           N  
ATOM   2529  CA  VAL A 162     -68.230 -11.230 -50.898  1.00  0.00           C  
ATOM   2530  C   VAL A 162     -69.308 -10.491 -50.104  1.00  0.00           C  
ATOM   2531  O   VAL A 162     -69.045  -9.967 -49.022  1.00  0.00           O  
ATOM   2532  CB  VAL A 162     -67.585 -10.263 -51.909  1.00  0.00           C  
ATOM   2533  CG1 VAL A 162     -67.106  -9.001 -51.207  1.00  0.00           C  
ATOM   2534  CG2 VAL A 162     -66.432 -10.954 -52.622  1.00  0.00           C  
ATOM   2535  H   VAL A 162     -69.180 -12.284 -52.520  1.00  0.00           H  
ATOM   2536  HA  VAL A 162     -67.462 -11.581 -50.209  1.00  0.00           H  
ATOM   2537  HB  VAL A 162     -68.335  -9.960 -52.638  1.00  0.00           H  
ATOM   2538 1HG1 VAL A 162     -66.653  -8.329 -51.936  1.00  0.00           H  
ATOM   2539 2HG1 VAL A 162     -67.953  -8.504 -50.734  1.00  0.00           H  
ATOM   2540 3HG1 VAL A 162     -66.368  -9.264 -50.449  1.00  0.00           H  
ATOM   2541 1HG2 VAL A 162     -65.981 -10.264 -53.335  1.00  0.00           H  
ATOM   2542 2HG2 VAL A 162     -65.684 -11.262 -51.892  1.00  0.00           H  
ATOM   2543 3HG2 VAL A 162     -66.805 -11.831 -53.152  1.00  0.00           H  
ATOM   2544  N   GLU A 163     -70.484 -10.483 -50.683  1.00  0.00           N  
ATOM   2545  CA  GLU A 163     -71.734 -10.099 -50.039  1.00  0.00           C  
ATOM   2546  C   GLU A 163     -72.021 -10.976 -48.827  1.00  0.00           C  
ATOM   2547  O   GLU A 163     -72.461 -10.488 -47.786  1.00  0.00           O  
ATOM   2548  CB  GLU A 163     -72.896 -10.189 -51.032  1.00  0.00           C  
ATOM   2549  CG  GLU A 163     -72.875  -9.126 -52.122  1.00  0.00           C  
ATOM   2550  CD  GLU A 163     -73.982  -9.295 -53.124  1.00  0.00           C  
ATOM   2551  OE1 GLU A 163     -74.683 -10.276 -53.048  1.00  0.00           O  
ATOM   2552  OE2 GLU A 163     -74.128  -8.443 -53.968  1.00  0.00           O  
ATOM   2553  H   GLU A 163     -70.558 -10.761 -51.652  1.00  0.00           H  
ATOM   2554  HA  GLU A 163     -71.645  -9.067 -49.699  1.00  0.00           H  
ATOM   2555 1HB  GLU A 163     -72.885 -11.165 -51.517  1.00  0.00           H  
ATOM   2556 2HB  GLU A 163     -73.841 -10.100 -50.496  1.00  0.00           H  
ATOM   2557 1HG  GLU A 163     -72.966  -8.144 -51.659  1.00  0.00           H  
ATOM   2558 2HG  GLU A 163     -71.916  -9.167 -52.636  1.00  0.00           H  
ATOM   2559  N   LYS A 164     -71.748 -12.281 -49.022  1.00  0.00           N  
ATOM   2560  CA  LYS A 164     -71.978 -13.229 -47.938  1.00  0.00           C  
ATOM   2561  C   LYS A 164     -71.105 -12.908 -46.732  1.00  0.00           C  
ATOM   2562  O   LYS A 164     -71.558 -12.978 -45.589  1.00  0.00           O  
ATOM   2563  CB  LYS A 164     -71.715 -14.659 -48.412  1.00  0.00           C  
ATOM   2564  CG  LYS A 164     -71.978 -15.729 -47.361  1.00  0.00           C  
ATOM   2565  CD  LYS A 164     -71.774 -17.125 -47.930  1.00  0.00           C  
ATOM   2566  CE  LYS A 164     -72.129 -18.197 -46.910  1.00  0.00           C  
ATOM   2567  NZ  LYS A 164     -71.220 -18.167 -45.732  1.00  0.00           N  
ATOM   2568  H   LYS A 164     -71.389 -12.580 -49.918  1.00  0.00           H  
ATOM   2569  HA  LYS A 164     -73.020 -13.151 -47.626  1.00  0.00           H  
ATOM   2570 1HB  LYS A 164     -72.342 -14.877 -49.277  1.00  0.00           H  
ATOM   2571 2HB  LYS A 164     -70.676 -14.752 -48.731  1.00  0.00           H  
ATOM   2572 1HG  LYS A 164     -71.300 -15.586 -46.519  1.00  0.00           H  
ATOM   2573 2HG  LYS A 164     -73.002 -15.639 -46.999  1.00  0.00           H  
ATOM   2574 1HD  LYS A 164     -72.402 -17.253 -48.813  1.00  0.00           H  
ATOM   2575 2HD  LYS A 164     -70.733 -17.249 -48.225  1.00  0.00           H  
ATOM   2576 1HE  LYS A 164     -73.152 -18.048 -46.567  1.00  0.00           H  
ATOM   2577 2HE  LYS A 164     -72.065 -19.179 -47.377  1.00  0.00           H  
ATOM   2578 1HZ  LYS A 164     -71.488 -18.891 -45.081  1.00  0.00           H  
ATOM   2579 2HZ  LYS A 164     -70.269 -18.323 -46.036  1.00  0.00           H  
ATOM   2580 3HZ  LYS A 164     -71.285 -17.267 -45.279  1.00  0.00           H  
ATOM   2581  N   LYS A 165     -69.843 -12.557 -47.052  1.00  0.00           N  
ATOM   2582  CA  LYS A 165     -68.904 -12.223 -45.988  1.00  0.00           C  
ATOM   2583  C   LYS A 165     -69.373 -11.007 -45.200  1.00  0.00           C  
ATOM   2584  O   LYS A 165     -69.275 -10.975 -43.973  1.00  0.00           O  
ATOM   2585  CB  LYS A 165     -67.510 -11.970 -46.565  1.00  0.00           C  
ATOM   2586  CG  LYS A 165     -66.827 -13.209 -47.127  1.00  0.00           C  
ATOM   2587  CD  LYS A 165     -66.499 -14.206 -46.026  1.00  0.00           C  
ATOM   2588  CE  LYS A 165     -65.750 -15.412 -46.576  1.00  0.00           C  
ATOM   2589  NZ  LYS A 165     -65.448 -16.411 -45.515  1.00  0.00           N  
ATOM   2590  H   LYS A 165     -69.571 -12.532 -48.024  1.00  0.00           H  
ATOM   2591  HA  LYS A 165     -68.848 -13.066 -45.298  1.00  0.00           H  
ATOM   2592 1HB  LYS A 165     -67.576 -11.232 -47.365  1.00  0.00           H  
ATOM   2593 2HB  LYS A 165     -66.866 -11.555 -45.789  1.00  0.00           H  
ATOM   2594 1HG  LYS A 165     -67.484 -13.688 -47.855  1.00  0.00           H  
ATOM   2595 2HG  LYS A 165     -65.906 -12.920 -47.631  1.00  0.00           H  
ATOM   2596 1HD  LYS A 165     -65.883 -13.721 -45.267  1.00  0.00           H  
ATOM   2597 2HD  LYS A 165     -67.421 -14.548 -45.557  1.00  0.00           H  
ATOM   2598 1HE  LYS A 165     -66.348 -15.890 -47.349  1.00  0.00           H  
ATOM   2599 2HE  LYS A 165     -64.812 -15.084 -47.024  1.00  0.00           H  
ATOM   2600 1HZ  LYS A 165     -64.952 -17.192 -45.919  1.00  0.00           H  
ATOM   2601 2HZ  LYS A 165     -64.877 -15.982 -44.800  1.00  0.00           H  
ATOM   2602 3HZ  LYS A 165     -66.311 -16.737 -45.104  1.00  0.00           H  
ATOM   2603  N   VAL A 166     -69.883 -10.024 -45.970  1.00  0.00           N  
ATOM   2604  CA  VAL A 166     -70.370  -8.803 -45.339  1.00  0.00           C  
ATOM   2605  C   VAL A 166     -71.533  -9.095 -44.400  1.00  0.00           C  
ATOM   2606  O   VAL A 166     -71.614  -8.541 -43.304  1.00  0.00           O  
ATOM   2607  CB  VAL A 166     -70.820  -7.790 -46.409  1.00  0.00           C  
ATOM   2608  CG1 VAL A 166     -71.512  -6.601 -45.760  1.00  0.00           C  
ATOM   2609  CG2 VAL A 166     -69.621  -7.335 -47.228  1.00  0.00           C  
ATOM   2610  H   VAL A 166     -69.917 -10.151 -46.972  1.00  0.00           H  
ATOM   2611  HA  VAL A 166     -69.556  -8.363 -44.761  1.00  0.00           H  
ATOM   2612  HB  VAL A 166     -71.548  -8.268 -47.065  1.00  0.00           H  
ATOM   2613 1HG1 VAL A 166     -71.824  -5.896 -46.531  1.00  0.00           H  
ATOM   2614 2HG1 VAL A 166     -72.387  -6.946 -45.209  1.00  0.00           H  
ATOM   2615 3HG1 VAL A 166     -70.823  -6.108 -45.075  1.00  0.00           H  
ATOM   2616 1HG2 VAL A 166     -69.947  -6.620 -47.983  1.00  0.00           H  
ATOM   2617 2HG2 VAL A 166     -68.890  -6.863 -46.571  1.00  0.00           H  
ATOM   2618 3HG2 VAL A 166     -69.166  -8.197 -47.717  1.00  0.00           H  
ATOM   2619  N   ALA A 167     -72.417  -9.989 -44.890  1.00  0.00           N  
ATOM   2620  CA  ALA A 167     -73.578 -10.357 -44.089  1.00  0.00           C  
ATOM   2621  C   ALA A 167     -73.158 -11.021 -42.783  1.00  0.00           C  
ATOM   2622  O   ALA A 167     -73.727 -10.750 -41.726  1.00  0.00           O  
ATOM   2623  CB  ALA A 167     -74.497 -11.277 -44.879  1.00  0.00           C  
ATOM   2624  H   ALA A 167     -72.258 -10.387 -45.805  1.00  0.00           H  
ATOM   2625  HA  ALA A 167     -74.121  -9.445 -43.840  1.00  0.00           H  
ATOM   2626 1HB  ALA A 167     -75.359 -11.543 -44.267  1.00  0.00           H  
ATOM   2627 2HB  ALA A 167     -74.836 -10.767 -45.781  1.00  0.00           H  
ATOM   2628 3HB  ALA A 167     -73.956 -12.181 -45.155  1.00  0.00           H  
ATOM   2629  N   GLU A 168     -72.140 -11.895 -42.921  1.00  0.00           N  
ATOM   2630  CA  GLU A 168     -71.640 -12.599 -41.745  1.00  0.00           C  
ATOM   2631  C   GLU A 168     -71.076 -11.624 -40.719  1.00  0.00           C  
ATOM   2632  O   GLU A 168     -71.298 -11.776 -39.517  1.00  0.00           O  
ATOM   2633  CB  GLU A 168     -70.565 -13.611 -42.147  1.00  0.00           C  
ATOM   2634  CG  GLU A 168     -71.089 -14.810 -42.924  1.00  0.00           C  
ATOM   2635  CD  GLU A 168     -69.997 -15.742 -43.370  1.00  0.00           C  
ATOM   2636  OE1 GLU A 168     -68.850 -15.414 -43.184  1.00  0.00           O  
ATOM   2637  OE2 GLU A 168     -70.310 -16.783 -43.897  1.00  0.00           O  
ATOM   2638  H   GLU A 168     -71.742 -12.046 -43.837  1.00  0.00           H  
ATOM   2639  HA  GLU A 168     -72.470 -13.135 -41.284  1.00  0.00           H  
ATOM   2640 1HB  GLU A 168     -69.812 -13.118 -42.761  1.00  0.00           H  
ATOM   2641 2HB  GLU A 168     -70.065 -13.985 -41.253  1.00  0.00           H  
ATOM   2642 1HG  GLU A 168     -71.787 -15.362 -42.295  1.00  0.00           H  
ATOM   2643 2HG  GLU A 168     -71.635 -14.454 -43.797  1.00  0.00           H  
ATOM   2644  N   THR A 169     -70.344 -10.629 -41.258  1.00  0.00           N  
ATOM   2645  CA  THR A 169     -69.749  -9.627 -40.383  1.00  0.00           C  
ATOM   2646  C   THR A 169     -70.818  -8.850 -39.626  1.00  0.00           C  
ATOM   2647  O   THR A 169     -70.671  -8.572 -38.436  1.00  0.00           O  
ATOM   2648  CB  THR A 169     -68.866  -8.649 -41.181  1.00  0.00           C  
ATOM   2649  OG1 THR A 169     -67.795  -9.368 -41.805  1.00  0.00           O  
ATOM   2650  CG2 THR A 169     -68.289  -7.582 -40.264  1.00  0.00           C  
ATOM   2651  H   THR A 169     -70.222 -10.595 -42.260  1.00  0.00           H  
ATOM   2652  HA  THR A 169     -69.121 -10.136 -39.651  1.00  0.00           H  
ATOM   2653  HB  THR A 169     -69.464  -8.169 -41.956  1.00  0.00           H  
ATOM   2654  HG1 THR A 169     -68.158 -10.029 -42.400  1.00  0.00           H  
ATOM   2655 1HG2 THR A 169     -67.669  -6.899 -40.845  1.00  0.00           H  
ATOM   2656 2HG2 THR A 169     -69.101  -7.025 -39.797  1.00  0.00           H  
ATOM   2657 3HG2 THR A 169     -67.683  -8.054 -39.492  1.00  0.00           H  
ATOM   2658  N   LEU A 170     -71.888  -8.522 -40.379  1.00  0.00           N  
ATOM   2659  CA  LEU A 170     -72.986  -7.778 -39.773  1.00  0.00           C  
ATOM   2660  C   LEU A 170     -73.632  -8.571 -38.644  1.00  0.00           C  
ATOM   2661  O   LEU A 170     -73.962  -8.018 -37.595  1.00  0.00           O  
ATOM   2662  CB  LEU A 170     -74.040  -7.432 -40.832  1.00  0.00           C  
ATOM   2663  CG  LEU A 170     -73.613  -6.400 -41.883  1.00  0.00           C  
ATOM   2664  CD1 LEU A 170     -74.684  -6.299 -42.961  1.00  0.00           C  
ATOM   2665  CD2 LEU A 170     -73.386  -5.054 -41.211  1.00  0.00           C  
ATOM   2666  H   LEU A 170     -71.910  -8.799 -41.350  1.00  0.00           H  
ATOM   2667  HA  LEU A 170     -72.588  -6.852 -39.358  1.00  0.00           H  
ATOM   2668 1HB  LEU A 170     -74.317  -8.345 -41.357  1.00  0.00           H  
ATOM   2669 2HB  LEU A 170     -74.925  -7.045 -40.328  1.00  0.00           H  
ATOM   2670  HG  LEU A 170     -72.689  -6.728 -42.361  1.00  0.00           H  
ATOM   2671 1HD1 LEU A 170     -74.381  -5.566 -43.708  1.00  0.00           H  
ATOM   2672 2HD1 LEU A 170     -74.813  -7.271 -43.438  1.00  0.00           H  
ATOM   2673 3HD1 LEU A 170     -75.626  -5.989 -42.510  1.00  0.00           H  
ATOM   2674 1HD2 LEU A 170     -73.081  -4.321 -41.958  1.00  0.00           H  
ATOM   2675 2HD2 LEU A 170     -74.309  -4.725 -40.734  1.00  0.00           H  
ATOM   2676 3HD2 LEU A 170     -72.603  -5.151 -40.458  1.00  0.00           H  
ATOM   2677  N   ILE A 171     -73.790  -9.881 -38.920  1.00  0.00           N  
ATOM   2678  CA  ILE A 171     -74.396 -10.753 -37.921  1.00  0.00           C  
ATOM   2679  C   ILE A 171     -73.556 -10.803 -36.651  1.00  0.00           C  
ATOM   2680  O   ILE A 171     -74.089 -10.777 -35.542  1.00  0.00           O  
ATOM   2681  CB  ILE A 171     -74.578 -12.178 -38.473  1.00  0.00           C  
ATOM   2682  CG1 ILE A 171     -75.633 -12.190 -39.582  1.00  0.00           C  
ATOM   2683  CG2 ILE A 171     -74.965 -13.136 -37.356  1.00  0.00           C  
ATOM   2684  CD1 ILE A 171     -75.682 -13.483 -40.364  1.00  0.00           C  
ATOM   2685  H   ILE A 171     -73.484 -10.235 -39.815  1.00  0.00           H  
ATOM   2686  HA  ILE A 171     -75.377 -10.355 -37.664  1.00  0.00           H  
ATOM   2687  HB  ILE A 171     -73.645 -12.516 -38.922  1.00  0.00           H  
ATOM   2688 1HG1 ILE A 171     -76.617 -12.015 -39.150  1.00  0.00           H  
ATOM   2689 2HG1 ILE A 171     -75.435 -11.378 -40.282  1.00  0.00           H  
ATOM   2690 1HG2 ILE A 171     -75.090 -14.139 -37.764  1.00  0.00           H  
ATOM   2691 2HG2 ILE A 171     -74.181 -13.147 -36.600  1.00  0.00           H  
ATOM   2692 3HG2 ILE A 171     -75.901 -12.809 -36.904  1.00  0.00           H  
ATOM   2693 1HD1 ILE A 171     -76.453 -13.415 -41.132  1.00  0.00           H  
ATOM   2694 2HD1 ILE A 171     -74.715 -13.661 -40.835  1.00  0.00           H  
ATOM   2695 3HD1 ILE A 171     -75.914 -14.307 -39.690  1.00  0.00           H  
ATOM   2696  N   LYS A 172     -72.228 -10.876 -36.879  1.00  0.00           N  
ATOM   2697  CA  LYS A 172     -71.312 -10.929 -35.747  1.00  0.00           C  
ATOM   2698  C   LYS A 172     -71.411  -9.667 -34.899  1.00  0.00           C  
ATOM   2699  O   LYS A 172     -71.395  -9.731 -33.670  1.00  0.00           O  
ATOM   2700  CB  LYS A 172     -69.874 -11.126 -36.231  1.00  0.00           C  
ATOM   2701  CG  LYS A 172     -68.843 -11.225 -35.114  1.00  0.00           C  
ATOM   2702  CD  LYS A 172     -69.047 -12.483 -34.284  1.00  0.00           C  
ATOM   2703  CE  LYS A 172     -67.957 -12.637 -33.234  1.00  0.00           C  
ATOM   2704  NZ  LYS A 172     -68.163 -13.846 -32.390  1.00  0.00           N  
ATOM   2705  H   LYS A 172     -71.893 -10.892 -37.832  1.00  0.00           H  
ATOM   2706  HA  LYS A 172     -71.587 -11.776 -35.118  1.00  0.00           H  
ATOM   2707 1HB  LYS A 172     -69.812 -12.037 -36.826  1.00  0.00           H  
ATOM   2708 2HB  LYS A 172     -69.590 -10.294 -36.876  1.00  0.00           H  
ATOM   2709 1HG  LYS A 172     -67.841 -11.242 -35.545  1.00  0.00           H  
ATOM   2710 2HG  LYS A 172     -68.925 -10.354 -34.465  1.00  0.00           H  
ATOM   2711 1HD  LYS A 172     -70.016 -12.438 -33.786  1.00  0.00           H  
ATOM   2712 2HD  LYS A 172     -69.034 -13.356 -34.937  1.00  0.00           H  
ATOM   2713 1HE  LYS A 172     -66.987 -12.713 -33.724  1.00  0.00           H  
ATOM   2714 2HE  LYS A 172     -67.945 -11.758 -32.590  1.00  0.00           H  
ATOM   2715 1HZ  LYS A 172     -67.421 -13.911 -31.708  1.00  0.00           H  
ATOM   2716 2HZ  LYS A 172     -69.052 -13.777 -31.915  1.00  0.00           H  
ATOM   2717 3HZ  LYS A 172     -68.156 -14.670 -32.974  1.00  0.00           H  
ATOM   2718  N   ILE A 173     -71.512  -8.533 -35.620  1.00  0.00           N  
ATOM   2719  CA  ILE A 173     -71.615  -7.253 -34.928  1.00  0.00           C  
ATOM   2720  C   ILE A 173     -72.875  -7.190 -34.074  1.00  0.00           C  
ATOM   2721  O   ILE A 173     -72.847  -6.696 -32.947  1.00  0.00           O  
ATOM   2722  CB  ILE A 173     -71.615  -6.084 -35.930  1.00  0.00           C  
ATOM   2723  CG1 ILE A 173     -70.248  -5.965 -36.610  1.00  0.00           C  
ATOM   2724  CG2 ILE A 173     -71.980  -4.784 -35.231  1.00  0.00           C  
ATOM   2725  CD1 ILE A 173     -70.237  -5.028 -37.797  1.00  0.00           C  
ATOM   2726  H   ILE A 173     -71.515  -8.590 -36.629  1.00  0.00           H  
ATOM   2727  HA  ILE A 173     -70.753  -7.145 -34.272  1.00  0.00           H  
ATOM   2728  HB  ILE A 173     -72.342  -6.280 -36.717  1.00  0.00           H  
ATOM   2729 1HG1 ILE A 173     -69.513  -5.611 -35.889  1.00  0.00           H  
ATOM   2730 2HG1 ILE A 173     -69.924  -6.949 -36.951  1.00  0.00           H  
ATOM   2731 1HG2 ILE A 173     -71.975  -3.968 -35.954  1.00  0.00           H  
ATOM   2732 2HG2 ILE A 173     -72.974  -4.874 -34.793  1.00  0.00           H  
ATOM   2733 3HG2 ILE A 173     -71.254  -4.577 -34.445  1.00  0.00           H  
ATOM   2734 1HD1 ILE A 173     -69.235  -4.996 -38.226  1.00  0.00           H  
ATOM   2735 2HD1 ILE A 173     -70.942  -5.384 -38.549  1.00  0.00           H  
ATOM   2736 3HD1 ILE A 173     -70.524  -4.029 -37.474  1.00  0.00           H  
ATOM   2737  N   ALA A 174     -73.965  -7.712 -34.672  1.00  0.00           N  
ATOM   2738  CA  ALA A 174     -75.237  -7.714 -33.959  1.00  0.00           C  
ATOM   2739  C   ALA A 174     -75.154  -8.547 -32.686  1.00  0.00           C  
ATOM   2740  O   ALA A 174     -75.678  -8.156 -31.643  1.00  0.00           O  
ATOM   2741  CB  ALA A 174     -76.348  -8.235 -34.859  1.00  0.00           C  
ATOM   2742  H   ALA A 174     -73.880  -8.093 -35.604  1.00  0.00           H  
ATOM   2743  HA  ALA A 174     -75.466  -6.688 -33.673  1.00  0.00           H  
ATOM   2744 1HB  ALA A 174     -77.291  -8.230 -34.313  1.00  0.00           H  
ATOM   2745 2HB  ALA A 174     -76.434  -7.595 -35.738  1.00  0.00           H  
ATOM   2746 3HB  ALA A 174     -76.116  -9.251 -35.173  1.00  0.00           H  
ATOM   2747  N   ARG A 175     -74.472  -9.701 -32.834  1.00  0.00           N  
ATOM   2748  CA  ARG A 175     -74.319 -10.590 -31.689  1.00  0.00           C  
ATOM   2749  C   ARG A 175     -73.542  -9.914 -30.566  1.00  0.00           C  
ATOM   2750  O   ARG A 175     -73.887 -10.046 -29.392  1.00  0.00           O  
ATOM   2751  CB  ARG A 175     -73.604 -11.870 -32.097  1.00  0.00           C  
ATOM   2752  CG  ARG A 175     -74.420 -12.806 -32.975  1.00  0.00           C  
ATOM   2753  CD  ARG A 175     -73.637 -14.002 -33.378  1.00  0.00           C  
ATOM   2754  NE  ARG A 175     -74.413 -14.900 -34.218  1.00  0.00           N  
ATOM   2755  CZ  ARG A 175     -73.915 -15.986 -34.842  1.00  0.00           C  
ATOM   2756  NH1 ARG A 175     -72.644 -16.294 -34.710  1.00  0.00           N  
ATOM   2757  NH2 ARG A 175     -74.705 -16.741 -35.585  1.00  0.00           N  
ATOM   2758  H   ARG A 175     -74.081  -9.929 -33.737  1.00  0.00           H  
ATOM   2759  HA  ARG A 175     -75.310 -10.849 -31.317  1.00  0.00           H  
ATOM   2760 1HB  ARG A 175     -72.693 -11.620 -32.639  1.00  0.00           H  
ATOM   2761 2HB  ARG A 175     -73.313 -12.424 -31.205  1.00  0.00           H  
ATOM   2762 1HG  ARG A 175     -75.301 -13.141 -32.429  1.00  0.00           H  
ATOM   2763 2HG  ARG A 175     -74.730 -12.279 -33.878  1.00  0.00           H  
ATOM   2764 1HD  ARG A 175     -72.756 -13.689 -33.937  1.00  0.00           H  
ATOM   2765 2HD  ARG A 175     -73.326 -14.550 -32.489  1.00  0.00           H  
ATOM   2766  HE  ARG A 175     -75.395 -14.695 -34.343  1.00  0.00           H  
ATOM   2767 1HH1 ARG A 175     -72.040 -15.717 -34.142  1.00  0.00           H  
ATOM   2768 2HH1 ARG A 175     -72.271 -17.108 -35.177  1.00  0.00           H  
ATOM   2769 1HH2 ARG A 175     -75.682 -16.504 -35.686  1.00  0.00           H  
ATOM   2770 2HH2 ARG A 175     -74.332 -17.554 -36.052  1.00  0.00           H  
ATOM   2771  N   ASN A 176     -72.486  -9.192 -30.995  1.00  0.00           N  
ATOM   2772  CA  ASN A 176     -71.658  -8.491 -30.019  1.00  0.00           C  
ATOM   2773  C   ASN A 176     -72.464  -7.443 -29.264  1.00  0.00           C  
ATOM   2774  O   ASN A 176     -72.320  -7.290 -28.051  1.00  0.00           O  
ATOM   2775  CB  ASN A 176     -70.457  -7.855 -30.695  1.00  0.00           C  
ATOM   2776  CG  ASN A 176     -69.423  -8.866 -31.106  1.00  0.00           C  
ATOM   2777  OD1 ASN A 176     -69.341  -9.957 -30.531  1.00  0.00           O  
ATOM   2778  ND2 ASN A 176     -68.631  -8.524 -32.090  1.00  0.00           N  
ATOM   2779  H   ASN A 176     -72.288  -9.149 -31.984  1.00  0.00           H  
ATOM   2780  HA  ASN A 176     -71.301  -9.215 -29.285  1.00  0.00           H  
ATOM   2781 1HB  ASN A 176     -70.785  -7.308 -31.580  1.00  0.00           H  
ATOM   2782 2HB  ASN A 176     -69.997  -7.136 -30.018  1.00  0.00           H  
ATOM   2783 1HD2 ASN A 176     -67.923  -9.157 -32.406  1.00  0.00           H  
ATOM   2784 2HD2 ASN A 176     -68.733  -7.630 -32.526  1.00  0.00           H  
ATOM   2785  N   LEU A 177     -73.311  -6.741 -30.044  1.00  0.00           N  
ATOM   2786  CA  LEU A 177     -74.143  -5.705 -29.443  1.00  0.00           C  
ATOM   2787  C   LEU A 177     -75.093  -6.294 -28.409  1.00  0.00           C  
ATOM   2788  O   LEU A 177     -75.298  -5.719 -27.341  1.00  0.00           O  
ATOM   2789  CB  LEU A 177     -74.946  -4.975 -30.527  1.00  0.00           C  
ATOM   2790  CG  LEU A 177     -75.849  -3.838 -30.033  1.00  0.00           C  
ATOM   2791  CD1 LEU A 177     -75.001  -2.776 -29.346  1.00  0.00           C  
ATOM   2792  CD2 LEU A 177     -76.614  -3.249 -31.209  1.00  0.00           C  
ATOM   2793  H   LEU A 177     -73.353  -6.944 -31.033  1.00  0.00           H  
ATOM   2794  HA  LEU A 177     -73.494  -4.987 -28.943  1.00  0.00           H  
ATOM   2795 1HB  LEU A 177     -74.249  -4.554 -31.250  1.00  0.00           H  
ATOM   2796 2HB  LEU A 177     -75.577  -5.700 -31.041  1.00  0.00           H  
ATOM   2797  HG  LEU A 177     -76.555  -4.227 -29.299  1.00  0.00           H  
ATOM   2798 1HD1 LEU A 177     -75.643  -1.969 -28.994  1.00  0.00           H  
ATOM   2799 2HD1 LEU A 177     -74.480  -3.220 -28.497  1.00  0.00           H  
ATOM   2800 3HD1 LEU A 177     -74.272  -2.380 -30.052  1.00  0.00           H  
ATOM   2801 1HD2 LEU A 177     -77.257  -2.441 -30.858  1.00  0.00           H  
ATOM   2802 2HD2 LEU A 177     -75.909  -2.858 -31.943  1.00  0.00           H  
ATOM   2803 3HD2 LEU A 177     -77.225  -4.025 -31.671  1.00  0.00           H  
ATOM   2804  N   VAL A 178     -75.654  -7.462 -28.787  1.00  0.00           N  
ATOM   2805  CA  VAL A 178     -76.584  -8.132 -27.886  1.00  0.00           C  
ATOM   2806  C   VAL A 178     -75.901  -8.524 -26.582  1.00  0.00           C  
ATOM   2807  O   VAL A 178     -76.509  -8.476 -25.513  1.00  0.00           O  
ATOM   2808  CB  VAL A 178     -77.164  -9.390 -28.558  1.00  0.00           C  
ATOM   2809  CG1 VAL A 178     -77.980 -10.198 -27.560  1.00  0.00           C  
ATOM   2810  CG2 VAL A 178     -78.015  -8.993 -29.754  1.00  0.00           C  
ATOM   2811  H   VAL A 178     -75.419  -7.852 -29.688  1.00  0.00           H  
ATOM   2812  HA  VAL A 178     -77.401  -7.446 -27.661  1.00  0.00           H  
ATOM   2813  HB  VAL A 178     -76.343 -10.026 -28.890  1.00  0.00           H  
ATOM   2814 1HG1 VAL A 178     -78.383 -11.084 -28.051  1.00  0.00           H  
ATOM   2815 2HG1 VAL A 178     -77.343 -10.502 -26.730  1.00  0.00           H  
ATOM   2816 3HG1 VAL A 178     -78.802  -9.588 -27.183  1.00  0.00           H  
ATOM   2817 1HG2 VAL A 178     -78.422  -9.888 -30.225  1.00  0.00           H  
ATOM   2818 2HG2 VAL A 178     -78.833  -8.353 -29.423  1.00  0.00           H  
ATOM   2819 3HG2 VAL A 178     -77.401  -8.452 -30.474  1.00  0.00           H  
ATOM   2820  N   GLU A 179     -74.640  -8.916 -26.632  1.00  0.00           N  
ATOM   2821  CA  GLU A 179     -73.941  -9.315 -25.398  1.00  0.00           C  
ATOM   2822  C   GLU A 179     -73.906  -8.213 -24.323  1.00  0.00           C  
ATOM   2823  O   GLU A 179     -73.777  -8.498 -23.132  1.00  0.00           O  
ATOM   2824  CB  GLU A 179     -72.509  -9.739 -25.731  1.00  0.00           C  
ATOM   2825  CG  GLU A 179     -72.406 -11.036 -26.521  1.00  0.00           C  
ATOM   2826  CD  GLU A 179     -72.895 -12.231 -25.750  1.00  0.00           C  
ATOM   2827  OE1 GLU A 179     -72.299 -12.554 -24.751  1.00  0.00           O  
ATOM   2828  OE2 GLU A 179     -73.867 -12.821 -26.161  1.00  0.00           O  
ATOM   2829  H   GLU A 179     -74.167  -8.938 -27.524  1.00  0.00           H  
ATOM   2830  HA  GLU A 179     -74.466 -10.166 -24.963  1.00  0.00           H  
ATOM   2831 1HB  GLU A 179     -72.023  -8.955 -26.312  1.00  0.00           H  
ATOM   2832 2HB  GLU A 179     -71.942  -9.863 -24.809  1.00  0.00           H  
ATOM   2833 1HG  GLU A 179     -72.993 -10.942 -27.434  1.00  0.00           H  
ATOM   2834 2HG  GLU A 179     -71.366 -11.195 -26.805  1.00  0.00           H  
ATOM   2835  N   THR A 180     -74.021  -6.953 -24.737  1.00  0.00           N  
ATOM   2836  CA  THR A 180     -73.768  -5.820 -23.836  1.00  0.00           C  
ATOM   2837  C   THR A 180     -75.057  -5.252 -23.237  1.00  0.00           C  
ATOM   2838  O   THR A 180     -76.157  -5.589 -23.675  1.00  0.00           O  
ATOM   2839  CB  THR A 180     -73.011  -4.696 -24.567  1.00  0.00           C  
ATOM   2840  OG1 THR A 180     -73.828  -4.174 -25.623  1.00  0.00           O  
ATOM   2841  CG2 THR A 180     -71.709  -5.223 -25.152  1.00  0.00           C  
ATOM   2842  H   THR A 180     -74.288  -6.772 -25.694  1.00  0.00           H  
ATOM   2843  HA  THR A 180     -73.150  -6.168 -23.008  1.00  0.00           H  
ATOM   2844  HB  THR A 180     -72.788  -3.891 -23.867  1.00  0.00           H  
ATOM   2845  HG1 THR A 180     -74.288  -4.896 -26.058  1.00  0.00           H  
ATOM   2846 1HG2 THR A 180     -71.188  -4.415 -25.665  1.00  0.00           H  
ATOM   2847 2HG2 THR A 180     -71.081  -5.610 -24.351  1.00  0.00           H  
ATOM   2848 3HG2 THR A 180     -71.926  -6.021 -25.861  1.00  0.00           H  
ATOM   2849  N   ASP A 181     -74.898  -4.391 -22.234  1.00  0.00           N  
ATOM   2850  CA  ASP A 181     -76.011  -3.833 -21.468  1.00  0.00           C  
ATOM   2851  C   ASP A 181     -76.950  -2.994 -22.331  1.00  0.00           C  
ATOM   2852  O   ASP A 181     -78.034  -2.608 -21.893  1.00  0.00           O  
ATOM   2853  CB  ASP A 181     -75.482  -2.978 -20.314  1.00  0.00           C  
ATOM   2854  CG  ASP A 181     -74.844  -3.806 -19.206  1.00  0.00           C  
ATOM   2855  OD1 ASP A 181     -75.069  -4.993 -19.175  1.00  0.00           O  
ATOM   2856  OD2 ASP A 181     -74.139  -3.244 -18.403  1.00  0.00           O  
ATOM   2857  H   ASP A 181     -73.965  -4.099 -21.980  1.00  0.00           H  
ATOM   2858  HA  ASP A 181     -76.592  -4.657 -21.052  1.00  0.00           H  
ATOM   2859 1HB  ASP A 181     -74.741  -2.273 -20.693  1.00  0.00           H  
ATOM   2860 2HB  ASP A 181     -76.299  -2.395 -19.888  1.00  0.00           H  
ATOM   2861  N   THR A 182     -76.531  -2.714 -23.560  1.00  0.00           N  
ATOM   2862  CA  THR A 182     -77.186  -1.700 -24.381  1.00  0.00           C  
ATOM   2863  C   THR A 182     -78.694  -1.911 -24.460  1.00  0.00           C  
ATOM   2864  O   THR A 182     -79.171  -3.046 -24.484  1.00  0.00           O  
ATOM   2865  CB  THR A 182     -76.597  -1.683 -25.804  1.00  0.00           C  
ATOM   2866  OG1 THR A 182     -75.194  -1.396 -25.740  1.00  0.00           O  
ATOM   2867  CG2 THR A 182     -77.288  -0.630 -26.655  1.00  0.00           C  
ATOM   2868  H   THR A 182     -75.739  -3.215 -23.936  1.00  0.00           H  
ATOM   2869  HA  THR A 182     -77.014  -0.724 -23.927  1.00  0.00           H  
ATOM   2870  HB  THR A 182     -76.732  -2.661 -26.265  1.00  0.00           H  
ATOM   2871  HG1 THR A 182     -74.696  -2.213 -25.819  1.00  0.00           H  
ATOM   2872 1HG2 THR A 182     -76.859  -0.633 -27.657  1.00  0.00           H  
ATOM   2873 2HG2 THR A 182     -78.353  -0.852 -26.715  1.00  0.00           H  
ATOM   2874 3HG2 THR A 182     -77.148   0.352 -26.204  1.00  0.00           H  
ATOM   2875  N   PRO A 183     -79.435  -0.805 -24.500  1.00  0.00           N  
ATOM   2876  CA  PRO A 183     -80.886  -0.834 -24.338  1.00  0.00           C  
ATOM   2877  C   PRO A 183     -81.544  -1.688 -25.408  1.00  0.00           C  
ATOM   2878  O   PRO A 183     -81.197  -1.600 -26.586  1.00  0.00           O  
ATOM   2879  CB  PRO A 183     -81.280   0.640 -24.473  1.00  0.00           C  
ATOM   2880  CG  PRO A 183     -80.048   1.384 -24.083  1.00  0.00           C  
ATOM   2881  CD  PRO A 183     -78.919   0.548 -24.623  1.00  0.00           C  
ATOM   2882  HA  PRO A 183     -81.131  -1.216 -23.336  1.00  0.00           H  
ATOM   2883 1HB  PRO A 183     -81.597   0.851 -25.505  1.00  0.00           H  
ATOM   2884 2HB  PRO A 183     -82.137   0.862 -23.822  1.00  0.00           H  
ATOM   2885 1HG  PRO A 183     -80.066   2.398 -24.510  1.00  0.00           H  
ATOM   2886 2HG  PRO A 183     -80.005   1.500 -22.990  1.00  0.00           H  
ATOM   2887 1HD  PRO A 183     -78.727   0.823 -25.670  1.00  0.00           H  
ATOM   2888 2HD  PRO A 183     -78.020   0.706 -24.009  1.00  0.00           H  
ATOM   2889  N   PRO A 184     -82.496  -2.513 -24.989  1.00  0.00           N  
ATOM   2890  CA  PRO A 184     -83.076  -3.510 -25.873  1.00  0.00           C  
ATOM   2891  C   PRO A 184     -83.654  -2.871 -27.126  1.00  0.00           C  
ATOM   2892  O   PRO A 184     -83.556  -3.427 -28.220  1.00  0.00           O  
ATOM   2893  CB  PRO A 184     -84.170  -4.142 -25.006  1.00  0.00           C  
ATOM   2894  CG  PRO A 184     -83.673  -3.973 -23.610  1.00  0.00           C  
ATOM   2895  CD  PRO A 184     -83.022  -2.615 -23.606  1.00  0.00           C  
ATOM   2896  HA  PRO A 184     -82.306  -4.250 -26.138  1.00  0.00           H  
ATOM   2897 1HB  PRO A 184     -85.129  -3.634 -25.181  1.00  0.00           H  
ATOM   2898 2HB  PRO A 184     -84.308  -5.197 -25.284  1.00  0.00           H  
ATOM   2899 1HG  PRO A 184     -84.508  -4.044 -22.899  1.00  0.00           H  
ATOM   2900 2HG  PRO A 184     -82.970  -4.780 -23.357  1.00  0.00           H  
ATOM   2901 1HD  PRO A 184     -83.780  -1.845 -23.400  1.00  0.00           H  
ATOM   2902 2HD  PRO A 184     -82.227  -2.591 -22.847  1.00  0.00           H  
ATOM   2903  N   GLU A 185     -84.263  -1.693 -26.981  1.00  0.00           N  
ATOM   2904  CA  GLU A 185     -84.816  -1.034 -28.159  1.00  0.00           C  
ATOM   2905  C   GLU A 185     -83.715  -0.628 -29.130  1.00  0.00           C  
ATOM   2906  O   GLU A 185     -83.858  -0.778 -30.344  1.00  0.00           O  
ATOM   2907  CB  GLU A 185     -85.628   0.197 -27.749  1.00  0.00           C  
ATOM   2908  CG  GLU A 185     -86.895  -0.117 -26.967  1.00  0.00           C  
ATOM   2909  CD  GLU A 185     -86.633  -0.383 -25.511  1.00  0.00           C  
ATOM   2910  OE1 GLU A 185     -85.498  -0.303 -25.107  1.00  0.00           O  
ATOM   2911  OE2 GLU A 185     -87.570  -0.667 -24.802  1.00  0.00           O  
ATOM   2912  H   GLU A 185     -84.329  -1.283 -26.060  1.00  0.00           H  
ATOM   2913  HA  GLU A 185     -85.478  -1.735 -28.669  1.00  0.00           H  
ATOM   2914 1HB  GLU A 185     -85.010   0.853 -27.136  1.00  0.00           H  
ATOM   2915 2HB  GLU A 185     -85.915   0.756 -28.640  1.00  0.00           H  
ATOM   2916 1HG  GLU A 185     -87.581   0.725 -27.053  1.00  0.00           H  
ATOM   2917 2HG  GLU A 185     -87.376  -0.989 -27.410  1.00  0.00           H  
ATOM   2918  N   ARG A 186     -82.622  -0.112 -28.530  1.00  0.00           N  
ATOM   2919  CA  ARG A 186     -81.495   0.315 -29.350  1.00  0.00           C  
ATOM   2920  C   ARG A 186     -80.899  -0.855 -30.122  1.00  0.00           C  
ATOM   2921  O   ARG A 186     -80.551  -0.725 -31.295  1.00  0.00           O  
ATOM   2922  CB  ARG A 186     -80.415   0.950 -28.485  1.00  0.00           C  
ATOM   2923  CG  ARG A 186     -80.845   2.207 -27.746  1.00  0.00           C  
ATOM   2924  CD  ARG A 186     -81.040   3.350 -28.674  1.00  0.00           C  
ATOM   2925  NE  ARG A 186     -82.317   3.276 -29.366  1.00  0.00           N  
ATOM   2926  CZ  ARG A 186     -83.507   3.577 -28.810  1.00  0.00           C  
ATOM   2927  NH1 ARG A 186     -83.566   3.972 -27.558  1.00  0.00           N  
ATOM   2928  NH2 ARG A 186     -84.614   3.477 -29.525  1.00  0.00           N  
ATOM   2929  H   ARG A 186     -82.606  -0.032 -27.524  1.00  0.00           H  
ATOM   2930  HA  ARG A 186     -81.849   1.058 -30.065  1.00  0.00           H  
ATOM   2931 1HB  ARG A 186     -80.075   0.231 -27.742  1.00  0.00           H  
ATOM   2932 2HB  ARG A 186     -79.558   1.209 -29.106  1.00  0.00           H  
ATOM   2933 1HG  ARG A 186     -81.786   2.021 -27.228  1.00  0.00           H  
ATOM   2934 2HG  ARG A 186     -80.079   2.482 -27.020  1.00  0.00           H  
ATOM   2935 1HD  ARG A 186     -81.011   4.284 -28.113  1.00  0.00           H  
ATOM   2936 2HD  ARG A 186     -80.248   3.352 -29.422  1.00  0.00           H  
ATOM   2937  HE  ARG A 186     -82.312   2.976 -30.332  1.00  0.00           H  
ATOM   2938 1HH1 ARG A 186     -82.720   4.048 -27.011  1.00  0.00           H  
ATOM   2939 2HH1 ARG A 186     -84.458   4.198 -27.141  1.00  0.00           H  
ATOM   2940 1HH2 ARG A 186     -84.569   3.174 -30.488  1.00  0.00           H  
ATOM   2941 2HH2 ARG A 186     -85.505   3.703 -29.108  1.00  0.00           H  
ATOM   2942  N   VAL A 187     -80.806  -1.992 -29.401  1.00  0.00           N  
ATOM   2943  CA  VAL A 187     -80.254  -3.189 -30.025  1.00  0.00           C  
ATOM   2944  C   VAL A 187     -81.107  -3.639 -31.204  1.00  0.00           C  
ATOM   2945  O   VAL A 187     -80.584  -4.031 -32.247  1.00  0.00           O  
ATOM   2946  CB  VAL A 187     -80.160  -4.333 -28.997  1.00  0.00           C  
ATOM   2947  CG1 VAL A 187     -79.776  -5.635 -29.684  1.00  0.00           C  
ATOM   2948  CG2 VAL A 187     -79.151  -3.976 -27.916  1.00  0.00           C  
ATOM   2949  H   VAL A 187     -81.121  -1.993 -28.441  1.00  0.00           H  
ATOM   2950  HA  VAL A 187     -79.251  -2.959 -30.386  1.00  0.00           H  
ATOM   2951  HB  VAL A 187     -81.140  -4.484 -28.545  1.00  0.00           H  
ATOM   2952 1HG1 VAL A 187     -79.714  -6.433 -28.943  1.00  0.00           H  
ATOM   2953 2HG1 VAL A 187     -80.530  -5.890 -30.428  1.00  0.00           H  
ATOM   2954 3HG1 VAL A 187     -78.808  -5.518 -30.172  1.00  0.00           H  
ATOM   2955 1HG2 VAL A 187     -79.090  -4.788 -27.193  1.00  0.00           H  
ATOM   2956 2HG2 VAL A 187     -78.172  -3.818 -28.370  1.00  0.00           H  
ATOM   2957 3HG2 VAL A 187     -79.467  -3.063 -27.411  1.00  0.00           H  
ATOM   2958  N   ILE A 188     -82.435  -3.559 -30.975  1.00  0.00           N  
ATOM   2959  CA  ILE A 188     -83.363  -3.960 -32.026  1.00  0.00           C  
ATOM   2960  C   ILE A 188     -83.208  -3.085 -33.262  1.00  0.00           C  
ATOM   2961  O   ILE A 188     -83.238  -3.577 -34.391  1.00  0.00           O  
ATOM   2962  CB  ILE A 188     -84.819  -3.891 -31.528  1.00  0.00           C  
ATOM   2963  CG1 ILE A 188     -85.069  -4.961 -30.462  1.00  0.00           C  
ATOM   2964  CG2 ILE A 188     -85.787  -4.056 -32.690  1.00  0.00           C  
ATOM   2965  CD1 ILE A 188     -86.379  -4.794 -29.726  1.00  0.00           C  
ATOM   2966  H   ILE A 188     -82.761  -3.224 -30.080  1.00  0.00           H  
ATOM   2967  HA  ILE A 188     -83.144  -4.989 -32.308  1.00  0.00           H  
ATOM   2968  HB  ILE A 188     -84.996  -2.926 -31.054  1.00  0.00           H  
ATOM   2969 1HG1 ILE A 188     -85.062  -5.946 -30.927  1.00  0.00           H  
ATOM   2970 2HG1 ILE A 188     -84.262  -4.941 -29.730  1.00  0.00           H  
ATOM   2971 1HG2 ILE A 188     -86.810  -4.005 -32.320  1.00  0.00           H  
ATOM   2972 2HG2 ILE A 188     -85.623  -3.259 -33.415  1.00  0.00           H  
ATOM   2973 3HG2 ILE A 188     -85.621  -5.021 -33.168  1.00  0.00           H  
ATOM   2974 1HD1 ILE A 188     -86.485  -5.589 -28.987  1.00  0.00           H  
ATOM   2975 2HD1 ILE A 188     -86.393  -3.827 -29.223  1.00  0.00           H  
ATOM   2976 3HD1 ILE A 188     -87.204  -4.847 -30.435  1.00  0.00           H  
ATOM   2977  N   GLU A 189     -83.043  -1.775 -32.985  1.00  0.00           N  
ATOM   2978  CA  GLU A 189     -82.881  -0.828 -34.082  1.00  0.00           C  
ATOM   2979  C   GLU A 189     -81.628  -1.133 -34.892  1.00  0.00           C  
ATOM   2980  O   GLU A 189     -81.640  -1.066 -36.121  1.00  0.00           O  
ATOM   2981  CB  GLU A 189     -82.818   0.604 -33.547  1.00  0.00           C  
ATOM   2982  CG  GLU A 189     -84.135   1.125 -32.988  1.00  0.00           C  
ATOM   2983  CD  GLU A 189     -84.017   2.503 -32.400  1.00  0.00           C  
ATOM   2984  OE1 GLU A 189     -82.920   3.002 -32.320  1.00  0.00           O  
ATOM   2985  OE2 GLU A 189     -85.025   3.058 -32.030  1.00  0.00           O  
ATOM   2986  H   GLU A 189     -83.034  -1.473 -32.021  1.00  0.00           H  
ATOM   2987  HA  GLU A 189     -83.743  -0.916 -34.745  1.00  0.00           H  
ATOM   2988 1HB  GLU A 189     -82.072   0.664 -32.754  1.00  0.00           H  
ATOM   2989 2HB  GLU A 189     -82.504   1.277 -34.344  1.00  0.00           H  
ATOM   2990 1HG  GLU A 189     -84.874   1.146 -33.789  1.00  0.00           H  
ATOM   2991 2HG  GLU A 189     -84.490   0.437 -32.222  1.00  0.00           H  
ATOM   2992  N   PHE A 190     -80.560  -1.467 -34.139  1.00  0.00           N  
ATOM   2993  CA  PHE A 190     -79.296  -1.784 -34.793  1.00  0.00           C  
ATOM   2994  C   PHE A 190     -79.434  -3.005 -35.694  1.00  0.00           C  
ATOM   2995  O   PHE A 190     -78.902  -3.033 -36.803  1.00  0.00           O  
ATOM   2996  CB  PHE A 190     -78.203  -2.032 -33.752  1.00  0.00           C  
ATOM   2997  CG  PHE A 190     -76.855  -2.324 -34.346  1.00  0.00           C  
ATOM   2998  CD1 PHE A 190     -76.286  -1.459 -35.269  1.00  0.00           C  
ATOM   2999  CD2 PHE A 190     -76.153  -3.464 -33.985  1.00  0.00           C  
ATOM   3000  CE1 PHE A 190     -75.045  -1.727 -35.817  1.00  0.00           C  
ATOM   3001  CE2 PHE A 190     -74.912  -3.733 -34.530  1.00  0.00           C  
ATOM   3002  CZ  PHE A 190     -74.359  -2.863 -35.447  1.00  0.00           C  
ATOM   3003  H   PHE A 190     -80.656  -1.491 -33.134  1.00  0.00           H  
ATOM   3004  HA  PHE A 190     -79.003  -0.933 -35.410  1.00  0.00           H  
ATOM   3005 1HB  PHE A 190     -78.109  -1.159 -33.108  1.00  0.00           H  
ATOM   3006 2HB  PHE A 190     -78.486  -2.874 -33.122  1.00  0.00           H  
ATOM   3007  HD1 PHE A 190     -76.829  -0.560 -35.561  1.00  0.00           H  
ATOM   3008  HD2 PHE A 190     -76.591  -4.152 -33.260  1.00  0.00           H  
ATOM   3009  HE1 PHE A 190     -74.610  -1.039 -36.541  1.00  0.00           H  
ATOM   3010  HE2 PHE A 190     -74.371  -4.633 -34.236  1.00  0.00           H  
ATOM   3011  HZ  PHE A 190     -73.381  -3.076 -35.879  1.00  0.00           H  
ATOM   3012  N   ILE A 191     -80.171  -3.997 -35.156  1.00  0.00           N  
ATOM   3013  CA  ILE A 191     -80.380  -5.223 -35.916  1.00  0.00           C  
ATOM   3014  C   ILE A 191     -81.132  -4.945 -37.212  1.00  0.00           C  
ATOM   3015  O   ILE A 191     -80.805  -5.499 -38.262  1.00  0.00           O  
ATOM   3016  CB  ILE A 191     -81.156  -6.260 -35.084  1.00  0.00           C  
ATOM   3017  CG1 ILE A 191     -80.299  -6.757 -33.917  1.00  0.00           C  
ATOM   3018  CG2 ILE A 191     -81.596  -7.424 -35.959  1.00  0.00           C  
ATOM   3019  CD1 ILE A 191     -81.067  -7.565 -32.896  1.00  0.00           C  
ATOM   3020  H   ILE A 191     -80.564  -3.873 -34.234  1.00  0.00           H  
ATOM   3021  HA  ILE A 191     -79.408  -5.643 -36.170  1.00  0.00           H  
ATOM   3022  HB  ILE A 191     -82.038  -5.791 -34.649  1.00  0.00           H  
ATOM   3023 1HG1 ILE A 191     -79.486  -7.374 -34.299  1.00  0.00           H  
ATOM   3024 2HG1 ILE A 191     -79.849  -5.904 -33.407  1.00  0.00           H  
ATOM   3025 1HG2 ILE A 191     -82.142  -8.147 -35.355  1.00  0.00           H  
ATOM   3026 2HG2 ILE A 191     -82.241  -7.056 -36.756  1.00  0.00           H  
ATOM   3027 3HG2 ILE A 191     -80.719  -7.903 -36.394  1.00  0.00           H  
ATOM   3028 1HD1 ILE A 191     -80.392  -7.881 -32.100  1.00  0.00           H  
ATOM   3029 2HD1 ILE A 191     -81.865  -6.954 -32.473  1.00  0.00           H  
ATOM   3030 3HD1 ILE A 191     -81.497  -8.443 -33.376  1.00  0.00           H  
ATOM   3031  N   GLU A 192     -82.146  -4.067 -37.075  1.00  0.00           N  
ATOM   3032  CA  GLU A 192     -82.947  -3.713 -38.242  1.00  0.00           C  
ATOM   3033  C   GLU A 192     -82.094  -3.039 -39.310  1.00  0.00           C  
ATOM   3034  O   GLU A 192     -82.241  -3.316 -40.501  1.00  0.00           O  
ATOM   3035  CB  GLU A 192     -84.099  -2.790 -37.838  1.00  0.00           C  
ATOM   3036  CG  GLU A 192     -85.185  -3.465 -37.012  1.00  0.00           C  
ATOM   3037  CD  GLU A 192     -86.259  -2.512 -36.568  1.00  0.00           C  
ATOM   3038  OE1 GLU A 192     -86.112  -1.334 -36.792  1.00  0.00           O  
ATOM   3039  OE2 GLU A 192     -87.228  -2.961 -36.002  1.00  0.00           O  
ATOM   3040  H   GLU A 192     -82.333  -3.669 -36.166  1.00  0.00           H  
ATOM   3041  HA  GLU A 192     -83.363  -4.627 -38.666  1.00  0.00           H  
ATOM   3042 1HB  GLU A 192     -83.709  -1.953 -37.258  1.00  0.00           H  
ATOM   3043 2HB  GLU A 192     -84.566  -2.378 -38.733  1.00  0.00           H  
ATOM   3044 1HG  GLU A 192     -85.641  -4.255 -37.608  1.00  0.00           H  
ATOM   3045 2HG  GLU A 192     -84.729  -3.925 -36.137  1.00  0.00           H  
ATOM   3046  N   TYR A 193     -81.207  -2.151 -38.818  1.00  0.00           N  
ATOM   3047  CA  TYR A 193     -80.328  -1.436 -39.737  1.00  0.00           C  
ATOM   3048  C   TYR A 193     -79.419  -2.399 -40.490  1.00  0.00           C  
ATOM   3049  O   TYR A 193     -79.197  -2.247 -41.691  1.00  0.00           O  
ATOM   3050  CB  TYR A 193     -79.494  -0.399 -38.983  1.00  0.00           C  
ATOM   3051  CG  TYR A 193     -78.582   0.416 -39.874  1.00  0.00           C  
ATOM   3052  CD1 TYR A 193     -79.102   1.087 -40.970  1.00  0.00           C  
ATOM   3053  CD2 TYR A 193     -77.226   0.491 -39.594  1.00  0.00           C  
ATOM   3054  CE1 TYR A 193     -78.269   1.831 -41.784  1.00  0.00           C  
ATOM   3055  CE2 TYR A 193     -76.393   1.235 -40.407  1.00  0.00           C  
ATOM   3056  CZ  TYR A 193     -76.910   1.902 -41.498  1.00  0.00           C  
ATOM   3057  OH  TYR A 193     -76.081   2.643 -42.309  1.00  0.00           O  
ATOM   3058  H   TYR A 193     -81.167  -1.997 -37.820  1.00  0.00           H  
ATOM   3059  HA  TYR A 193     -80.945  -0.920 -40.473  1.00  0.00           H  
ATOM   3060 1HB  TYR A 193     -80.157   0.288 -38.455  1.00  0.00           H  
ATOM   3061 2HB  TYR A 193     -78.880  -0.900 -38.235  1.00  0.00           H  
ATOM   3062  HD1 TYR A 193     -80.168   1.028 -41.190  1.00  0.00           H  
ATOM   3063  HD2 TYR A 193     -76.817  -0.037 -38.733  1.00  0.00           H  
ATOM   3064  HE1 TYR A 193     -78.678   2.358 -42.646  1.00  0.00           H  
ATOM   3065  HE2 TYR A 193     -75.326   1.293 -40.188  1.00  0.00           H  
ATOM   3066  HH  TYR A 193     -76.596   3.040 -43.015  1.00  0.00           H  
ATOM   3067  N   ALA A 194     -78.915  -3.386 -39.719  1.00  0.00           N  
ATOM   3068  CA  ALA A 194     -78.029  -4.377 -40.319  1.00  0.00           C  
ATOM   3069  C   ALA A 194     -78.743  -5.167 -41.408  1.00  0.00           C  
ATOM   3070  O   ALA A 194     -78.174  -5.441 -42.465  1.00  0.00           O  
ATOM   3071  CB  ALA A 194     -77.487  -5.318 -39.253  1.00  0.00           C  
ATOM   3072  H   ALA A 194     -79.160  -3.420 -38.740  1.00  0.00           H  
ATOM   3073  HA  ALA A 194     -77.195  -3.850 -40.782  1.00  0.00           H  
ATOM   3074 1HB  ALA A 194     -76.828  -6.052 -39.716  1.00  0.00           H  
ATOM   3075 2HB  ALA A 194     -76.929  -4.745 -38.512  1.00  0.00           H  
ATOM   3076 3HB  ALA A 194     -78.315  -5.830 -38.766  1.00  0.00           H  
ATOM   3077  N   SER A 195     -80.008  -5.512 -41.090  1.00  0.00           N  
ATOM   3078  CA  SER A 195     -80.803  -6.271 -42.048  1.00  0.00           C  
ATOM   3079  C   SER A 195     -81.011  -5.486 -43.336  1.00  0.00           C  
ATOM   3080  O   SER A 195     -80.932  -6.040 -44.432  1.00  0.00           O  
ATOM   3081  CB  SER A 195     -82.146  -6.632 -41.444  1.00  0.00           C  
ATOM   3082  OG  SER A 195     -82.924  -7.363 -42.351  1.00  0.00           O  
ATOM   3083  H   SER A 195     -80.381  -5.238 -40.192  1.00  0.00           H  
ATOM   3084  HA  SER A 195     -80.268  -7.190 -42.291  1.00  0.00           H  
ATOM   3085 1HB  SER A 195     -81.992  -7.217 -40.538  1.00  0.00           H  
ATOM   3086 2HB  SER A 195     -82.673  -5.722 -41.160  1.00  0.00           H  
ATOM   3087  HG  SER A 195     -83.750  -7.552 -41.899  1.00  0.00           H  
ATOM   3088  N   LYS A 196     -81.277  -4.178 -43.139  1.00  0.00           N  
ATOM   3089  CA  LYS A 196     -81.496  -3.312 -44.292  1.00  0.00           C  
ATOM   3090  C   LYS A 196     -80.256  -3.247 -45.174  1.00  0.00           C  
ATOM   3091  O   LYS A 196     -80.353  -3.279 -46.401  1.00  0.00           O  
ATOM   3092  CB  LYS A 196     -81.894  -1.907 -43.840  1.00  0.00           C  
ATOM   3093  CG  LYS A 196     -83.288  -1.812 -43.235  1.00  0.00           C  
ATOM   3094  CD  LYS A 196     -83.602  -0.391 -42.791  1.00  0.00           C  
ATOM   3095  CE  LYS A 196     -84.990  -0.297 -42.175  1.00  0.00           C  
ATOM   3096  NZ  LYS A 196     -85.297   1.080 -41.700  1.00  0.00           N  
ATOM   3097  H   LYS A 196     -81.321  -3.821 -42.196  1.00  0.00           H  
ATOM   3098  HA  LYS A 196     -82.308  -3.729 -44.889  1.00  0.00           H  
ATOM   3099 1HB  LYS A 196     -81.181  -1.549 -43.096  1.00  0.00           H  
ATOM   3100 2HB  LYS A 196     -81.850  -1.225 -44.689  1.00  0.00           H  
ATOM   3101 1HG  LYS A 196     -84.027  -2.124 -43.973  1.00  0.00           H  
ATOM   3102 2HG  LYS A 196     -83.357  -2.476 -42.374  1.00  0.00           H  
ATOM   3103 1HD  LYS A 196     -82.865  -0.068 -42.055  1.00  0.00           H  
ATOM   3104 2HD  LYS A 196     -83.550   0.279 -43.649  1.00  0.00           H  
ATOM   3105 1HE  LYS A 196     -85.736  -0.587 -42.913  1.00  0.00           H  
ATOM   3106 2HE  LYS A 196     -85.061  -0.982 -41.330  1.00  0.00           H  
ATOM   3107 1HZ  LYS A 196     -86.224   1.100 -41.299  1.00  0.00           H  
ATOM   3108 2HZ  LYS A 196     -84.621   1.354 -41.000  1.00  0.00           H  
ATOM   3109 3HZ  LYS A 196     -85.253   1.722 -42.478  1.00  0.00           H  
ATOM   3110  N   VAL A 197     -79.101  -3.154 -44.484  1.00  0.00           N  
ATOM   3111  CA  VAL A 197     -77.838  -3.085 -45.210  1.00  0.00           C  
ATOM   3112  C   VAL A 197     -77.607  -4.346 -46.034  1.00  0.00           C  
ATOM   3113  O   VAL A 197     -77.152  -4.277 -47.176  1.00  0.00           O  
ATOM   3114  CB  VAL A 197     -76.667  -2.895 -44.229  1.00  0.00           C  
ATOM   3115  CG1 VAL A 197     -75.337  -3.024 -44.956  1.00  0.00           C  
ATOM   3116  CG2 VAL A 197     -76.779  -1.541 -43.545  1.00  0.00           C  
ATOM   3117  H   VAL A 197     -79.131  -3.135 -43.474  1.00  0.00           H  
ATOM   3118  HA  VAL A 197     -77.873  -2.228 -45.884  1.00  0.00           H  
ATOM   3119  HB  VAL A 197     -76.701  -3.686 -43.479  1.00  0.00           H  
ATOM   3120 1HG1 VAL A 197     -74.520  -2.887 -44.247  1.00  0.00           H  
ATOM   3121 2HG1 VAL A 197     -75.263  -4.013 -45.407  1.00  0.00           H  
ATOM   3122 3HG1 VAL A 197     -75.272  -2.263 -45.734  1.00  0.00           H  
ATOM   3123 1HG2 VAL A 197     -75.948  -1.414 -42.852  1.00  0.00           H  
ATOM   3124 2HG2 VAL A 197     -76.751  -0.751 -44.295  1.00  0.00           H  
ATOM   3125 3HG2 VAL A 197     -77.720  -1.487 -42.996  1.00  0.00           H  
ATOM   3126  N   ALA A 198     -77.944  -5.484 -45.394  1.00  0.00           N  
ATOM   3127  CA  ALA A 198     -77.773  -6.762 -46.074  1.00  0.00           C  
ATOM   3128  C   ALA A 198     -78.640  -6.842 -47.324  1.00  0.00           C  
ATOM   3129  O   ALA A 198     -78.202  -7.332 -48.365  1.00  0.00           O  
ATOM   3130  CB  ALA A 198     -78.098  -7.912 -45.132  1.00  0.00           C  
ATOM   3131  H   ALA A 198     -78.309  -5.429 -44.454  1.00  0.00           H  
ATOM   3132  HA  ALA A 198     -76.731  -6.844 -46.385  1.00  0.00           H  
ATOM   3133 1HB  ALA A 198     -77.965  -8.859 -45.654  1.00  0.00           H  
ATOM   3134 2HB  ALA A 198     -77.430  -7.876 -44.271  1.00  0.00           H  
ATOM   3135 3HB  ALA A 198     -79.129  -7.825 -44.794  1.00  0.00           H  
ATOM   3136  N   ALA A 199     -79.880  -6.337 -47.160  1.00  0.00           N  
ATOM   3137  CA  ALA A 199     -80.810  -6.352 -48.282  1.00  0.00           C  
ATOM   3138  C   ALA A 199     -80.287  -5.515 -49.442  1.00  0.00           C  
ATOM   3139  O   ALA A 199     -80.395  -5.910 -50.603  1.00  0.00           O  
ATOM   3140  CB  ALA A 199     -82.178  -5.849 -47.842  1.00  0.00           C  
ATOM   3141  H   ALA A 199     -80.142  -5.958 -46.262  1.00  0.00           H  
ATOM   3142  HA  ALA A 199     -80.907  -7.380 -48.629  1.00  0.00           H  
ATOM   3143 1HB  ALA A 199     -82.862  -5.866 -48.690  1.00  0.00           H  
ATOM   3144 2HB  ALA A 199     -82.564  -6.492 -47.051  1.00  0.00           H  
ATOM   3145 3HB  ALA A 199     -82.088  -4.830 -47.468  1.00  0.00           H  
ATOM   3146  N   GLN A 200     -79.721  -4.351 -49.063  1.00  0.00           N  
ATOM   3147  CA  GLN A 200     -79.179  -3.457 -50.079  1.00  0.00           C  
ATOM   3148  C   GLN A 200     -78.041  -4.119 -50.843  1.00  0.00           C  
ATOM   3149  O   GLN A 200     -77.942  -3.989 -52.064  1.00  0.00           O  
ATOM   3150  CB  GLN A 200     -78.691  -2.154 -49.440  1.00  0.00           C  
ATOM   3151  CG  GLN A 200     -79.804  -1.263 -48.916  1.00  0.00           C  
ATOM   3152  CD  GLN A 200     -79.275  -0.025 -48.218  1.00  0.00           C  
ATOM   3153  OE1 GLN A 200     -78.062   0.193 -48.145  1.00  0.00           O  
ATOM   3154  NE2 GLN A 200     -80.182   0.795 -47.699  1.00  0.00           N  
ATOM   3155  H   GLN A 200     -79.684  -4.120 -48.081  1.00  0.00           H  
ATOM   3156  HA  GLN A 200     -79.970  -3.222 -50.790  1.00  0.00           H  
ATOM   3157 1HB  GLN A 200     -78.025  -2.383 -48.609  1.00  0.00           H  
ATOM   3158 2HB  GLN A 200     -78.119  -1.583 -50.171  1.00  0.00           H  
ATOM   3159 1HG  GLN A 200     -80.425  -0.943 -49.754  1.00  0.00           H  
ATOM   3160 2HG  GLN A 200     -80.403  -1.828 -48.202  1.00  0.00           H  
ATOM   3161 1HE2 GLN A 200     -79.892   1.628 -47.226  1.00  0.00           H  
ATOM   3162 2HE2 GLN A 200     -81.155   0.581 -47.781  1.00  0.00           H  
ATOM   3163  N   ILE A 201     -77.198  -4.827 -50.062  1.00  0.00           N  
ATOM   3164  CA  ILE A 201     -76.065  -5.512 -50.672  1.00  0.00           C  
ATOM   3165  C   ILE A 201     -76.526  -6.494 -51.741  1.00  0.00           C  
ATOM   3166  O   ILE A 201     -75.981  -6.526 -52.845  1.00  0.00           O  
ATOM   3167  CB  ILE A 201     -75.238  -6.259 -49.610  1.00  0.00           C  
ATOM   3168  CG1 ILE A 201     -74.537  -5.263 -48.682  1.00  0.00           C  
ATOM   3169  CG2 ILE A 201     -74.224  -7.177 -50.274  1.00  0.00           C  
ATOM   3170  CD1 ILE A 201     -73.940  -5.897 -47.446  1.00  0.00           C  
ATOM   3171  H   ILE A 201     -77.368  -4.869 -49.068  1.00  0.00           H  
ATOM   3172  HA  ILE A 201     -75.426  -4.768 -51.146  1.00  0.00           H  
ATOM   3173  HB  ILE A 201     -75.902  -6.857 -48.987  1.00  0.00           H  
ATOM   3174 1HG1 ILE A 201     -73.739  -4.759 -49.226  1.00  0.00           H  
ATOM   3175 2HG1 ILE A 201     -75.248  -4.500 -48.363  1.00  0.00           H  
ATOM   3176 1HG2 ILE A 201     -73.647  -7.697 -49.509  1.00  0.00           H  
ATOM   3177 2HG2 ILE A 201     -74.744  -7.906 -50.894  1.00  0.00           H  
ATOM   3178 3HG2 ILE A 201     -73.551  -6.587 -50.897  1.00  0.00           H  
ATOM   3179 1HD1 ILE A 201     -73.462  -5.129 -46.838  1.00  0.00           H  
ATOM   3180 2HD1 ILE A 201     -74.729  -6.379 -46.867  1.00  0.00           H  
ATOM   3181 3HD1 ILE A 201     -73.200  -6.640 -47.740  1.00  0.00           H  
ATOM   3182  N   LYS A 202     -77.533  -7.295 -51.407  1.00  0.00           N  
ATOM   3183  CA  LYS A 202     -78.069  -8.281 -52.338  1.00  0.00           C  
ATOM   3184  C   LYS A 202     -78.553  -7.620 -53.623  1.00  0.00           C  
ATOM   3185  O   LYS A 202     -78.186  -8.034 -54.722  1.00  0.00           O  
ATOM   3186  CB  LYS A 202     -79.209  -9.067 -51.688  1.00  0.00           C  
ATOM   3187  CG  LYS A 202     -79.698 -10.256 -52.504  1.00  0.00           C  
ATOM   3188  CD  LYS A 202     -80.830  -9.857 -53.438  1.00  0.00           C  
ATOM   3189  CE  LYS A 202     -81.423 -11.070 -54.140  1.00  0.00           C  
ATOM   3190  NZ  LYS A 202     -82.491 -10.688 -55.104  1.00  0.00           N  
ATOM   3191  H   LYS A 202     -77.937  -7.219 -50.485  1.00  0.00           H  
ATOM   3192  HA  LYS A 202     -77.272  -8.977 -52.602  1.00  0.00           H  
ATOM   3193 1HB  LYS A 202     -78.886  -9.438 -50.715  1.00  0.00           H  
ATOM   3194 2HB  LYS A 202     -80.058  -8.404 -51.520  1.00  0.00           H  
ATOM   3195 1HG  LYS A 202     -78.874 -10.656 -53.096  1.00  0.00           H  
ATOM   3196 2HG  LYS A 202     -80.051 -11.038 -51.832  1.00  0.00           H  
ATOM   3197 1HD  LYS A 202     -81.615  -9.358 -52.867  1.00  0.00           H  
ATOM   3198 2HD  LYS A 202     -80.455  -9.162 -54.189  1.00  0.00           H  
ATOM   3199 1HE  LYS A 202     -80.638 -11.599 -54.678  1.00  0.00           H  
ATOM   3200 2HE  LYS A 202     -81.846 -11.748 -53.399  1.00  0.00           H  
ATOM   3201 1HZ  LYS A 202     -82.858 -11.519 -55.547  1.00  0.00           H  
ATOM   3202 2HZ  LYS A 202     -83.235 -10.213 -54.612  1.00  0.00           H  
ATOM   3203 3HZ  LYS A 202     -82.106 -10.074 -55.807  1.00  0.00           H  
ATOM   3204  N   LEU A 203     -79.382  -6.589 -53.454  1.00  0.00           N  
ATOM   3205  CA  LEU A 203     -80.002  -5.870 -54.560  1.00  0.00           C  
ATOM   3206  C   LEU A 203     -78.995  -5.007 -55.307  1.00  0.00           C  
ATOM   3207  O   LEU A 203     -79.173  -4.710 -56.488  1.00  0.00           O  
ATOM   3208  CB  LEU A 203     -81.147  -4.992 -54.041  1.00  0.00           C  
ATOM   3209  CG  LEU A 203     -82.360  -5.743 -53.478  1.00  0.00           C  
ATOM   3210  CD1 LEU A 203     -83.345  -4.746 -52.884  1.00  0.00           C  
ATOM   3211  CD2 LEU A 203     -83.009  -6.560 -54.585  1.00  0.00           C  
ATOM   3212  H   LEU A 203     -79.599  -6.281 -52.517  1.00  0.00           H  
ATOM   3213  HA  LEU A 203     -80.409  -6.599 -55.260  1.00  0.00           H  
ATOM   3214 1HB  LEU A 203     -80.760  -4.348 -53.252  1.00  0.00           H  
ATOM   3215 2HB  LEU A 203     -81.497  -4.360 -54.857  1.00  0.00           H  
ATOM   3216  HG  LEU A 203     -82.036  -6.409 -52.678  1.00  0.00           H  
ATOM   3217 1HD1 LEU A 203     -84.207  -5.280 -52.484  1.00  0.00           H  
ATOM   3218 2HD1 LEU A 203     -82.860  -4.189 -52.082  1.00  0.00           H  
ATOM   3219 3HD1 LEU A 203     -83.674  -4.054 -53.658  1.00  0.00           H  
ATOM   3220 1HD2 LEU A 203     -83.871  -7.095 -54.185  1.00  0.00           H  
ATOM   3221 2HD2 LEU A 203     -83.335  -5.895 -55.385  1.00  0.00           H  
ATOM   3222 3HD2 LEU A 203     -82.289  -7.276 -54.980  1.00  0.00           H  
ATOM   3223  N   SER A 204     -77.934  -4.605 -54.614  1.00  0.00           N  
ATOM   3224  CA  SER A 204     -77.067  -3.550 -55.118  1.00  0.00           C  
ATOM   3225  C   SER A 204     -76.236  -4.029 -56.304  1.00  0.00           C  
ATOM   3226  O   SER A 204     -75.462  -4.979 -56.190  1.00  0.00           O  
ATOM   3227  CB  SER A 204     -76.150  -3.061 -54.014  1.00  0.00           C  
ATOM   3228  OG  SER A 204     -75.224  -2.131 -54.505  1.00  0.00           O  
ATOM   3229  H   SER A 204     -77.733  -5.040 -53.726  1.00  0.00           H  
ATOM   3230  HA  SER A 204     -77.689  -2.719 -55.453  1.00  0.00           H  
ATOM   3231 1HB  SER A 204     -76.745  -2.603 -53.224  1.00  0.00           H  
ATOM   3232 2HB  SER A 204     -75.622  -3.907 -53.577  1.00  0.00           H  
ATOM   3233  HG  SER A 204     -74.910  -1.642 -53.741  1.00  0.00           H  
ATOM   3234  N   ASP A 205     -76.410  -3.358 -57.438  1.00  0.00           N  
ATOM   3235  CA  ASP A 205     -75.647  -3.656 -58.645  1.00  0.00           C  
ATOM   3236  C   ASP A 205     -74.209  -3.148 -58.554  1.00  0.00           C  
ATOM   3237  O   ASP A 205     -73.322  -3.639 -59.252  1.00  0.00           O  
ATOM   3238  CB  ASP A 205     -76.331  -3.042 -59.869  1.00  0.00           C  
ATOM   3239  CG  ASP A 205     -76.468  -1.529 -59.774  1.00  0.00           C  
ATOM   3240  OD1 ASP A 205     -77.047  -1.062 -58.822  1.00  0.00           O  
ATOM   3241  OD2 ASP A 205     -75.992  -0.853 -60.655  1.00  0.00           O  
ATOM   3242  H   ASP A 205     -77.093  -2.615 -57.470  1.00  0.00           H  
ATOM   3243  HA  ASP A 205     -75.611  -4.738 -58.772  1.00  0.00           H  
ATOM   3244 1HB  ASP A 205     -75.761  -3.286 -60.765  1.00  0.00           H  
ATOM   3245 2HB  ASP A 205     -77.325  -3.476 -59.985  1.00  0.00           H  
ATOM   3246  N   LYS A 206     -73.992  -2.164 -57.690  1.00  0.00           N  
ATOM   3247  CA  LYS A 206     -72.743  -1.406 -57.653  1.00  0.00           C  
ATOM   3248  C   LYS A 206     -71.566  -2.253 -57.181  1.00  0.00           C  
ATOM   3249  O   LYS A 206     -71.750  -3.350 -56.655  1.00  0.00           O  
ATOM   3250  CB  LYS A 206     -72.895  -0.180 -56.751  1.00  0.00           C  
ATOM   3251  CG  LYS A 206     -73.877   0.863 -57.267  1.00  0.00           C  
ATOM   3252  CD  LYS A 206     -73.956   2.059 -56.330  1.00  0.00           C  
ATOM   3253  CE  LYS A 206     -74.936   3.102 -56.844  1.00  0.00           C  
ATOM   3254  NZ  LYS A 206     -75.037   4.271 -55.929  1.00  0.00           N  
ATOM   3255  H   LYS A 206     -74.715  -1.922 -57.027  1.00  0.00           H  
ATOM   3256  HA  LYS A 206     -72.513  -1.068 -58.665  1.00  0.00           H  
ATOM   3257 1HB  LYS A 206     -73.230  -0.495 -55.763  1.00  0.00           H  
ATOM   3258 2HB  LYS A 206     -71.925   0.304 -56.629  1.00  0.00           H  
ATOM   3259 1HG  LYS A 206     -73.560   1.205 -58.253  1.00  0.00           H  
ATOM   3260 2HG  LYS A 206     -74.867   0.417 -57.358  1.00  0.00           H  
ATOM   3261 1HD  LYS A 206     -74.276   1.727 -55.342  1.00  0.00           H  
ATOM   3262 2HD  LYS A 206     -72.970   2.515 -56.239  1.00  0.00           H  
ATOM   3263 1HE  LYS A 206     -74.615   3.451 -57.825  1.00  0.00           H  
ATOM   3264 2HE  LYS A 206     -75.924   2.653 -56.948  1.00  0.00           H  
ATOM   3265 1HZ  LYS A 206     -75.696   4.938 -56.304  1.00  0.00           H  
ATOM   3266 2HZ  LYS A 206     -75.352   3.962 -55.020  1.00  0.00           H  
ATOM   3267 3HZ  LYS A 206     -74.130   4.708 -55.839  1.00  0.00           H  
ATOM   3268  N   PRO A 207     -70.358  -1.729 -57.375  1.00  0.00           N  
ATOM   3269  CA  PRO A 207     -69.133  -2.494 -57.161  1.00  0.00           C  
ATOM   3270  C   PRO A 207     -68.991  -2.960 -55.710  1.00  0.00           C  
ATOM   3271  O   PRO A 207     -69.603  -2.395 -54.804  1.00  0.00           O  
ATOM   3272  CB  PRO A 207     -68.039  -1.491 -57.539  1.00  0.00           C  
ATOM   3273  CG  PRO A 207     -68.730  -0.513 -58.428  1.00  0.00           C  
ATOM   3274  CD  PRO A 207     -70.124  -0.418 -57.866  1.00  0.00           C  
ATOM   3275  HA  PRO A 207     -69.124  -3.361 -57.839  1.00  0.00           H  
ATOM   3276 1HB  PRO A 207     -67.626  -1.025 -56.632  1.00  0.00           H  
ATOM   3277 2HB  PRO A 207     -67.209  -2.010 -58.040  1.00  0.00           H  
ATOM   3278 1HG  PRO A 207     -68.202   0.451 -58.415  1.00  0.00           H  
ATOM   3279 2HG  PRO A 207     -68.716  -0.870 -59.468  1.00  0.00           H  
ATOM   3280 1HD  PRO A 207     -70.146   0.336 -57.065  1.00  0.00           H  
ATOM   3281 2HD  PRO A 207     -70.826  -0.151 -58.670  1.00  0.00           H  
ATOM   3282  N   ASP A 208     -68.176  -3.995 -55.509  1.00  0.00           N  
ATOM   3283  CA  ASP A 208     -67.997  -4.626 -54.201  1.00  0.00           C  
ATOM   3284  C   ASP A 208     -67.587  -3.613 -53.122  1.00  0.00           C  
ATOM   3285  O   ASP A 208     -67.807  -3.836 -51.932  1.00  0.00           O  
ATOM   3286  CB  ASP A 208     -66.946  -5.735 -54.289  1.00  0.00           C  
ATOM   3287  CG  ASP A 208     -67.439  -6.960 -55.048  1.00  0.00           C  
ATOM   3288  OD1 ASP A 208     -68.625  -7.075 -55.244  1.00  0.00           O  
ATOM   3289  OD2 ASP A 208     -66.624  -7.768 -55.424  1.00  0.00           O  
ATOM   3290  H   ASP A 208     -67.653  -4.368 -56.288  1.00  0.00           H  
ATOM   3291  HA  ASP A 208     -68.946  -5.069 -53.898  1.00  0.00           H  
ATOM   3292 1HB  ASP A 208     -66.054  -5.353 -54.785  1.00  0.00           H  
ATOM   3293 2HB  ASP A 208     -66.655  -6.042 -53.283  1.00  0.00           H  
ATOM   3294  N   LEU A 209     -67.001  -2.527 -53.583  1.00  0.00           N  
ATOM   3295  CA  LEU A 209     -66.590  -1.391 -52.767  1.00  0.00           C  
ATOM   3296  C   LEU A 209     -67.767  -0.815 -51.992  1.00  0.00           C  
ATOM   3297  O   LEU A 209     -67.637  -0.463 -50.819  1.00  0.00           O  
ATOM   3298  CB  LEU A 209     -65.969  -0.302 -53.650  1.00  0.00           C  
ATOM   3299  CG  LEU A 209     -65.474   0.949 -52.913  1.00  0.00           C  
ATOM   3300  CD1 LEU A 209     -64.386   0.558 -51.922  1.00  0.00           C  
ATOM   3301  CD2 LEU A 209     -64.954   1.961 -53.924  1.00  0.00           C  
ATOM   3302  H   LEU A 209     -66.812  -2.453 -54.573  1.00  0.00           H  
ATOM   3303  HA  LEU A 209     -65.842  -1.732 -52.052  1.00  0.00           H  
ATOM   3304 1HB  LEU A 209     -65.122  -0.729 -54.185  1.00  0.00           H  
ATOM   3305 2HB  LEU A 209     -66.711   0.017 -54.382  1.00  0.00           H  
ATOM   3306  HG  LEU A 209     -66.296   1.389 -52.349  1.00  0.00           H  
ATOM   3307 1HD1 LEU A 209     -64.034   1.447 -51.399  1.00  0.00           H  
ATOM   3308 2HD1 LEU A 209     -64.790  -0.152 -51.200  1.00  0.00           H  
ATOM   3309 3HD1 LEU A 209     -63.555   0.099 -52.457  1.00  0.00           H  
ATOM   3310 1HD2 LEU A 209     -64.603   2.851 -53.400  1.00  0.00           H  
ATOM   3311 2HD2 LEU A 209     -64.131   1.523 -54.488  1.00  0.00           H  
ATOM   3312 3HD2 LEU A 209     -65.757   2.237 -54.608  1.00  0.00           H  
ATOM   3313  N   GLU A 210     -68.907  -0.740 -52.708  1.00  0.00           N  
ATOM   3314  CA  GLU A 210     -70.111  -0.208 -52.082  1.00  0.00           C  
ATOM   3315  C   GLU A 210     -70.544  -1.066 -50.901  1.00  0.00           C  
ATOM   3316  O   GLU A 210     -70.941  -0.549 -49.857  1.00  0.00           O  
ATOM   3317  CB  GLU A 210     -71.248  -0.117 -53.103  1.00  0.00           C  
ATOM   3318  CG  GLU A 210     -71.021   0.905 -54.207  1.00  0.00           C  
ATOM   3319  CD  GLU A 210     -70.133   0.392 -55.306  1.00  0.00           C  
ATOM   3320  OE1 GLU A 210     -69.713  -0.737 -55.226  1.00  0.00           O  
ATOM   3321  OE2 GLU A 210     -69.874   1.130 -56.227  1.00  0.00           O  
ATOM   3322  H   GLU A 210     -68.906  -1.055 -53.668  1.00  0.00           H  
ATOM   3323  HA  GLU A 210     -69.894   0.795 -51.711  1.00  0.00           H  
ATOM   3324 1HB  GLU A 210     -71.393  -1.090 -53.572  1.00  0.00           H  
ATOM   3325 2HB  GLU A 210     -72.175   0.142 -52.592  1.00  0.00           H  
ATOM   3326 1HG  GLU A 210     -71.984   1.183 -54.634  1.00  0.00           H  
ATOM   3327 2HG  GLU A 210     -70.575   1.800 -53.774  1.00  0.00           H  
ATOM   3328  N   LYS A 211     -70.443  -2.393 -51.127  1.00  0.00           N  
ATOM   3329  CA  LYS A 211     -70.826  -3.327 -50.074  1.00  0.00           C  
ATOM   3330  C   LYS A 211     -69.949  -3.155 -48.841  1.00  0.00           C  
ATOM   3331  O   LYS A 211     -70.436  -3.191 -47.711  1.00  0.00           O  
ATOM   3332  CB  LYS A 211     -70.744  -4.768 -50.580  1.00  0.00           C  
ATOM   3333  CG  LYS A 211     -71.818  -5.140 -51.595  1.00  0.00           C  
ATOM   3334  CD  LYS A 211     -71.659  -6.577 -52.066  1.00  0.00           C  
ATOM   3335  CE  LYS A 211     -72.723  -6.947 -53.088  1.00  0.00           C  
ATOM   3336  NZ  LYS A 211     -72.556  -8.339 -53.587  1.00  0.00           N  
ATOM   3337  H   LYS A 211     -70.105  -2.714 -52.023  1.00  0.00           H  
ATOM   3338  HA  LYS A 211     -71.855  -3.117 -49.783  1.00  0.00           H  
ATOM   3339 1HB  LYS A 211     -69.772  -4.936 -51.045  1.00  0.00           H  
ATOM   3340 2HB  LYS A 211     -70.828  -5.455 -49.738  1.00  0.00           H  
ATOM   3341 1HG  LYS A 211     -72.803  -5.021 -51.142  1.00  0.00           H  
ATOM   3342 2HG  LYS A 211     -71.751  -4.475 -52.455  1.00  0.00           H  
ATOM   3343 1HD  LYS A 211     -70.673  -6.706 -52.516  1.00  0.00           H  
ATOM   3344 2HD  LYS A 211     -71.740  -7.251 -51.212  1.00  0.00           H  
ATOM   3345 1HE  LYS A 211     -73.709  -6.851 -52.637  1.00  0.00           H  
ATOM   3346 2HE  LYS A 211     -72.667  -6.263 -53.935  1.00  0.00           H  
ATOM   3347 1HZ  LYS A 211     -73.280  -8.544 -54.262  1.00  0.00           H  
ATOM   3348 2HZ  LYS A 211     -71.651  -8.435 -54.025  1.00  0.00           H  
ATOM   3349 3HZ  LYS A 211     -72.626  -8.985 -52.813  1.00  0.00           H  
ATOM   3350  N   VAL A 212     -68.643  -2.969 -49.123  1.00  0.00           N  
ATOM   3351  CA  VAL A 212     -67.695  -2.791 -48.029  1.00  0.00           C  
ATOM   3352  C   VAL A 212     -68.017  -1.542 -47.219  1.00  0.00           C  
ATOM   3353  O   VAL A 212     -67.946  -1.552 -45.990  1.00  0.00           O  
ATOM   3354  CB  VAL A 212     -66.260  -2.688 -48.578  1.00  0.00           C  
ATOM   3355  CG1 VAL A 212     -65.292  -2.303 -47.469  1.00  0.00           C  
ATOM   3356  CG2 VAL A 212     -65.853  -4.008 -49.215  1.00  0.00           C  
ATOM   3357  H   VAL A 212     -68.344  -2.956 -50.088  1.00  0.00           H  
ATOM   3358  HA  VAL A 212     -67.758  -3.659 -47.373  1.00  0.00           H  
ATOM   3359  HB  VAL A 212     -66.223  -1.896 -49.326  1.00  0.00           H  
ATOM   3360 1HG1 VAL A 212     -64.282  -2.234 -47.874  1.00  0.00           H  
ATOM   3361 2HG1 VAL A 212     -65.582  -1.338 -47.052  1.00  0.00           H  
ATOM   3362 3HG1 VAL A 212     -65.317  -3.060 -46.685  1.00  0.00           H  
ATOM   3363 1HG2 VAL A 212     -64.837  -3.927 -49.601  1.00  0.00           H  
ATOM   3364 2HG2 VAL A 212     -65.896  -4.801 -48.468  1.00  0.00           H  
ATOM   3365 3HG2 VAL A 212     -66.534  -4.243 -50.033  1.00  0.00           H  
ATOM   3366  N   ARG A 213     -68.371  -0.481 -47.973  1.00  0.00           N  
ATOM   3367  CA  ARG A 213     -68.706   0.779 -47.319  1.00  0.00           C  
ATOM   3368  C   ARG A 213     -69.921   0.623 -46.415  1.00  0.00           C  
ATOM   3369  O   ARG A 213     -69.955   1.158 -45.306  1.00  0.00           O  
ATOM   3370  CB  ARG A 213     -68.981   1.861 -48.352  1.00  0.00           C  
ATOM   3371  CG  ARG A 213     -69.211   3.250 -47.777  1.00  0.00           C  
ATOM   3372  CD  ARG A 213     -69.439   4.256 -48.845  1.00  0.00           C  
ATOM   3373  NE  ARG A 213     -68.278   4.404 -49.708  1.00  0.00           N  
ATOM   3374  CZ  ARG A 213     -67.203   5.163 -49.420  1.00  0.00           C  
ATOM   3375  NH1 ARG A 213     -67.156   5.835 -48.291  1.00  0.00           N  
ATOM   3376  NH2 ARG A 213     -66.195   5.233 -50.272  1.00  0.00           N  
ATOM   3377  H   ARG A 213     -68.397  -0.578 -48.978  1.00  0.00           H  
ATOM   3378  HA  ARG A 213     -67.857   1.088 -46.708  1.00  0.00           H  
ATOM   3379 1HB  ARG A 213     -68.143   1.926 -49.043  1.00  0.00           H  
ATOM   3380 2HB  ARG A 213     -69.865   1.595 -48.932  1.00  0.00           H  
ATOM   3381 1HG  ARG A 213     -70.087   3.235 -47.127  1.00  0.00           H  
ATOM   3382 2HG  ARG A 213     -68.337   3.555 -47.200  1.00  0.00           H  
ATOM   3383 1HD  ARG A 213     -70.284   3.948 -49.461  1.00  0.00           H  
ATOM   3384 2HD  ARG A 213     -69.654   5.224 -48.394  1.00  0.00           H  
ATOM   3385  HE  ARG A 213     -68.278   3.902 -50.586  1.00  0.00           H  
ATOM   3386 1HH1 ARG A 213     -67.927   5.782 -47.639  1.00  0.00           H  
ATOM   3387 2HH1 ARG A 213     -66.351   6.404 -48.075  1.00  0.00           H  
ATOM   3388 1HH2 ARG A 213     -66.231   4.716 -51.140  1.00  0.00           H  
ATOM   3389 2HH2 ARG A 213     -65.390   5.801 -50.056  1.00  0.00           H  
ATOM   3390  N   LEU A 214     -70.905  -0.132 -46.948  1.00  0.00           N  
ATOM   3391  CA  LEU A 214     -72.124  -0.359 -46.183  1.00  0.00           C  
ATOM   3392  C   LEU A 214     -71.830  -1.105 -44.888  1.00  0.00           C  
ATOM   3393  O   LEU A 214     -72.385  -0.785 -43.836  1.00  0.00           O  
ATOM   3394  CB  LEU A 214     -73.134  -1.154 -47.021  1.00  0.00           C  
ATOM   3395  CG  LEU A 214     -73.745  -0.407 -48.213  1.00  0.00           C  
ATOM   3396  CD1 LEU A 214     -74.576  -1.372 -49.046  1.00  0.00           C  
ATOM   3397  CD2 LEU A 214     -74.594   0.750 -47.706  1.00  0.00           C  
ATOM   3398  H   LEU A 214     -70.777  -0.526 -47.869  1.00  0.00           H  
ATOM   3399  HA  LEU A 214     -72.560   0.607 -45.933  1.00  0.00           H  
ATOM   3400 1HB  LEU A 214     -72.641  -2.045 -47.406  1.00  0.00           H  
ATOM   3401 2HB  LEU A 214     -73.952  -1.469 -46.372  1.00  0.00           H  
ATOM   3402  HG  LEU A 214     -72.947  -0.021 -48.848  1.00  0.00           H  
ATOM   3403 1HD1 LEU A 214     -75.010  -0.841 -49.894  1.00  0.00           H  
ATOM   3404 2HD1 LEU A 214     -73.940  -2.179 -49.412  1.00  0.00           H  
ATOM   3405 3HD1 LEU A 214     -75.374  -1.788 -48.432  1.00  0.00           H  
ATOM   3406 1HD2 LEU A 214     -75.027   1.282 -48.554  1.00  0.00           H  
ATOM   3407 2HD2 LEU A 214     -75.393   0.364 -47.073  1.00  0.00           H  
ATOM   3408 3HD2 LEU A 214     -73.970   1.433 -47.129  1.00  0.00           H  
ATOM   3409  N   ALA A 215     -70.935  -2.105 -45.026  1.00  0.00           N  
ATOM   3410  CA  ALA A 215     -70.565  -2.898 -43.860  1.00  0.00           C  
ATOM   3411  C   ALA A 215     -69.902  -2.033 -42.795  1.00  0.00           C  
ATOM   3412  O   ALA A 215     -70.172  -2.183 -41.604  1.00  0.00           O  
ATOM   3413  CB  ALA A 215     -69.642  -4.038 -44.266  1.00  0.00           C  
ATOM   3414  H   ALA A 215     -70.538  -2.287 -45.937  1.00  0.00           H  
ATOM   3415  HA  ALA A 215     -71.476  -3.316 -43.432  1.00  0.00           H  
ATOM   3416 1HB  ALA A 215     -69.374  -4.621 -43.384  1.00  0.00           H  
ATOM   3417 2HB  ALA A 215     -70.152  -4.681 -44.984  1.00  0.00           H  
ATOM   3418 3HB  ALA A 215     -68.740  -3.632 -44.720  1.00  0.00           H  
ATOM   3419  N   VAL A 216     -69.029  -1.132 -43.290  1.00  0.00           N  
ATOM   3420  CA  VAL A 216     -68.327  -0.241 -42.375  1.00  0.00           C  
ATOM   3421  C   VAL A 216     -69.302   0.654 -41.620  1.00  0.00           C  
ATOM   3422  O   VAL A 216     -69.149   0.881 -40.420  1.00  0.00           O  
ATOM   3423  CB  VAL A 216     -67.323   0.635 -43.148  1.00  0.00           C  
ATOM   3424  CG1 VAL A 216     -66.734   1.701 -42.236  1.00  0.00           C  
ATOM   3425  CG2 VAL A 216     -66.224  -0.236 -43.739  1.00  0.00           C  
ATOM   3426  H   VAL A 216     -68.877  -1.091 -44.288  1.00  0.00           H  
ATOM   3427  HA  VAL A 216     -67.779  -0.848 -41.653  1.00  0.00           H  
ATOM   3428  HB  VAL A 216     -67.849   1.152 -43.950  1.00  0.00           H  
ATOM   3429 1HG1 VAL A 216     -66.027   2.311 -42.799  1.00  0.00           H  
ATOM   3430 2HG1 VAL A 216     -67.534   2.334 -41.853  1.00  0.00           H  
ATOM   3431 3HG1 VAL A 216     -66.218   1.223 -41.404  1.00  0.00           H  
ATOM   3432 1HG2 VAL A 216     -65.518   0.390 -44.285  1.00  0.00           H  
ATOM   3433 2HG2 VAL A 216     -65.702  -0.758 -42.937  1.00  0.00           H  
ATOM   3434 3HG2 VAL A 216     -66.664  -0.964 -44.420  1.00  0.00           H  
ATOM   3435  N   GLU A 217     -70.299   1.140 -42.388  1.00  0.00           N  
ATOM   3436  CA  GLU A 217     -71.302   2.011 -41.786  1.00  0.00           C  
ATOM   3437  C   GLU A 217     -72.077   1.285 -40.694  1.00  0.00           C  
ATOM   3438  O   GLU A 217     -72.356   1.851 -39.637  1.00  0.00           O  
ATOM   3439  CB  GLU A 217     -72.270   2.528 -42.853  1.00  0.00           C  
ATOM   3440  CG  GLU A 217     -71.657   3.525 -43.826  1.00  0.00           C  
ATOM   3441  CD  GLU A 217     -72.613   3.950 -44.906  1.00  0.00           C  
ATOM   3442  OE1 GLU A 217     -73.687   3.403 -44.972  1.00  0.00           O  
ATOM   3443  OE2 GLU A 217     -72.268   4.824 -45.667  1.00  0.00           O  
ATOM   3444  H   GLU A 217     -70.333   0.892 -43.366  1.00  0.00           H  
ATOM   3445  HA  GLU A 217     -70.794   2.863 -41.333  1.00  0.00           H  
ATOM   3446 1HB  GLU A 217     -72.655   1.689 -43.432  1.00  0.00           H  
ATOM   3447 2HB  GLU A 217     -73.120   3.010 -42.370  1.00  0.00           H  
ATOM   3448 1HG  GLU A 217     -71.337   4.407 -43.273  1.00  0.00           H  
ATOM   3449 2HG  GLU A 217     -70.776   3.077 -44.283  1.00  0.00           H  
ATOM   3450  N   ALA A 218     -72.402   0.014 -41.009  1.00  0.00           N  
ATOM   3451  CA  ALA A 218     -73.145  -0.792 -40.048  1.00  0.00           C  
ATOM   3452  C   ALA A 218     -72.352  -0.985 -38.762  1.00  0.00           C  
ATOM   3453  O   ALA A 218     -72.904  -0.914 -37.664  1.00  0.00           O  
ATOM   3454  CB  ALA A 218     -73.507  -2.140 -40.654  1.00  0.00           C  
ATOM   3455  H   ALA A 218     -72.125  -0.356 -41.907  1.00  0.00           H  
ATOM   3456  HA  ALA A 218     -74.063  -0.260 -39.797  1.00  0.00           H  
ATOM   3457 1HB  ALA A 218     -74.061  -2.730 -39.924  1.00  0.00           H  
ATOM   3458 2HB  ALA A 218     -74.124  -1.987 -41.540  1.00  0.00           H  
ATOM   3459 3HB  ALA A 218     -72.597  -2.669 -40.932  1.00  0.00           H  
ATOM   3460  N   ALA A 219     -71.041  -1.231 -38.963  1.00  0.00           N  
ATOM   3461  CA  ALA A 219     -70.168  -1.434 -37.812  1.00  0.00           C  
ATOM   3462  C   ALA A 219     -70.120  -0.192 -36.932  1.00  0.00           C  
ATOM   3463  O   ALA A 219     -70.147  -0.288 -35.705  1.00  0.00           O  
ATOM   3464  CB  ALA A 219     -68.767  -1.812 -38.270  1.00  0.00           C  
ATOM   3465  H   ALA A 219     -70.687  -1.269 -39.908  1.00  0.00           H  
ATOM   3466  HA  ALA A 219     -70.577  -2.250 -37.217  1.00  0.00           H  
ATOM   3467 1HB  ALA A 219     -68.127  -1.960 -37.400  1.00  0.00           H  
ATOM   3468 2HB  ALA A 219     -68.810  -2.734 -38.850  1.00  0.00           H  
ATOM   3469 3HB  ALA A 219     -68.359  -1.014 -38.888  1.00  0.00           H  
ATOM   3470  N   ALA A 220     -70.049   0.963 -37.624  1.00  0.00           N  
ATOM   3471  CA  ALA A 220     -69.997   2.227 -36.899  1.00  0.00           C  
ATOM   3472  C   ALA A 220     -71.258   2.439 -36.072  1.00  0.00           C  
ATOM   3473  O   ALA A 220     -71.194   2.897 -34.931  1.00  0.00           O  
ATOM   3474  CB  ALA A 220     -69.798   3.385 -37.866  1.00  0.00           C  
ATOM   3475  H   ALA A 220     -70.032   0.932 -38.633  1.00  0.00           H  
ATOM   3476  HA  ALA A 220     -69.150   2.191 -36.214  1.00  0.00           H  
ATOM   3477 1HB  ALA A 220     -69.762   4.322 -37.310  1.00  0.00           H  
ATOM   3478 2HB  ALA A 220     -68.863   3.250 -38.409  1.00  0.00           H  
ATOM   3479 3HB  ALA A 220     -70.626   3.415 -38.572  1.00  0.00           H  
ATOM   3480  N   ARG A 221     -72.393   2.083 -36.708  1.00  0.00           N  
ATOM   3481  CA  ARG A 221     -73.672   2.235 -36.024  1.00  0.00           C  
ATOM   3482  C   ARG A 221     -73.734   1.369 -34.772  1.00  0.00           C  
ATOM   3483  O   ARG A 221     -74.226   1.801 -33.730  1.00  0.00           O  
ATOM   3484  CB  ARG A 221     -74.822   1.865 -36.949  1.00  0.00           C  
ATOM   3485  CG  ARG A 221     -75.060   2.837 -38.093  1.00  0.00           C  
ATOM   3486  CD  ARG A 221     -76.266   2.474 -38.881  1.00  0.00           C  
ATOM   3487  NE  ARG A 221     -76.476   3.379 -39.999  1.00  0.00           N  
ATOM   3488  CZ  ARG A 221     -76.035   3.162 -41.253  1.00  0.00           C  
ATOM   3489  NH1 ARG A 221     -75.363   2.067 -41.533  1.00  0.00           N  
ATOM   3490  NH2 ARG A 221     -76.279   4.048 -42.203  1.00  0.00           N  
ATOM   3491  H   ARG A 221     -72.336   1.718 -37.648  1.00  0.00           H  
ATOM   3492  HA  ARG A 221     -73.785   3.278 -35.729  1.00  0.00           H  
ATOM   3493 1HB  ARG A 221     -74.638   0.883 -37.383  1.00  0.00           H  
ATOM   3494 2HB  ARG A 221     -75.745   1.800 -36.374  1.00  0.00           H  
ATOM   3495 1HG  ARG A 221     -75.200   3.842 -37.694  1.00  0.00           H  
ATOM   3496 2HG  ARG A 221     -74.198   2.830 -38.762  1.00  0.00           H  
ATOM   3497 1HD  ARG A 221     -76.152   1.465 -39.276  1.00  0.00           H  
ATOM   3498 2HD  ARG A 221     -77.145   2.515 -38.239  1.00  0.00           H  
ATOM   3499  HE  ARG A 221     -76.990   4.233 -39.823  1.00  0.00           H  
ATOM   3500 1HH1 ARG A 221     -75.177   1.389 -40.807  1.00  0.00           H  
ATOM   3501 2HH1 ARG A 221     -75.032   1.904 -42.473  1.00  0.00           H  
ATOM   3502 1HH2 ARG A 221     -76.796   4.890 -41.988  1.00  0.00           H  
ATOM   3503 2HH2 ARG A 221     -75.948   3.885 -43.142  1.00  0.00           H  
ATOM   3504  N   ALA A 222     -73.210   0.137 -34.937  1.00  0.00           N  
ATOM   3505  CA  ALA A 222     -73.205  -0.792 -33.814  1.00  0.00           C  
ATOM   3506  C   ALA A 222     -72.374  -0.254 -32.657  1.00  0.00           C  
ATOM   3507  O   ALA A 222     -72.764  -0.367 -31.494  1.00  0.00           O  
ATOM   3508  CB  ALA A 222     -72.682  -2.152 -34.253  1.00  0.00           C  
ATOM   3509  H   ALA A 222     -72.830  -0.120 -35.837  1.00  0.00           H  
ATOM   3510  HA  ALA A 222     -74.231  -0.905 -33.464  1.00  0.00           H  
ATOM   3511 1HB  ALA A 222     -72.685  -2.835 -33.404  1.00  0.00           H  
ATOM   3512 2HB  ALA A 222     -73.322  -2.551 -35.041  1.00  0.00           H  
ATOM   3513 3HB  ALA A 222     -71.666  -2.046 -34.630  1.00  0.00           H  
ATOM   3514  N   MET A 223     -71.221   0.329 -33.040  1.00  0.00           N  
ATOM   3515  CA  MET A 223     -70.331   0.888 -32.029  1.00  0.00           C  
ATOM   3516  C   MET A 223     -71.009   2.016 -31.262  1.00  0.00           C  
ATOM   3517  O   MET A 223     -70.878   2.118 -30.043  1.00  0.00           O  
ATOM   3518  CB  MET A 223     -69.040   1.385 -32.677  1.00  0.00           C  
ATOM   3519  CG  MET A 223     -68.143   0.281 -33.221  1.00  0.00           C  
ATOM   3520  SD  MET A 223     -66.657   0.922 -34.018  1.00  0.00           S  
ATOM   3521  CE  MET A 223     -65.909  -0.593 -34.608  1.00  0.00           C  
ATOM   3522  H   MET A 223     -70.993   0.370 -34.024  1.00  0.00           H  
ATOM   3523  HA  MET A 223     -70.085   0.104 -31.314  1.00  0.00           H  
ATOM   3524 1HB  MET A 223     -69.282   2.054 -33.501  1.00  0.00           H  
ATOM   3525 2HB  MET A 223     -68.463   1.956 -31.949  1.00  0.00           H  
ATOM   3526 1HG  MET A 223     -67.841  -0.376 -32.406  1.00  0.00           H  
ATOM   3527 2HG  MET A 223     -68.696  -0.311 -33.949  1.00  0.00           H  
ATOM   3528 1HE  MET A 223     -64.978  -0.362 -35.125  1.00  0.00           H  
ATOM   3529 2HE  MET A 223     -65.702  -1.250 -33.762  1.00  0.00           H  
ATOM   3530 3HE  MET A 223     -66.592  -1.093 -35.296  1.00  0.00           H  
ATOM   3531  N   ASP A 224     -71.733   2.846 -32.042  1.00  0.00           N  
ATOM   3532  CA  ASP A 224     -72.435   3.968 -31.431  1.00  0.00           C  
ATOM   3533  C   ASP A 224     -73.482   3.488 -30.435  1.00  0.00           C  
ATOM   3534  O   ASP A 224     -73.635   4.060 -29.355  1.00  0.00           O  
ATOM   3535  CB  ASP A 224     -73.102   4.832 -32.504  1.00  0.00           C  
ATOM   3536  CG  ASP A 224     -72.102   5.635 -33.325  1.00  0.00           C  
ATOM   3537  OD1 ASP A 224     -70.977   5.757 -32.901  1.00  0.00           O  
ATOM   3538  OD2 ASP A 224     -72.472   6.117 -34.369  1.00  0.00           O  
ATOM   3539  H   ASP A 224     -71.776   2.674 -33.036  1.00  0.00           H  
ATOM   3540  HA  ASP A 224     -71.709   4.579 -30.894  1.00  0.00           H  
ATOM   3541 1HB  ASP A 224     -73.676   4.196 -33.179  1.00  0.00           H  
ATOM   3542 2HB  ASP A 224     -73.801   5.523 -32.033  1.00  0.00           H  
ATOM   3543  N   ALA A 225     -74.184   2.415 -30.858  1.00  0.00           N  
ATOM   3544  CA  ALA A 225     -75.218   1.855 -29.996  1.00  0.00           C  
ATOM   3545  C   ALA A 225     -74.626   1.343 -28.688  1.00  0.00           C  
ATOM   3546  O   ALA A 225     -75.246   1.453 -27.630  1.00  0.00           O  
ATOM   3547  CB  ALA A 225     -75.958   0.737 -30.715  1.00  0.00           C  
ATOM   3548  H   ALA A 225     -73.979   2.020 -31.764  1.00  0.00           H  
ATOM   3549  HA  ALA A 225     -75.925   2.648 -29.755  1.00  0.00           H  
ATOM   3550 1HB  ALA A 225     -76.727   0.328 -30.059  1.00  0.00           H  
ATOM   3551 2HB  ALA A 225     -76.424   1.131 -31.618  1.00  0.00           H  
ATOM   3552 3HB  ALA A 225     -75.256  -0.050 -30.984  1.00  0.00           H  
ATOM   3553  N   MET A 226     -73.432   0.781 -28.738  1.00  0.00           N  
ATOM   3554  CA  MET A 226     -72.913   0.005 -27.607  1.00  0.00           C  
ATOM   3555  C   MET A 226     -73.066   0.670 -26.229  1.00  0.00           C  
ATOM   3556  O   MET A 226     -73.130  -0.010 -25.204  1.00  0.00           O  
ATOM   3557  CB  MET A 226     -71.440  -0.312 -27.860  1.00  0.00           C  
ATOM   3558  CG  MET A 226     -71.194  -1.297 -28.993  1.00  0.00           C  
ATOM   3559  SD  MET A 226     -69.439  -1.604 -29.278  1.00  0.00           S  
ATOM   3560  CE  MET A 226     -69.512  -2.695 -30.697  1.00  0.00           C  
ATOM   3561  H   MET A 226     -72.871   0.891 -29.570  1.00  0.00           H  
ATOM   3562  HA  MET A 226     -73.468  -0.930 -27.546  1.00  0.00           H  
ATOM   3563 1HB  MET A 226     -70.905   0.607 -28.095  1.00  0.00           H  
ATOM   3564 2HB  MET A 226     -70.997  -0.727 -26.954  1.00  0.00           H  
ATOM   3565 1HG  MET A 226     -71.676  -2.246 -28.762  1.00  0.00           H  
ATOM   3566 2HG  MET A 226     -71.629  -0.909 -29.914  1.00  0.00           H  
ATOM   3567 1HE  MET A 226     -68.501  -2.974 -30.994  1.00  0.00           H  
ATOM   3568 2HE  MET A 226     -70.076  -3.592 -30.437  1.00  0.00           H  
ATOM   3569 3HE  MET A 226     -70.005  -2.183 -31.524  1.00  0.00           H  
ATOM   3570  N   GLY A 227     -73.128   1.999 -26.177  1.00  0.00           N  
ATOM   3571  CA  GLY A 227     -73.226   2.698 -24.886  1.00  0.00           C  
ATOM   3572  C   GLY A 227     -71.885   2.704 -24.166  1.00  0.00           C  
ATOM   3573  O   GLY A 227     -71.784   2.271 -23.018  1.00  0.00           O  
ATOM   3574  H   GLY A 227     -73.107   2.526 -27.039  1.00  0.00           H  
ATOM   3575 1HA  GLY A 227     -73.562   3.722 -25.052  1.00  0.00           H  
ATOM   3576 2HA  GLY A 227     -73.977   2.211 -24.266  1.00  0.00           H  
ATOM   3577  N   LEU A 228     -70.862   3.198 -24.854  1.00  0.00           N  
ATOM   3578  CA  LEU A 228     -69.495   3.184 -24.347  1.00  0.00           C  
ATOM   3579  C   LEU A 228     -69.143   4.465 -23.593  1.00  0.00           C  
ATOM   3580  O   LEU A 228     -69.702   5.528 -23.861  1.00  0.00           O  
ATOM   3581  CB  LEU A 228     -68.512   2.986 -25.507  1.00  0.00           C  
ATOM   3582  CG  LEU A 228     -68.344   1.542 -25.998  1.00  0.00           C  
ATOM   3583  CD1 LEU A 228     -69.660   1.048 -26.582  1.00  0.00           C  
ATOM   3584  CD2 LEU A 228     -67.230   1.484 -27.033  1.00  0.00           C  
ATOM   3585  H   LEU A 228     -71.031   3.602 -25.764  1.00  0.00           H  
ATOM   3586  HA  LEU A 228     -69.392   2.349 -23.654  1.00  0.00           H  
ATOM   3587 1HB  LEU A 228     -68.846   3.586 -26.352  1.00  0.00           H  
ATOM   3588 2HB  LEU A 228     -67.531   3.347 -25.197  1.00  0.00           H  
ATOM   3589  HG  LEU A 228     -68.090   0.898 -25.155  1.00  0.00           H  
ATOM   3590 1HD1 LEU A 228     -69.541   0.022 -26.931  1.00  0.00           H  
ATOM   3591 2HD1 LEU A 228     -70.434   1.082 -25.816  1.00  0.00           H  
ATOM   3592 3HD1 LEU A 228     -69.948   1.683 -27.419  1.00  0.00           H  
ATOM   3593 1HD2 LEU A 228     -67.110   0.457 -27.381  1.00  0.00           H  
ATOM   3594 2HD2 LEU A 228     -67.483   2.126 -27.877  1.00  0.00           H  
ATOM   3595 3HD2 LEU A 228     -66.297   1.826 -26.583  1.00  0.00           H  
ATOM   3596  N   SER A 229     -68.212   4.346 -22.650  1.00  0.00           N  
ATOM   3597  CA  SER A 229     -67.716   5.481 -21.875  1.00  0.00           C  
ATOM   3598  C   SER A 229     -66.978   6.485 -22.755  1.00  0.00           C  
ATOM   3599  O   SER A 229     -66.482   6.138 -23.827  1.00  0.00           O  
ATOM   3600  CB  SER A 229     -66.795   4.995 -20.773  1.00  0.00           C  
ATOM   3601  OG  SER A 229     -67.487   4.187 -19.861  1.00  0.00           O  
ATOM   3602  H   SER A 229     -67.825   3.434 -22.453  1.00  0.00           H  
ATOM   3603  HA  SER A 229     -68.568   5.991 -21.423  1.00  0.00           H  
ATOM   3604 1HB  SER A 229     -65.971   4.431 -21.210  1.00  0.00           H  
ATOM   3605 2HB  SER A 229     -66.367   5.850 -20.253  1.00  0.00           H  
ATOM   3606  HG  SER A 229     -66.818   3.673 -19.402  1.00  0.00           H  
ATOM   3607  N   PRO A 230     -66.912   7.730 -22.290  1.00  0.00           N  
ATOM   3608  CA  PRO A 230     -66.445   8.841 -23.111  1.00  0.00           C  
ATOM   3609  C   PRO A 230     -65.030   8.614 -23.648  1.00  0.00           C  
ATOM   3610  O   PRO A 230     -64.633   9.208 -24.650  1.00  0.00           O  
ATOM   3611  CB  PRO A 230     -66.492  10.021 -22.135  1.00  0.00           C  
ATOM   3612  CG  PRO A 230     -67.519   9.623 -21.130  1.00  0.00           C  
ATOM   3613  CD  PRO A 230     -67.335   8.137 -20.975  1.00  0.00           C  
ATOM   3614  HA  PRO A 230     -67.145   8.992 -23.947  1.00  0.00           H  
ATOM   3615 1HB  PRO A 230     -65.499  10.182 -21.691  1.00  0.00           H  
ATOM   3616 2HB  PRO A 230     -66.757  10.944 -22.673  1.00  0.00           H  
ATOM   3617 1HG  PRO A 230     -67.360  10.170 -20.188  1.00  0.00           H  
ATOM   3618 2HG  PRO A 230     -68.524   9.891 -21.487  1.00  0.00           H  
ATOM   3619 1HD  PRO A 230     -66.564   7.940 -20.216  1.00  0.00           H  
ATOM   3620 2HD  PRO A 230     -68.291   7.677 -20.687  1.00  0.00           H  
ATOM   3621  N   VAL A 231     -64.260   7.752 -22.984  1.00  0.00           N  
ATOM   3622  CA  VAL A 231     -62.924   7.409 -23.473  1.00  0.00           C  
ATOM   3623  C   VAL A 231     -62.979   6.187 -24.390  1.00  0.00           C  
ATOM   3624  O   VAL A 231     -62.232   6.096 -25.364  1.00  0.00           O  
ATOM   3625  CB  VAL A 231     -61.977   7.121 -22.293  1.00  0.00           C  
ATOM   3626  CG1 VAL A 231     -60.624   6.643 -22.799  1.00  0.00           C  
ATOM   3627  CG2 VAL A 231     -61.822   8.370 -21.438  1.00  0.00           C  
ATOM   3628  H   VAL A 231     -64.610   7.334 -22.134  1.00  0.00           H  
ATOM   3629  HA  VAL A 231     -62.533   8.256 -24.037  1.00  0.00           H  
ATOM   3630  HB  VAL A 231     -62.397   6.316 -21.689  1.00  0.00           H  
ATOM   3631 1HG1 VAL A 231     -59.968   6.444 -21.952  1.00  0.00           H  
ATOM   3632 2HG1 VAL A 231     -60.755   5.729 -23.378  1.00  0.00           H  
ATOM   3633 3HG1 VAL A 231     -60.179   7.412 -23.429  1.00  0.00           H  
ATOM   3634 1HG2 VAL A 231     -61.152   8.159 -20.605  1.00  0.00           H  
ATOM   3635 2HG2 VAL A 231     -61.407   9.176 -22.043  1.00  0.00           H  
ATOM   3636 3HG2 VAL A 231     -62.796   8.670 -21.052  1.00  0.00           H  
ATOM   3637  N   GLU A 232     -63.870   5.294 -24.034  1.00  0.00           N  
ATOM   3638  CA  GLU A 232     -64.323   4.182 -24.862  1.00  0.00           C  
ATOM   3639  C   GLU A 232     -64.927   4.680 -26.169  1.00  0.00           C  
ATOM   3640  O   GLU A 232     -64.688   4.108 -27.232  1.00  0.00           O  
ATOM   3641  CB  GLU A 232     -65.349   3.336 -24.104  1.00  0.00           C  
ATOM   3642  CG  GLU A 232     -64.769   2.528 -22.951  1.00  0.00           C  
ATOM   3643  CD  GLU A 232     -65.817   1.775 -22.180  1.00  0.00           C  
ATOM   3644  OE1 GLU A 232     -66.978   1.959 -22.456  1.00  0.00           O  
ATOM   3645  OE2 GLU A 232     -65.455   1.013 -21.314  1.00  0.00           O  
ATOM   3646  H   GLU A 232     -64.292   5.358 -23.118  1.00  0.00           H  
ATOM   3647  HA  GLU A 232     -63.463   3.557 -25.101  1.00  0.00           H  
ATOM   3648 1HB  GLU A 232     -66.128   3.983 -23.701  1.00  0.00           H  
ATOM   3649 2HB  GLU A 232     -65.826   2.639 -24.794  1.00  0.00           H  
ATOM   3650 1HG  GLU A 232     -64.044   1.818 -23.347  1.00  0.00           H  
ATOM   3651 2HG  GLU A 232     -64.244   3.203 -22.277  1.00  0.00           H  
ATOM   3652  N   LYS A 233     -65.713   5.766 -26.027  1.00  0.00           N  
ATOM   3653  CA  LYS A 233     -66.352   6.343 -27.203  1.00  0.00           C  
ATOM   3654  C   LYS A 233     -65.317   6.840 -28.204  1.00  0.00           C  
ATOM   3655  O   LYS A 233     -65.468   6.653 -29.412  1.00  0.00           O  
ATOM   3656  CB  LYS A 233     -67.284   7.487 -26.799  1.00  0.00           C  
ATOM   3657  CG  LYS A 233     -68.039   8.123 -27.959  1.00  0.00           C  
ATOM   3658  CD  LYS A 233     -69.004   9.193 -27.470  1.00  0.00           C  
ATOM   3659  CE  LYS A 233     -69.828   9.762 -28.615  1.00  0.00           C  
ATOM   3660  NZ  LYS A 233     -68.982  10.484 -29.604  1.00  0.00           N  
ATOM   3661  H   LYS A 233     -65.846   6.160 -25.106  1.00  0.00           H  
ATOM   3662  HA  LYS A 233     -66.943   5.568 -27.691  1.00  0.00           H  
ATOM   3663 1HB  LYS A 233     -68.019   7.122 -26.081  1.00  0.00           H  
ATOM   3664 2HB  LYS A 233     -66.707   8.270 -26.307  1.00  0.00           H  
ATOM   3665 1HG  LYS A 233     -67.329   8.575 -28.652  1.00  0.00           H  
ATOM   3666 2HG  LYS A 233     -68.601   7.355 -28.491  1.00  0.00           H  
ATOM   3667 1HD  LYS A 233     -69.677   8.764 -26.726  1.00  0.00           H  
ATOM   3668 2HD  LYS A 233     -68.443  10.002 -27.002  1.00  0.00           H  
ATOM   3669 1HE  LYS A 233     -70.350   8.953 -29.124  1.00  0.00           H  
ATOM   3670 2HE  LYS A 233     -70.572  10.453 -28.220  1.00  0.00           H  
ATOM   3671 1HZ  LYS A 233     -69.565  10.846 -30.346  1.00  0.00           H  
ATOM   3672 2HZ  LYS A 233     -68.507  11.249 -29.146  1.00  0.00           H  
ATOM   3673 3HZ  LYS A 233     -68.300   9.848 -29.992  1.00  0.00           H  
ATOM   3674  N   LYS A 234     -64.272   7.475 -27.637  1.00  0.00           N  
ATOM   3675  CA  LYS A 234     -63.209   7.998 -28.485  1.00  0.00           C  
ATOM   3676  C   LYS A 234     -62.513   6.880 -29.251  1.00  0.00           C  
ATOM   3677  O   LYS A 234     -62.204   7.024 -30.434  1.00  0.00           O  
ATOM   3678  CB  LYS A 234     -62.191   8.775 -27.649  1.00  0.00           C  
ATOM   3679  CG  LYS A 234     -62.719  10.080 -27.069  1.00  0.00           C  
ATOM   3680  CD  LYS A 234     -63.014  11.093 -28.164  1.00  0.00           C  
ATOM   3681  CE  LYS A 234     -63.470  12.423 -27.582  1.00  0.00           C  
ATOM   3682  NZ  LYS A 234     -63.792  13.415 -28.644  1.00  0.00           N  
ATOM   3683  H   LYS A 234     -64.245   7.577 -26.632  1.00  0.00           H  
ATOM   3684  HA  LYS A 234     -63.651   8.677 -29.215  1.00  0.00           H  
ATOM   3685 1HB  LYS A 234     -61.850   8.154 -26.821  1.00  0.00           H  
ATOM   3686 2HB  LYS A 234     -61.320   9.010 -28.262  1.00  0.00           H  
ATOM   3687 1HG  LYS A 234     -63.634   9.886 -26.509  1.00  0.00           H  
ATOM   3688 2HG  LYS A 234     -61.980  10.500 -26.387  1.00  0.00           H  
ATOM   3689 1HD  LYS A 234     -62.115  11.257 -28.761  1.00  0.00           H  
ATOM   3690 2HD  LYS A 234     -63.796  10.706 -28.817  1.00  0.00           H  
ATOM   3691 1HE  LYS A 234     -64.355  12.266 -26.968  1.00  0.00           H  
ATOM   3692 2HE  LYS A 234     -62.683  12.832 -26.948  1.00  0.00           H  
ATOM   3693 1HZ  LYS A 234     -64.089  14.281 -28.217  1.00  0.00           H  
ATOM   3694 2HZ  LYS A 234     -62.972  13.582 -29.209  1.00  0.00           H  
ATOM   3695 3HZ  LYS A 234     -64.534  13.055 -29.227  1.00  0.00           H  
ATOM   3696  N   VAL A 235     -62.291   5.773 -28.513  1.00  0.00           N  
ATOM   3697  CA  VAL A 235     -61.632   4.626 -29.127  1.00  0.00           C  
ATOM   3698  C   VAL A 235     -62.458   4.070 -30.280  1.00  0.00           C  
ATOM   3699  O   VAL A 235     -61.918   3.713 -31.327  1.00  0.00           O  
ATOM   3700  CB  VAL A 235     -61.402   3.518 -28.082  1.00  0.00           C  
ATOM   3701  CG1 VAL A 235     -60.901   2.248 -28.754  1.00  0.00           C  
ATOM   3702  CG2 VAL A 235     -60.414   3.997 -27.029  1.00  0.00           C  
ATOM   3703  H   VAL A 235     -62.585   5.759 -27.546  1.00  0.00           H  
ATOM   3704  HA  VAL A 235     -60.664   4.949 -29.514  1.00  0.00           H  
ATOM   3705  HB  VAL A 235     -62.353   3.277 -27.607  1.00  0.00           H  
ATOM   3706 1HG1 VAL A 235     -60.744   1.476 -28.000  1.00  0.00           H  
ATOM   3707 2HG1 VAL A 235     -61.640   1.904 -29.477  1.00  0.00           H  
ATOM   3708 3HG1 VAL A 235     -59.960   2.453 -29.263  1.00  0.00           H  
ATOM   3709 1HG2 VAL A 235     -60.257   3.209 -26.293  1.00  0.00           H  
ATOM   3710 2HG2 VAL A 235     -59.465   4.244 -27.505  1.00  0.00           H  
ATOM   3711 3HG2 VAL A 235     -60.812   4.882 -26.533  1.00  0.00           H  
ATOM   3712  N   ALA A 236     -63.781   4.019 -30.026  1.00  0.00           N  
ATOM   3713  CA  ALA A 236     -64.685   3.505 -31.049  1.00  0.00           C  
ATOM   3714  C   ALA A 236     -64.643   4.369 -32.304  1.00  0.00           C  
ATOM   3715  O   ALA A 236     -64.643   3.856 -33.423  1.00  0.00           O  
ATOM   3716  CB  ALA A 236     -66.105   3.424 -30.510  1.00  0.00           C  
ATOM   3717  H   ALA A 236     -64.123   4.337 -29.130  1.00  0.00           H  
ATOM   3718  HA  ALA A 236     -64.353   2.503 -31.322  1.00  0.00           H  
ATOM   3719 1HB  ALA A 236     -66.768   3.040 -31.285  1.00  0.00           H  
ATOM   3720 2HB  ALA A 236     -66.130   2.757 -29.648  1.00  0.00           H  
ATOM   3721 3HB  ALA A 236     -66.437   4.417 -30.209  1.00  0.00           H  
ATOM   3722  N   GLU A 237     -64.607   5.693 -32.052  1.00  0.00           N  
ATOM   3723  CA  GLU A 237     -64.563   6.631 -33.168  1.00  0.00           C  
ATOM   3724  C   GLU A 237     -63.301   6.439 -33.999  1.00  0.00           C  
ATOM   3725  O   GLU A 237     -63.344   6.479 -35.229  1.00  0.00           O  
ATOM   3726  CB  GLU A 237     -64.635   8.072 -32.657  1.00  0.00           C  
ATOM   3727  CG  GLU A 237     -65.986   8.468 -32.080  1.00  0.00           C  
ATOM   3728  CD  GLU A 237     -65.996   9.862 -31.516  1.00  0.00           C  
ATOM   3729  OE1 GLU A 237     -64.954  10.470 -31.467  1.00  0.00           O  
ATOM   3730  OE2 GLU A 237     -67.048  10.319 -31.134  1.00  0.00           O  
ATOM   3731  H   GLU A 237     -64.611   6.012 -31.093  1.00  0.00           H  
ATOM   3732  HA  GLU A 237     -65.425   6.445 -33.810  1.00  0.00           H  
ATOM   3733 1HB  GLU A 237     -63.883   8.221 -31.881  1.00  0.00           H  
ATOM   3734 2HB  GLU A 237     -64.405   8.759 -33.472  1.00  0.00           H  
ATOM   3735 1HG  GLU A 237     -66.739   8.400 -32.865  1.00  0.00           H  
ATOM   3736 2HG  GLU A 237     -66.255   7.762 -31.295  1.00  0.00           H  
ATOM   3737  N   THR A 238     -62.191   6.230 -33.263  1.00  0.00           N  
ATOM   3738  CA  THR A 238     -60.914   6.030 -33.938  1.00  0.00           C  
ATOM   3739  C   THR A 238     -60.944   4.784 -34.814  1.00  0.00           C  
ATOM   3740  O   THR A 238     -60.432   4.789 -35.934  1.00  0.00           O  
ATOM   3741  CB  THR A 238     -59.762   5.920 -32.922  1.00  0.00           C  
ATOM   3742  OG1 THR A 238     -59.666   7.138 -32.171  1.00  0.00           O  
ATOM   3743  CG2 THR A 238     -58.444   5.665 -33.637  1.00  0.00           C  
ATOM   3744  H   THR A 238     -62.264   6.216 -32.256  1.00  0.00           H  
ATOM   3745  HA  THR A 238     -60.725   6.889 -34.581  1.00  0.00           H  
ATOM   3746  HB  THR A 238     -59.961   5.099 -32.233  1.00  0.00           H  
ATOM   3747  HG1 THR A 238     -60.491   7.290 -31.704  1.00  0.00           H  
ATOM   3748 1HG2 THR A 238     -57.641   5.590 -32.903  1.00  0.00           H  
ATOM   3749 2HG2 THR A 238     -58.510   4.734 -34.199  1.00  0.00           H  
ATOM   3750 3HG2 THR A 238     -58.235   6.487 -34.320  1.00  0.00           H  
ATOM   3751  N   LEU A 239     -61.566   3.732 -34.244  1.00  0.00           N  
ATOM   3752  CA  LEU A 239     -61.665   2.477 -34.980  1.00  0.00           C  
ATOM   3753  C   LEU A 239     -62.466   2.652 -36.263  1.00  0.00           C  
ATOM   3754  O   LEU A 239     -62.105   2.114 -37.310  1.00  0.00           O  
ATOM   3755  CB  LEU A 239     -62.318   1.400 -34.105  1.00  0.00           C  
ATOM   3756  CG  LEU A 239     -61.479   0.907 -32.919  1.00  0.00           C  
ATOM   3757  CD1 LEU A 239     -62.323  -0.014 -32.047  1.00  0.00           C  
ATOM   3758  CD2 LEU A 239     -60.241   0.189 -33.435  1.00  0.00           C  
ATOM   3759  H   LEU A 239     -61.953   3.832 -33.316  1.00  0.00           H  
ATOM   3760  HA  LEU A 239     -60.659   2.152 -35.244  1.00  0.00           H  
ATOM   3761 1HB  LEU A 239     -63.252   1.793 -33.709  1.00  0.00           H  
ATOM   3762 2HB  LEU A 239     -62.547   0.536 -34.730  1.00  0.00           H  
ATOM   3763  HG  LEU A 239     -61.177   1.759 -32.308  1.00  0.00           H  
ATOM   3764 1HD1 LEU A 239     -61.727  -0.364 -31.204  1.00  0.00           H  
ATOM   3765 2HD1 LEU A 239     -63.191   0.531 -31.676  1.00  0.00           H  
ATOM   3766 3HD1 LEU A 239     -62.654  -0.868 -32.636  1.00  0.00           H  
ATOM   3767 1HD2 LEU A 239     -59.645  -0.161 -32.592  1.00  0.00           H  
ATOM   3768 2HD2 LEU A 239     -60.543  -0.664 -34.044  1.00  0.00           H  
ATOM   3769 3HD2 LEU A 239     -59.648   0.875 -34.040  1.00  0.00           H  
ATOM   3770  N   ILE A 240     -63.560   3.427 -36.120  1.00  0.00           N  
ATOM   3771  CA  ILE A 240     -64.414   3.676 -37.276  1.00  0.00           C  
ATOM   3772  C   ILE A 240     -63.656   4.411 -38.373  1.00  0.00           C  
ATOM   3773  O   ILE A 240     -63.798   4.098 -39.555  1.00  0.00           O  
ATOM   3774  CB  ILE A 240     -65.657   4.491 -36.875  1.00  0.00           C  
ATOM   3775  CG1 ILE A 240     -66.576   3.658 -35.978  1.00  0.00           C  
ATOM   3776  CG2 ILE A 240     -66.403   4.966 -38.112  1.00  0.00           C  
ATOM   3777  CD1 ILE A 240     -67.675   4.459 -35.318  1.00  0.00           C  
ATOM   3778  H   ILE A 240     -63.768   3.821 -35.214  1.00  0.00           H  
ATOM   3779  HA  ILE A 240     -64.745   2.717 -37.674  1.00  0.00           H  
ATOM   3780  HB  ILE A 240     -65.350   5.359 -36.292  1.00  0.00           H  
ATOM   3781 1HG1 ILE A 240     -67.037   2.865 -36.566  1.00  0.00           H  
ATOM   3782 2HG1 ILE A 240     -65.986   3.182 -35.195  1.00  0.00           H  
ATOM   3783 1HG2 ILE A 240     -67.279   5.540 -37.811  1.00  0.00           H  
ATOM   3784 2HG2 ILE A 240     -65.747   5.594 -38.714  1.00  0.00           H  
ATOM   3785 3HG2 ILE A 240     -66.719   4.104 -38.700  1.00  0.00           H  
ATOM   3786 1HD1 ILE A 240     -68.284   3.800 -34.699  1.00  0.00           H  
ATOM   3787 2HD1 ILE A 240     -67.234   5.238 -34.695  1.00  0.00           H  
ATOM   3788 3HD1 ILE A 240     -68.301   4.917 -36.083  1.00  0.00           H  
ATOM   3789  N   LYS A 241     -62.853   5.394 -37.915  1.00  0.00           N  
ATOM   3790  CA  LYS A 241     -62.070   6.175 -38.864  1.00  0.00           C  
ATOM   3791  C   LYS A 241     -61.081   5.295 -39.619  1.00  0.00           C  
ATOM   3792  O   LYS A 241     -60.897   5.447 -40.826  1.00  0.00           O  
ATOM   3793  CB  LYS A 241     -61.328   7.304 -38.146  1.00  0.00           C  
ATOM   3794  CG  LYS A 241     -60.504   8.198 -39.062  1.00  0.00           C  
ATOM   3795  CD  LYS A 241     -61.393   8.990 -40.009  1.00  0.00           C  
ATOM   3796  CE  LYS A 241     -60.580   9.959 -40.854  1.00  0.00           C  
ATOM   3797  NZ  LYS A 241     -61.434  10.715 -41.810  1.00  0.00           N  
ATOM   3798  H   LYS A 241     -62.810   5.571 -36.922  1.00  0.00           H  
ATOM   3799  HA  LYS A 241     -62.750   6.615 -39.595  1.00  0.00           H  
ATOM   3800 1HB  LYS A 241     -62.046   7.934 -37.620  1.00  0.00           H  
ATOM   3801 2HB  LYS A 241     -60.656   6.880 -37.399  1.00  0.00           H  
ATOM   3802 1HG  LYS A 241     -59.917   8.893 -38.461  1.00  0.00           H  
ATOM   3803 2HG  LYS A 241     -59.819   7.585 -39.648  1.00  0.00           H  
ATOM   3804 1HD  LYS A 241     -61.925   8.303 -40.669  1.00  0.00           H  
ATOM   3805 2HD  LYS A 241     -62.127   9.553 -39.432  1.00  0.00           H  
ATOM   3806 1HE  LYS A 241     -60.068  10.667 -40.204  1.00  0.00           H  
ATOM   3807 2HE  LYS A 241     -59.827   9.407 -41.417  1.00  0.00           H  
ATOM   3808 1HZ  LYS A 241     -60.858  11.345 -42.351  1.00  0.00           H  
ATOM   3809 2HZ  LYS A 241     -61.899  10.068 -42.431  1.00  0.00           H  
ATOM   3810 3HZ  LYS A 241     -62.124  11.246 -41.298  1.00  0.00           H  
ATOM   3811  N   ILE A 242     -60.467   4.380 -38.844  1.00  0.00           N  
ATOM   3812  CA  ILE A 242     -59.496   3.472 -39.444  1.00  0.00           C  
ATOM   3813  C   ILE A 242     -60.147   2.593 -40.504  1.00  0.00           C  
ATOM   3814  O   ILE A 242     -59.573   2.358 -41.567  1.00  0.00           O  
ATOM   3815  CB  ILE A 242     -58.838   2.583 -38.373  1.00  0.00           C  
ATOM   3816  CG1 ILE A 242     -57.953   3.425 -37.450  1.00  0.00           C  
ATOM   3817  CG2 ILE A 242     -58.028   1.474 -39.026  1.00  0.00           C  
ATOM   3818  CD1 ILE A 242     -57.486   2.691 -36.214  1.00  0.00           C  
ATOM   3819  H   ILE A 242     -60.690   4.339 -37.859  1.00  0.00           H  
ATOM   3820  HA  ILE A 242     -58.718   4.065 -39.924  1.00  0.00           H  
ATOM   3821  HB  ILE A 242     -59.610   2.136 -37.747  1.00  0.00           H  
ATOM   3822 1HG1 ILE A 242     -57.074   3.763 -37.999  1.00  0.00           H  
ATOM   3823 2HG1 ILE A 242     -58.499   4.314 -37.133  1.00  0.00           H  
ATOM   3824 1HG2 ILE A 242     -57.570   0.856 -38.254  1.00  0.00           H  
ATOM   3825 2HG2 ILE A 242     -58.684   0.859 -39.641  1.00  0.00           H  
ATOM   3826 3HG2 ILE A 242     -57.249   1.911 -39.650  1.00  0.00           H  
ATOM   3827 1HD1 ILE A 242     -56.865   3.353 -35.610  1.00  0.00           H  
ATOM   3828 2HD1 ILE A 242     -58.352   2.375 -35.631  1.00  0.00           H  
ATOM   3829 3HD1 ILE A 242     -56.906   1.817 -36.507  1.00  0.00           H  
ATOM   3830  N   ALA A 243     -61.364   2.128 -40.154  1.00  0.00           N  
ATOM   3831  CA  ALA A 243     -62.095   1.275 -41.082  1.00  0.00           C  
ATOM   3832  C   ALA A 243     -62.407   2.011 -42.379  1.00  0.00           C  
ATOM   3833  O   ALA A 243     -62.294   1.446 -43.467  1.00  0.00           O  
ATOM   3834  CB  ALA A 243     -63.378   0.770 -40.439  1.00  0.00           C  
ATOM   3835  H   ALA A 243     -61.746   2.380 -39.254  1.00  0.00           H  
ATOM   3836  HA  ALA A 243     -61.463   0.421 -41.327  1.00  0.00           H  
ATOM   3837 1HB  ALA A 243     -63.913   0.134 -41.144  1.00  0.00           H  
ATOM   3838 2HB  ALA A 243     -63.136   0.196 -39.544  1.00  0.00           H  
ATOM   3839 3HB  ALA A 243     -64.006   1.617 -40.167  1.00  0.00           H  
ATOM   3840  N   ARG A 244     -62.801   3.288 -42.198  1.00  0.00           N  
ATOM   3841  CA  ARG A 244     -63.128   4.104 -43.361  1.00  0.00           C  
ATOM   3842  C   ARG A 244     -61.919   4.279 -44.270  1.00  0.00           C  
ATOM   3843  O   ARG A 244     -62.036   4.215 -45.494  1.00  0.00           O  
ATOM   3844  CB  ARG A 244     -63.636   5.472 -42.928  1.00  0.00           C  
ATOM   3845  CG  ARG A 244     -65.014   5.469 -42.285  1.00  0.00           C  
ATOM   3846  CD  ARG A 244     -65.415   6.828 -41.839  1.00  0.00           C  
ATOM   3847  NE  ARG A 244     -66.732   6.830 -41.224  1.00  0.00           N  
ATOM   3848  CZ  ARG A 244     -67.285   7.891 -40.605  1.00  0.00           C  
ATOM   3849  NH1 ARG A 244     -66.625   9.025 -40.528  1.00  0.00           N  
ATOM   3850  NH2 ARG A 244     -68.492   7.791 -40.075  1.00  0.00           N  
ATOM   3851  H   ARG A 244     -62.861   3.656 -41.260  1.00  0.00           H  
ATOM   3852  HA  ARG A 244     -63.916   3.603 -43.924  1.00  0.00           H  
ATOM   3853 1HB  ARG A 244     -62.940   5.909 -42.214  1.00  0.00           H  
ATOM   3854 2HB  ARG A 244     -63.677   6.135 -43.793  1.00  0.00           H  
ATOM   3855 1HG  ARG A 244     -65.751   5.113 -43.005  1.00  0.00           H  
ATOM   3856 2HG  ARG A 244     -65.008   4.810 -41.416  1.00  0.00           H  
ATOM   3857 1HD  ARG A 244     -64.696   7.198 -41.109  1.00  0.00           H  
ATOM   3858 2HD  ARG A 244     -65.438   7.500 -42.697  1.00  0.00           H  
ATOM   3859  HE  ARG A 244     -67.270   5.975 -41.262  1.00  0.00           H  
ATOM   3860 1HH1 ARG A 244     -65.703   9.101 -40.933  1.00  0.00           H  
ATOM   3861 2HH1 ARG A 244     -67.040   9.820 -40.064  1.00  0.00           H  
ATOM   3862 1HH2 ARG A 244     -69.000   6.919 -40.134  1.00  0.00           H  
ATOM   3863 2HH2 ARG A 244     -68.907   8.586 -39.611  1.00  0.00           H  
ATOM   3864  N   ASN A 245     -60.766   4.500 -43.605  1.00  0.00           N  
ATOM   3865  CA  ASN A 245     -59.531   4.683 -44.360  1.00  0.00           C  
ATOM   3866  C   ASN A 245     -59.189   3.438 -45.166  1.00  0.00           C  
ATOM   3867  O   ASN A 245     -58.765   3.530 -46.318  1.00  0.00           O  
ATOM   3868  CB  ASN A 245     -58.387   5.049 -43.432  1.00  0.00           C  
ATOM   3869  CG  ASN A 245     -58.486   6.458 -42.920  1.00  0.00           C  
ATOM   3870  OD1 ASN A 245     -59.110   7.319 -43.551  1.00  0.00           O  
ATOM   3871  ND2 ASN A 245     -57.884   6.712 -41.786  1.00  0.00           N  
ATOM   3872  H   ASN A 245     -60.780   4.536 -42.596  1.00  0.00           H  
ATOM   3873  HA  ASN A 245     -59.677   5.498 -45.070  1.00  0.00           H  
ATOM   3874 1HB  ASN A 245     -58.375   4.365 -42.582  1.00  0.00           H  
ATOM   3875 2HB  ASN A 245     -57.440   4.932 -43.959  1.00  0.00           H  
ATOM   3876 1HD2 ASN A 245     -57.917   7.633 -41.397  1.00  0.00           H  
ATOM   3877 2HD2 ASN A 245     -57.391   5.985 -41.309  1.00  0.00           H  
ATOM   3878  N   LEU A 246     -59.397   2.283 -44.501  1.00  0.00           N  
ATOM   3879  CA  LEU A 246     -59.109   1.016 -45.162  1.00  0.00           C  
ATOM   3880  C   LEU A 246     -59.987   0.825 -46.391  1.00  0.00           C  
ATOM   3881  O   LEU A 246     -59.521   0.362 -47.433  1.00  0.00           O  
ATOM   3882  CB  LEU A 246     -59.321  -0.150 -44.188  1.00  0.00           C  
ATOM   3883  CG  LEU A 246     -59.028  -1.547 -44.749  1.00  0.00           C  
ATOM   3884  CD1 LEU A 246     -57.573  -1.622 -45.190  1.00  0.00           C  
ATOM   3885  CD2 LEU A 246     -59.333  -2.595 -43.689  1.00  0.00           C  
ATOM   3886  H   LEU A 246     -59.748   2.318 -43.554  1.00  0.00           H  
ATOM   3887  HA  LEU A 246     -58.067   1.021 -45.480  1.00  0.00           H  
ATOM   3888 1HB  LEU A 246     -58.680   0.000 -43.321  1.00  0.00           H  
ATOM   3889 2HB  LEU A 246     -60.359  -0.138 -43.853  1.00  0.00           H  
ATOM   3890  HG  LEU A 246     -59.652  -1.726 -45.626  1.00  0.00           H  
ATOM   3891 1HD1 LEU A 246     -57.364  -2.615 -45.589  1.00  0.00           H  
ATOM   3892 2HD1 LEU A 246     -57.387  -0.876 -45.962  1.00  0.00           H  
ATOM   3893 3HD1 LEU A 246     -56.924  -1.431 -44.336  1.00  0.00           H  
ATOM   3894 1HD2 LEU A 246     -59.125  -3.588 -44.088  1.00  0.00           H  
ATOM   3895 2HD2 LEU A 246     -58.709  -2.418 -42.813  1.00  0.00           H  
ATOM   3896 3HD2 LEU A 246     -60.384  -2.530 -43.405  1.00  0.00           H  
ATOM   3897  N   VAL A 247     -61.269   1.204 -46.211  1.00  0.00           N  
ATOM   3898  CA  VAL A 247     -62.214   1.074 -47.312  1.00  0.00           C  
ATOM   3899  C   VAL A 247     -61.800   1.937 -48.498  1.00  0.00           C  
ATOM   3900  O   VAL A 247     -61.985   1.551 -49.652  1.00  0.00           O  
ATOM   3901  CB  VAL A 247     -63.627   1.479 -46.853  1.00  0.00           C  
ATOM   3902  CG1 VAL A 247     -64.577   1.533 -48.041  1.00  0.00           C  
ATOM   3903  CG2 VAL A 247     -64.131   0.501 -45.803  1.00  0.00           C  
ATOM   3904  H   VAL A 247     -61.551   1.573 -45.314  1.00  0.00           H  
ATOM   3905  HA  VAL A 247     -62.234   0.031 -47.629  1.00  0.00           H  
ATOM   3906  HB  VAL A 247     -63.588   2.482 -46.428  1.00  0.00           H  
ATOM   3907 1HG1 VAL A 247     -65.572   1.821 -47.698  1.00  0.00           H  
ATOM   3908 2HG1 VAL A 247     -64.216   2.265 -48.762  1.00  0.00           H  
ATOM   3909 3HG1 VAL A 247     -64.627   0.551 -48.512  1.00  0.00           H  
ATOM   3910 1HG2 VAL A 247     -65.131   0.794 -45.483  1.00  0.00           H  
ATOM   3911 2HG2 VAL A 247     -64.165  -0.503 -46.228  1.00  0.00           H  
ATOM   3912 3HG2 VAL A 247     -63.459   0.509 -44.946  1.00  0.00           H  
ATOM   3913  N   GLU A 248     -61.240   3.108 -48.251  1.00  0.00           N  
ATOM   3914  CA  GLU A 248     -60.832   3.980 -49.366  1.00  0.00           C  
ATOM   3915  C   GLU A 248     -59.827   3.325 -50.331  1.00  0.00           C  
ATOM   3916  O   GLU A 248     -59.731   3.709 -51.496  1.00  0.00           O  
ATOM   3917  CB  GLU A 248     -60.230   5.274 -48.813  1.00  0.00           C  
ATOM   3918  CG  GLU A 248     -61.231   6.187 -48.118  1.00  0.00           C  
ATOM   3919  CD  GLU A 248     -62.279   6.725 -49.053  1.00  0.00           C  
ATOM   3920  OE1 GLU A 248     -61.929   7.454 -49.950  1.00  0.00           O  
ATOM   3921  OE2 GLU A 248     -63.430   6.407 -48.869  1.00  0.00           O  
ATOM   3922  H   GLU A 248     -61.096   3.392 -47.293  1.00  0.00           H  
ATOM   3923  HA  GLU A 248     -61.718   4.229 -49.952  1.00  0.00           H  
ATOM   3924 1HB  GLU A 248     -59.445   5.033 -48.097  1.00  0.00           H  
ATOM   3925 2HB  GLU A 248     -59.771   5.838 -49.625  1.00  0.00           H  
ATOM   3926 1HG  GLU A 248     -61.723   5.629 -47.322  1.00  0.00           H  
ATOM   3927 2HG  GLU A 248     -60.694   7.018 -47.664  1.00  0.00           H  
ATOM   3928  N   THR A 249     -59.076   2.336 -49.849  1.00  0.00           N  
ATOM   3929  CA  THR A 249     -57.933   1.801 -50.602  1.00  0.00           C  
ATOM   3930  C   THR A 249     -58.288   0.532 -51.378  1.00  0.00           C  
ATOM   3931  O   THR A 249     -59.350  -0.056 -51.173  1.00  0.00           O  
ATOM   3932  CB  THR A 249     -56.748   1.507 -49.663  1.00  0.00           C  
ATOM   3933  OG1 THR A 249     -57.115   0.477 -48.736  1.00  0.00           O  
ATOM   3934  CG2 THR A 249     -56.353   2.758 -48.895  1.00  0.00           C  
ATOM   3935  H   THR A 249     -59.299   1.945 -48.945  1.00  0.00           H  
ATOM   3936  HA  THR A 249     -57.616   2.550 -51.329  1.00  0.00           H  
ATOM   3937  HB  THR A 249     -55.896   1.162 -50.249  1.00  0.00           H  
ATOM   3938  HG1 THR A 249     -58.020   0.615 -48.447  1.00  0.00           H  
ATOM   3939 1HG2 THR A 249     -55.514   2.531 -48.237  1.00  0.00           H  
ATOM   3940 2HG2 THR A 249     -56.062   3.539 -49.597  1.00  0.00           H  
ATOM   3941 3HG2 THR A 249     -57.197   3.102 -48.299  1.00  0.00           H  
ATOM   3942  N   ASP A 250     -57.384   0.126 -52.268  1.00  0.00           N  
ATOM   3943  CA  ASP A 250     -57.598  -0.998 -53.178  1.00  0.00           C  
ATOM   3944  C   ASP A 250     -57.786  -2.320 -52.437  1.00  0.00           C  
ATOM   3945  O   ASP A 250     -58.162  -3.330 -53.033  1.00  0.00           O  
ATOM   3946  CB  ASP A 250     -56.422  -1.123 -54.149  1.00  0.00           C  
ATOM   3947  CG  ASP A 250     -56.386  -0.005 -55.183  1.00  0.00           C  
ATOM   3948  OD1 ASP A 250     -57.382   0.660 -55.345  1.00  0.00           O  
ATOM   3949  OD2 ASP A 250     -55.364   0.172 -55.802  1.00  0.00           O  
ATOM   3950  H   ASP A 250     -56.500   0.611 -52.327  1.00  0.00           H  
ATOM   3951  HA  ASP A 250     -58.506  -0.810 -53.752  1.00  0.00           H  
ATOM   3952 1HB  ASP A 250     -55.486  -1.111 -53.591  1.00  0.00           H  
ATOM   3953 2HB  ASP A 250     -56.480  -2.079 -54.671  1.00  0.00           H  
ATOM   3954  N   THR A 251     -57.523  -2.310 -51.135  1.00  0.00           N  
ATOM   3955  CA  THR A 251     -57.385  -3.546 -50.371  1.00  0.00           C  
ATOM   3956  C   THR A 251     -58.568  -4.485 -50.582  1.00  0.00           C  
ATOM   3957  O   THR A 251     -59.707  -4.042 -50.730  1.00  0.00           O  
ATOM   3958  CB  THR A 251     -57.231  -3.247 -48.868  1.00  0.00           C  
ATOM   3959  OG1 THR A 251     -56.067  -2.437 -48.657  1.00  0.00           O  
ATOM   3960  CG2 THR A 251     -57.095  -4.540 -48.078  1.00  0.00           C  
ATOM   3961  H   THR A 251     -57.415  -1.425 -50.662  1.00  0.00           H  
ATOM   3962  HA  THR A 251     -56.489  -4.065 -50.711  1.00  0.00           H  
ATOM   3963  HB  THR A 251     -58.106  -2.702 -48.515  1.00  0.00           H  
ATOM   3964  HG1 THR A 251     -56.331  -1.520 -48.551  1.00  0.00           H  
ATOM   3965 1HG2 THR A 251     -56.988  -4.309 -47.019  1.00  0.00           H  
ATOM   3966 2HG2 THR A 251     -57.984  -5.153 -48.228  1.00  0.00           H  
ATOM   3967 3HG2 THR A 251     -56.217  -5.085 -48.421  1.00  0.00           H  
ATOM   3968  N   PRO A 252     -58.283  -5.787 -50.593  1.00  0.00           N  
ATOM   3969  CA  PRO A 252     -59.254  -6.793 -51.015  1.00  0.00           C  
ATOM   3970  C   PRO A 252     -60.501  -6.755 -50.149  1.00  0.00           C  
ATOM   3971  O   PRO A 252     -60.415  -6.659 -48.925  1.00  0.00           O  
ATOM   3972  CB  PRO A 252     -58.487  -8.108 -50.841  1.00  0.00           C  
ATOM   3973  CG  PRO A 252     -57.054  -7.712 -50.946  1.00  0.00           C  
ATOM   3974  CD  PRO A 252     -56.987  -6.366 -50.276  1.00  0.00           C  
ATOM   3975  HA  PRO A 252     -59.513  -6.625 -52.071  1.00  0.00           H  
ATOM   3976 1HB  PRO A 252     -58.735  -8.562 -49.871  1.00  0.00           H  
ATOM   3977 2HB  PRO A 252     -58.790  -8.825 -51.618  1.00  0.00           H  
ATOM   3978 1HG  PRO A 252     -56.416  -8.462 -50.454  1.00  0.00           H  
ATOM   3979 2HG  PRO A 252     -56.746  -7.677 -52.001  1.00  0.00           H  
ATOM   3980 1HD  PRO A 252     -56.849  -6.500 -49.194  1.00  0.00           H  
ATOM   3981 2HD  PRO A 252     -56.158  -5.784 -50.704  1.00  0.00           H  
ATOM   3982  N   PRO A 253     -61.658  -6.832 -50.794  1.00  0.00           N  
ATOM   3983  CA  PRO A 253     -62.922  -6.624 -50.107  1.00  0.00           C  
ATOM   3984  C   PRO A 253     -63.079  -7.579 -48.933  1.00  0.00           C  
ATOM   3985  O   PRO A 253     -63.607  -7.208 -47.885  1.00  0.00           O  
ATOM   3986  CB  PRO A 253     -63.957  -6.901 -51.202  1.00  0.00           C  
ATOM   3987  CG  PRO A 253     -63.250  -6.554 -52.468  1.00  0.00           C  
ATOM   3988  CD  PRO A 253     -61.839  -7.029 -52.252  1.00  0.00           C  
ATOM   3989  HA  PRO A 253     -62.980  -5.580 -49.765  1.00  0.00           H  
ATOM   3990 1HB  PRO A 253     -64.272  -7.954 -51.165  1.00  0.00           H  
ATOM   3991 2HB  PRO A 253     -64.856  -6.290 -51.034  1.00  0.00           H  
ATOM   3992 1HG  PRO A 253     -63.737  -7.047 -53.323  1.00  0.00           H  
ATOM   3993 2HG  PRO A 253     -63.309  -5.470 -52.651  1.00  0.00           H  
ATOM   3994 1HD  PRO A 253     -61.761  -8.090 -52.533  1.00  0.00           H  
ATOM   3995 2HD  PRO A 253     -61.149  -6.417 -52.852  1.00  0.00           H  
ATOM   3996  N   GLU A 254     -62.620  -8.821 -49.097  1.00  0.00           N  
ATOM   3997  CA  GLU A 254     -62.732  -9.766 -47.991  1.00  0.00           C  
ATOM   3998  C   GLU A 254     -61.873  -9.335 -46.810  1.00  0.00           C  
ATOM   3999  O   GLU A 254     -62.294  -9.428 -45.657  1.00  0.00           O  
ATOM   4000  CB  GLU A 254     -62.325 -11.169 -48.446  1.00  0.00           C  
ATOM   4001  CG  GLU A 254     -63.265 -11.797 -49.465  1.00  0.00           C  
ATOM   4002  CD  GLU A 254     -63.018 -11.312 -50.866  1.00  0.00           C  
ATOM   4003  OE1 GLU A 254     -62.122 -10.523 -51.052  1.00  0.00           O  
ATOM   4004  OE2 GLU A 254     -63.725 -11.730 -51.752  1.00  0.00           O  
ATOM   4005  H   GLU A 254     -62.206  -9.081 -49.980  1.00  0.00           H  
ATOM   4006  HA  GLU A 254     -63.772  -9.793 -47.663  1.00  0.00           H  
ATOM   4007 1HB  GLU A 254     -61.329 -11.134 -48.887  1.00  0.00           H  
ATOM   4008 2HB  GLU A 254     -62.277 -11.832 -47.582  1.00  0.00           H  
ATOM   4009 1HG  GLU A 254     -63.140 -12.880 -49.441  1.00  0.00           H  
ATOM   4010 2HG  GLU A 254     -64.293 -11.572 -49.184  1.00  0.00           H  
ATOM   4011  N   ARG A 255     -60.659  -8.864 -47.162  1.00  0.00           N  
ATOM   4012  CA  ARG A 255     -59.739  -8.417 -46.123  1.00  0.00           C  
ATOM   4013  C   ARG A 255     -60.315  -7.239 -45.347  1.00  0.00           C  
ATOM   4014  O   ARG A 255     -60.196  -7.172 -44.123  1.00  0.00           O  
ATOM   4015  CB  ARG A 255     -58.402  -8.017 -46.728  1.00  0.00           C  
ATOM   4016  CG  ARG A 255     -57.659  -9.139 -47.435  1.00  0.00           C  
ATOM   4017  CD  ARG A 255     -57.138 -10.145 -46.473  1.00  0.00           C  
ATOM   4018  NE  ARG A 255     -58.177 -11.061 -46.031  1.00  0.00           N  
ATOM   4019  CZ  ARG A 255     -58.664 -12.079 -46.767  1.00  0.00           C  
ATOM   4020  NH1 ARG A 255     -58.197 -12.297 -47.977  1.00  0.00           N  
ATOM   4021  NH2 ARG A 255     -59.611 -12.858 -46.274  1.00  0.00           N  
ATOM   4022  H   ARG A 255     -60.410  -8.829 -48.140  1.00  0.00           H  
ATOM   4023  HA  ARG A 255     -59.574  -9.242 -45.429  1.00  0.00           H  
ATOM   4024 1HB  ARG A 255     -58.554  -7.216 -47.450  1.00  0.00           H  
ATOM   4025 2HB  ARG A 255     -57.749  -7.631 -45.944  1.00  0.00           H  
ATOM   4026 1HG  ARG A 255     -58.334  -9.644 -48.126  1.00  0.00           H  
ATOM   4027 2HG  ARG A 255     -56.815  -8.725 -47.988  1.00  0.00           H  
ATOM   4028 1HD  ARG A 255     -56.349 -10.727 -46.948  1.00  0.00           H  
ATOM   4029 2HD  ARG A 255     -56.737  -9.636 -45.597  1.00  0.00           H  
ATOM   4030  HE  ARG A 255     -58.561 -10.925 -45.105  1.00  0.00           H  
ATOM   4031 1HH1 ARG A 255     -57.473 -11.702 -48.354  1.00  0.00           H  
ATOM   4032 2HH1 ARG A 255     -58.562 -13.060 -48.529  1.00  0.00           H  
ATOM   4033 1HH2 ARG A 255     -59.970 -12.690 -45.344  1.00  0.00           H  
ATOM   4034 2HH2 ARG A 255     -59.975 -13.620 -46.826  1.00  0.00           H  
ATOM   4035  N   VAL A 256     -60.936  -6.327 -46.123  1.00  0.00           N  
ATOM   4036  CA  VAL A 256     -61.533  -5.150 -45.502  1.00  0.00           C  
ATOM   4037  C   VAL A 256     -62.642  -5.540 -44.534  1.00  0.00           C  
ATOM   4038  O   VAL A 256     -62.757  -4.975 -43.446  1.00  0.00           O  
ATOM   4039  CB  VAL A 256     -62.104  -4.209 -46.579  1.00  0.00           C  
ATOM   4040  CG1 VAL A 256     -62.901  -3.084 -45.935  1.00  0.00           C  
ATOM   4041  CG2 VAL A 256     -60.974  -3.650 -47.431  1.00  0.00           C  
ATOM   4042  H   VAL A 256     -60.977  -6.477 -47.121  1.00  0.00           H  
ATOM   4043  HA  VAL A 256     -60.757  -4.619 -44.949  1.00  0.00           H  
ATOM   4044  HB  VAL A 256     -62.793  -4.770 -47.211  1.00  0.00           H  
ATOM   4045 1HG1 VAL A 256     -63.298  -2.429 -46.711  1.00  0.00           H  
ATOM   4046 2HG1 VAL A 256     -63.726  -3.506 -45.361  1.00  0.00           H  
ATOM   4047 3HG1 VAL A 256     -62.252  -2.511 -45.274  1.00  0.00           H  
ATOM   4048 1HG2 VAL A 256     -61.386  -2.986 -48.191  1.00  0.00           H  
ATOM   4049 2HG2 VAL A 256     -60.283  -3.094 -46.798  1.00  0.00           H  
ATOM   4050 3HG2 VAL A 256     -60.444  -4.470 -47.915  1.00  0.00           H  
ATOM   4051  N   ILE A 257     -63.440  -6.528 -44.991  1.00  0.00           N  
ATOM   4052  CA  ILE A 257     -64.541  -6.998 -44.158  1.00  0.00           C  
ATOM   4053  C   ILE A 257     -64.031  -7.590 -42.852  1.00  0.00           C  
ATOM   4054  O   ILE A 257     -64.606  -7.358 -41.788  1.00  0.00           O  
ATOM   4055  CB  ILE A 257     -65.385  -8.048 -44.904  1.00  0.00           C  
ATOM   4056  CG1 ILE A 257     -66.129  -7.402 -46.075  1.00  0.00           C  
ATOM   4057  CG2 ILE A 257     -66.363  -8.718 -43.951  1.00  0.00           C  
ATOM   4058  CD1 ILE A 257     -66.761  -8.398 -47.021  1.00  0.00           C  
ATOM   4059  H   ILE A 257     -63.259  -6.925 -45.902  1.00  0.00           H  
ATOM   4060  HA  ILE A 257     -65.181  -6.148 -43.920  1.00  0.00           H  
ATOM   4061  HB  ILE A 257     -64.728  -8.807 -45.328  1.00  0.00           H  
ATOM   4062 1HG1 ILE A 257     -66.913  -6.750 -45.692  1.00  0.00           H  
ATOM   4063 2HG1 ILE A 257     -65.439  -6.781 -46.647  1.00  0.00           H  
ATOM   4064 1HG2 ILE A 257     -66.952  -9.457 -44.495  1.00  0.00           H  
ATOM   4065 2HG2 ILE A 257     -65.813  -9.210 -43.151  1.00  0.00           H  
ATOM   4066 3HG2 ILE A 257     -67.029  -7.966 -43.526  1.00  0.00           H  
ATOM   4067 1HD1 ILE A 257     -67.269  -7.864 -47.825  1.00  0.00           H  
ATOM   4068 2HD1 ILE A 257     -65.987  -9.040 -47.444  1.00  0.00           H  
ATOM   4069 3HD1 ILE A 257     -67.482  -9.007 -46.478  1.00  0.00           H  
ATOM   4070  N   GLU A 258     -62.932  -8.359 -42.994  1.00  0.00           N  
ATOM   4071  CA  GLU A 258     -62.342  -8.985 -41.818  1.00  0.00           C  
ATOM   4072  C   GLU A 258     -61.860  -7.940 -40.821  1.00  0.00           C  
ATOM   4073  O   GLU A 258     -62.041  -8.091 -39.612  1.00  0.00           O  
ATOM   4074  CB  GLU A 258     -61.178  -9.892 -42.223  1.00  0.00           C  
ATOM   4075  CG  GLU A 258     -61.593 -11.153 -42.969  1.00  0.00           C  
ATOM   4076  CD  GLU A 258     -60.421 -11.979 -43.420  1.00  0.00           C  
ATOM   4077  OE1 GLU A 258     -59.309 -11.533 -43.263  1.00  0.00           O  
ATOM   4078  OE2 GLU A 258     -60.637 -13.056 -43.923  1.00  0.00           O  
ATOM   4079  H   GLU A 258     -62.537  -8.486 -43.915  1.00  0.00           H  
ATOM   4080  HA  GLU A 258     -63.105  -9.593 -41.330  1.00  0.00           H  
ATOM   4081 1HB  GLU A 258     -60.490  -9.338 -42.861  1.00  0.00           H  
ATOM   4082 2HB  GLU A 258     -60.626 -10.196 -41.334  1.00  0.00           H  
ATOM   4083 1HG  GLU A 258     -62.220 -11.759 -42.315  1.00  0.00           H  
ATOM   4084 2HG  GLU A 258     -62.188 -10.870 -43.836  1.00  0.00           H  
ATOM   4085  N   PHE A 259     -61.244  -6.885 -41.392  1.00  0.00           N  
ATOM   4086  CA  PHE A 259     -60.735  -5.811 -40.547  1.00  0.00           C  
ATOM   4087  C   PHE A 259     -61.864  -5.133 -39.781  1.00  0.00           C  
ATOM   4088  O   PHE A 259     -61.724  -4.819 -38.599  1.00  0.00           O  
ATOM   4089  CB  PHE A 259     -59.990  -4.775 -41.390  1.00  0.00           C  
ATOM   4090  CG  PHE A 259     -59.396  -3.654 -40.586  1.00  0.00           C  
ATOM   4091  CD1 PHE A 259     -58.558  -3.918 -39.513  1.00  0.00           C  
ATOM   4092  CD2 PHE A 259     -59.674  -2.332 -40.900  1.00  0.00           C  
ATOM   4093  CE1 PHE A 259     -58.011  -2.887 -38.772  1.00  0.00           C  
ATOM   4094  CE2 PHE A 259     -59.128  -1.300 -40.163  1.00  0.00           C  
ATOM   4095  CZ  PHE A 259     -58.295  -1.578 -39.097  1.00  0.00           C  
ATOM   4096  H   PHE A 259     -61.145  -6.858 -42.397  1.00  0.00           H  
ATOM   4097  HA  PHE A 259     -60.039  -6.239 -39.824  1.00  0.00           H  
ATOM   4098 1HB  PHE A 259     -59.185  -5.263 -41.938  1.00  0.00           H  
ATOM   4099 2HB  PHE A 259     -60.671  -4.344 -42.123  1.00  0.00           H  
ATOM   4100  HD1 PHE A 259     -58.332  -4.954 -39.257  1.00  0.00           H  
ATOM   4101  HD2 PHE A 259     -60.332  -2.112 -41.742  1.00  0.00           H  
ATOM   4102  HE1 PHE A 259     -57.354  -3.110 -37.932  1.00  0.00           H  
ATOM   4103  HE2 PHE A 259     -59.354  -0.265 -40.421  1.00  0.00           H  
ATOM   4104  HZ  PHE A 259     -57.866  -0.765 -38.514  1.00  0.00           H  
ATOM   4105  N   ILE A 260     -62.976  -4.930 -40.517  1.00  0.00           N  
ATOM   4106  CA  ILE A 260     -64.131  -4.289 -39.901  1.00  0.00           C  
ATOM   4107  C   ILE A 260     -64.672  -5.121 -38.745  1.00  0.00           C  
ATOM   4108  O   ILE A 260     -65.035  -4.584 -37.698  1.00  0.00           O  
ATOM   4109  CB  ILE A 260     -65.248  -4.060 -40.936  1.00  0.00           C  
ATOM   4110  CG1 ILE A 260     -64.816  -3.010 -41.964  1.00  0.00           C  
ATOM   4111  CG2 ILE A 260     -66.534  -3.635 -40.245  1.00  0.00           C  
ATOM   4112  CD1 ILE A 260     -65.730  -2.920 -43.165  1.00  0.00           C  
ATOM   4113  H   ILE A 260     -62.987  -5.226 -41.482  1.00  0.00           H  
ATOM   4114  HA  ILE A 260     -63.821  -3.321 -39.508  1.00  0.00           H  
ATOM   4115  HB  ILE A 260     -65.429  -4.983 -41.486  1.00  0.00           H  
ATOM   4116 1HG1 ILE A 260     -64.778  -2.031 -41.489  1.00  0.00           H  
ATOM   4117 2HG1 ILE A 260     -63.811  -3.240 -42.318  1.00  0.00           H  
ATOM   4118 1HG2 ILE A 260     -67.313  -3.477 -40.991  1.00  0.00           H  
ATOM   4119 2HG2 ILE A 260     -66.849  -4.415 -39.552  1.00  0.00           H  
ATOM   4120 3HG2 ILE A 260     -66.364  -2.709 -39.696  1.00  0.00           H  
ATOM   4121 1HD1 ILE A 260     -65.359  -2.155 -43.847  1.00  0.00           H  
ATOM   4122 2HD1 ILE A 260     -65.755  -3.882 -43.676  1.00  0.00           H  
ATOM   4123 3HD1 ILE A 260     -66.735  -2.656 -42.838  1.00  0.00           H  
ATOM   4124  N   GLU A 261     -64.702  -6.446 -38.995  1.00  0.00           N  
ATOM   4125  CA  GLU A 261     -65.197  -7.355 -37.969  1.00  0.00           C  
ATOM   4126  C   GLU A 261     -64.332  -7.296 -36.716  1.00  0.00           C  
ATOM   4127  O   GLU A 261     -64.843  -7.302 -35.596  1.00  0.00           O  
ATOM   4128  CB  GLU A 261     -65.242  -8.789 -38.503  1.00  0.00           C  
ATOM   4129  CG  GLU A 261     -66.310  -9.034 -39.559  1.00  0.00           C  
ATOM   4130  CD  GLU A 261     -66.271 -10.430 -40.117  1.00  0.00           C  
ATOM   4131  OE1 GLU A 261     -65.370 -11.159 -39.781  1.00  0.00           O  
ATOM   4132  OE2 GLU A 261     -67.146 -10.767 -40.880  1.00  0.00           O  
ATOM   4133  H   GLU A 261     -64.380  -6.785 -39.890  1.00  0.00           H  
ATOM   4134  HA  GLU A 261     -66.209  -7.053 -37.697  1.00  0.00           H  
ATOM   4135 1HB  GLU A 261     -64.275  -9.045 -38.938  1.00  0.00           H  
ATOM   4136 2HB  GLU A 261     -65.422  -9.479 -37.678  1.00  0.00           H  
ATOM   4137 1HG  GLU A 261     -67.290  -8.858 -39.117  1.00  0.00           H  
ATOM   4138 2HG  GLU A 261     -66.174  -8.320 -40.370  1.00  0.00           H  
ATOM   4139  N   TYR A 262     -63.009  -7.238 -36.972  1.00  0.00           N  
ATOM   4140  CA  TYR A 262     -62.069  -7.177 -35.858  1.00  0.00           C  
ATOM   4141  C   TYR A 262     -62.280  -5.917 -35.029  1.00  0.00           C  
ATOM   4142  O   TYR A 262     -62.237  -5.956 -33.799  1.00  0.00           O  
ATOM   4143  CB  TYR A 262     -60.628  -7.240 -36.369  1.00  0.00           C  
ATOM   4144  CG  TYR A 262     -59.589  -7.222 -35.269  1.00  0.00           C  
ATOM   4145  CD1 TYR A 262     -59.656  -8.146 -34.236  1.00  0.00           C  
ATOM   4146  CD2 TYR A 262     -58.570  -6.282 -35.293  1.00  0.00           C  
ATOM   4147  CE1 TYR A 262     -58.708  -8.129 -33.232  1.00  0.00           C  
ATOM   4148  CE2 TYR A 262     -57.622  -6.265 -34.289  1.00  0.00           C  
ATOM   4149  CZ  TYR A 262     -57.688  -7.184 -33.262  1.00  0.00           C  
ATOM   4150  OH  TYR A 262     -56.744  -7.167 -32.262  1.00  0.00           O  
ATOM   4151  H   TYR A 262     -62.693  -7.239 -37.931  1.00  0.00           H  
ATOM   4152  HA  TYR A 262     -62.247  -8.034 -35.208  1.00  0.00           H  
ATOM   4153 1HB  TYR A 262     -60.489  -8.151 -36.953  1.00  0.00           H  
ATOM   4154 2HB  TYR A 262     -60.439  -6.395 -37.029  1.00  0.00           H  
ATOM   4155  HD1 TYR A 262     -60.457  -8.885 -34.217  1.00  0.00           H  
ATOM   4156  HD2 TYR A 262     -58.518  -5.555 -36.104  1.00  0.00           H  
ATOM   4157  HE1 TYR A 262     -58.760  -8.855 -32.421  1.00  0.00           H  
ATOM   4158  HE2 TYR A 262     -56.821  -5.525 -34.308  1.00  0.00           H  
ATOM   4159  HH  TYR A 262     -56.934  -7.866 -31.631  1.00  0.00           H  
ATOM   4160  N   ALA A 263     -62.509  -4.811 -35.768  1.00  0.00           N  
ATOM   4161  CA  ALA A 263     -62.729  -3.536 -35.095  1.00  0.00           C  
ATOM   4162  C   ALA A 263     -63.972  -3.584 -34.216  1.00  0.00           C  
ATOM   4163  O   ALA A 263     -63.973  -3.069 -33.098  1.00  0.00           O  
ATOM   4164  CB  ALA A 263     -62.846  -2.412 -36.115  1.00  0.00           C  
ATOM   4165  H   ALA A 263     -62.523  -4.887 -36.775  1.00  0.00           H  
ATOM   4166  HA  ALA A 263     -61.871  -3.341 -34.451  1.00  0.00           H  
ATOM   4167 1HB  ALA A 263     -63.010  -1.467 -35.597  1.00  0.00           H  
ATOM   4168 2HB  ALA A 263     -61.926  -2.353 -36.697  1.00  0.00           H  
ATOM   4169 3HB  ALA A 263     -63.684  -2.611 -36.781  1.00  0.00           H  
ATOM   4170  N   SER A 264     -65.015  -4.225 -34.783  1.00  0.00           N  
ATOM   4171  CA  SER A 264     -66.266  -4.343 -34.043  1.00  0.00           C  
ATOM   4172  C   SER A 264     -66.074  -5.137 -32.758  1.00  0.00           C  
ATOM   4173  O   SER A 264     -66.615  -4.781 -31.711  1.00  0.00           O  
ATOM   4174  CB  SER A 264     -67.322  -5.007 -34.905  1.00  0.00           C  
ATOM   4175  OG  SER A 264     -68.534  -5.127 -34.211  1.00  0.00           O  
ATOM   4176  H   SER A 264     -64.909  -4.613 -35.709  1.00  0.00           H  
ATOM   4177  HA  SER A 264     -66.607  -3.341 -33.778  1.00  0.00           H  
ATOM   4178 1HB  SER A 264     -67.474  -4.420 -35.810  1.00  0.00           H  
ATOM   4179 2HB  SER A 264     -66.975  -5.993 -35.209  1.00  0.00           H  
ATOM   4180  HG  SER A 264     -69.145  -5.552 -34.818  1.00  0.00           H  
ATOM   4181  N   LYS A 265     -65.283  -6.219 -32.900  1.00  0.00           N  
ATOM   4182  CA  LYS A 265     -65.017  -7.067 -31.743  1.00  0.00           C  
ATOM   4183  C   LYS A 265     -64.292  -6.293 -30.650  1.00  0.00           C  
ATOM   4184  O   LYS A 265     -64.600  -6.436 -29.467  1.00  0.00           O  
ATOM   4185  CB  LYS A 265     -64.197  -8.291 -32.152  1.00  0.00           C  
ATOM   4186  CG  LYS A 265     -64.961  -9.308 -32.990  1.00  0.00           C  
ATOM   4187  CD  LYS A 265     -64.076 -10.484 -33.374  1.00  0.00           C  
ATOM   4188  CE  LYS A 265     -64.835 -11.495 -34.221  1.00  0.00           C  
ATOM   4189  NZ  LYS A 265     -63.970 -12.633 -34.638  1.00  0.00           N  
ATOM   4190  H   LYS A 265     -64.887  -6.424 -33.807  1.00  0.00           H  
ATOM   4191  HA  LYS A 265     -65.970  -7.405 -31.336  1.00  0.00           H  
ATOM   4192 1HB  LYS A 265     -63.327  -7.972 -32.726  1.00  0.00           H  
ATOM   4193 2HB  LYS A 265     -63.832  -8.800 -31.260  1.00  0.00           H  
ATOM   4194 1HG  LYS A 265     -65.816  -9.678 -32.422  1.00  0.00           H  
ATOM   4195 2HG  LYS A 265     -65.330  -8.830 -33.897  1.00  0.00           H  
ATOM   4196 1HD  LYS A 265     -63.215 -10.123 -33.939  1.00  0.00           H  
ATOM   4197 2HD  LYS A 265     -63.715 -10.979 -32.472  1.00  0.00           H  
ATOM   4198 1HE  LYS A 265     -65.678 -11.885 -33.654  1.00  0.00           H  
ATOM   4199 2HE  LYS A 265     -65.222 -11.005 -35.114  1.00  0.00           H  
ATOM   4200 1HZ  LYS A 265     -64.509 -13.279 -35.197  1.00  0.00           H  
ATOM   4201 2HZ  LYS A 265     -63.193 -12.284 -35.182  1.00  0.00           H  
ATOM   4202 3HZ  LYS A 265     -63.620 -13.108 -33.818  1.00  0.00           H  
ATOM   4203  N   VAL A 266     -63.323  -5.477 -31.112  1.00  0.00           N  
ATOM   4204  CA  VAL A 266     -62.552  -4.677 -30.167  1.00  0.00           C  
ATOM   4205  C   VAL A 266     -63.446  -3.702 -29.412  1.00  0.00           C  
ATOM   4206  O   VAL A 266     -63.295  -3.512 -28.205  1.00  0.00           O  
ATOM   4207  CB  VAL A 266     -61.449  -3.894 -30.904  1.00  0.00           C  
ATOM   4208  CG1 VAL A 266     -60.775  -2.909 -29.960  1.00  0.00           C  
ATOM   4209  CG2 VAL A 266     -60.433  -4.860 -31.492  1.00  0.00           C  
ATOM   4210  H   VAL A 266     -63.148  -5.433 -32.106  1.00  0.00           H  
ATOM   4211  HA  VAL A 266     -62.082  -5.349 -29.447  1.00  0.00           H  
ATOM   4212  HB  VAL A 266     -61.904  -3.311 -31.705  1.00  0.00           H  
ATOM   4213 1HG1 VAL A 266     -59.998  -2.364 -30.498  1.00  0.00           H  
ATOM   4214 2HG1 VAL A 266     -61.514  -2.205 -29.579  1.00  0.00           H  
ATOM   4215 3HG1 VAL A 266     -60.326  -3.451 -29.128  1.00  0.00           H  
ATOM   4216 1HG2 VAL A 266     -59.657  -4.299 -32.012  1.00  0.00           H  
ATOM   4217 2HG2 VAL A 266     -59.982  -5.447 -30.691  1.00  0.00           H  
ATOM   4218 3HG2 VAL A 266     -60.930  -5.528 -32.195  1.00  0.00           H  
ATOM   4219  N   ALA A 267     -64.374  -3.103 -30.187  1.00  0.00           N  
ATOM   4220  CA  ALA A 267     -65.296  -2.146 -29.586  1.00  0.00           C  
ATOM   4221  C   ALA A 267     -66.162  -2.809 -28.523  1.00  0.00           C  
ATOM   4222  O   ALA A 267     -66.404  -2.237 -27.460  1.00  0.00           O  
ATOM   4223  CB  ALA A 267     -66.169  -1.508 -30.656  1.00  0.00           C  
ATOM   4224  H   ALA A 267     -64.412  -3.329 -31.171  1.00  0.00           H  
ATOM   4225  HA  ALA A 267     -64.707  -1.368 -29.100  1.00  0.00           H  
ATOM   4226 1HB  ALA A 267     -66.852  -0.797 -30.192  1.00  0.00           H  
ATOM   4227 2HB  ALA A 267     -65.539  -0.988 -31.377  1.00  0.00           H  
ATOM   4228 3HB  ALA A 267     -66.742  -2.280 -31.166  1.00  0.00           H  
ATOM   4229  N   ALA A 268     -66.607  -4.034 -28.868  1.00  0.00           N  
ATOM   4230  CA  ALA A 268     -67.446  -4.778 -27.937  1.00  0.00           C  
ATOM   4231  C   ALA A 268     -66.702  -5.075 -26.641  1.00  0.00           C  
ATOM   4232  O   ALA A 268     -67.266  -4.968 -25.552  1.00  0.00           O  
ATOM   4233  CB  ALA A 268     -67.930  -6.071 -28.577  1.00  0.00           C  
ATOM   4234  H   ALA A 268     -66.351  -4.415 -29.768  1.00  0.00           H  
ATOM   4235  HA  ALA A 268     -68.311  -4.161 -27.693  1.00  0.00           H  
ATOM   4236 1HB  ALA A 268     -68.555  -6.616 -27.870  1.00  0.00           H  
ATOM   4237 2HB  ALA A 268     -68.509  -5.840 -29.471  1.00  0.00           H  
ATOM   4238 3HB  ALA A 268     -67.072  -6.685 -28.850  1.00  0.00           H  
ATOM   4239  N   GLN A 269     -65.419  -5.448 -26.823  1.00  0.00           N  
ATOM   4240  CA  GLN A 269     -64.595  -5.759 -25.662  1.00  0.00           C  
ATOM   4241  C   GLN A 269     -64.438  -4.544 -24.757  1.00  0.00           C  
ATOM   4242  O   GLN A 269     -64.498  -4.659 -23.532  1.00  0.00           O  
ATOM   4243  CB  GLN A 269     -63.218  -6.264 -26.102  1.00  0.00           C  
ATOM   4244  CG  GLN A 269     -63.237  -7.638 -26.748  1.00  0.00           C  
ATOM   4245  CD  GLN A 269     -61.868  -8.063 -27.244  1.00  0.00           C  
ATOM   4246  OE1 GLN A 269     -60.881  -7.341 -27.081  1.00  0.00           O  
ATOM   4247  NE2 GLN A 269     -61.800  -9.241 -27.854  1.00  0.00           N  
ATOM   4248  H   GLN A 269     -65.052  -5.505 -27.762  1.00  0.00           H  
ATOM   4249  HA  GLN A 269     -65.087  -6.544 -25.089  1.00  0.00           H  
ATOM   4250 1HB  GLN A 269     -62.784  -5.563 -26.814  1.00  0.00           H  
ATOM   4251 2HB  GLN A 269     -62.554  -6.307 -25.239  1.00  0.00           H  
ATOM   4252 1HG  GLN A 269     -63.577  -8.369 -26.015  1.00  0.00           H  
ATOM   4253 2HG  GLN A 269     -63.918  -7.619 -27.599  1.00  0.00           H  
ATOM   4254 1HE2 GLN A 269     -60.923  -9.575 -28.202  1.00  0.00           H  
ATOM   4255 2HE2 GLN A 269     -62.625  -9.796 -27.965  1.00  0.00           H  
ATOM   4256  N   ILE A 270     -64.237  -3.389 -25.425  1.00  0.00           N  
ATOM   4257  CA  ILE A 270     -64.072  -2.150 -24.674  1.00  0.00           C  
ATOM   4258  C   ILE A 270     -65.279  -1.882 -23.783  1.00  0.00           C  
ATOM   4259  O   ILE A 270     -65.132  -1.556 -22.605  1.00  0.00           O  
ATOM   4260  CB  ILE A 270     -63.859  -0.957 -25.623  1.00  0.00           C  
ATOM   4261  CG1 ILE A 270     -62.507  -1.073 -26.332  1.00  0.00           C  
ATOM   4262  CG2 ILE A 270     -63.952   0.355 -24.858  1.00  0.00           C  
ATOM   4263  CD1 ILE A 270     -62.337  -0.110 -27.484  1.00  0.00           C  
ATOM   4264  H   ILE A 270     -64.204  -3.404 -26.434  1.00  0.00           H  
ATOM   4265  HA  ILE A 270     -63.194  -2.245 -24.037  1.00  0.00           H  
ATOM   4266  HB  ILE A 270     -64.624  -0.968 -26.399  1.00  0.00           H  
ATOM   4267 1HG1 ILE A 270     -61.705  -0.895 -25.616  1.00  0.00           H  
ATOM   4268 2HG1 ILE A 270     -62.383  -2.087 -26.715  1.00  0.00           H  
ATOM   4269 1HG2 ILE A 270     -63.798   1.187 -25.544  1.00  0.00           H  
ATOM   4270 2HG2 ILE A 270     -64.936   0.439 -24.400  1.00  0.00           H  
ATOM   4271 3HG2 ILE A 270     -63.187   0.378 -24.082  1.00  0.00           H  
ATOM   4272 1HD1 ILE A 270     -61.355  -0.253 -27.936  1.00  0.00           H  
ATOM   4273 2HD1 ILE A 270     -63.110  -0.295 -28.231  1.00  0.00           H  
ATOM   4274 3HD1 ILE A 270     -62.422   0.913 -27.119  1.00  0.00           H  
ATOM   4275  N   LYS A 271     -66.471  -2.021 -24.353  1.00  0.00           N  
ATOM   4276  CA  LYS A 271     -67.706  -1.793 -23.611  1.00  0.00           C  
ATOM   4277  C   LYS A 271     -67.789  -2.699 -22.389  1.00  0.00           C  
ATOM   4278  O   LYS A 271     -68.035  -2.235 -21.276  1.00  0.00           O  
ATOM   4279  CB  LYS A 271     -68.921  -2.013 -24.514  1.00  0.00           C  
ATOM   4280  CG  LYS A 271     -70.249  -1.602 -23.892  1.00  0.00           C  
ATOM   4281  CD  LYS A 271     -70.895  -2.763 -23.150  1.00  0.00           C  
ATOM   4282  CE  LYS A 271     -72.289  -2.400 -22.660  1.00  0.00           C  
ATOM   4283  NZ  LYS A 271     -72.909  -3.505 -21.878  1.00  0.00           N  
ATOM   4284  H   LYS A 271     -66.524  -2.291 -25.325  1.00  0.00           H  
ATOM   4285  HA  LYS A 271     -67.714  -0.760 -23.262  1.00  0.00           H  
ATOM   4286 1HB  LYS A 271     -68.795  -1.449 -25.438  1.00  0.00           H  
ATOM   4287 2HB  LYS A 271     -68.989  -3.068 -24.781  1.00  0.00           H  
ATOM   4288 1HG  LYS A 271     -70.085  -0.781 -23.193  1.00  0.00           H  
ATOM   4289 2HG  LYS A 271     -70.926  -1.260 -24.674  1.00  0.00           H  
ATOM   4290 1HD  LYS A 271     -70.964  -3.626 -23.813  1.00  0.00           H  
ATOM   4291 2HD  LYS A 271     -70.278  -3.034 -22.293  1.00  0.00           H  
ATOM   4292 1HE  LYS A 271     -72.234  -1.513 -22.031  1.00  0.00           H  
ATOM   4293 2HE  LYS A 271     -72.927  -2.175 -23.514  1.00  0.00           H  
ATOM   4294 1HZ  LYS A 271     -73.830  -3.226 -21.573  1.00  0.00           H  
ATOM   4295 2HZ  LYS A 271     -72.982  -4.329 -22.458  1.00  0.00           H  
ATOM   4296 3HZ  LYS A 271     -72.335  -3.710 -21.073  1.00  0.00           H  
ATOM   4297  N   LEU A 272     -67.580  -3.994 -22.626  1.00  0.00           N  
ATOM   4298  CA  LEU A 272     -67.682  -5.023 -21.598  1.00  0.00           C  
ATOM   4299  C   LEU A 272     -66.518  -4.959 -20.619  1.00  0.00           C  
ATOM   4300  O   LEU A 272     -66.637  -5.385 -19.470  1.00  0.00           O  
ATOM   4301  CB  LEU A 272     -67.731  -6.412 -22.247  1.00  0.00           C  
ATOM   4302  CG  LEU A 272     -68.987  -6.715 -23.074  1.00  0.00           C  
ATOM   4303  CD1 LEU A 272     -68.831  -8.066 -23.759  1.00  0.00           C  
ATOM   4304  CD2 LEU A 272     -70.209  -6.700 -22.168  1.00  0.00           C  
ATOM   4305  H   LEU A 272     -67.338  -4.291 -23.561  1.00  0.00           H  
ATOM   4306  HA  LEU A 272     -68.603  -4.864 -21.040  1.00  0.00           H  
ATOM   4307 1HB  LEU A 272     -66.869  -6.520 -22.903  1.00  0.00           H  
ATOM   4308 2HB  LEU A 272     -67.662  -7.165 -21.462  1.00  0.00           H  
ATOM   4309  HG  LEU A 272     -69.102  -5.959 -23.851  1.00  0.00           H  
ATOM   4310 1HD1 LEU A 272     -69.723  -8.281 -24.348  1.00  0.00           H  
ATOM   4311 2HD1 LEU A 272     -67.961  -8.042 -24.416  1.00  0.00           H  
ATOM   4312 3HD1 LEU A 272     -68.697  -8.842 -23.007  1.00  0.00           H  
ATOM   4313 1HD2 LEU A 272     -71.101  -6.914 -22.756  1.00  0.00           H  
ATOM   4314 2HD2 LEU A 272     -70.095  -7.457 -21.391  1.00  0.00           H  
ATOM   4315 3HD2 LEU A 272     -70.306  -5.717 -21.705  1.00  0.00           H  
ATOM   4316  N   SER A 273     -65.390  -4.425 -21.076  1.00  0.00           N  
ATOM   4317  CA  SER A 273     -64.140  -4.575 -20.346  1.00  0.00           C  
ATOM   4318  C   SER A 273     -64.136  -3.741 -19.069  1.00  0.00           C  
ATOM   4319  O   SER A 273     -64.273  -2.519 -19.114  1.00  0.00           O  
ATOM   4320  CB  SER A 273     -62.974  -4.173 -21.227  1.00  0.00           C  
ATOM   4321  OG  SER A 273     -61.771  -4.193 -20.508  1.00  0.00           O  
ATOM   4322  H   SER A 273     -65.407  -3.909 -21.944  1.00  0.00           H  
ATOM   4323  HA  SER A 273     -64.025  -5.623 -20.067  1.00  0.00           H  
ATOM   4324 1HB  SER A 273     -62.906  -4.854 -22.074  1.00  0.00           H  
ATOM   4325 2HB  SER A 273     -63.146  -3.173 -21.624  1.00  0.00           H  
ATOM   4326  HG  SER A 273     -61.072  -4.248 -21.163  1.00  0.00           H  
ATOM   4327  N   ASP A 274     -63.976  -4.419 -17.938  1.00  0.00           N  
ATOM   4328  CA  ASP A 274     -63.891  -3.760 -16.640  1.00  0.00           C  
ATOM   4329  C   ASP A 274     -62.540  -3.076 -16.431  1.00  0.00           C  
ATOM   4330  O   ASP A 274     -62.419  -2.155 -15.623  1.00  0.00           O  
ATOM   4331  CB  ASP A 274     -64.132  -4.772 -15.516  1.00  0.00           C  
ATOM   4332  CG  ASP A 274     -63.123  -5.912 -15.519  1.00  0.00           C  
ATOM   4333  OD1 ASP A 274     -63.009  -6.576 -16.522  1.00  0.00           O  
ATOM   4334  OD2 ASP A 274     -62.477  -6.109 -14.518  1.00  0.00           O  
ATOM   4335  H   ASP A 274     -63.910  -5.427 -17.973  1.00  0.00           H  
ATOM   4336  HA  ASP A 274     -64.664  -2.993 -16.590  1.00  0.00           H  
ATOM   4337 1HB  ASP A 274     -64.082  -4.264 -14.553  1.00  0.00           H  
ATOM   4338 2HB  ASP A 274     -65.134  -5.191 -15.614  1.00  0.00           H  
ATOM   4339  N   LYS A 275     -61.534  -3.537 -17.165  1.00  0.00           N  
ATOM   4340  CA  LYS A 275     -60.143  -3.165 -16.918  1.00  0.00           C  
ATOM   4341  C   LYS A 275     -59.870  -1.698 -17.233  1.00  0.00           C  
ATOM   4342  O   LYS A 275     -60.686  -1.027 -17.865  1.00  0.00           O  
ATOM   4343  CB  LYS A 275     -59.205  -4.054 -17.737  1.00  0.00           C  
ATOM   4344  CG  LYS A 275     -59.213  -5.521 -17.329  1.00  0.00           C  
ATOM   4345  CD  LYS A 275     -58.242  -6.334 -18.172  1.00  0.00           C  
ATOM   4346  CE  LYS A 275     -58.249  -7.800 -17.765  1.00  0.00           C  
ATOM   4347  NZ  LYS A 275     -57.315  -8.611 -18.593  1.00  0.00           N  
ATOM   4348  H   LYS A 275     -61.731  -4.170 -17.926  1.00  0.00           H  
ATOM   4349  HA  LYS A 275     -59.927  -3.314 -15.859  1.00  0.00           H  
ATOM   4350 1HB  LYS A 275     -59.480  -3.998 -18.791  1.00  0.00           H  
ATOM   4351 2HB  LYS A 275     -58.183  -3.686 -17.645  1.00  0.00           H  
ATOM   4352 1HG  LYS A 275     -58.932  -5.608 -16.279  1.00  0.00           H  
ATOM   4353 2HG  LYS A 275     -60.217  -5.927 -17.453  1.00  0.00           H  
ATOM   4354 1HD  LYS A 275     -58.519  -6.256 -19.224  1.00  0.00           H  
ATOM   4355 2HD  LYS A 275     -57.234  -5.938 -18.049  1.00  0.00           H  
ATOM   4356 1HE  LYS A 275     -57.958  -7.889 -16.720  1.00  0.00           H  
ATOM   4357 2HE  LYS A 275     -59.255  -8.204 -17.875  1.00  0.00           H  
ATOM   4358 1HZ  LYS A 275     -57.349  -9.575 -18.293  1.00  0.00           H  
ATOM   4359 2HZ  LYS A 275     -57.587  -8.552 -19.564  1.00  0.00           H  
ATOM   4360 3HZ  LYS A 275     -56.375  -8.259 -18.484  1.00  0.00           H  
ATOM   4361  N   PRO A 276     -58.716  -1.211 -16.785  1.00  0.00           N  
ATOM   4362  CA  PRO A 276     -58.399   0.213 -16.832  1.00  0.00           C  
ATOM   4363  C   PRO A 276     -58.377   0.751 -18.265  1.00  0.00           C  
ATOM   4364  O   PRO A 276     -58.223  -0.009 -19.221  1.00  0.00           O  
ATOM   4365  CB  PRO A 276     -57.010   0.270 -16.188  1.00  0.00           C  
ATOM   4366  CG  PRO A 276     -56.936  -0.972 -15.368  1.00  0.00           C  
ATOM   4367  CD  PRO A 276     -57.707  -1.992 -16.162  1.00  0.00           C  
ATOM   4368  HA  PRO A 276     -59.135   0.767 -16.231  1.00  0.00           H  
ATOM   4369 1HB  PRO A 276     -56.235   0.314 -16.968  1.00  0.00           H  
ATOM   4370 2HB  PRO A 276     -56.912   1.186 -15.586  1.00  0.00           H  
ATOM   4371 1HG  PRO A 276     -55.886  -1.262 -15.211  1.00  0.00           H  
ATOM   4372 2HG  PRO A 276     -57.368  -0.796 -14.372  1.00  0.00           H  
ATOM   4373 1HD  PRO A 276     -57.038  -2.469 -16.895  1.00  0.00           H  
ATOM   4374 2HD  PRO A 276     -58.134  -2.743 -15.481  1.00  0.00           H  
ATOM   4375  N   ASP A 277     -58.532   2.068 -18.394  1.00  0.00           N  
ATOM   4376  CA  ASP A 277     -58.629   2.736 -19.693  1.00  0.00           C  
ATOM   4377  C   ASP A 277     -57.433   2.411 -20.599  1.00  0.00           C  
ATOM   4378  O   ASP A 277     -57.528   2.501 -21.823  1.00  0.00           O  
ATOM   4379  CB  ASP A 277     -58.730   4.251 -19.501  1.00  0.00           C  
ATOM   4380  CG  ASP A 277     -60.075   4.689 -18.938  1.00  0.00           C  
ATOM   4381  OD1 ASP A 277     -60.994   3.904 -18.968  1.00  0.00           O  
ATOM   4382  OD2 ASP A 277     -60.172   5.804 -18.483  1.00  0.00           O  
ATOM   4383  H   ASP A 277     -58.586   2.641 -17.563  1.00  0.00           H  
ATOM   4384  HA  ASP A 277     -59.532   2.388 -20.194  1.00  0.00           H  
ATOM   4385 1HB  ASP A 277     -57.943   4.586 -18.824  1.00  0.00           H  
ATOM   4386 2HB  ASP A 277     -58.573   4.750 -20.457  1.00  0.00           H  
ATOM   4387  N   LEU A 278     -56.343   2.041 -19.959  1.00  0.00           N  
ATOM   4388  CA  LEU A 278     -55.106   1.611 -20.600  1.00  0.00           C  
ATOM   4389  C   LEU A 278     -55.348   0.429 -21.529  1.00  0.00           C  
ATOM   4390  O   LEU A 278     -54.799   0.369 -22.629  1.00  0.00           O  
ATOM   4391  CB  LEU A 278     -54.065   1.230 -19.539  1.00  0.00           C  
ATOM   4392  CG  LEU A 278     -52.703   0.775 -20.078  1.00  0.00           C  
ATOM   4393  CD1 LEU A 278     -52.072   1.902 -20.883  1.00  0.00           C  
ATOM   4394  CD2 LEU A 278     -51.809   0.365 -18.917  1.00  0.00           C  
ATOM   4395  H   LEU A 278     -56.340   2.048 -18.949  1.00  0.00           H  
ATOM   4396  HA  LEU A 278     -54.717   2.438 -21.192  1.00  0.00           H  
ATOM   4397 1HB  LEU A 278     -53.896   2.091 -18.895  1.00  0.00           H  
ATOM   4398 2HB  LEU A 278     -54.469   0.421 -18.931  1.00  0.00           H  
ATOM   4399  HG  LEU A 278     -52.842  -0.075 -20.746  1.00  0.00           H  
ATOM   4400 1HD1 LEU A 278     -51.104   1.579 -21.266  1.00  0.00           H  
ATOM   4401 2HD1 LEU A 278     -52.723   2.162 -21.718  1.00  0.00           H  
ATOM   4402 3HD1 LEU A 278     -51.936   2.774 -20.244  1.00  0.00           H  
ATOM   4403 1HD2 LEU A 278     -50.841   0.041 -19.300  1.00  0.00           H  
ATOM   4404 2HD2 LEU A 278     -51.669   1.215 -18.249  1.00  0.00           H  
ATOM   4405 3HD2 LEU A 278     -52.276  -0.453 -18.369  1.00  0.00           H  
ATOM   4406  N   GLU A 279     -56.192  -0.495 -21.026  1.00  0.00           N  
ATOM   4407  CA  GLU A 279     -56.510  -1.678 -21.817  1.00  0.00           C  
ATOM   4408  C   GLU A 279     -57.206  -1.299 -23.118  1.00  0.00           C  
ATOM   4409  O   GLU A 279     -56.915  -1.862 -24.174  1.00  0.00           O  
ATOM   4410  CB  GLU A 279     -57.395  -2.634 -21.014  1.00  0.00           C  
ATOM   4411  CG  GLU A 279     -56.708  -3.267 -19.812  1.00  0.00           C  
ATOM   4412  CD  GLU A 279     -56.674  -2.361 -18.613  1.00  0.00           C  
ATOM   4413  OE1 GLU A 279     -57.185  -1.270 -18.701  1.00  0.00           O  
ATOM   4414  OE2 GLU A 279     -56.135  -2.760 -17.607  1.00  0.00           O  
ATOM   4415  H   GLU A 279     -56.589  -0.351 -20.108  1.00  0.00           H  
ATOM   4416  HA  GLU A 279     -55.580  -2.188 -22.065  1.00  0.00           H  
ATOM   4417 1HB  GLU A 279     -58.274  -2.100 -20.653  1.00  0.00           H  
ATOM   4418 2HB  GLU A 279     -57.744  -3.438 -21.662  1.00  0.00           H  
ATOM   4419 1HG  GLU A 279     -57.235  -4.183 -19.546  1.00  0.00           H  
ATOM   4420 2HG  GLU A 279     -55.689  -3.534 -20.089  1.00  0.00           H  
ATOM   4421  N   LYS A 280     -58.128  -0.325 -22.978  1.00  0.00           N  
ATOM   4422  CA  LYS A 280     -58.866   0.131 -24.151  1.00  0.00           C  
ATOM   4423  C   LYS A 280     -57.931   0.736 -25.189  1.00  0.00           C  
ATOM   4424  O   LYS A 280     -58.083   0.500 -26.388  1.00  0.00           O  
ATOM   4425  CB  LYS A 280     -59.934   1.150 -23.749  1.00  0.00           C  
ATOM   4426  CG  LYS A 280     -61.106   0.560 -22.976  1.00  0.00           C  
ATOM   4427  CD  LYS A 280     -62.113   1.635 -22.594  1.00  0.00           C  
ATOM   4428  CE  LYS A 280     -63.279   1.050 -21.811  1.00  0.00           C  
ATOM   4429  NZ  LYS A 280     -64.253   2.096 -21.397  1.00  0.00           N  
ATOM   4430  H   LYS A 280     -58.291   0.070 -22.063  1.00  0.00           H  
ATOM   4431  HA  LYS A 280     -59.359  -0.729 -24.606  1.00  0.00           H  
ATOM   4432 1HB  LYS A 280     -59.483   1.926 -23.131  1.00  0.00           H  
ATOM   4433 2HB  LYS A 280     -60.332   1.632 -24.642  1.00  0.00           H  
ATOM   4434 1HG  LYS A 280     -61.605  -0.192 -23.588  1.00  0.00           H  
ATOM   4435 2HG  LYS A 280     -60.739   0.080 -22.069  1.00  0.00           H  
ATOM   4436 1HD  LYS A 280     -61.622   2.395 -21.985  1.00  0.00           H  
ATOM   4437 2HD  LYS A 280     -62.497   2.111 -23.496  1.00  0.00           H  
ATOM   4438 1HE  LYS A 280     -63.795   0.312 -22.424  1.00  0.00           H  
ATOM   4439 2HE  LYS A 280     -62.903   0.549 -20.919  1.00  0.00           H  
ATOM   4440 1HZ  LYS A 280     -65.009   1.668 -20.881  1.00  0.00           H  
ATOM   4441 2HZ  LYS A 280     -63.789   2.776 -20.812  1.00  0.00           H  
ATOM   4442 3HZ  LYS A 280     -64.623   2.555 -22.217  1.00  0.00           H  
ATOM   4443  N   VAL A 281     -56.967   1.520 -24.663  1.00  0.00           N  
ATOM   4444  CA  VAL A 281     -56.005   2.160 -25.551  1.00  0.00           C  
ATOM   4445  C   VAL A 281     -55.182   1.126 -26.309  1.00  0.00           C  
ATOM   4446  O   VAL A 281     -54.921   1.280 -27.502  1.00  0.00           O  
ATOM   4447  CB  VAL A 281     -55.061   3.074 -24.747  1.00  0.00           C  
ATOM   4448  CG1 VAL A 281     -53.934   3.586 -25.631  1.00  0.00           C  
ATOM   4449  CG2 VAL A 281     -55.846   4.231 -24.149  1.00  0.00           C  
ATOM   4450  H   VAL A 281     -56.930   1.650 -23.662  1.00  0.00           H  
ATOM   4451  HA  VAL A 281     -56.551   2.769 -26.272  1.00  0.00           H  
ATOM   4452  HB  VAL A 281     -54.603   2.492 -23.946  1.00  0.00           H  
ATOM   4453 1HG1 VAL A 281     -53.276   4.229 -25.046  1.00  0.00           H  
ATOM   4454 2HG1 VAL A 281     -53.363   2.742 -26.019  1.00  0.00           H  
ATOM   4455 3HG1 VAL A 281     -54.352   4.154 -26.461  1.00  0.00           H  
ATOM   4456 1HG2 VAL A 281     -55.172   4.872 -23.581  1.00  0.00           H  
ATOM   4457 2HG2 VAL A 281     -56.309   4.809 -24.949  1.00  0.00           H  
ATOM   4458 3HG2 VAL A 281     -56.620   3.843 -23.487  1.00  0.00           H  
ATOM   4459  N   ARG A 282     -54.796   0.078 -25.554  1.00  0.00           N  
ATOM   4460  CA  ARG A 282     -54.003  -0.985 -26.160  1.00  0.00           C  
ATOM   4461  C   ARG A 282     -54.772  -1.676 -27.278  1.00  0.00           C  
ATOM   4462  O   ARG A 282     -54.212  -1.985 -28.330  1.00  0.00           O  
ATOM   4463  CB  ARG A 282     -53.598  -2.013 -25.115  1.00  0.00           C  
ATOM   4464  CG  ARG A 282     -52.655  -3.097 -25.615  1.00  0.00           C  
ATOM   4465  CD  ARG A 282     -52.280  -4.041 -24.532  1.00  0.00           C  
ATOM   4466  NE  ARG A 282     -51.546  -3.380 -23.465  1.00  0.00           N  
ATOM   4467  CZ  ARG A 282     -50.225  -3.115 -23.497  1.00  0.00           C  
ATOM   4468  NH1 ARG A 282     -49.510  -3.459 -24.545  1.00  0.00           N  
ATOM   4469  NH2 ARG A 282     -49.649  -2.508 -22.474  1.00  0.00           N  
ATOM   4470  H   ARG A 282     -55.063   0.048 -24.580  1.00  0.00           H  
ATOM   4471  HA  ARG A 282     -53.099  -0.544 -26.582  1.00  0.00           H  
ATOM   4472 1HB  ARG A 282     -53.110  -1.512 -24.280  1.00  0.00           H  
ATOM   4473 2HB  ARG A 282     -54.489  -2.506 -24.725  1.00  0.00           H  
ATOM   4474 1HG  ARG A 282     -53.141  -3.662 -26.411  1.00  0.00           H  
ATOM   4475 2HG  ARG A 282     -51.744  -2.637 -26.000  1.00  0.00           H  
ATOM   4476 1HD  ARG A 282     -53.181  -4.480 -24.104  1.00  0.00           H  
ATOM   4477 2HD  ARG A 282     -51.651  -4.831 -24.940  1.00  0.00           H  
ATOM   4478  HE  ARG A 282     -52.062  -3.100 -22.642  1.00  0.00           H  
ATOM   4479 1HH1 ARG A 282     -49.951  -3.923 -25.326  1.00  0.00           H  
ATOM   4480 2HH1 ARG A 282     -48.521  -3.260 -24.568  1.00  0.00           H  
ATOM   4481 1HH2 ARG A 282     -50.199  -2.243 -21.668  1.00  0.00           H  
ATOM   4482 2HH2 ARG A 282     -48.660  -2.309 -22.497  1.00  0.00           H  
ATOM   4483  N   LEU A 283     -56.071  -1.898 -26.989  1.00  0.00           N  
ATOM   4484  CA  LEU A 283     -56.920  -2.554 -27.976  1.00  0.00           C  
ATOM   4485  C   LEU A 283     -57.023  -1.724 -29.250  1.00  0.00           C  
ATOM   4486  O   LEU A 283     -56.979  -2.262 -30.357  1.00  0.00           O  
ATOM   4487  CB  LEU A 283     -58.320  -2.790 -27.397  1.00  0.00           C  
ATOM   4488  CG  LEU A 283     -58.410  -3.839 -26.281  1.00  0.00           C  
ATOM   4489  CD1 LEU A 283     -59.812  -3.830 -25.687  1.00  0.00           C  
ATOM   4490  CD2 LEU A 283     -58.064  -5.210 -26.843  1.00  0.00           C  
ATOM   4491  H   LEU A 283     -56.433  -1.605 -26.092  1.00  0.00           H  
ATOM   4492  HA  LEU A 283     -56.477  -3.517 -28.227  1.00  0.00           H  
ATOM   4493 1HB  LEU A 283     -58.695  -1.849 -26.998  1.00  0.00           H  
ATOM   4494 2HB  LEU A 283     -58.981  -3.107 -28.204  1.00  0.00           H  
ATOM   4495  HG  LEU A 283     -57.709  -3.585 -25.486  1.00  0.00           H  
ATOM   4496 1HD1 LEU A 283     -59.876  -4.575 -24.894  1.00  0.00           H  
ATOM   4497 2HD1 LEU A 283     -60.026  -2.843 -25.275  1.00  0.00           H  
ATOM   4498 3HD1 LEU A 283     -60.538  -4.064 -26.464  1.00  0.00           H  
ATOM   4499 1HD2 LEU A 283     -58.127  -5.955 -26.050  1.00  0.00           H  
ATOM   4500 2HD2 LEU A 283     -58.765  -5.465 -27.638  1.00  0.00           H  
ATOM   4501 3HD2 LEU A 283     -57.051  -5.193 -27.245  1.00  0.00           H  
ATOM   4502  N   ALA A 284     -57.160  -0.401 -29.029  1.00  0.00           N  
ATOM   4503  CA  ALA A 284     -57.269   0.506 -30.165  1.00  0.00           C  
ATOM   4504  C   ALA A 284     -56.012   0.463 -31.025  1.00  0.00           C  
ATOM   4505  O   ALA A 284     -56.088   0.466 -32.253  1.00  0.00           O  
ATOM   4506  CB  ALA A 284     -57.537   1.925 -29.687  1.00  0.00           C  
ATOM   4507  H   ALA A 284     -57.186  -0.061 -28.078  1.00  0.00           H  
ATOM   4508  HA  ALA A 284     -58.107   0.177 -30.781  1.00  0.00           H  
ATOM   4509 1HB  ALA A 284     -57.615   2.590 -30.548  1.00  0.00           H  
ATOM   4510 2HB  ALA A 284     -58.469   1.950 -29.123  1.00  0.00           H  
ATOM   4511 3HB  ALA A 284     -56.718   2.254 -29.049  1.00  0.00           H  
ATOM   4512  N   VAL A 285     -54.867   0.424 -30.314  1.00  0.00           N  
ATOM   4513  CA  VAL A 285     -53.591   0.380 -31.017  1.00  0.00           C  
ATOM   4514  C   VAL A 285     -53.472  -0.880 -31.865  1.00  0.00           C  
ATOM   4515  O   VAL A 285     -52.991  -0.835 -32.998  1.00  0.00           O  
ATOM   4516  CB  VAL A 285     -52.425   0.431 -30.012  1.00  0.00           C  
ATOM   4517  CG1 VAL A 285     -51.101   0.184 -30.719  1.00  0.00           C  
ATOM   4518  CG2 VAL A 285     -52.413   1.775 -29.300  1.00  0.00           C  
ATOM   4519  H   VAL A 285     -54.914   0.427 -29.305  1.00  0.00           H  
ATOM   4520  HA  VAL A 285     -53.527   1.250 -31.672  1.00  0.00           H  
ATOM   4521  HB  VAL A 285     -52.553  -0.367 -29.281  1.00  0.00           H  
ATOM   4522 1HG1 VAL A 285     -50.288   0.223 -29.994  1.00  0.00           H  
ATOM   4523 2HG1 VAL A 285     -51.118  -0.798 -31.191  1.00  0.00           H  
ATOM   4524 3HG1 VAL A 285     -50.945   0.950 -31.479  1.00  0.00           H  
ATOM   4525 1HG2 VAL A 285     -51.587   1.804 -28.591  1.00  0.00           H  
ATOM   4526 2HG2 VAL A 285     -52.291   2.574 -30.032  1.00  0.00           H  
ATOM   4527 3HG2 VAL A 285     -53.354   1.913 -28.767  1.00  0.00           H  
ATOM   4528  N   GLU A 286     -53.934  -1.991 -31.256  1.00  0.00           N  
ATOM   4529  CA  GLU A 286     -53.879  -3.266 -31.961  1.00  0.00           C  
ATOM   4530  C   GLU A 286     -54.725  -3.232 -33.226  1.00  0.00           C  
ATOM   4531  O   GLU A 286     -54.319  -3.742 -34.270  1.00  0.00           O  
ATOM   4532  CB  GLU A 286     -54.353  -4.401 -31.050  1.00  0.00           C  
ATOM   4533  CG  GLU A 286     -53.400  -4.731 -29.909  1.00  0.00           C  
ATOM   4534  CD  GLU A 286     -53.934  -5.794 -28.990  1.00  0.00           C  
ATOM   4535  OE1 GLU A 286     -55.062  -6.188 -29.161  1.00  0.00           O  
ATOM   4536  OE2 GLU A 286     -53.212  -6.212 -28.116  1.00  0.00           O  
ATOM   4537  H   GLU A 286     -54.310  -1.920 -30.321  1.00  0.00           H  
ATOM   4538  HA  GLU A 286     -52.845  -3.458 -32.249  1.00  0.00           H  
ATOM   4539 1HB  GLU A 286     -55.318  -4.140 -30.615  1.00  0.00           H  
ATOM   4540 2HB  GLU A 286     -54.494  -5.307 -31.640  1.00  0.00           H  
ATOM   4541 1HG  GLU A 286     -52.453  -5.070 -30.327  1.00  0.00           H  
ATOM   4542 2HG  GLU A 286     -53.209  -3.824 -29.336  1.00  0.00           H  
ATOM   4543  N   ALA A 287     -55.912  -2.608 -33.072  1.00  0.00           N  
ATOM   4544  CA  ALA A 287     -56.818  -2.506 -34.210  1.00  0.00           C  
ATOM   4545  C   ALA A 287     -56.191  -1.704 -35.342  1.00  0.00           C  
ATOM   4546  O   ALA A 287     -56.316  -2.063 -36.513  1.00  0.00           O  
ATOM   4547  CB  ALA A 287     -58.136  -1.877 -33.783  1.00  0.00           C  
ATOM   4548  H   ALA A 287     -56.152  -2.223 -32.170  1.00  0.00           H  
ATOM   4549  HA  ALA A 287     -57.011  -3.513 -34.581  1.00  0.00           H  
ATOM   4550 1HB  ALA A 287     -58.802  -1.807 -34.643  1.00  0.00           H  
ATOM   4551 2HB  ALA A 287     -58.601  -2.493 -33.014  1.00  0.00           H  
ATOM   4552 3HB  ALA A 287     -57.952  -0.880 -33.386  1.00  0.00           H  
ATOM   4553  N   ALA A 288     -55.518  -0.610 -34.928  1.00  0.00           N  
ATOM   4554  CA  ALA A 288     -54.869   0.245 -35.914  1.00  0.00           C  
ATOM   4555  C   ALA A 288     -53.789  -0.513 -36.675  1.00  0.00           C  
ATOM   4556  O   ALA A 288     -53.656  -0.370 -37.890  1.00  0.00           O  
ATOM   4557  CB  ALA A 288     -54.277   1.475 -35.241  1.00  0.00           C  
ATOM   4558  H   ALA A 288     -55.477  -0.403 -33.940  1.00  0.00           H  
ATOM   4559  HA  ALA A 288     -55.623   0.565 -36.633  1.00  0.00           H  
ATOM   4560 1HB  ALA A 288     -53.796   2.104 -35.990  1.00  0.00           H  
ATOM   4561 2HB  ALA A 288     -55.070   2.039 -34.750  1.00  0.00           H  
ATOM   4562 3HB  ALA A 288     -53.541   1.166 -34.501  1.00  0.00           H  
ATOM   4563  N   ALA A 289     -53.038  -1.318 -35.896  1.00  0.00           N  
ATOM   4564  CA  ALA A 289     -51.968  -2.101 -36.502  1.00  0.00           C  
ATOM   4565  C   ALA A 289     -52.519  -3.087 -37.524  1.00  0.00           C  
ATOM   4566  O   ALA A 289     -51.943  -3.269 -38.597  1.00  0.00           O  
ATOM   4567  CB  ALA A 289     -51.178  -2.838 -35.430  1.00  0.00           C  
ATOM   4568  H   ALA A 289     -53.230  -1.363 -34.905  1.00  0.00           H  
ATOM   4569  HA  ALA A 289     -51.300  -1.416 -37.024  1.00  0.00           H  
ATOM   4570 1HB  ALA A 289     -50.383  -3.418 -35.898  1.00  0.00           H  
ATOM   4571 2HB  ALA A 289     -50.741  -2.116 -34.739  1.00  0.00           H  
ATOM   4572 3HB  ALA A 289     -51.842  -3.506 -34.884  1.00  0.00           H  
ATOM   4573  N   ARG A 290     -53.653  -3.702 -37.132  1.00  0.00           N  
ATOM   4574  CA  ARG A 290     -54.284  -4.669 -38.022  1.00  0.00           C  
ATOM   4575  C   ARG A 290     -54.722  -4.015 -39.326  1.00  0.00           C  
ATOM   4576  O   ARG A 290     -54.558  -4.586 -40.404  1.00  0.00           O  
ATOM   4577  CB  ARG A 290     -55.491  -5.308 -37.350  1.00  0.00           C  
ATOM   4578  CG  ARG A 290     -55.160  -6.242 -36.197  1.00  0.00           C  
ATOM   4579  CD  ARG A 290     -56.375  -6.915 -35.669  1.00  0.00           C  
ATOM   4580  NE  ARG A 290     -56.069  -7.781 -34.542  1.00  0.00           N  
ATOM   4581  CZ  ARG A 290     -56.152  -7.412 -33.249  1.00  0.00           C  
ATOM   4582  NH1 ARG A 290     -56.533  -6.193 -32.937  1.00  0.00           N  
ATOM   4583  NH2 ARG A 290     -55.852  -8.275 -32.295  1.00  0.00           N  
ATOM   4584  H   ARG A 290     -54.045  -3.481 -36.227  1.00  0.00           H  
ATOM   4585  HA  ARG A 290     -53.561  -5.451 -38.253  1.00  0.00           H  
ATOM   4586 1HB  ARG A 290     -56.147  -4.529 -36.965  1.00  0.00           H  
ATOM   4587 2HB  ARG A 290     -56.057  -5.879 -38.085  1.00  0.00           H  
ATOM   4588 1HG  ARG A 290     -54.464  -7.009 -36.537  1.00  0.00           H  
ATOM   4589 2HG  ARG A 290     -54.704  -5.672 -35.386  1.00  0.00           H  
ATOM   4590 1HD  ARG A 290     -57.092  -6.164 -35.338  1.00  0.00           H  
ATOM   4591 2HD  ARG A 290     -56.823  -7.523 -36.454  1.00  0.00           H  
ATOM   4592  HE  ARG A 290     -55.773  -8.727 -34.743  1.00  0.00           H  
ATOM   4593 1HH1 ARG A 290     -56.762  -5.533 -33.666  1.00  0.00           H  
ATOM   4594 2HH1 ARG A 290     -56.595  -5.916 -31.968  1.00  0.00           H  
ATOM   4595 1HH2 ARG A 290     -55.559  -9.213 -32.535  1.00  0.00           H  
ATOM   4596 2HH2 ARG A 290     -55.914  -7.999 -31.326  1.00  0.00           H  
ATOM   4597  N   ALA A 291     -55.280  -2.798 -39.163  1.00  0.00           N  
ATOM   4598  CA  ALA A 291     -55.741  -2.062 -40.334  1.00  0.00           C  
ATOM   4599  C   ALA A 291     -54.588  -1.750 -41.279  1.00  0.00           C  
ATOM   4600  O   ALA A 291     -54.724  -1.860 -42.497  1.00  0.00           O  
ATOM   4601  CB  ALA A 291     -56.441  -0.779 -39.912  1.00  0.00           C  
ATOM   4602  H   ALA A 291     -55.369  -2.418 -38.232  1.00  0.00           H  
ATOM   4603  HA  ALA A 291     -56.452  -2.691 -40.871  1.00  0.00           H  
ATOM   4604 1HB  ALA A 291     -56.780  -0.241 -40.797  1.00  0.00           H  
ATOM   4605 2HB  ALA A 291     -57.299  -1.021 -39.285  1.00  0.00           H  
ATOM   4606 3HB  ALA A 291     -55.748  -0.154 -39.352  1.00  0.00           H  
ATOM   4607  N   MET A 292     -53.461  -1.359 -40.650  1.00  0.00           N  
ATOM   4608  CA  MET A 292     -52.279  -1.031 -41.439  1.00  0.00           C  
ATOM   4609  C   MET A 292     -51.792  -2.240 -42.228  1.00  0.00           C  
ATOM   4610  O   MET A 292     -51.411  -2.121 -43.393  1.00  0.00           O  
ATOM   4611  CB  MET A 292     -51.169  -0.502 -40.533  1.00  0.00           C  
ATOM   4612  CG  MET A 292     -51.452   0.863 -39.922  1.00  0.00           C  
ATOM   4613  SD  MET A 292     -50.133   1.420 -38.824  1.00  0.00           S  
ATOM   4614  CE  MET A 292     -50.820   2.961 -38.226  1.00  0.00           C  
ATOM   4615  H   MET A 292     -53.455  -1.301 -39.642  1.00  0.00           H  
ATOM   4616  HA  MET A 292     -52.547  -0.255 -42.156  1.00  0.00           H  
ATOM   4617 1HB  MET A 292     -51.000  -1.204 -39.718  1.00  0.00           H  
ATOM   4618 2HB  MET A 292     -50.240  -0.429 -41.100  1.00  0.00           H  
ATOM   4619 1HG  MET A 292     -51.573   1.599 -40.717  1.00  0.00           H  
ATOM   4620 2HG  MET A 292     -52.380   0.822 -39.353  1.00  0.00           H  
ATOM   4621 1HE  MET A 292     -50.119   3.427 -37.533  1.00  0.00           H  
ATOM   4622 2HE  MET A 292     -50.999   3.631 -39.068  1.00  0.00           H  
ATOM   4623 3HE  MET A 292     -51.761   2.765 -37.712  1.00  0.00           H  
ATOM   4624  N   ASP A 293     -51.825  -3.395 -41.531  1.00  0.00           N  
ATOM   4625  CA  ASP A 293     -51.385  -4.628 -42.172  1.00  0.00           C  
ATOM   4626  C   ASP A 293     -52.257  -4.966 -43.374  1.00  0.00           C  
ATOM   4627  O   ASP A 293     -51.757  -5.389 -44.417  1.00  0.00           O  
ATOM   4628  CB  ASP A 293     -51.409  -5.788 -41.174  1.00  0.00           C  
ATOM   4629  CG  ASP A 293     -50.307  -5.693 -40.128  1.00  0.00           C  
ATOM   4630  OD1 ASP A 293     -49.384  -4.940 -40.332  1.00  0.00           O  
ATOM   4631  OD2 ASP A 293     -50.398  -6.374 -39.135  1.00  0.00           O  
ATOM   4632  H   ASP A 293     -52.155  -3.384 -40.577  1.00  0.00           H  
ATOM   4633  HA  ASP A 293     -50.362  -4.490 -42.521  1.00  0.00           H  
ATOM   4634 1HB  ASP A 293     -52.373  -5.810 -40.664  1.00  0.00           H  
ATOM   4635 2HB  ASP A 293     -51.301  -6.732 -41.710  1.00  0.00           H  
ATOM   4636  N   ALA A 294     -53.574  -4.758 -43.167  1.00  0.00           N  
ATOM   4637  CA  ALA A 294     -54.519  -5.042 -44.241  1.00  0.00           C  
ATOM   4638  C   ALA A 294     -54.252  -4.161 -45.455  1.00  0.00           C  
ATOM   4639  O   ALA A 294     -54.401  -4.598 -46.596  1.00  0.00           O  
ATOM   4640  CB  ALA A 294     -55.948  -4.852 -43.754  1.00  0.00           C  
ATOM   4641  H   ALA A 294     -53.882  -4.408 -42.271  1.00  0.00           H  
ATOM   4642  HA  ALA A 294     -54.384  -6.080 -44.545  1.00  0.00           H  
ATOM   4643 1HB  ALA A 294     -56.641  -5.068 -44.567  1.00  0.00           H  
ATOM   4644 2HB  ALA A 294     -56.142  -5.530 -42.922  1.00  0.00           H  
ATOM   4645 3HB  ALA A 294     -56.086  -3.824 -43.423  1.00  0.00           H  
ATOM   4646  N   MET A 295     -53.858  -2.920 -45.234  1.00  0.00           N  
ATOM   4647  CA  MET A 295     -53.860  -1.922 -46.308  1.00  0.00           C  
ATOM   4648  C   MET A 295     -53.241  -2.386 -47.637  1.00  0.00           C  
ATOM   4649  O   MET A 295     -53.587  -1.879 -48.705  1.00  0.00           O  
ATOM   4650  CB  MET A 295     -53.139  -0.667 -45.819  1.00  0.00           C  
ATOM   4651  CG  MET A 295     -53.882   0.104 -44.737  1.00  0.00           C  
ATOM   4652  SD  MET A 295     -52.970   1.551 -44.165  1.00  0.00           S  
ATOM   4653  CE  MET A 295     -54.054   2.145 -42.870  1.00  0.00           C  
ATOM   4654  H   MET A 295     -53.550  -2.659 -44.308  1.00  0.00           H  
ATOM   4655  HA  MET A 295     -54.894  -1.666 -46.539  1.00  0.00           H  
ATOM   4656 1HB  MET A 295     -52.162  -0.941 -45.423  1.00  0.00           H  
ATOM   4657 2HB  MET A 295     -52.975   0.009 -46.659  1.00  0.00           H  
ATOM   4658 1HG  MET A 295     -54.846   0.435 -45.123  1.00  0.00           H  
ATOM   4659 2HG  MET A 295     -54.063  -0.548 -43.884  1.00  0.00           H  
ATOM   4660 1HE  MET A 295     -53.625   3.039 -42.417  1.00  0.00           H  
ATOM   4661 2HE  MET A 295     -55.030   2.384 -43.294  1.00  0.00           H  
ATOM   4662 3HE  MET A 295     -54.168   1.372 -42.108  1.00  0.00           H  
ATOM   4663  N   GLY A 296     -52.322  -3.348 -47.598  1.00  0.00           N  
ATOM   4664  CA  GLY A 296     -51.656  -3.802 -48.829  1.00  0.00           C  
ATOM   4665  C   GLY A 296     -50.617  -2.790 -49.293  1.00  0.00           C  
ATOM   4666  O   GLY A 296     -50.654  -2.327 -50.433  1.00  0.00           O  
ATOM   4667  H   GLY A 296     -52.084  -3.766 -46.710  1.00  0.00           H  
ATOM   4668 1HA  GLY A 296     -51.178  -4.766 -48.649  1.00  0.00           H  
ATOM   4669 2HA  GLY A 296     -52.400  -3.954 -49.610  1.00  0.00           H  
ATOM   4670  N   LEU A 297     -49.697  -2.455 -48.397  1.00  0.00           N  
ATOM   4671  CA  LEU A 297     -48.694  -1.426 -48.649  1.00  0.00           C  
ATOM   4672  C   LEU A 297     -47.404  -2.004 -49.228  1.00  0.00           C  
ATOM   4673  O   LEU A 297     -47.068  -3.163 -48.985  1.00  0.00           O  
ATOM   4674  CB  LEU A 297     -48.381  -0.675 -47.349  1.00  0.00           C  
ATOM   4675  CG  LEU A 297     -49.389   0.408 -46.946  1.00  0.00           C  
ATOM   4676  CD1 LEU A 297     -50.736  -0.236 -46.648  1.00  0.00           C  
ATOM   4677  CD2 LEU A 297     -48.865   1.165 -45.735  1.00  0.00           C  
ATOM   4678  H   LEU A 297     -49.685  -2.926 -47.504  1.00  0.00           H  
ATOM   4679  HA  LEU A 297     -49.098  -0.720 -49.373  1.00  0.00           H  
ATOM   4680 1HB  LEU A 297     -48.328  -1.397 -46.535  1.00  0.00           H  
ATOM   4681 2HB  LEU A 297     -47.405  -0.199 -47.449  1.00  0.00           H  
ATOM   4682  HG  LEU A 297     -49.528   1.102 -47.776  1.00  0.00           H  
ATOM   4683 1HD1 LEU A 297     -51.453   0.534 -46.362  1.00  0.00           H  
ATOM   4684 2HD1 LEU A 297     -51.096  -0.754 -47.537  1.00  0.00           H  
ATOM   4685 3HD1 LEU A 297     -50.625  -0.949 -45.832  1.00  0.00           H  
ATOM   4686 1HD2 LEU A 297     -49.582   1.936 -45.450  1.00  0.00           H  
ATOM   4687 2HD2 LEU A 297     -48.727   0.473 -44.905  1.00  0.00           H  
ATOM   4688 3HD2 LEU A 297     -47.911   1.631 -45.982  1.00  0.00           H  
ATOM   4689  N   SER A 298     -46.693  -1.182 -49.994  1.00  0.00           N  
ATOM   4690  CA  SER A 298     -45.406  -1.553 -50.578  1.00  0.00           C  
ATOM   4691  C   SER A 298     -44.347  -1.790 -49.506  1.00  0.00           C  
ATOM   4692  O   SER A 298     -44.453  -1.279 -48.391  1.00  0.00           O  
ATOM   4693  CB  SER A 298     -44.935  -0.471 -51.530  1.00  0.00           C  
ATOM   4694  OG  SER A 298     -45.817  -0.334 -52.610  1.00  0.00           O  
ATOM   4695  H   SER A 298     -47.049  -0.256 -50.186  1.00  0.00           H  
ATOM   4696  HA  SER A 298     -45.534  -2.481 -51.137  1.00  0.00           H  
ATOM   4697 1HB  SER A 298     -44.861   0.476 -50.996  1.00  0.00           H  
ATOM   4698 2HB  SER A 298     -43.941  -0.717 -51.898  1.00  0.00           H  
ATOM   4699  HG  SER A 298     -45.652   0.537 -52.978  1.00  0.00           H  
ATOM   4700  N   PRO A 299     -43.327  -2.570 -49.856  1.00  0.00           N  
ATOM   4701  CA  PRO A 299     -42.364  -3.072 -48.882  1.00  0.00           C  
ATOM   4702  C   PRO A 299     -41.668  -1.943 -48.118  1.00  0.00           C  
ATOM   4703  O   PRO A 299     -41.155  -2.149 -47.019  1.00  0.00           O  
ATOM   4704  CB  PRO A 299     -41.376  -3.848 -49.759  1.00  0.00           C  
ATOM   4705  CG  PRO A 299     -42.172  -4.228 -50.960  1.00  0.00           C  
ATOM   4706  CD  PRO A 299     -43.085  -3.053 -51.191  1.00  0.00           C  
ATOM   4707  HA  PRO A 299     -42.877  -3.742 -48.178  1.00  0.00           H  
ATOM   4708 1HB  PRO A 299     -40.511  -3.214 -50.004  1.00  0.00           H  
ATOM   4709 2HB  PRO A 299     -40.989  -4.719 -49.209  1.00  0.00           H  
ATOM   4710 1HG  PRO A 299     -41.505  -4.420 -51.813  1.00  0.00           H  
ATOM   4711 2HG  PRO A 299     -42.723  -5.161 -50.770  1.00  0.00           H  
ATOM   4712 1HD  PRO A 299     -42.571  -2.305 -51.812  1.00  0.00           H  
ATOM   4713 2HD  PRO A 299     -44.008  -3.396 -51.681  1.00  0.00           H  
ATOM   4714  N   VAL A 300     -41.647  -0.742 -48.696  1.00  0.00           N  
ATOM   4715  CA  VAL A 300     -41.079   0.415 -48.001  1.00  0.00           C  
ATOM   4716  C   VAL A 300     -42.156   1.152 -47.204  1.00  0.00           C  
ATOM   4717  O   VAL A 300     -41.892   1.674 -46.121  1.00  0.00           O  
ATOM   4718  CB  VAL A 300     -40.435   1.385 -49.010  1.00  0.00           C  
ATOM   4719  CG1 VAL A 300     -39.956   2.645 -48.306  1.00  0.00           C  
ATOM   4720  CG2 VAL A 300     -39.283   0.696 -49.726  1.00  0.00           C  
ATOM   4721  H   VAL A 300     -42.030  -0.636 -49.624  1.00  0.00           H  
ATOM   4722  HA  VAL A 300     -40.310   0.063 -47.314  1.00  0.00           H  
ATOM   4723  HB  VAL A 300     -41.186   1.689 -49.738  1.00  0.00           H  
ATOM   4724 1HG1 VAL A 300     -39.503   3.319 -49.034  1.00  0.00           H  
ATOM   4725 2HG1 VAL A 300     -40.802   3.141 -47.831  1.00  0.00           H  
ATOM   4726 3HG1 VAL A 300     -39.217   2.381 -47.549  1.00  0.00           H  
ATOM   4727 1HG2 VAL A 300     -38.832   1.387 -50.438  1.00  0.00           H  
ATOM   4728 2HG2 VAL A 300     -38.534   0.387 -48.997  1.00  0.00           H  
ATOM   4729 3HG2 VAL A 300     -39.656  -0.180 -50.257  1.00  0.00           H  
ATOM   4730  N   GLU A 301     -43.333   1.161 -47.782  1.00  0.00           N  
ATOM   4731  CA  GLU A 301     -44.583   1.544 -47.136  1.00  0.00           C  
ATOM   4732  C   GLU A 301     -44.868   0.664 -45.926  1.00  0.00           C  
ATOM   4733  O   GLU A 301     -45.307   1.149 -44.883  1.00  0.00           O  
ATOM   4734  CB  GLU A 301     -45.745   1.456 -48.128  1.00  0.00           C  
ATOM   4735  CG  GLU A 301     -45.726   2.521 -49.215  1.00  0.00           C  
ATOM   4736  CD  GLU A 301     -46.834   2.354 -50.217  1.00  0.00           C  
ATOM   4737  OE1 GLU A 301     -47.535   1.373 -50.142  1.00  0.00           O  
ATOM   4738  OE2 GLU A 301     -46.980   3.208 -51.059  1.00  0.00           O  
ATOM   4739  H   GLU A 301     -43.407   0.886 -48.751  1.00  0.00           H  
ATOM   4740  HA  GLU A 301     -44.494   2.575 -46.793  1.00  0.00           H  
ATOM   4741 1HB  GLU A 301     -45.735   0.480 -48.615  1.00  0.00           H  
ATOM   4742 2HB  GLU A 301     -46.689   1.543 -47.590  1.00  0.00           H  
ATOM   4743 1HG  GLU A 301     -45.817   3.502 -48.750  1.00  0.00           H  
ATOM   4744 2HG  GLU A 301     -44.767   2.481 -49.731  1.00  0.00           H  
ATOM   4745  N   LYS A 302     -44.595  -0.641 -46.124  1.00  0.00           N  
ATOM   4746  CA  LYS A 302     -44.823  -1.591 -45.042  1.00  0.00           C  
ATOM   4747  C   LYS A 302     -43.949  -1.273 -43.836  1.00  0.00           C  
ATOM   4748  O   LYS A 302     -44.401  -1.345 -42.693  1.00  0.00           O  
ATOM   4749  CB  LYS A 302     -44.560  -3.020 -45.520  1.00  0.00           C  
ATOM   4750  CG  LYS A 302     -44.823  -4.092 -44.470  1.00  0.00           C  
ATOM   4751  CD  LYS A 302     -44.619  -5.487 -45.043  1.00  0.00           C  
ATOM   4752  CE  LYS A 302     -44.973  -6.561 -44.025  1.00  0.00           C  
ATOM   4753  NZ  LYS A 302     -44.062  -6.534 -42.848  1.00  0.00           N  
ATOM   4754  H   LYS A 302     -44.237  -0.938 -47.021  1.00  0.00           H  
ATOM   4755  HA  LYS A 302     -45.865  -1.515 -44.728  1.00  0.00           H  
ATOM   4756 1HB  LYS A 302     -45.189  -3.237 -46.384  1.00  0.00           H  
ATOM   4757 2HB  LYS A 302     -43.522  -3.112 -45.839  1.00  0.00           H  
ATOM   4758 1HG  LYS A 302     -44.144  -3.952 -43.628  1.00  0.00           H  
ATOM   4759 2HG  LYS A 302     -45.846  -4.003 -44.108  1.00  0.00           H  
ATOM   4760 1HD  LYS A 302     -45.247  -5.614 -45.925  1.00  0.00           H  
ATOM   4761 2HD  LYS A 302     -43.577  -5.610 -45.339  1.00  0.00           H  
ATOM   4762 1HE  LYS A 302     -45.996  -6.413 -43.681  1.00  0.00           H  
ATOM   4763 2HE  LYS A 302     -44.909  -7.543 -44.494  1.00  0.00           H  
ATOM   4764 1HZ  LYS A 302     -44.330  -7.260 -42.198  1.00  0.00           H  
ATOM   4765 2HZ  LYS A 302     -43.112  -6.689 -43.153  1.00  0.00           H  
ATOM   4766 3HZ  LYS A 302     -44.127  -5.635 -42.392  1.00  0.00           H  
ATOM   4767  N   LYS A 303     -42.688  -0.921 -44.156  1.00  0.00           N  
ATOM   4768  CA  LYS A 303     -41.748  -0.589 -43.093  1.00  0.00           C  
ATOM   4769  C   LYS A 303     -42.217   0.625 -42.301  1.00  0.00           C  
ATOM   4770  O   LYS A 303     -42.117   0.654 -41.075  1.00  0.00           O  
ATOM   4771  CB  LYS A 303     -40.355  -0.334 -43.670  1.00  0.00           C  
ATOM   4772  CG  LYS A 303     -39.672  -1.572 -44.236  1.00  0.00           C  
ATOM   4773  CD  LYS A 303     -39.342  -2.572 -43.138  1.00  0.00           C  
ATOM   4774  CE  LYS A 303     -38.593  -3.775 -43.691  1.00  0.00           C  
ATOM   4775  NZ  LYS A 303     -38.291  -4.777 -42.632  1.00  0.00           N  
ATOM   4776  H   LYS A 303     -42.416  -0.894 -45.128  1.00  0.00           H  
ATOM   4777  HA  LYS A 303     -41.691  -1.433 -42.405  1.00  0.00           H  
ATOM   4778 1HB  LYS A 303     -40.421   0.406 -44.468  1.00  0.00           H  
ATOM   4779 2HB  LYS A 303     -39.709   0.079 -42.894  1.00  0.00           H  
ATOM   4780 1HG  LYS A 303     -40.329  -2.049 -44.964  1.00  0.00           H  
ATOM   4781 2HG  LYS A 303     -38.751  -1.281 -44.740  1.00  0.00           H  
ATOM   4782 1HD  LYS A 303     -38.726  -2.088 -42.378  1.00  0.00           H  
ATOM   4783 2HD  LYS A 303     -40.264  -2.914 -42.668  1.00  0.00           H  
ATOM   4784 1HE  LYS A 303     -39.193  -4.253 -44.464  1.00  0.00           H  
ATOM   4785 2HE  LYS A 303     -37.656  -3.446 -44.139  1.00  0.00           H  
ATOM   4786 1HZ  LYS A 303     -37.795  -5.557 -43.038  1.00  0.00           H  
ATOM   4787 2HZ  LYS A 303     -37.719  -4.350 -41.917  1.00  0.00           H  
ATOM   4788 3HZ  LYS A 303     -39.153  -5.104 -42.221  1.00  0.00           H  
ATOM   4789  N   VAL A 304     -42.727   1.610 -43.069  1.00  0.00           N  
ATOM   4790  CA  VAL A 304     -43.214   2.830 -42.434  1.00  0.00           C  
ATOM   4791  C   VAL A 304     -44.376   2.534 -41.495  1.00  0.00           C  
ATOM   4792  O   VAL A 304     -44.456   3.087 -40.398  1.00  0.00           O  
ATOM   4793  CB  VAL A 304     -43.665   3.844 -43.502  1.00  0.00           C  
ATOM   4794  CG1 VAL A 304     -44.357   5.032 -42.849  1.00  0.00           C  
ATOM   4795  CG2 VAL A 304     -42.467   4.302 -44.320  1.00  0.00           C  
ATOM   4796  H   VAL A 304     -42.763   1.485 -44.070  1.00  0.00           H  
ATOM   4797  HA  VAL A 304     -42.400   3.268 -41.856  1.00  0.00           H  
ATOM   4798  HB  VAL A 304     -44.394   3.368 -44.157  1.00  0.00           H  
ATOM   4799 1HG1 VAL A 304     -44.670   5.739 -43.618  1.00  0.00           H  
ATOM   4800 2HG1 VAL A 304     -45.232   4.685 -42.298  1.00  0.00           H  
ATOM   4801 3HG1 VAL A 304     -43.667   5.524 -42.164  1.00  0.00           H  
ATOM   4802 1HG2 VAL A 304     -42.794   5.018 -45.073  1.00  0.00           H  
ATOM   4803 2HG2 VAL A 304     -41.736   4.773 -43.663  1.00  0.00           H  
ATOM   4804 3HG2 VAL A 304     -42.013   3.441 -44.812  1.00  0.00           H  
ATOM   4805  N   ALA A 305     -45.260   1.642 -41.986  1.00  0.00           N  
ATOM   4806  CA  ALA A 305     -46.421   1.272 -41.184  1.00  0.00           C  
ATOM   4807  C   ALA A 305     -45.999   0.604 -39.881  1.00  0.00           C  
ATOM   4808  O   ALA A 305     -46.567   0.873 -38.822  1.00  0.00           O  
ATOM   4809  CB  ALA A 305     -47.340   0.353 -41.976  1.00  0.00           C  
ATOM   4810  H   ALA A 305     -45.102   1.246 -42.902  1.00  0.00           H  
ATOM   4811  HA  ALA A 305     -46.964   2.183 -40.933  1.00  0.00           H  
ATOM   4812 1HB  ALA A 305     -48.202   0.085 -41.364  1.00  0.00           H  
ATOM   4813 2HB  ALA A 305     -47.680   0.865 -42.876  1.00  0.00           H  
ATOM   4814 3HB  ALA A 305     -46.799  -0.550 -42.255  1.00  0.00           H  
ATOM   4815  N   GLU A 306     -44.981  -0.269 -40.021  1.00  0.00           N  
ATOM   4816  CA  GLU A 306     -44.480  -0.975 -38.848  1.00  0.00           C  
ATOM   4817  C   GLU A 306     -43.915  -0.003 -37.820  1.00  0.00           C  
ATOM   4818  O   GLU A 306     -44.135  -0.158 -36.618  1.00  0.00           O  
ATOM   4819  CB  GLU A 306     -43.405  -1.986 -39.253  1.00  0.00           C  
ATOM   4820  CG  GLU A 306     -43.930  -3.184 -40.033  1.00  0.00           C  
ATOM   4821  CD  GLU A 306     -42.837  -4.114 -40.481  1.00  0.00           C  
ATOM   4822  OE1 GLU A 306     -41.690  -3.786 -40.295  1.00  0.00           O  
ATOM   4823  OE2 GLU A 306     -43.150  -5.154 -41.011  1.00  0.00           O  
ATOM   4824  H   GLU A 306     -44.584  -0.418 -40.938  1.00  0.00           H  
ATOM   4825  HA  GLU A 306     -45.309  -1.513 -38.388  1.00  0.00           H  
ATOM   4826 1HB  GLU A 306     -42.652  -1.491 -39.867  1.00  0.00           H  
ATOM   4827 2HB  GLU A 306     -42.904  -2.362 -38.360  1.00  0.00           H  
ATOM   4828 1HG  GLU A 306     -44.626  -3.737 -39.404  1.00  0.00           H  
ATOM   4829 2HG  GLU A 306     -44.476  -2.825 -40.904  1.00  0.00           H  
ATOM   4830  N   THR A 307     -43.184   0.994 -38.357  1.00  0.00           N  
ATOM   4831  CA  THR A 307     -42.588   1.994 -37.481  1.00  0.00           C  
ATOM   4832  C   THR A 307     -43.656   2.769 -36.721  1.00  0.00           C  
ATOM   4833  O   THR A 307     -43.508   3.045 -35.530  1.00  0.00           O  
ATOM   4834  CB  THR A 307     -41.706   2.974 -38.277  1.00  0.00           C  
ATOM   4835  OG1 THR A 307     -40.635   2.257 -38.904  1.00  0.00           O  
ATOM   4836  CG2 THR A 307     -41.128   4.040 -37.359  1.00  0.00           C  
ATOM   4837  H   THR A 307     -43.063   1.030 -39.359  1.00  0.00           H  
ATOM   4838  HA  THR A 307     -41.959   1.484 -36.751  1.00  0.00           H  
ATOM   4839  HB  THR A 307     -42.305   3.455 -39.051  1.00  0.00           H  
ATOM   4840  HG1 THR A 307     -40.999   1.597 -39.500  1.00  0.00           H  
ATOM   4841 1HG2 THR A 307     -40.509   4.723 -37.939  1.00  0.00           H  
ATOM   4842 2HG2 THR A 307     -41.940   4.595 -36.889  1.00  0.00           H  
ATOM   4843 3HG2 THR A 307     -40.521   3.565 -36.589  1.00  0.00           H  
ATOM   4844  N   LEU A 308     -44.728   3.098 -37.472  1.00  0.00           N  
ATOM   4845  CA  LEU A 308     -45.825   3.841 -36.863  1.00  0.00           C  
ATOM   4846  C   LEU A 308     -46.470   3.046 -35.736  1.00  0.00           C  
ATOM   4847  O   LEU A 308     -46.799   3.596 -34.685  1.00  0.00           O  
ATOM   4848  CB  LEU A 308     -46.880   4.189 -37.920  1.00  0.00           C  
ATOM   4849  CG  LEU A 308     -46.454   5.223 -38.970  1.00  0.00           C  
ATOM   4850  CD1 LEU A 308     -47.527   5.326 -40.046  1.00  0.00           C  
ATOM   4851  CD2 LEU A 308     -46.227   6.568 -38.295  1.00  0.00           C  
ATOM   4852  H   LEU A 308     -44.750   2.824 -38.444  1.00  0.00           H  
ATOM   4853  HA  LEU A 308     -45.427   4.766 -36.447  1.00  0.00           H  
ATOM   4854 1HB  LEU A 308     -47.157   3.277 -38.447  1.00  0.00           H  
ATOM   4855 2HB  LEU A 308     -47.765   4.575 -37.414  1.00  0.00           H  
ATOM   4856  HG  LEU A 308     -45.531   4.897 -39.449  1.00  0.00           H  
ATOM   4857 1HD1 LEU A 308     -47.224   6.062 -40.792  1.00  0.00           H  
ATOM   4858 2HD1 LEU A 308     -47.655   4.356 -40.526  1.00  0.00           H  
ATOM   4859 3HD1 LEU A 308     -48.468   5.636 -39.593  1.00  0.00           H  
ATOM   4860 1HD2 LEU A 308     -45.923   7.303 -39.041  1.00  0.00           H  
ATOM   4861 2HD2 LEU A 308     -47.150   6.896 -37.816  1.00  0.00           H  
ATOM   4862 3HD2 LEU A 308     -45.443   6.469 -37.543  1.00  0.00           H  
ATOM   4863  N   ILE A 309     -46.627   1.736 -36.014  1.00  0.00           N  
ATOM   4864  CA  ILE A 309     -47.233   0.862 -35.016  1.00  0.00           C  
ATOM   4865  C   ILE A 309     -46.391   0.809 -33.748  1.00  0.00           C  
ATOM   4866  O   ILE A 309     -46.923   0.832 -32.638  1.00  0.00           O  
ATOM   4867  CB  ILE A 309     -47.415  -0.563 -35.572  1.00  0.00           C  
ATOM   4868  CG1 ILE A 309     -48.471  -0.573 -36.680  1.00  0.00           C  
ATOM   4869  CG2 ILE A 309     -47.800  -1.523 -34.457  1.00  0.00           C  
ATOM   4870  CD1 ILE A 309     -48.520  -1.864 -37.465  1.00  0.00           C  
ATOM   4871  H   ILE A 309     -46.323   1.384 -36.911  1.00  0.00           H  
ATOM   4872  HA  ILE A 309     -48.213   1.259 -34.758  1.00  0.00           H  
ATOM   4873  HB  ILE A 309     -46.482  -0.900 -36.022  1.00  0.00           H  
ATOM   4874 1HG1 ILE A 309     -49.455  -0.399 -36.247  1.00  0.00           H  
ATOM   4875 2HG1 ILE A 309     -48.273   0.242 -37.378  1.00  0.00           H  
ATOM   4876 1HG2 ILE A 309     -47.925  -2.525 -34.867  1.00  0.00           H  
ATOM   4877 2HG2 ILE A 309     -47.016  -1.536 -33.701  1.00  0.00           H  
ATOM   4878 3HG2 ILE A 309     -48.736  -1.197 -34.003  1.00  0.00           H  
ATOM   4879 1HD1 ILE A 309     -49.292  -1.794 -38.232  1.00  0.00           H  
ATOM   4880 2HD1 ILE A 309     -47.553  -2.040 -37.937  1.00  0.00           H  
ATOM   4881 3HD1 ILE A 309     -48.752  -2.689 -36.793  1.00  0.00           H  
ATOM   4882  N   LYS A 310     -45.064   0.737 -33.978  1.00  0.00           N  
ATOM   4883  CA  LYS A 310     -44.146   0.682 -32.846  1.00  0.00           C  
ATOM   4884  C   LYS A 310     -44.244   1.941 -31.995  1.00  0.00           C  
ATOM   4885  O   LYS A 310     -44.228   1.874 -30.766  1.00  0.00           O  
ATOM   4886  CB  LYS A 310     -42.709   0.486 -33.332  1.00  0.00           C  
ATOM   4887  CG  LYS A 310     -41.676   0.384 -32.217  1.00  0.00           C  
ATOM   4888  CD  LYS A 310     -41.879  -0.876 -31.389  1.00  0.00           C  
ATOM   4889  CE  LYS A 310     -40.788  -1.032 -30.340  1.00  0.00           C  
ATOM   4890  NZ  LYS A 310     -40.993  -2.243 -29.499  1.00  0.00           N  
ATOM   4891  H   LYS A 310     -44.729   0.723 -34.931  1.00  0.00           H  
ATOM   4892  HA  LYS A 310     -44.420  -0.167 -32.219  1.00  0.00           H  
ATOM   4893 1HB  LYS A 310     -42.647  -0.424 -33.929  1.00  0.00           H  
ATOM   4894 2HB  LYS A 310     -42.425   1.319 -33.975  1.00  0.00           H  
ATOM   4895 1HG  LYS A 310     -40.675   0.368 -32.648  1.00  0.00           H  
ATOM   4896 2HG  LYS A 310     -41.758   1.254 -31.565  1.00  0.00           H  
ATOM   4897 1HD  LYS A 310     -42.848  -0.832 -30.890  1.00  0.00           H  
ATOM   4898 2HD  LYS A 310     -41.867  -1.747 -32.044  1.00  0.00           H  
ATOM   4899 1HE  LYS A 310     -39.819  -1.106 -30.832  1.00  0.00           H  
ATOM   4900 2HE  LYS A 310     -40.776  -0.154 -29.694  1.00  0.00           H  
ATOM   4901 1HZ  LYS A 310     -40.251  -2.310 -28.818  1.00  0.00           H  
ATOM   4902 2HZ  LYS A 310     -41.882  -2.176 -29.023  1.00  0.00           H  
ATOM   4903 3HZ  LYS A 310     -40.987  -3.065 -30.085  1.00  0.00           H  
ATOM   4904  N   ILE A 311     -44.347   3.077 -32.714  1.00  0.00           N  
ATOM   4905  CA  ILE A 311     -44.450   4.355 -32.019  1.00  0.00           C  
ATOM   4906  C   ILE A 311     -45.708   4.416 -31.163  1.00  0.00           C  
ATOM   4907  O   ILE A 311     -45.680   4.907 -30.035  1.00  0.00           O  
ATOM   4908  CB  ILE A 311     -44.450   5.526 -33.018  1.00  0.00           C  
ATOM   4909  CG1 ILE A 311     -43.085   5.647 -33.699  1.00  0.00           C  
ATOM   4910  CG2 ILE A 311     -44.816   6.825 -32.316  1.00  0.00           C  
ATOM   4911  CD1 ILE A 311     -43.074   6.587 -34.884  1.00  0.00           C  
ATOM   4912  H   ILE A 311     -44.350   3.022 -33.722  1.00  0.00           H  
ATOM   4913  HA  ILE A 311     -43.586   4.462 -31.363  1.00  0.00           H  
ATOM   4914  HB  ILE A 311     -45.179   5.332 -33.805  1.00  0.00           H  
ATOM   4915 1HG1 ILE A 311     -42.348   6.000 -32.978  1.00  0.00           H  
ATOM   4916 2HG1 ILE A 311     -42.760   4.665 -34.042  1.00  0.00           H  
ATOM   4917 1HG2 ILE A 311     -44.811   7.642 -33.037  1.00  0.00           H  
ATOM   4918 2HG2 ILE A 311     -45.808   6.734 -31.877  1.00  0.00           H  
ATOM   4919 3HG2 ILE A 311     -44.089   7.030 -31.530  1.00  0.00           H  
ATOM   4920 1HD1 ILE A 311     -42.073   6.620 -35.313  1.00  0.00           H  
ATOM   4921 2HD1 ILE A 311     -43.780   6.233 -35.635  1.00  0.00           H  
ATOM   4922 3HD1 ILE A 311     -43.361   7.586 -34.558  1.00  0.00           H  
ATOM   4923  N   ALA A 312     -46.799   3.895 -31.761  1.00  0.00           N  
ATOM   4924  CA  ALA A 312     -48.070   3.891 -31.047  1.00  0.00           C  
ATOM   4925  C   ALA A 312     -47.986   3.056 -29.776  1.00  0.00           C  
ATOM   4926  O   ALA A 312     -48.509   3.443 -28.731  1.00  0.00           O  
ATOM   4927  CB  ALA A 312     -49.182   3.372 -31.948  1.00  0.00           C  
ATOM   4928  H   ALA A 312     -46.715   3.516 -32.694  1.00  0.00           H  
ATOM   4929  HA  ALA A 312     -48.299   4.916 -30.758  1.00  0.00           H
[truncated: 202,542 more chars]
