# Supplementary material for: Blueprinting extendable nanomaterials with standardized protein blocks
Source: Nature. 2024 Mar 13;627(8005):898–904. doi: 10.1038/s41586-024-07188-4 (PMC10972742; doi:10.1038/s41586-024-07188-4)
Supplement: Supplementary file 4 — Design models with ideal backbones as well as experimentally determined structures for comparison. For reference to design names, see Supplementary Fig. 1. [file 41586_2024_7188_MOESM4_ESM.zip › THR34_design.pdb]

HEADER                                            22-OCT-21   XXXX              
EXPDTA    THEORETICAL MODEL                                                     
REMARK 220                                                                      
REMARK 220 EXPERIMENTAL DETAILS                                                 
REMARK 220  EXPERIMENT TYPE                : THEORETICAL MODELLING              
REMARK 220  DATE OF DATA COLLECTION        : 22-OCT-21                          
REMARK 220                                                                      
REMARK 220 REMARK: MODEL GENERATED BY ROSETTA                                   
REMARK 220  VERSION 2021.41+HEAD.36da336f772                                    
ATOM      1  N   PRO A   1     -89.430 -47.506  -6.473  1.00  0.00           N  
ATOM      2  CA  PRO A   1     -89.265 -47.110  -7.865  1.00  0.00           C  
ATOM      3  C   PRO A   1     -87.815 -46.778  -8.188  1.00  0.00           C  
ATOM      4  O   PRO A   1     -87.330 -47.069  -9.282  1.00  0.00           O  
ATOM      5  CB  PRO A   1     -90.163 -45.874  -7.977  1.00  0.00           C  
ATOM      6  CG  PRO A   1     -91.181 -46.064  -6.904  1.00  0.00           C  
ATOM      7  CD  PRO A   1     -90.420 -46.707  -5.775  1.00  0.00           C  
ATOM      8  HA  PRO A   1     -89.626 -47.920  -8.517  1.00  0.00           H  
ATOM      9 1HB  PRO A   1     -89.566 -44.961  -7.841  1.00  0.00           H  
ATOM     10 2HB  PRO A   1     -90.607 -45.821  -8.982  1.00  0.00           H  
ATOM     11 1HG  PRO A   1     -91.620 -45.096  -6.622  1.00  0.00           H  
ATOM     12 2HG  PRO A   1     -92.006 -46.692  -7.271  1.00  0.00           H  
ATOM     13 1HD  PRO A   1     -89.957 -45.926  -5.154  1.00  0.00           H  
ATOM     14 2HD  PRO A   1     -91.105 -47.324  -5.176  1.00  0.00           H  
ATOM     15 1H   PRO A   1     -88.526 -47.421  -6.028  1.00  0.00           H  
ATOM     16 2H   PRO A   1     -89.688 -48.477  -6.475  1.00  0.00           H  
ATOM     17  N   GLN A   2     -87.086 -46.161  -7.244  1.00  0.00           N  
ATOM     18  CA  GLN A   2     -85.656 -46.025  -7.498  1.00  0.00           C  
ATOM     19  C   GLN A   2     -84.982 -47.388  -7.592  1.00  0.00           C  
ATOM     20  O   GLN A   2     -84.128 -47.611  -8.449  1.00  0.00           O  
ATOM     21  CB  GLN A   2     -84.993 -45.189  -6.400  1.00  0.00           C  
ATOM     22  CG  GLN A   2     -85.375 -43.719  -6.421  1.00  0.00           C  
ATOM     23  CD  GLN A   2     -84.764 -42.946  -5.268  1.00  0.00           C  
ATOM     24  OE1 GLN A   2     -84.020 -43.501  -4.454  1.00  0.00           O  
ATOM     25  NE2 GLN A   2     -85.073 -41.656  -5.191  1.00  0.00           N  
ATOM     26  H   GLN A   2     -87.546 -45.820  -6.412  1.00  0.00           H  
ATOM     27  HA  GLN A   2     -85.521 -45.516  -8.452  1.00  0.00           H  
ATOM     28 1HB  GLN A   2     -85.262 -45.592  -5.423  1.00  0.00           H  
ATOM     29 2HB  GLN A   2     -83.910 -45.257  -6.495  1.00  0.00           H  
ATOM     30 1HG  GLN A   2     -85.025 -43.276  -7.353  1.00  0.00           H  
ATOM     31 2HG  GLN A   2     -86.460 -43.635  -6.352  1.00  0.00           H  
ATOM     32 1HE2 GLN A   2     -84.699 -41.095  -4.451  1.00  0.00           H  
ATOM     33 2HE2 GLN A   2     -85.680 -41.246  -5.872  1.00  0.00           H  
ATOM     34  N   GLU A   3     -85.414 -48.274  -6.669  1.00  0.00           N  
ATOM     35  CA  GLU A   3     -84.849 -49.618  -6.651  1.00  0.00           C  
ATOM     36  C   GLU A   3     -85.143 -50.356  -7.951  1.00  0.00           C  
ATOM     37  O   GLU A   3     -84.281 -51.049  -8.491  1.00  0.00           O  
ATOM     38  CB  GLU A   3     -85.401 -50.412  -5.465  1.00  0.00           C  
ATOM     39  CG  GLU A   3     -84.961 -49.896  -4.103  1.00  0.00           C  
ATOM     40  CD  GLU A   3     -85.769 -48.718  -3.634  1.00  0.00           C  
ATOM     41  OE1 GLU A   3     -86.663 -48.317  -4.340  1.00  0.00           O  
ATOM     42  OE2 GLU A   3     -85.491 -48.218  -2.569  1.00  0.00           O  
ATOM     43  H   GLU A   3     -86.121 -47.989  -6.007  1.00  0.00           H  
ATOM     44  HA  GLU A   3     -83.767 -49.537  -6.544  1.00  0.00           H  
ATOM     45 1HB  GLU A   3     -86.491 -50.396  -5.493  1.00  0.00           H  
ATOM     46 2HB  GLU A   3     -85.087 -51.453  -5.546  1.00  0.00           H  
ATOM     47 1HG  GLU A   3     -85.055 -50.700  -3.373  1.00  0.00           H  
ATOM     48 2HG  GLU A   3     -83.911 -49.612  -4.156  1.00  0.00           H  
ATOM     49  N   ALA A   4     -86.397 -50.167  -8.411  1.00  0.00           N  
ATOM     50  CA  ALA A   4     -86.806 -50.819  -9.650  1.00  0.00           C  
ATOM     51  C   ALA A   4     -85.968 -50.341 -10.828  1.00  0.00           C  
ATOM     52  O   ALA A   4     -85.569 -51.135 -11.680  1.00  0.00           O  
ATOM     53  CB  ALA A   4     -88.284 -50.569  -9.917  1.00  0.00           C  
ATOM     54  H   ALA A   4     -87.029 -49.578  -7.889  1.00  0.00           H  
ATOM     55  HA  ALA A   4     -86.645 -51.891  -9.538  1.00  0.00           H  
ATOM     56 1HB  ALA A   4     -88.574 -51.062 -10.845  1.00  0.00           H  
ATOM     57 2HB  ALA A   4     -88.875 -50.969  -9.093  1.00  0.00           H  
ATOM     58 3HB  ALA A   4     -88.461 -49.499 -10.004  1.00  0.00           H  
ATOM     59  N   LEU A   5     -85.730 -49.013 -10.823  1.00  0.00           N  
ATOM     60  CA  LEU A   5     -84.937 -48.426 -11.896  1.00  0.00           C  
ATOM     61  C   LEU A   5     -83.523 -48.995 -11.911  1.00  0.00           C  
ATOM     62  O   LEU A   5     -82.971 -49.283 -12.973  1.00  0.00           O  
ATOM     63  CB  LEU A   5     -84.881 -46.901 -11.739  1.00  0.00           C  
ATOM     64  CG  LEU A   5     -84.161 -46.144 -12.862  1.00  0.00           C  
ATOM     65  CD1 LEU A   5     -84.708 -44.725 -12.950  1.00  0.00           C  
ATOM     66  CD2 LEU A   5     -82.664 -46.137 -12.592  1.00  0.00           C  
ATOM     67  H   LEU A   5     -86.105 -48.449 -10.074  1.00  0.00           H  
ATOM     68  HA  LEU A   5     -85.413 -48.664 -12.847  1.00  0.00           H  
ATOM     69 1HB  LEU A   5     -85.899 -46.520 -11.683  1.00  0.00           H  
ATOM     70 2HB  LEU A   5     -84.374 -46.667 -10.803  1.00  0.00           H  
ATOM     71  HG  LEU A   5     -84.355 -46.636 -13.816  1.00  0.00           H  
ATOM     72 1HD1 LEU A   5     -84.197 -44.187 -13.748  1.00  0.00           H  
ATOM     73 2HD1 LEU A   5     -85.776 -44.760 -13.164  1.00  0.00           H  
ATOM     74 3HD1 LEU A   5     -84.543 -44.213 -12.003  1.00  0.00           H  
ATOM     75 1HD2 LEU A   5     -82.152 -45.599 -13.390  1.00  0.00           H  
ATOM     76 2HD2 LEU A   5     -82.469 -45.644 -11.639  1.00  0.00           H  
ATOM     77 3HD2 LEU A   5     -82.296 -47.162 -12.552  1.00  0.00           H  
ATOM     78  N   ARG A   6     -82.981 -49.136 -10.685  1.00  0.00           N  
ATOM     79  CA  ARG A   6     -81.631 -49.672 -10.559  1.00  0.00           C  
ATOM     80  C   ARG A   6     -81.550 -51.094 -11.099  1.00  0.00           C  
ATOM     81  O   ARG A   6     -80.588 -51.457 -11.776  1.00  0.00           O  
ATOM     82  CB  ARG A   6     -81.183 -49.659  -9.105  1.00  0.00           C  
ATOM     83  CG  ARG A   6     -80.909 -48.278  -8.532  1.00  0.00           C  
ATOM     84  CD  ARG A   6     -80.533 -48.343  -7.097  1.00  0.00           C  
ATOM     85  NE  ARG A   6     -80.270 -47.024  -6.545  1.00  0.00           N  
ATOM     86  CZ  ARG A   6     -80.048 -46.771  -5.240  1.00  0.00           C  
ATOM     87  NH1 ARG A   6     -80.060 -47.755  -4.368  1.00  0.00           N  
ATOM     88  NH2 ARG A   6     -79.817 -45.533  -4.837  1.00  0.00           N  
ATOM     89  H   ARG A   6     -83.520 -48.867  -9.874  1.00  0.00           H  
ATOM     90  HA  ARG A   6     -80.953 -49.043 -11.137  1.00  0.00           H  
ATOM     91 1HB  ARG A   6     -81.947 -50.127  -8.485  1.00  0.00           H  
ATOM     92 2HB  ARG A   6     -80.271 -50.247  -9.000  1.00  0.00           H  
ATOM     93 1HG  ARG A   6     -80.089 -47.813  -9.081  1.00  0.00           H  
ATOM     94 2HG  ARG A   6     -81.803 -47.661  -8.625  1.00  0.00           H  
ATOM     95 1HD  ARG A   6     -81.346 -48.794  -6.528  1.00  0.00           H  
ATOM     96 2HD  ARG A   6     -79.633 -48.946  -6.983  1.00  0.00           H  
ATOM     97  HE  ARG A   6     -80.252 -46.241  -7.185  1.00  0.00           H  
ATOM     98 1HH1 ARG A   6     -80.237 -48.700  -4.677  1.00  0.00           H  
ATOM     99 2HH1 ARG A   6     -79.894 -47.565  -3.391  1.00  0.00           H  
ATOM    100 1HH2 ARG A   6     -79.807 -44.777  -5.507  1.00  0.00           H  
ATOM    101 2HH2 ARG A   6     -79.651 -45.344  -3.860  1.00  0.00           H  
ATOM    102  N   ALA A   7     -82.605 -51.864 -10.763  1.00  0.00           N  
ATOM    103  CA  ALA A   7     -82.652 -53.248 -11.218  1.00  0.00           C  
ATOM    104  C   ALA A   7     -82.683 -53.327 -12.739  1.00  0.00           C  
ATOM    105  O   ALA A   7     -82.017 -54.170 -13.340  1.00  0.00           O  
ATOM    106  CB  ALA A   7     -83.859 -53.961 -10.626  1.00  0.00           C  
ATOM    107  H   ALA A   7     -83.345 -51.467 -10.201  1.00  0.00           H  
ATOM    108  HA  ALA A   7     -81.745 -53.748 -10.876  1.00  0.00           H  
ATOM    109 1HB  ALA A   7     -83.880 -54.993 -10.975  1.00  0.00           H  
ATOM    110 2HB  ALA A   7     -83.793 -53.947  -9.538  1.00  0.00           H  
ATOM    111 3HB  ALA A   7     -84.770 -53.454 -10.940  1.00  0.00           H  
ATOM    112  N   PHE A   8     -83.487 -52.411 -13.315  1.00  0.00           N  
ATOM    113  CA  PHE A   8     -83.605 -52.378 -14.768  1.00  0.00           C  
ATOM    114  C   PHE A   8     -82.266 -52.069 -15.423  1.00  0.00           C  
ATOM    115  O   PHE A   8     -81.907 -52.670 -16.436  1.00  0.00           O  
ATOM    116  CB  PHE A   8     -84.640 -51.335 -15.196  1.00  0.00           C  
ATOM    117  CG  PHE A   8     -84.855 -51.269 -16.681  1.00  0.00           C  
ATOM    118  CD1 PHE A   8     -85.627 -52.223 -17.328  1.00  0.00           C  
ATOM    119  CD2 PHE A   8     -84.284 -50.255 -17.435  1.00  0.00           C  
ATOM    120  CE1 PHE A   8     -85.825 -52.163 -18.694  1.00  0.00           C  
ATOM    121  CE2 PHE A   8     -84.482 -50.192 -18.801  1.00  0.00           C  
ATOM    122  CZ  PHE A   8     -85.253 -51.148 -19.431  1.00  0.00           C  
ATOM    123  H   PHE A   8     -83.993 -51.762 -12.728  1.00  0.00           H  
ATOM    124  HA  PHE A   8     -83.936 -53.359 -15.110  1.00  0.00           H  
ATOM    125 1HB  PHE A   8     -85.596 -51.556 -14.724  1.00  0.00           H  
ATOM    126 2HB  PHE A   8     -84.326 -50.350 -14.854  1.00  0.00           H  
ATOM    127  HD1 PHE A   8     -86.081 -53.025 -16.745  1.00  0.00           H  
ATOM    128  HD2 PHE A   8     -83.675 -49.500 -16.937  1.00  0.00           H  
ATOM    129  HE1 PHE A   8     -86.434 -52.919 -19.189  1.00  0.00           H  
ATOM    130  HE2 PHE A   8     -84.028 -49.389 -19.382  1.00  0.00           H  
ATOM    131  HZ  PHE A   8     -85.408 -51.101 -20.508  1.00  0.00           H  
ATOM    132  N   ALA A   9     -81.559 -51.109 -14.792  1.00  0.00           N  
ATOM    133  CA  ALA A   9     -80.257 -50.720 -15.317  1.00  0.00           C  
ATOM    134  C   ALA A   9     -79.280 -51.889 -15.292  1.00  0.00           C  
ATOM    135  O   ALA A   9     -78.518 -52.094 -16.236  1.00  0.00           O  
ATOM    136  CB  ALA A   9     -79.697 -49.546 -14.527  1.00  0.00           C  
ATOM    137  H   ALA A   9     -81.946 -50.677 -13.965  1.00  0.00           H  
ATOM    138  HA  ALA A   9     -80.387 -50.416 -16.356  1.00  0.00           H  
ATOM    139 1HB  ALA A   9     -78.724 -49.266 -14.931  1.00  0.00           H  
ATOM    140 2HB  ALA A   9     -80.379 -48.699 -14.602  1.00  0.00           H  
ATOM    141 3HB  ALA A   9     -79.587 -49.830 -13.482  1.00  0.00           H  
ATOM    142  N   ASP A  10     -79.349 -52.631 -14.168  1.00  0.00           N  
ATOM    143  CA  ASP A  10     -78.468 -53.782 -14.018  1.00  0.00           C  
ATOM    144  C   ASP A  10     -78.737 -54.826 -15.094  1.00  0.00           C  
ATOM    145  O   ASP A  10     -77.808 -55.411 -15.651  1.00  0.00           O  
ATOM    146  CB  ASP A  10     -78.639 -54.412 -12.634  1.00  0.00           C  
ATOM    147  CG  ASP A  10     -78.056 -53.557 -11.517  1.00  0.00           C  
ATOM    148  OD1 ASP A  10     -77.291 -52.669 -11.813  1.00  0.00           O  
ATOM    149  OD2 ASP A  10     -78.380 -53.799 -10.379  1.00  0.00           O  
ATOM    150  H   ASP A  10     -80.012 -52.376 -13.450  1.00  0.00           H  
ATOM    151  HA  ASP A  10     -77.436 -53.444 -14.121  1.00  0.00           H  
ATOM    152 1HB  ASP A  10     -79.699 -54.570 -12.434  1.00  0.00           H  
ATOM    153 2HB  ASP A  10     -78.154 -55.389 -12.615  1.00  0.00           H  
ATOM    154  N   ALA A  11     -80.047 -55.020 -15.349  1.00  0.00           N  
ATOM    155  CA  ALA A  11     -80.441 -55.994 -16.361  1.00  0.00           C  
ATOM    156  C   ALA A  11     -79.913 -55.603 -17.735  1.00  0.00           C  
ATOM    157  O   ALA A  11     -79.443 -56.450 -18.495  1.00  0.00           O  
ATOM    158  CB  ALA A  11     -81.955 -56.137 -16.398  1.00  0.00           C  
ATOM    159  H   ALA A  11     -80.732 -54.487 -14.833  1.00  0.00           H  
ATOM    160  HA  ALA A  11     -80.001 -56.955 -16.096  1.00  0.00           H  
ATOM    161 1HB  ALA A  11     -82.233 -56.867 -17.159  1.00  0.00           H  
ATOM    162 2HB  ALA A  11     -82.312 -56.474 -15.424  1.00  0.00           H  
ATOM    163 3HB  ALA A  11     -82.406 -55.175 -16.636  1.00  0.00           H  
ATOM    164  N   VAL A  12     -80.018 -54.285 -18.004  1.00  0.00           N  
ATOM    165  CA  VAL A  12     -79.547 -53.779 -19.288  1.00  0.00           C  
ATOM    166  C   VAL A  12     -78.051 -54.012 -19.457  1.00  0.00           C  
ATOM    167  O   VAL A  12     -77.589 -54.390 -20.534  1.00  0.00           O  
ATOM    168  CB  VAL A  12     -79.846 -52.273 -19.412  1.00  0.00           C  
ATOM    169  CG1 VAL A  12     -79.183 -51.698 -20.655  1.00  0.00           C  
ATOM    170  CG2 VAL A  12     -81.349 -52.045 -19.448  1.00  0.00           C  
ATOM    171  H   VAL A  12     -80.421 -53.671 -17.310  1.00  0.00           H  
ATOM    172  HA  VAL A  12     -80.075 -54.307 -20.083  1.00  0.00           H  
ATOM    173  HB  VAL A  12     -79.420 -51.756 -18.552  1.00  0.00           H  
ATOM    174 1HG1 VAL A  12     -79.404 -50.633 -20.726  1.00  0.00           H  
ATOM    175 2HG1 VAL A  12     -78.104 -51.841 -20.590  1.00  0.00           H  
ATOM    176 3HG1 VAL A  12     -79.565 -52.207 -21.539  1.00  0.00           H  
ATOM    177 1HG2 VAL A  12     -81.553 -50.978 -19.535  1.00  0.00           H  
ATOM    178 2HG2 VAL A  12     -81.776 -52.567 -20.305  1.00  0.00           H  
ATOM    179 3HG2 VAL A  12     -81.798 -52.426 -18.531  1.00  0.00           H  
ATOM    180  N   LEU A  13     -77.332 -53.768 -18.342  1.00  0.00           N  
ATOM    181  CA  LEU A  13     -75.886 -53.953 -18.370  1.00  0.00           C  
ATOM    182  C   LEU A  13     -75.524 -55.404 -18.660  1.00  0.00           C  
ATOM    183  O   LEU A  13     -74.600 -55.683 -19.424  1.00  0.00           O  
ATOM    184  CB  LEU A  13     -75.270 -53.522 -17.033  1.00  0.00           C  
ATOM    185  CG  LEU A  13     -73.744 -53.641 -16.935  1.00  0.00           C  
ATOM    186  CD1 LEU A  13     -73.096 -52.769 -18.001  1.00  0.00           C  
ATOM    187  CD2 LEU A  13     -73.291 -53.230 -15.542  1.00  0.00           C  
ATOM    188  H   LEU A  13     -77.810 -53.460 -17.506  1.00  0.00           H  
ATOM    189  HA  LEU A  13     -75.474 -53.330 -19.163  1.00  0.00           H  
ATOM    190 1HB  LEU A  13     -75.534 -52.482 -16.848  1.00  0.00           H  
ATOM    191 2HB  LEU A  13     -75.702 -54.131 -16.239  1.00  0.00           H  
ATOM    192  HG  LEU A  13     -73.447 -54.673 -17.123  1.00  0.00           H  
ATOM    193 1HD1 LEU A  13     -72.012 -52.854 -17.932  1.00  0.00           H  
ATOM    194 2HD1 LEU A  13     -73.423 -53.098 -18.988  1.00  0.00           H  
ATOM    195 3HD1 LEU A  13     -73.389 -51.731 -17.849  1.00  0.00           H  
ATOM    196 1HD2 LEU A  13     -72.206 -53.315 -15.472  1.00  0.00           H  
ATOM    197 2HD2 LEU A  13     -73.587 -52.197 -15.354  1.00  0.00           H  
ATOM    198 3HD2 LEU A  13     -73.755 -53.881 -14.801  1.00  0.00           H  
ATOM    199  N   ARG A  14     -76.297 -56.299 -18.012  1.00  0.00           N  
ATOM    200  CA  ARG A  14     -76.054 -57.724 -18.204  1.00  0.00           C  
ATOM    201  C   ARG A  14     -76.266 -58.128 -19.656  1.00  0.00           C  
ATOM    202  O   ARG A  14     -75.495 -58.911 -20.211  1.00  0.00           O  
ATOM    203  CB  ARG A  14     -76.972 -58.548 -17.313  1.00  0.00           C  
ATOM    204  CG  ARG A  14     -76.649 -58.484 -15.828  1.00  0.00           C  
ATOM    205  CD  ARG A  14     -77.620 -59.265 -15.021  1.00  0.00           C  
ATOM    206  NE  ARG A  14     -77.315 -59.207 -13.600  1.00  0.00           N  
ATOM    207  CZ  ARG A  14     -78.105 -59.703 -12.627  1.00  0.00           C  
ATOM    208  NH1 ARG A  14     -79.239 -60.290 -12.937  1.00  0.00           N  
ATOM    209  NH2 ARG A  14     -77.738 -59.599 -11.362  1.00  0.00           N  
ATOM    210  H   ARG A  14     -77.032 -55.965 -17.404  1.00  0.00           H  
ATOM    211  HA  ARG A  14     -75.021 -57.939 -17.931  1.00  0.00           H  
ATOM    212 1HB  ARG A  14     -78.000 -58.214 -17.441  1.00  0.00           H  
ATOM    213 2HB  ARG A  14     -76.928 -59.595 -17.614  1.00  0.00           H  
ATOM    214 1HG  ARG A  14     -75.653 -58.891 -15.654  1.00  0.00           H  
ATOM    215 2HG  ARG A  14     -76.681 -57.446 -15.493  1.00  0.00           H  
ATOM    216 1HD  ARG A  14     -78.623 -58.866 -15.171  1.00  0.00           H  
ATOM    217 2HD  ARG A  14     -77.595 -60.309 -15.332  1.00  0.00           H  
ATOM    218  HE  ARG A  14     -76.450 -58.762 -13.323  1.00  0.00           H  
ATOM    219 1HH1 ARG A  14     -79.520 -60.369 -13.904  1.00  0.00           H  
ATOM    220 2HH1 ARG A  14     -79.831 -60.662 -12.208  1.00  0.00           H  
ATOM    221 1HH2 ARG A  14     -76.865 -59.148 -11.124  1.00  0.00           H  
ATOM    222 2HH2 ARG A  14     -78.329 -59.971 -10.633  1.00  0.00           H  
ATOM    223  N   ILE A  15     -77.344 -57.553 -20.229  1.00  0.00           N  
ATOM    224  CA  ILE A  15     -77.658 -57.856 -21.621  1.00  0.00           C  
ATOM    225  C   ILE A  15     -76.538 -57.406 -22.549  1.00  0.00           C  
ATOM    226  O   ILE A  15     -76.176 -58.113 -23.489  1.00  0.00           O  
ATOM    227  CB  ILE A  15     -78.977 -57.185 -22.045  1.00  0.00           C  
ATOM    228  CG1 ILE A  15     -80.160 -57.820 -21.310  1.00  0.00           C  
ATOM    229  CG2 ILE A  15     -79.166 -57.286 -23.551  1.00  0.00           C  
ATOM    230  CD1 ILE A  15     -81.454 -57.051 -21.455  1.00  0.00           C  
ATOM    231  H   ILE A  15     -77.914 -56.923 -19.683  1.00  0.00           H  
ATOM    232  HA  ILE A  15     -77.772 -58.934 -21.723  1.00  0.00           H  
ATOM    233  HB  ILE A  15     -78.958 -56.133 -21.761  1.00  0.00           H  
ATOM    234 1HG1 ILE A  15     -80.320 -58.831 -21.683  1.00  0.00           H  
ATOM    235 2HG1 ILE A  15     -79.929 -57.898 -20.247  1.00  0.00           H  
ATOM    236 1HG2 ILE A  15     -80.103 -56.808 -23.833  1.00  0.00           H  
ATOM    237 2HG2 ILE A  15     -78.338 -56.789 -24.055  1.00  0.00           H  
ATOM    238 3HG2 ILE A  15     -79.192 -58.336 -23.844  1.00  0.00           H  
ATOM    239 1HD1 ILE A  15     -82.245 -57.563 -20.906  1.00  0.00           H  
ATOM    240 2HD1 ILE A  15     -81.326 -56.045 -21.054  1.00  0.00           H  
ATOM    241 3HD1 ILE A  15     -81.724 -56.991 -22.508  1.00  0.00           H  
ATOM    242  N   VAL A  16     -76.019 -56.203 -22.232  1.00  0.00           N  
ATOM    243  CA  VAL A  16     -74.936 -55.657 -23.042  1.00  0.00           C  
ATOM    244  C   VAL A  16     -73.704 -56.550 -22.990  1.00  0.00           C  
ATOM    245  O   VAL A  16     -73.048 -56.779 -24.006  1.00  0.00           O  
ATOM    246  CB  VAL A  16     -74.564 -54.244 -22.553  1.00  0.00           C  
ATOM    247  CG1 VAL A  16     -73.309 -53.750 -23.258  1.00  0.00           C  
ATOM    248  CG2 VAL A  16     -75.726 -53.291 -22.790  1.00  0.00           C  
ATOM    249  H   VAL A  16     -76.390 -55.701 -21.437  1.00  0.00           H  
ATOM    250  HA  VAL A  16     -75.277 -55.591 -24.076  1.00  0.00           H  
ATOM    251  HB  VAL A  16     -74.339 -54.286 -21.487  1.00  0.00           H  
ATOM    252 1HG1 VAL A  16     -73.060 -52.751 -22.900  1.00  0.00           H  
ATOM    253 2HG1 VAL A  16     -72.482 -54.428 -23.045  1.00  0.00           H  
ATOM    254 3HG1 VAL A  16     -73.485 -53.717 -24.333  1.00  0.00           H  
ATOM    255 1HG2 VAL A  16     -75.456 -52.295 -22.442  1.00  0.00           H  
ATOM    256 2HG2 VAL A  16     -75.954 -53.254 -23.855  1.00  0.00           H  
ATOM    257 3HG2 VAL A  16     -76.601 -53.642 -22.243  1.00  0.00           H  
ATOM    258  N   GLU A  17     -73.434 -57.033 -21.759  1.00  0.00           N  
ATOM    259  CA  GLU A  17     -72.279 -57.904 -21.572  1.00  0.00           C  
ATOM    260  C   GLU A  17     -72.418 -59.185 -22.385  1.00  0.00           C  
ATOM    261  O   GLU A  17     -71.484 -59.601 -23.070  1.00  0.00           O  
ATOM    262  CB  GLU A  17     -72.103 -58.246 -20.091  1.00  0.00           C  
ATOM    263  CG  GLU A  17     -71.643 -57.080 -19.227  1.00  0.00           C  
ATOM    264  CD  GLU A  17     -71.568 -57.428 -17.767  1.00  0.00           C  
ATOM    265  OE1 GLU A  17     -71.970 -58.510 -17.412  1.00  0.00           O  
ATOM    266  OE2 GLU A  17     -71.107 -56.611 -17.005  1.00  0.00           O  
ATOM    267  H   GLU A  17     -74.038 -56.782 -20.989  1.00  0.00           H  
ATOM    268  HA  GLU A  17     -71.389 -57.378 -21.918  1.00  0.00           H  
ATOM    269 1HB  GLU A  17     -73.047 -58.610 -19.686  1.00  0.00           H  
ATOM    270 2HB  GLU A  17     -71.372 -59.048 -19.987  1.00  0.00           H  
ATOM    271 1HG  GLU A  17     -70.658 -56.758 -19.564  1.00  0.00           H  
ATOM    272 2HG  GLU A  17     -72.332 -56.247 -19.363  1.00  0.00           H  
ATOM    273  N   ILE A  18     -73.624 -59.788 -22.279  1.00  0.00           N  
ATOM    274  CA  ILE A  18     -73.981 -61.085 -22.876  1.00  0.00           C  
ATOM    275  C   ILE A  18     -74.124 -60.998 -24.388  1.00  0.00           C  
ATOM    276  O   ILE A  18     -73.833 -61.955 -25.105  1.00  0.00           O  
ATOM    277  CB  ILE A  18     -75.293 -61.622 -22.278  1.00  0.00           C  
ATOM    278  CG1 ILE A  18     -75.101 -61.977 -20.801  1.00  0.00           C  
ATOM    279  CG2 ILE A  18     -75.778 -62.833 -23.060  1.00  0.00           C  
ATOM    280  CD1 ILE A  18     -76.392 -62.267 -20.069  1.00  0.00           C  
ATOM    281  H   ILE A  18     -74.356 -59.334 -21.753  1.00  0.00           H  
ATOM    282  HA  ILE A  18     -73.186 -61.797 -22.658  1.00  0.00           H  
ATOM    283  HB  ILE A  18     -76.056 -60.845 -22.318  1.00  0.00           H  
ATOM    284 1HG1 ILE A  18     -74.457 -62.852 -20.718  1.00  0.00           H  
ATOM    285 2HG1 ILE A  18     -74.599 -61.153 -20.291  1.00  0.00           H  
ATOM    286 1HG2 ILE A  18     -76.707 -63.200 -22.623  1.00  0.00           H  
ATOM    287 2HG2 ILE A  18     -75.953 -62.549 -24.097  1.00  0.00           H  
ATOM    288 3HG2 ILE A  18     -75.023 -63.618 -23.021  1.00  0.00           H  
ATOM    289 1HD1 ILE A  18     -76.174 -62.509 -19.029  1.00  0.00           H  
ATOM    290 2HD1 ILE A  18     -77.038 -61.390 -20.110  1.00  0.00           H  
ATOM    291 3HD1 ILE A  18     -76.894 -63.111 -20.540  1.00  0.00           H  
ATOM    292  N   SER A  19     -74.574 -59.846 -24.868  1.00  0.00           N  
ATOM    293  CA  SER A  19     -74.738 -59.626 -26.297  1.00  0.00           C  
ATOM    294  C   SER A  19     -73.388 -59.696 -26.995  1.00  0.00           C  
ATOM    295  O   SER A  19     -73.315 -59.899 -28.207  1.00  0.00           O  
ATOM    296  CB  SER A  19     -75.390 -58.281 -26.554  1.00  0.00           C  
ATOM    297  OG  SER A  19     -76.703 -58.258 -26.065  1.00  0.00           O  
ATOM    298  H   SER A  19     -74.808 -59.103 -24.225  1.00  0.00           H  
ATOM    299  HA  SER A  19     -75.382 -60.411 -26.696  1.00  0.00           H  
ATOM    300 1HB  SER A  19     -74.806 -57.496 -26.074  1.00  0.00           H  
ATOM    301 2HB  SER A  19     -75.394 -58.077 -27.624  1.00  0.00           H  
ATOM    302  HG  SER A  19     -76.630 -58.104 -25.120  1.00  0.00           H  
ATOM    303  N   GLY A  20     -72.325 -59.524 -26.216  1.00  0.00           N  
ATOM    304  CA  GLY A  20     -70.971 -59.496 -26.751  1.00  0.00           C  
ATOM    305  C   GLY A  20     -70.710 -58.200 -27.507  1.00  0.00           C  
ATOM    306  O   GLY A  20     -70.200 -58.216 -28.628  1.00  0.00           O  
ATOM    307  H   GLY A  20     -72.458 -59.410 -25.221  1.00  0.00           H  
ATOM    308 1HA  GLY A  20     -70.255 -59.598 -25.934  1.00  0.00           H  
ATOM    309 2HA  GLY A  20     -70.823 -60.347 -27.415  1.00  0.00           H  
ATOM    310  N   VAL A  21     -71.063 -57.083 -26.882  1.00  0.00           N  
ATOM    311  CA  VAL A  21     -70.827 -55.759 -27.444  1.00  0.00           C  
ATOM    312  C   VAL A  21     -69.358 -55.370 -27.352  1.00  0.00           C  
ATOM    313  O   VAL A  21     -68.656 -55.774 -26.425  1.00  0.00           O  
ATOM    314  CB  VAL A  21     -71.679 -54.707 -26.708  1.00  0.00           C  
ATOM    315  CG1 VAL A  21     -73.159 -55.028 -26.849  1.00  0.00           C  
ATOM    316  CG2 VAL A  21     -71.276 -54.649 -25.242  1.00  0.00           C  
ATOM    317  H   VAL A  21     -71.515 -57.146 -25.981  1.00  0.00           H  
ATOM    318  HA  VAL A  21     -71.118 -55.772 -28.495  1.00  0.00           H  
ATOM    319  HB  VAL A  21     -71.515 -53.733 -27.169  1.00  0.00           H  
ATOM    320 1HG1 VAL A  21     -73.746 -54.274 -26.323  1.00  0.00           H  
ATOM    321 2HG1 VAL A  21     -73.432 -55.028 -27.904  1.00  0.00           H  
ATOM    322 3HG1 VAL A  21     -73.361 -56.009 -26.420  1.00  0.00           H  
ATOM    323 1HG2 VAL A  21     -71.882 -53.904 -24.728  1.00  0.00           H  
ATOM    324 2HG2 VAL A  21     -71.434 -55.625 -24.783  1.00  0.00           H  
ATOM    325 3HG2 VAL A  21     -70.223 -54.378 -25.164  1.00  0.00           H  
ATOM    326  N   GLN A  22     -68.896 -54.584 -28.317  1.00  0.00           N  
ATOM    327  CA  GLN A  22     -67.508 -54.137 -28.342  1.00  0.00           C  
ATOM    328  C   GLN A  22     -67.182 -53.315 -27.104  1.00  0.00           C  
ATOM    329  O   GLN A  22     -68.062 -52.688 -26.514  1.00  0.00           O  
ATOM    330  CB  GLN A  22     -67.228 -53.317 -29.604  1.00  0.00           C  
ATOM    331  CG  GLN A  22     -67.298 -54.116 -30.894  1.00  0.00           C  
ATOM    332  CD  GLN A  22     -68.711 -54.213 -31.439  1.00  0.00           C  
ATOM    333  OE1 GLN A  22     -69.685 -53.966 -30.723  1.00  0.00           O  
ATOM    334  NE2 GLN A  22     -68.830 -54.575 -32.711  1.00  0.00           N  
ATOM    335  H   GLN A  22     -69.523 -54.288 -29.053  1.00  0.00           H  
ATOM    336  HA  GLN A  22     -66.863 -55.015 -28.347  1.00  0.00           H  
ATOM    337 1HB  GLN A  22     -67.947 -52.500 -29.675  1.00  0.00           H  
ATOM    338 2HB  GLN A  22     -66.235 -52.874 -29.537  1.00  0.00           H  
ATOM    339 1HG  GLN A  22     -66.675 -53.630 -31.645  1.00  0.00           H  
ATOM    340 2HG  GLN A  22     -66.935 -55.126 -30.704  1.00  0.00           H  
ATOM    341 1HE2 GLN A  22     -69.737 -54.656 -33.126  1.00  0.00           H  
ATOM    342 2HE2 GLN A  22     -68.013 -54.767 -33.256  1.00  0.00           H  
ATOM    343  N   PRO A  23     -65.913 -53.321 -26.711  1.00  0.00           N  
ATOM    344  CA  PRO A  23     -65.518 -52.798 -25.409  1.00  0.00           C  
ATOM    345  C   PRO A  23     -65.871 -51.345 -25.253  1.00  0.00           C  
ATOM    346  O   PRO A  23     -66.272 -50.906 -24.175  1.00  0.00           O  
ATOM    347  CB  PRO A  23     -64.000 -53.005 -25.398  1.00  0.00           C  
ATOM    348  CG  PRO A  23     -63.782 -54.158 -26.318  1.00  0.00           C  
ATOM    349  CD  PRO A  23     -64.789 -53.955 -27.418  1.00  0.00           C  
ATOM    350  HA  PRO A  23     -66.001 -53.392 -24.619  1.00  0.00           H  
ATOM    351 1HB  PRO A  23     -63.493 -52.089 -25.735  1.00  0.00           H  
ATOM    352 2HB  PRO A  23     -63.654 -53.205 -24.373  1.00  0.00           H  
ATOM    353 1HG  PRO A  23     -62.746 -54.159 -26.687  1.00  0.00           H  
ATOM    354 2HG  PRO A  23     -63.928 -55.106 -25.779  1.00  0.00           H  
ATOM    355 1HD  PRO A  23     -64.364 -53.295 -28.188  1.00  0.00           H  
ATOM    356 2HD  PRO A  23     -65.063 -54.929 -27.850  1.00  0.00           H  
ATOM    357  N   VAL A  24     -65.725 -50.586 -26.322  1.00  0.00           N  
ATOM    358  CA  VAL A  24     -66.136 -49.189 -26.249  1.00  0.00           C  
ATOM    359  C   VAL A  24     -67.635 -49.067 -26.009  1.00  0.00           C  
ATOM    360  O   VAL A  24     -68.081 -48.232 -25.222  1.00  0.00           O  
ATOM    361  CB  VAL A  24     -65.767 -48.455 -27.552  1.00  0.00           C  
ATOM    362  CG1 VAL A  24     -66.363 -47.055 -27.562  1.00  0.00           C  
ATOM    363  CG2 VAL A  24     -64.254 -48.398 -27.704  1.00  0.00           C  
ATOM    364  H   VAL A  24     -65.334 -50.989 -27.162  1.00  0.00           H  
ATOM    365  HA  VAL A  24     -65.609 -48.716 -25.420  1.00  0.00           H  
ATOM    366  HB  VAL A  24     -66.197 -48.993 -28.396  1.00  0.00           H  
ATOM    367 1HG1 VAL A  24     -66.092 -46.550 -28.490  1.00  0.00           H  
ATOM    368 2HG1 VAL A  24     -67.448 -47.121 -27.488  1.00  0.00           H  
ATOM    369 3HG1 VAL A  24     -65.975 -46.488 -26.715  1.00  0.00           H  
ATOM    370 1HG2 VAL A  24     -64.000 -47.878 -28.627  1.00  0.00           H  
ATOM    371 2HG2 VAL A  24     -63.823 -47.865 -26.856  1.00  0.00           H  
ATOM    372 3HG2 VAL A  24     -63.854 -49.411 -27.736  1.00  0.00           H  
ATOM    373  N   HIS A  25     -68.373 -49.940 -26.725  1.00  0.00           N  
ATOM    374  CA  HIS A  25     -69.825 -49.928 -26.586  1.00  0.00           C  
ATOM    375  C   HIS A  25     -70.244 -50.263 -25.161  1.00  0.00           C  
ATOM    376  O   HIS A  25     -71.158 -49.647 -24.611  1.00  0.00           O  
ATOM    377  CB  HIS A  25     -70.470 -50.919 -27.560  1.00  0.00           C  
ATOM    378  CG  HIS A  25     -70.398 -50.488 -28.992  1.00  0.00           C  
ATOM    379  ND1 HIS A  25     -69.213 -50.140 -29.605  1.00  0.00           N  
ATOM    380  CD2 HIS A  25     -71.363 -50.349 -29.931  1.00  0.00           C  
ATOM    381  CE1 HIS A  25     -69.453 -49.805 -30.861  1.00  0.00           C  
ATOM    382  NE2 HIS A  25     -70.749 -49.923 -31.083  1.00  0.00           N  
ATOM    383  H   HIS A  25     -67.906 -50.586 -27.344  1.00  0.00           H  
ATOM    384  HA  HIS A  25     -70.204 -48.933 -26.816  1.00  0.00           H  
ATOM    385 1HB  HIS A  25     -69.980 -51.889 -27.471  1.00  0.00           H  
ATOM    386 2HB  HIS A  25     -71.518 -51.057 -27.298  1.00  0.00           H  
ATOM    387  HD2 HIS A  25     -72.429 -50.539 -29.798  1.00  0.00           H  
ATOM    388  HE1 HIS A  25     -68.708 -49.486 -31.590  1.00  0.00           H  
ATOM    389  HE2 HIS A  25     -71.219 -49.733 -31.957  1.00  0.00           H  
ATOM    390  N   LEU A  26     -69.531 -51.264 -24.604  1.00  0.00           N  
ATOM    391  CA  LEU A  26     -69.832 -51.681 -23.240  1.00  0.00           C  
ATOM    392  C   LEU A  26     -69.597 -50.546 -22.251  1.00  0.00           C  
ATOM    393  O   LEU A  26     -70.387 -50.339 -21.330  1.00  0.00           O  
ATOM    394  CB  LEU A  26     -68.972 -52.890 -22.853  1.00  0.00           C  
ATOM    395  CG  LEU A  26     -69.207 -53.450 -21.444  1.00  0.00           C  
ATOM    396  CD1 LEU A  26     -70.655 -53.901 -21.311  1.00  0.00           C  
ATOM    397  CD2 LEU A  26     -68.249 -54.606 -21.191  1.00  0.00           C  
ATOM    398  H   LEU A  26     -68.800 -51.706 -25.143  1.00  0.00           H  
ATOM    399  HA  LEU A  26     -70.882 -51.967 -23.190  1.00  0.00           H  
ATOM    400 1HB  LEU A  26     -69.161 -53.693 -23.564  1.00  0.00           H  
ATOM    401 2HB  LEU A  26     -67.922 -52.607 -22.926  1.00  0.00           H  
ATOM    402  HG  LEU A  26     -69.032 -52.666 -20.707  1.00  0.00           H  
ATOM    403 1HD1 LEU A  26     -70.822 -54.299 -20.310  1.00  0.00           H  
ATOM    404 2HD1 LEU A  26     -71.317 -53.051 -21.478  1.00  0.00           H  
ATOM    405 3HD1 LEU A  26     -70.864 -54.675 -22.048  1.00  0.00           H  
ATOM    406 1HD2 LEU A  26     -68.416 -55.003 -20.189  1.00  0.00           H  
ATOM    407 2HD2 LEU A  26     -68.424 -55.391 -21.927  1.00  0.00           H  
ATOM    408 3HD2 LEU A  26     -67.222 -54.252 -21.275  1.00  0.00           H  
ATOM    409  N   ARG A  27     -68.478 -49.834 -22.497  1.00  0.00           N  
ATOM    410  CA  ARG A  27     -68.138 -48.717 -21.623  1.00  0.00           C  
ATOM    411  C   ARG A  27     -69.210 -47.636 -21.669  1.00  0.00           C  
ATOM    412  O   ARG A  27     -69.576 -47.067 -20.641  1.00  0.00           O  
ATOM    413  CB  ARG A  27     -66.798 -48.116 -22.020  1.00  0.00           C  
ATOM    414  CG  ARG A  27     -66.354 -46.930 -21.178  1.00  0.00           C  
ATOM    415  CD  ARG A  27     -66.143 -47.314 -19.758  1.00  0.00           C  
ATOM    416  NE  ARG A  27     -65.017 -48.221 -19.603  1.00  0.00           N  
ATOM    417  CZ  ARG A  27     -64.722 -48.887 -18.470  1.00  0.00           C  
ATOM    418  NH1 ARG A  27     -65.477 -48.738 -17.404  1.00  0.00           N  
ATOM    419  NH2 ARG A  27     -63.674 -49.691 -18.430  1.00  0.00           N  
ATOM    420  H   ARG A  27     -67.896 -50.087 -23.282  1.00  0.00           H  
ATOM    421  HA  ARG A  27     -68.064 -49.088 -20.601  1.00  0.00           H  
ATOM    422 1HB  ARG A  27     -66.023 -48.878 -21.951  1.00  0.00           H  
ATOM    423 2HB  ARG A  27     -66.840 -47.786 -23.058  1.00  0.00           H  
ATOM    424 1HG  ARG A  27     -65.417 -46.536 -21.570  1.00  0.00           H  
ATOM    425 2HG  ARG A  27     -67.118 -46.153 -21.213  1.00  0.00           H  
ATOM    426 1HD  ARG A  27     -65.945 -46.421 -19.166  1.00  0.00           H  
ATOM    427 2HD  ARG A  27     -67.035 -47.810 -19.379  1.00  0.00           H  
ATOM    428  HE  ARG A  27     -64.413 -48.362 -20.403  1.00  0.00           H  
ATOM    429 1HH1 ARG A  27     -66.278 -48.123 -17.435  1.00  0.00           H  
ATOM    430 2HH1 ARG A  27     -65.255 -49.237 -16.555  1.00  0.00           H  
ATOM    431 1HH2 ARG A  27     -63.094 -49.806 -19.250  1.00  0.00           H  
ATOM    432 2HH2 ARG A  27     -63.453 -50.190 -17.582  1.00  0.00           H  
ATOM    433  N   LEU A  28     -69.683 -47.391 -22.908  1.00  0.00           N  
ATOM    434  CA  LEU A  28     -70.716 -46.378 -23.090  1.00  0.00           C  
ATOM    435  C   LEU A  28     -71.988 -46.747 -22.339  1.00  0.00           C  
ATOM    436  O   LEU A  28     -72.625 -45.894 -21.720  1.00  0.00           O  
ATOM    437  CB  LEU A  28     -71.028 -46.201 -24.581  1.00  0.00           C  
ATOM    438  CG  LEU A  28     -69.919 -45.554 -25.421  1.00  0.00           C  
ATOM    439  CD1 LEU A  28     -70.297 -45.615 -26.895  1.00  0.00           C  
ATOM    440  CD2 LEU A  28     -69.712 -44.117 -24.968  1.00  0.00           C  
ATOM    441  H   LEU A  28     -69.314 -47.914 -23.688  1.00  0.00           H  
ATOM    442  HA  LEU A  28     -70.346 -45.432 -22.695  1.00  0.00           H  
ATOM    443 1HB  LEU A  28     -71.241 -47.179 -25.010  1.00  0.00           H  
ATOM    444 2HB  LEU A  28     -71.921 -45.583 -24.679  1.00  0.00           H  
ATOM    445  HG  LEU A  28     -68.992 -46.113 -25.291  1.00  0.00           H  
ATOM    446 1HD1 LEU A  28     -69.509 -45.155 -27.492  1.00  0.00           H  
ATOM    447 2HD1 LEU A  28     -70.420 -46.655 -27.196  1.00  0.00           H  
ATOM    448 3HD1 LEU A  28     -71.232 -45.077 -27.053  1.00  0.00           H  
ATOM    449 1HD2 LEU A  28     -68.923 -43.657 -25.565  1.00  0.00           H  
ATOM    450 2HD2 LEU A  28     -70.639 -43.557 -25.099  1.00  0.00           H  
ATOM    451 3HD2 LEU A  28     -69.426 -44.104 -23.916  1.00  0.00           H  
ATOM    452  N   LEU A  29     -72.315 -48.053 -22.431  1.00  0.00           N  
ATOM    453  CA  LEU A  29     -73.513 -48.538 -21.755  1.00  0.00           C  
ATOM    454  C   LEU A  29     -73.408 -48.350 -20.247  1.00  0.00           C  
ATOM    455  O   LEU A  29     -74.374 -47.957 -19.593  1.00  0.00           O  
ATOM    456  CB  LEU A  29     -73.740 -50.020 -22.077  1.00  0.00           C  
ATOM    457  CG  LEU A  29     -75.037 -50.629 -21.529  1.00  0.00           C  
ATOM    458  CD1 LEU A  29     -74.865 -50.946 -20.050  1.00  0.00           C  
ATOM    459  CD2 LEU A  29     -76.187 -49.657 -21.749  1.00  0.00           C  
ATOM    460  H   LEU A  29     -71.723 -48.671 -22.967  1.00  0.00           H  
ATOM    461  HA  LEU A  29     -74.368 -47.966 -22.114  1.00  0.00           H  
ATOM    462 1HB  LEU A  29     -73.748 -50.144 -23.159  1.00  0.00           H  
ATOM    463 2HB  LEU A  29     -72.907 -50.596 -21.673  1.00  0.00           H  
ATOM    464  HG  LEU A  29     -75.248 -51.564 -22.048  1.00  0.00           H  
ATOM    465 1HD1 LEU A  29     -75.786 -51.378 -19.660  1.00  0.00           H  
ATOM    466 2HD1 LEU A  29     -74.049 -51.657 -19.923  1.00  0.00           H  
ATOM    467 3HD1 LEU A  29     -74.636 -50.030 -19.506  1.00  0.00           H  
ATOM    468 1HD2 LEU A  29     -77.109 -50.090 -21.360  1.00  0.00           H  
ATOM    469 2HD2 LEU A  29     -75.978 -48.722 -21.230  1.00  0.00           H  
ATOM    470 3HD2 LEU A  29     -76.299 -49.462 -22.816  1.00  0.00           H  
ATOM    471  N   ARG A  30     -72.194 -48.650 -19.744  1.00  0.00           N  
ATOM    472  CA  ARG A  30     -71.961 -48.511 -18.312  1.00  0.00           C  
ATOM    473  C   ARG A  30     -72.134 -47.066 -17.863  1.00  0.00           C  
ATOM    474  O   ARG A  30     -72.715 -46.797 -16.811  1.00  0.00           O  
ATOM    475  CB  ARG A  30     -70.563 -48.988 -17.948  1.00  0.00           C  
ATOM    476  CG  ARG A  30     -70.356 -50.492 -18.042  1.00  0.00           C  
ATOM    477  CD  ARG A  30     -68.978 -50.882 -17.646  1.00  0.00           C  
ATOM    478  NE  ARG A  30     -68.749 -52.308 -17.814  1.00  0.00           N  
ATOM    479  CZ  ARG A  30     -69.084 -53.248 -16.908  1.00  0.00           C  
ATOM    480  NH1 ARG A  30     -69.659 -52.898 -15.779  1.00  0.00           N  
ATOM    481  NH2 ARG A  30     -68.833 -54.522 -17.155  1.00  0.00           N  
ATOM    482  H   ARG A  30     -71.466 -48.966 -20.369  1.00  0.00           H  
ATOM    483  HA  ARG A  30     -72.688 -49.128 -17.782  1.00  0.00           H  
ATOM    484 1HB  ARG A  30     -69.835 -48.514 -18.604  1.00  0.00           H  
ATOM    485 2HB  ARG A  30     -70.329 -48.686 -16.927  1.00  0.00           H  
ATOM    486 1HG  ARG A  30     -71.059 -50.998 -17.380  1.00  0.00           H  
ATOM    487 2HG  ARG A  30     -70.524 -50.819 -19.068  1.00  0.00           H  
ATOM    488 1HD  ARG A  30     -68.257 -50.346 -18.263  1.00  0.00           H  
ATOM    489 2HD  ARG A  30     -68.816 -50.631 -16.599  1.00  0.00           H  
ATOM    490  HE  ARG A  30     -68.308 -52.616 -18.670  1.00  0.00           H  
ATOM    491 1HH1 ARG A  30     -69.851 -51.924 -15.591  1.00  0.00           H  
ATOM    492 2HH1 ARG A  30     -69.909 -53.602 -15.100  1.00  0.00           H  
ATOM    493 1HH2 ARG A  30     -68.390 -54.791 -18.023  1.00  0.00           H  
ATOM    494 2HH2 ARG A  30     -69.083 -55.226 -16.476  1.00  0.00           H  
ATOM    495  N   GLY A  31     -71.601 -46.164 -18.713  1.00  0.00           N  
ATOM    496  CA  GLY A  31     -71.700 -44.743 -18.400  1.00  0.00           C  
ATOM    497  C   GLY A  31     -73.154 -44.293 -18.341  1.00  0.00           C  
ATOM    498  O   GLY A  31     -73.540 -43.522 -17.462  1.00  0.00           O  
ATOM    499  H   GLY A  31     -71.143 -46.490 -19.552  1.00  0.00           H  
ATOM    500 1HA  GLY A  31     -71.215 -44.546 -17.444  1.00  0.00           H  
ATOM    501 2HA  GLY A  31     -71.167 -44.167 -19.155  1.00  0.00           H  
ATOM    502  N   VAL A  32     -73.926 -44.814 -19.317  1.00  0.00           N  
ATOM    503  CA  VAL A  32     -75.340 -44.462 -19.373  1.00  0.00           C  
ATOM    504  C   VAL A  32     -76.072 -44.923 -18.119  1.00  0.00           C  
ATOM    505  O   VAL A  32     -76.911 -44.202 -17.578  1.00  0.00           O  
ATOM    506  CB  VAL A  32     -76.000 -45.096 -20.612  1.00  0.00           C  
ATOM    507  CG1 VAL A  32     -77.508 -44.901 -20.569  1.00  0.00           C  
ATOM    508  CG2 VAL A  32     -75.413 -44.490 -21.878  1.00  0.00           C  
ATOM    509  H   VAL A  32     -73.510 -45.440 -19.992  1.00  0.00           H  
ATOM    510  HA  VAL A  32     -75.423 -43.377 -19.448  1.00  0.00           H  
ATOM    511  HB  VAL A  32     -75.814 -46.170 -20.601  1.00  0.00           H  
ATOM    512 1HG1 VAL A  32     -77.959 -45.356 -21.452  1.00  0.00           H  
ATOM    513 2HG1 VAL A  32     -77.911 -45.374 -19.673  1.00  0.00           H  
ATOM    514 3HG1 VAL A  32     -77.738 -43.836 -20.554  1.00  0.00           H  
ATOM    515 1HG2 VAL A  32     -75.884 -44.943 -22.749  1.00  0.00           H  
ATOM    516 2HG2 VAL A  32     -75.595 -43.415 -21.885  1.00  0.00           H  
ATOM    517 3HG2 VAL A  32     -74.340 -44.677 -21.907  1.00  0.00           H  
ATOM    518  N   VAL A  33     -75.709 -46.152 -17.697  1.00  0.00           N  
ATOM    519  CA  VAL A  33     -76.334 -46.711 -16.504  1.00  0.00           C  
ATOM    520  C   VAL A  33     -76.036 -45.861 -15.276  1.00  0.00           C  
ATOM    521  O   VAL A  33     -76.913 -45.626 -14.444  1.00  0.00           O  
ATOM    522  CB  VAL A  33     -75.836 -48.148 -16.264  1.00  0.00           C  
ATOM    523  CG1 VAL A  33     -76.326 -48.663 -14.919  1.00  0.00           C  
ATOM    524  CG2 VAL A  33     -76.305 -49.054 -17.392  1.00  0.00           C  
ATOM    525  H   VAL A  33     -75.009 -46.663 -18.215  1.00  0.00           H  
ATOM    526  HA  VAL A  33     -77.414 -46.735 -16.659  1.00  0.00           H  
ATOM    527  HB  VAL A  33     -74.747 -48.144 -16.229  1.00  0.00           H  
ATOM    528 1HG1 VAL A  33     -75.965 -49.680 -14.765  1.00  0.00           H  
ATOM    529 2HG1 VAL A  33     -75.949 -48.021 -14.124  1.00  0.00           H  
ATOM    530 3HG1 VAL A  33     -77.416 -48.660 -14.903  1.00  0.00           H  
ATOM    531 1HG2 VAL A  33     -75.948 -50.069 -17.216  1.00  0.00           H  
ATOM    532 2HG2 VAL A  33     -77.394 -49.053 -17.430  1.00  0.00           H  
ATOM    533 3HG2 VAL A  33     -75.908 -48.690 -18.340  1.00  0.00           H  
ATOM    534  N   GLU A  34     -74.762 -45.421 -15.215  1.00  0.00           N  
ATOM    535  CA  GLU A  34     -74.347 -44.595 -14.087  1.00  0.00           C  
ATOM    536  C   GLU A  34     -75.128 -43.288 -14.044  1.00  0.00           C  
ATOM    537  O   GLU A  34     -75.538 -42.833 -12.976  1.00  0.00           O  
ATOM    538  CB  GLU A  34     -72.847 -44.302 -14.165  1.00  0.00           C  
ATOM    539  CG  GLU A  34     -71.956 -45.508 -13.905  1.00  0.00           C  
ATOM    540  CD  GLU A  34     -70.493 -45.201 -14.068  1.00  0.00           C  
ATOM    541  OE1 GLU A  34     -70.177 -44.113 -14.484  1.00  0.00           O  
ATOM    542  OE2 GLU A  34     -69.691 -46.057 -13.776  1.00  0.00           O  
ATOM    543  H   GLU A  34     -74.119 -45.672 -15.952  1.00  0.00           H  
ATOM    544  HA  GLU A  34     -74.548 -45.142 -13.165  1.00  0.00           H  
ATOM    545 1HB  GLU A  34     -72.603 -43.913 -15.154  1.00  0.00           H  
ATOM    546 2HB  GLU A  34     -72.588 -43.532 -13.438  1.00  0.00           H  
ATOM    547 1HG  GLU A  34     -72.130 -45.863 -12.890  1.00  0.00           H  
ATOM    548 2HG  GLU A  34     -72.233 -46.307 -14.592  1.00  0.00           H  
ATOM    549  N   VAL A  35     -75.307 -42.721 -15.255  1.00  0.00           N  
ATOM    550  CA  VAL A  35     -76.040 -41.465 -15.353  1.00  0.00           C  
ATOM    551  C   VAL A  35     -77.477 -41.627 -14.873  1.00  0.00           C  
ATOM    552  O   VAL A  35     -78.010 -40.763 -14.178  1.00  0.00           O  
ATOM    553  CB  VAL A  35     -76.042 -40.959 -16.808  1.00  0.00           C  
ATOM    554  CG1 VAL A  35     -76.970 -39.762 -16.954  1.00  0.00           C  
ATOM    555  CG2 VAL A  35     -74.627 -40.600 -17.233  1.00  0.00           C  
ATOM    556  H   VAL A  35     -74.928 -43.177 -16.073  1.00  0.00           H  
ATOM    557  HA  VAL A  35     -75.544 -40.724 -14.725  1.00  0.00           H  
ATOM    558  HB  VAL A  35     -76.428 -41.746 -17.456  1.00  0.00           H  
ATOM    559 1HG1 VAL A  35     -76.959 -39.418 -17.989  1.00  0.00           H  
ATOM    560 2HG1 VAL A  35     -77.984 -40.052 -16.679  1.00  0.00           H  
ATOM    561 3HG1 VAL A  35     -76.632 -38.958 -16.302  1.00  0.00           H  
ATOM    562 1HG2 VAL A  35     -74.636 -40.244 -18.263  1.00  0.00           H  
ATOM    563 2HG2 VAL A  35     -74.239 -39.817 -16.581  1.00  0.00           H  
ATOM    564 3HG2 VAL A  35     -73.990 -41.482 -17.160  1.00  0.00           H  
ATOM    565  N   ALA A  36     -78.061 -42.772 -15.282  1.00  0.00           N  
ATOM    566  CA  ALA A  36     -79.437 -43.052 -14.889  1.00  0.00           C  
ATOM    567  C   ALA A  36     -79.566 -43.161 -13.376  1.00  0.00           C  
ATOM    568  O   ALA A  36     -80.524 -42.658 -12.787  1.00  0.00           O  
ATOM    569  CB  ALA A  36     -79.930 -44.328 -15.555  1.00  0.00           C  
ATOM    570  H   ALA A  36     -77.534 -43.417 -15.853  1.00  0.00           H  
ATOM    571  HA  ALA A  36     -80.059 -42.219 -15.218  1.00  0.00           H  
ATOM    572 1HB  ALA A  36     -80.958 -44.523 -15.251  1.00  0.00           H  
ATOM    573 2HB  ALA A  36     -79.886 -44.214 -16.638  1.00  0.00           H  
ATOM    574 3HB  ALA A  36     -79.298 -45.163 -15.253  1.00  0.00           H  
ATOM    575  N   LYS A  37     -78.558 -43.838 -12.790  1.00  0.00           N  
ATOM    576  CA  LYS A  37     -78.561 -44.014 -11.343  1.00  0.00           C  
ATOM    577  C   LYS A  37     -78.490 -42.673 -10.626  1.00  0.00           C  
ATOM    578  O   LYS A  37     -79.178 -42.454  -9.629  1.00  0.00           O  
ATOM    579  CB  LYS A  37     -77.397 -44.906 -10.909  1.00  0.00           C  
ATOM    580  CG  LYS A  37     -77.544 -46.370 -11.301  1.00  0.00           C  
ATOM    581  CD  LYS A  37     -76.340 -47.186 -10.855  1.00  0.00           C  
ATOM    582  CE  LYS A  37     -76.480 -48.646 -11.257  1.00  0.00           C  
ATOM    583  NZ  LYS A  37     -75.292 -49.449 -10.860  1.00  0.00           N  
ATOM    584  H   LYS A  37     -77.817 -44.213 -13.366  1.00  0.00           H  
ATOM    585  HA  LYS A  37     -79.496 -44.498 -11.055  1.00  0.00           H  
ATOM    586 1HB  LYS A  37     -76.470 -44.533 -11.347  1.00  0.00           H  
ATOM    587 2HB  LYS A  37     -77.288 -44.859  -9.825  1.00  0.00           H  
ATOM    588 1HG  LYS A  37     -78.443 -46.781 -10.841  1.00  0.00           H  
ATOM    589 2HG  LYS A  37     -77.644 -46.447 -12.384  1.00  0.00           H  
ATOM    590 1HD  LYS A  37     -75.435 -46.777 -11.307  1.00  0.00           H  
ATOM    591 2HD  LYS A  37     -76.242 -47.125  -9.771  1.00  0.00           H  
ATOM    592 1HE  LYS A  37     -77.365 -49.070 -10.784  1.00  0.00           H  
ATOM    593 2HE  LYS A  37     -76.605 -48.715 -12.338  1.00  0.00           H  
ATOM    594 1HZ  LYS A  37     -75.424 -50.410 -11.145  1.00  0.00           H  
ATOM    595 2HZ  LYS A  37     -74.467 -49.076 -11.309  1.00  0.00           H  
ATOM    596 3HZ  LYS A  37     -75.177 -49.409  -9.858  1.00  0.00           H  
ATOM    597  N   GLU A  38     -77.628 -41.801 -11.187  1.00  0.00           N  
ATOM    598  CA  GLU A  38     -77.467 -40.477 -10.597  1.00  0.00           C  
ATOM    599  C   GLU A  38     -78.772 -39.693 -10.637  1.00  0.00           C  
ATOM    600  O   GLU A  38     -79.129 -39.014  -9.674  1.00  0.00           O  
ATOM    601  CB  GLU A  38     -76.370 -39.698 -11.326  1.00  0.00           C  
ATOM    602  CG  GLU A  38     -74.963 -40.234 -11.102  1.00  0.00           C  
ATOM    603  CD  GLU A  38     -74.510 -40.108  -9.673  1.00  0.00           C  
ATOM    604  OE1 GLU A  38     -74.381 -39.002  -9.206  1.00  0.00           O  
ATOM    605  OE2 GLU A  38     -74.294 -41.120  -9.049  1.00  0.00           O  
ATOM    606  H   GLU A  38     -77.109 -42.080 -12.007  1.00  0.00           H  
ATOM    607  HA  GLU A  38     -77.175 -40.597  -9.553  1.00  0.00           H  
ATOM    608 1HB  GLU A  38     -76.566 -39.711 -12.399  1.00  0.00           H  
ATOM    609 2HB  GLU A  38     -76.387 -38.657 -11.003  1.00  0.00           H  
ATOM    610 1HG  GLU A  38     -74.935 -41.284 -11.388  1.00  0.00           H  
ATOM    611 2HG  GLU A  38     -74.272 -39.691 -11.746  1.00  0.00           H  
ATOM    612  N   ALA A  39     -79.451 -39.826 -11.794  1.00  0.00           N  
ATOM    613  CA  ALA A  39     -80.720 -39.126 -11.961  1.00  0.00           C  
ATOM    614  C   ALA A  39     -81.748 -39.599 -10.941  1.00  0.00           C  
ATOM    615  O   ALA A  39     -82.490 -38.796 -10.375  1.00  0.00           O  
ATOM    616  CB  ALA A  39     -81.249 -39.320 -13.375  1.00  0.00           C  
ATOM    617  H   ALA A  39     -79.069 -40.408 -12.526  1.00  0.00           H  
ATOM    618  HA  ALA A  39     -80.546 -38.064 -11.792  1.00  0.00           H  
ATOM    619 1HB  ALA A  39     -82.197 -38.792 -13.484  1.00  0.00           H  
ATOM    620 2HB  ALA A  39     -80.529 -38.924 -14.090  1.00  0.00           H  
ATOM    621 3HB  ALA A  39     -81.402 -40.381 -13.564  1.00  0.00           H  
ATOM    622  N   ALA A  40     -81.746 -40.933 -10.745  1.00  0.00           N  
ATOM    623  CA  ALA A  40     -82.682 -41.516  -9.792  1.00  0.00           C  
ATOM    624  C   ALA A  40     -82.500 -40.917  -8.403  1.00  0.00           C  
ATOM    625  O   ALA A  40     -83.472 -40.561  -7.738  1.00  0.00           O  
ATOM    626  CB  ALA A  40     -82.515 -43.028  -9.742  1.00  0.00           C  
ATOM    627  H   ALA A  40     -81.094 -41.505 -11.263  1.00  0.00           H  
ATOM    628  HA  ALA A  40     -83.694 -41.284 -10.126  1.00  0.00           H  
ATOM    629 1HB  ALA A  40     -83.221 -43.449  -9.026  1.00  0.00           H  
ATOM    630 2HB  ALA A  40     -82.706 -43.448 -10.730  1.00  0.00           H  
ATOM    631 3HB  ALA A  40     -81.499 -43.271  -9.435  1.00  0.00           H  
ATOM    632  N   LYS A  41     -81.280 -40.792  -7.939  1.00  0.00           N  
ATOM    633  CA  LYS A  41     -81.106 -40.337  -6.566  1.00  0.00           C  
ATOM    634  C   LYS A  41     -81.828 -39.005  -6.304  1.00  0.00           C  
ATOM    635  O   LYS A  41     -82.316 -38.760  -5.200  1.00  0.00           O  
ATOM    636  CB  LYS A  41     -79.617 -40.202  -6.244  1.00  0.00           C  
ATOM    637  CG  LYS A  41     -78.874 -41.527  -6.132  1.00  0.00           C  
ATOM    638  CD  LYS A  41     -77.400 -41.310  -5.829  1.00  0.00           C  
ATOM    639  CE  LYS A  41     -76.655 -42.633  -5.725  1.00  0.00           C  
ATOM    640  NZ  LYS A  41     -75.203 -42.435  -5.466  1.00  0.00           N  
ATOM    641  H   LYS A  41     -80.499 -41.013  -8.541  1.00  0.00           H  
ATOM    642  HA  LYS A  41     -81.541 -41.081  -5.898  1.00  0.00           H  
ATOM    643 1HB  LYS A  41     -79.129 -39.610  -7.019  1.00  0.00           H  
ATOM    644 2HB  LYS A  41     -79.496 -39.670  -5.301  1.00  0.00           H  
ATOM    645 1HG  LYS A  41     -79.317 -42.126  -5.335  1.00  0.00           H  
ATOM    646 2HG  LYS A  41     -78.967 -42.076  -7.069  1.00  0.00           H  
ATOM    647 1HD  LYS A  41     -76.949 -40.710  -6.620  1.00  0.00           H  
ATOM    648 2HD  LYS A  41     -77.298 -40.772  -4.886  1.00  0.00           H  
ATOM    649 1HE  LYS A  41     -77.078 -43.226  -4.916  1.00  0.00           H  
ATOM    650 2HE  LYS A  41     -76.772 -43.190  -6.655  1.00  0.00           H  
ATOM    651 1HZ  LYS A  41     -74.746 -43.334  -5.405  1.00  0.00           H  
ATOM    652 2HZ  LYS A  41     -74.795 -41.901  -6.221  1.00  0.00           H  
ATOM    653 3HZ  LYS A  41     -75.080 -41.936  -4.597  1.00  0.00           H  
ATOM    654  N   LYS A  42     -81.892 -38.149  -7.321  1.00  0.00           N  
ATOM    655  CA  LYS A  42     -82.400 -36.785  -7.158  1.00  0.00           C  
ATOM    656  C   LYS A  42     -83.905 -36.705  -6.924  1.00  0.00           C  
ATOM    657  O   LYS A  42     -84.381 -35.859  -6.167  1.00  0.00           O  
ATOM    658  CB  LYS A  42     -82.034 -35.947  -8.385  1.00  0.00           C  
ATOM    659  CG  LYS A  42     -82.443 -34.483  -8.292  1.00  0.00           C  
ATOM    660  CD  LYS A  42     -81.948 -33.693  -9.494  1.00  0.00           C  
ATOM    661  CE  LYS A  42     -82.272 -32.213  -9.357  1.00  0.00           C  
ATOM    662  NZ  LYS A  42     -83.739 -31.963  -9.351  1.00  0.00           N  
ATOM    663  H   LYS A  42     -81.582 -38.447  -8.235  1.00  0.00           H  
ATOM    664  HA  LYS A  42     -81.928 -36.342  -6.281  1.00  0.00           H  
ATOM    665 1HB  LYS A  42     -80.956 -35.984  -8.542  1.00  0.00           H  
ATOM    666 2HB  LYS A  42     -82.509 -36.371  -9.270  1.00  0.00           H  
ATOM    667 1HG  LYS A  42     -83.530 -34.411  -8.243  1.00  0.00           H  
ATOM    668 2HG  LYS A  42     -82.027 -34.046  -7.384  1.00  0.00           H  
ATOM    669 1HD  LYS A  42     -80.868 -33.813  -9.588  1.00  0.00           H  
ATOM    670 2HD  LYS A  42     -82.418 -34.076 -10.399  1.00  0.00           H  
ATOM    671 1HE  LYS A  42     -81.848 -31.832  -8.429  1.00  0.00           H  
ATOM    672 2HE  LYS A  42     -81.826 -31.664 -10.186  1.00  0.00           H  
ATOM    673 1HZ  LYS A  42     -83.912 -30.972  -9.259  1.00  0.00           H  
ATOM    674 2HZ  LYS A  42     -84.141 -32.296 -10.216  1.00  0.00           H  
ATOM    675 3HZ  LYS A  42     -84.161 -32.451  -8.575  1.00  0.00           H  
ATOM    676  N   THR A  43     -84.661 -37.588  -7.573  1.00  0.00           N  
ATOM    677  CA  THR A  43     -86.109 -37.408  -7.666  1.00  0.00           C  
ATOM    678  C   THR A  43     -86.867 -38.682  -7.329  1.00  0.00           C  
ATOM    679  O   THR A  43     -86.341 -39.785  -7.473  1.00  0.00           O  
ATOM    680  CB  THR A  43     -86.515 -36.931  -9.073  1.00  0.00           C  
ATOM    681  OG1 THR A  43     -87.918 -36.635  -9.093  1.00  0.00           O  
ATOM    682  CG2 THR A  43     -86.212 -38.004 -10.108  1.00  0.00           C  
ATOM    683  H   THR A  43     -84.222 -38.389  -8.004  1.00  0.00           H  
ATOM    684  HA  THR A  43     -86.410 -36.647  -6.946  1.00  0.00           H  
ATOM    685  HB  THR A  43     -85.963 -36.026  -9.324  1.00  0.00           H  
ATOM    686  HG1 THR A  43     -88.067 -35.767  -8.711  1.00  0.00           H  
ATOM    687 1HG2 THR A  43     -86.506 -37.649 -11.096  1.00  0.00           H  
ATOM    688 2HG2 THR A  43     -85.145 -38.223 -10.103  1.00  0.00           H  
ATOM    689 3HG2 THR A  43     -86.769 -38.908  -9.868  1.00  0.00           H  
ATOM    690  N   SER A  44     -88.106 -38.514  -6.881  1.00  0.00           N  
ATOM    691  CA  SER A  44     -88.989 -39.640  -6.612  1.00  0.00           C  
ATOM    692  C   SER A  44     -90.191 -39.630  -7.546  1.00  0.00           C  
ATOM    693  O   SER A  44     -91.151 -40.375  -7.345  1.00  0.00           O  
ATOM    694  CB  SER A  44     -89.455 -39.604  -5.170  1.00  0.00           C  
ATOM    695  OG  SER A  44     -90.168 -38.428  -4.902  1.00  0.00           O  
ATOM    696  H   SER A  44     -88.449 -37.578  -6.721  1.00  0.00           H  
ATOM    697  HA  SER A  44     -88.433 -40.563  -6.780  1.00  0.00           H  
ATOM    698 1HB  SER A  44     -90.088 -40.469  -4.971  1.00  0.00           H  
ATOM    699 2HB  SER A  44     -88.593 -39.670  -4.508  1.00  0.00           H  
ATOM    700  HG  SER A  44     -90.426 -38.480  -3.978  1.00  0.00           H  
ATOM    701  N   ASP A  45     -90.139 -38.783  -8.569  1.00  0.00           N  
ATOM    702  CA  ASP A  45     -91.239 -38.662  -9.518  1.00  0.00           C  
ATOM    703  C   ASP A  45     -91.276 -39.862 -10.460  1.00  0.00           C  
ATOM    704  O   ASP A  45     -90.341 -40.089 -11.228  1.00  0.00           O  
ATOM    705  CB  ASP A  45     -91.112 -37.369 -10.327  1.00  0.00           C  
ATOM    706  CG  ASP A  45     -91.350 -36.120  -9.489  1.00  0.00           C  
ATOM    707  OD1 ASP A  45     -91.893 -36.242  -8.417  1.00  0.00           O  
ATOM    708  OD2 ASP A  45     -90.988 -35.056  -9.930  1.00  0.00           O  
ATOM    709  H   ASP A  45     -89.317 -38.209  -8.692  1.00  0.00           H  
ATOM    710  HA  ASP A  45     -92.175 -38.633  -8.960  1.00  0.00           H  
ATOM    711 1HB  ASP A  45     -90.115 -37.310 -10.765  1.00  0.00           H  
ATOM    712 2HB  ASP A  45     -91.830 -37.381 -11.147  1.00  0.00           H  
ATOM    713  N   PRO A  46     -92.362 -40.627 -10.396  1.00  0.00           N  
ATOM    714  CA  PRO A  46     -92.440 -41.900 -11.106  1.00  0.00           C  
ATOM    715  C   PRO A  46     -92.230 -41.722 -12.618  1.00  0.00           C  
ATOM    716  O   PRO A  46     -91.588 -42.548 -13.267  1.00  0.00           O  
ATOM    717  CB  PRO A  46     -93.859 -42.378 -10.784  1.00  0.00           C  
ATOM    718  CG  PRO A  46     -94.166 -41.753  -9.466  1.00  0.00           C  
ATOM    719  CD  PRO A  46     -93.538 -40.387  -9.545  1.00  0.00           C  
ATOM    720  HA  PRO A  46     -91.688 -42.590 -10.695  1.00  0.00           H  
ATOM    721 1HB  PRO A  46     -94.552 -42.062 -11.578  1.00  0.00           H  
ATOM    722 2HB  PRO A  46     -93.887 -43.478 -10.752  1.00  0.00           H  
ATOM    723 1HG  PRO A  46     -95.254 -41.711  -9.309  1.00  0.00           H  
ATOM    724 2HG  PRO A  46     -93.750 -42.364  -8.650  1.00  0.00           H  
ATOM    725 1HD  PRO A  46     -94.244 -39.685 -10.012  1.00  0.00           H  
ATOM    726 2HD  PRO A  46     -93.267 -40.049  -8.534  1.00  0.00           H  
ATOM    727  N   GLU A  47     -92.776 -40.638 -13.177  1.00  0.00           N  
ATOM    728  CA  GLU A  47     -92.585 -40.308 -14.584  1.00  0.00           C  
ATOM    729  C   GLU A  47     -91.107 -40.153 -14.918  1.00  0.00           C  
ATOM    730  O   GLU A  47     -90.625 -40.694 -15.913  1.00  0.00           O  
ATOM    731  CB  GLU A  47     -93.336 -39.022 -14.937  1.00  0.00           C  
ATOM    732  CG  GLU A  47     -94.852 -39.144 -14.882  1.00  0.00           C  
ATOM    733  CD  GLU A  47     -95.399 -39.022 -13.487  1.00  0.00           C  
ATOM    734  OE1 GLU A  47     -94.624 -38.836 -12.580  1.00  0.00           O  
ATOM    735  OE2 GLU A  47     -96.593 -39.115 -13.328  1.00  0.00           O  
ATOM    736  H   GLU A  47     -93.341 -40.023 -12.609  1.00  0.00           H  
ATOM    737  HA  GLU A  47     -92.986 -41.123 -15.188  1.00  0.00           H  
ATOM    738 1HB  GLU A  47     -93.039 -38.228 -14.252  1.00  0.00           H  
ATOM    739 2HB  GLU A  47     -93.062 -38.706 -15.943  1.00  0.00           H  
ATOM    740 1HG  GLU A  47     -95.292 -38.363 -15.501  1.00  0.00           H  
ATOM    741 2HG  GLU A  47     -95.144 -40.107 -15.299  1.00  0.00           H  
ATOM    742  N   LYS A  48     -90.391 -39.411 -14.080  1.00  0.00           N  
ATOM    743  CA  LYS A  48     -88.965 -39.183 -14.285  1.00  0.00           C  
ATOM    744  C   LYS A  48     -88.200 -40.499 -14.335  1.00  0.00           C  
ATOM    745  O   LYS A  48     -87.372 -40.714 -15.220  1.00  0.00           O  
ATOM    746  CB  LYS A  48     -88.401 -38.288 -13.180  1.00  0.00           C  
ATOM    747  CG  LYS A  48     -88.848 -36.834 -13.259  1.00  0.00           C  
ATOM    748  CD  LYS A  48     -88.184 -35.993 -12.180  1.00  0.00           C  
ATOM    749  CE  LYS A  48     -88.534 -34.520 -12.332  1.00  0.00           C  
ATOM    750  NZ  LYS A  48     -89.981 -34.264 -12.096  1.00  0.00           N  
ATOM    751  H   LYS A  48     -90.846 -38.993 -13.281  1.00  0.00           H  
ATOM    752  HA  LYS A  48     -88.829 -38.681 -15.243  1.00  0.00           H  
ATOM    753 1HB  LYS A  48     -88.701 -38.678 -12.207  1.00  0.00           H  
ATOM    754 2HB  LYS A  48     -87.312 -38.305 -13.218  1.00  0.00           H  
ATOM    755 1HG  LYS A  48     -88.590 -36.426 -14.237  1.00  0.00           H  
ATOM    756 2HG  LYS A  48     -89.930 -36.779 -13.136  1.00  0.00           H  
ATOM    757 1HD  LYS A  48     -88.510 -36.336 -11.197  1.00  0.00           H  
ATOM    758 2HD  LYS A  48     -87.102 -36.107 -12.244  1.00  0.00           H  
ATOM    759 1HE  LYS A  48     -87.953 -33.933 -11.621  1.00  0.00           H  
ATOM    760 2HE  LYS A  48     -88.278 -34.187 -13.338  1.00  0.00           H  
ATOM    761 1HZ  LYS A  48     -90.171 -33.278 -12.207  1.00  0.00           H  
ATOM    762 2HZ  LYS A  48     -90.529 -34.789 -12.763  1.00  0.00           H  
ATOM    763 3HZ  LYS A  48     -90.226 -34.551 -11.159  1.00  0.00           H  
ATOM    764  N   LEU A  49     -88.522 -41.354 -13.343  1.00  0.00           N  
ATOM    765  CA  LEU A  49     -87.859 -42.652 -13.277  1.00  0.00           C  
ATOM    766  C   LEU A  49     -88.158 -43.486 -14.515  1.00  0.00           C  
ATOM    767  O   LEU A  49     -87.273 -44.148 -15.058  1.00  0.00           O  
ATOM    768  CB  LEU A  49     -88.305 -43.411 -12.021  1.00  0.00           C  
ATOM    769  CG  LEU A  49     -87.817 -42.834 -10.686  1.00  0.00           C  
ATOM    770  CD1 LEU A  49     -88.485 -43.577  -9.537  1.00  0.00           C  
ATOM    771  CD2 LEU A  49     -86.302 -42.949 -10.606  1.00  0.00           C  
ATOM    772  H   LEU A  49     -89.217 -41.080 -12.664  1.00  0.00           H  
ATOM    773  HA  LEU A  49     -86.784 -42.488 -13.224  1.00  0.00           H  
ATOM    774 1HB  LEU A  49     -89.393 -43.431 -11.995  1.00  0.00           H  
ATOM    775 2HB  LEU A  49     -87.945 -44.438 -12.089  1.00  0.00           H  
ATOM    776  HG  LEU A  49     -88.105 -41.784 -10.617  1.00  0.00           H  
ATOM    777 1HD1 LEU A  49     -88.138 -43.166  -8.588  1.00  0.00           H  
ATOM    778 2HD1 LEU A  49     -89.566 -43.461  -9.608  1.00  0.00           H  
ATOM    779 3HD1 LEU A  49     -88.228 -44.634  -9.590  1.00  0.00           H  
ATOM    780 1HD2 LEU A  49     -85.956 -42.538  -9.657  1.00  0.00           H  
ATOM    781 2HD2 LEU A  49     -86.013 -43.999 -10.674  1.00  0.00           H  
ATOM    782 3HD2 LEU A  49     -85.851 -42.395 -11.429  1.00  0.00           H  
ATOM    783  N   GLU A  50     -89.442 -43.415 -14.923  1.00  0.00           N  
ATOM    784  CA  GLU A  50     -89.859 -44.168 -16.100  1.00  0.00           C  
ATOM    785  C   GLU A  50     -89.112 -43.704 -17.344  1.00  0.00           C  
ATOM    786  O   GLU A  50     -88.695 -44.517 -18.168  1.00  0.00           O  
ATOM    787  CB  GLU A  50     -91.367 -44.027 -16.318  1.00  0.00           C  
ATOM    788  CG  GLU A  50     -92.221 -44.739 -15.279  1.00  0.00           C  
ATOM    789  CD  GLU A  50     -93.694 -44.513 -15.478  1.00  0.00           C  
ATOM    790  OE1 GLU A  50     -94.047 -43.733 -16.329  1.00  0.00           O  
ATOM    791  OE2 GLU A  50     -94.468 -45.123 -14.778  1.00  0.00           O  
ATOM    792  H   GLU A  50     -90.092 -42.842 -14.404  1.00  0.00           H  
ATOM    793  HA  GLU A  50     -89.626 -45.221 -15.938  1.00  0.00           H  
ATOM    794 1HB  GLU A  50     -91.639 -42.972 -16.308  1.00  0.00           H  
ATOM    795 2HB  GLU A  50     -91.632 -44.424 -17.298  1.00  0.00           H  
ATOM    796 1HG  GLU A  50     -92.019 -45.809 -15.329  1.00  0.00           H  
ATOM    797 2HG  GLU A  50     -91.936 -44.390 -14.288  1.00  0.00           H  
ATOM    798  N   LYS A  51     -88.972 -42.365 -17.426  1.00  0.00           N  
ATOM    799  CA  LYS A  51     -88.273 -41.790 -18.570  1.00  0.00           C  
ATOM    800  C   LYS A  51     -86.825 -42.258 -18.623  1.00  0.00           C  
ATOM    801  O   LYS A  51     -86.302 -42.570 -19.693  1.00  0.00           O  
ATOM    802  CB  LYS A  51     -88.332 -40.263 -18.520  1.00  0.00           C  
ATOM    803  CG  LYS A  51     -89.719 -39.678 -18.748  1.00  0.00           C  
ATOM    804  CD  LYS A  51     -90.198 -39.931 -20.170  1.00  0.00           C  
ATOM    805  CE  LYS A  51     -91.551 -39.283 -20.423  1.00  0.00           C  
ATOM    806  NZ  LYS A  51     -92.046 -39.548 -21.801  1.00  0.00           N  
ATOM    807  H   LYS A  51     -89.354 -41.784 -16.694  1.00  0.00           H  
ATOM    808  HA  LYS A  51     -88.766 -42.128 -19.482  1.00  0.00           H  
ATOM    809 1HB  LYS A  51     -87.979 -39.917 -17.548  1.00  0.00           H  
ATOM    810 2HB  LYS A  51     -87.665 -39.848 -19.276  1.00  0.00           H  
ATOM    811 1HG  LYS A  51     -90.425 -40.131 -18.051  1.00  0.00           H  
ATOM    812 2HG  LYS A  51     -89.696 -38.604 -18.568  1.00  0.00           H  
ATOM    813 1HD  LYS A  51     -89.472 -39.525 -20.876  1.00  0.00           H  
ATOM    814 2HD  LYS A  51     -90.282 -41.004 -20.341  1.00  0.00           H  
ATOM    815 1HE  LYS A  51     -92.277 -39.668 -19.709  1.00  0.00           H  
ATOM    816 2HE  LYS A  51     -91.471 -38.205 -20.281  1.00  0.00           H  
ATOM    817 1HZ  LYS A  51     -92.944 -39.102 -21.929  1.00  0.00           H  
ATOM    818 2HZ  LYS A  51     -91.388 -39.178 -22.473  1.00  0.00           H  
ATOM    819 3HZ  LYS A  51     -92.143 -40.544 -21.939  1.00  0.00           H  
ATOM    820  N   LEU A  52     -86.218 -42.285 -17.419  1.00  0.00           N  
ATOM    821  CA  LEU A  52     -84.828 -42.715 -17.330  1.00  0.00           C  
ATOM    822  C   LEU A  52     -84.667 -44.159 -17.791  1.00  0.00           C  
ATOM    823  O   LEU A  52     -83.713 -44.494 -18.492  1.00  0.00           O  
ATOM    824  CB  LEU A  52     -84.320 -42.572 -15.890  1.00  0.00           C  
ATOM    825  CG  LEU A  52     -84.150 -41.134 -15.384  1.00  0.00           C  
ATOM    826  CD1 LEU A  52     -83.822 -41.153 -13.897  1.00  0.00           C  
ATOM    827  CD2 LEU A  52     -83.051 -40.443 -16.178  1.00  0.00           C  
ATOM    828  H   LEU A  52     -86.738 -42.006 -16.599  1.00  0.00           H  
ATOM    829  HA  LEU A  52     -84.227 -42.079 -17.978  1.00  0.00           H  
ATOM    830 1HB  LEU A  52     -85.018 -43.077 -15.224  1.00  0.00           H  
ATOM    831 2HB  LEU A  52     -83.353 -43.067 -15.811  1.00  0.00           H  
ATOM    832  HG  LEU A  52     -85.087 -40.590 -15.512  1.00  0.00           H  
ATOM    833 1HD1 LEU A  52     -83.701 -40.131 -13.538  1.00  0.00           H  
ATOM    834 2HD1 LEU A  52     -84.633 -41.635 -13.352  1.00  0.00           H  
ATOM    835 3HD1 LEU A  52     -82.897 -41.705 -13.736  1.00  0.00           H  
ATOM    836 1HD2 LEU A  52     -82.931 -39.420 -15.819  1.00  0.00           H  
ATOM    837 2HD2 LEU A  52     -82.114 -40.985 -16.050  1.00  0.00           H  
ATOM    838 3HD2 LEU A  52     -83.320 -40.427 -17.234  1.00  0.00           H  
ATOM    839  N   GLY A  53     -85.647 -44.980 -17.360  1.00  0.00           N  
ATOM    840  CA  GLY A  53     -85.612 -46.388 -17.732  1.00  0.00           C  
ATOM    841  C   GLY A  53     -85.706 -46.561 -19.242  1.00  0.00           C  
ATOM    842  O   GLY A  53     -85.007 -47.389 -19.827  1.00  0.00           O  
ATOM    843  H   GLY A  53     -86.387 -44.603 -16.786  1.00  0.00           H  
ATOM    844 1HA  GLY A  53     -84.688 -46.838 -17.367  1.00  0.00           H  
ATOM    845 2HA  GLY A  53     -86.436 -46.912 -17.249  1.00  0.00           H  
ATOM    846  N   GLU A  54     -86.602 -45.740 -19.829  1.00  0.00           N  
ATOM    847  CA  GLU A  54     -86.789 -45.804 -21.273  1.00  0.00           C  
ATOM    848  C   GLU A  54     -85.505 -45.442 -22.011  1.00  0.00           C  
ATOM    849  O   GLU A  54     -85.149 -46.077 -23.004  1.00  0.00           O  
ATOM    850  CB  GLU A  54     -87.919 -44.869 -21.707  1.00  0.00           C  
ATOM    851  CG  GLU A  54     -89.308 -45.320 -21.277  1.00  0.00           C  
ATOM    852  CD  GLU A  54     -90.384 -44.339 -21.650  1.00  0.00           C  
ATOM    853  OE1 GLU A  54     -90.055 -43.279 -22.128  1.00  0.00           O  
ATOM    854  OE2 GLU A  54     -91.536 -44.649 -21.458  1.00  0.00           O  
ATOM    855  H   GLU A  54     -87.128 -45.096 -19.256  1.00  0.00           H  
ATOM    856  HA  GLU A  54     -87.058 -46.826 -21.543  1.00  0.00           H  
ATOM    857 1HB  GLU A  54     -87.748 -43.875 -21.293  1.00  0.00           H  
ATOM    858 2HB  GLU A  54     -87.919 -44.776 -22.793  1.00  0.00           H  
ATOM    859 1HG  GLU A  54     -89.529 -46.279 -21.746  1.00  0.00           H  
ATOM    860 2HG  GLU A  54     -89.314 -45.466 -20.198  1.00  0.00           H  
ATOM    861  N   VAL A  55     -84.844 -44.398 -21.472  1.00  0.00           N  
ATOM    862  CA  VAL A  55     -83.598 -43.950 -22.084  1.00  0.00           C  
ATOM    863  C   VAL A  55     -82.539 -45.044 -22.040  1.00  0.00           C  
ATOM    864  O   VAL A  55     -81.808 -45.254 -23.008  1.00  0.00           O  
ATOM    865  CB  VAL A  55     -83.067 -42.697 -21.361  1.00  0.00           C  
ATOM    866  CG1 VAL A  55     -81.674 -42.344 -21.861  1.00  0.00           C  
ATOM    867  CG2 VAL A  55     -84.026 -41.534 -21.570  1.00  0.00           C  
ATOM    868  H   VAL A  55     -85.224 -43.945 -20.653  1.00  0.00           H  
ATOM    869  HA  VAL A  55     -83.796 -43.696 -23.126  1.00  0.00           H  
ATOM    870  HB  VAL A  55     -82.982 -42.912 -20.296  1.00  0.00           H  
ATOM    871 1HG1 VAL A  55     -81.315 -41.457 -21.339  1.00  0.00           H  
ATOM    872 2HG1 VAL A  55     -80.997 -43.177 -21.668  1.00  0.00           H  
ATOM    873 3HG1 VAL A  55     -81.711 -42.145 -22.931  1.00  0.00           H  
ATOM    874 1HG2 VAL A  55     -83.645 -40.652 -21.056  1.00  0.00           H  
ATOM    875 2HG2 VAL A  55     -84.115 -41.323 -22.636  1.00  0.00           H  
ATOM    876 3HG2 VAL A  55     -85.005 -41.793 -21.168  1.00  0.00           H  
ATOM    877  N   VAL A  56     -82.502 -45.719 -20.873  1.00  0.00           N  
ATOM    878  CA  VAL A  56     -81.532 -46.795 -20.702  1.00  0.00           C  
ATOM    879  C   VAL A  56     -81.773 -47.918 -21.702  1.00  0.00           C  
ATOM    880  O   VAL A  56     -80.830 -48.468 -22.271  1.00  0.00           O  
ATOM    881  CB  VAL A  56     -81.608 -47.362 -19.272  1.00  0.00           C  
ATOM    882  CG1 VAL A  56     -80.747 -48.610 -19.146  1.00  0.00           C  
ATOM    883  CG2 VAL A  56     -81.171 -46.302 -18.271  1.00  0.00           C  
ATOM    884  H   VAL A  56     -83.147 -45.467 -20.138  1.00  0.00           H  
ATOM    885  HA  VAL A  56     -80.533 -46.390 -20.865  1.00  0.00           H  
ATOM    886  HB  VAL A  56     -82.636 -47.658 -19.062  1.00  0.00           H  
ATOM    887 1HG1 VAL A  56     -80.813 -48.997 -18.129  1.00  0.00           H  
ATOM    888 2HG1 VAL A  56     -81.101 -49.367 -19.846  1.00  0.00           H  
ATOM    889 3HG1 VAL A  56     -79.711 -48.361 -19.372  1.00  0.00           H  
ATOM    890 1HG2 VAL A  56     -81.229 -46.709 -17.262  1.00  0.00           H  
ATOM    891 2HG2 VAL A  56     -80.145 -46.002 -18.484  1.00  0.00           H  
ATOM    892 3HG2 VAL A  56     -81.827 -45.435 -18.350  1.00  0.00           H  
ATOM    893  N   LYS A  57     -83.076 -48.220 -21.879  1.00  0.00           N  
ATOM    894  CA  LYS A  57     -83.443 -49.277 -22.814  1.00  0.00           C  
ATOM    895  C   LYS A  57     -83.008 -48.934 -24.233  1.00  0.00           C  
ATOM    896  O   LYS A  57     -82.514 -49.792 -24.965  1.00  0.00           O  
ATOM    897  CB  LYS A  57     -84.951 -49.529 -22.772  1.00  0.00           C  
ATOM    898  CG  LYS A  57     -85.424 -50.663 -23.672  1.00  0.00           C  
ATOM    899  CD  LYS A  57     -86.918 -50.905 -23.516  1.00  0.00           C  
ATOM    900  CE  LYS A  57     -87.397 -52.022 -24.432  1.00  0.00           C  
ATOM    901  NZ  LYS A  57     -88.858 -52.270 -24.290  1.00  0.00           N  
ATOM    902  H   LYS A  57     -83.775 -47.707 -21.361  1.00  0.00           H  
ATOM    903  HA  LYS A  57     -82.928 -50.193 -22.520  1.00  0.00           H  
ATOM    904 1HB  LYS A  57     -85.253 -49.764 -21.751  1.00  0.00           H  
ATOM    905 2HB  LYS A  57     -85.480 -48.623 -23.069  1.00  0.00           H  
ATOM    906 1HG  LYS A  57     -85.211 -50.415 -24.713  1.00  0.00           H  
ATOM    907 2HG  LYS A  57     -84.888 -51.577 -23.418  1.00  0.00           H  
ATOM    908 1HD  LYS A  57     -87.137 -51.175 -22.482  1.00  0.00           H  
ATOM    909 2HD  LYS A  57     -87.462 -49.992 -23.758  1.00  0.00           H  
ATOM    910 1HE  LYS A  57     -87.184 -51.760 -25.467  1.00  0.00           H  
ATOM    911 2HE  LYS A  57     -86.861 -52.941 -24.196  1.00  0.00           H  
ATOM    912 1HZ  LYS A  57     -89.135 -53.016 -24.912  1.00  0.00           H  
ATOM    913 2HZ  LYS A  57     -89.064 -52.533 -23.337  1.00  0.00           H  
ATOM    914 3HZ  LYS A  57     -89.367 -51.430 -24.525  1.00  0.00           H  
ATOM    915  N   GLU A  58     -83.221 -47.646 -24.570  1.00  0.00           N  
ATOM    916  CA  GLU A  58     -82.847 -47.187 -25.903  1.00  0.00           C  
ATOM    917  C   GLU A  58     -81.348 -47.323 -26.133  1.00  0.00           C  
ATOM    918  O   GLU A  58     -80.910 -47.731 -27.208  1.00  0.00           O  
ATOM    919  CB  GLU A  58     -83.273 -45.731 -26.105  1.00  0.00           C  
ATOM    920  CG  GLU A  58     -84.778 -45.524 -26.207  1.00  0.00           C  
ATOM    921  CD  GLU A  58     -85.162 -44.075 -26.325  1.00  0.00           C  
ATOM    922  OE1 GLU A  58     -84.297 -43.240 -26.217  1.00  0.00           O  
ATOM    923  OE2 GLU A  58     -86.323 -43.804 -26.524  1.00  0.00           O  
ATOM    924  H   GLU A  58     -83.635 -47.022 -23.892  1.00  0.00           H  
ATOM    925  HA  GLU A  58     -83.361 -47.806 -26.639  1.00  0.00           H  
ATOM    926 1HB  GLU A  58     -82.907 -45.126 -25.275  1.00  0.00           H  
ATOM    927 2HB  GLU A  58     -82.820 -45.342 -27.018  1.00  0.00           H  
ATOM    928 1HG  GLU A  58     -85.150 -46.059 -27.080  1.00  0.00           H  
ATOM    929 2HG  GLU A  58     -85.253 -45.950 -25.324  1.00  0.00           H  
ATOM    930  N   ALA A  59     -80.600 -46.962 -25.071  1.00  0.00           N  
ATOM    931  CA  ALA A  59     -79.147 -47.047 -25.160  1.00  0.00           C  
ATOM    932  C   ALA A  59     -78.692 -48.483 -25.384  1.00  0.00           C  
ATOM    933  O   ALA A  59     -77.786 -48.741 -26.176  1.00  0.00           O  
ATOM    934  CB  ALA A  59     -78.504 -46.479 -23.903  1.00  0.00           C  
ATOM    935  H   ALA A  59     -81.060 -46.638 -24.232  1.00  0.00           H  
ATOM    936  HA  ALA A  59     -78.825 -46.457 -26.018  1.00  0.00           H  
ATOM    937 1HB  ALA A  59     -77.419 -46.550 -23.985  1.00  0.00           H  
ATOM    938 2HB  ALA A  59     -78.791 -45.434 -23.788  1.00  0.00           H  
ATOM    939 3HB  ALA A  59     -78.840 -47.045 -23.036  1.00  0.00           H  
ATOM    940  N   ALA A  60     -79.367 -49.389 -24.647  1.00  0.00           N  
ATOM    941  CA  ALA A  60     -79.030 -50.802 -24.769  1.00  0.00           C  
ATOM    942  C   ALA A  60     -79.276 -51.308 -26.185  1.00  0.00           C  
ATOM    943  O   ALA A  60     -78.476 -52.066 -26.732  1.00  0.00           O  
ATOM    944  CB  ALA A  60     -79.826 -51.625 -23.767  1.00  0.00           C  
ATOM    945  H   ALA A  60     -80.096 -49.071 -24.024  1.00  0.00           H  
ATOM    946  HA  ALA A  60     -77.967 -50.916 -24.555  1.00  0.00           H  
ATOM    947 1HB  ALA A  60     -79.563 -52.678 -23.870  1.00  0.00           H  
ATOM    948 2HB  ALA A  60     -79.595 -51.290 -22.756  1.00  0.00           H  
ATOM    949 3HB  ALA A  60     -80.891 -51.497 -23.957  1.00  0.00           H  
ATOM    950  N   LEU A  61     -80.419 -50.847 -26.736  1.00  0.00           N  
ATOM    951  CA  LEU A  61     -80.774 -51.255 -28.090  1.00  0.00           C  
ATOM    952  C   LEU A  61     -79.732 -50.784 -29.097  1.00  0.00           C  
ATOM    953  O   LEU A  61     -79.363 -51.519 -30.012  1.00  0.00           O  
ATOM    954  CB  LEU A  61     -82.151 -50.695 -28.468  1.00  0.00           C  
ATOM    955  CG  LEU A  61     -83.345 -51.304 -27.723  1.00  0.00           C  
ATOM    956  CD1 LEU A  61     -84.609 -50.528 -28.067  1.00  0.00           C  
ATOM    957  CD2 LEU A  61     -83.484 -52.772 -28.101  1.00  0.00           C  
ATOM    958  H   LEU A  61     -81.009 -50.227 -26.199  1.00  0.00           H  
ATOM    959  HA  LEU A  61     -80.816 -52.343 -28.123  1.00  0.00           H  
ATOM    960 1HB  LEU A  61     -82.154 -49.623 -28.278  1.00  0.00           H  
ATOM    961 2HB  LEU A  61     -82.309 -50.854 -29.535  1.00  0.00           H  
ATOM    962  HG  LEU A  61     -83.184 -51.220 -26.648  1.00  0.00           H  
ATOM    963 1HD1 LEU A  61     -85.457 -50.961 -27.537  1.00  0.00           H  
ATOM    964 2HD1 LEU A  61     -84.489 -49.487 -27.768  1.00  0.00           H  
ATOM    965 3HD1 LEU A  61     -84.787 -50.580 -29.140  1.00  0.00           H  
ATOM    966 1HD2 LEU A  61     -84.332 -53.205 -27.570  1.00  0.00           H  
ATOM    967 2HD2 LEU A  61     -83.646 -52.857 -29.175  1.00  0.00           H  
ATOM    968 3HD2 LEU A  61     -82.574 -53.306 -27.828  1.00  0.00           H  
ATOM    969  N   ALA A  62     -79.288 -49.530 -28.875  1.00  0.00           N  
ATOM    970  CA  ALA A  62     -78.288 -48.958 -29.768  1.00  0.00           C  
ATOM    971  C   ALA A  62     -76.992 -49.758 -29.726  1.00  0.00           C  
ATOM    972  O   ALA A  62     -76.367 -50.001 -30.759  1.00  0.00           O  
ATOM    973  CB  ALA A  62     -78.024 -47.504 -29.407  1.00  0.00           C  
ATOM    974  H   ALA A  62     -79.657 -49.008 -28.093  1.00  0.00           H  
ATOM    975  HA  ALA A  62     -78.676 -49.005 -30.786  1.00  0.00           H  
ATOM    976 1HB  ALA A  62     -77.275 -47.091 -30.083  1.00  0.00           H  
ATOM    977 2HB  ALA A  62     -78.948 -46.933 -29.498  1.00  0.00           H  
ATOM    978 3HB  ALA A  62     -77.660 -47.444 -28.383  1.00  0.00           H  
ATOM    979  N   ALA A  63     -76.631 -50.146 -28.485  1.00  0.00           N  
ATOM    980  CA  ALA A  63     -75.409 -50.920 -28.306  1.00  0.00           C  
ATOM    981  C   ALA A  63     -75.491 -52.254 -29.037  1.00  0.00           C  
ATOM    982  O   ALA A  63     -74.555 -52.650 -29.733  1.00  0.00           O  
ATOM    983  CB  ALA A  63     -75.134 -51.144 -26.826  1.00  0.00           C  
ATOM    984  H   ALA A  63     -77.216 -49.893 -27.701  1.00  0.00           H  
ATOM    985  HA  ALA A  63     -74.583 -50.353 -28.736  1.00  0.00           H  
ATOM    986 1HB  ALA A  63     -74.219 -51.724 -26.709  1.00  0.00           H  
ATOM    987 2HB  ALA A  63     -75.020 -50.182 -26.327  1.00  0.00           H  
ATOM    988 3HB  ALA A  63     -75.966 -51.687 -26.380  1.00  0.00           H  
ATOM    989  N   LEU A  64     -76.643 -52.932 -28.856  1.00  0.00           N  
ATOM    990  CA  LEU A  64     -76.911 -54.277 -29.383  1.00  0.00           C  
ATOM    991  C   LEU A  64     -77.027 -54.271 -30.899  1.00  0.00           C  
ATOM    992  O   LEU A  64     -76.727 -55.266 -31.558  1.00  0.00           O  
ATOM    993  CB  LEU A  64     -78.202 -54.839 -28.775  1.00  0.00           C  
ATOM    994  CG  LEU A  64     -78.038 -55.598 -27.452  1.00  0.00           C  
ATOM    995  CD1 LEU A  64     -77.418 -54.675 -26.410  1.00  0.00           C  
ATOM    996  CD2 LEU A  64     -79.394 -56.111 -26.990  1.00  0.00           C  
ATOM    997  H   LEU A  64     -77.387 -52.505 -28.324  1.00  0.00           H  
ATOM    998  HA  LEU A  64     -76.081 -54.927 -29.109  1.00  0.00           H  
ATOM    999 1HB  LEU A  64     -78.892 -54.015 -28.601  1.00  0.00           H  
ATOM   1000 2HB  LEU A  64     -78.657 -55.521 -29.494  1.00  0.00           H  
ATOM   1001  HG  LEU A  64     -77.361 -56.440 -27.596  1.00  0.00           H  
ATOM   1002 1HD1 LEU A  64     -77.302 -55.215 -25.470  1.00  0.00           H  
ATOM   1003 2HD1 LEU A  64     -76.442 -54.339 -26.758  1.00  0.00           H  
ATOM   1004 3HD1 LEU A  64     -78.066 -53.813 -26.256  1.00  0.00           H  
ATOM   1005 1HD2 LEU A  64     -79.277 -56.651 -26.049  1.00  0.00           H  
ATOM   1006 2HD2 LEU A  64     -80.071 -55.269 -26.843  1.00  0.00           H  
ATOM   1007 3HD2 LEU A  64     -79.806 -56.781 -27.744  1.00  0.00           H  
ATOM   1008  N   ARG A  65     -77.465 -53.146 -31.446  1.00  0.00           N  
ATOM   1009  CA  ARG A  65     -77.637 -53.016 -32.883  1.00  0.00           C  
ATOM   1010  C   ARG A  65     -76.304 -53.212 -33.597  1.00  0.00           C  
ATOM   1011  O   ARG A  65     -76.267 -53.528 -34.786  1.00  0.00           O  
ATOM   1012  CB  ARG A  65     -78.210 -51.651 -33.237  1.00  0.00           C  
ATOM   1013  CG  ARG A  65     -78.408 -51.406 -34.724  1.00  0.00           C  
ATOM   1014  CD  ARG A  65     -79.431 -52.316 -35.299  1.00  0.00           C  
ATOM   1015  NE  ARG A  65     -79.592 -52.116 -36.730  1.00  0.00           N  
ATOM   1016  CZ  ARG A  65     -78.800 -52.664 -37.673  1.00  0.00           C  
ATOM   1017  NH1 ARG A  65     -77.800 -53.441 -37.321  1.00  0.00           N  
ATOM   1018  NH2 ARG A  65     -79.030 -52.420 -38.952  1.00  0.00           N  
ATOM   1019  H   ARG A  65     -77.684 -52.361 -30.849  1.00  0.00           H  
ATOM   1020  HA  ARG A  65     -78.334 -53.784 -33.219  1.00  0.00           H  
ATOM   1021 1HB  ARG A  65     -79.176 -51.526 -32.751  1.00  0.00           H  
ATOM   1022 2HB  ARG A  65     -77.550 -50.870 -32.858  1.00  0.00           H  
ATOM   1023 1HG  ARG A  65     -78.735 -50.379 -34.883  1.00  0.00           H  
ATOM   1024 2HG  ARG A  65     -77.466 -51.573 -35.249  1.00  0.00           H  
ATOM   1025 1HD  ARG A  65     -79.134 -53.351 -35.131  1.00  0.00           H  
ATOM   1026 2HD  ARG A  65     -80.392 -52.133 -34.819  1.00  0.00           H  
ATOM   1027  HE  ARG A  65     -80.351 -51.524 -37.040  1.00  0.00           H  
ATOM   1028 1HH1 ARG A  65     -77.625 -53.627 -36.344  1.00  0.00           H  
ATOM   1029 2HH1 ARG A  65     -77.207 -53.852 -38.028  1.00  0.00           H  
ATOM   1030 1HH2 ARG A  65     -79.799 -51.823 -39.222  1.00  0.00           H  
ATOM   1031 2HH2 ARG A  65     -78.437 -52.831 -39.658  1.00  0.00           H  
ATOM   1032  N   GLY A  66     -75.216 -53.020 -32.860  1.00  0.00           N  
ATOM   1033  CA  GLY A  66     -73.872 -53.132 -33.417  1.00  0.00           C  
ATOM   1034  C   GLY A  66     -73.539 -51.944 -34.312  1.00  0.00           C  
ATOM   1035  O   GLY A  66     -73.081 -52.114 -35.442  1.00  0.00           O  
ATOM   1036  H   GLY A  66     -75.318 -52.790 -31.881  1.00  0.00           H  
ATOM   1037 1HA  GLY A  66     -73.147 -53.193 -32.606  1.00  0.00           H  
ATOM   1038 2HA  GLY A  66     -73.791 -54.055 -33.990  1.00  0.00           H  
ATOM   1039  N   LEU A  67     -73.775 -50.748 -33.790  1.00  0.00           N  
ATOM   1040  CA  LEU A  67     -73.458 -49.506 -34.486  1.00  0.00           C  
ATOM   1041  C   LEU A  67     -71.963 -49.211 -34.475  1.00  0.00           C  
ATOM   1042  O   LEU A  67     -71.245 -49.631 -33.568  1.00  0.00           O  
ATOM   1043  CB  LEU A  67     -74.216 -48.337 -33.845  1.00  0.00           C  
ATOM   1044  CG  LEU A  67     -75.746 -48.415 -33.920  1.00  0.00           C  
ATOM   1045  CD1 LEU A  67     -76.352 -47.248 -33.151  1.00  0.00           C  
ATOM   1046  CD2 LEU A  67     -76.185 -48.397 -35.376  1.00  0.00           C  
ATOM   1047  H   LEU A  67     -74.191 -50.686 -32.872  1.00  0.00           H  
ATOM   1048  HA  LEU A  67     -73.775 -49.601 -35.525  1.00  0.00           H  
ATOM   1049 1HB  LEU A  67     -73.938 -48.278 -32.794  1.00  0.00           H  
ATOM   1050 2HB  LEU A  67     -73.907 -47.413 -34.333  1.00  0.00           H  
ATOM   1051  HG  LEU A  67     -76.087 -49.337 -33.449  1.00  0.00           H  
ATOM   1052 1HD1 LEU A  67     -77.440 -47.304 -33.204  1.00  0.00           H  
ATOM   1053 2HD1 LEU A  67     -76.038 -47.296 -32.109  1.00  0.00           H  
ATOM   1054 3HD1 LEU A  67     -76.016 -46.310 -33.590  1.00  0.00           H  
ATOM   1055 1HD2 LEU A  67     -77.273 -48.453 -35.429  1.00  0.00           H  
ATOM   1056 2HD2 LEU A  67     -75.846 -47.474 -35.847  1.00  0.00           H  
ATOM   1057 3HD2 LEU A  67     -75.752 -49.251 -35.897  1.00  0.00           H  
ATOM   1058  N   PRO A  68     -71.502 -48.486 -35.490  1.00  0.00           N  
ATOM   1059  CA  PRO A  68     -70.101 -48.087 -35.570  1.00  0.00           C  
ATOM   1060  C   PRO A  68     -69.723 -47.190 -34.401  1.00  0.00           C  
ATOM   1061  O   PRO A  68     -70.584 -46.571 -33.776  1.00  0.00           O  
ATOM   1062  CB  PRO A  68     -70.031 -47.338 -36.905  1.00  0.00           C  
ATOM   1063  CG  PRO A  68     -71.205 -47.845 -37.671  1.00  0.00           C  
ATOM   1064  CD  PRO A  68     -72.261 -48.082 -36.625  1.00  0.00           C  
ATOM   1065  HA  PRO A  68     -69.470 -48.988 -35.590  1.00  0.00           H  
ATOM   1066 1HB  PRO A  68     -70.072 -46.253 -36.730  1.00  0.00           H  
ATOM   1067 2HB  PRO A  68     -69.073 -47.548 -37.403  1.00  0.00           H  
ATOM   1068 1HG  PRO A  68     -71.514 -47.106 -38.425  1.00  0.00           H  
ATOM   1069 2HG  PRO A  68     -70.935 -48.761 -38.217  1.00  0.00           H  
ATOM   1070 1HD  PRO A  68     -72.816 -47.149 -36.445  1.00  0.00           H  
ATOM   1071 2HD  PRO A  68     -72.940 -48.879 -36.963  1.00  0.00           H  
ATOM   1072  N   PRO A  69     -68.427 -47.122 -34.109  1.00  0.00           N  
ATOM   1073  CA  PRO A  69     -67.968 -46.525 -32.861  1.00  0.00           C  
ATOM   1074  C   PRO A  69     -68.270 -45.034 -32.806  1.00  0.00           C  
ATOM   1075  O   PRO A  69     -68.600 -44.497 -31.749  1.00  0.00           O  
ATOM   1076  CB  PRO A  69     -66.460 -46.794 -32.889  1.00  0.00           C  
ATOM   1077  CG  PRO A  69     -66.319 -47.997 -33.757  1.00  0.00           C  
ATOM   1078  CD  PRO A  69     -67.370 -47.818 -34.820  1.00  0.00           C  
ATOM   1079  HA  PRO A  69     -68.445 -47.043 -32.016  1.00  0.00           H  
ATOM   1080 1HB  PRO A  69     -65.929 -45.916 -33.287  1.00  0.00           H  
ATOM   1081 2HB  PRO A  69     -66.088 -46.959 -31.867  1.00  0.00           H  
ATOM   1082 1HG  PRO A  69     -65.302 -48.049 -34.173  1.00  0.00           H  
ATOM   1083 2HG  PRO A  69     -66.467 -48.912 -33.165  1.00  0.00           H  
ATOM   1084 1HD  PRO A  69     -66.961 -47.214 -35.643  1.00  0.00           H  
ATOM   1085 2HD  PRO A  69     -67.695 -48.803 -35.185  1.00  0.00           H  
ATOM   1086  N   GLN A  70     -68.163 -44.329 -33.943  1.00  0.00           N  
ATOM   1087  CA  GLN A  70     -68.640 -42.950 -33.912  1.00  0.00           C  
ATOM   1088  C   GLN A  70     -70.135 -42.891 -33.629  1.00  0.00           C  
ATOM   1089  O   GLN A  70     -70.599 -42.047 -32.864  1.00  0.00           O  
ATOM   1090  CB  GLN A  70     -68.330 -42.246 -35.236  1.00  0.00           C  
ATOM   1091  CG  GLN A  70     -66.852 -41.978 -35.467  1.00  0.00           C  
ATOM   1092  CD  GLN A  70     -66.583 -41.355 -36.824  1.00  0.00           C  
ATOM   1093  OE1 GLN A  70     -67.509 -41.091 -37.596  1.00  0.00           O  
ATOM   1094  NE2 GLN A  70     -65.311 -41.118 -37.123  1.00  0.00           N  
ATOM   1095  H   GLN A  70     -67.766 -44.770 -34.760  1.00  0.00           H  
ATOM   1096  HA  GLN A  70     -68.124 -42.424 -33.109  1.00  0.00           H  
ATOM   1097 1HB  GLN A  70     -68.696 -42.851 -36.065  1.00  0.00           H  
ATOM   1098 2HB  GLN A  70     -68.854 -41.291 -35.271  1.00  0.00           H  
ATOM   1099 1HG  GLN A  70     -66.493 -41.292 -34.700  1.00  0.00           H  
ATOM   1100 2HG  GLN A  70     -66.309 -42.921 -35.410  1.00  0.00           H  
ATOM   1101 1HE2 GLN A  70     -65.071 -40.708 -38.004  1.00  0.00           H  
ATOM   1102 2HE2 GLN A  70     -64.591 -41.348 -36.468  1.00  0.00           H  
ATOM   1103  N   GLU A  71     -70.851 -43.828 -34.286  1.00  0.00           N  
ATOM   1104  CA  GLU A  71     -72.296 -43.881 -34.101  1.00  0.00           C  
ATOM   1105  C   GLU A  71     -72.656 -44.177 -32.651  1.00  0.00           C  
ATOM   1106  O   GLU A  71     -73.582 -43.583 -32.098  1.00  0.00           O  
ATOM   1107  CB  GLU A  71     -72.912 -44.943 -35.016  1.00  0.00           C  
ATOM   1108  CG  GLU A  71     -72.823 -44.621 -36.501  1.00  0.00           C  
ATOM   1109  CD  GLU A  71     -71.480 -44.953 -37.092  1.00  0.00           C  
ATOM   1110  OE1 GLU A  71     -70.640 -45.437 -36.373  1.00  0.00           O  
ATOM   1111  OE2 GLU A  71     -71.296 -44.721 -38.263  1.00  0.00           O  
ATOM   1112  H   GLU A  71     -70.372 -44.477 -34.894  1.00  0.00           H  
ATOM   1113  HA  GLU A  71     -72.715 -42.909 -34.363  1.00  0.00           H  
ATOM   1114 1HB  GLU A  71     -72.415 -45.899 -34.850  1.00  0.00           H  
ATOM   1115 2HB  GLU A  71     -73.965 -45.073 -34.765  1.00  0.00           H  
ATOM   1116 1HG  GLU A  71     -73.589 -45.185 -37.031  1.00  0.00           H  
ATOM   1117 2HG  GLU A  71     -73.026 -43.561 -36.645  1.00  0.00           H  
ATOM   1118  N   ALA A  72     -71.877 -45.118 -32.079  1.00  0.00           N  
ATOM   1119  CA  ALA A  72     -72.117 -45.493 -30.690  1.00  0.00           C  
ATOM   1120  C   ALA A  72     -71.909 -44.309 -29.755  1.00  0.00           C  
ATOM   1121  O   ALA A  72     -72.680 -44.103 -28.818  1.00  0.00           O  
ATOM   1122  CB  ALA A  72     -71.210 -46.648 -30.289  1.00  0.00           C  
ATOM   1123  H   ALA A  72     -71.142 -45.546 -32.624  1.00  0.00           H  
ATOM   1124  HA  ALA A  72     -73.155 -45.812 -30.600  1.00  0.00           H  
ATOM   1125 1HB  ALA A  72     -71.400 -46.917 -29.250  1.00  0.00           H  
ATOM   1126 2HB  ALA A  72     -71.411 -47.508 -30.929  1.00  0.00           H  
ATOM   1127 3HB  ALA A  72     -70.169 -46.349 -30.402  1.00  0.00           H  
ATOM   1128  N   LEU A  73     -70.835 -43.554 -30.064  1.00  0.00           N  
ATOM   1129  CA  LEU A  73     -70.523 -42.388 -29.247  1.00  0.00           C  
ATOM   1130  C   LEU A  73     -71.649 -41.361 -29.301  1.00  0.00           C  
ATOM   1131  O   LEU A  73     -72.011 -40.769 -28.284  1.00  0.00           O  
ATOM   1132  CB  LEU A  73     -69.213 -41.745 -29.720  1.00  0.00           C  
ATOM   1133  CG  LEU A  73     -68.712 -40.562 -28.880  1.00  0.00           C  
ATOM   1134  CD1 LEU A  73     -67.200 -40.449 -29.015  1.00  0.00           C  
ATOM   1135  CD2 LEU A  73     -69.400 -39.285 -29.340  1.00  0.00           C  
ATOM   1136  H   LEU A  73     -70.264 -43.811 -30.857  1.00  0.00           H  
ATOM   1137  HA  LEU A  73     -70.403 -42.711 -28.214  1.00  0.00           H  
ATOM   1138 1HB  LEU A  73     -68.434 -42.505 -29.720  1.00  0.00           H  
ATOM   1139 2HB  LEU A  73     -69.348 -41.392 -30.742  1.00  0.00           H  
ATOM   1140  HG  LEU A  73     -68.941 -40.740 -27.829  1.00  0.00           H  
ATOM   1141 1HD1 LEU A  73     -66.843 -39.609 -28.418  1.00  0.00           H  
ATOM   1142 2HD1 LEU A  73     -66.733 -41.368 -28.661  1.00  0.00           H  
ATOM   1143 3HD1 LEU A  73     -66.939 -40.287 -30.060  1.00  0.00           H  
ATOM   1144 1HD2 LEU A  73     -69.044 -38.445 -28.743  1.00  0.00           H  
ATOM   1145 2HD2 LEU A  73     -69.170 -39.107 -30.391  1.00  0.00           H  
ATOM   1146 3HD2 LEU A  73     -70.478 -39.388 -29.216  1.00  0.00           H  
ATOM   1147  N   ARG A  74     -72.171 -41.191 -30.532  1.00  0.00           N  
ATOM   1148  CA  ARG A  74     -73.258 -40.237 -30.721  1.00  0.00           C  
ATOM   1149  C   ARG A  74     -74.487 -40.637 -29.916  1.00  0.00           C  
ATOM   1150  O   ARG A  74     -75.146 -39.791 -29.311  1.00  0.00           O  
ATOM   1151  CB  ARG A  74     -73.631 -40.135 -32.192  1.00  0.00           C  
ATOM   1152  CG  ARG A  74     -72.598 -39.443 -33.067  1.00  0.00           C  
ATOM   1153  CD  ARG A  74     -73.006 -39.432 -34.495  1.00  0.00           C  
ATOM   1154  NE  ARG A  74     -72.020 -38.772 -35.336  1.00  0.00           N  
ATOM   1155  CZ  ARG A  74     -72.061 -38.740 -36.682  1.00  0.00           C  
ATOM   1156  NH1 ARG A  74     -73.042 -39.335 -37.324  1.00  0.00           N  
ATOM   1157  NH2 ARG A  74     -71.115 -38.111 -37.358  1.00  0.00           N  
ATOM   1158  H   ARG A  74     -71.799 -41.727 -31.303  1.00  0.00           H  
ATOM   1159  HA  ARG A  74     -72.922 -39.258 -30.378  1.00  0.00           H  
ATOM   1160 1HB  ARG A  74     -73.790 -41.133 -32.597  1.00  0.00           H  
ATOM   1161 2HB  ARG A  74     -74.568 -39.587 -32.293  1.00  0.00           H  
ATOM   1162 1HG  ARG A  74     -72.475 -38.411 -32.738  1.00  0.00           H  
ATOM   1163 2HG  ARG A  74     -71.644 -39.966 -32.987  1.00  0.00           H  
ATOM   1164 1HD  ARG A  74     -73.122 -40.457 -34.848  1.00  0.00           H  
ATOM   1165 2HD  ARG A  74     -73.952 -38.903 -34.599  1.00  0.00           H  
ATOM   1166  HE  ARG A  74     -71.250 -38.303 -34.878  1.00  0.00           H  
ATOM   1167 1HH1 ARG A  74     -73.765 -39.816 -36.808  1.00  0.00           H  
ATOM   1168 2HH1 ARG A  74     -73.073 -39.311 -38.333  1.00  0.00           H  
ATOM   1169 1HH2 ARG A  74     -70.361 -37.654 -36.864  1.00  0.00           H  
ATOM   1170 2HH2 ARG A  74     -71.146 -38.088 -38.366  1.00  0.00           H  
ATOM   1171  N   ALA A  75     -74.751 -41.960 -29.946  1.00  0.00           N  
ATOM   1172  CA  ALA A  75     -75.902 -42.474 -29.214  1.00  0.00           C  
ATOM   1173  C   ALA A  75     -75.762 -42.221 -27.718  1.00  0.00           C  
ATOM   1174  O   ALA A  75     -76.727 -41.850 -27.049  1.00  0.00           O  
ATOM   1175  CB  ALA A  75     -76.080 -43.961 -29.484  1.00  0.00           C  
ATOM   1176  H   ALA A  75     -74.145 -42.570 -30.475  1.00  0.00           H  
ATOM   1177  HA  ALA A  75     -76.789 -41.944 -29.562  1.00  0.00           H  
ATOM   1178 1HB  ALA A  75     -76.943 -44.331 -28.931  1.00  0.00           H  
ATOM   1179 2HB  ALA A  75     -76.236 -44.121 -30.551  1.00  0.00           H  
ATOM   1180 3HB  ALA A  75     -75.188 -44.498 -29.164  1.00  0.00           H  
ATOM   1181  N   PHE A  76     -74.520 -42.440 -27.243  1.00  0.00           N  
ATOM   1182  CA  PHE A  76     -74.251 -42.231 -25.825  1.00  0.00           C  
ATOM   1183  C   PHE A  76     -74.482 -40.779 -25.427  1.00  0.00           C  
ATOM   1184  O   PHE A  76     -75.043 -40.498 -24.368  1.00  0.00           O  
ATOM   1185  CB  PHE A  76     -72.814 -42.634 -25.488  1.00  0.00           C  
ATOM   1186  CG  PHE A  76     -72.470 -42.491 -24.033  1.00  0.00           C  
ATOM   1187  CD1 PHE A  76     -72.894 -43.435 -23.109  1.00  0.00           C  
ATOM   1188  CD2 PHE A  76     -71.722 -41.413 -23.585  1.00  0.00           C  
ATOM   1189  CE1 PHE A  76     -72.578 -43.304 -21.770  1.00  0.00           C  
ATOM   1190  CE2 PHE A  76     -71.404 -41.280 -22.247  1.00  0.00           C  
ATOM   1191  CZ  PHE A  76     -71.833 -42.227 -21.339  1.00  0.00           C  
ATOM   1192  H   PHE A  76     -73.797 -42.744 -27.879  1.00  0.00           H  
ATOM   1193  HA  PHE A  76     -74.934 -42.857 -25.248  1.00  0.00           H  
ATOM   1194 1HB  PHE A  76     -72.651 -43.672 -25.776  1.00  0.00           H  
ATOM   1195 2HB  PHE A  76     -72.121 -42.022 -26.064  1.00  0.00           H  
ATOM   1196  HD1 PHE A  76     -73.482 -44.287 -23.450  1.00  0.00           H  
ATOM   1197  HD2 PHE A  76     -71.384 -40.665 -24.302  1.00  0.00           H  
ATOM   1198  HE1 PHE A  76     -72.918 -44.053 -21.055  1.00  0.00           H  
ATOM   1199  HE2 PHE A  76     -70.815 -40.428 -21.908  1.00  0.00           H  
ATOM   1200  HZ  PHE A  76     -71.584 -42.123 -20.284  1.00  0.00           H  
ATOM   1201  N   ALA A  77     -74.021 -39.888 -26.330  1.00  0.00           N  
ATOM   1202  CA  ALA A  77     -74.181 -38.463 -26.071  1.00  0.00           C  
ATOM   1203  C   ALA A  77     -75.653 -38.080 -25.983  1.00  0.00           C  
ATOM   1204  O   ALA A  77     -76.049 -37.292 -25.124  1.00  0.00           O  
ATOM   1205  CB  ALA A  77     -73.486 -37.648 -27.151  1.00  0.00           C  
ATOM   1206  H   ALA A  77     -73.573 -40.225 -27.170  1.00  0.00           H  
ATOM   1207  HA  ALA A  77     -73.720 -38.240 -25.109  1.00  0.00           H  
ATOM   1208 1HB  ALA A  77     -73.613 -36.585 -26.944  1.00  0.00           H  
ATOM   1209 2HB  ALA A  77     -72.423 -37.891 -27.163  1.00  0.00           H  
ATOM   1210 3HB  ALA A  77     -73.922 -37.883 -28.121  1.00  0.00           H  
ATOM   1211  N   ASP A  78     -76.427 -38.678 -26.911  1.00  0.00           N  
ATOM   1212  CA  ASP A  78     -77.857 -38.398 -26.936  1.00  0.00           C  
ATOM   1213  C   ASP A  78     -78.528 -38.842 -25.642  1.00  0.00           C  
ATOM   1214  O   ASP A  78     -79.385 -38.142 -25.103  1.00  0.00           O  
ATOM   1215  CB  ASP A  78     -78.520 -39.095 -28.127  1.00  0.00           C  
ATOM   1216  CG  ASP A  78     -78.160 -38.456 -29.461  1.00  0.00           C  
ATOM   1217  OD1 ASP A  78     -77.670 -37.352 -29.457  1.00  0.00           O  
ATOM   1218  OD2 ASP A  78     -78.380 -39.079 -30.473  1.00  0.00           O  
ATOM   1219  H   ASP A  78     -76.001 -39.311 -27.573  1.00  0.00           H  
ATOM   1220  HA  ASP A  78     -77.997 -37.322 -27.040  1.00  0.00           H  
ATOM   1221 1HB  ASP A  78     -78.219 -40.142 -28.149  1.00  0.00           H  
ATOM   1222 2HB  ASP A  78     -79.603 -39.067 -28.007  1.00  0.00           H  
ATOM   1223  N   ALA A  79     -78.091 -40.033 -25.184  1.00  0.00           N  
ATOM   1224  CA  ALA A  79     -78.652 -40.573 -23.951  1.00  0.00           C  
ATOM   1225  C   ALA A  79     -78.360 -39.660 -22.767  1.00  0.00           C  
ATOM   1226  O   ALA A  79     -79.222 -39.434 -21.918  1.00  0.00           O  
ATOM   1227  CB  ALA A  79     -78.109 -41.970 -23.688  1.00  0.00           C  
ATOM   1228  H   ALA A  79     -77.382 -40.530 -25.704  1.00  0.00           H  
ATOM   1229  HA  ALA A  79     -79.734 -40.632 -24.069  1.00  0.00           H  
ATOM   1230 1HB  ALA A  79     -78.537 -42.359 -22.764  1.00  0.00           H  
ATOM   1231 2HB  ALA A  79     -78.376 -42.626 -24.516  1.00  0.00           H  
ATOM   1232 3HB  ALA A  79     -77.025 -41.927 -23.595  1.00  0.00           H  
ATOM   1233  N   VAL A  80     -77.108 -39.157 -22.763  1.00  0.00           N  
ATOM   1234  CA  VAL A  80     -76.700 -38.267 -21.683  1.00  0.00           C  
ATOM   1235  C   VAL A  80     -77.544 -36.998 -21.668  1.00  0.00           C  
ATOM   1236  O   VAL A  80     -77.945 -36.521 -20.606  1.00  0.00           O  
ATOM   1237  CB  VAL A  80     -75.215 -37.889 -21.834  1.00  0.00           C  
ATOM   1238  CG1 VAL A  80     -74.836 -36.808 -20.833  1.00  0.00           C  
ATOM   1239  CG2 VAL A  80     -74.345 -39.124 -21.649  1.00  0.00           C  
ATOM   1240  H   VAL A  80     -76.475 -39.407 -23.510  1.00  0.00           H  
ATOM   1241  HA  VAL A  80     -76.835 -38.788 -20.735  1.00  0.00           H  
ATOM   1242  HB  VAL A  80     -75.053 -37.476 -22.830  1.00  0.00           H  
ATOM   1243 1HG1 VAL A  80     -73.783 -36.553 -20.954  1.00  0.00           H  
ATOM   1244 2HG1 VAL A  80     -75.445 -35.921 -21.007  1.00  0.00           H  
ATOM   1245 3HG1 VAL A  80     -75.006 -37.173 -19.821  1.00  0.00           H  
ATOM   1246 1HG2 VAL A  80     -73.296 -38.850 -21.757  1.00  0.00           H  
ATOM   1247 2HG2 VAL A  80     -74.511 -39.540 -20.655  1.00  0.00           H  
ATOM   1248 3HG2 VAL A  80     -74.605 -39.868 -22.402  1.00  0.00           H  
ATOM   1249  N   LEU A  81     -77.787 -36.490 -22.893  1.00  0.00           N  
ATOM   1250  CA  LEU A  81     -78.584 -35.276 -23.017  1.00  0.00           C  
ATOM   1251  C   LEU A  81     -79.996 -35.489 -22.485  1.00  0.00           C  
ATOM   1252  O   LEU A  81     -80.552 -34.624 -21.808  1.00  0.00           O  
ATOM   1253  CB  LEU A  81     -78.645 -34.828 -24.483  1.00  0.00           C  
ATOM   1254  CG  LEU A  81     -79.435 -33.541 -24.753  1.00  0.00           C  
ATOM   1255  CD1 LEU A  81     -78.807 -32.388 -23.983  1.00  0.00           C  
ATOM   1256  CD2 LEU A  81     -79.448 -33.258 -26.248  1.00  0.00           C  
ATOM   1257  H   LEU A  81     -77.411 -36.961 -23.704  1.00  0.00           H  
ATOM   1258  HA  LEU A  81     -78.111 -34.490 -22.430  1.00  0.00           H  
ATOM   1259 1HB  LEU A  81     -77.628 -34.674 -24.841  1.00  0.00           H  
ATOM   1260 2HB  LEU A  81     -79.098 -35.625 -25.071  1.00  0.00           H  
ATOM   1261  HG  LEU A  81     -80.459 -33.661 -24.398  1.00  0.00           H  
ATOM   1262 1HD1 LEU A  81     -79.369 -31.473 -24.175  1.00  0.00           H  
ATOM   1263 2HD1 LEU A  81     -78.829 -32.608 -22.915  1.00  0.00           H  
ATOM   1264 3HD1 LEU A  81     -77.776 -32.254 -24.305  1.00  0.00           H  
ATOM   1265 1HD2 LEU A  81     -80.010 -32.344 -26.440  1.00  0.00           H  
ATOM   1266 2HD2 LEU A  81     -78.425 -33.136 -26.604  1.00  0.00           H  
ATOM   1267 3HD2 LEU A  81     -79.918 -34.090 -26.772  1.00  0.00           H  
ATOM   1268  N   ARG A  82     -80.534 -36.676 -22.829  1.00  0.00           N  
ATOM   1269  CA  ARG A  82     -81.883 -37.005 -22.382  1.00  0.00           C  
ATOM   1270  C   ARG A  82     -81.962 -37.059 -20.863  1.00  0.00           C  
ATOM   1271  O   ARG A  82     -82.925 -36.581 -20.264  1.00  0.00           O  
ATOM   1272  CB  ARG A  82     -82.326 -38.343 -22.957  1.00  0.00           C  
ATOM   1273  CG  ARG A  82     -82.602 -38.336 -24.452  1.00  0.00           C  
ATOM   1274  CD  ARG A  82     -82.974 -39.686 -24.948  1.00  0.00           C  
ATOM   1275  NE  ARG A  82     -83.239 -39.685 -26.378  1.00  0.00           N  
ATOM   1276  CZ  ARG A  82     -83.457 -40.790 -27.116  1.00  0.00           C  
ATOM   1277  NH1 ARG A  82     -83.440 -41.975 -26.547  1.00  0.00           N  
ATOM   1278  NH2 ARG A  82     -83.690 -40.683 -28.413  1.00  0.00           N  
ATOM   1279  H   ARG A  82     -79.993 -37.317 -23.391  1.00  0.00           H  
ATOM   1280  HA  ARG A  82     -82.564 -36.231 -22.738  1.00  0.00           H  
ATOM   1281 1HB  ARG A  82     -81.560 -39.092 -22.767  1.00  0.00           H  
ATOM   1282 2HB  ARG A  82     -83.237 -38.670 -22.455  1.00  0.00           H  
ATOM   1283 1HG  ARG A  82     -83.425 -37.653 -24.668  1.00  0.00           H  
ATOM   1284 2HG  ARG A  82     -81.709 -38.008 -24.986  1.00  0.00           H  
ATOM   1285 1HD  ARG A  82     -82.158 -40.382 -24.753  1.00  0.00           H  
ATOM   1286 2HD  ARG A  82     -83.872 -40.027 -24.436  1.00  0.00           H  
ATOM   1287  HE  ARG A  82     -83.260 -38.791 -26.851  1.00  0.00           H  
ATOM   1288 1HH1 ARG A  82     -83.262 -42.057 -25.556  1.00  0.00           H  
ATOM   1289 2HH1 ARG A  82     -83.604 -42.803 -27.101  1.00  0.00           H  
ATOM   1290 1HH2 ARG A  82     -83.703 -39.772 -28.851  1.00  0.00           H  
ATOM   1291 2HH2 ARG A  82     -83.854 -41.511 -28.966  1.00  0.00           H  
ATOM   1292  N   ILE A  83     -80.903 -37.662 -20.284  1.00  0.00           N  
ATOM   1293  CA  ILE A  83     -80.854 -37.778 -18.831  1.00  0.00           C  
ATOM   1294  C   ILE A  83     -80.828 -36.407 -18.170  1.00  0.00           C  
ATOM   1295  O   ILE A  83     -81.495 -36.181 -17.160  1.00  0.00           O  
ATOM   1296  CB  ILE A  83     -79.623 -38.587 -18.385  1.00  0.00           C  
ATOM   1297  CG1 ILE A  83     -79.761 -40.051 -18.813  1.00  0.00           C  
ATOM   1298  CG2 ILE A  83     -79.436 -38.485 -16.879  1.00  0.00           C  
ATOM   1299  CD1 ILE A  83     -78.490 -40.854 -18.660  1.00  0.00           C  
ATOM   1300  H   ILE A  83     -80.162 -38.023 -20.869  1.00  0.00           H  
ATOM   1301  HA  ILE A  83     -81.749 -38.301 -18.496  1.00  0.00           H  
ATOM   1302  HB  ILE A  83     -78.733 -38.198 -18.879  1.00  0.00           H  
ATOM   1303 1HG1 ILE A  83     -80.541 -40.530 -18.222  1.00  0.00           H  
ATOM   1304 2HG1 ILE A  83     -80.069 -40.096 -19.858  1.00  0.00           H  
ATOM   1305 1HG2 ILE A  83     -78.562 -39.063 -16.580  1.00  0.00           H  
ATOM   1306 2HG2 ILE A  83     -79.294 -37.442 -16.600  1.00  0.00           H  
ATOM   1307 3HG2 ILE A  83     -80.320 -38.878 -16.375  1.00  0.00           H  
ATOM   1308 1HD1 ILE A  83     -78.667 -41.880 -18.984  1.00  0.00           H  
ATOM   1309 2HD1 ILE A  83     -77.704 -40.412 -19.273  1.00  0.00           H  
ATOM   1310 3HD1 ILE A  83     -78.182 -40.852 -17.616  1.00  0.00           H  
ATOM   1311  N   VAL A  84     -80.028 -35.518 -18.792  1.00  0.00           N  
ATOM   1312  CA  VAL A  84     -79.915 -34.165 -18.261  1.00  0.00           C  
ATOM   1313  C   VAL A  84     -81.258 -33.447 -18.289  1.00  0.00           C  
ATOM   1314  O   VAL A  84     -81.619 -32.748 -17.342  1.00  0.00           O  
ATOM   1315  CB  VAL A  84     -78.886 -33.356 -19.073  1.00  0.00           C  
ATOM   1316  CG1 VAL A  84     -78.909 -31.893 -18.655  1.00  0.00           C  
ATOM   1317  CG2 VAL A  84     -77.498 -33.948 -18.887  1.00  0.00           C  
ATOM   1318  H   VAL A  84     -79.521 -35.806 -19.617  1.00  0.00           H  
ATOM   1319  HA  VAL A  84     -79.574 -34.227 -17.227  1.00  0.00           H  
ATOM   1320  HB  VAL A  84     -79.160 -33.393 -20.128  1.00  0.00           H  
ATOM   1321 1HG1 VAL A  84     -78.177 -31.336 -19.240  1.00  0.00           H  
ATOM   1322 2HG1 VAL A  84     -79.902 -31.480 -18.831  1.00  0.00           H  
ATOM   1323 3HG1 VAL A  84     -78.664 -31.813 -17.596  1.00  0.00           H  
ATOM   1324 1HG2 VAL A  84     -76.776 -33.372 -19.465  1.00  0.00           H  
ATOM   1325 2HG2 VAL A  84     -77.227 -33.916 -17.831  1.00  0.00           H  
ATOM   1326 3HG2 VAL A  84     -77.494 -34.983 -19.231  1.00  0.00           H  
ATOM   1327  N   GLU A  85     -81.964 -33.660 -19.418  1.00  0.00           N  
ATOM   1328  CA  GLU A  85     -83.271 -33.030 -19.572  1.00  0.00           C  
ATOM   1329  C   GLU A  85     -84.243 -33.510 -18.502  1.00  0.00           C  
ATOM   1330  O   GLU A  85     -84.936 -32.709 -17.874  1.00  0.00           O  
ATOM   1331  CB  GLU A  85     -83.843 -33.319 -20.961  1.00  0.00           C  
ATOM   1332  CG  GLU A  85     -83.120 -32.611 -22.099  1.00  0.00           C  
ATOM   1333  CD  GLU A  85     -83.651 -32.988 -23.454  1.00  0.00           C  
ATOM   1334  OE1 GLU A  85     -84.481 -33.863 -23.523  1.00  0.00           O  
ATOM   1335  OE2 GLU A  85     -83.225 -32.402 -24.421  1.00  0.00           O  
ATOM   1336  H   GLU A  85     -81.575 -34.252 -20.138  1.00  0.00           H  
ATOM   1337  HA  GLU A  85     -83.150 -31.952 -19.461  1.00  0.00           H  
ATOM   1338 1HB  GLU A  85     -83.803 -34.391 -21.155  1.00  0.00           H  
ATOM   1339 2HB  GLU A  85     -84.890 -33.020 -20.993  1.00  0.00           H  
ATOM   1340 1HG  GLU A  85     -83.225 -31.534 -21.967  1.00  0.00           H  
ATOM   1341 2HG  GLU A  85     -82.060 -32.854 -22.048  1.00  0.00           H  
ATOM   1342  N   ILE A  86     -84.262 -34.850 -18.323  1.00  0.00           N  
ATOM   1343  CA  ILE A  86     -85.180 -35.576 -17.431  1.00  0.00           C  
ATOM   1344  C   ILE A  86     -84.845 -35.355 -15.965  1.00  0.00           C  
ATOM   1345  O   ILE A  86     -85.732 -35.341 -15.111  1.00  0.00           O  
ATOM   1346  CB  ILE A  86     -85.157 -37.086 -17.730  1.00  0.00           C  
ATOM   1347  CG1 ILE A  86     -85.747 -37.365 -19.114  1.00  0.00           C  
ATOM   1348  CG2 ILE A  86     -85.919 -37.852 -16.659  1.00  0.00           C  
ATOM   1349  CD1 ILE A  86     -85.532 -38.782 -19.596  1.00  0.00           C  
ATOM   1350  H   ILE A  86     -83.604 -35.424 -18.831  1.00  0.00           H  
ATOM   1351  HA  ILE A  86     -86.191 -35.206 -17.601  1.00  0.00           H  
ATOM   1352  HB  ILE A  86     -84.126 -37.437 -17.750  1.00  0.00           H  
ATOM   1353 1HG1 ILE A  86     -86.819 -37.169 -19.100  1.00  0.00           H  
ATOM   1354 2HG1 ILE A  86     -85.302 -36.688 -19.843  1.00  0.00           H  
ATOM   1355 1HG2 ILE A  86     -85.893 -38.917 -16.886  1.00  0.00           H  
ATOM   1356 2HG2 ILE A  86     -85.457 -37.676 -15.688  1.00  0.00           H  
ATOM   1357 3HG2 ILE A  86     -86.954 -37.511 -16.634  1.00  0.00           H  
ATOM   1358 1HD1 ILE A  86     -85.977 -38.903 -20.583  1.00  0.00           H  
ATOM   1359 2HD1 ILE A  86     -84.462 -38.989 -19.652  1.00  0.00           H  
ATOM   1360 3HD1 ILE A  86     -85.999 -39.477 -18.900  1.00  0.00           H  
ATOM   1361  N   SER A  87     -83.562 -35.183 -15.677  1.00  0.00           N  
ATOM   1362  CA  SER A  87     -83.110 -34.944 -14.314  1.00  0.00           C  
ATOM   1363  C   SER A  87     -83.677 -33.629 -13.799  1.00  0.00           C  
ATOM   1364  O   SER A  87     -83.734 -33.397 -12.591  1.00  0.00           O  
ATOM   1365  CB  SER A  87     -81.595 -34.918 -14.256  1.00  0.00           C  
ATOM   1366  OG  SER A  87     -81.060 -36.176 -14.563  1.00  0.00           O  
ATOM   1367  H   SER A  87     -82.882 -35.219 -16.422  1.00  0.00           H  
ATOM   1368  HA  SER A  87     -83.473 -35.755 -13.682  1.00  0.00           H  
ATOM   1369 1HB  SER A  87     -81.217 -34.177 -14.959  1.00  0.00           H  
ATOM   1370 2HB  SER A  87     -81.275 -34.617 -13.259  1.00  0.00           H  
ATOM   1371  HG  SER A  87     -81.076 -36.244 -15.521  1.00  0.00           H  
ATOM   1372  N   GLY A  88     -84.092 -32.775 -14.729  1.00  0.00           N  
ATOM   1373  CA  GLY A  88     -84.594 -31.450 -14.393  1.00  0.00           C  
ATOM   1374  C   GLY A  88     -83.460 -30.530 -13.960  1.00  0.00           C  
ATOM   1375  O   GLY A  88     -83.554 -29.853 -12.936  1.00  0.00           O  
ATOM   1376  H   GLY A  88     -84.060 -33.052 -15.700  1.00  0.00           H  
ATOM   1377 1HA  GLY A  88     -85.105 -31.025 -15.258  1.00  0.00           H  
ATOM   1378 2HA  GLY A  88     -85.330 -31.530 -13.594  1.00  0.00           H  
ATOM   1379  N   VAL A  89     -82.392 -30.516 -14.749  1.00  0.00           N  
ATOM   1380  CA  VAL A  89     -81.247 -29.647 -14.507  1.00  0.00           C  
ATOM   1381  C   VAL A  89     -81.560 -28.201 -14.868  1.00  0.00           C  
ATOM   1382  O   VAL A  89     -82.347 -27.935 -15.776  1.00  0.00           O  
ATOM   1383  CB  VAL A  89     -80.033 -30.124 -15.325  1.00  0.00           C  
ATOM   1384  CG1 VAL A  89     -79.648 -31.542 -14.929  1.00  0.00           C  
ATOM   1385  CG2 VAL A  89     -80.347 -30.046 -16.812  1.00  0.00           C  
ATOM   1386  H   VAL A  89     -82.365 -31.129 -15.551  1.00  0.00           H  
ATOM   1387  HA  VAL A  89     -80.995 -29.693 -13.447  1.00  0.00           H  
ATOM   1388  HB  VAL A  89     -79.180 -29.484 -15.099  1.00  0.00           H  
ATOM   1389 1HG1 VAL A  89     -78.788 -31.863 -15.517  1.00  0.00           H  
ATOM   1390 2HG1 VAL A  89     -79.392 -31.567 -13.870  1.00  0.00           H  
ATOM   1391 3HG1 VAL A  89     -80.486 -32.212 -15.118  1.00  0.00           H  
ATOM   1392 1HG2 VAL A  89     -79.484 -30.384 -17.384  1.00  0.00           H  
ATOM   1393 2HG2 VAL A  89     -81.204 -30.681 -17.036  1.00  0.00           H  
ATOM   1394 3HG2 VAL A  89     -80.579 -29.015 -17.081  1.00  0.00           H  
ATOM   1395  N   GLN A  90     -80.940 -27.269 -14.154  1.00  0.00           N  
ATOM   1396  CA  GLN A  90     -81.151 -25.848 -14.403  1.00  0.00           C  
ATOM   1397  C   GLN A  90     -80.724 -25.477 -15.815  1.00  0.00           C  
ATOM   1398  O   GLN A  90     -79.855 -26.124 -16.401  1.00  0.00           O  
ATOM   1399  CB  GLN A  90     -80.383 -25.002 -13.384  1.00  0.00           C  
ATOM   1400  CG  GLN A  90     -80.896 -25.125 -11.959  1.00  0.00           C  
ATOM   1401  CD  GLN A  90     -80.291 -26.308 -11.227  1.00  0.00           C  
ATOM   1402  OE1 GLN A  90     -79.734 -27.220 -11.844  1.00  0.00           O  
ATOM   1403  NE2 GLN A  90     -80.396 -26.299  -9.903  1.00  0.00           N  
ATOM   1404  H   GLN A  90     -80.307 -27.553 -13.419  1.00  0.00           H  
ATOM   1405  HA  GLN A  90     -82.215 -25.633 -14.303  1.00  0.00           H  
ATOM   1406 1HB  GLN A  90     -79.332 -25.291 -13.389  1.00  0.00           H  
ATOM   1407 2HB  GLN A  90     -80.435 -23.952 -13.670  1.00  0.00           H  
ATOM   1408 1HG  GLN A  90     -80.642 -24.218 -11.412  1.00  0.00           H  
ATOM   1409 2HG  GLN A  90     -81.978 -25.256 -11.984  1.00  0.00           H  
ATOM   1410 1HE2 GLN A  90     -80.016 -27.053  -9.365  1.00  0.00           H  
ATOM   1411 2HE2 GLN A  90     -80.856 -25.540  -9.442  1.00  0.00           H  
ATOM   1412  N   PRO A  91     -81.338 -24.433 -16.361  1.00  0.00           N  
ATOM   1413  CA  PRO A  91     -81.215 -24.137 -17.783  1.00  0.00           C  
ATOM   1414  C   PRO A  91     -79.789 -23.887 -18.187  1.00  0.00           C  
ATOM   1415  O   PRO A  91     -79.360 -24.286 -19.270  1.00  0.00           O  
ATOM   1416  CB  PRO A  91     -82.068 -22.875 -17.949  1.00  0.00           C  
ATOM   1417  CG  PRO A  91     -83.070 -22.964 -16.850  1.00  0.00           C  
ATOM   1418  CD  PRO A  91     -82.305 -23.549 -15.692  1.00  0.00           C  
ATOM   1419  HA  PRO A  91     -81.632 -24.973 -18.364  1.00  0.00           H  
ATOM   1420 1HB  PRO A  91     -81.434 -21.980 -17.877  1.00  0.00           H  
ATOM   1421 2HB  PRO A  91     -82.530 -22.862 -18.948  1.00  0.00           H  
ATOM   1422 1HG  PRO A  91     -83.479 -21.968 -16.627  1.00  0.00           H  
ATOM   1423 2HG  PRO A  91     -83.918 -23.594 -17.158  1.00  0.00           H  
ATOM   1424 1HD  PRO A  91     -81.807 -22.741 -15.136  1.00  0.00           H  
ATOM   1425 2HD  PRO A  91     -82.995 -24.102 -15.038  1.00  0.00           H  
ATOM   1426  N   VAL A  92     -79.040 -23.225 -17.324  1.00  0.00           N  
ATOM   1427  CA  VAL A  92     -77.627 -23.032 -17.628  1.00  0.00           C  
ATOM   1428  C   VAL A  92     -76.891 -24.364 -17.690  1.00  0.00           C  
ATOM   1429  O   VAL A  92     -76.053 -24.581 -18.566  1.00  0.00           O  
ATOM   1430  CB  VAL A  92     -76.969 -22.134 -16.564  1.00  0.00           C  
ATOM   1431  CG1 VAL A  92     -75.462 -22.088 -16.764  1.00  0.00           C  
ATOM   1432  CG2 VAL A  92     -77.565 -20.736 -16.626  1.00  0.00           C  
ATOM   1433  H   VAL A  92     -79.462 -22.870 -16.478  1.00  0.00           H  
ATOM   1434  HA  VAL A  92     -77.546 -22.542 -18.599  1.00  0.00           H  
ATOM   1435  HB  VAL A  92     -77.150 -22.563 -15.578  1.00  0.00           H  
ATOM   1436 1HG1 VAL A  92     -75.013 -21.449 -16.003  1.00  0.00           H  
ATOM   1437 2HG1 VAL A  92     -75.053 -23.094 -16.680  1.00  0.00           H  
ATOM   1438 3HG1 VAL A  92     -75.238 -21.686 -17.752  1.00  0.00           H  
ATOM   1439 1HG2 VAL A  92     -77.096 -20.107 -15.871  1.00  0.00           H  
ATOM   1440 2HG2 VAL A  92     -77.390 -20.309 -17.614  1.00  0.00           H  
ATOM   1441 3HG2 VAL A  92     -78.638 -20.789 -16.439  1.00  0.00           H  
ATOM   1442  N   HIS A  93     -77.249 -25.229 -16.721  1.00  0.00           N  
ATOM   1443  CA  HIS A  93     -76.617 -26.543 -16.667  1.00  0.00           C  
ATOM   1444  C   HIS A  93     -76.914 -27.348 -17.926  1.00  0.00           C  
ATOM   1445  O   HIS A  93     -76.035 -28.020 -18.466  1.00  0.00           O  
ATOM   1446  CB  HIS A  93     -77.089 -27.321 -15.435  1.00  0.00           C  
ATOM   1447  CG  HIS A  93     -76.553 -26.785 -14.144  1.00  0.00           C  
ATOM   1448  ND1 HIS A  93     -76.686 -25.462 -13.776  1.00  0.00           N  
ATOM   1449  CD2 HIS A  93     -75.883 -27.391 -13.136  1.00  0.00           C  
ATOM   1450  CE1 HIS A  93     -76.121 -25.279 -12.595  1.00  0.00           C  
ATOM   1451  NE2 HIS A  93     -75.627 -26.433 -12.186  1.00  0.00           N  
ATOM   1452  H   HIS A  93     -77.949 -24.952 -16.048  1.00  0.00           H  
ATOM   1453  HA  HIS A  93     -75.536 -26.425 -16.599  1.00  0.00           H  
ATOM   1454 1HB  HIS A  93     -78.178 -27.302 -15.387  1.00  0.00           H  
ATOM   1455 2HB  HIS A  93     -76.784 -28.363 -15.524  1.00  0.00           H  
ATOM   1456  HD2 HIS A  93     -75.600 -28.443 -13.087  1.00  0.00           H  
ATOM   1457  HE1 HIS A  93     -76.071 -24.336 -12.051  1.00  0.00           H  
ATOM   1458  HE2 HIS A  93     -75.138 -26.592 -11.316  1.00  0.00           H  
ATOM   1459  N   LEU A  94     -78.189 -27.239 -18.354  1.00  0.00           N  
ATOM   1460  CA  LEU A  94     -78.603 -27.960 -19.552  1.00  0.00           C  
ATOM   1461  C   LEU A  94     -77.825 -27.490 -20.774  1.00  0.00           C  
ATOM   1462  O   LEU A  94     -77.412 -28.297 -21.608  1.00  0.00           O  
ATOM   1463  CB  LEU A  94     -80.106 -27.771 -19.792  1.00  0.00           C  
ATOM   1464  CG  LEU A  94     -80.682 -28.500 -21.012  1.00  0.00           C  
ATOM   1465  CD1 LEU A  94     -80.461 -29.999 -20.859  1.00  0.00           C  
ATOM   1466  CD2 LEU A  94     -82.162 -28.176 -21.146  1.00  0.00           C  
ATOM   1467  H   LEU A  94     -78.834 -26.660 -17.836  1.00  0.00           H  
ATOM   1468  HA  LEU A  94     -78.402 -29.020 -19.404  1.00  0.00           H  
ATOM   1469 1HB  LEU A  94     -80.644 -28.121 -18.912  1.00  0.00           H  
ATOM   1470 2HB  LEU A  94     -80.307 -26.707 -19.916  1.00  0.00           H  
ATOM   1471  HG  LEU A  94     -80.156 -28.176 -21.911  1.00  0.00           H  
ATOM   1472 1HD1 LEU A  94     -80.871 -30.517 -21.727  1.00  0.00           H  
ATOM   1473 2HD1 LEU A  94     -79.393 -30.204 -20.786  1.00  0.00           H  
ATOM   1474 3HD1 LEU A  94     -80.962 -30.350 -19.958  1.00  0.00           H  
ATOM   1475 1HD2 LEU A  94     -82.571 -28.694 -22.014  1.00  0.00           H  
ATOM   1476 2HD2 LEU A  94     -82.688 -28.501 -20.248  1.00  0.00           H  
ATOM   1477 3HD2 LEU A  94     -82.289 -27.100 -21.272  1.00  0.00           H  
ATOM   1478  N   ARG A  95     -77.653 -26.153 -20.829  1.00  0.00           N  
ATOM   1479  CA  ARG A  95     -76.923 -25.573 -21.950  1.00  0.00           C  
ATOM   1480  C   ARG A  95     -75.484 -26.073 -21.987  1.00  0.00           C  
ATOM   1481  O   ARG A  95     -74.950 -26.377 -23.054  1.00  0.00           O  
ATOM   1482  CB  ARG A  95     -76.927 -24.054 -21.864  1.00  0.00           C  
ATOM   1483  CG  ARG A  95     -76.177 -23.348 -22.982  1.00  0.00           C  
ATOM   1484  CD  ARG A  95     -76.793 -23.611 -24.308  1.00  0.00           C  
ATOM   1485  NE  ARG A  95     -78.115 -23.015 -24.419  1.00  0.00           N  
ATOM   1486  CZ  ARG A  95     -78.983 -23.260 -25.420  1.00  0.00           C  
ATOM   1487  NH1 ARG A  95     -78.655 -24.089 -26.386  1.00  0.00           N  
ATOM   1488  NH2 ARG A  95     -80.164 -22.666 -25.431  1.00  0.00           N  
ATOM   1489  H   ARG A  95     -78.033 -25.577 -20.092  1.00  0.00           H  
ATOM   1490  HA  ARG A  95     -77.417 -25.870 -22.876  1.00  0.00           H  
ATOM   1491 1HB  ARG A  95     -77.954 -23.692 -21.876  1.00  0.00           H  
ATOM   1492 2HB  ARG A  95     -76.481 -23.742 -20.920  1.00  0.00           H  
ATOM   1493 1HG  ARG A  95     -76.189 -22.272 -22.806  1.00  0.00           H  
ATOM   1494 2HG  ARG A  95     -75.145 -23.700 -23.008  1.00  0.00           H  
ATOM   1495 1HD  ARG A  95     -76.163 -23.191 -25.092  1.00  0.00           H  
ATOM   1496 2HD  ARG A  95     -76.891 -24.685 -24.458  1.00  0.00           H  
ATOM   1497  HE  ARG A  95     -78.403 -22.371 -23.694  1.00  0.00           H  
ATOM   1498 1HH1 ARG A  95     -77.753 -24.542 -26.378  1.00  0.00           H  
ATOM   1499 2HH1 ARG A  95     -79.306 -24.273 -27.136  1.00  0.00           H  
ATOM   1500 1HH2 ARG A  95     -80.416 -22.029 -24.688  1.00  0.00           H  
ATOM   1501 2HH2 ARG A  95     -80.814 -22.850 -26.180  1.00  0.00           H  
ATOM   1502  N   LEU A  96     -74.898 -26.137 -20.775  1.00  0.00           N  
ATOM   1503  CA  LEU A  96     -73.520 -26.601 -20.671  1.00  0.00           C  
ATOM   1504  C   LEU A  96     -73.385 -28.038 -21.157  1.00  0.00           C  
ATOM   1505  O   LEU A  96     -72.427 -28.382 -21.850  1.00  0.00           O  
ATOM   1506  CB  LEU A  96     -73.034 -26.498 -19.220  1.00  0.00           C  
ATOM   1507  CG  LEU A  96     -72.839 -25.074 -18.683  1.00  0.00           C  
ATOM   1508  CD1 LEU A  96     -72.536 -25.130 -17.192  1.00  0.00           C  
ATOM   1509  CD2 LEU A  96     -71.711 -24.394 -19.445  1.00  0.00           C  
ATOM   1510  H   LEU A  96     -75.426 -25.862 -19.958  1.00  0.00           H  
ATOM   1511  HA  LEU A  96     -72.893 -25.967 -21.297  1.00  0.00           H  
ATOM   1512 1HB  LEU A  96     -73.754 -26.999 -18.576  1.00  0.00           H  
ATOM   1513 2HB  LEU A  96     -72.079 -27.018 -19.136  1.00  0.00           H  
ATOM   1514  HG  LEU A  96     -73.760 -24.506 -18.816  1.00  0.00           H  
ATOM   1515 1HD1 LEU A  96     -72.398 -24.119 -16.811  1.00  0.00           H  
ATOM   1516 2HD1 LEU A  96     -73.368 -25.604 -16.670  1.00  0.00           H  
ATOM   1517 3HD1 LEU A  96     -71.627 -25.707 -17.027  1.00  0.00           H  
ATOM   1518 1HD2 LEU A  96     -71.573 -23.382 -19.064  1.00  0.00           H  
ATOM   1519 2HD2 LEU A  96     -70.789 -24.961 -19.312  1.00  0.00           H  
ATOM   1520 3HD2 LEU A  96     -71.961 -24.352 -20.505  1.00  0.00           H  
ATOM   1521  N   LEU A  97     -74.390 -28.844 -20.757  1.00  0.00           N  
ATOM   1522  CA  LEU A  97     -74.381 -30.248 -21.156  1.00  0.00           C  
ATOM   1523  C   LEU A  97     -74.454 -30.389 -22.671  1.00  0.00           C  
ATOM   1524  O   LEU A  97     -73.764 -31.221 -23.260  1.00  0.00           O  
ATOM   1525  CB  LEU A  97     -75.557 -30.991 -20.510  1.00  0.00           C  
ATOM   1526  CG  LEU A  97     -75.597 -32.506 -20.747  1.00  0.00           C  
ATOM   1527  CD1 LEU A  97     -76.145 -32.788 -22.139  1.00  0.00           C  
ATOM   1528  CD2 LEU A  97     -74.199 -33.083 -20.582  1.00  0.00           C  
ATOM   1529  H   LEU A  97     -75.131 -28.461 -20.188  1.00  0.00           H  
ATOM   1530  HA  LEU A  97     -73.450 -30.698 -20.813  1.00  0.00           H  
ATOM   1531 1HB  LEU A  97     -75.524 -30.825 -19.434  1.00  0.00           H  
ATOM   1532 2HB  LEU A  97     -76.486 -30.570 -20.893  1.00  0.00           H  
ATOM   1533  HG  LEU A  97     -76.269 -32.969 -20.024  1.00  0.00           H  
ATOM   1534 1HD1 LEU A  97     -76.174 -33.865 -22.308  1.00  0.00           H  
ATOM   1535 2HD1 LEU A  97     -77.153 -32.381 -22.223  1.00  0.00           H  
ATOM   1536 3HD1 LEU A  97     -75.502 -32.322 -22.885  1.00  0.00           H  
ATOM   1537 1HD2 LEU A  97     -74.228 -34.160 -20.750  1.00  0.00           H  
ATOM   1538 2HD2 LEU A  97     -73.527 -32.621 -21.305  1.00  0.00           H  
ATOM   1539 3HD2 LEU A  97     -73.839 -32.883 -19.573  1.00  0.00           H  
ATOM   1540  N   ARG A  98     -75.320 -29.537 -23.257  1.00  0.00           N  
ATOM   1541  CA  ARG A  98     -75.483 -29.569 -24.704  1.00  0.00           C  
ATOM   1542  C   ARG A  98     -74.181 -29.223 -25.414  1.00  0.00           C  
ATOM   1543  O   ARG A  98     -73.822 -29.846 -26.413  1.00  0.00           O  
ATOM   1544  CB  ARG A  98     -76.570 -28.598 -25.142  1.00  0.00           C  
ATOM   1545  CG  ARG A  98     -77.985 -29.011 -24.770  1.00  0.00           C  
ATOM   1546  CD  ARG A  98     -78.989 -28.029 -25.253  1.00  0.00           C  
ATOM   1547  NE  ARG A  98     -80.335 -28.376 -24.828  1.00  0.00           N  
ATOM   1548  CZ  ARG A  98     -81.140 -29.245 -25.470  1.00  0.00           C  
ATOM   1549  NH1 ARG A  98     -80.721 -29.846 -26.561  1.00  0.00           N  
ATOM   1550  NH2 ARG A  98     -82.351 -29.494 -25.002  1.00  0.00           N  
ATOM   1551  H   ARG A  98     -75.840 -28.891 -22.680  1.00  0.00           H  
ATOM   1552  HA  ARG A  98     -75.780 -30.577 -24.997  1.00  0.00           H  
ATOM   1553 1HB  ARG A  98     -76.384 -27.621 -24.698  1.00  0.00           H  
ATOM   1554 2HB  ARG A  98     -76.535 -28.477 -26.225  1.00  0.00           H  
ATOM   1555 1HG  ARG A  98     -78.210 -29.980 -25.216  1.00  0.00           H  
ATOM   1556 2HG  ARG A  98     -78.069 -29.082 -23.685  1.00  0.00           H  
ATOM   1557 1HD  ARG A  98     -78.751 -27.041 -24.859  1.00  0.00           H  
ATOM   1558 2HD  ARG A  98     -78.972 -27.998 -26.342  1.00  0.00           H  
ATOM   1559  HE  ARG A  98     -80.693 -27.933 -23.992  1.00  0.00           H  
ATOM   1560 1HH1 ARG A  98     -79.796 -29.656 -26.919  1.00  0.00           H  
ATOM   1561 2HH1 ARG A  98     -81.324 -30.497 -27.042  1.00  0.00           H  
ATOM   1562 1HH2 ARG A  98     -82.673 -29.032 -24.162  1.00  0.00           H  
ATOM   1563 2HH2 ARG A  98     -82.954 -30.145 -25.482  1.00  0.00           H  
ATOM   1564  N   GLY A  99     -73.504 -28.205 -24.844  1.00  0.00           N  
ATOM   1565  CA  GLY A  99     -72.238 -27.774 -25.426  1.00  0.00           C  
ATOM   1566  C   GLY A  99     -71.206 -28.893 -25.386  1.00  0.00           C  
ATOM   1567  O   GLY A  99     -70.464 -29.101 -26.346  1.00  0.00           O  
ATOM   1568  H   GLY A  99     -73.888 -27.758 -24.023  1.00  0.00           H  
ATOM   1569 1HA  GLY A  99     -72.400 -27.460 -26.458  1.00  0.00           H  
ATOM   1570 2HA  GLY A  99     -71.863 -26.908 -24.882  1.00  0.00           H  
ATOM   1571  N   VAL A 100     -71.204 -29.591 -24.232  1.00  0.00           N  
ATOM   1572  CA  VAL A 100     -70.261 -30.691 -24.065  1.00  0.00           C  
ATOM   1573  C   VAL A 100     -70.510 -31.790 -25.091  1.00  0.00           C  
ATOM   1574  O   VAL A 100     -69.570 -32.351 -25.654  1.00  0.00           O  
ATOM   1575  CB  VAL A 100     -70.375 -31.282 -22.647  1.00  0.00           C  
ATOM   1576  CG1 VAL A 100     -69.544 -32.551 -22.530  1.00  0.00           C  
ATOM   1577  CG2 VAL A 100     -69.932 -30.251 -21.620  1.00  0.00           C  
ATOM   1578  H   VAL A 100     -71.856 -29.339 -23.503  1.00  0.00           H  
ATOM   1579  HA  VAL A 100     -69.251 -30.305 -24.204  1.00  0.00           H  
ATOM   1580  HB  VAL A 100     -71.412 -31.559 -22.460  1.00  0.00           H  
ATOM   1581 1HG1 VAL A 100     -69.635 -32.955 -21.522  1.00  0.00           H  
ATOM   1582 2HG1 VAL A 100     -69.901 -33.287 -23.250  1.00  0.00           H  
ATOM   1583 3HG1 VAL A 100     -68.498 -32.321 -22.734  1.00  0.00           H  
ATOM   1584 1HG2 VAL A 100     -70.015 -30.675 -20.620  1.00  0.00           H  
ATOM   1585 2HG2 VAL A 100     -68.896 -29.970 -21.810  1.00  0.00           H  
ATOM   1586 3HG2 VAL A 100     -70.567 -29.368 -21.694  1.00  0.00           H  
ATOM   1587  N   VAL A 101     -71.816 -32.058 -25.295  1.00  0.00           N  
ATOM   1588  CA  VAL A 101     -72.191 -33.089 -26.255  1.00  0.00           C  
ATOM   1589  C   VAL A 101     -71.726 -32.730 -27.660  1.00  0.00           C  
ATOM   1590  O   VAL A 101     -71.238 -33.585 -28.400  1.00  0.00           O  
ATOM   1591  CB  VAL A 101     -73.719 -33.286 -26.259  1.00  0.00           C  
ATOM   1592  CG1 VAL A 101     -74.135 -34.211 -27.393  1.00  0.00           C  
ATOM   1593  CG2 VAL A 101     -74.173 -33.841 -24.917  1.00  0.00           C  
ATOM   1594  H   VAL A 101     -72.512 -31.539 -24.779  1.00  0.00           H  
ATOM   1595  HA  VAL A 101     -71.718 -34.026 -25.959  1.00  0.00           H  
ATOM   1596  HB  VAL A 101     -74.200 -32.324 -26.436  1.00  0.00           H  
ATOM   1597 1HG1 VAL A 101     -75.217 -34.338 -27.381  1.00  0.00           H  
ATOM   1598 2HG1 VAL A 101     -73.832 -33.776 -28.346  1.00  0.00           H  
ATOM   1599 3HG1 VAL A 101     -73.654 -35.181 -27.266  1.00  0.00           H  
ATOM   1600 1HG2 VAL A 101     -75.254 -33.977 -24.926  1.00  0.00           H  
ATOM   1601 2HG2 VAL A 101     -73.688 -34.800 -24.737  1.00  0.00           H  
ATOM   1602 3HG2 VAL A 101     -73.902 -33.143 -24.124  1.00  0.00           H  
ATOM   1603  N   GLU A 102     -71.903 -31.431 -27.976  1.00  0.00           N  
ATOM   1604  CA  GLU A 102     -71.498 -30.956 -29.294  1.00  0.00           C  
ATOM   1605  C   GLU A 102     -69.998 -31.123 -29.502  1.00  0.00           C  
ATOM   1606  O   GLU A 102     -69.551 -31.521 -30.577  1.00  0.00           O  
ATOM   1607  CB  GLU A 102     -71.887 -29.487 -29.474  1.00  0.00           C  
ATOM   1608  CG  GLU A 102     -73.385 -29.244 -29.596  1.00  0.00           C  
ATOM   1609  CD  GLU A 102     -73.735 -27.785 -29.692  1.00  0.00           C  
ATOM   1610  OE1 GLU A 102     -72.853 -26.971 -29.554  1.00  0.00           O  
ATOM   1611  OE2 GLU A 102     -74.886 -27.483 -29.904  1.00  0.00           O  
ATOM   1612  H   GLU A 102     -72.315 -30.810 -27.294  1.00  0.00           H  
ATOM   1613  HA  GLU A 102     -72.014 -31.549 -30.049  1.00  0.00           H  
ATOM   1614 1HB  GLU A 102     -71.522 -28.907 -28.627  1.00  0.00           H  
ATOM   1615 2HB  GLU A 102     -71.411 -29.092 -30.372  1.00  0.00           H  
ATOM   1616 1HG  GLU A 102     -73.754 -29.754 -30.485  1.00  0.00           H  
ATOM   1617 2HG  GLU A 102     -73.884 -29.676 -28.729  1.00  0.00           H  
ATOM   1618  N   VAL A 103     -69.259 -30.799 -28.421  1.00  0.00           N  
ATOM   1619  CA  VAL A 103     -67.807 -30.915 -28.487  1.00  0.00           C  
ATOM   1620  C   VAL A 103     -67.381 -32.357 -28.731  1.00  0.00           C  
ATOM   1621  O   VAL A 103     -66.468 -32.620 -29.514  1.00  0.00           O  
ATOM   1622  CB  VAL A 103     -67.170 -30.409 -27.180  1.00  0.00           C  
ATOM   1623  CG1 VAL A 103     -65.679 -30.712 -27.162  1.00  0.00           C  
ATOM   1624  CG2 VAL A 103     -67.419 -28.916 -27.027  1.00  0.00           C  
ATOM   1625  H   VAL A 103     -69.726 -30.481 -27.583  1.00  0.00           H  
ATOM   1626  HA  VAL A 103     -67.448 -30.300 -29.313  1.00  0.00           H  
ATOM   1627  HB  VAL A 103     -67.616 -30.941 -26.339  1.00  0.00           H  
ATOM   1628 1HG1 VAL A 103     -65.245 -30.348 -26.231  1.00  0.00           H  
ATOM   1629 2HG1 VAL A 103     -65.526 -31.789 -27.237  1.00  0.00           H  
ATOM   1630 3HG1 VAL A 103     -65.197 -30.217 -28.005  1.00  0.00           H  
ATOM   1631 1HG2 VAL A 103     -66.966 -28.566 -26.100  1.00  0.00           H  
ATOM   1632 2HG2 VAL A 103     -66.978 -28.385 -27.870  1.00  0.00           H  
ATOM   1633 3HG2 VAL A 103     -68.492 -28.727 -27.000  1.00  0.00           H  
ATOM   1634  N   ALA A 104     -68.089 -33.261 -28.024  1.00  0.00           N  
ATOM   1635  CA  ALA A 104     -67.783 -34.679 -28.167  1.00  0.00           C  
ATOM   1636  C   ALA A 104     -68.017 -35.152 -29.596  1.00  0.00           C  
ATOM   1637  O   ALA A 104     -67.225 -35.918 -30.144  1.00  0.00           O  
ATOM   1638  CB  ALA A 104     -68.614 -35.503 -27.195  1.00  0.00           C  
ATOM   1639  H   ALA A 104     -68.821 -32.939 -27.406  1.00  0.00           H  
ATOM   1640  HA  ALA A 104     -66.727 -34.822 -27.938  1.00  0.00           H  
ATOM   1641 1HB  ALA A 104     -68.374 -36.559 -27.315  1.00  0.00           H  
ATOM   1642 2HB  ALA A 104     -68.392 -35.194 -26.174  1.00  0.00           H  
ATOM   1643 3HB  ALA A 104     -69.672 -35.346 -27.399  1.00  0.00           H  
ATOM   1644  N   LYS A 105     -69.139 -34.654 -30.157  1.00  0.00           N  
ATOM   1645  CA  LYS A 105     -69.480 -35.029 -31.524  1.00  0.00           C  
ATOM   1646  C   LYS A 105     -68.412 -34.564 -32.504  1.00  0.00           C  
ATOM   1647  O   LYS A 105     -68.043 -35.291 -33.426  1.00  0.00           O  
ATOM   1648  CB  LYS A 105     -70.840 -34.449 -31.914  1.00  0.00           C  
ATOM   1649  CG  LYS A 105     -72.026 -35.099 -31.213  1.00  0.00           C  
ATOM   1650  CD  LYS A 105     -73.338 -34.457 -31.637  1.00  0.00           C  
ATOM   1651  CE  LYS A 105     -74.523 -35.097 -30.928  1.00  0.00           C  
ATOM   1652  NZ  LYS A 105     -75.811 -34.452 -31.303  1.00  0.00           N  
ATOM   1653  H   LYS A 105     -69.723 -34.031 -29.618  1.00  0.00           H  
ATOM   1654  HA  LYS A 105     -69.535 -36.116 -31.581  1.00  0.00           H  
ATOM   1655 1HB  LYS A 105     -70.861 -33.383 -31.687  1.00  0.00           H  
ATOM   1656 2HB  LYS A 105     -70.987 -34.557 -32.989  1.00  0.00           H  
ATOM   1657 1HG  LYS A 105     -72.056 -36.162 -31.458  1.00  0.00           H  
ATOM   1658 2HG  LYS A 105     -71.912 -34.996 -30.135  1.00  0.00           H  
ATOM   1659 1HD  LYS A 105     -73.316 -33.392 -31.400  1.00  0.00           H  
ATOM   1660 2HD  LYS A 105     -73.468 -34.569 -32.713  1.00  0.00           H  
ATOM   1661 1HE  LYS A 105     -74.572 -36.154 -31.184  1.00  0.00           H  
ATOM   1662 2HE  LYS A 105     -74.390 -35.013 -29.849  1.00  0.00           H  
ATOM   1663 1HZ  LYS A 105     -76.570 -34.904 -30.813  1.00  0.00           H  
ATOM   1664 2HZ  LYS A 105     -75.784 -33.474 -31.053  1.00  0.00           H  
ATOM   1665 3HZ  LYS A 105     -75.954 -34.541 -32.299  1.00  0.00           H  
ATOM   1666  N   GLU A 106     -67.944 -33.324 -32.251  1.00  0.00           N  
ATOM   1667  CA  GLU A 106     -66.914 -32.760 -33.116  1.00  0.00           C  
ATOM   1668  C   GLU A 106     -65.638 -33.589 -33.068  1.00  0.00           C  
ATOM   1669  O   GLU A 106     -65.002 -33.828 -34.095  1.00  0.00           O  
ATOM   1670  CB  GLU A 106     -66.611 -31.316 -32.713  1.00  0.00           C  
ATOM   1671  CG  GLU A 106     -67.735 -30.332 -33.005  1.00  0.00           C  
ATOM   1672  CD  GLU A 106     -68.007 -30.173 -34.475  1.00  0.00           C  
ATOM   1673  OE1 GLU A 106     -67.141 -29.702 -35.172  1.00  0.00           O  
ATOM   1674  OE2 GLU A 106     -69.081 -30.525 -34.901  1.00  0.00           O  
ATOM   1675  H   GLU A 106     -68.315 -32.808 -31.466  1.00  0.00           H  
ATOM   1676  HA  GLU A 106     -67.284 -32.766 -34.142  1.00  0.00           H  
ATOM   1677 1HB  GLU A 106     -66.399 -31.273 -31.644  1.00  0.00           H  
ATOM   1678 2HB  GLU A 106     -65.720 -30.971 -33.237  1.00  0.00           H  
ATOM   1679 1HG  GLU A 106     -68.644 -30.679 -32.514  1.00  0.00           H  
ATOM   1680 2HG  GLU A 106     -67.474 -29.362 -32.582  1.00  0.00           H  
ATOM   1681  N   ALA A 107     -65.308 -34.009 -31.830  1.00  0.00           N  
ATOM   1682  CA  ALA A 107     -64.107 -34.814 -31.645  1.00  0.00           C  
ATOM   1683  C   ALA A 107     -64.206 -36.133 -32.403  1.00  0.00           C  
ATOM   1684  O   ALA A 107     -63.238 -36.580 -33.020  1.00  0.00           O  
ATOM   1685  CB  ALA A 107     -63.863 -35.072 -30.165  1.00  0.00           C  
ATOM   1686  H   ALA A 107     -65.899 -33.756 -31.051  1.00  0.00           H  
ATOM   1687  HA  ALA A 107     -63.261 -34.259 -32.051  1.00  0.00           H  
ATOM   1688 1HB  ALA A 107     -62.963 -35.675 -30.044  1.00  0.00           H  
ATOM   1689 2HB  ALA A 107     -63.736 -34.122 -29.647  1.00  0.00           H  
ATOM   1690 3HB  ALA A 107     -64.715 -35.604 -29.744  1.00  0.00           H  
ATOM   1691  N   ALA A 108     -65.417 -36.718 -32.320  1.00  0.00           N  
ATOM   1692  CA  ALA A 108     -65.646 -37.986 -33.002  1.00  0.00           C  
ATOM   1693  C   ALA A 108     -65.373 -37.865 -34.495  1.00  0.00           C  
ATOM   1694  O   ALA A 108     -64.715 -38.720 -35.087  1.00  0.00           O  
ATOM   1695  CB  ALA A 108     -67.070 -38.467 -32.762  1.00  0.00           C  
ATOM   1696  H   ALA A 108     -66.146 -36.267 -31.785  1.00  0.00           H  
ATOM   1697  HA  ALA A 108     -64.952 -38.720 -32.594  1.00  0.00           H  
ATOM   1698 1HB  ALA A 108     -67.225 -39.415 -33.277  1.00  0.00           H  
ATOM   1699 2HB  ALA A 108     -67.232 -38.605 -31.692  1.00  0.00           H  
ATOM   1700 3HB  ALA A 108     -67.773 -37.728 -33.142  1.00  0.00           H  
ATOM   1701  N   LYS A 109     -65.859 -36.826 -35.131  1.00  0.00           N  
ATOM   1702  CA  LYS A 109     -65.708 -36.769 -36.579  1.00  0.00           C  
ATOM   1703  C   LYS A 109     -64.240 -36.918 -37.013  1.00  0.00           C  
ATOM   1704  O   LYS A 109     -63.949 -37.479 -38.069  1.00  0.00           O  
ATOM   1705  CB  LYS A 109     -66.284 -35.457 -37.113  1.00  0.00           C  
ATOM   1706  CG  LYS A 109     -67.803 -35.364 -37.047  1.00  0.00           C  
ATOM   1707  CD  LYS A 109     -68.298 -34.027 -37.579  1.00  0.00           C  
ATOM   1708  CE  LYS A 109     -69.815 -33.929 -37.505  1.00  0.00           C  
ATOM   1709  NZ  LYS A 109     -70.312 -32.612 -37.987  1.00  0.00           N  
ATOM   1710  H   LYS A 109     -66.321 -36.099 -34.604  1.00  0.00           H  
ATOM   1711  HA  LYS A 109     -66.263 -37.598 -37.018  1.00  0.00           H  
ATOM   1712 1HB  LYS A 109     -65.873 -34.621 -36.547  1.00  0.00           H  
ATOM   1713 2HB  LYS A 109     -65.986 -35.326 -38.154  1.00  0.00           H  
ATOM   1714 1HG  LYS A 109     -68.243 -36.167 -37.639  1.00  0.00           H  
ATOM   1715 2HG  LYS A 109     -68.129 -35.477 -36.014  1.00  0.00           H  
ATOM   1716 1HD  LYS A 109     -67.861 -33.217 -36.994  1.00  0.00           H  
ATOM   1717 2HD  LYS A 109     -67.987 -33.911 -38.617  1.00  0.00           H  
ATOM   1718 1HE  LYS A 109     -70.260 -34.716 -38.113  1.00  0.00           H  
ATOM   1719 2HE  LYS A 109     -70.139 -34.070 -36.474  1.00  0.00           H  
ATOM   1720 1HZ  LYS A 109     -71.319 -32.587 -37.922  1.00  0.00           H  
ATOM   1721 2HZ  LYS A 109     -69.919 -31.874 -37.418  1.00  0.00           H  
ATOM   1722 3HZ  LYS A 109     -70.034 -32.478 -38.949  1.00  0.00           H  
ATOM   1723  N   LYS A 110     -63.319 -36.414 -36.193  1.00  0.00           N  
ATOM   1724  CA  LYS A 110     -61.905 -36.339 -36.565  1.00  0.00           C  
ATOM   1725  C   LYS A 110     -61.202 -37.692 -36.612  1.00  0.00           C  
ATOM   1726  O   LYS A 110     -60.338 -37.924 -37.457  1.00  0.00           O  
ATOM   1727  CB  LYS A 110     -61.163 -35.417 -35.595  1.00  0.00           C  
ATOM   1728  CG  LYS A 110     -59.694 -35.200 -35.932  1.00  0.00           C  
ATOM   1729  CD  LYS A 110     -59.056 -34.187 -34.993  1.00  0.00           C  
ATOM   1730  CE  LYS A 110     -57.615 -33.897 -35.388  1.00  0.00           C  
ATOM   1731  NZ  LYS A 110     -56.748 -35.099 -35.253  1.00  0.00           N  
ATOM   1732  H   LYS A 110     -63.603 -36.071 -35.286  1.00  0.00           H  
ATOM   1733  HA  LYS A 110     -61.832 -35.919 -37.569  1.00  0.00           H  
ATOM   1734 1HB  LYS A 110     -61.650 -34.442 -35.576  1.00  0.00           H  
ATOM   1735 2HB  LYS A 110     -61.217 -35.830 -34.587  1.00  0.00           H  
ATOM   1736 1HG  LYS A 110     -59.158 -36.146 -35.852  1.00  0.00           H  
ATOM   1737 2HG  LYS A 110     -59.606 -34.838 -36.957  1.00  0.00           H  
ATOM   1738 1HD  LYS A 110     -59.625 -33.257 -35.019  1.00  0.00           H  
ATOM   1739 2HD  LYS A 110     -59.072 -34.575 -33.975  1.00  0.00           H  
ATOM   1740 1HE  LYS A 110     -57.583 -33.555 -36.421  1.00  0.00           H  
ATOM   1741 2HE  LYS A 110     -57.217 -33.105 -34.754  1.00  0.00           H  
ATOM   1742 1HZ  LYS A 110     -55.803 -34.865 -35.523  1.00  0.00           H  
ATOM   1743 2HZ  LYS A 110     -56.755 -35.414 -34.292  1.00  0.00           H  
ATOM   1744 3HZ  LYS A 110     -57.096 -35.835 -35.850  1.00  0.00           H  
ATOM   1745  N   THR A 111     -61.570 -38.591 -35.701  1.00  0.00           N  
ATOM   1746  CA  THR A 111     -60.761 -39.785 -35.459  1.00  0.00           C  
ATOM   1747  C   THR A 111     -61.602 -41.050 -35.425  1.00  0.00           C  
ATOM   1748  O   THR A 111     -62.796 -41.006 -35.128  1.00  0.00           O  
ATOM   1749  CB  THR A 111     -59.977 -39.660 -34.140  1.00  0.00           C  
ATOM   1750  OG1 THR A 111     -59.094 -40.780 -33.997  1.00  0.00           O  
ATOM   1751  CG2 THR A 111     -60.930 -39.616 -32.955  1.00  0.00           C  
ATOM   1752  H   THR A 111     -62.420 -38.441 -35.176  1.00  0.00           H  
ATOM   1753  HA  THR A 111     -60.045 -39.889 -36.275  1.00  0.00           H  
ATOM   1754  HB  THR A 111     -59.383 -38.746 -34.154  1.00  0.00           H  
ATOM   1755  HG1 THR A 111     -58.306 -40.635 -34.527  1.00  0.00           H  
ATOM   1756 1HG2 THR A 111     -60.359 -39.527 -32.031  1.00  0.00           H  
ATOM   1757 2HG2 THR A 111     -61.595 -38.759 -33.055  1.00  0.00           H  
ATOM   1758 3HG2 THR A 111     -61.520 -40.532 -32.929  1.00  0.00           H  
ATOM   1759  N   SER A 112     -60.966 -42.175 -35.732  1.00  0.00           N  
ATOM   1760  CA  SER A 112     -61.612 -43.476 -35.646  1.00  0.00           C  
ATOM   1761  C   SER A 112     -60.954 -44.347 -34.586  1.00  0.00           C  
ATOM   1762  O   SER A 112     -61.220 -45.547 -34.501  1.00  0.00           O  
ATOM   1763  CB  SER A 112     -61.561 -44.174 -36.991  1.00  0.00           C  
ATOM   1764  OG  SER A 112     -60.237 -44.380 -37.400  1.00  0.00           O  
ATOM   1765  H   SER A 112     -60.003 -42.129 -36.035  1.00  0.00           H  
ATOM   1766  HA  SER A 112     -62.656 -43.326 -35.367  1.00  0.00           H  
ATOM   1767 1HB  SER A 112     -62.077 -45.131 -36.924  1.00  0.00           H  
ATOM   1768 2HB  SER A 112     -62.084 -43.572 -37.733  1.00  0.00           H  
ATOM   1769  HG  SER A 112     -60.288 -44.821 -38.251  1.00  0.00           H  
ATOM   1770  N   ASP A 113     -60.093 -43.742 -33.774  1.00  0.00           N  
ATOM   1771  CA  ASP A 113     -59.379 -44.473 -32.735  1.00  0.00           C  
ATOM   1772  C   ASP A 113     -60.308 -44.804 -31.570  1.00  0.00           C  
ATOM   1773  O   ASP A 113     -60.822 -43.908 -30.900  1.00  0.00           O  
ATOM   1774  CB  ASP A 113     -58.182 -43.663 -32.232  1.00  0.00           C  
ATOM   1775  CG  ASP A 113     -57.075 -43.536 -33.270  1.00  0.00           C  
ATOM   1776  OD1 ASP A 113     -57.083 -44.290 -34.214  1.00  0.00           O  
ATOM   1777  OD2 ASP A 113     -56.231 -42.687 -33.108  1.00  0.00           O  
ATOM   1778  H   ASP A 113     -59.929 -42.751 -33.880  1.00  0.00           H  
ATOM   1779  HA  ASP A 113     -59.014 -45.409 -33.159  1.00  0.00           H  
ATOM   1780 1HB  ASP A 113     -58.512 -42.663 -31.949  1.00  0.00           H  
ATOM   1781 2HB  ASP A 113     -57.771 -44.137 -31.340  1.00  0.00           H  
ATOM   1782  N   PRO A 114     -60.519 -46.096 -31.333  1.00  0.00           N  
ATOM   1783  CA  PRO A 114     -61.524 -46.540 -30.372  1.00  0.00           C  
ATOM   1784  C   PRO A 114     -61.263 -45.969 -28.970  1.00  0.00           C  
ATOM   1785  O   PRO A 114     -62.196 -45.603 -28.255  1.00  0.00           O  
ATOM   1786  CB  PRO A 114     -61.366 -48.064 -30.401  1.00  0.00           C  
ATOM   1787  CG  PRO A 114     -60.845 -48.352 -31.768  1.00  0.00           C  
ATOM   1788  CD  PRO A 114     -59.897 -47.218 -32.054  1.00  0.00           C  
ATOM   1789  HA  PRO A 114     -62.521 -46.240 -30.727  1.00  0.00           H  
ATOM   1790 1HB  PRO A 114     -60.678 -48.385 -29.605  1.00  0.00           H  
ATOM   1791 2HB  PRO A 114     -62.334 -48.546 -30.203  1.00  0.00           H  
ATOM   1792 1HG  PRO A 114     -60.349 -49.333 -31.786  1.00  0.00           H  
ATOM   1793 2HG  PRO A 114     -61.675 -48.402 -32.488  1.00  0.00           H  
ATOM   1794 1HD  PRO A 114     -58.902 -47.461 -31.652  1.00  0.00           H  
ATOM   1795 2HD  PRO A 114     -59.846 -47.047 -33.139  1.00  0.00           H  
ATOM   1796  N   GLU A 115     -59.988 -45.893 -28.579  1.00  0.00           N  
ATOM   1797  CA  GLU A 115     -59.597 -45.298 -27.307  1.00  0.00           C  
ATOM   1798  C   GLU A 115     -60.067 -43.852 -27.208  1.00  0.00           C  
ATOM   1799  O   GLU A 115     -60.631 -43.441 -26.195  1.00  0.00           O  
ATOM   1800  CB  GLU A 115     -58.079 -45.365 -27.130  1.00  0.00           C  
ATOM   1801  CG  GLU A 115     -57.526 -46.773 -26.960  1.00  0.00           C  
ATOM   1802  CD  GLU A 115     -57.357 -47.497 -28.267  1.00  0.00           C  
ATOM   1803  OE1 GLU A 115     -57.650 -46.919 -29.287  1.00  0.00           O  
ATOM   1804  OE2 GLU A 115     -56.935 -48.629 -28.246  1.00  0.00           O  
ATOM   1805  H   GLU A 115     -59.266 -46.260 -29.182  1.00  0.00           H  
ATOM   1806  HA  GLU A 115     -60.067 -45.863 -26.501  1.00  0.00           H  
ATOM   1807 1HB  GLU A 115     -57.592 -44.917 -27.997  1.00  0.00           H  
ATOM   1808 2HB  GLU A 115     -57.788 -44.784 -26.255  1.00  0.00           H  
ATOM   1809 1HG  GLU A 115     -56.559 -46.715 -26.462  1.00  0.00           H  
ATOM   1810 2HG  GLU A 115     -58.200 -47.341 -26.320  1.00  0.00           H  
ATOM   1811  N   LYS A 116     -59.830 -43.085 -28.267  1.00  0.00           N  
ATOM   1812  CA  LYS A 116     -60.229 -41.683 -28.302  1.00  0.00           C  
ATOM   1813  C   LYS A 116     -61.729 -41.532 -28.083  1.00  0.00           C  
ATOM   1814  O   LYS A 116     -62.170 -40.701 -27.288  1.00  0.00           O  
ATOM   1815  CB  LYS A 116     -59.824 -41.043 -29.631  1.00  0.00           C  
ATOM   1816  CG  LYS A 116     -58.325 -40.828 -29.794  1.00  0.00           C  
ATOM   1817  CD  LYS A 116     -58.009 -40.115 -31.101  1.00  0.00           C  
ATOM   1818  CE  LYS A 116     -56.526 -39.790 -31.210  1.00  0.00           C  
ATOM   1819  NZ  LYS A 116     -55.693 -41.020 -31.301  1.00  0.00           N  
ATOM   1820  H   LYS A 116     -59.361 -43.483 -29.068  1.00  0.00           H  
ATOM   1821  HA  LYS A 116     -59.720 -41.158 -27.493  1.00  0.00           H  
ATOM   1822 1HB  LYS A 116     -60.164 -41.670 -30.455  1.00  0.00           H  
ATOM   1823 2HB  LYS A 116     -60.314 -40.074 -29.732  1.00  0.00           H  
ATOM   1824 1HG  LYS A 116     -57.950 -40.229 -28.963  1.00  0.00           H  
ATOM   1825 2HG  LYS A 116     -57.816 -41.791 -29.783  1.00  0.00           H  
ATOM   1826 1HD  LYS A 116     -58.297 -40.749 -31.940  1.00  0.00           H  
ATOM   1827 2HD  LYS A 116     -58.579 -39.187 -31.156  1.00  0.00           H  
ATOM   1828 1HE  LYS A 116     -56.352 -39.181 -32.096  1.00  0.00           H  
ATOM   1829 2HE  LYS A 116     -56.213 -39.219 -30.336  1.00  0.00           H  
ATOM   1830 1HZ  LYS A 116     -54.718 -40.762 -31.372  1.00  0.00           H  
ATOM   1831 2HZ  LYS A 116     -55.832 -41.584 -30.475  1.00  0.00           H  
ATOM   1832 3HZ  LYS A 116     -55.960 -41.549 -32.119  1.00  0.00           H  
ATOM   1833  N   LEU A 117     -62.475 -42.374 -28.827  1.00  0.00           N  
ATOM   1834  CA  LEU A 117     -63.928 -42.331 -28.711  1.00  0.00           C  
ATOM   1835  C   LEU A 117     -64.379 -42.682 -27.300  1.00  0.00           C  
ATOM   1836  O   LEU A 117     -65.286 -42.056 -26.753  1.00  0.00           O  
ATOM   1837  CB  LEU A 117     -64.568 -43.297 -29.715  1.00  0.00           C  
ATOM   1838  CG  LEU A 117     -64.442 -42.903 -31.192  1.00  0.00           C  
ATOM   1839  CD1 LEU A 117     -64.956 -44.038 -32.067  1.00  0.00           C  
ATOM   1840  CD2 LEU A 117     -65.222 -41.621 -31.445  1.00  0.00           C  
ATOM   1841  H   LEU A 117     -62.013 -43.019 -29.451  1.00  0.00           H  
ATOM   1842  HA  LEU A 117     -64.263 -41.319 -28.937  1.00  0.00           H  
ATOM   1843 1HB  LEU A 117     -64.111 -44.278 -29.594  1.00  0.00           H  
ATOM   1844 2HB  LEU A 117     -65.630 -43.384 -29.485  1.00  0.00           H  
ATOM   1845  HG  LEU A 117     -63.391 -42.743 -31.438  1.00  0.00           H  
ATOM   1846 1HD1 LEU A 117     -64.866 -43.758 -33.117  1.00  0.00           H  
ATOM   1847 2HD1 LEU A 117     -64.368 -44.937 -31.881  1.00  0.00           H  
ATOM   1848 3HD1 LEU A 117     -66.002 -44.233 -31.833  1.00  0.00           H  
ATOM   1849 1HD2 LEU A 117     -65.131 -41.341 -32.494  1.00  0.00           H  
ATOM   1850 2HD2 LEU A 117     -66.272 -41.781 -31.201  1.00  0.00           H  
ATOM   1851 3HD2 LEU A 117     -64.821 -40.823 -30.820  1.00  0.00           H  
ATOM   1852  N   GLU A 118     -63.698 -43.710 -26.751  1.00  0.00           N  
ATOM   1853  CA  GLU A 118     -64.032 -44.145 -25.400  1.00  0.00           C  
ATOM   1854  C   GLU A 118     -63.788 -43.035 -24.387  1.00  0.00           C  
ATOM   1855  O   GLU A 118     -64.588 -42.827 -23.475  1.00  0.00           O  
ATOM   1856  CB  GLU A 118     -63.215 -45.382 -25.021  1.00  0.00           C  
ATOM   1857  CG  GLU A 118     -63.606 -46.648 -25.771  1.00  0.00           C  
ATOM   1858  CD  GLU A 118     -62.731 -47.823 -25.431  1.00  0.00           C  
ATOM   1859  OE1 GLU A 118     -61.772 -47.640 -24.720  1.00  0.00           O  
ATOM   1860  OE2 GLU A 118     -63.022 -48.905 -25.884  1.00  0.00           O  
ATOM   1861  H   GLU A 118     -62.969 -44.159 -27.287  1.00  0.00           H  
ATOM   1862  HA  GLU A 118     -65.091 -44.404 -25.371  1.00  0.00           H  
ATOM   1863 1HB  GLU A 118     -62.158 -45.193 -25.212  1.00  0.00           H  
ATOM   1864 2HB  GLU A 118     -63.325 -45.578 -23.954  1.00  0.00           H  
ATOM   1865 1HG  GLU A 118     -64.639 -46.897 -25.529  1.00  0.00           H  
ATOM   1866 2HG  GLU A 118     -63.548 -46.456 -26.841  1.00  0.00           H  
ATOM   1867  N   LYS A 119     -62.649 -42.344 -24.600  1.00  0.00           N  
ATOM   1868  CA  LYS A 119     -62.298 -41.252 -23.701  1.00  0.00           C  
ATOM   1869  C   LYS A 119     -63.345 -40.145 -23.743  1.00  0.00           C  
ATOM   1870  O   LYS A 119     -63.715 -39.588 -22.709  1.00  0.00           O  
ATOM   1871  CB  LYS A 119     -60.922 -40.687 -24.055  1.00  0.00           C  
ATOM   1872  CG  LYS A 119     -59.762 -41.633 -23.772  1.00  0.00           C  
ATOM   1873  CD  LYS A 119     -59.593 -41.868 -22.278  1.00  0.00           C  
ATOM   1874  CE  LYS A 119     -58.389 -42.753 -21.989  1.00  0.00           C  
ATOM   1875  NZ  LYS A 119     -58.229 -43.016 -20.533  1.00  0.00           N  
ATOM   1876  H   LYS A 119     -62.059 -42.597 -25.380  1.00  0.00           H  
ATOM   1877  HA  LYS A 119     -62.264 -41.640 -22.682  1.00  0.00           H  
ATOM   1878 1HB  LYS A 119     -60.895 -40.433 -25.115  1.00  0.00           H  
ATOM   1879 2HB  LYS A 119     -60.749 -39.769 -23.494  1.00  0.00           H  
ATOM   1880 1HG  LYS A 119     -59.944 -42.590 -24.263  1.00  0.00           H  
ATOM   1881 2HG  LYS A 119     -58.841 -41.209 -24.171  1.00  0.00           H  
ATOM   1882 1HD  LYS A 119     -59.461 -40.911 -21.772  1.00  0.00           H  
ATOM   1883 2HD  LYS A 119     -60.488 -42.348 -21.882  1.00  0.00           H  
ATOM   1884 1HE  LYS A 119     -58.504 -43.703 -22.508  1.00  0.00           H  
ATOM   1885 2HE  LYS A 119     -57.485 -42.269 -22.359  1.00  0.00           H  
ATOM   1886 1HZ  LYS A 119     -57.422 -43.605 -20.384  1.00  0.00           H  
ATOM   1887 2HZ  LYS A 119     -58.104 -42.141 -20.044  1.00  0.00           H  
ATOM   1888 3HZ  LYS A 119     -59.054 -43.482 -20.182  1.00  0.00           H  
ATOM   1889  N   LEU A 120     -63.791 -39.866 -24.984  1.00  0.00           N  
ATOM   1890  CA  LEU A 120     -64.796 -38.826 -25.164  1.00  0.00           C  
ATOM   1891  C   LEU A 120     -66.090 -39.180 -24.441  1.00  0.00           C  
ATOM   1892  O   LEU A 120     -66.718 -38.324 -23.817  1.00  0.00           O  
ATOM   1893  CB  LEU A 120     -65.078 -38.614 -26.657  1.00  0.00           C  
ATOM   1894  CG  LEU A 120     -63.940 -37.978 -27.465  1.00  0.00           C  
ATOM   1895  CD1 LEU A 120     -64.293 -38.001 -28.946  1.00  0.00           C  
ATOM   1896  CD2 LEU A 120     -63.707 -36.554 -26.980  1.00  0.00           C  
ATOM   1897  H   LEU A 120     -63.420 -40.384 -25.768  1.00  0.00           H  
ATOM   1898  HA  LEU A 120     -64.412 -37.897 -24.744  1.00  0.00           H  
ATOM   1899 1HB  LEU A 120     -65.305 -39.579 -27.108  1.00  0.00           H  
ATOM   1900 2HB  LEU A 120     -65.954 -37.974 -26.757  1.00  0.00           H  
ATOM   1901  HG  LEU A 120     -63.028 -38.560 -27.330  1.00  0.00           H  
ATOM   1902 1HD1 LEU A 120     -63.484 -37.549 -29.520  1.00  0.00           H  
ATOM   1903 2HD1 LEU A 120     -64.435 -39.032 -29.270  1.00  0.00           H  
ATOM   1904 3HD1 LEU A 120     -65.212 -37.439 -29.109  1.00  0.00           H  
ATOM   1905 1HD2 LEU A 120     -62.898 -36.102 -27.554  1.00  0.00           H  
ATOM   1906 2HD2 LEU A 120     -64.618 -35.971 -27.116  1.00  0.00           H  
ATOM   1907 3HD2 LEU A 120     -63.439 -36.569 -25.924  1.00  0.00           H  
ATOM   1908  N   GLY A 121     -66.445 -40.476 -24.563  1.00  0.00           N  
ATOM   1909  CA  GLY A 121     -67.664 -40.946 -23.918  1.00  0.00           C  
ATOM   1910  C   GLY A 121     -67.581 -40.788 -22.404  1.00  0.00           C  
ATOM   1911  O   GLY A 121     -68.549 -40.386 -21.759  1.00  0.00           O  
ATOM   1912  H   GLY A 121     -65.858 -41.098 -25.100  1.00  0.00           H  
ATOM   1913 1HA  GLY A 121     -68.517 -40.385 -24.300  1.00  0.00           H  
ATOM   1914 2HA  GLY A 121     -67.829 -41.993 -24.170  1.00  0.00           H  
ATOM   1915  N   GLU A 122     -66.382 -41.126 -21.886  1.00  0.00           N  
ATOM   1916  CA  GLU A 122     -66.171 -41.020 -20.448  1.00  0.00           C  
ATOM   1917  C   GLU A 122     -66.319 -39.579 -19.975  1.00  0.00           C  
ATOM   1918  O   GLU A 122     -66.912 -39.317 -18.928  1.00  0.00           O  
ATOM   1919  CB  GLU A 122     -64.786 -41.552 -20.072  1.00  0.00           C  
ATOM   1920  CG  GLU A 122     -64.632 -43.059 -20.214  1.00  0.00           C  
ATOM   1921  CD  GLU A 122     -63.238 -43.535 -19.913  1.00  0.00           C  
ATOM   1922  OE1 GLU A 122     -62.379 -42.710 -19.710  1.00  0.00           O  
ATOM   1923  OE2 GLU A 122     -63.031 -44.726 -19.886  1.00  0.00           O  
ATOM   1924  H   GLU A 122     -65.652 -41.447 -22.506  1.00  0.00           H  
ATOM   1925  HA  GLU A 122     -66.926 -41.623 -19.942  1.00  0.00           H  
ATOM   1926 1HB  GLU A 122     -64.032 -41.077 -20.700  1.00  0.00           H  
ATOM   1927 2HB  GLU A 122     -64.564 -41.289 -19.038  1.00  0.00           H  
ATOM   1928 1HG  GLU A 122     -65.326 -43.551 -19.534  1.00  0.00           H  
ATOM   1929 2HG  GLU A 122     -64.897 -43.347 -21.231  1.00  0.00           H  
ATOM   1930  N   VAL A 123     -65.751 -38.675 -20.799  1.00  0.00           N  
ATOM   1931  CA  VAL A 123     -65.823 -37.258 -20.461  1.00  0.00           C  
ATOM   1932  C   VAL A 123     -67.267 -36.775 -20.417  1.00  0.00           C  
ATOM   1933  O   VAL A 123     -67.650 -36.012 -19.530  1.00  0.00           O  
ATOM   1934  CB  VAL A 123     -65.036 -36.422 -21.488  1.00  0.00           C  
ATOM   1935  CG1 VAL A 123     -65.271 -34.936 -21.258  1.00  0.00           C  
ATOM   1936  CG2 VAL A 123     -63.554 -36.753 -21.398  1.00  0.00           C  
ATOM   1937  H   VAL A 123     -65.287 -38.996 -21.636  1.00  0.00           H  
ATOM   1938  HA  VAL A 123     -65.376 -37.114 -19.476  1.00  0.00           H  
ATOM   1939  HB  VAL A 123     -65.402 -36.654 -22.488  1.00  0.00           H  
ATOM   1940 1HG1 VAL A 123     -64.708 -34.361 -21.993  1.00  0.00           H  
ATOM   1941 2HG1 VAL A 123     -66.334 -34.716 -21.362  1.00  0.00           H  
ATOM   1942 3HG1 VAL A 123     -64.940 -34.666 -20.256  1.00  0.00           H  
ATOM   1943 1HG2 VAL A 123     -63.004 -36.159 -22.128  1.00  0.00           H  
ATOM   1944 2HG2 VAL A 123     -63.190 -36.526 -20.396  1.00  0.00           H  
ATOM   1945 3HG2 VAL A 123     -63.405 -37.813 -21.607  1.00  0.00           H  
ATOM   1946  N   VAL A 124     -68.034 -37.259 -21.415  1.00  0.00           N  
ATOM   1947  CA  VAL A 124     -69.439 -36.874 -21.487  1.00  0.00           C  
ATOM   1948  C   VAL A 124     -70.201 -37.342 -20.254  1.00  0.00           C  
ATOM   1949  O   VAL A 124     -71.032 -36.613 -19.713  1.00  0.00           O  
ATOM   1950  CB  VAL A 124     -70.092 -37.470 -22.748  1.00  0.00           C  
ATOM   1951  CG1 VAL A 124     -71.597 -37.243 -22.726  1.00  0.00           C  
ATOM   1952  CG2 VAL A 124     -69.472 -36.854 -23.992  1.00  0.00           C  
ATOM   1953  H   VAL A 124     -67.620 -37.881 -22.095  1.00  0.00           H  
ATOM   1954  HA  VAL A 124     -69.497 -35.787 -21.542  1.00  0.00           H  
ATOM   1955  HB  VAL A 124     -69.930 -38.548 -22.755  1.00  0.00           H  
ATOM   1956 1HG1 VAL A 124     -72.043 -37.670 -23.624  1.00  0.00           H  
ATOM   1957 2HG1 VAL A 124     -72.024 -37.723 -21.845  1.00  0.00           H  
ATOM   1958 3HG1 VAL A 124     -71.803 -36.173 -22.693  1.00  0.00           H  
ATOM   1959 1HG2 VAL A 124     -69.939 -37.280 -24.880  1.00  0.00           H  
ATOM   1960 2HG2 VAL A 124     -69.629 -35.775 -23.982  1.00  0.00           H  
ATOM   1961 3HG2 VAL A 124     -68.403 -37.065 -24.008  1.00  0.00           H  
ATOM   1962  N   LYS A 125     -69.873 -38.587 -19.850  1.00  0.00           N  
ATOM   1963  CA  LYS A 125     -70.531 -39.153 -18.679  1.00  0.00           C  
ATOM   1964  C   LYS A 125     -70.235 -38.334 -17.430  1.00  0.00           C  
ATOM   1965  O   LYS A 125     -71.120 -38.094 -16.608  1.00  0.00           O  
ATOM   1966  CB  LYS A 125     -70.097 -40.605 -18.470  1.00  0.00           C  
ATOM   1967  CG  LYS A 125     -70.780 -41.305 -17.303  1.00  0.00           C  
ATOM   1968  CD  LYS A 125     -70.358 -42.763 -17.209  1.00  0.00           C  
ATOM   1969  CE  LYS A 125     -71.022 -43.457 -16.029  1.00  0.00           C  
ATOM   1970  NZ  LYS A 125     -70.618 -44.886 -15.924  1.00  0.00           N  
ATOM   1971  H   LYS A 125     -69.177 -39.104 -20.367  1.00  0.00           H  
ATOM   1972  HA  LYS A 125     -71.609 -39.132 -18.843  1.00  0.00           H  
ATOM   1973 1HB  LYS A 125     -70.305 -41.180 -19.373  1.00  0.00           H  
ATOM   1974 2HB  LYS A 125     -69.021 -40.642 -18.299  1.00  0.00           H  
ATOM   1975 1HG  LYS A 125     -70.520 -40.799 -16.372  1.00  0.00           H  
ATOM   1976 2HG  LYS A 125     -71.861 -41.256 -17.431  1.00  0.00           H  
ATOM   1977 1HD  LYS A 125     -70.634 -43.282 -18.127  1.00  0.00           H  
ATOM   1978 2HD  LYS A 125     -69.276 -42.822 -17.090  1.00  0.00           H  
ATOM   1979 1HE  LYS A 125     -70.749 -42.947 -15.106  1.00  0.00           H  
ATOM   1980 2HE  LYS A 125     -72.105 -43.407 -16.139  1.00  0.00           H  
ATOM   1981 1HZ  LYS A 125     -71.079 -45.310 -15.131  1.00  0.00           H  
ATOM   1982 2HZ  LYS A 125     -70.883 -45.374 -16.768  1.00  0.00           H  
ATOM   1983 3HZ  LYS A 125     -69.617 -44.945 -15.802  1.00  0.00           H  
ATOM   1984  N   GLU A 126     -68.953 -37.924 -17.339  1.00  0.00           N  
ATOM   1985  CA  GLU A 126     -68.538 -37.129 -16.190  1.00  0.00           C  
ATOM   1986  C   GLU A 126     -69.289 -35.806 -16.135  1.00  0.00           C  
ATOM   1987  O   GLU A 126     -69.706 -35.361 -15.066  1.00  0.00           O  
ATOM   1988  CB  GLU A 126     -67.030 -36.868 -16.237  1.00  0.00           C  
ATOM   1989  CG  GLU A 126     -66.171 -38.099 -15.984  1.00  0.00           C  
ATOM   1990  CD  GLU A 126     -64.700 -37.823 -16.116  1.00  0.00           C  
ATOM   1991  OE1 GLU A 126     -64.352 -36.734 -16.506  1.00  0.00           O  
ATOM   1992  OE2 GLU A 126     -63.922 -38.702 -15.827  1.00  0.00           O  
ATOM   1993  H   GLU A 126     -68.303 -38.177 -18.071  1.00  0.00           H  
ATOM   1994  HA  GLU A 126     -68.767 -37.687 -15.281  1.00  0.00           H  
ATOM   1995 1HB  GLU A 126     -66.761 -36.467 -17.214  1.00  0.00           H  
ATOM   1996 2HB  GLU A 126     -66.767 -36.118 -15.491  1.00  0.00           H  
ATOM   1997 1HG  GLU A 126     -66.371 -38.469 -14.979  1.00  0.00           H  
ATOM   1998 2HG  GLU A 126     -66.455 -38.878 -16.691  1.00  0.00           H  
ATOM   1999  N   ALA A 127     -69.434 -35.212 -17.337  1.00  0.00           N  
ATOM   2000  CA  ALA A 127     -70.138 -33.938 -17.423  1.00  0.00           C  
ATOM   2001  C   ALA A 127     -71.586 -34.076 -16.970  1.00  0.00           C  
ATOM   2002  O   ALA A 127     -72.112 -33.213 -16.268  1.00  0.00           O  
ATOM   2003  CB  ALA A 127     -70.078 -33.393 -18.843  1.00  0.00           C  
ATOM   2004  H   ALA A 127     -69.052 -35.661 -18.157  1.00  0.00           H  
ATOM   2005  HA  ALA A 127     -69.645 -33.233 -16.754  1.00  0.00           H  
ATOM   2006 1HB  ALA A 127     -70.608 -32.442 -18.891  1.00  0.00           H  
ATOM   2007 2HB  ALA A 127     -69.037 -33.244 -19.131  1.00  0.00           H  
ATOM   2008 3HB  ALA A 127     -70.545 -34.103 -19.524  1.00  0.00           H  
ATOM   2009  N   ALA A 128     -72.188 -35.200 -17.410  1.00  0.00           N  
ATOM   2010  CA  ALA A 128     -73.577 -35.454 -17.046  1.00  0.00           C  
ATOM   2011  C   ALA A 128     -73.735 -35.588 -15.537  1.00  0.00           C  
ATOM   2012  O   ALA A 128     -74.691 -35.075 -14.956  1.00  0.00           O  
ATOM   2013  CB  ALA A 128     -74.087 -36.706 -17.745  1.00  0.00           C  
ATOM   2014  H   ALA A 128     -71.665 -35.845 -17.985  1.00  0.00           H  
ATOM   2015  HA  ALA A 128     -74.173 -34.601 -17.370  1.00  0.00           H  
ATOM   2016 1HB  ALA A 128     -75.125 -36.882 -17.463  1.00  0.00           H  
ATOM   2017 2HB  ALA A 128     -74.021 -36.572 -18.825  1.00  0.00           H  
ATOM   2018 3HB  ALA A 128     -73.480 -37.560 -17.448  1.00  0.00           H  
ATOM   2019  N   LEU A 129     -72.752 -36.300 -14.948  1.00  0.00           N  
ATOM   2020  CA  LEU A 129     -72.784 -36.503 -13.505  1.00  0.00           C  
ATOM   2021  C   LEU A 129     -72.694 -35.177 -12.761  1.00  0.00           C  
ATOM   2022  O   LEU A 129     -73.392 -34.961 -11.771  1.00  0.00           O  
ATOM   2023  CB  LEU A 129     -71.632 -37.418 -13.072  1.00  0.00           C  
ATOM   2024  CG  LEU A 129     -71.744 -38.883 -13.514  1.00  0.00           C  
ATOM   2025  CD1 LEU A 129     -70.453 -39.617 -13.175  1.00  0.00           C  
ATOM   2026  CD2 LEU A 129     -72.938 -39.530 -12.828  1.00  0.00           C  
ATOM   2027  H   LEU A 129     -72.011 -36.681 -15.519  1.00  0.00           H  
ATOM   2028  HA  LEU A 129     -73.728 -36.980 -13.244  1.00  0.00           H  
ATOM   2029 1HB  LEU A 129     -70.702 -37.021 -13.476  1.00  0.00           H  
ATOM   2030 2HB  LEU A 129     -71.566 -37.404 -11.984  1.00  0.00           H  
ATOM   2031  HG  LEU A 129     -71.878 -38.928 -14.595  1.00  0.00           H  
ATOM   2032 1HD1 LEU A 129     -70.533 -40.657 -13.489  1.00  0.00           H  
ATOM   2033 2HD1 LEU A 129     -69.619 -39.145 -13.694  1.00  0.00           H  
ATOM   2034 3HD1 LEU A 129     -70.283 -39.575 -12.099  1.00  0.00           H  
ATOM   2035 1HD2 LEU A 129     -73.018 -40.571 -13.143  1.00  0.00           H  
ATOM   2036 2HD2 LEU A 129     -72.804 -39.487 -11.747  1.00  0.00           H  
ATOM   2037 3HD2 LEU A 129     -73.848 -38.997 -13.102  1.00  0.00           H  
ATOM   2038  N   ALA A 130     -71.804 -34.313 -13.291  1.00  0.00           N  
ATOM   2039  CA  ALA A 130     -71.621 -33.006 -12.673  1.00  0.00           C  
ATOM   2040  C   ALA A 130     -72.907 -32.191 -12.719  1.00  0.00           C  
ATOM   2041  O   ALA A 130     -73.265 -31.523 -11.749  1.00  0.00           O  
ATOM   2042  CB  ALA A 130     -70.491 -32.250 -13.356  1.00  0.00           C  
ATOM   2043  H   ALA A 130     -71.278 -34.589 -14.109  1.00  0.00           H  
ATOM   2044  HA  ALA A 130     -71.361 -33.160 -11.626  1.00  0.00           H  
ATOM   2045 1HB  ALA A 130     -70.367 -31.276 -12.884  1.00  0.00           H  
ATOM   2046 2HB  ALA A 130     -69.565 -32.818 -13.264  1.00  0.00           H  
ATOM   2047 3HB  ALA A 130     -70.730 -32.114 -14.410  1.00  0.00           H  
ATOM   2048  N   ALA A 131     -73.571 -32.287 -13.891  1.00  0.00           N  
ATOM   2049  CA  ALA A 131     -74.820 -31.555 -14.065  1.00  0.00           C  
ATOM   2050  C   ALA A 131     -75.875 -32.023 -13.072  1.00  0.00           C  
ATOM   2051  O   ALA A 131     -76.549 -31.211 -12.438  1.00  0.00           O  
ATOM   2052  CB  ALA A 131     -75.330 -31.709 -15.490  1.00  0.00           C  
ATOM   2053  H   ALA A 131     -73.190 -32.864 -14.626  1.00  0.00           H  
ATOM   2054  HA  ALA A 131     -74.624 -30.500 -13.872  1.00  0.00           H  
ATOM   2055 1HB  ALA A 131     -76.264 -31.157 -15.604  1.00  0.00           H  
ATOM   2056 2HB  ALA A 131     -74.589 -31.316 -16.187  1.00  0.00           H  
ATOM   2057 3HB  ALA A 131     -75.504 -32.763 -15.702  1.00  0.00           H  
ATOM   2058  N   LEU A 132     -75.994 -33.363 -12.957  1.00  0.00           N  
ATOM   2059  CA  LEU A 132     -77.003 -34.043 -12.135  1.00  0.00           C  
ATOM   2060  C   LEU A 132     -76.751 -33.831 -10.650  1.00  0.00           C  
ATOM   2061  O   LEU A 132     -77.683 -33.836  -9.846  1.00  0.00           O  
ATOM   2062  CB  LEU A 132     -77.013 -35.546 -12.440  1.00  0.00           C  
ATOM   2063  CG  LEU A 132     -77.929 -35.985 -13.590  1.00  0.00           C  
ATOM   2064  CD1 LEU A 132     -77.517 -35.272 -14.870  1.00  0.00           C  
ATOM   2065  CD2 LEU A 132     -77.848 -37.496 -13.755  1.00  0.00           C  
ATOM   2066  H   LEU A 132     -75.355 -33.959 -13.464  1.00  0.00           H  
ATOM   2067  HA  LEU A 132     -77.981 -33.630 -12.376  1.00  0.00           H  
ATOM   2068 1HB  LEU A 132     -75.999 -35.857 -12.688  1.00  0.00           H  
ATOM   2069 2HB  LEU A 132     -77.326 -36.081 -11.544  1.00  0.00           H  
ATOM   2070  HG  LEU A 132     -78.957 -35.699 -13.365  1.00  0.00           H  
ATOM   2071 1HD1 LEU A 132     -78.168 -35.584 -15.686  1.00  0.00           H  
ATOM   2072 2HD1 LEU A 132     -77.603 -34.194 -14.730  1.00  0.00           H  
ATOM   2073 3HD1 LEU A 132     -76.485 -35.526 -15.112  1.00  0.00           H  
ATOM   2074 1HD2 LEU A 132     -78.500 -37.808 -14.571  1.00  0.00           H  
ATOM   2075 2HD2 LEU A 132     -76.821 -37.782 -13.981  1.00  0.00           H  
ATOM   2076 3HD2 LEU A 132     -78.166 -37.980 -12.831  1.00  0.00           H  
ATOM   2077  N   ARG A 133     -75.488 -33.646 -10.294  1.00  0.00           N  
ATOM   2078  CA  ARG A 133     -75.112 -33.448  -8.904  1.00  0.00           C  
ATOM   2079  C   ARG A 133     -75.781 -32.197  -8.346  1.00  0.00           C  
ATOM   2080  O   ARG A 133     -75.925 -32.048  -7.133  1.00  0.00           O  
ATOM   2081  CB  ARG A 133     -73.602 -33.325  -8.767  1.00  0.00           C  
ATOM   2082  CG  ARG A 133     -73.106 -33.093  -7.348  1.00  0.00           C  
ATOM   2083  CD  ARG A 133     -73.390 -34.256  -6.470  1.00  0.00           C  
ATOM   2084  NE  ARG A 133     -72.957 -34.021  -5.102  1.00  0.00           N  
ATOM   2085  CZ  ARG A 133     -73.671 -33.348  -4.178  1.00  0.00           C  
ATOM   2086  NH1 ARG A 133     -74.847 -32.851  -4.491  1.00  0.00           N  
ATOM   2087  NH2 ARG A 133     -73.188 -33.188  -2.958  1.00  0.00           N  
ATOM   2088  H   ARG A 133     -74.772 -33.642 -11.005  1.00  0.00           H  
ATOM   2089  HA  ARG A 133     -75.444 -34.313  -8.329  1.00  0.00           H  
ATOM   2090 1HB  ARG A 133     -73.128 -34.233  -9.137  1.00  0.00           H  
ATOM   2091 2HB  ARG A 133     -73.247 -32.496  -9.380  1.00  0.00           H  
ATOM   2092 1HG  ARG A 133     -72.028 -32.929  -7.362  1.00  0.00           H  
ATOM   2093 2HG  ARG A 133     -73.601 -32.216  -6.928  1.00  0.00           H  
ATOM   2094 1HD  ARG A 133     -74.462 -34.451  -6.459  1.00  0.00           H  
ATOM   2095 2HD  ARG A 133     -72.866 -35.133  -6.847  1.00  0.00           H  
ATOM   2096  HE  ARG A 133     -72.057 -34.389  -4.824  1.00  0.00           H  
ATOM   2097 1HH1 ARG A 133     -75.215 -32.973  -5.423  1.00  0.00           H  
ATOM   2098 2HH1 ARG A 133     -75.381 -32.346  -3.799  1.00  0.00           H  
ATOM   2099 1HH2 ARG A 133     -72.284 -33.570  -2.718  1.00  0.00           H  
ATOM   2100 2HH2 ARG A 133     -73.723 -32.683  -2.267  1.00  0.00           H  
ATOM   2101  N   GLY A 134     -76.185 -31.304  -9.243  1.00  0.00           N  
ATOM   2102  CA  GLY A 134     -76.803 -30.041  -8.855  1.00  0.00           C  
ATOM   2103  C   GLY A 134     -75.779 -29.073  -8.275  1.00  0.00           C  
ATOM   2104  O   GLY A 134     -75.987 -28.503  -7.203  1.00  0.00           O  
ATOM   2105  H   GLY A 134     -76.061 -31.502 -10.225  1.00  0.00           H  
ATOM   2106 1HA  GLY A 134     -77.281 -29.589  -9.724  1.00  0.00           H  
ATOM   2107 2HA  GLY A 134     -77.585 -30.229  -8.120  1.00  0.00           H  
ATOM   2108  N   LEU A 135     -74.680 -28.900  -8.996  1.00  0.00           N  
ATOM   2109  CA  LEU A 135     -73.626 -27.965  -8.616  1.00  0.00           C  
ATOM   2110  C   LEU A 135     -74.023 -26.519  -8.883  1.00  0.00           C  
ATOM   2111  O   LEU A 135     -74.830 -26.240  -9.771  1.00  0.00           O  
ATOM   2112  CB  LEU A 135     -72.336 -28.292  -9.379  1.00  0.00           C  
ATOM   2113  CG  LEU A 135     -71.722 -29.668  -9.091  1.00  0.00           C  
ATOM   2114  CD1 LEU A 135     -70.517 -29.887  -9.996  1.00  0.00           C  
ATOM   2115  CD2 LEU A 135     -71.326 -29.750  -7.624  1.00  0.00           C  
ATOM   2116  H   LEU A 135     -74.560 -29.434  -9.844  1.00  0.00           H  
ATOM   2117  HA  LEU A 135     -73.437 -28.071  -7.548  1.00  0.00           H  
ATOM   2118 1HB  LEU A 135     -72.541 -28.238 -10.447  1.00  0.00           H  
ATOM   2119 2HB  LEU A 135     -71.588 -27.537  -9.136  1.00  0.00           H  
ATOM   2120  HG  LEU A 135     -72.452 -30.446  -9.314  1.00  0.00           H  
ATOM   2121 1HD1 LEU A 135     -70.081 -30.865  -9.791  1.00  0.00           H  
ATOM   2122 2HD1 LEU A 135     -70.833 -29.842 -11.039  1.00  0.00           H  
ATOM   2123 3HD1 LEU A 135     -69.775 -29.112  -9.808  1.00  0.00           H  
ATOM   2124 1HD2 LEU A 135     -70.890 -30.728  -7.419  1.00  0.00           H  
ATOM   2125 2HD2 LEU A 135     -70.594 -28.973  -7.401  1.00  0.00           H  
ATOM   2126 3HD2 LEU A 135     -72.208 -29.607  -7.000  1.00  0.00           H  
ATOM   2127  N   PRO A 136     -73.451 -25.602  -8.109  1.00  0.00           N  
ATOM   2128  CA  PRO A 136     -73.703 -24.178  -8.295  1.00  0.00           C  
ATOM   2129  C   PRO A 136     -73.222 -23.715  -9.663  1.00  0.00           C  
ATOM   2130  O   PRO A 136     -72.374 -24.356 -10.284  1.00  0.00           O  
ATOM   2131  CB  PRO A 136     -72.896 -23.532  -7.164  1.00  0.00           C  
ATOM   2132  CG  PRO A 136     -72.731 -24.625  -6.163  1.00  0.00           C  
ATOM   2133  CD  PRO A 136     -72.612 -25.876  -6.991  1.00  0.00           C  
ATOM   2134  HA  PRO A 136     -74.778 -23.982  -8.174  1.00  0.00           H  
ATOM   2135 1HB  PRO A 136     -71.937 -23.160  -7.551  1.00  0.00           H  
ATOM   2136 2HB  PRO A 136     -73.440 -22.664  -6.763  1.00  0.00           H  
ATOM   2137 1HG  PRO A 136     -71.841 -24.440  -5.543  1.00  0.00           H  
ATOM   2138 2HG  PRO A 136     -73.594 -24.648  -5.481  1.00  0.00           H  
ATOM   2139 1HD  PRO A 136     -71.562 -26.024  -7.284  1.00  0.00           H  
ATOM   2140 2HD  PRO A 136     -72.977 -26.736  -6.411  1.00  0.00           H  
ATOM   2141  N   PRO A 137     -73.770 -22.596 -10.130  1.00  0.00           N  
ATOM   2142  CA  PRO A 137     -73.602 -22.202 -11.523  1.00  0.00           C  
ATOM   2143  C   PRO A 137     -72.152 -21.870 -11.843  1.00  0.00           C  
ATOM   2144  O   PRO A 137     -71.665 -22.162 -12.935  1.00  0.00           O  
ATOM   2145  CB  PRO A 137     -74.501 -20.967 -11.638  1.00  0.00           C  
ATOM   2146  CG  PRO A 137     -75.521 -21.155 -10.567  1.00  0.00           C  
ATOM   2147  CD  PRO A 137     -74.762 -21.796  -9.436  1.00  0.00           C  
ATOM   2148  HA  PRO A 137     -73.961 -23.012 -12.174  1.00  0.00           H  
ATOM   2149 1HB  PRO A 137     -73.904 -20.053 -11.502  1.00  0.00           H  
ATOM   2150 2HB  PRO A 137     -74.943 -20.915 -12.644  1.00  0.00           H  
ATOM   2151 1HG  PRO A 137     -75.961 -20.187 -10.287  1.00  0.00           H  
ATOM   2152 2HG  PRO A 137     -76.345 -21.784 -10.934  1.00  0.00           H  
ATOM   2153 1HD  PRO A 137     -74.300 -21.015  -8.814  1.00  0.00           H  
ATOM   2154 2HD  PRO A 137     -75.448 -22.413  -8.837  1.00  0.00           H  
ATOM   2155  N   GLN A 138     -71.425 -21.251 -10.899  1.00  0.00           N  
ATOM   2156  CA  GLN A 138     -69.994 -21.115 -11.149  1.00  0.00           C  
ATOM   2157  C   GLN A 138     -69.320 -22.479 -11.240  1.00  0.00           C  
ATOM   2158  O   GLN A 138     -68.464 -22.703 -12.096  1.00  0.00           O  
ATOM   2159  CB  GLN A 138     -69.334 -20.278 -10.051  1.00  0.00           C  
ATOM   2160  CG  GLN A 138     -69.716 -18.808 -10.075  1.00  0.00           C  
ATOM   2161  CD  GLN A 138     -69.107 -18.033  -8.922  1.00  0.00           C  
ATOM   2162  OE1 GLN A 138     -68.365 -18.587  -8.106  1.00  0.00           O  
ATOM   2163  NE2 GLN A 138     -69.418 -16.744  -8.847  1.00  0.00           N  
ATOM   2164  H   GLN A 138     -71.887 -20.910 -10.067  1.00  0.00           H  
ATOM   2165  HA  GLN A 138     -69.857 -20.608 -12.104  1.00  0.00           H  
ATOM   2166 1HB  GLN A 138     -69.604 -20.680  -9.075  1.00  0.00           H  
ATOM   2167 2HB  GLN A 138     -68.250 -20.345 -10.144  1.00  0.00           H  
ATOM   2168 1HG  GLN A 138     -69.364 -18.366 -11.007  1.00  0.00           H  
ATOM   2169 2HG  GLN A 138     -70.801 -18.724 -10.008  1.00  0.00           H  
ATOM   2170 1HE2 GLN A 138     -69.045 -16.181  -8.107  1.00  0.00           H  
ATOM   2171 2HE2 GLN A 138     -70.023 -16.334  -9.530  1.00  0.00           H  
ATOM   2172  N   GLU A 139     -69.753 -23.363 -10.317  1.00  0.00           N  
ATOM   2173  CA  GLU A 139     -69.188 -24.707 -10.297  1.00  0.00           C  
ATOM   2174  C   GLU A 139     -69.479 -25.447 -11.596  1.00  0.00           C  
ATOM   2175  O   GLU A 139     -68.615 -26.141 -12.133  1.00  0.00           O  
ATOM   2176  CB  GLU A 139     -69.742 -25.500  -9.111  1.00  0.00           C  
ATOM   2177  CG  GLU A 139     -69.305 -24.982  -7.748  1.00  0.00           C  
ATOM   2178  CD  GLU A 139     -70.114 -23.803  -7.283  1.00  0.00           C  
ATOM   2179  OE1 GLU A 139     -71.007 -23.403  -7.991  1.00  0.00           O  
ATOM   2180  OE2 GLU A 139     -69.839 -23.302  -6.218  1.00  0.00           O  
ATOM   2181  H   GLU A 139     -70.462 -23.077  -9.657  1.00  0.00           H  
ATOM   2182  HA  GLU A 139     -68.106 -24.626 -10.187  1.00  0.00           H  
ATOM   2183 1HB  GLU A 139     -70.832 -25.485  -9.140  1.00  0.00           H  
ATOM   2184 2HB  GLU A 139     -69.428 -26.540  -9.190  1.00  0.00           H  
ATOM   2185 1HG  GLU A 139     -69.401 -25.785  -7.018  1.00  0.00           H  
ATOM   2186 2HG  GLU A 139     -68.255 -24.698  -7.799  1.00  0.00           H  
ATOM   2187  N   ALA A 140     -70.732 -25.259 -12.059  1.00  0.00           N  
ATOM   2188  CA  ALA A 140     -71.139 -25.913 -13.298  1.00  0.00           C  
ATOM   2189  C   ALA A 140     -70.298 -25.436 -14.475  1.00  0.00           C  
ATOM   2190  O   ALA A 140     -69.897 -26.230 -15.325  1.00  0.00           O  
ATOM   2191  CB  ALA A 140     -72.616 -25.664 -13.568  1.00  0.00           C  
ATOM   2192  H   ALA A 140     -71.365 -24.669 -11.539  1.00  0.00           H  
ATOM   2193  HA  ALA A 140     -70.977 -26.985 -13.184  1.00  0.00           H  
ATOM   2194 1HB  ALA A 140     -72.904 -26.158 -14.496  1.00  0.00           H  
ATOM   2195 2HB  ALA A 140     -73.209 -26.063 -12.745  1.00  0.00           H  
ATOM   2196 3HB  ALA A 140     -72.793 -24.593 -13.657  1.00  0.00           H  
ATOM   2197  N   LEU A 141     -70.061 -24.108 -14.471  1.00  0.00           N  
ATOM   2198  CA  LEU A 141     -69.266 -23.522 -15.543  1.00  0.00           C  
ATOM   2199  C   LEU A 141     -67.852 -24.090 -15.555  1.00  0.00           C  
ATOM   2200  O   LEU A 141     -67.297 -24.379 -16.615  1.00  0.00           O  
ATOM   2201  CB  LEU A 141     -69.210 -21.997 -15.388  1.00  0.00           C  
ATOM   2202  CG  LEU A 141     -68.489 -21.240 -16.511  1.00  0.00           C  
ATOM   2203  CD1 LEU A 141     -69.036 -19.822 -16.602  1.00  0.00           C  
ATOM   2204  CD2 LEU A 141     -66.992 -21.233 -16.237  1.00  0.00           C  
ATOM   2205  H   LEU A 141     -70.438 -23.543 -13.724  1.00  0.00           H  
ATOM   2206  HA  LEU A 141     -69.740 -23.761 -16.495  1.00  0.00           H  
ATOM   2207 1HB  LEU A 141     -70.229 -21.616 -15.334  1.00  0.00           H  
ATOM   2208 2HB  LEU A 141     -68.706 -21.761 -14.452  1.00  0.00           H  
ATOM   2209  HG  LEU A 141     -68.681 -21.734 -17.464  1.00  0.00           H  
ATOM   2210 1HD1 LEU A 141     -68.523 -19.285 -17.399  1.00  0.00           H  
ATOM   2211 2HD1 LEU A 141     -70.104 -19.858 -16.817  1.00  0.00           H  
ATOM   2212 3HD1 LEU A 141     -68.873 -19.308 -15.655  1.00  0.00           H  
ATOM   2213 1HD2 LEU A 141     -66.479 -20.695 -17.035  1.00  0.00           H  
ATOM   2214 2HD2 LEU A 141     -66.799 -20.738 -15.285  1.00  0.00           H  
ATOM   2215 3HD2 LEU A 141     -66.624 -22.258 -16.195  1.00  0.00           H  
ATOM   2216  N   ARG A 142     -67.312 -24.230 -14.327  1.00  0.00           N  
ATOM   2217  CA  ARG A 142     -65.962 -24.765 -14.198  1.00  0.00           C  
ATOM   2218  C   ARG A 142     -65.880 -26.187 -14.736  1.00  0.00           C  
ATOM   2219  O   ARG A 142     -64.916 -26.551 -15.410  1.00  0.00           O  
ATOM   2220  CB  ARG A 142     -65.517 -24.750 -12.743  1.00  0.00           C  
ATOM   2221  CG  ARG A 142     -65.244 -23.368 -12.172  1.00  0.00           C  
ATOM   2222  CD  ARG A 142     -64.872 -23.431 -10.735  1.00  0.00           C  
ATOM   2223  NE  ARG A 142     -64.610 -22.111 -10.184  1.00  0.00           N  
ATOM   2224  CZ  ARG A 142     -64.390 -21.857  -8.880  1.00  0.00           C  
ATOM   2225  NH1 ARG A 142     -64.405 -22.839  -8.007  1.00  0.00           N  
ATOM   2226  NH2 ARG A 142     -64.161 -20.619  -8.477  1.00  0.00           N  
ATOM   2227  H   ARG A 142     -67.853 -23.960 -13.518  1.00  0.00           H  
ATOM   2228  HA  ARG A 142     -65.284 -24.137 -14.775  1.00  0.00           H  
ATOM   2229 1HB  ARG A 142     -66.282 -25.218 -12.124  1.00  0.00           H  
ATOM   2230 2HB  ARG A 142     -64.605 -25.338 -12.635  1.00  0.00           H  
ATOM   2231 1HG  ARG A 142     -64.424 -22.904 -12.719  1.00  0.00           H  
ATOM   2232 2HG  ARG A 142     -66.139 -22.752 -12.267  1.00  0.00           H  
ATOM   2233 1HD  ARG A 142     -65.685 -23.882 -10.168  1.00  0.00           H  
ATOM   2234 2HD  ARG A 142     -63.971 -24.034 -10.619  1.00  0.00           H  
ATOM   2235  HE  ARG A 142     -64.591 -21.330 -10.826  1.00  0.00           H  
ATOM   2236 1HH1 ARG A 142     -64.580 -23.786  -8.314  1.00  0.00           H  
ATOM   2237 2HH1 ARG A 142     -64.240 -22.648  -7.029  1.00  0.00           H  
ATOM   2238 1HH2 ARG A 142     -64.150 -19.863  -9.149  1.00  0.00           H  
ATOM   2239 2HH2 ARG A 142     -63.997 -20.428  -7.500  1.00  0.00           H  
ATOM   2240  N   ALA A 143     -66.936 -26.958 -14.401  1.00  0.00           N  
ATOM   2241  CA  ALA A 143     -66.980 -28.343 -14.854  1.00  0.00           C  
ATOM   2242  C   ALA A 143     -67.009 -28.424 -16.375  1.00  0.00           C  
ATOM   2243  O   ALA A 143     -66.341 -29.267 -16.974  1.00  0.00           O  
ATOM   2244  CB  ALA A 143     -68.189 -29.054 -14.264  1.00  0.00           C  
ATOM   2245  H   ALA A 143     -67.677 -26.560 -13.841  1.00  0.00           H  
ATOM   2246  HA  ALA A 143     -66.074 -28.841 -14.510  1.00  0.00           H  
ATOM   2247 1HB  ALA A 143     -68.209 -30.087 -14.612  1.00  0.00           H  
ATOM   2248 2HB  ALA A 143     -68.125 -29.039 -13.176  1.00  0.00           H  
ATOM   2249 3HB  ALA A 143     -69.099 -28.548 -14.580  1.00  0.00           H  
ATOM   2250  N   PHE A 144     -67.812 -27.508 -16.954  1.00  0.00           N  
ATOM   2251  CA  PHE A 144     -67.927 -27.477 -18.407  1.00  0.00           C  
ATOM   2252  C   PHE A 144     -66.587 -27.169 -19.061  1.00  0.00           C  
ATOM   2253  O   PHE A 144     -66.226 -27.770 -20.072  1.00  0.00           O  
ATOM   2254  CB  PHE A 144     -68.961 -26.435 -18.839  1.00  0.00           C  
ATOM   2255  CG  PHE A 144     -69.173 -26.371 -20.325  1.00  0.00           C  
ATOM   2256  CD1 PHE A 144     -69.944 -27.326 -20.971  1.00  0.00           C  
ATOM   2257  CD2 PHE A 144     -68.602 -25.357 -21.079  1.00  0.00           C  
ATOM   2258  CE1 PHE A 144     -70.139 -27.268 -22.338  1.00  0.00           C  
ATOM   2259  CE2 PHE A 144     -68.796 -25.296 -22.445  1.00  0.00           C  
ATOM   2260  CZ  PHE A 144     -69.566 -26.253 -23.075  1.00  0.00           C  
ATOM   2261  H   PHE A 144     -68.319 -26.859 -16.369  1.00  0.00           H  
ATOM   2262  HA  PHE A 144     -68.257 -28.459 -18.749  1.00  0.00           H  
ATOM   2263 1HB  PHE A 144     -69.918 -26.656 -18.368  1.00  0.00           H  
ATOM   2264 2HB  PHE A 144     -68.648 -25.449 -18.497  1.00  0.00           H  
ATOM   2265  HD1 PHE A 144     -70.398 -28.127 -20.389  1.00  0.00           H  
ATOM   2266  HD2 PHE A 144     -67.993 -24.602 -20.581  1.00  0.00           H  
ATOM   2267  HE1 PHE A 144     -70.747 -28.024 -22.834  1.00  0.00           H  
ATOM   2268  HE2 PHE A 144     -68.342 -24.494 -23.026  1.00  0.00           H  
ATOM   2269  HZ  PHE A 144     -69.719 -26.208 -24.152  1.00  0.00           H  
ATOM   2270  N   ALA A 145     -65.881 -26.208 -18.429  1.00  0.00           N  
ATOM   2271  CA  ALA A 145     -64.578 -25.819 -18.952  1.00  0.00           C  
ATOM   2272  C   ALA A 145     -63.601 -26.987 -18.923  1.00  0.00           C  
ATOM   2273  O   ALA A 145     -62.837 -27.194 -19.866  1.00  0.00           O  
ATOM   2274  CB  ALA A 145     -64.020 -24.643 -18.162  1.00  0.00           C  
ATOM   2275  H   ALA A 145     -66.270 -25.774 -17.604  1.00  0.00           H  
ATOM   2276  HA  ALA A 145     -64.706 -25.516 -19.991  1.00  0.00           H  
ATOM   2277 1HB  ALA A 145     -63.047 -24.363 -18.564  1.00  0.00           H  
ATOM   2278 2HB  ALA A 145     -64.702 -23.796 -18.240  1.00  0.00           H  
ATOM   2279 3HB  ALA A 145     -63.912 -24.927 -17.116  1.00  0.00           H  
ATOM   2280  N   ASP A 146     -63.673 -27.728 -17.799  1.00  0.00           N  
ATOM   2281  CA  ASP A 146     -62.791 -28.879 -17.645  1.00  0.00           C  
ATOM   2282  C   ASP A 146     -63.057 -29.924 -18.721  1.00  0.00           C  
ATOM   2283  O   ASP A 146     -62.127 -30.510 -19.275  1.00  0.00           O  
ATOM   2284  CB  ASP A 146     -62.965 -29.507 -16.261  1.00  0.00           C  
ATOM   2285  CG  ASP A 146     -62.384 -28.650 -15.144  1.00  0.00           C  
ATOM   2286  OD1 ASP A 146     -61.619 -27.763 -15.439  1.00  0.00           O  
ATOM   2287  OD2 ASP A 146     -62.710 -28.891 -14.006  1.00  0.00           O  
ATOM   2288  H   ASP A 146     -64.337 -27.472 -17.082  1.00  0.00           H  
ATOM   2289  HA  ASP A 146     -61.759 -28.540 -17.747  1.00  0.00           H  
ATOM   2290 1HB  ASP A 146     -64.025 -29.665 -16.063  1.00  0.00           H  
ATOM   2291 2HB  ASP A 146     -62.479 -30.483 -16.240  1.00  0.00           H  
ATOM   2292  N   ALA A 147     -64.367 -30.119 -18.978  1.00  0.00           N  
ATOM   2293  CA  ALA A 147     -64.758 -31.094 -19.990  1.00  0.00           C  
ATOM   2294  C   ALA A 147     -64.228 -30.704 -21.363  1.00  0.00           C  
ATOM   2295  O   ALA A 147     -63.757 -31.553 -22.121  1.00  0.00           O  
ATOM   2296  CB  ALA A 147     -66.273 -31.238 -20.029  1.00  0.00           C  
ATOM   2297  H   ALA A 147     -65.053 -29.585 -18.464  1.00  0.00           H  
ATOM   2298  HA  ALA A 147     -64.319 -32.055 -19.722  1.00  0.00           H  
ATOM   2299 1HB  ALA A 147     -66.549 -31.969 -20.790  1.00  0.00           H  
ATOM   2300 2HB  ALA A 147     -66.632 -31.574 -19.056  1.00  0.00           H  
ATOM   2301 3HB  ALA A 147     -66.723 -30.276 -20.270  1.00  0.00           H  
ATOM   2302  N   VAL A 148     -64.332 -29.387 -21.634  1.00  0.00           N  
ATOM   2303  CA  VAL A 148     -63.860 -28.882 -22.918  1.00  0.00           C  
ATOM   2304  C   VAL A 148     -62.363 -29.116 -23.083  1.00  0.00           C  
ATOM   2305  O   VAL A 148     -61.899 -29.495 -24.158  1.00  0.00           O  
ATOM   2306  CB  VAL A 148     -64.159 -27.377 -23.044  1.00  0.00           C  
ATOM   2307  CG1 VAL A 148     -63.493 -26.804 -24.286  1.00  0.00           C  
ATOM   2308  CG2 VAL A 148     -65.662 -27.149 -23.084  1.00  0.00           C  
ATOM   2309  H   VAL A 148     -64.737 -28.773 -20.942  1.00  0.00           H  
ATOM   2310  HA  VAL A 148     -64.386 -29.412 -23.713  1.00  0.00           H  
ATOM   2311  HB  VAL A 148     -63.734 -26.858 -22.184  1.00  0.00           H  
ATOM   2312 1HG1 VAL A 148     -63.715 -25.738 -24.359  1.00  0.00           H  
ATOM   2313 2HG1 VAL A 148     -62.415 -26.945 -24.219  1.00  0.00           H  
ATOM   2314 3HG1 VAL A 148     -63.873 -27.314 -25.171  1.00  0.00           H  
ATOM   2315 1HG2 VAL A 148     -65.866 -26.082 -23.172  1.00  0.00           H  
ATOM   2316 2HG2 VAL A 148     -66.087 -27.672 -23.940  1.00  0.00           H  
ATOM   2317 3HG2 VAL A 148     -66.112 -27.530 -22.166  1.00  0.00           H  
ATOM   2318  N   LEU A 149     -61.647 -28.869 -21.967  1.00  0.00           N  
ATOM   2319  CA  LEU A 149     -60.201 -29.054 -21.992  1.00  0.00           C  
ATOM   2320  C   LEU A 149     -59.837 -30.506 -22.279  1.00  0.00           C  
ATOM   2321  O   LEU A 149     -58.911 -30.785 -23.041  1.00  0.00           O  
ATOM   2322  CB  LEU A 149     -59.587 -28.622 -20.654  1.00  0.00           C  
ATOM   2323  CG  LEU A 149     -58.061 -28.740 -20.553  1.00  0.00           C  
ATOM   2324  CD1 LEU A 149     -57.412 -27.869 -21.619  1.00  0.00           C  
ATOM   2325  CD2 LEU A 149     -57.611 -28.327 -19.160  1.00  0.00           C  
ATOM   2326  H   LEU A 149     -62.126 -28.561 -21.133  1.00  0.00           H  
ATOM   2327  HA  LEU A 149     -59.786 -28.433 -22.785  1.00  0.00           H  
ATOM   2328 1HB  LEU A 149     -59.851 -27.581 -20.471  1.00  0.00           H  
ATOM   2329 2HB  LEU A 149     -60.021 -29.230 -19.860  1.00  0.00           H  
ATOM   2330  HG  LEU A 149     -57.763 -29.773 -20.739  1.00  0.00           H  
ATOM   2331 1HD1 LEU A 149     -56.327 -27.953 -21.547  1.00  0.00           H  
ATOM   2332 2HD1 LEU A 149     -57.736 -28.199 -22.606  1.00  0.00           H  
ATOM   2333 3HD1 LEU A 149     -57.705 -26.831 -21.469  1.00  0.00           H  
ATOM   2334 1HD2 LEU A 149     -56.527 -28.412 -19.087  1.00  0.00           H  
ATOM   2335 2HD2 LEU A 149     -57.908 -27.294 -18.973  1.00  0.00           H  
ATOM   2336 3HD2 LEU A 149     -58.077 -28.977 -18.419  1.00  0.00           H  
ATOM   2337  N   ARG A 150     -60.611 -31.400 -21.631  1.00  0.00           N  
ATOM   2338  CA  ARG A 150     -60.368 -32.825 -21.821  1.00  0.00           C  
ATOM   2339  C   ARG A 150     -60.576 -33.231 -23.274  1.00  0.00           C  
ATOM   2340  O   ARG A 150     -59.804 -34.015 -23.826  1.00  0.00           O  
ATOM   2341  CB  ARG A 150     -61.287 -33.649 -20.931  1.00  0.00           C  
ATOM   2342  CG  ARG A 150     -60.967 -33.582 -19.446  1.00  0.00           C  
ATOM   2343  CD  ARG A 150     -61.940 -34.363 -18.639  1.00  0.00           C  
ATOM   2344  NE  ARG A 150     -61.638 -34.302 -17.218  1.00  0.00           N  
ATOM   2345  CZ  ARG A 150     -62.429 -34.798 -16.246  1.00  0.00           C  
ATOM   2346  NH1 ARG A 150     -63.563 -35.385 -16.557  1.00  0.00           N  
ATOM   2347  NH2 ARG A 150     -62.064 -34.692 -14.980  1.00  0.00           N  
ATOM   2348  H   ARG A 150     -61.347 -31.065 -21.026  1.00  0.00           H  
ATOM   2349  HA  ARG A 150     -59.335 -33.039 -21.546  1.00  0.00           H  
ATOM   2350 1HB  ARG A 150     -62.315 -33.314 -21.062  1.00  0.00           H  
ATOM   2351 2HB  ARG A 150     -61.242 -34.695 -21.231  1.00  0.00           H  
ATOM   2352 1HG  ARG A 150     -59.971 -33.988 -19.270  1.00  0.00           H  
ATOM   2353 2HG  ARG A 150     -61.000 -32.544 -19.113  1.00  0.00           H  
ATOM   2354 1HD  ARG A 150     -62.942 -33.965 -18.792  1.00  0.00           H  
ATOM   2355 2HD  ARG A 150     -61.913 -35.407 -18.949  1.00  0.00           H  
ATOM   2356  HE  ARG A 150     -60.773 -33.857 -16.940  1.00  0.00           H  
ATOM   2357 1HH1 ARG A 150     -63.841 -35.466 -17.525  1.00  0.00           H  
ATOM   2358 2HH1 ARG A 150     -64.155 -35.756 -15.829  1.00  0.00           H  
ATOM   2359 1HH2 ARG A 150     -61.192 -34.240 -14.741  1.00  0.00           H  
ATOM   2360 2HH2 ARG A 150     -62.657 -35.063 -14.252  1.00  0.00           H  
ATOM   2361  N   ILE A 151     -61.653 -32.657 -23.849  1.00  0.00           N  
ATOM   2362  CA  ILE A 151     -61.965 -32.962 -25.241  1.00  0.00           C  
ATOM   2363  C   ILE A 151     -60.843 -32.513 -26.168  1.00  0.00           C  
ATOM   2364  O   ILE A 151     -60.479 -33.221 -27.107  1.00  0.00           O  
ATOM   2365  CB  ILE A 151     -63.283 -32.292 -25.669  1.00  0.00           C  
ATOM   2366  CG1 ILE A 151     -64.467 -32.926 -24.935  1.00  0.00           C  
ATOM   2367  CG2 ILE A 151     -63.469 -32.395 -27.175  1.00  0.00           C  
ATOM   2368  CD1 ILE A 151     -65.761 -32.158 -25.084  1.00  0.00           C  
ATOM   2369  H   ILE A 151     -62.224 -32.026 -23.305  1.00  0.00           H  
ATOM   2370  HA  ILE A 151     -62.078 -34.041 -25.342  1.00  0.00           H  
ATOM   2371  HB  ILE A 151     -63.265 -31.239 -25.386  1.00  0.00           H  
ATOM   2372 1HG1 ILE A 151     -64.626 -33.938 -25.308  1.00  0.00           H  
ATOM   2373 2HG1 ILE A 151     -64.238 -33.003 -23.872  1.00  0.00           H  
ATOM   2374 1HG2 ILE A 151     -64.405 -31.917 -27.460  1.00  0.00           H  
ATOM   2375 2HG2 ILE A 151     -62.640 -31.899 -27.678  1.00  0.00           H  
ATOM   2376 3HG2 ILE A 151     -63.494 -33.445 -27.467  1.00  0.00           H  
ATOM   2377 1HD1 ILE A 151     -66.553 -32.669 -24.537  1.00  0.00           H  
ATOM   2378 2HD1 ILE A 151     -65.635 -31.151 -24.684  1.00  0.00           H  
ATOM   2379 3HD1 ILE A 151     -66.029 -32.099 -26.138  1.00  0.00           H  
ATOM   2380  N   VAL A 152     -60.325 -31.309 -25.851  1.00  0.00           N  
ATOM   2381  CA  VAL A 152     -59.241 -30.764 -26.659  1.00  0.00           C  
ATOM   2382  C   VAL A 152     -58.008 -31.656 -26.604  1.00  0.00           C  
ATOM   2383  O   VAL A 152     -57.350 -31.886 -27.618  1.00  0.00           O  
ATOM   2384  CB  VAL A 152     -58.870 -29.350 -26.172  1.00  0.00           C  
ATOM   2385  CG1 VAL A 152     -57.614 -28.857 -26.875  1.00  0.00           C  
ATOM   2386  CG2 VAL A 152     -60.031 -28.398 -26.413  1.00  0.00           C  
ATOM   2387  H   VAL A 152     -60.697 -30.806 -25.058  1.00  0.00           H  
ATOM   2388  HA  VAL A 152     -59.579 -30.699 -27.694  1.00  0.00           H  
ATOM   2389  HB  VAL A 152     -58.647 -29.391 -25.106  1.00  0.00           H  
ATOM   2390 1HG1 VAL A 152     -57.366 -27.857 -26.518  1.00  0.00           H  
ATOM   2391 2HG1 VAL A 152     -56.787 -29.534 -26.659  1.00  0.00           H  
ATOM   2392 3HG1 VAL A 152     -57.787 -28.825 -27.950  1.00  0.00           H  
ATOM   2393 1HG2 VAL A 152     -59.762 -27.401 -26.065  1.00  0.00           H  
ATOM   2394 2HG2 VAL A 152     -60.258 -28.362 -27.478  1.00  0.00           H  
ATOM   2395 3HG2 VAL A 152     -60.908 -28.748 -25.867  1.00  0.00           H  
ATOM   2396  N   GLU A 153     -57.741 -32.138 -25.372  1.00  0.00           N  
ATOM   2397  CA  GLU A 153     -56.586 -33.008 -25.182  1.00  0.00           C  
ATOM   2398  C   GLU A 153     -56.723 -34.290 -25.994  1.00  0.00           C  
ATOM   2399  O   GLU A 153     -55.787 -34.707 -26.676  1.00  0.00           O  
ATOM   2400  CB  GLU A 153     -56.412 -33.348 -23.700  1.00  0.00           C  
ATOM   2401  CG  GLU A 153     -55.955 -32.181 -22.837  1.00  0.00           C  
ATOM   2402  CD  GLU A 153     -55.882 -32.527 -21.375  1.00  0.00           C  
ATOM   2403  OE1 GLU A 153     -56.285 -33.609 -21.020  1.00  0.00           O  
ATOM   2404  OE2 GLU A 153     -55.423 -31.709 -20.614  1.00  0.00           O  
ATOM   2405  H   GLU A 153     -58.346 -31.886 -24.604  1.00  0.00           H  
ATOM   2406  HA  GLU A 153     -55.695 -32.482 -25.526  1.00  0.00           H  
ATOM   2407 1HB  GLU A 153     -57.358 -33.712 -23.297  1.00  0.00           H  
ATOM   2408 2HB  GLU A 153     -55.681 -34.150 -23.593  1.00  0.00           H  
ATOM   2409 1HG  GLU A 153     -54.969 -31.860 -23.171  1.00  0.00           H  
ATOM   2410 2HG  GLU A 153     -56.644 -31.349 -22.974  1.00  0.00           H  
ATOM   2411  N   ILE A 154     -57.928 -34.894 -25.889  1.00  0.00           N  
ATOM   2412  CA  ILE A 154     -58.284 -36.191 -26.486  1.00  0.00           C  
ATOM   2413  C   ILE A 154     -58.424 -36.106 -27.997  1.00  0.00           C  
ATOM   2414  O   ILE A 154     -58.132 -37.064 -28.712  1.00  0.00           O  
ATOM   2415  CB  ILE A 154     -59.598 -36.728 -25.889  1.00  0.00           C  
ATOM   2416  CG1 ILE A 154     -59.408 -37.081 -24.411  1.00  0.00           C  
ATOM   2417  CG2 ILE A 154     -60.081 -37.940 -26.671  1.00  0.00           C  
ATOM   2418  CD1 ILE A 154     -60.700 -37.371 -23.682  1.00  0.00           C  
ATOM   2419  H   ILE A 154     -58.662 -34.440 -25.365  1.00  0.00           H  
ATOM   2420  HA  ILE A 154     -57.489 -36.903 -26.265  1.00  0.00           H  
ATOM   2421  HB  ILE A 154     -60.361 -35.952 -25.932  1.00  0.00           H  
ATOM   2422 1HG1 ILE A 154     -58.764 -37.956 -24.326  1.00  0.00           H  
ATOM   2423 2HG1 ILE A 154     -58.908 -36.257 -23.902  1.00  0.00           H  
ATOM   2424 1HG2 ILE A 154     -61.010 -38.307 -26.235  1.00  0.00           H  
ATOM   2425 2HG2 ILE A 154     -60.253 -37.658 -27.708  1.00  0.00           H  
ATOM   2426 3HG2 ILE A 154     -59.325 -38.725 -26.629  1.00  0.00           H  
ATOM   2427 1HD1 ILE A 154     -60.484 -37.612 -22.641  1.00  0.00           H  
ATOM   2428 2HD1 ILE A 154     -61.347 -36.494 -23.725  1.00  0.00           H  
ATOM   2429 3HD1 ILE A 154     -61.201 -38.215 -24.152  1.00  0.00           H  
ATOM   2430  N   SER A 155     -58.873 -34.955 -28.479  1.00  0.00           N  
ATOM   2431  CA  SER A 155     -59.035 -34.737 -29.909  1.00  0.00           C  
ATOM   2432  C   SER A 155     -57.683 -34.807 -30.605  1.00  0.00           C  
ATOM   2433  O   SER A 155     -57.608 -35.012 -31.816  1.00  0.00           O  
ATOM   2434  CB  SER A 155     -59.686 -33.393 -30.169  1.00  0.00           C  
ATOM   2435  OG  SER A 155     -61.000 -33.369 -29.683  1.00  0.00           O  
ATOM   2436  H   SER A 155     -59.109 -34.211 -27.838  1.00  0.00           H  
ATOM   2437  HA  SER A 155     -59.678 -35.522 -30.309  1.00  0.00           H  
ATOM   2438 1HB  SER A 155     -59.104 -32.607 -29.689  1.00  0.00           H  
ATOM   2439 2HB  SER A 155     -59.688 -33.190 -31.239  1.00  0.00           H  
ATOM   2440  HG  SER A 155     -60.930 -33.214 -28.738  1.00  0.00           H  
ATOM   2441  N   GLY A 156     -56.622 -34.635 -29.824  1.00  0.00           N  
ATOM   2442  CA  GLY A 156     -55.267 -34.607 -30.356  1.00  0.00           C  
ATOM   2443  C   GLY A 156     -55.004 -33.311 -31.114  1.00  0.00           C  
ATOM   2444  O   GLY A 156     -54.493 -33.328 -32.233  1.00  0.00           O  
ATOM   2445  H   GLY A 156     -56.757 -34.519 -28.829  1.00  0.00           H  
ATOM   2446 1HA  GLY A 156     -54.553 -34.707 -29.538  1.00  0.00           H  
ATOM   2447 2HA  GLY A 156     -55.117 -35.458 -31.019  1.00  0.00           H  
ATOM   2448  N   VAL A 157     -55.360 -32.194 -30.491  1.00  0.00           N  
ATOM   2449  CA  VAL A 157     -55.122 -30.870 -31.054  1.00  0.00           C  
ATOM   2450  C   VAL A 157     -53.654 -30.481 -30.959  1.00  0.00           C  
ATOM   2451  O   VAL A 157     -52.953 -30.883 -30.030  1.00  0.00           O  
ATOM   2452  CB  VAL A 157     -55.976 -29.818 -30.321  1.00  0.00           C  
ATOM   2453  CG1 VAL A 157     -57.456 -30.139 -30.464  1.00  0.00           C  
ATOM   2454  CG2 VAL A 157     -55.576 -29.758 -28.854  1.00  0.00           C  
ATOM   2455  H   VAL A 157     -55.813 -32.256 -29.590  1.00  0.00           H  
ATOM   2456  HA  VAL A 157     -55.411 -30.884 -32.105  1.00  0.00           H  
ATOM   2457  HB  VAL A 157     -55.812 -28.844 -30.783  1.00  0.00           H  
ATOM   2458 1HG1 VAL A 157     -58.044 -29.385 -29.940  1.00  0.00           H  
ATOM   2459 2HG1 VAL A 157     -57.727 -30.141 -31.520  1.00  0.00           H  
ATOM   2460 3HG1 VAL A 157     -57.659 -31.120 -30.034  1.00  0.00           H  
ATOM   2461 1HG2 VAL A 157     -56.183 -29.012 -28.342  1.00  0.00           H  
ATOM   2462 2HG2 VAL A 157     -55.735 -30.733 -28.394  1.00  0.00           H  
ATOM   2463 3HG2 VAL A 157     -54.524 -29.486 -28.774  1.00  0.00           H  
ATOM   2464  N   GLN A 158     -53.190 -29.696 -31.924  1.00  0.00           N  
ATOM   2465  CA  GLN A 158     -51.802 -29.249 -31.947  1.00  0.00           C  
ATOM   2466  C   GLN A 158     -51.479 -28.425 -30.709  1.00  0.00           C  
ATOM   2467  O   GLN A 158     -52.361 -27.797 -30.122  1.00  0.00           O  
ATOM   2468  CB  GLN A 158     -51.520 -28.430 -33.210  1.00  0.00           C  
ATOM   2469  CG  GLN A 158     -51.587 -29.231 -34.499  1.00  0.00           C  
ATOM   2470  CD  GLN A 158     -52.998 -29.329 -35.046  1.00  0.00           C  
ATOM   2471  OE1 GLN A 158     -53.975 -29.081 -34.333  1.00  0.00           O  
ATOM   2472  NE2 GLN A 158     -53.115 -29.693 -36.318  1.00  0.00           N  
ATOM   2473  H   GLN A 158     -53.815 -29.401 -32.661  1.00  0.00           H  
ATOM   2474  HA  GLN A 158     -51.156 -30.126 -31.949  1.00  0.00           H  
ATOM   2475 1HB  GLN A 158     -52.239 -27.614 -33.283  1.00  0.00           H  
ATOM   2476 2HB  GLN A 158     -50.527 -27.986 -33.141  1.00  0.00           H  
ATOM   2477 1HG  GLN A 158     -50.963 -28.746 -35.249  1.00  0.00           H  
ATOM   2478 2HG  GLN A 158     -51.224 -30.240 -34.307  1.00  0.00           H  
ATOM   2479 1HE2 GLN A 158     -54.021 -29.775 -36.735  1.00  0.00           H  
ATOM   2480 2HE2 GLN A 158     -52.297 -29.885 -36.861  1.00  0.00           H  
ATOM   2481  N   PRO A 159     -50.210 -28.430 -30.314  1.00  0.00           N  
ATOM   2482  CA  PRO A 159     -49.818 -27.906 -29.011  1.00  0.00           C  
ATOM   2483  C   PRO A 159     -50.172 -26.452 -28.858  1.00  0.00           C  
ATOM   2484  O   PRO A 159     -50.576 -26.012 -27.782  1.00  0.00           O  
ATOM   2485  CB  PRO A 159     -48.300 -28.112 -28.998  1.00  0.00           C  
ATOM   2486  CG  PRO A 159     -48.080 -29.266 -29.915  1.00  0.00           C  
ATOM   2487  CD  PRO A 159     -49.085 -29.065 -31.018  1.00  0.00           C  
ATOM   2488  HA  PRO A 159     -50.303 -28.499 -28.222  1.00  0.00           H  
ATOM   2489 1HB  PRO A 159     -47.793 -27.196 -29.334  1.00  0.00           H  
ATOM   2490 2HB  PRO A 159     -47.957 -28.311 -27.972  1.00  0.00           H  
ATOM   2491 1HG  PRO A 159     -47.043 -29.267 -30.282  1.00  0.00           H  
ATOM   2492 2HG  PRO A 159     -48.227 -30.213 -29.376  1.00  0.00           H  
ATOM   2493 1HD  PRO A 159     -48.658 -28.406 -31.788  1.00  0.00           H  
ATOM   2494 2HD  PRO A 159     -49.357 -30.040 -31.449  1.00  0.00           H  
ATOM   2495  N   VAL A 160     -50.024 -25.694 -29.928  1.00  0.00           N  
ATOM   2496  CA  VAL A 160     -50.436 -24.297 -29.858  1.00  0.00           C  
ATOM   2497  C   VAL A 160     -51.935 -24.176 -29.620  1.00  0.00           C  
ATOM   2498  O   VAL A 160     -52.384 -23.340 -28.836  1.00  0.00           O  
ATOM   2499  CB  VAL A 160     -50.064 -23.565 -31.161  1.00  0.00           C  
ATOM   2500  CG1 VAL A 160     -50.660 -22.165 -31.173  1.00  0.00           C  
ATOM   2501  CG2 VAL A 160     -48.551 -23.508 -31.309  1.00  0.00           C  
ATOM   2502  H   VAL A 160     -49.632 -26.098 -30.766  1.00  0.00           H  
ATOM   2503  HA  VAL A 160     -49.911 -23.823 -29.027  1.00  0.00           H  
ATOM   2504  HB  VAL A 160     -50.493 -24.104 -32.005  1.00  0.00           H  
ATOM   2505 1HG1 VAL A 160     -50.388 -21.662 -32.101  1.00  0.00           H  
ATOM   2506 2HG1 VAL A 160     -51.746 -22.231 -31.102  1.00  0.00           H  
ATOM   2507 3HG1 VAL A 160     -50.274 -21.597 -30.327  1.00  0.00           H  
ATOM   2508 1HG2 VAL A 160     -48.296 -22.989 -32.233  1.00  0.00           H  
ATOM   2509 2HG2 VAL A 160     -48.122 -22.973 -30.462  1.00  0.00           H  
ATOM   2510 3HG2 VAL A 160     -48.150 -24.521 -31.340  1.00  0.00           H  
ATOM   2511  N   HIS A 161     -52.671 -25.049 -30.336  1.00  0.00           N  
ATOM   2512  CA  HIS A 161     -54.124 -25.038 -30.201  1.00  0.00           C  
ATOM   2513  C   HIS A 161     -54.546 -25.371 -28.776  1.00  0.00           C  
ATOM   2514  O   HIS A 161     -55.461 -24.755 -28.229  1.00  0.00           O  
ATOM   2515  CB  HIS A 161     -54.766 -26.031 -31.175  1.00  0.00           C  
ATOM   2516  CG  HIS A 161     -54.692 -25.602 -32.607  1.00  0.00           C  
ATOM   2517  ND1 HIS A 161     -53.506 -25.253 -33.219  1.00  0.00           N  
ATOM   2518  CD2 HIS A 161     -55.655 -25.464 -33.548  1.00  0.00           C  
ATOM   2519  CE1 HIS A 161     -53.743 -24.920 -34.476  1.00  0.00           C  
ATOM   2520  NE2 HIS A 161     -55.039 -25.039 -34.700  1.00  0.00           N  
ATOM   2521  H   HIS A 161     -52.203 -25.697 -30.955  1.00  0.00           H  
ATOM   2522  HA  HIS A 161     -54.503 -24.044 -30.433  1.00  0.00           H  
ATOM   2523 1HB  HIS A 161     -54.276 -27.000 -31.083  1.00  0.00           H  
ATOM   2524 2HB  HIS A 161     -55.815 -26.169 -30.914  1.00  0.00           H  
ATOM   2525  HD2 HIS A 161     -56.721 -25.653 -33.417  1.00  0.00           H  
ATOM   2526  HE1 HIS A 161     -52.997 -24.602 -35.203  1.00  0.00           H  
ATOM   2527  HE2 HIS A 161     -55.507 -24.850 -35.575  1.00  0.00           H  
ATOM   2528  N   LEU A 162     -53.833 -26.371 -28.216  1.00  0.00           N  
ATOM   2529  CA  LEU A 162     -54.137 -26.787 -26.852  1.00  0.00           C  
ATOM   2530  C   LEU A 162     -53.905 -25.651 -25.865  1.00  0.00           C  
ATOM   2531  O   LEU A 162     -54.696 -25.443 -24.945  1.00  0.00           O  
ATOM   2532  CB  LEU A 162     -53.277 -27.995 -26.462  1.00  0.00           C  
ATOM   2533  CG  LEU A 162     -53.515 -28.554 -25.053  1.00  0.00           C  
ATOM   2534  CD1 LEU A 162     -54.963 -29.004 -24.923  1.00  0.00           C  
ATOM   2535  CD2 LEU A 162     -52.558 -29.708 -24.797  1.00  0.00           C  
ATOM   2536  H   LEU A 162     -53.101 -26.814 -28.753  1.00  0.00           H  
ATOM   2537  HA  LEU A 162     -55.187 -27.073 -26.804  1.00  0.00           H  
ATOM   2538 1HB  LEU A 162     -53.465 -28.799 -27.173  1.00  0.00           H  
ATOM   2539 2HB  LEU A 162     -52.227 -27.712 -26.534  1.00  0.00           H  
ATOM   2540  HG  LEU A 162     -53.342 -27.768 -24.317  1.00  0.00           H  
ATOM   2541 1HD1 LEU A 162     -55.132 -29.401 -23.921  1.00  0.00           H  
ATOM   2542 2HD1 LEU A 162     -55.625 -28.155 -25.092  1.00  0.00           H  
ATOM   2543 3HD1 LEU A 162     -55.171 -29.779 -25.659  1.00  0.00           H  
ATOM   2544 1HD2 LEU A 162     -52.726 -30.105 -23.795  1.00  0.00           H  
ATOM   2545 2HD2 LEU A 162     -52.731 -30.494 -25.532  1.00  0.00           H  
ATOM   2546 3HD2 LEU A 162     -51.530 -29.354 -24.879  1.00  0.00           H  
ATOM   2547  N   ARG A 163     -52.785 -24.938 -26.109  1.00  0.00           N  
ATOM   2548  CA  ARG A 163     -52.447 -23.820 -25.236  1.00  0.00           C  
ATOM   2549  C   ARG A 163     -53.519 -22.739 -25.286  1.00  0.00           C  
ATOM   2550  O   ARG A 163     -53.888 -22.170 -24.259  1.00  0.00           O  
ATOM   2551  CB  ARG A 163     -51.106 -23.219 -25.631  1.00  0.00           C  
ATOM   2552  CG  ARG A 163     -50.665 -22.032 -24.790  1.00  0.00           C  
ATOM   2553  CD  ARG A 163     -50.456 -22.414 -23.369  1.00  0.00           C  
ATOM   2554  NE  ARG A 163     -49.331 -23.321 -23.211  1.00  0.00           N  
ATOM   2555  CZ  ARG A 163     -49.038 -23.985 -22.076  1.00  0.00           C  
ATOM   2556  NH1 ARG A 163     -49.794 -23.835 -21.012  1.00  0.00           N  
ATOM   2557  NH2 ARG A 163     -47.989 -24.789 -22.033  1.00  0.00           N  
ATOM   2558  H   ARG A 163     -52.201 -25.192 -26.892  1.00  0.00           H  
ATOM   2559  HA  ARG A 163     -52.375 -24.190 -24.213  1.00  0.00           H  
ATOM   2560 1HB  ARG A 163     -50.331 -23.981 -25.559  1.00  0.00           H  
ATOM   2561 2HB  ARG A 163     -51.147 -22.890 -26.670  1.00  0.00           H  
ATOM   2562 1HG  ARG A 163     -49.726 -21.638 -25.180  1.00  0.00           H  
ATOM   2563 2HG  ARG A 163     -51.429 -21.255 -24.827  1.00  0.00           H  
ATOM   2564 1HD  ARG A 163     -50.260 -21.520 -22.778  1.00  0.00           H  
ATOM   2565 2HD  ARG A 163     -51.349 -22.910 -22.991  1.00  0.00           H  
ATOM   2566  HE  ARG A 163     -48.725 -23.462 -24.008  1.00  0.00           H  
ATOM   2567 1HH1 ARG A 163     -50.596 -23.220 -21.045  1.00  0.00           H  
ATOM   2568 2HH1 ARG A 163     -49.575 -24.333 -20.162  1.00  0.00           H  
ATOM   2569 1HH2 ARG A 163     -47.407 -24.905 -22.852  1.00  0.00           H  
ATOM   2570 2HH2 ARG A 163     -47.770 -25.287 -21.183  1.00  0.00           H  
ATOM   2571  N   LEU A 164     -53.990 -22.496 -26.525  1.00  0.00           N  
ATOM   2572  CA  LEU A 164     -55.023 -21.483 -26.711  1.00  0.00           C  
ATOM   2573  C   LEU A 164     -56.297 -21.852 -25.962  1.00  0.00           C  
ATOM   2574  O   LEU A 164     -56.935 -20.999 -25.345  1.00  0.00           O  
ATOM   2575  CB  LEU A 164     -55.332 -21.309 -28.203  1.00  0.00           C  
ATOM   2576  CG  LEU A 164     -54.222 -20.663 -29.041  1.00  0.00           C  
ATOM   2577  CD1 LEU A 164     -54.597 -20.725 -30.516  1.00  0.00           C  
ATOM   2578  CD2 LEU A 164     -54.016 -19.224 -28.590  1.00  0.00           C  
ATOM   2579  H   LEU A 164     -53.619 -23.020 -27.305  1.00  0.00           H  
ATOM   2580  HA  LEU A 164     -54.654 -20.537 -26.316  1.00  0.00           H  
ATOM   2581 1HB  LEU A 164     -55.543 -22.287 -28.631  1.00  0.00           H  
ATOM   2582 2HB  LEU A 164     -56.225 -20.691 -28.303  1.00  0.00           H  
ATOM   2583  HG  LEU A 164     -53.295 -21.221 -28.909  1.00  0.00           H  
ATOM   2584 1HD1 LEU A 164     -53.808 -20.266 -31.112  1.00  0.00           H  
ATOM   2585 2HD1 LEU A 164     -54.719 -21.766 -30.817  1.00  0.00           H  
ATOM   2586 3HD1 LEU A 164     -55.531 -20.188 -30.677  1.00  0.00           H  
ATOM   2587 1HD2 LEU A 164     -53.226 -18.766 -29.185  1.00  0.00           H  
ATOM   2588 2HD2 LEU A 164     -54.942 -18.665 -28.723  1.00  0.00           H  
ATOM   2589 3HD2 LEU A 164     -53.732 -19.211 -27.538  1.00  0.00           H  
ATOM   2590  N   LEU A 165     -56.622 -23.158 -26.053  1.00  0.00           N  
ATOM   2591  CA  LEU A 165     -57.822 -23.643 -25.379  1.00  0.00           C  
ATOM   2592  C   LEU A 165     -57.721 -23.453 -23.871  1.00  0.00           C  
ATOM   2593  O   LEU A 165     -58.688 -23.060 -23.219  1.00  0.00           O  
ATOM   2594  CB  LEU A 165     -58.048 -25.126 -25.700  1.00  0.00           C  
ATOM   2595  CG  LEU A 165     -59.346 -25.734 -25.153  1.00  0.00           C  
ATOM   2596  CD1 LEU A 165     -59.176 -26.049 -23.673  1.00  0.00           C  
ATOM   2597  CD2 LEU A 165     -60.496 -24.763 -25.377  1.00  0.00           C  
ATOM   2598  H   LEU A 165     -56.029 -23.777 -26.587  1.00  0.00           H  
ATOM   2599  HA  LEU A 165     -58.676 -23.072 -25.741  1.00  0.00           H  
ATOM   2600 1HB  LEU A 165     -58.054 -25.250 -26.781  1.00  0.00           H  
ATOM   2601 2HB  LEU A 165     -57.216 -25.700 -25.293  1.00  0.00           H  
ATOM   2602  HG  LEU A 165     -59.556 -26.670 -25.671  1.00  0.00           H  
ATOM   2603 1HD1 LEU A 165     -60.099 -26.481 -23.285  1.00  0.00           H  
ATOM   2604 2HD1 LEU A 165     -58.361 -26.760 -23.544  1.00  0.00           H  
ATOM   2605 3HD1 LEU A 165     -58.949 -25.132 -23.130  1.00  0.00           H  
ATOM   2606 1HD2 LEU A 165     -61.419 -25.196 -24.990  1.00  0.00           H  
ATOM   2607 2HD2 LEU A 165     -60.288 -23.827 -24.859  1.00  0.00           H  
ATOM   2608 3HD2 LEU A 165     -60.606 -24.570 -26.445  1.00  0.00           H  
ATOM   2609  N   ARG A 166     -56.507 -23.752 -23.365  1.00  0.00           N  
ATOM   2610  CA  ARG A 166     -56.277 -23.611 -21.933  1.00  0.00           C  
ATOM   2611  C   ARG A 166     -56.451 -22.165 -21.486  1.00  0.00           C  
ATOM   2612  O   ARG A 166     -57.034 -21.896 -20.436  1.00  0.00           O  
ATOM   2613  CB  ARG A 166     -54.879 -24.087 -21.566  1.00  0.00           C  
ATOM   2614  CG  ARG A 166     -54.672 -25.591 -21.657  1.00  0.00           C  
ATOM   2615  CD  ARG A 166     -53.295 -25.980 -21.258  1.00  0.00           C  
ATOM   2616  NE  ARG A 166     -53.065 -27.407 -21.423  1.00  0.00           N  
ATOM   2617  CZ  ARG A 166     -53.401 -28.345 -20.517  1.00  0.00           C  
ATOM   2618  NH1 ARG A 166     -53.979 -27.994 -19.390  1.00  0.00           N  
ATOM   2619  NH2 ARG A 166     -53.149 -29.620 -20.762  1.00  0.00           N  
ATOM   2620  H   ARG A 166     -55.778 -24.068 -23.988  1.00  0.00           H  
ATOM   2621  HA  ARG A 166     -57.005 -24.227 -21.403  1.00  0.00           H  
ATOM   2622 1HB  ARG A 166     -54.150 -23.614 -22.221  1.00  0.00           H  
ATOM   2623 2HB  ARG A 166     -54.648 -23.784 -20.544  1.00  0.00           H  
ATOM   2624 1HG  ARG A 166     -55.376 -26.096 -20.996  1.00  0.00           H  
ATOM   2625 2HG  ARG A 166     -54.837 -25.920 -22.683  1.00  0.00           H  
ATOM   2626 1HD  ARG A 166     -52.573 -25.445 -21.874  1.00  0.00           H  
ATOM   2627 2HD  ARG A 166     -53.134 -25.728 -20.211  1.00  0.00           H  
ATOM   2628  HE  ARG A 166     -52.622 -27.716 -22.279  1.00  0.00           H  
ATOM   2629 1HH1 ARG A 166     -54.171 -27.020 -19.203  1.00  0.00           H  
ATOM   2630 2HH1 ARG A 166     -54.230 -28.698 -18.711  1.00  0.00           H  
ATOM   2631 1HH2 ARG A 166     -52.705 -29.890 -21.629  1.00  0.00           H  
ATOM   2632 2HH2 ARG A 166     -53.401 -30.323 -20.083  1.00  0.00           H  
ATOM   2633  N   GLY A 167     -55.917 -21.265 -22.336  1.00  0.00           N  
ATOM   2634  CA  GLY A 167     -56.017 -19.843 -22.025  1.00  0.00           C  
ATOM   2635  C   GLY A 167     -57.471 -19.393 -21.970  1.00  0.00           C  
ATOM   2636  O   GLY A 167     -57.859 -18.621 -21.093  1.00  0.00           O  
ATOM   2637  H   GLY A 167     -55.458 -21.592 -23.174  1.00  0.00           H  
ATOM   2638 1HA  GLY A 167     -55.534 -19.645 -21.069  1.00  0.00           H  
ATOM   2639 2HA  GLY A 167     -55.483 -19.267 -22.780  1.00  0.00           H  
ATOM   2640  N   VAL A 168     -58.241 -19.916 -22.946  1.00  0.00           N  
ATOM   2641  CA  VAL A 168     -59.655 -19.564 -23.005  1.00  0.00           C  
ATOM   2642  C   VAL A 168     -60.390 -20.024 -21.752  1.00  0.00           C  
ATOM   2643  O   VAL A 168     -61.230 -19.303 -21.214  1.00  0.00           O  
ATOM   2644  CB  VAL A 168     -60.312 -20.200 -24.245  1.00  0.00           C  
ATOM   2645  CG1 VAL A 168     -61.821 -20.006 -24.206  1.00  0.00           C  
ATOM   2646  CG2 VAL A 168     -59.723 -19.596 -25.511  1.00  0.00           C  
ATOM   2647  H   VAL A 168     -57.823 -20.542 -23.620  1.00  0.00           H  
ATOM   2648  HA  VAL A 168     -59.739 -18.480 -23.082  1.00  0.00           H  
ATOM   2649  HB  VAL A 168     -60.126 -21.274 -24.233  1.00  0.00           H  
ATOM   2650 1HG1 VAL A 168     -62.269 -20.462 -25.089  1.00  0.00           H  
ATOM   2651 2HG1 VAL A 168     -62.225 -20.477 -23.310  1.00  0.00           H  
ATOM   2652 3HG1 VAL A 168     -62.050 -18.941 -24.192  1.00  0.00           H  
ATOM   2653 1HG2 VAL A 168     -60.192 -20.050 -26.383  1.00  0.00           H  
ATOM   2654 2HG2 VAL A 168     -59.905 -18.521 -25.519  1.00  0.00           H  
ATOM   2655 3HG2 VAL A 168     -58.650 -19.783 -25.537  1.00  0.00           H  
ATOM   2656  N   VAL A 169     -60.027 -21.252 -21.328  1.00  0.00           N  
ATOM   2657  CA  VAL A 169     -60.654 -21.810 -20.136  1.00  0.00           C  
ATOM   2658  C   VAL A 169     -60.359 -20.958 -18.908  1.00  0.00           C  
ATOM   2659  O   VAL A 169     -61.238 -20.723 -18.079  1.00  0.00           O  
ATOM   2660  CB  VAL A 169     -60.156 -23.247 -19.893  1.00  0.00           C  
ATOM   2661  CG1 VAL A 169     -60.649 -23.761 -18.548  1.00  0.00           C  
ATOM   2662  CG2 VAL A 169     -60.622 -24.154 -21.021  1.00  0.00           C  
ATOM   2663  H   VAL A 169     -59.325 -21.764 -21.844  1.00  0.00           H  
ATOM   2664  HA  VAL A 169     -61.733 -21.835 -20.293  1.00  0.00           H  
ATOM   2665  HB  VAL A 169     -59.067 -23.242 -19.856  1.00  0.00           H  
ATOM   2666 1HG1 VAL A 169     -60.287 -24.777 -18.392  1.00  0.00           H  
ATOM   2667 2HG1 VAL A 169     -60.274 -23.117 -17.753  1.00  0.00           H  
ATOM   2668 3HG1 VAL A 169     -61.739 -23.758 -18.535  1.00  0.00           H  
ATOM   2669 1HG2 VAL A 169     -60.266 -25.169 -20.843  1.00  0.00           H  
ATOM   2670 2HG2 VAL A 169     -61.712 -24.154 -21.062  1.00  0.00           H  
ATOM   2671 3HG2 VAL A 169     -60.224 -23.791 -21.968  1.00  0.00           H  
ATOM   2672  N   GLU A 170     -59.085 -20.518 -18.845  1.00  0.00           N  
ATOM   2673  CA  GLU A 170     -58.672 -19.691 -17.718  1.00  0.00           C  
ATOM   2674  C   GLU A 170     -59.454 -18.384 -17.678  1.00  0.00           C  
ATOM   2675  O   GLU A 170     -59.866 -17.928 -16.612  1.00  0.00           O  
ATOM   2676  CB  GLU A 170     -57.172 -19.397 -17.793  1.00  0.00           C  
ATOM   2677  CG  GLU A 170     -56.281 -20.603 -17.530  1.00  0.00           C  
ATOM   2678  CD  GLU A 170     -54.818 -20.296 -17.690  1.00  0.00           C  
ATOM   2679  OE1 GLU A 170     -54.502 -19.207 -18.107  1.00  0.00           O  
ATOM   2680  OE2 GLU A 170     -54.017 -21.150 -17.396  1.00  0.00           O  
ATOM   2681  H   GLU A 170     -58.441 -20.770 -19.581  1.00  0.00           H  
ATOM   2682  HA  GLU A 170     -58.875 -20.236 -16.796  1.00  0.00           H  
ATOM   2683 1HB  GLU A 170     -56.927 -19.009 -18.782  1.00  0.00           H  
ATOM   2684 2HB  GLU A 170     -56.915 -18.626 -17.067  1.00  0.00           H  
ATOM   2685 1HG  GLU A 170     -56.457 -20.957 -16.514  1.00  0.00           H  
ATOM   2686 2HG  GLU A 170     -56.557 -21.402 -18.217  1.00  0.00           H  
ATOM   2687  N   VAL A 171     -59.631 -17.818 -18.890  1.00  0.00           N  
ATOM   2688  CA  VAL A 171     -60.364 -16.562 -18.991  1.00  0.00           C  
ATOM   2689  C   VAL A 171     -61.801 -16.725 -18.514  1.00  0.00           C  
ATOM   2690  O   VAL A 171     -62.337 -15.860 -17.821  1.00  0.00           O  
ATOM   2691  CB  VAL A 171     -60.363 -16.059 -20.447  1.00  0.00           C  
ATOM   2692  CG1 VAL A 171     -61.291 -14.862 -20.596  1.00  0.00           C  
ATOM   2693  CG2 VAL A 171     -58.947 -15.699 -20.869  1.00  0.00           C  
ATOM   2694  H   VAL A 171     -59.250 -18.275 -19.706  1.00  0.00           H  
ATOM   2695  HA  VAL A 171     -59.869 -15.821 -18.363  1.00  0.00           H  
ATOM   2696  HB  VAL A 171     -60.748 -16.847 -21.094  1.00  0.00           H  
ATOM   2697 1HG1 VAL A 171     -61.278 -14.519 -21.631  1.00  0.00           H  
ATOM   2698 2HG1 VAL A 171     -62.306 -15.152 -20.323  1.00  0.00           H  
ATOM   2699 3HG1 VAL A 171     -60.954 -14.057 -19.944  1.00  0.00           H  
ATOM   2700 1HG2 VAL A 171     -58.954 -15.345 -21.899  1.00  0.00           H  
ATOM   2701 2HG2 VAL A 171     -58.561 -14.915 -20.218  1.00  0.00           H  
ATOM   2702 3HG2 VAL A 171     -58.310 -16.581 -20.793  1.00  0.00           H  
ATOM   2703  N   ALA A 172     -62.384 -17.870 -18.922  1.00  0.00           N  
ATOM   2704  CA  ALA A 172     -63.761 -18.150 -18.532  1.00  0.00           C  
ATOM   2705  C   ALA A 172     -63.894 -18.257 -17.019  1.00  0.00           C  
ATOM   2706  O   ALA A 172     -64.853 -17.754 -16.433  1.00  0.00           O  
ATOM   2707  CB  ALA A 172     -64.252 -19.427 -19.197  1.00  0.00           C  
ATOM   2708  H   ALA A 172     -61.856 -18.516 -19.492  1.00  0.00           H  
ATOM   2709  HA  ALA A 172     -64.383 -17.318 -18.864  1.00  0.00           H  
ATOM   2710 1HB  ALA A 172     -65.281 -19.622 -18.895  1.00  0.00           H  
ATOM   2711 2HB  ALA A 172     -64.207 -19.314 -20.280  1.00  0.00           H  
ATOM   2712 3HB  ALA A 172     -63.621 -20.261 -18.893  1.00  0.00           H  
ATOM   2713  N   LYS A 173     -62.886 -18.934 -16.430  1.00  0.00           N  
ATOM   2714  CA  LYS A 173     -62.893 -19.108 -14.983  1.00  0.00           C  
ATOM   2715  C   LYS A 173     -62.823 -17.765 -14.267  1.00  0.00           C  
ATOM   2716  O   LYS A 173     -63.513 -17.545 -13.272  1.00  0.00           O  
ATOM   2717  CB  LYS A 173     -61.728 -19.998 -14.545  1.00  0.00           C  
ATOM   2718  CG  LYS A 173     -61.875 -21.462 -14.936  1.00  0.00           C  
ATOM   2719  CD  LYS A 173     -60.672 -22.277 -14.486  1.00  0.00           C  
ATOM   2720  CE  LYS A 173     -60.810 -23.739 -14.887  1.00  0.00           C  
ATOM   2721  NZ  LYS A 173     -59.623 -24.541 -14.487  1.00  0.00           N  
ATOM   2722  H   LYS A 173     -62.144 -19.308 -17.004  1.00  0.00           H  
ATOM   2723  HA  LYS A 173     -63.827 -19.591 -14.697  1.00  0.00           H  
ATOM   2724 1HB  LYS A 173     -60.801 -19.626 -14.982  1.00  0.00           H  
ATOM   2725 2HB  LYS A 173     -61.622 -19.950 -13.461  1.00  0.00           H  
ATOM   2726 1HG  LYS A 173     -62.774 -21.874 -14.477  1.00  0.00           H  
ATOM   2727 2HG  LYS A 173     -61.972 -21.542 -16.019  1.00  0.00           H  
ATOM   2728 1HD  LYS A 173     -59.766 -21.870 -14.937  1.00  0.00           H  
ATOM   2729 2HD  LYS A 173     -60.576 -22.216 -13.402  1.00  0.00           H  
ATOM   2730 1HE  LYS A 173     -61.696 -24.163 -14.415  1.00  0.00           H  
ATOM   2731 2HE  LYS A 173     -60.933 -23.809 -15.968  1.00  0.00           H  
ATOM   2732 1HZ  LYS A 173     -59.754 -25.502 -14.771  1.00  0.00           H  
ATOM   2733 2HZ  LYS A 173     -58.797 -24.168 -14.934  1.00  0.00           H  
ATOM   2734 3HZ  LYS A 173     -59.510 -24.499 -13.484  1.00  0.00           H  
ATOM   2735  N   GLU A 174     -61.960 -16.893 -14.828  1.00  0.00           N  
ATOM   2736  CA  GLU A 174     -61.801 -15.569 -14.239  1.00  0.00           C  
ATOM   2737  C   GLU A 174     -63.105 -14.785 -14.283  1.00  0.00           C  
ATOM   2738  O   GLU A 174     -63.465 -14.106 -13.322  1.00  0.00           O  
ATOM   2739  CB  GLU A 174     -60.702 -14.791 -14.967  1.00  0.00           C  
ATOM   2740  CG  GLU A 174     -59.296 -15.325 -14.739  1.00  0.00           C  
ATOM   2741  CD  GLU A 174     -58.846 -15.198 -13.310  1.00  0.00           C  
ATOM   2742  OE1 GLU A 174     -58.718 -14.092 -12.844  1.00  0.00           O  
ATOM   2743  OE2 GLU A 174     -58.631 -16.209 -12.684  1.00  0.00           O  
ATOM   2744  H   GLU A 174     -61.439 -17.174 -15.647  1.00  0.00           H  
ATOM   2745  HA  GLU A 174     -61.511 -15.688 -13.195  1.00  0.00           H  
ATOM   2746 1HB  GLU A 174     -60.896 -14.805 -16.040  1.00  0.00           H  
ATOM   2747 2HB  GLU A 174     -60.721 -13.749 -14.646  1.00  0.00           H  
ATOM   2748 1HG  GLU A 174     -59.267 -16.377 -15.025  1.00  0.00           H  
ATOM   2749 2HG  GLU A 174     -58.604 -14.784 -15.382  1.00  0.00           H  
ATOM   2750  N   ALA A 175     -63.783 -14.920 -15.441  1.00  0.00           N  
ATOM   2751  CA  ALA A 175     -65.051 -14.221 -15.612  1.00  0.00           C  
ATOM   2752  C   ALA A 175     -66.082 -14.693 -14.593  1.00  0.00           C  
ATOM   2753  O   ALA A 175     -66.825 -13.890 -14.030  1.00  0.00           O  
ATOM   2754  CB  ALA A 175     -65.578 -14.416 -17.026  1.00  0.00           C  
ATOM   2755  H   ALA A 175     -63.399 -15.503 -16.171  1.00  0.00           H  
ATOM   2756  HA  ALA A 175     -64.878 -13.158 -15.443  1.00  0.00           H  
ATOM   2757 1HB  ALA A 175     -66.525 -13.889 -17.138  1.00  0.00           H  
ATOM   2758 2HB  ALA A 175     -64.856 -14.021 -17.741  1.00  0.00           H  
ATOM   2759 3HB  ALA A 175     -65.730 -15.478 -17.214  1.00  0.00           H  
ATOM   2760  N   ALA A 176     -66.079 -16.027 -14.395  1.00  0.00           N  
ATOM   2761  CA  ALA A 176     -67.017 -16.609 -13.443  1.00  0.00           C  
ATOM   2762  C   ALA A 176     -66.838 -16.008 -12.055  1.00  0.00           C  
ATOM   2763  O   ALA A 176     -67.811 -15.652 -11.392  1.00  0.00           O  
ATOM   2764  CB  ALA A 176     -66.850 -18.120 -13.391  1.00  0.00           C  
ATOM   2765  H   ALA A 176     -65.426 -16.599 -14.911  1.00  0.00           H  
ATOM   2766  HA  ALA A 176     -68.028 -16.377 -13.779  1.00  0.00           H  
ATOM   2767 1HB  ALA A 176     -67.557 -18.541 -12.676  1.00  0.00           H  
ATOM   2768 2HB  ALA A 176     -67.039 -18.542 -14.379  1.00  0.00           H  
ATOM   2769 3HB  ALA A 176     -65.834 -18.363 -13.082  1.00  0.00           H  
ATOM   2770  N   LYS A 177     -65.619 -15.882 -11.589  1.00  0.00           N  
ATOM   2771  CA  LYS A 177     -65.448 -15.425 -10.216  1.00  0.00           C  
ATOM   2772  C   LYS A 177     -66.171 -14.093  -9.956  1.00  0.00           C  
ATOM   2773  O   LYS A 177     -66.661 -13.846  -8.855  1.00  0.00           O  
ATOM   2774  CB  LYS A 177     -63.960 -15.289  -9.891  1.00  0.00           C  
ATOM   2775  CG  LYS A 177     -63.217 -16.614  -9.776  1.00  0.00           C  
ATOM   2776  CD  LYS A 177     -61.743 -16.396  -9.470  1.00  0.00           C  
ATOM   2777  CE  LYS A 177     -60.998 -17.718  -9.363  1.00  0.00           C  
ATOM   2778  NZ  LYS A 177     -59.546 -17.520  -9.101  1.00  0.00           N  
ATOM   2779  H   LYS A 177     -64.837 -16.103 -12.189  1.00  0.00           H  
ATOM   2780  HA  LYS A 177     -65.884 -16.168  -9.547  1.00  0.00           H  
ATOM   2781 1HB  LYS A 177     -63.471 -14.698 -10.666  1.00  0.00           H  
ATOM   2782 2HB  LYS A 177     -63.840 -14.756  -8.948  1.00  0.00           H  
ATOM   2783 1HG  LYS A 177     -63.661 -17.212  -8.979  1.00  0.00           H  
ATOM   2784 2HG  LYS A 177     -63.307 -17.164 -10.712  1.00  0.00           H  
ATOM   2785 1HD  LYS A 177     -61.291 -15.797 -10.261  1.00  0.00           H  
ATOM   2786 2HD  LYS A 177     -61.643 -15.857  -8.528  1.00  0.00           H  
ATOM   2787 1HE  LYS A 177     -61.422 -18.311  -8.554  1.00  0.00           H  
ATOM   2788 2HE  LYS A 177     -61.113 -18.277 -10.292  1.00  0.00           H  
ATOM   2789 1HZ  LYS A 177     -59.089 -18.418  -9.038  1.00  0.00           H  
ATOM   2790 2HZ  LYS A 177     -59.137 -16.987  -9.856  1.00  0.00           H  
ATOM   2791 3HZ  LYS A 177     -59.426 -17.020  -8.232  1.00  0.00           H  
ATOM   2792  N   LYS A 178     -66.233 -13.238 -10.975  1.00  0.00           N  
ATOM   2793  CA  LYS A 178     -66.742 -11.874 -10.815  1.00  0.00           C  
ATOM   2794  C   LYS A 178     -68.247 -11.794 -10.584  1.00  0.00           C  
ATOM   2795  O   LYS A 178     -68.725 -10.947  -9.829  1.00  0.00           O  
ATOM   2796  CB  LYS A 178     -66.374 -11.038 -12.042  1.00  0.00           C  
ATOM   2797  CG  LYS A 178     -66.783  -9.574 -11.951  1.00  0.00           C  
ATOM   2798  CD  LYS A 178     -66.286  -8.785 -13.154  1.00  0.00           C  
ATOM   2799  CE  LYS A 178     -66.611  -7.305 -13.019  1.00  0.00           C  
ATOM   2800  NZ  LYS A 178     -68.078  -7.055 -13.017  1.00  0.00           N  
ATOM   2801  H   LYS A 178     -65.921 -13.537 -11.888  1.00  0.00           H  
ATOM   2802  HA  LYS A 178     -66.271 -11.430  -9.937  1.00  0.00           H  
ATOM   2803 1HB  LYS A 178     -65.295 -11.074 -12.197  1.00  0.00           H  
ATOM   2804 2HB  LYS A 178     -66.847 -11.463 -12.927  1.00  0.00           H  
ATOM   2805 1HG  LYS A 178     -67.871  -9.502 -11.905  1.00  0.00           H  
ATOM   2806 2HG  LYS A 178     -66.369  -9.136 -11.044  1.00  0.00           H  
ATOM   2807 1HD  LYS A 178     -65.205  -8.905 -13.246  1.00  0.00           H  
ATOM   2808 2HD  LYS A 178     -66.754  -9.169 -14.060  1.00  0.00           H  
ATOM   2809 1HE  LYS A 178     -66.188  -6.923 -12.091  1.00  0.00           H  
ATOM   2810 2HE  LYS A 178     -66.164  -6.757 -13.848  1.00  0.00           H  
ATOM   2811 1HZ  LYS A 178     -68.251  -6.064 -12.926  1.00  0.00           H  
ATOM   2812 2HZ  LYS A 178     -68.478  -7.389 -13.882  1.00  0.00           H  
ATOM   2813 3HZ  LYS A 178     -68.502  -7.543 -12.240  1.00  0.00           H  
ATOM   2814  N   THR A 179     -69.002 -12.679 -11.234  1.00  0.00           N  
ATOM   2815  CA  THR A 179     -70.450 -12.499 -11.330  1.00  0.00           C  
ATOM   2816  C   THR A 179     -71.208 -13.772 -10.993  1.00  0.00           C  
ATOM   2817  O   THR A 179     -70.682 -14.876 -11.134  1.00  0.00           O  
ATOM   2818  CB  THR A 179     -70.853 -12.024 -12.738  1.00  0.00           C  
ATOM   2819  OG1 THR A 179     -72.256 -11.728 -12.761  1.00  0.00           O  
ATOM   2820  CG2 THR A 179     -70.548 -13.098 -13.771  1.00  0.00           C  
ATOM   2821  H   THR A 179     -68.561 -13.480 -11.663  1.00  0.00           H  
ATOM   2822  HA  THR A 179     -70.752 -11.737 -10.611  1.00  0.00           H  
ATOM   2823  HB  THR A 179     -70.301 -11.119 -12.989  1.00  0.00           H  
ATOM   2824  HG1 THR A 179     -72.406 -10.860 -12.380  1.00  0.00           H  
ATOM   2825 1HG2 THR A 179     -70.839 -12.744 -14.760  1.00  0.00           H  
ATOM   2826 2HG2 THR A 179     -69.480 -13.316 -13.763  1.00  0.00           H  
ATOM   2827 3HG2 THR A 179     -71.105 -14.002 -13.531  1.00  0.00           H  
ATOM   2828  N   SER A 180     -72.448 -13.604 -10.547  1.00  0.00           N  
ATOM   2829  CA  SER A 180     -73.331 -14.730 -10.279  1.00  0.00           C  
ATOM   2830  C   SER A 180     -74.532 -14.722 -11.215  1.00  0.00           C  
ATOM   2831  O   SER A 180     -75.491 -15.467 -11.015  1.00  0.00           O  
ATOM   2832  CB  SER A 180     -73.800 -14.693  -8.838  1.00  0.00           C  
ATOM   2833  OG  SER A 180     -74.513 -13.516  -8.572  1.00  0.00           O  
ATOM   2834  H   SER A 180     -72.792 -12.668 -10.389  1.00  0.00           H  
ATOM   2835  HA  SER A 180     -72.774 -15.653 -10.444  1.00  0.00           H  
ATOM   2836 1HB  SER A 180     -74.433 -15.558  -8.639  1.00  0.00           H  
ATOM   2837 2HB  SER A 180     -72.940 -14.757  -8.173  1.00  0.00           H  
ATOM   2838  HG  SER A 180     -74.774 -13.567  -7.649  1.00  0.00           H  
ATOM   2839  N   ASP A 181     -74.477 -13.876 -12.239  1.00  0.00           N  
ATOM   2840  CA  ASP A 181     -75.575 -13.757 -13.190  1.00  0.00           C  
ATOM   2841  C   ASP A 181     -75.610 -14.958 -14.131  1.00  0.00           C  
ATOM   2842  O   ASP A 181     -74.674 -15.186 -14.897  1.00  0.00           O  
ATOM   2843  CB  ASP A 181     -75.447 -12.465 -14.001  1.00  0.00           C  
ATOM   2844  CG  ASP A 181     -75.688 -11.215 -13.165  1.00  0.00           C  
ATOM   2845  OD1 ASP A 181     -76.232 -11.336 -12.093  1.00  0.00           O  
ATOM   2846  OD2 ASP A 181     -75.325 -10.151 -13.607  1.00  0.00           O  
ATOM   2847  H   ASP A 181     -73.655 -13.302 -12.361  1.00  0.00           H  
ATOM   2848  HA  ASP A 181     -76.513 -13.728 -12.634  1.00  0.00           H  
ATOM   2849 1HB  ASP A 181     -74.450 -12.406 -14.437  1.00  0.00           H  
ATOM   2850 2HB  ASP A 181     -76.164 -12.478 -14.823  1.00  0.00           H  
ATOM   2851  N   PRO A 182     -76.696 -15.724 -14.068  1.00  0.00           N  
ATOM   2852  CA  PRO A 182     -76.772 -16.997 -14.776  1.00  0.00           C  
ATOM   2853  C   PRO A 182     -76.560 -16.821 -16.288  1.00  0.00           C  
ATOM   2854  O   PRO A 182     -75.916 -17.647 -16.935  1.00  0.00           O  
ATOM   2855  CB  PRO A 182     -78.192 -17.476 -14.457  1.00  0.00           C  
ATOM   2856  CG  PRO A 182     -78.501 -16.849 -13.140  1.00  0.00           C  
ATOM   2857  CD  PRO A 182     -77.874 -15.482 -13.219  1.00  0.00           C  
ATOM   2858  HA  PRO A 182     -76.021 -17.686 -14.363  1.00  0.00           H  
ATOM   2859 1HB  PRO A 182     -78.883 -17.161 -15.252  1.00  0.00           H  
ATOM   2860 2HB  PRO A 182     -78.220 -18.575 -14.423  1.00  0.00           H  
ATOM   2861 1HG  PRO A 182     -79.590 -16.807 -12.986  1.00  0.00           H  
ATOM   2862 2HG  PRO A 182     -78.088 -17.458 -12.323  1.00  0.00           H  
ATOM   2863 1HD  PRO A 182     -78.579 -14.781 -13.689  1.00  0.00           H  
ATOM   2864 2HD  PRO A 182     -77.605 -15.143 -12.208  1.00  0.00           H  
ATOM   2865  N   GLU A 183     -77.104 -15.738 -16.850  1.00  0.00           N  
ATOM   2866  CA  GLU A 183     -76.911 -15.410 -18.257  1.00  0.00           C  
ATOM   2867  C   GLU A 183     -75.432 -15.254 -18.588  1.00  0.00           C  
ATOM   2868  O   GLU A 183     -74.948 -15.797 -19.581  1.00  0.00           O  
ATOM   2869  CB  GLU A 183     -77.661 -14.124 -18.613  1.00  0.00           C  
ATOM   2870  CG  GLU A 183     -79.178 -14.247 -18.561  1.00  0.00           C  
ATOM   2871  CD  GLU A 183     -79.727 -14.123 -17.167  1.00  0.00           C  
ATOM   2872  OE1 GLU A 183     -78.954 -13.935 -16.258  1.00  0.00           O  
ATOM   2873  OE2 GLU A 183     -80.922 -14.216 -17.010  1.00  0.00           O  
ATOM   2874  H   GLU A 183     -77.671 -15.122 -16.284  1.00  0.00           H  
ATOM   2875  HA  GLU A 183     -77.310 -16.226 -18.861  1.00  0.00           H  
ATOM   2876 1HB  GLU A 183     -77.366 -13.329 -17.928  1.00  0.00           H  
ATOM   2877 2HB  GLU A 183     -77.386 -13.809 -19.619  1.00  0.00           H  
ATOM   2878 1HG  GLU A 183     -79.616 -13.466 -19.182  1.00  0.00           H  
ATOM   2879 2HG  GLU A 183     -79.469 -15.210 -18.977  1.00  0.00           H  
ATOM   2880  N   LYS A 184     -74.718 -14.511 -17.750  1.00  0.00           N  
ATOM   2881  CA  LYS A 184     -73.292 -14.283 -17.952  1.00  0.00           C  
ATOM   2882  C   LYS A 184     -72.526 -15.599 -17.998  1.00  0.00           C  
ATOM   2883  O   LYS A 184     -71.696 -15.815 -18.882  1.00  0.00           O  
ATOM   2884  CB  LYS A 184     -72.730 -13.386 -16.847  1.00  0.00           C  
ATOM   2885  CG  LYS A 184     -73.178 -11.933 -16.928  1.00  0.00           C  
ATOM   2886  CD  LYS A 184     -72.516 -11.090 -15.849  1.00  0.00           C  
ATOM   2887  CE  LYS A 184     -72.866  -9.617 -16.004  1.00  0.00           C  
ATOM   2888  NZ  LYS A 184     -74.313  -9.362 -15.771  1.00  0.00           N  
ATOM   2889  H   LYS A 184     -75.175 -14.092 -16.952  1.00  0.00           H  
ATOM   2890  HA  LYS A 184     -73.154 -13.782 -18.911  1.00  0.00           H  
ATOM   2891 1HB  LYS A 184     -73.032 -13.775 -15.874  1.00  0.00           H  
ATOM   2892 2HB  LYS A 184     -71.641 -13.404 -16.883  1.00  0.00           H  
ATOM   2893 1HG  LYS A 184     -72.918 -11.526 -17.906  1.00  0.00           H  
ATOM   2894 2HG  LYS A 184     -74.259 -11.878 -16.808  1.00  0.00           H  
ATOM   2895 1HD  LYS A 184     -72.844 -11.432 -14.867  1.00  0.00           H  
ATOM   2896 2HD  LYS A 184     -71.433 -11.204 -15.911  1.00  0.00           H  
ATOM   2897 1HE  LYS A 184     -72.287  -9.029 -15.292  1.00  0.00           H  
ATOM   2898 2HE  LYS A 184     -72.608  -9.285 -17.010  1.00  0.00           H  
ATOM   2899 1HZ  LYS A 184     -74.504  -8.376 -15.883  1.00  0.00           H  
ATOM   2900 2HZ  LYS A 184     -74.860  -9.888 -16.439  1.00  0.00           H  
ATOM   2901 3HZ  LYS A 184     -74.560  -9.647 -14.835  1.00  0.00           H  
ATOM   2902  N   LEU A 185     -72.850 -16.453 -17.006  1.00  0.00           N  
ATOM   2903  CA  LEU A 185     -72.187 -17.750 -16.937  1.00  0.00           C  
ATOM   2904  C   LEU A 185     -72.483 -18.586 -18.175  1.00  0.00           C  
ATOM   2905  O   LEU A 185     -71.597 -19.249 -18.715  1.00  0.00           O  
ATOM   2906  CB  LEU A 185     -72.635 -18.508 -15.681  1.00  0.00           C  
ATOM   2907  CG  LEU A 185     -72.150 -17.929 -14.346  1.00  0.00           C  
ATOM   2908  CD1 LEU A 185     -72.820 -18.670 -13.197  1.00  0.00           C  
ATOM   2909  CD2 LEU A 185     -70.635 -18.044 -14.263  1.00  0.00           C  
ATOM   2910  H   LEU A 185     -73.547 -16.178 -16.329  1.00  0.00           H  
ATOM   2911  HA  LEU A 185     -71.111 -17.586 -16.883  1.00  0.00           H  
ATOM   2912 1HB  LEU A 185     -73.723 -18.528 -15.658  1.00  0.00           H  
ATOM   2913 2HB  LEU A 185     -72.275 -19.534 -15.748  1.00  0.00           H  
ATOM   2914  HG  LEU A 185     -72.439 -16.879 -14.279  1.00  0.00           H  
ATOM   2915 1HD1 LEU A 185     -72.475 -18.259 -12.248  1.00  0.00           H  
ATOM   2916 2HD1 LEU A 185     -73.901 -18.555 -13.271  1.00  0.00           H  
ATOM   2917 3HD1 LEU A 185     -72.562 -19.728 -13.248  1.00  0.00           H  
ATOM   2918 1HD2 LEU A 185     -70.291 -17.631 -13.314  1.00  0.00           H  
ATOM   2919 2HD2 LEU A 185     -70.346 -19.093 -14.329  1.00  0.00           H  
ATOM   2920 3HD2 LEU A 185     -70.182 -17.490 -15.085  1.00  0.00           H  
ATOM   2921  N   GLU A 186     -73.766 -18.516 -18.585  1.00  0.00           N  
ATOM   2922  CA  GLU A 186     -74.180 -19.271 -19.763  1.00  0.00           C  
ATOM   2923  C   GLU A 186     -73.432 -18.808 -21.005  1.00  0.00           C  
ATOM   2924  O   GLU A 186     -73.012 -19.622 -21.828  1.00  0.00           O  
ATOM   2925  CB  GLU A 186     -75.688 -19.130 -19.984  1.00  0.00           C  
ATOM   2926  CG  GLU A 186     -76.544 -19.842 -18.945  1.00  0.00           C  
ATOM   2927  CD  GLU A 186     -78.017 -19.616 -19.148  1.00  0.00           C  
ATOM   2928  OE1 GLU A 186     -78.368 -18.837 -20.000  1.00  0.00           O  
ATOM   2929  OE2 GLU A 186     -78.792 -20.225 -18.448  1.00  0.00           O  
ATOM   2930  H   GLU A 186     -74.417 -17.942 -18.069  1.00  0.00           H  
ATOM   2931  HA  GLU A 186     -73.948 -20.323 -19.599  1.00  0.00           H  
ATOM   2932 1HB  GLU A 186     -75.961 -18.075 -19.976  1.00  0.00           H  
ATOM   2933 2HB  GLU A 186     -75.951 -19.529 -20.963  1.00  0.00           H  
ATOM   2934 1HG  GLU A 186     -76.342 -20.911 -18.993  1.00  0.00           H  
ATOM   2935 2HG  GLU A 186     -76.261 -19.491 -17.954  1.00  0.00           H  
ATOM   2936  N   LYS A 187     -73.291 -17.469 -21.089  1.00  0.00           N  
ATOM   2937  CA  LYS A 187     -72.591 -16.895 -22.232  1.00  0.00           C  
ATOM   2938  C   LYS A 187     -71.142 -17.362 -22.282  1.00  0.00           C  
ATOM   2939  O   LYS A 187     -70.617 -17.676 -23.350  1.00  0.00           O  
ATOM   2940  CB  LYS A 187     -72.650 -15.368 -22.184  1.00  0.00           C  
ATOM   2941  CG  LYS A 187     -74.037 -14.784 -22.416  1.00  0.00           C  
ATOM   2942  CD  LYS A 187     -74.512 -15.039 -23.839  1.00  0.00           C  
ATOM   2943  CE  LYS A 187     -75.865 -14.392 -24.095  1.00  0.00           C  
ATOM   2944  NZ  LYS A 187     -76.358 -14.659 -25.474  1.00  0.00           N  
ATOM   2945  H   LYS A 187     -73.675 -16.887 -20.358  1.00  0.00           H  
ATOM   2946  HA  LYS A 187     -73.082 -17.235 -23.145  1.00  0.00           H  
ATOM   2947 1HB  LYS A 187     -72.299 -15.020 -21.212  1.00  0.00           H  
ATOM   2948 2HB  LYS A 187     -71.982 -14.954 -22.940  1.00  0.00           H  
ATOM   2949 1HG  LYS A 187     -74.744 -15.236 -21.720  1.00  0.00           H  
ATOM   2950 2HG  LYS A 187     -74.014 -13.710 -22.237  1.00  0.00           H  
ATOM   2951 1HD  LYS A 187     -73.785 -14.633 -24.544  1.00  0.00           H  
ATOM   2952 2HD  LYS A 187     -74.596 -16.112 -24.008  1.00  0.00           H  
ATOM   2953 1HE  LYS A 187     -76.593 -14.776 -23.382  1.00  0.00           H  
ATOM   2954 2HE  LYS A 187     -75.786 -13.314 -23.954  1.00  0.00           H  
ATOM   2955 1HZ  LYS A 187     -77.255 -14.213 -25.604  1.00  0.00           H  
ATOM   2956 2HZ  LYS A 187     -75.699 -14.289 -26.145  1.00  0.00           H  
ATOM   2957 3HZ  LYS A 187     -76.454 -15.655 -25.611  1.00  0.00           H  
ATOM   2958  N   LEU A 188     -70.537 -17.388 -21.076  1.00  0.00           N  
ATOM   2959  CA  LEU A 188     -69.148 -17.818 -20.984  1.00  0.00           C  
ATOM   2960  C   LEU A 188     -68.986 -19.262 -21.443  1.00  0.00           C  
ATOM   2961  O   LEU A 188     -68.029 -19.597 -22.142  1.00  0.00           O  
ATOM   2962  CB  LEU A 188     -68.643 -17.673 -19.543  1.00  0.00           C  
ATOM   2963  CG  LEU A 188     -68.474 -16.234 -19.039  1.00  0.00           C  
ATOM   2964  CD1 LEU A 188     -68.149 -16.251 -17.551  1.00  0.00           C  
ATOM   2965  CD2 LEU A 188     -67.374 -15.544 -19.831  1.00  0.00           C  
ATOM   2966  H   LEU A 188     -71.060 -17.109 -20.258  1.00  0.00           H  
ATOM   2967  HA  LEU A 188     -68.546 -17.182 -21.632  1.00  0.00           H  
ATOM   2968 1HB  LEU A 188     -69.342 -18.177 -18.878  1.00  0.00           H  
ATOM   2969 2HB  LEU A 188     -67.675 -18.168 -19.462  1.00  0.00           H  
ATOM   2970  HG  LEU A 188     -69.411 -15.690 -19.169  1.00  0.00           H  
ATOM   2971 1HD1 LEU A 188     -68.029 -15.228 -17.193  1.00  0.00           H  
ATOM   2972 2HD1 LEU A 188     -68.961 -16.733 -17.007  1.00  0.00           H  
ATOM   2973 3HD1 LEU A 188     -67.224 -16.803 -17.388  1.00  0.00           H  
ATOM   2974 1HD2 LEU A 188     -67.255 -14.520 -19.473  1.00  0.00           H  
ATOM   2975 2HD2 LEU A 188     -66.437 -16.085 -19.701  1.00  0.00           H  
ATOM   2976 3HD2 LEU A 188     -67.641 -15.530 -20.888  1.00  0.00           H  
ATOM   2977  N   GLY A 189     -69.965 -20.083 -21.013  1.00  0.00           N  
ATOM   2978  CA  GLY A 189     -69.930 -21.492 -21.383  1.00  0.00           C  
ATOM   2979  C   GLY A 189     -70.021 -21.667 -22.894  1.00  0.00           C  
ATOM   2980  O   GLY A 189     -69.320 -22.495 -23.476  1.00  0.00           O  
ATOM   2981  H   GLY A 189     -70.708 -19.706 -20.441  1.00  0.00           H  
ATOM   2982 1HA  GLY A 189     -69.006 -21.941 -21.016  1.00  0.00           H  
ATOM   2983 2HA  GLY A 189     -70.755 -22.015 -20.902  1.00  0.00           H  
ATOM   2984  N   GLU A 190     -70.916 -20.847 -23.483  1.00  0.00           N  
ATOM   2985  CA  GLU A 190     -71.099 -20.913 -24.928  1.00  0.00           C  
ATOM   2986  C   GLU A 190     -69.815 -20.551 -25.663  1.00  0.00           C  
ATOM   2987  O   GLU A 190     -69.456 -21.186 -26.655  1.00  0.00           O  
ATOM   2988  CB  GLU A 190     -72.230 -19.978 -25.364  1.00  0.00           C  
ATOM   2989  CG  GLU A 190     -73.619 -20.429 -24.937  1.00  0.00           C  
ATOM   2990  CD  GLU A 190     -74.694 -19.449 -25.314  1.00  0.00           C  
ATOM   2991  OE1 GLU A 190     -74.365 -18.390 -25.792  1.00  0.00           O  
ATOM   2992  OE2 GLU A 190     -75.847 -19.759 -25.123  1.00  0.00           O  
ATOM   2993  H   GLU A 190     -71.443 -20.202 -22.912  1.00  0.00           H  
ATOM   2994  HA  GLU A 190     -71.368 -21.935 -25.196  1.00  0.00           H  
ATOM   2995 1HB  GLU A 190     -72.059 -18.984 -24.952  1.00  0.00           H  
ATOM   2996 2HB  GLU A 190     -72.227 -19.887 -26.451  1.00  0.00           H  
ATOM   2997 1HG  GLU A 190     -73.838 -21.389 -25.405  1.00  0.00           H  
ATOM   2998 2HG  GLU A 190     -73.627 -20.573 -23.858  1.00  0.00           H  
ATOM   2999  N   VAL A 191     -69.155 -19.506 -25.124  1.00  0.00           N  
ATOM   3000  CA  VAL A 191     -67.907 -19.058 -25.734  1.00  0.00           C  
ATOM   3001  C   VAL A 191     -66.849 -20.152 -25.686  1.00  0.00           C  
ATOM   3002  O   VAL A 191     -66.116 -20.362 -26.653  1.00  0.00           O  
ATOM   3003  CB  VAL A 191     -67.379 -17.804 -25.012  1.00  0.00           C  
ATOM   3004  CG1 VAL A 191     -65.985 -17.452 -25.509  1.00  0.00           C  
ATOM   3005  CG2 VAL A 191     -68.337 -16.642 -25.224  1.00  0.00           C  
ATOM   3006  H   VAL A 191     -69.537 -19.052 -24.306  1.00  0.00           H  
ATOM   3007  HA  VAL A 191     -68.103 -18.806 -26.777  1.00  0.00           H  
ATOM   3008  HB  VAL A 191     -67.296 -18.018 -23.946  1.00  0.00           H  
ATOM   3009 1HG1 VAL A 191     -65.627 -16.563 -24.988  1.00  0.00           H  
ATOM   3010 2HG1 VAL A 191     -65.308 -18.284 -25.314  1.00  0.00           H  
ATOM   3011 3HG1 VAL A 191     -66.020 -17.254 -26.580  1.00  0.00           H  
ATOM   3012 1HG2 VAL A 191     -67.957 -15.759 -24.711  1.00  0.00           H  
ATOM   3013 2HG2 VAL A 191     -68.424 -16.433 -26.291  1.00  0.00           H  
ATOM   3014 3HG2 VAL A 191     -69.317 -16.901 -24.824  1.00  0.00           H  
ATOM   3015  N   VAL A 192     -66.813 -20.826 -24.519  1.00  0.00           N  
ATOM   3016  CA  VAL A 192     -65.844 -21.901 -24.344  1.00  0.00           C  
ATOM   3017  C   VAL A 192     -66.082 -23.025 -25.344  1.00  0.00           C  
ATOM   3018  O   VAL A 192     -65.138 -23.576 -25.910  1.00  0.00           O  
ATOM   3019  CB  VAL A 192     -65.923 -22.466 -22.913  1.00  0.00           C  
ATOM   3020  CG1 VAL A 192     -65.062 -23.713 -22.785  1.00  0.00           C  
ATOM   3021  CG2 VAL A 192     -65.488 -21.405 -21.914  1.00  0.00           C  
ATOM   3022  H   VAL A 192     -67.460 -20.573 -23.785  1.00  0.00           H  
ATOM   3023  HA  VAL A 192     -64.844 -21.496 -24.506  1.00  0.00           H  
ATOM   3024  HB  VAL A 192     -66.951 -22.762 -22.706  1.00  0.00           H  
ATOM   3025 1HG1 VAL A 192     -65.130 -24.099 -21.767  1.00  0.00           H  
ATOM   3026 2HG1 VAL A 192     -65.413 -24.472 -23.484  1.00  0.00           H  
ATOM   3027 3HG1 VAL A 192     -64.025 -23.465 -23.009  1.00  0.00           H  
ATOM   3028 1HG2 VAL A 192     -65.547 -21.811 -20.904  1.00  0.00           H  
ATOM   3029 2HG2 VAL A 192     -64.462 -21.105 -22.125  1.00  0.00           H  
ATOM   3030 3HG2 VAL A 192     -66.144 -20.538 -21.995  1.00  0.00           H  
ATOM   3031  N   LYS A 193     -67.385 -23.328 -25.523  1.00  0.00           N  
ATOM   3032  CA  LYS A 193     -67.750 -24.387 -26.457  1.00  0.00           C  
ATOM   3033  C   LYS A 193     -67.312 -24.045 -27.876  1.00  0.00           C  
ATOM   3034  O   LYS A 193     -66.816 -24.903 -28.606  1.00  0.00           O  
ATOM   3035  CB  LYS A 193     -69.258 -24.639 -26.418  1.00  0.00           C  
ATOM   3036  CG  LYS A 193     -69.729 -25.774 -27.317  1.00  0.00           C  
ATOM   3037  CD  LYS A 193     -71.223 -26.016 -27.164  1.00  0.00           C  
ATOM   3038  CE  LYS A 193     -71.700 -27.135 -28.079  1.00  0.00           C  
ATOM   3039  NZ  LYS A 193     -73.160 -27.383 -27.940  1.00  0.00           N  
ATOM   3040  H   LYS A 193     -68.085 -22.814 -25.007  1.00  0.00           H  
ATOM   3041  HA  LYS A 193     -67.235 -25.301 -26.161  1.00  0.00           H  
ATOM   3042 1HB  LYS A 193     -69.561 -24.873 -25.397  1.00  0.00           H  
ATOM   3043 2HB  LYS A 193     -69.786 -23.734 -26.717  1.00  0.00           H  
ATOM   3044 1HG  LYS A 193     -69.514 -25.527 -28.358  1.00  0.00           H  
ATOM   3045 2HG  LYS A 193     -69.193 -26.687 -27.061  1.00  0.00           H  
ATOM   3046 1HD  LYS A 193     -71.444 -26.285 -26.130  1.00  0.00           H  
ATOM   3047 2HD  LYS A 193     -71.766 -25.104 -27.408  1.00  0.00           H  
ATOM   3048 1HE  LYS A 193     -71.485 -26.874 -29.115  1.00  0.00           H  
ATOM   3049 2HE  LYS A 193     -71.164 -28.053 -27.841  1.00  0.00           H  
ATOM   3050 1HZ  LYS A 193     -73.436 -28.130 -28.562  1.00  0.00           H  
ATOM   3051 2HZ  LYS A 193     -73.369 -27.645 -26.987  1.00  0.00           H  
ATOM   3052 3HZ  LYS A 193     -73.669 -26.543 -28.177  1.00  0.00           H  
ATOM   3053  N   GLU A 194     -67.524 -22.757 -28.215  1.00  0.00           N  
ATOM   3054  CA  GLU A 194     -67.148 -22.300 -29.548  1.00  0.00           C  
ATOM   3055  C   GLU A 194     -65.649 -22.436 -29.774  1.00  0.00           C  
ATOM   3056  O   GLU A 194     -65.208 -22.845 -30.848  1.00  0.00           O  
ATOM   3057  CB  GLU A 194     -67.574 -20.844 -29.752  1.00  0.00           C  
ATOM   3058  CG  GLU A 194     -69.079 -20.638 -29.857  1.00  0.00           C  
ATOM   3059  CD  GLU A 194     -69.464 -19.190 -29.978  1.00  0.00           C  
ATOM   3060  OE1 GLU A 194     -68.599 -18.354 -29.869  1.00  0.00           O  
ATOM   3061  OE2 GLU A 194     -70.624 -18.919 -30.180  1.00  0.00           O  
ATOM   3062  H   GLU A 194     -67.940 -22.132 -27.538  1.00  0.00           H  
ATOM   3063  HA  GLU A 194     -67.660 -22.920 -30.284  1.00  0.00           H  
ATOM   3064 1HB  GLU A 194     -67.210 -20.238 -28.922  1.00  0.00           H  
ATOM   3065 2HB  GLU A 194     -67.119 -20.457 -30.664  1.00  0.00           H  
ATOM   3066 1HG  GLU A 194     -69.449 -21.174 -30.730  1.00  0.00           H  
ATOM   3067 2HG  GLU A 194     -69.555 -21.063 -28.975  1.00  0.00           H  
ATOM   3068  N   ALA A 195     -64.902 -22.073 -28.711  1.00  0.00           N  
ATOM   3069  CA  ALA A 195     -63.449 -22.158 -28.797  1.00  0.00           C  
ATOM   3070  C   ALA A 195     -62.994 -23.594 -29.018  1.00  0.00           C  
ATOM   3071  O   ALA A 195     -62.086 -23.853 -29.808  1.00  0.00           O  
ATOM   3072  CB  ALA A 195     -62.809 -21.588 -27.540  1.00  0.00           C  
ATOM   3073  H   ALA A 195     -65.364 -21.748 -27.873  1.00  0.00           H  
ATOM   3074  HA  ALA A 195     -63.126 -21.569 -29.656  1.00  0.00           H  
ATOM   3075 1HB  ALA A 195     -61.724 -21.659 -27.619  1.00  0.00           H  
ATOM   3076 2HB  ALA A 195     -63.097 -20.543 -27.427  1.00  0.00           H  
ATOM   3077 3HB  ALA A 195     -63.147 -22.153 -26.672  1.00  0.00           H  
ATOM   3078  N   ALA A 196     -63.670 -24.499 -28.282  1.00  0.00           N  
ATOM   3079  CA  ALA A 196     -63.332 -25.912 -28.402  1.00  0.00           C  
ATOM   3080  C   ALA A 196     -63.576 -26.420 -29.817  1.00  0.00           C  
ATOM   3081  O   ALA A 196     -62.773 -27.179 -30.361  1.00  0.00           O  
ATOM   3082  CB  ALA A 196     -64.130 -26.734 -27.400  1.00  0.00           C  
ATOM   3083  H   ALA A 196     -64.400 -24.181 -27.661  1.00  0.00           H  
ATOM   3084  HA  ALA A 196     -62.270 -26.026 -28.184  1.00  0.00           H  
ATOM   3085 1HB  ALA A 196     -63.866 -27.787 -27.501  1.00  0.00           H  
ATOM   3086 2HB  ALA A 196     -63.901 -26.398 -26.389  1.00  0.00           H  
ATOM   3087 3HB  ALA A 196     -65.194 -26.607 -27.592  1.00  0.00           H  
ATOM   3088  N   LEU A 197     -64.717 -25.960 -30.371  1.00  0.00           N  
ATOM   3089  CA  LEU A 197     -65.069 -26.370 -31.725  1.00  0.00           C  
ATOM   3090  C   LEU A 197     -64.026 -25.900 -32.730  1.00  0.00           C  
ATOM   3091  O   LEU A 197     -63.654 -26.636 -33.644  1.00  0.00           O  
ATOM   3092  CB  LEU A 197     -66.445 -25.811 -32.107  1.00  0.00           C  
ATOM   3093  CG  LEU A 197     -67.641 -26.420 -31.363  1.00  0.00           C  
ATOM   3094  CD1 LEU A 197     -68.904 -25.644 -31.710  1.00  0.00           C  
ATOM   3095  CD2 LEU A 197     -67.779 -27.887 -31.739  1.00  0.00           C  
ATOM   3096  H   LEU A 197     -65.308 -25.340 -29.836  1.00  0.00           H  
ATOM   3097  HA  LEU A 197     -65.111 -27.458 -31.757  1.00  0.00           H  
ATOM   3098 1HB  LEU A 197     -66.449 -24.739 -31.918  1.00  0.00           H  
ATOM   3099 2HB  LEU A 197     -66.602 -25.972 -33.174  1.00  0.00           H  
ATOM   3100  HG  LEU A 197     -67.482 -26.334 -30.288  1.00  0.00           H  
ATOM   3101 1HD1 LEU A 197     -69.754 -26.077 -31.182  1.00  0.00           H  
ATOM   3102 2HD1 LEU A 197     -68.785 -24.602 -31.413  1.00  0.00           H  
ATOM   3103 3HD1 LEU A 197     -69.080 -25.698 -32.784  1.00  0.00           H  
ATOM   3104 1HD2 LEU A 197     -68.628 -28.321 -31.210  1.00  0.00           H  
ATOM   3105 2HD2 LEU A 197     -67.939 -27.974 -32.814  1.00  0.00           H  
ATOM   3106 3HD2 LEU A 197     -66.869 -28.421 -31.464  1.00  0.00           H  
ATOM   3107  N   ALA A 198     -63.582 -24.645 -32.510  1.00  0.00           N  
ATOM   3108  CA  ALA A 198     -62.580 -24.075 -33.401  1.00  0.00           C  
ATOM   3109  C   ALA A 198     -61.284 -24.874 -33.356  1.00  0.00           C  
ATOM   3110  O   ALA A 198     -60.658 -25.118 -34.387  1.00  0.00           O  
ATOM   3111  CB  ALA A 198     -62.318 -22.620 -33.042  1.00  0.00           C  
ATOM   3112  H   ALA A 198     -63.953 -24.122 -31.729  1.00  0.00           H  
ATOM   3113  HA  ALA A 198     -62.967 -24.123 -34.420  1.00  0.00           H  
ATOM   3114 1HB  ALA A 198     -61.567 -22.208 -33.717  1.00  0.00           H  
ATOM   3115 2HB  ALA A 198     -63.242 -22.049 -33.135  1.00  0.00           H  
ATOM   3116 3HB  ALA A 198     -61.956 -22.558 -32.017  1.00  0.00           H  
ATOM   3117  N   ALA A 199     -60.926 -25.260 -32.113  1.00  0.00           N  
ATOM   3118  CA  ALA A 199     -59.704 -26.034 -31.931  1.00  0.00           C  
ATOM   3119  C   ALA A 199     -59.784 -27.368 -32.660  1.00  0.00           C  
ATOM   3120  O   ALA A 199     -58.847 -27.765 -33.353  1.00  0.00           O  
ATOM   3121  CB  ALA A 199     -59.432 -26.256 -30.450  1.00  0.00           C  
ATOM   3122  H   ALA A 199     -61.512 -25.006 -31.331  1.00  0.00           H  
ATOM   3123  HA  ALA A 199     -58.877 -25.467 -32.360  1.00  0.00           H  
ATOM   3124 1HB  ALA A 199     -58.517 -26.836 -30.331  1.00  0.00           H  
ATOM   3125 2HB  ALA A 199     -59.320 -25.293 -29.952  1.00  0.00           H  
ATOM   3126 3HB  ALA A 199     -60.265 -26.798 -30.005  1.00  0.00           H  
ATOM   3127  N   LEU A 200     -60.936 -28.047 -32.481  1.00  0.00           N  
ATOM   3128  CA  LEU A 200     -61.203 -29.392 -33.007  1.00  0.00           C  
ATOM   3129  C   LEU A 200     -61.316 -29.388 -34.523  1.00  0.00           C  
ATOM   3130  O   LEU A 200     -61.014 -30.384 -35.180  1.00  0.00           O  
ATOM   3131  CB  LEU A 200     -62.495 -29.954 -32.400  1.00  0.00           C  
ATOM   3132  CG  LEU A 200     -62.334 -30.711 -31.076  1.00  0.00           C  
ATOM   3133  CD1 LEU A 200     -61.716 -29.787 -30.035  1.00  0.00           C  
ATOM   3134  CD2 LEU A 200     -63.690 -31.224 -30.616  1.00  0.00           C  
ATOM   3135  H   LEU A 200     -61.682 -27.619 -31.950  1.00  0.00           H  
ATOM   3136  HA  LEU A 200     -60.374 -30.042 -32.730  1.00  0.00           H  
ATOM   3137 1HB  LEU A 200     -63.185 -29.130 -32.229  1.00  0.00           H  
ATOM   3138 2HB  LEU A 200     -62.948 -30.637 -33.119  1.00  0.00           H  
ATOM   3139  HG  LEU A 200     -61.656 -31.553 -31.218  1.00  0.00           H  
ATOM   3140 1HD1 LEU A 200     -61.602 -30.325 -29.093  1.00  0.00           H  
ATOM   3141 2HD1 LEU A 200     -60.739 -29.451 -30.381  1.00  0.00           H  
ATOM   3142 3HD1 LEU A 200     -62.365 -28.925 -29.883  1.00  0.00           H  
ATOM   3143 1HD2 LEU A 200     -63.575 -31.763 -29.675  1.00  0.00           H  
ATOM   3144 2HD2 LEU A 200     -64.368 -30.383 -30.472  1.00  0.00           H  
ATOM   3145 3HD2 LEU A 200     -64.100 -31.896 -31.371  1.00  0.00           H  
ATOM   3146  N   ARG A 201     -61.753 -28.264 -35.072  1.00  0.00           N  
ATOM   3147  CA  ARG A 201     -61.922 -28.136 -36.510  1.00  0.00           C  
ATOM   3148  C   ARG A 201     -60.588 -28.332 -37.220  1.00  0.00           C  
ATOM   3149  O   ARG A 201     -60.548 -28.650 -38.409  1.00  0.00           O  
ATOM   3150  CB  ARG A 201     -62.495 -26.772 -36.866  1.00  0.00           C  
ATOM   3151  CG  ARG A 201     -62.690 -26.529 -38.354  1.00  0.00           C  
ATOM   3152  CD  ARG A 201     -63.712 -27.440 -38.930  1.00  0.00           C  
ATOM   3153  NE  ARG A 201     -63.870 -27.242 -40.362  1.00  0.00           N  
ATOM   3154  CZ  ARG A 201     -63.076 -27.791 -41.303  1.00  0.00           C  
ATOM   3155  NH1 ARG A 201     -62.076 -28.567 -40.948  1.00  0.00           N  
ATOM   3156  NH2 ARG A 201     -63.303 -27.549 -42.582  1.00  0.00           N  
ATOM   3157  H   ARG A 201     -61.974 -27.479 -34.477  1.00  0.00           H  
ATOM   3158  HA  ARG A 201     -62.618 -28.904 -36.846  1.00  0.00           H  
ATOM   3159 1HB  ARG A 201     -63.462 -26.647 -36.382  1.00  0.00           H  
ATOM   3160 2HB  ARG A 201     -61.836 -25.991 -36.488  1.00  0.00           H  
ATOM   3161 1HG  ARG A 201     -63.017 -25.502 -38.515  1.00  0.00           H  
ATOM   3162 2HG  ARG A 201     -61.747 -26.696 -38.877  1.00  0.00           H  
ATOM   3163 1HD  ARG A 201     -63.414 -28.475 -38.760  1.00  0.00           H  
ATOM   3164 2HD  ARG A 201     -64.673 -27.256 -38.453  1.00  0.00           H  
ATOM   3165  HE  ARG A 201     -64.629 -26.651 -40.674  1.00  0.00           H  
ATOM   3166 1HH1 ARG A 201     -61.903 -28.752 -39.970  1.00  0.00           H  
ATOM   3167 2HH1 ARG A 201     -61.482 -28.978 -41.652  1.00  0.00           H  
ATOM   3168 1HH2 ARG A 201     -64.072 -26.952 -42.855  1.00  0.00           H  
ATOM   3169 2HH2 ARG A 201     -62.709 -27.960 -43.286  1.00  0.00           H  
ATOM   3170  N   GLY A 202     -59.501 -28.140 -36.481  1.00  0.00           N  
ATOM   3171  CA  GLY A 202     -58.157 -28.252 -37.036  1.00  0.00           C  
ATOM   3172  C   GLY A 202     -57.822 -27.065 -37.931  1.00  0.00           C  
ATOM   3173  O   GLY A 202     -57.361 -27.237 -39.060  1.00  0.00           O  
ATOM   3174  H   GLY A 202     -59.605 -27.908 -35.504  1.00  0.00           H  
ATOM   3175 1HA  GLY A 202     -57.432 -28.311 -36.223  1.00  0.00           H  
ATOM   3176 2HA  GLY A 202     -58.074 -29.175 -37.608  1.00  0.00           H  
ATOM   3177  N   LEU A 203     -58.059 -25.869 -37.411  1.00  0.00           N  
ATOM   3178  CA  LEU A 203     -57.741 -24.627 -38.109  1.00  0.00           C  
ATOM   3179  C   LEU A 203     -56.246 -24.332 -38.095  1.00  0.00           C  
ATOM   3180  O   LEU A 203     -55.530 -24.751 -37.186  1.00  0.00           O  
ATOM   3181  CB  LEU A 203     -58.501 -23.457 -37.471  1.00  0.00           C  
ATOM   3182  CG  LEU A 203     -60.031 -23.536 -37.548  1.00  0.00           C  
ATOM   3183  CD1 LEU A 203     -60.639 -22.368 -36.782  1.00  0.00           C  
ATOM   3184  CD2 LEU A 203     -60.467 -23.520 -39.006  1.00  0.00           C  
ATOM   3185  H   LEU A 203     -58.477 -25.805 -36.494  1.00  0.00           H  
ATOM   3186  HA  LEU A 203     -58.056 -24.724 -39.148  1.00  0.00           H  
ATOM   3187 1HB  LEU A 203     -58.225 -23.397 -36.419  1.00  0.00           H  
ATOM   3188 2HB  LEU A 203     -58.191 -22.534 -37.959  1.00  0.00           H  
ATOM   3189  HG  LEU A 203     -60.372 -24.458 -37.077  1.00  0.00           H  
ATOM   3190 1HD1 LEU A 203     -61.726 -22.424 -36.837  1.00  0.00           H  
ATOM   3191 2HD1 LEU A 203     -60.326 -22.415 -35.739  1.00  0.00           H  
ATOM   3192 3HD1 LEU A 203     -60.301 -21.430 -37.221  1.00  0.00           H  
ATOM   3193 1HD2 LEU A 203     -61.554 -23.577 -39.061  1.00  0.00           H  
ATOM   3194 2HD2 LEU A 203     -60.127 -22.598 -39.477  1.00  0.00           H  
ATOM   3195 3HD2 LEU A 203     -60.032 -24.375 -39.525  1.00  0.00           H  
ATOM   3196  N   PRO A 204     -55.783 -23.608 -39.110  1.00  0.00           N  
ATOM   3197  CA  PRO A 204     -54.383 -23.209 -39.188  1.00  0.00           C  
ATOM   3198  C   PRO A 204     -54.007 -22.310 -38.019  1.00  0.00           C  
ATOM   3199  O   PRO A 204     -54.870 -21.691 -37.397  1.00  0.00           O  
ATOM   3200  CB  PRO A 204     -54.310 -22.461 -40.523  1.00  0.00           C  
ATOM   3201  CG  PRO A 204     -55.482 -22.969 -41.291  1.00  0.00           C  
ATOM   3202  CD  PRO A 204     -56.540 -23.206 -40.247  1.00  0.00           C  
ATOM   3203  HA  PRO A 204     -53.751 -24.109 -39.206  1.00  0.00           H  
ATOM   3204 1HB  PRO A 204     -54.351 -21.376 -40.350  1.00  0.00           H  
ATOM   3205 2HB  PRO A 204     -53.351 -22.671 -41.020  1.00  0.00           H  
ATOM   3206 1HG  PRO A 204     -55.790 -22.231 -42.047  1.00  0.00           H  
ATOM   3207 2HG  PRO A 204     -55.211 -23.886 -41.835  1.00  0.00           H  
ATOM   3208 1HD  PRO A 204     -57.095 -22.273 -40.069  1.00  0.00           H  
ATOM   3209 2HD  PRO A 204     -57.218 -24.003 -40.585  1.00  0.00           H  
ATOM   3210  N   PRO A 205     -52.711 -22.241 -37.724  1.00  0.00           N  
ATOM   3211  CA  PRO A 205     -52.255 -21.643 -36.477  1.00  0.00           C  
ATOM   3212  C   PRO A 205     -52.557 -20.152 -36.424  1.00  0.00           C  
ATOM   3213  O   PRO A 205     -52.890 -19.613 -35.368  1.00  0.00           O  
ATOM   3214  CB  PRO A 205     -50.747 -21.911 -36.501  1.00  0.00           C  
ATOM   3215  CG  PRO A 205     -50.604 -23.115 -37.367  1.00  0.00           C  
ATOM   3216  CD  PRO A 205     -51.653 -22.938 -38.432  1.00  0.00           C  
ATOM   3217  HA  PRO A 205     -52.734 -22.160 -35.632  1.00  0.00           H  
ATOM   3218 1HB  PRO A 205     -50.216 -21.033 -36.899  1.00  0.00           H  
ATOM   3219 2HB  PRO A 205     -50.377 -22.074 -35.478  1.00  0.00           H  
ATOM   3220 1HG  PRO A 205     -49.586 -23.167 -37.781  1.00  0.00           H  
ATOM   3221 2HG  PRO A 205     -50.753 -24.030 -36.774  1.00  0.00           H  
ATOM   3222 1HD  PRO A 205     -51.242 -22.335 -39.256  1.00  0.00           H  
ATOM   3223 2HD  PRO A 205     -51.977 -23.924 -38.797  1.00  0.00           H  
ATOM   3224  N   GLN A 206     -52.449 -19.447 -37.562  1.00  0.00           N  
ATOM   3225  CA  GLN A 206     -52.926 -18.069 -37.533  1.00  0.00           C  
ATOM   3226  C   GLN A 206     -54.422 -18.010 -37.254  1.00  0.00           C  
ATOM   3227  O   GLN A 206     -54.888 -17.165 -36.490  1.00  0.00           O  
ATOM   3228  CB  GLN A 206     -52.613 -17.366 -38.857  1.00  0.00           C  
ATOM   3229  CG  GLN A 206     -51.136 -17.098 -39.086  1.00  0.00           C  
ATOM   3230  CD  GLN A 206     -50.864 -16.477 -40.443  1.00  0.00           C  
ATOM   3231  OE1 GLN A 206     -51.788 -16.214 -41.218  1.00  0.00           O  
ATOM   3232  NE2 GLN A 206     -49.591 -16.240 -40.740  1.00  0.00           N  
ATOM   3233  H   GLN A 206     -52.050 -19.889 -38.378  1.00  0.00           H  
ATOM   3234  HA  GLN A 206     -52.412 -17.542 -36.730  1.00  0.00           H  
ATOM   3235 1HB  GLN A 206     -52.978 -17.973 -39.686  1.00  0.00           H  
ATOM   3236 2HB  GLN A 206     -53.138 -16.412 -38.895  1.00  0.00           H  
ATOM   3237 1HG  GLN A 206     -50.778 -16.412 -38.319  1.00  0.00           H  
ATOM   3238 2HG  GLN A 206     -50.592 -18.041 -39.026  1.00  0.00           H  
ATOM   3239 1HE2 GLN A 206     -49.350 -15.831 -41.621  1.00  0.00           H  
ATOM   3240 2HE2 GLN A 206     -48.873 -16.469 -40.083  1.00  0.00           H  
ATOM   3241  N   GLU A 207     -55.136 -18.948 -37.911  1.00  0.00           N  
ATOM   3242  CA  GLU A 207     -56.582 -19.002 -37.729  1.00  0.00           C  
ATOM   3243  C   GLU A 207     -56.945 -19.295 -36.279  1.00  0.00           C  
ATOM   3244  O   GLU A 207     -57.872 -18.701 -35.728  1.00  0.00           O  
ATOM   3245  CB  GLU A 207     -57.195 -20.064 -38.643  1.00  0.00           C  
ATOM   3246  CG  GLU A 207     -57.103 -19.744 -40.129  1.00  0.00           C  
ATOM   3247  CD  GLU A 207     -55.760 -20.076 -40.716  1.00  0.00           C  
ATOM   3248  OE1 GLU A 207     -54.920 -20.560 -39.995  1.00  0.00           O  
ATOM   3249  OE2 GLU A 207     -55.573 -19.847 -41.888  1.00  0.00           O  
ATOM   3250  H   GLU A 207     -54.656 -19.597 -38.517  1.00  0.00           H  
ATOM   3251  HA  GLU A 207     -57.000 -18.030 -37.993  1.00  0.00           H  
ATOM   3252 1HB  GLU A 207     -56.698 -21.020 -38.475  1.00  0.00           H  
ATOM   3253 2HB  GLU A 207     -58.249 -20.195 -38.394  1.00  0.00           H  
ATOM   3254 1HG  GLU A 207     -57.869 -20.310 -40.660  1.00  0.00           H  
ATOM   3255 2HG  GLU A 207     -57.306 -18.685 -40.275  1.00  0.00           H  
ATOM   3256  N   ALA A 208     -56.166 -20.236 -35.704  1.00  0.00           N  
ATOM   3257  CA  ALA A 208     -56.409 -20.609 -34.315  1.00  0.00           C  
ATOM   3258  C   ALA A 208     -56.203 -19.424 -33.381  1.00  0.00           C  
ATOM   3259  O   ALA A 208     -56.976 -19.217 -32.446  1.00  0.00           O  
ATOM   3260  CB  ALA A 208     -55.502 -21.763 -33.911  1.00  0.00           C  
ATOM   3261  H   ALA A 208     -55.430 -20.664 -36.247  1.00  0.00           H  
ATOM   3262  HA  ALA A 208     -57.447 -20.928 -34.226  1.00  0.00           H  
ATOM   3263 1HB  ALA A 208     -55.695 -22.030 -32.872  1.00  0.00           H  
ATOM   3264 2HB  ALA A 208     -55.702 -22.623 -34.550  1.00  0.00           H  
ATOM   3265 3HB  ALA A 208     -54.461 -21.464 -34.022  1.00  0.00           H  
ATOM   3266  N   LEU A 209     -55.128 -18.669 -33.689  1.00  0.00           N  
ATOM   3267  CA  LEU A 209     -54.819 -17.501 -32.873  1.00  0.00           C  
ATOM   3268  C   LEU A 209     -55.945 -16.475 -32.930  1.00  0.00           C  
ATOM   3269  O   LEU A 209     -56.309 -15.882 -31.915  1.00  0.00           O  
ATOM   3270  CB  LEU A 209     -53.508 -16.858 -33.344  1.00  0.00           C  
ATOM   3271  CG  LEU A 209     -53.009 -15.675 -32.505  1.00  0.00           C  
ATOM   3272  CD1 LEU A 209     -51.496 -15.561 -32.636  1.00  0.00           C  
ATOM   3273  CD2 LEU A 209     -53.696 -14.399 -32.968  1.00  0.00           C  
ATOM   3274  H   LEU A 209     -54.556 -18.927 -34.480  1.00  0.00           H  
ATOM   3275  HA  LEU A 209     -54.700 -17.823 -31.839  1.00  0.00           H  
ATOM   3276 1HB  LEU A 209     -52.729 -17.618 -33.341  1.00  0.00           H  
ATOM   3277 2HB  LEU A 209     -53.641 -16.507 -34.367  1.00  0.00           H  
ATOM   3278  HG  LEU A 209     -53.240 -15.851 -31.454  1.00  0.00           H  
ATOM   3279 1HD1 LEU A 209     -51.142 -14.720 -32.040  1.00  0.00           H  
ATOM   3280 2HD1 LEU A 209     -51.030 -16.480 -32.280  1.00  0.00           H  
ATOM   3281 3HD1 LEU A 209     -51.233 -15.401 -33.681  1.00  0.00           H  
ATOM   3282 1HD2 LEU A 209     -53.342 -13.558 -32.371  1.00  0.00           H  
ATOM   3283 2HD2 LEU A 209     -53.465 -14.221 -34.018  1.00  0.00           H  
ATOM   3284 3HD2 LEU A 209     -54.774 -14.501 -32.846  1.00  0.00           H  
ATOM   3285  N   ARG A 210     -56.465 -16.306 -34.163  1.00  0.00           N  
ATOM   3286  CA  ARG A 210     -57.551 -15.354 -34.355  1.00  0.00           C  
ATOM   3287  C   ARG A 210     -58.782 -15.752 -33.552  1.00  0.00           C  
ATOM   3288  O   ARG A 210     -59.443 -14.906 -32.949  1.00  0.00           O  
ATOM   3289  CB  ARG A 210     -57.921 -15.253 -35.827  1.00  0.00           C  
ATOM   3290  CG  ARG A 210     -56.886 -14.562 -36.701  1.00  0.00           C  
ATOM   3291  CD  ARG A 210     -57.292 -14.553 -38.130  1.00  0.00           C  
ATOM   3292  NE  ARG A 210     -56.305 -13.893 -38.969  1.00  0.00           N  
ATOM   3293  CZ  ARG A 210     -56.343 -13.863 -40.316  1.00  0.00           C  
ATOM   3294  NH1 ARG A 210     -57.323 -14.459 -40.959  1.00  0.00           N  
ATOM   3295  NH2 ARG A 210     -55.396 -13.235 -40.990  1.00  0.00           N  
ATOM   3296  H   ARG A 210     -56.091 -16.844 -34.932  1.00  0.00           H  
ATOM   3297  HA  ARG A 210     -57.217 -14.374 -34.013  1.00  0.00           H  
ATOM   3298 1HB  ARG A 210     -58.080 -16.252 -36.231  1.00  0.00           H  
ATOM   3299 2HB  ARG A 210     -58.858 -14.706 -35.930  1.00  0.00           H  
ATOM   3300 1HG  ARG A 210     -56.764 -13.529 -36.373  1.00  0.00           H  
ATOM   3301 2HG  ARG A 210     -55.933 -15.084 -36.618  1.00  0.00           H  
ATOM   3302 1HD  ARG A 210     -57.407 -15.578 -38.481  1.00  0.00           H  
ATOM   3303 2HD  ARG A 210     -58.238 -14.024 -38.236  1.00  0.00           H  
ATOM   3304  HE  ARG A 210     -55.536 -13.423 -38.510  1.00  0.00           H  
ATOM   3305 1HH1 ARG A 210     -58.047 -14.940 -40.444  1.00  0.00           H  
ATOM   3306 2HH1 ARG A 210     -57.351 -14.437 -41.968  1.00  0.00           H  
ATOM   3307 1HH2 ARG A 210     -54.643 -12.777 -40.496  1.00  0.00           H  
ATOM   3308 2HH2 ARG A 210     -55.424 -13.213 -41.999  1.00  0.00           H  
ATOM   3309  N   ALA A 211     -59.045 -17.075 -33.580  1.00  0.00           N  
ATOM   3310  CA  ALA A 211     -60.198 -17.589 -32.850  1.00  0.00           C  
ATOM   3311  C   ALA A 211     -60.061 -17.334 -31.355  1.00  0.00           C  
ATOM   3312  O   ALA A 211     -61.027 -16.963 -30.688  1.00  0.00           O  
ATOM   3313  CB  ALA A 211     -60.374 -19.077 -33.119  1.00  0.00           C  
ATOM   3314  H   ALA A 211     -58.438 -17.686 -34.108  1.00  0.00           H  
ATOM   3315  HA  ALA A 211     -61.084 -17.060 -33.200  1.00  0.00           H  
ATOM   3316 1HB  ALA A 211     -61.239 -19.446 -32.567  1.00  0.00           H  
ATOM   3317 2HB  ALA A 211     -60.529 -19.238 -34.186  1.00  0.00           H  
ATOM   3318 3HB  ALA A 211     -59.483 -19.613 -32.797  1.00  0.00           H  
ATOM   3319  N   PHE A 212     -58.820 -17.552 -30.877  1.00  0.00           N  
ATOM   3320  CA  PHE A 212     -58.554 -17.341 -29.458  1.00  0.00           C  
ATOM   3321  C   PHE A 212     -58.786 -15.889 -29.063  1.00  0.00           C  
ATOM   3322  O   PHE A 212     -59.349 -15.606 -28.006  1.00  0.00           O  
ATOM   3323  CB  PHE A 212     -57.118 -17.744 -29.118  1.00  0.00           C  
ATOM   3324  CG  PHE A 212     -56.776 -17.599 -27.663  1.00  0.00           C  
ATOM   3325  CD1 PHE A 212     -57.202 -18.541 -26.739  1.00  0.00           C  
ATOM   3326  CD2 PHE A 212     -56.030 -16.520 -27.214  1.00  0.00           C  
ATOM   3327  CE1 PHE A 212     -56.888 -18.409 -25.399  1.00  0.00           C  
ATOM   3328  CE2 PHE A 212     -55.714 -16.385 -25.876  1.00  0.00           C  
ATOM   3329  CZ  PHE A 212     -56.144 -17.331 -24.968  1.00  0.00           C  
ATOM   3330  H   PHE A 212     -58.095 -17.857 -31.510  1.00  0.00           H  
ATOM   3331  HA  PHE A 212     -59.237 -17.966 -28.882  1.00  0.00           H  
ATOM   3332 1HB  PHE A 212     -56.953 -18.782 -29.404  1.00  0.00           H  
ATOM   3333 2HB  PHE A 212     -56.423 -17.132 -29.693  1.00  0.00           H  
ATOM   3334  HD1 PHE A 212     -57.789 -19.394 -27.080  1.00  0.00           H  
ATOM   3335  HD2 PHE A 212     -55.690 -15.772 -27.932  1.00  0.00           H  
ATOM   3336  HE1 PHE A 212     -57.229 -19.157 -24.684  1.00  0.00           H  
ATOM   3337  HE2 PHE A 212     -55.126 -15.533 -25.537  1.00  0.00           H  
ATOM   3338  HZ  PHE A 212     -55.898 -17.226 -23.912  1.00  0.00           H  
ATOM   3339  N   ALA A 213     -58.324 -14.999 -29.965  1.00  0.00           N  
ATOM   3340  CA  ALA A 213     -58.484 -13.574 -29.709  1.00  0.00           C  
ATOM   3341  C   ALA A 213     -59.957 -13.191 -29.624  1.00  0.00           C  
ATOM   3342  O   ALA A 213     -60.355 -12.402 -28.767  1.00  0.00           O  
ATOM   3343  CB  ALA A 213     -57.787 -12.760 -30.789  1.00  0.00           C  
ATOM   3344  H   ALA A 213     -57.874 -15.337 -30.804  1.00  0.00           H  
ATOM   3345  HA  ALA A 213     -58.025 -13.349 -28.746  1.00  0.00           H  
ATOM   3346 1HB  ALA A 213     -57.915 -11.697 -30.583  1.00  0.00           H  
ATOM   3347 2HB  ALA A 213     -56.724 -13.002 -30.798  1.00  0.00           H  
ATOM   3348 3HB  ALA A 213     -58.221 -12.996 -31.759  1.00  0.00           H  
ATOM   3349  N   ASP A 214     -60.728 -13.791 -30.553  1.00  0.00           N  
ATOM   3350  CA  ASP A 214     -62.159 -13.511 -30.581  1.00  0.00           C  
ATOM   3351  C   ASP A 214     -62.832 -13.954 -29.288  1.00  0.00           C  
ATOM   3352  O   ASP A 214     -63.690 -13.253 -28.752  1.00  0.00           O  
ATOM   3353  CB  ASP A 214     -62.819 -14.209 -31.773  1.00  0.00           C  
ATOM   3354  CG  ASP A 214     -62.457 -13.572 -33.108  1.00  0.00           C  
ATOM   3355  OD1 ASP A 214     -61.967 -12.468 -33.103  1.00  0.00           O  
ATOM   3356  OD2 ASP A 214     -62.674 -14.196 -34.119  1.00  0.00           O  
ATOM   3357  H   ASP A 214     -60.301 -14.424 -31.214  1.00  0.00           H  
ATOM   3358  HA  ASP A 214     -62.299 -12.435 -30.687  1.00  0.00           H  
ATOM   3359 1HB  ASP A 214     -62.518 -15.257 -31.793  1.00  0.00           H  
ATOM   3360 2HB  ASP A 214     -63.903 -14.182 -31.656  1.00  0.00           H  
ATOM   3361  N   ALA A 215     -62.395 -15.144 -28.828  1.00  0.00           N  
ATOM   3362  CA  ALA A 215     -62.959 -15.682 -27.595  1.00  0.00           C  
ATOM   3363  C   ALA A 215     -62.670 -14.768 -26.412  1.00  0.00           C  
ATOM   3364  O   ALA A 215     -63.533 -14.541 -25.565  1.00  0.00           O  
ATOM   3365  CB  ALA A 215     -62.416 -17.079 -27.329  1.00  0.00           C  
ATOM   3366  H   ALA A 215     -61.685 -15.641 -29.346  1.00  0.00           H  
ATOM   3367  HA  ALA A 215     -64.041 -15.741 -27.715  1.00  0.00           H  
ATOM   3368 1HB  ALA A 215     -62.845 -17.466 -26.406  1.00  0.00           H  
ATOM   3369 2HB  ALA A 215     -62.681 -17.736 -28.157  1.00  0.00           H  
ATOM   3370 3HB  ALA A 215     -61.332 -17.035 -27.235  1.00  0.00           H  
ATOM   3371  N   VAL A 216     -61.418 -14.265 -26.407  1.00  0.00           N  
ATOM   3372  CA  VAL A 216     -61.012 -13.372 -25.327  1.00  0.00           C  
ATOM   3373  C   VAL A 216     -61.857 -12.104 -25.314  1.00  0.00           C  
ATOM   3374  O   VAL A 216     -62.260 -11.625 -24.254  1.00  0.00           O  
ATOM   3375  CB  VAL A 216     -59.526 -12.995 -25.475  1.00  0.00           C  
ATOM   3376  CG1 VAL A 216     -59.150 -11.912 -24.475  1.00  0.00           C  
ATOM   3377  CG2 VAL A 216     -58.657 -14.229 -25.286  1.00  0.00           C  
ATOM   3378  H   VAL A 216     -60.783 -14.515 -27.151  1.00  0.00           H  
ATOM   3379  HA  VAL A 216     -61.149 -13.893 -24.378  1.00  0.00           H  
ATOM   3380  HB  VAL A 216     -59.363 -12.583 -26.471  1.00  0.00           H  
ATOM   3381 1HG1 VAL A 216     -58.097 -11.657 -24.593  1.00  0.00           H  
ATOM   3382 2HG1 VAL A 216     -59.759 -11.026 -24.651  1.00  0.00           H  
ATOM   3383 3HG1 VAL A 216     -59.322 -12.276 -23.462  1.00  0.00           H  
ATOM   3384 1HG2 VAL A 216     -57.608 -13.954 -25.393  1.00  0.00           H  
ATOM   3385 2HG2 VAL A 216     -58.825 -14.644 -24.292  1.00  0.00           H  
ATOM   3386 3HG2 VAL A 216     -58.916 -14.974 -26.039  1.00  0.00           H  
ATOM   3387  N   LEU A 217     -62.097 -11.598 -26.541  1.00  0.00           N  
ATOM   3388  CA  LEU A 217     -62.895 -10.384 -26.668  1.00  0.00           C  
ATOM   3389  C   LEU A 217     -64.308 -10.596 -26.139  1.00  0.00           C  
ATOM   3390  O   LEU A 217     -64.865  -9.731 -25.463  1.00  0.00           O  
ATOM   3391  CB  LEU A 217     -62.952  -9.938 -28.134  1.00  0.00           C  
ATOM   3392  CG  LEU A 217     -63.743  -8.652 -28.408  1.00  0.00           C  
ATOM   3393  CD1 LEU A 217     -63.117  -7.497 -27.638  1.00  0.00           C  
ATOM   3394  CD2 LEU A 217     -63.752  -8.370 -29.903  1.00  0.00           C  
ATOM   3395  H   LEU A 217     -61.720 -12.069 -27.351  1.00  0.00           H  
ATOM   3396  HA  LEU A 217     -62.422  -9.597 -26.081  1.00  0.00           H  
ATOM   3397 1HB  LEU A 217     -61.935  -9.784 -28.491  1.00  0.00           H  
ATOM   3398 2HB  LEU A 217     -63.404 -10.736 -28.723  1.00  0.00           H  
ATOM   3399  HG  LEU A 217     -64.767  -8.772 -28.055  1.00  0.00           H  
ATOM   3400 1HD1 LEU A 217     -63.678  -6.583 -27.832  1.00  0.00           H  
ATOM   3401 2HD1 LEU A 217     -63.140  -7.716 -26.570  1.00  0.00           H  
ATOM   3402 3HD1 LEU A 217     -62.084  -7.363 -27.959  1.00  0.00           H  
ATOM   3403 1HD2 LEU A 217     -64.315  -7.456 -30.098  1.00  0.00           H  
ATOM   3404 2HD2 LEU A 217     -62.728  -8.249 -30.257  1.00  0.00           H  
ATOM   3405 3HD2 LEU A 217     -64.221  -9.203 -30.427  1.00  0.00           H  
ATOM   3406  N   ARG A 218     -64.845 -11.785 -26.483  1.00  0.00           N  
ATOM   3407  CA  ARG A 218     -66.194 -12.114 -26.038  1.00  0.00           C  
ATOM   3408  C   ARG A 218     -66.276 -12.165 -24.518  1.00  0.00           C  
ATOM   3409  O   ARG A 218     -67.241 -11.686 -23.922  1.00  0.00           O  
ATOM   3410  CB  ARG A 218     -66.636 -13.452 -26.612  1.00  0.00           C  
ATOM   3411  CG  ARG A 218     -66.909 -13.447 -28.108  1.00  0.00           C  
ATOM   3412  CD  ARG A 218     -67.279 -14.798 -28.602  1.00  0.00           C  
ATOM   3413  NE  ARG A 218     -67.541 -14.798 -30.033  1.00  0.00           N  
ATOM   3414  CZ  ARG A 218     -67.758 -15.905 -30.770  1.00  0.00           C  
ATOM   3415  NH1 ARG A 218     -67.741 -17.089 -30.200  1.00  0.00           N  
ATOM   3416  NH2 ARG A 218     -67.988 -15.800 -32.068  1.00  0.00           N  
ATOM   3417  H   ARG A 218     -64.302 -12.426 -27.043  1.00  0.00           H  
ATOM   3418  HA  ARG A 218     -66.874 -11.340 -26.396  1.00  0.00           H  
ATOM   3419 1HB  ARG A 218     -65.870 -14.201 -26.419  1.00  0.00           H  
ATOM   3420 2HB  ARG A 218     -67.547 -13.779 -26.111  1.00  0.00           H  
ATOM   3421 1HG  ARG A 218     -67.731 -12.765 -28.325  1.00  0.00           H  
ATOM   3422 2HG  ARG A 218     -66.015 -13.120 -28.640  1.00  0.00           H  
ATOM   3423 1HD  ARG A 218     -66.464 -15.493 -28.405  1.00  0.00           H  
ATOM   3424 2HD  ARG A 218     -68.178 -15.139 -28.091  1.00  0.00           H  
ATOM   3425  HE  ARG A 218     -67.562 -13.906 -30.507  1.00  0.00           H  
ATOM   3426 1HH1 ARG A 218     -67.566 -17.169 -29.208  1.00  0.00           H  
ATOM   3427 2HH1 ARG A 218     -67.904 -17.918 -30.752  1.00  0.00           H  
ATOM   3428 1HH2 ARG A 218     -68.001 -14.889 -32.506  1.00  0.00           H  
ATOM   3429 2HH2 ARG A 218     -68.150 -16.628 -32.620  1.00  0.00           H  
ATOM   3430  N   ILE A 219     -65.218 -12.767 -23.937  1.00  0.00           N  
ATOM   3431  CA  ILE A 219     -65.172 -12.882 -22.483  1.00  0.00           C  
ATOM   3432  C   ILE A 219     -65.148 -11.509 -21.824  1.00  0.00           C  
ATOM   3433  O   ILE A 219     -65.816 -11.282 -20.816  1.00  0.00           O  
ATOM   3434  CB  ILE A 219     -63.941 -13.690 -22.034  1.00  0.00           C  
ATOM   3435  CG1 ILE A 219     -64.079 -15.154 -22.460  1.00  0.00           C  
ATOM   3436  CG2 ILE A 219     -63.758 -13.586 -20.527  1.00  0.00           C  
ATOM   3437  CD1 ILE A 219     -62.808 -15.957 -22.304  1.00  0.00           C  
ATOM   3438  H   ILE A 219     -64.476 -13.129 -24.519  1.00  0.00           H  
ATOM   3439  HA  ILE A 219     -66.068 -13.404 -22.149  1.00  0.00           H  
ATOM   3440  HB  ILE A 219     -63.051 -13.300 -22.526  1.00  0.00           H  
ATOM   3441 1HG1 ILE A 219     -64.860 -15.633 -21.871  1.00  0.00           H  
ATOM   3442 2HG1 ILE A 219     -64.384 -15.201 -23.506  1.00  0.00           H  
ATOM   3443 1HG2 ILE A 219     -62.884 -14.163 -20.227  1.00  0.00           H  
ATOM   3444 2HG2 ILE A 219     -63.616 -12.542 -20.250  1.00  0.00           H  
ATOM   3445 3HG2 ILE A 219     -64.642 -13.978 -20.025  1.00  0.00           H  
ATOM   3446 1HD1 ILE A 219     -62.984 -16.983 -22.627  1.00  0.00           H  
ATOM   3447 2HD1 ILE A 219     -62.020 -15.515 -22.915  1.00  0.00           H  
ATOM   3448 3HD1 ILE A 219     -62.501 -15.954 -21.259  1.00  0.00           H  
ATOM   3449  N   VAL A 220     -64.347 -10.621 -22.446  1.00  0.00           N  
ATOM   3450  CA  VAL A 220     -64.235  -9.267 -21.916  1.00  0.00           C  
ATOM   3451  C   VAL A 220     -65.578  -8.550 -21.948  1.00  0.00           C  
ATOM   3452  O   VAL A 220     -65.941  -7.850 -21.002  1.00  0.00           O  
ATOM   3453  CB  VAL A 220     -63.205  -8.459 -22.727  1.00  0.00           C  
ATOM   3454  CG1 VAL A 220     -63.229  -6.996 -22.311  1.00  0.00           C  
ATOM   3455  CG2 VAL A 220     -61.817  -9.051 -22.537  1.00  0.00           C  
ATOM   3456  H   VAL A 220     -63.838 -10.910 -23.270  1.00  0.00           H  
ATOM   3457  HA  VAL A 220     -63.896  -9.328 -20.881  1.00  0.00           H  
ATOM   3458  HB  VAL A 220     -63.477  -8.498 -23.782  1.00  0.00           H  
ATOM   3459 1HG1 VAL A 220     -62.496  -6.439 -22.895  1.00  0.00           H  
ATOM   3460 2HG1 VAL A 220     -64.222  -6.583 -22.489  1.00  0.00           H  
ATOM   3461 3HG1 VAL A 220     -62.986  -6.915 -21.252  1.00  0.00           H  
ATOM   3462 1HG2 VAL A 220     -61.094  -8.475 -23.114  1.00  0.00           H  
ATOM   3463 2HG2 VAL A 220     -61.548  -9.017 -21.481  1.00  0.00           H  
ATOM   3464 3HG2 VAL A 220     -61.812 -10.086 -22.880  1.00  0.00           H  
ATOM   3465  N   GLU A 221     -66.282  -8.764 -23.078  1.00  0.00           N  
ATOM   3466  CA  GLU A 221     -67.589  -8.135 -23.235  1.00  0.00           C  
ATOM   3467  C   GLU A 221     -68.563  -8.614 -22.167  1.00  0.00           C  
ATOM   3468  O   GLU A 221     -69.257  -7.813 -21.541  1.00  0.00           O  
ATOM   3469  CB  GLU A 221     -68.158  -8.426 -24.625  1.00  0.00           C  
ATOM   3470  CG  GLU A 221     -67.433  -7.719 -25.762  1.00  0.00           C  
ATOM   3471  CD  GLU A 221     -67.961  -8.099 -27.118  1.00  0.00           C  
ATOM   3472  OE1 GLU A 221     -68.790  -8.973 -27.188  1.00  0.00           O  
ATOM   3473  OE2 GLU A 221     -67.534  -7.513 -28.085  1.00  0.00           O  
ATOM   3474  H   GLU A 221     -65.891  -9.357 -23.796  1.00  0.00           H  
ATOM   3475  HA  GLU A 221     -67.469  -7.056 -23.126  1.00  0.00           H  
ATOM   3476 1HB  GLU A 221     -68.117  -9.498 -24.818  1.00  0.00           H  
ATOM   3477 2HB  GLU A 221     -69.206  -8.127 -24.660  1.00  0.00           H  
ATOM   3478 1HG  GLU A 221     -67.538  -6.642 -25.632  1.00  0.00           H  
ATOM   3479 2HG  GLU A 221     -66.373  -7.962 -25.709  1.00  0.00           H  
ATOM   3480  N   ILE A 222     -68.582  -9.954 -21.986  1.00  0.00           N  
ATOM   3481  CA  ILE A 222     -69.502 -10.679 -21.095  1.00  0.00           C  
ATOM   3482  C   ILE A 222     -69.170 -10.456 -19.628  1.00  0.00           C  
ATOM   3483  O   ILE A 222     -70.058 -10.442 -18.776  1.00  0.00           O  
ATOM   3484  CB  ILE A 222     -69.478 -12.189 -21.392  1.00  0.00           C  
ATOM   3485  CG1 ILE A 222     -70.065 -12.471 -22.777  1.00  0.00           C  
ATOM   3486  CG2 ILE A 222     -70.241 -12.954 -20.321  1.00  0.00           C  
ATOM   3487  CD1 ILE A 222     -69.848 -13.888 -23.256  1.00  0.00           C  
ATOM   3488  H   ILE A 222     -67.923 -10.528 -22.492  1.00  0.00           H  
ATOM   3489  HA  ILE A 222     -70.512 -10.310 -21.267  1.00  0.00           H  
ATOM   3490  HB  ILE A 222     -68.446 -12.540 -21.409  1.00  0.00           H  
ATOM   3491 1HG1 ILE A 222     -71.137 -12.275 -22.765  1.00  0.00           H  
ATOM   3492 2HG1 ILE A 222     -69.619 -11.794 -23.506  1.00  0.00           H  
ATOM   3493 1HG2 ILE A 222     -70.215 -14.020 -20.547  1.00  0.00           H  
ATOM   3494 2HG2 ILE A 222     -69.781 -12.777 -19.350  1.00  0.00           H  
ATOM   3495 3HG2 ILE A 222     -71.277 -12.613 -20.299  1.00  0.00           H  
ATOM   3496 1HD1 ILE A 222     -70.291 -14.010 -24.245  1.00  0.00           H  
ATOM   3497 2HD1 ILE A 222     -68.778 -14.094 -23.310  1.00  0.00           H  
ATOM   3498 3HD1 ILE A 222     -70.317 -14.582 -22.561  1.00  0.00           H  
ATOM   3499  N   SER A 223     -67.887 -10.284 -19.338  1.00  0.00           N  
ATOM   3500  CA  SER A 223     -67.438 -10.042 -17.975  1.00  0.00           C  
ATOM   3501  C   SER A 223     -68.006  -8.727 -17.462  1.00  0.00           C  
ATOM   3502  O   SER A 223     -68.065  -8.493 -16.255  1.00  0.00           O  
ATOM   3503  CB  SER A 223     -65.923 -10.016 -17.913  1.00  0.00           C  
ATOM   3504  OG  SER A 223     -65.387 -11.274 -18.218  1.00  0.00           O  
ATOM   3505  H   SER A 223     -67.205 -10.320 -20.082  1.00  0.00           H  
ATOM   3506  HA  SER A 223     -67.802 -10.853 -17.342  1.00  0.00           H  
ATOM   3507 1HB  SER A 223     -65.544  -9.276 -18.617  1.00  0.00           H  
ATOM   3508 2HB  SER A 223     -65.605  -9.714 -16.917  1.00  0.00           H  
ATOM   3509  HG  SER A 223     -65.401 -11.343 -19.176  1.00  0.00           H  
ATOM   3510  N   GLY A 224     -68.420  -7.875 -18.394  1.00  0.00           N  
ATOM   3511  CA  GLY A 224     -68.923  -6.549 -18.061  1.00  0.00           C  
ATOM   3512  C   GLY A 224     -67.790  -5.628 -17.627  1.00  0.00           C  
ATOM   3513  O   GLY A 224     -67.886  -4.949 -16.604  1.00  0.00           O  
ATOM   3514  H   GLY A 224     -68.386  -8.152 -19.365  1.00  0.00           H  
ATOM   3515 1HA  GLY A 224     -69.432  -6.125 -18.927  1.00  0.00           H  
ATOM   3516 2HA  GLY A 224     -69.660  -6.628 -17.263  1.00  0.00           H  
ATOM   3517  N   VAL A 225     -66.721  -5.615 -18.414  1.00  0.00           N  
ATOM   3518  CA  VAL A 225     -65.576  -4.745 -18.170  1.00  0.00           C  
ATOM   3519  C   VAL A 225     -65.889  -3.300 -18.534  1.00  0.00           C  
ATOM   3520  O   VAL A 225     -66.674  -3.035 -19.444  1.00  0.00           O  
ATOM   3521  CB  VAL A 225     -64.360  -5.223 -18.986  1.00  0.00           C  
ATOM   3522  CG1 VAL A 225     -63.976  -6.640 -18.587  1.00  0.00           C  
ATOM   3523  CG2 VAL A 225     -64.671  -5.147 -20.473  1.00  0.00           C  
ATOM   3524  H   VAL A 225     -66.692  -6.229 -19.215  1.00  0.00           H  
ATOM   3525  HA  VAL A 225     -65.326  -4.790 -17.110  1.00  0.00           H  
ATOM   3526  HB  VAL A 225     -63.508  -4.583 -18.759  1.00  0.00           H  
ATOM   3527 1HG1 VAL A 225     -63.114  -6.962 -19.173  1.00  0.00           H  
ATOM   3528 2HG1 VAL A 225     -63.722  -6.664 -17.528  1.00  0.00           H  
ATOM   3529 3HG1 VAL A 225     -64.813  -7.311 -18.776  1.00  0.00           H  
ATOM   3530 1HG2 VAL A 225     -63.807  -5.485 -21.043  1.00  0.00           H  
ATOM   3531 2HG2 VAL A 225     -65.528  -5.782 -20.698  1.00  0.00           H  
ATOM   3532 3HG2 VAL A 225     -64.903  -4.116 -20.744  1.00  0.00           H  
ATOM   3533  N   GLN A 226     -65.271  -2.367 -17.820  1.00  0.00           N  
ATOM   3534  CA  GLN A 226     -65.481  -0.946 -18.071  1.00  0.00           C  
ATOM   3535  C   GLN A 226     -65.051  -0.577 -19.483  1.00  0.00           C  
ATOM   3536  O   GLN A 226     -64.181  -1.224 -20.066  1.00  0.00           O  
ATOM   3537  CB  GLN A 226     -64.716  -0.098 -17.051  1.00  0.00           C  
ATOM   3538  CG  GLN A 226     -65.232  -0.220 -15.628  1.00  0.00           C  
ATOM   3539  CD  GLN A 226     -64.627  -1.401 -14.892  1.00  0.00           C  
ATOM   3540  OE1 GLN A 226     -64.069  -2.314 -15.508  1.00  0.00           O  
ATOM   3541  NE2 GLN A 226     -64.735  -1.391 -13.569  1.00  0.00           N  
ATOM   3542  H   GLN A 226     -64.639  -2.649 -17.084  1.00  0.00           H  
ATOM   3543  HA  GLN A 226     -66.545  -0.731 -17.973  1.00  0.00           H  
ATOM   3544 1HB  GLN A 226     -63.665  -0.387 -17.054  1.00  0.00           H  
ATOM   3545 2HB  GLN A 226     -64.767   0.952 -17.339  1.00  0.00           H  
ATOM   3546 1HG  GLN A 226     -64.979   0.689 -15.082  1.00  0.00           H  
ATOM   3547 2HG  GLN A 226     -66.313  -0.351 -15.654  1.00  0.00           H  
ATOM   3548 1HE2 GLN A 226     -64.356  -2.144 -13.029  1.00  0.00           H  
ATOM   3549 2HE2 GLN A 226     -65.196  -0.631 -13.110  1.00  0.00           H  
ATOM   3550  N   PRO A 227     -65.665   0.467 -20.031  1.00  0.00           N  
ATOM   3551  CA  PRO A 227     -65.539   0.761 -21.454  1.00  0.00           C  
ATOM   3552  C   PRO A 227     -64.112   1.011 -21.855  1.00  0.00           C  
ATOM   3553  O   PRO A 227     -63.681   0.610 -22.936  1.00  0.00           O  
ATOM   3554  CB  PRO A 227     -66.392   2.022 -21.623  1.00  0.00           C  
ATOM   3555  CG  PRO A 227     -67.397   1.934 -20.525  1.00  0.00           C  
ATOM   3556  CD  PRO A 227     -66.634   1.351 -19.366  1.00  0.00           C  
ATOM   3557  HA  PRO A 227     -65.954  -0.076 -22.034  1.00  0.00           H  
ATOM   3558 1HB  PRO A 227     -65.758   2.918 -21.551  1.00  0.00           H  
ATOM   3559 2HB  PRO A 227     -66.852   2.034 -22.622  1.00  0.00           H  
ATOM   3560 1HG  PRO A 227     -67.806   2.931 -20.305  1.00  0.00           H  
ATOM   3561 2HG  PRO A 227     -68.244   1.304 -20.835  1.00  0.00           H  
ATOM   3562 1HD  PRO A 227     -66.136   2.160 -18.810  1.00  0.00           H  
ATOM   3563 2HD  PRO A 227     -67.325   0.799 -18.712  1.00  0.00           H  
ATOM   3564  N   VAL A 228     -63.366   1.674 -20.992  1.00  0.00           N  
ATOM   3565  CA  VAL A 228     -61.952   1.867 -21.293  1.00  0.00           C  
ATOM   3566  C   VAL A 228     -61.215   0.535 -21.352  1.00  0.00           C  
ATOM   3567  O   VAL A 228     -60.375   0.318 -22.226  1.00  0.00           O  
ATOM   3568  CB  VAL A 228     -61.297   2.767 -20.228  1.00  0.00           C  
ATOM   3569  CG1 VAL A 228     -59.789   2.813 -20.426  1.00  0.00           C  
ATOM   3570  CG2 VAL A 228     -61.893   4.164 -20.294  1.00  0.00           C  
ATOM   3571  H   VAL A 228     -63.789   2.030 -20.147  1.00  0.00           H  
ATOM   3572  HA  VAL A 228     -61.869   2.356 -22.264  1.00  0.00           H  
ATOM   3573  HB  VAL A 228     -61.479   2.339 -19.242  1.00  0.00           H  
ATOM   3574 1HG1 VAL A 228     -59.342   3.453 -19.664  1.00  0.00           H  
ATOM   3575 2HG1 VAL A 228     -59.379   1.807 -20.339  1.00  0.00           H  
ATOM   3576 3HG1 VAL A 228     -59.563   3.214 -21.414  1.00  0.00           H  
ATOM   3577 1HG2 VAL A 228     -61.425   4.795 -19.538  1.00  0.00           H  
ATOM   3578 2HG2 VAL A 228     -61.716   4.590 -21.282  1.00  0.00           H  
ATOM   3579 3HG2 VAL A 228     -62.966   4.111 -20.109  1.00  0.00           H  
ATOM   3580  N   HIS A 229     -61.575  -0.329 -20.382  1.00  0.00           N  
ATOM   3581  CA  HIS A 229     -60.943  -1.643 -20.326  1.00  0.00           C  
ATOM   3582  C   HIS A 229     -61.237  -2.449 -21.584  1.00  0.00           C  
ATOM   3583  O   HIS A 229     -60.357  -3.121 -22.121  1.00  0.00           O  
ATOM   3584  CB  HIS A 229     -61.417  -2.419 -19.093  1.00  0.00           C  
ATOM   3585  CG  HIS A 229     -60.884  -1.881 -17.801  1.00  0.00           C  
ATOM   3586  ND1 HIS A 229     -61.018  -0.558 -17.435  1.00  0.00           N  
ATOM   3587  CD2 HIS A 229     -60.216  -2.486 -16.791  1.00  0.00           C  
ATOM   3588  CE1 HIS A 229     -60.455  -0.373 -16.254  1.00  0.00           C  
ATOM   3589  NE2 HIS A 229     -59.962  -1.527 -15.842  1.00  0.00           N  
ATOM   3590  H   HIS A 229     -62.276  -0.051 -19.711  1.00  0.00           H  
ATOM   3591  HA  HIS A 229     -59.862  -1.524 -20.255  1.00  0.00           H  
ATOM   3592 1HB  HIS A 229     -62.506  -2.400 -19.047  1.00  0.00           H  
ATOM   3593 2HB  HIS A 229     -61.111  -3.461 -19.180  1.00  0.00           H  
ATOM   3594  HD2 HIS A 229     -59.933  -3.538 -16.740  1.00  0.00           H  
ATOM   3595  HE1 HIS A 229     -60.407   0.571 -15.711  1.00  0.00           H  
ATOM   3596  HE2 HIS A 229     -59.475  -1.684 -14.971  1.00  0.00           H  
ATOM   3597  N   LEU A 230     -62.511  -2.341 -22.015  1.00  0.00           N  
ATOM   3598  CA  LEU A 230     -62.922  -3.063 -23.213  1.00  0.00           C  
ATOM   3599  C   LEU A 230     -62.142  -2.595 -24.434  1.00  0.00           C  
ATOM   3600  O   LEU A 230     -61.728  -3.403 -25.265  1.00  0.00           O  
ATOM   3601  CB  LEU A 230     -64.425  -2.875 -23.455  1.00  0.00           C  
ATOM   3602  CG  LEU A 230     -64.998  -3.606 -24.676  1.00  0.00           C  
ATOM   3603  CD1 LEU A 230     -64.778  -5.105 -24.521  1.00  0.00           C  
ATOM   3604  CD2 LEU A 230     -66.478  -3.283 -24.813  1.00  0.00           C  
ATOM   3605  H   LEU A 230     -63.158  -1.761 -21.499  1.00  0.00           H  
ATOM   3606  HA  LEU A 230     -62.721  -4.124 -23.063  1.00  0.00           H  
ATOM   3607 1HB  LEU A 230     -64.965  -3.224 -22.577  1.00  0.00           H  
ATOM   3608 2HB  LEU A 230     -64.626  -1.812 -23.581  1.00  0.00           H  
ATOM   3609  HG  LEU A 230     -64.471  -3.283 -25.574  1.00  0.00           H  
ATOM   3610 1HD1 LEU A 230     -65.185  -5.624 -25.389  1.00  0.00           H  
ATOM   3611 2HD1 LEU A 230     -63.710  -5.310 -24.445  1.00  0.00           H  
ATOM   3612 3HD1 LEU A 230     -65.280  -5.455 -23.620  1.00  0.00           H  
ATOM   3613 1HD2 LEU A 230     -66.886  -3.802 -25.681  1.00  0.00           H  
ATOM   3614 2HD2 LEU A 230     -67.006  -3.607 -23.916  1.00  0.00           H  
ATOM   3615 3HD2 LEU A 230     -66.605  -2.207 -24.941  1.00  0.00           H  
ATOM   3616  N   ARG A 231     -61.970  -1.258 -24.490  1.00  0.00           N  
ATOM   3617  CA  ARG A 231     -61.238  -0.680 -25.610  1.00  0.00           C  
ATOM   3618  C   ARG A 231     -59.799  -1.178 -25.644  1.00  0.00           C  
ATOM   3619  O   ARG A 231     -59.263  -1.484 -26.709  1.00  0.00           O  
ATOM   3620  CB  ARG A 231     -61.243   0.840 -25.526  1.00  0.00           C  
ATOM   3621  CG  ARG A 231     -60.491   1.545 -26.644  1.00  0.00           C  
ATOM   3622  CD  ARG A 231     -61.105   1.280 -27.970  1.00  0.00           C  
ATOM   3623  NE  ARG A 231     -62.426   1.876 -28.085  1.00  0.00           N  
ATOM   3624  CZ  ARG A 231     -63.292   1.629 -29.087  1.00  0.00           C  
ATOM   3625  NH1 ARG A 231     -62.962   0.799 -30.051  1.00  0.00           N  
ATOM   3626  NH2 ARG A 231     -64.473   2.222 -29.101  1.00  0.00           N  
ATOM   3627  H   ARG A 231     -62.352  -0.681 -23.754  1.00  0.00           H  
ATOM   3628  HA  ARG A 231     -61.730  -0.978 -26.536  1.00  0.00           H  
ATOM   3629 1HB  ARG A 231     -62.270   1.201 -25.541  1.00  0.00           H  
ATOM   3630 2HB  ARG A 231     -60.799   1.153 -24.581  1.00  0.00           H  
ATOM   3631 1HG  ARG A 231     -60.503   2.621 -26.468  1.00  0.00           H  
ATOM   3632 2HG  ARG A 231     -59.459   1.192 -26.667  1.00  0.00           H  
ATOM   3633 1HD  ARG A 231     -60.473   1.699 -28.753  1.00  0.00           H  
ATOM   3634 2HD  ARG A 231     -61.201   0.205 -28.119  1.00  0.00           H  
ATOM   3635  HE  ARG A 231     -62.716   2.520 -27.361  1.00  0.00           H  
ATOM   3636 1HH1 ARG A 231     -62.059   0.345 -30.041  1.00  0.00           H  
ATOM   3637 2HH1 ARG A 231     -63.611   0.614 -30.803  1.00  0.00           H  
ATOM   3638 1HH2 ARG A 231     -64.727   2.861 -28.360  1.00  0.00           H  
ATOM   3639 2HH2 ARG A 231     -65.122   2.037 -29.852  1.00  0.00           H  
ATOM   3640  N   LEU A 232     -59.216  -1.241 -24.430  1.00  0.00           N  
ATOM   3641  CA  LEU A 232     -57.838  -1.705 -24.323  1.00  0.00           C  
ATOM   3642  C   LEU A 232     -57.701  -3.142 -24.807  1.00  0.00           C  
ATOM   3643  O   LEU A 232     -56.742  -3.487 -25.497  1.00  0.00           O  
ATOM   3644  CB  LEU A 232     -57.354  -1.600 -22.871  1.00  0.00           C  
ATOM   3645  CG  LEU A 232     -57.161  -0.175 -22.336  1.00  0.00           C  
ATOM   3646  CD1 LEU A 232     -56.861  -0.229 -20.844  1.00  0.00           C  
ATOM   3647  CD2 LEU A 232     -56.031   0.504 -23.096  1.00  0.00           C  
ATOM   3648  H   LEU A 232     -59.745  -0.965 -23.615  1.00  0.00           H  
ATOM   3649  HA  LEU A 232     -57.210  -1.071 -24.948  1.00  0.00           H  
ATOM   3650 1HB  LEU A 232     -58.076  -2.100 -22.227  1.00  0.00           H  
ATOM   3651 2HB  LEU A 232     -56.400  -2.119 -22.784  1.00  0.00           H  
ATOM   3652  HG  LEU A 232     -58.082   0.392 -22.471  1.00  0.00           H  
ATOM   3653 1HD1 LEU A 232     -56.724   0.783 -20.463  1.00  0.00           H  
ATOM   3654 2HD1 LEU A 232     -57.694  -0.702 -20.322  1.00  0.00           H  
ATOM   3655 3HD1 LEU A 232     -55.953  -0.806 -20.676  1.00  0.00           H  
ATOM   3656 1HD2 LEU A 232     -55.895   1.517 -22.716  1.00  0.00           H  
ATOM   3657 2HD2 LEU A 232     -55.110  -0.062 -22.960  1.00  0.00           H  
ATOM   3658 3HD2 LEU A 232     -56.280   0.545 -24.156  1.00  0.00           H  
ATOM   3659  N   LEU A 233     -58.707  -3.948 -24.408  1.00  0.00           N  
ATOM   3660  CA  LEU A 233     -58.696  -5.352 -24.805  1.00  0.00           C  
ATOM   3661  C   LEU A 233     -58.766  -5.496 -26.320  1.00  0.00           C  
ATOM   3662  O   LEU A 233     -58.075  -6.328 -26.907  1.00  0.00           O  
ATOM   3663  CB  LEU A 233     -59.873  -6.095 -24.160  1.00  0.00           C  
ATOM   3664  CG  LEU A 233     -59.913  -7.610 -24.395  1.00  0.00           C  
ATOM   3665  CD1 LEU A 233     -60.458  -7.894 -25.788  1.00  0.00           C  
ATOM   3666  CD2 LEU A 233     -58.515  -8.187 -24.227  1.00  0.00           C  
ATOM   3667  H   LEU A 233     -59.449  -3.565 -23.840  1.00  0.00           H  
ATOM   3668  HA  LEU A 233     -57.766  -5.802 -24.460  1.00  0.00           H  
ATOM   3669 1HB  LEU A 233     -59.842  -5.927 -23.085  1.00  0.00           H  
ATOM   3670 2HB  LEU A 233     -60.802  -5.675 -24.546  1.00  0.00           H  
ATOM   3671  HG  LEU A 233     -60.586  -8.073 -23.673  1.00  0.00           H  
ATOM   3672 1HD1 LEU A 233     -60.486  -8.971 -25.956  1.00  0.00           H  
ATOM   3673 2HD1 LEU A 233     -61.466  -7.488 -25.875  1.00  0.00           H  
ATOM   3674 3HD1 LEU A 233     -59.814  -7.429 -26.533  1.00  0.00           H  
ATOM   3675 1HD2 LEU A 233     -58.544  -9.264 -24.393  1.00  0.00           H  
ATOM   3676 2HD2 LEU A 233     -57.842  -7.726 -24.950  1.00  0.00           H  
ATOM   3677 3HD2 LEU A 233     -58.157  -7.985 -23.217  1.00  0.00           H  
ATOM   3678  N   ARG A 234     -59.631  -4.644 -26.908  1.00  0.00           N  
ATOM   3679  CA  ARG A 234     -59.792  -4.679 -28.356  1.00  0.00           C  
ATOM   3680  C   ARG A 234     -58.488  -4.333 -29.064  1.00  0.00           C  
ATOM   3681  O   ARG A 234     -58.127  -4.957 -30.062  1.00  0.00           O  
ATOM   3682  CB  ARG A 234     -60.878  -3.708 -28.798  1.00  0.00           C  
ATOM   3683  CG  ARG A 234     -62.293  -4.121 -28.427  1.00  0.00           C  
ATOM   3684  CD  ARG A 234     -63.297  -3.140 -28.914  1.00  0.00           C  
ATOM   3685  NE  ARG A 234     -64.644  -3.487 -28.491  1.00  0.00           N  
ATOM   3686  CZ  ARG A 234     -65.447  -4.357 -29.133  1.00  0.00           C  
ATOM   3687  NH1 ARG A 234     -65.026  -4.959 -30.223  1.00  0.00           N  
ATOM   3688  NH2 ARG A 234     -66.659  -4.605 -28.667  1.00  0.00           N  
ATOM   3689  H   ARG A 234     -60.153  -3.998 -26.334  1.00  0.00           H  
ATOM   3690  HA  ARG A 234     -60.087  -5.687 -28.648  1.00  0.00           H  
ATOM   3691 1HB  ARG A 234     -60.693  -2.730 -28.355  1.00  0.00           H  
ATOM   3692 2HB  ARG A 234     -60.841  -3.589 -29.880  1.00  0.00           H  
ATOM   3693 1HG  ARG A 234     -62.518  -5.091 -28.873  1.00  0.00           H  
ATOM   3694 2HG  ARG A 234     -62.380  -4.191 -27.343  1.00  0.00           H  
ATOM   3695 1HD  ARG A 234     -63.060  -2.152 -28.521  1.00  0.00           H  
ATOM   3696 2HD  ARG A 234     -63.278  -3.111 -30.003  1.00  0.00           H  
ATOM   3697  HE  ARG A 234     -65.003  -3.043 -27.656  1.00  0.00           H  
ATOM   3698 1HH1 ARG A 234     -64.100  -4.769 -30.579  1.00  0.00           H  
ATOM   3699 2HH1 ARG A 234     -65.628  -5.611 -30.705  1.00  0.00           H  
ATOM   3700 1HH2 ARG A 234     -66.983  -4.142 -27.829  1.00  0.00           H  
ATOM   3701 2HH2 ARG A 234     -67.260  -5.257 -29.148  1.00  0.00           H  
ATOM   3702  N   GLY A 235     -57.813  -3.313 -28.494  1.00  0.00           N  
ATOM   3703  CA  GLY A 235     -56.546  -2.883 -29.074  1.00  0.00           C  
ATOM   3704  C   GLY A 235     -55.513  -4.002 -29.030  1.00  0.00           C  
ATOM   3705  O   GLY A 235     -54.769  -4.211 -29.989  1.00  0.00           O  
ATOM   3706  H   GLY A 235     -58.198  -2.866 -27.674  1.00  0.00           H  
ATOM   3707 1HA  GLY A 235     -56.706  -2.571 -30.106  1.00  0.00           H  
ATOM   3708 2HA  GLY A 235     -56.172  -2.017 -28.530  1.00  0.00           H  
ATOM   3709  N   VAL A 236     -55.513  -4.699 -27.875  1.00  0.00           N  
ATOM   3710  CA  VAL A 236     -54.571  -5.798 -27.705  1.00  0.00           C  
ATOM   3711  C   VAL A 236     -54.817  -6.899 -28.730  1.00  0.00           C  
ATOM   3712  O   VAL A 236     -53.876  -7.460 -29.290  1.00  0.00           O  
ATOM   3713  CB  VAL A 236     -54.687  -6.387 -26.286  1.00  0.00           C  
ATOM   3714  CG1 VAL A 236     -53.856  -7.656 -26.167  1.00  0.00           C  
ATOM   3715  CG2 VAL A 236     -54.246  -5.355 -25.260  1.00  0.00           C  
ATOM   3716  H   VAL A 236     -56.167  -4.445 -27.148  1.00  0.00           H  
ATOM   3717  HA  VAL A 236     -53.560  -5.412 -27.843  1.00  0.00           H  
ATOM   3718  HB  VAL A 236     -55.725  -6.664 -26.102  1.00  0.00           H  
ATOM   3719 1HG1 VAL A 236     -53.949  -8.058 -25.158  1.00  0.00           H  
ATOM   3720 2HG1 VAL A 236     -54.212  -8.393 -26.886  1.00  0.00           H  
ATOM   3721 3HG1 VAL A 236     -52.810  -7.426 -26.369  1.00  0.00           H  
ATOM   3722 1HG2 VAL A 236     -54.331  -5.777 -24.259  1.00  0.00           H  
ATOM   3723 2HG2 VAL A 236     -53.210  -5.073 -25.448  1.00  0.00           H  
ATOM   3724 3HG2 VAL A 236     -54.881  -4.472 -25.336  1.00  0.00           H  
ATOM   3725  N   VAL A 237     -56.123  -7.167 -28.937  1.00  0.00           N  
ATOM   3726  CA  VAL A 237     -56.496  -8.200 -29.896  1.00  0.00           C  
ATOM   3727  C   VAL A 237     -56.027  -7.842 -31.301  1.00  0.00           C  
ATOM   3728  O   VAL A 237     -55.538  -8.697 -32.039  1.00  0.00           O  
ATOM   3729  CB  VAL A 237     -58.024  -8.397 -29.902  1.00  0.00           C  
ATOM   3730  CG1 VAL A 237     -58.436  -9.323 -31.037  1.00  0.00           C  
ATOM   3731  CG2 VAL A 237     -58.480  -8.950 -28.561  1.00  0.00           C  
ATOM   3732  H   VAL A 237     -56.820  -6.647 -28.423  1.00  0.00           H  
ATOM   3733  HA  VAL A 237     -56.023  -9.136 -29.598  1.00  0.00           H  
ATOM   3734  HB  VAL A 237     -58.504  -7.435 -30.082  1.00  0.00           H  
ATOM   3735 1HG1 VAL A 237     -59.519  -9.451 -31.026  1.00  0.00           H  
ATOM   3736 2HG1 VAL A 237     -58.132  -8.890 -31.989  1.00  0.00           H  
ATOM   3737 3HG1 VAL A 237     -57.956 -10.293 -30.907  1.00  0.00           H  
ATOM   3738 1HG2 VAL A 237     -59.561  -9.086 -28.572  1.00  0.00           H  
ATOM   3739 2HG2 VAL A 237     -57.995  -9.909 -28.379  1.00  0.00           H  
ATOM   3740 3HG2 VAL A 237     -58.210  -8.251 -27.768  1.00  0.00           H  
ATOM   3741  N   GLU A 238     -56.205  -6.543 -31.619  1.00  0.00           N  
ATOM   3742  CA  GLU A 238     -55.797  -6.070 -32.936  1.00  0.00           C  
ATOM   3743  C   GLU A 238     -54.296  -6.237 -33.141  1.00  0.00           C  
ATOM   3744  O   GLU A 238     -53.847  -6.636 -34.215  1.00  0.00           O  
ATOM   3745  CB  GLU A 238     -56.186  -4.601 -33.119  1.00  0.00           C  
ATOM   3746  CG  GLU A 238     -57.684  -4.359 -33.244  1.00  0.00           C  
ATOM   3747  CD  GLU A 238     -58.034  -2.900 -33.343  1.00  0.00           C  
ATOM   3748  OE1 GLU A 238     -57.153  -2.086 -33.204  1.00  0.00           O  
ATOM   3749  OE2 GLU A 238     -59.184  -2.599 -33.558  1.00  0.00           O  
ATOM   3750  H   GLU A 238     -56.618  -5.922 -30.938  1.00  0.00           H  
ATOM   3751  HA  GLU A 238     -56.311  -6.664 -33.692  1.00  0.00           H  
ATOM   3752 1HB  GLU A 238     -55.822  -4.020 -32.272  1.00  0.00           H  
ATOM   3753 2HB  GLU A 238     -55.708  -4.207 -34.016  1.00  0.00           H  
ATOM   3754 1HG  GLU A 238     -58.051  -4.870 -34.133  1.00  0.00           H  
ATOM   3755 2HG  GLU A 238     -58.184  -4.789 -32.378  1.00  0.00           H  
ATOM   3756  N   VAL A 239     -53.560  -5.911 -32.059  1.00  0.00           N  
ATOM   3757  CA  VAL A 239     -52.108  -6.027 -32.122  1.00  0.00           C  
ATOM   3758  C   VAL A 239     -51.681  -7.469 -32.364  1.00  0.00           C  
ATOM   3759  O   VAL A 239     -50.766  -7.733 -33.144  1.00  0.00           O  
ATOM   3760  CB  VAL A 239     -51.473  -5.519 -30.814  1.00  0.00           C  
ATOM   3761  CG1 VAL A 239     -49.982  -5.822 -30.793  1.00  0.00           C  
ATOM   3762  CG2 VAL A 239     -51.723  -4.026 -30.663  1.00  0.00           C  
ATOM   3763  H   VAL A 239     -54.028  -5.592 -31.223  1.00  0.00           H  
ATOM   3764  HA  VAL A 239     -51.748  -5.413 -32.948  1.00  0.00           H  
ATOM   3765  HB  VAL A 239     -51.921  -6.050 -29.974  1.00  0.00           H  
ATOM   3766 1HG1 VAL A 239     -49.550  -5.456 -29.861  1.00  0.00           H  
ATOM   3767 2HG1 VAL A 239     -49.828  -6.898 -30.866  1.00  0.00           H  
ATOM   3768 3HG1 VAL A 239     -49.499  -5.327 -31.635  1.00  0.00           H  
ATOM   3769 1HG2 VAL A 239     -51.272  -3.674 -29.736  1.00  0.00           H  
ATOM   3770 2HG2 VAL A 239     -51.280  -3.496 -31.507  1.00  0.00           H  
ATOM   3771 3HG2 VAL A 239     -52.796  -3.838 -30.639  1.00  0.00           H  
ATOM   3772  N   ALA A 240     -52.390  -8.372 -31.656  1.00  0.00           N  
ATOM   3773  CA  ALA A 240     -52.083  -9.791 -31.797  1.00  0.00           C  
ATOM   3774  C   ALA A 240     -52.314 -10.265 -33.226  1.00  0.00           C  
ATOM   3775  O   ALA A 240     -51.521 -11.032 -33.772  1.00  0.00           O  
ATOM   3776  CB  ALA A 240     -52.916 -10.613 -30.826  1.00  0.00           C  
ATOM   3777  H   ALA A 240     -53.123  -8.050 -31.040  1.00  0.00           H  
ATOM   3778  HA  ALA A 240     -51.027  -9.933 -31.565  1.00  0.00           H  
ATOM   3779 1HB  ALA A 240     -52.676 -11.670 -30.944  1.00  0.00           H  
ATOM   3780 2HB  ALA A 240     -52.696 -10.303 -29.804  1.00  0.00           H  
ATOM   3781 3HB  ALA A 240     -53.974 -10.457 -31.032  1.00  0.00           H  
ATOM   3782  N   LYS A 241     -53.435  -9.769 -33.789  1.00  0.00           N  
ATOM   3783  CA  LYS A 241     -53.773 -10.145 -35.157  1.00  0.00           C  
ATOM   3784  C   LYS A 241     -52.703  -9.681 -36.135  1.00  0.00           C  
ATOM   3785  O   LYS A 241     -52.332 -10.409 -37.056  1.00  0.00           O  
ATOM   3786  CB  LYS A 241     -55.133  -9.566 -35.551  1.00  0.00           C  
ATOM   3787  CG  LYS A 241     -56.320 -10.216 -34.851  1.00  0.00           C  
ATOM   3788  CD  LYS A 241     -57.632  -9.574 -35.278  1.00  0.00           C  
ATOM   3789  CE  LYS A 241     -58.817 -10.214 -34.571  1.00  0.00           C  
ATOM   3790  NZ  LYS A 241     -60.105  -9.570 -34.950  1.00  0.00           N  
ATOM   3791  H   LYS A 241     -54.021  -9.145 -33.253  1.00  0.00           H  
ATOM   3792  HA  LYS A 241     -53.828 -11.233 -35.213  1.00  0.00           H  
ATOM   3793 1HB  LYS A 241     -55.154  -8.500 -35.325  1.00  0.00           H  
ATOM   3794 2HB  LYS A 241     -55.277  -9.676 -36.626  1.00  0.00           H  
ATOM   3795 1HG  LYS A 241     -56.349 -11.278 -35.095  1.00  0.00           H  
ATOM   3796 2HG  LYS A 241     -56.208 -10.111 -33.773  1.00  0.00           H  
ATOM   3797 1HD  LYS A 241     -57.610  -8.509 -35.043  1.00  0.00           H  
ATOM   3798 2HD  LYS A 241     -57.759  -9.688 -36.355  1.00  0.00           H  
ATOM   3799 1HE  LYS A 241     -58.865 -11.271 -34.826  1.00  0.00           H  
ATOM   3800 2HE  LYS A 241     -58.687 -10.128 -33.492  1.00  0.00           H  
ATOM   3801 1HZ  LYS A 241     -60.864 -10.022 -34.460  1.00  0.00           H  
ATOM   3802 2HZ  LYS A 241     -60.079  -8.591 -34.700  1.00  0.00           H  
ATOM   3803 3HZ  LYS A 241     -60.246  -9.660 -35.946  1.00  0.00           H  
ATOM   3804  N   GLU A 242     -52.236  -8.441 -35.883  1.00  0.00           N  
ATOM   3805  CA  GLU A 242     -51.205  -7.877 -36.747  1.00  0.00           C  
ATOM   3806  C   GLU A 242     -49.929  -8.706 -36.695  1.00  0.00           C  
ATOM   3807  O   GLU A 242     -49.290  -8.946 -37.720  1.00  0.00           O  
ATOM   3808  CB  GLU A 242     -50.903  -6.432 -36.345  1.00  0.00           C  
ATOM   3809  CG  GLU A 242     -52.027  -5.449 -36.640  1.00  0.00           C  
ATOM   3810  CD  GLU A 242     -52.295  -5.293 -38.111  1.00  0.00           C  
ATOM   3811  OE1 GLU A 242     -51.429  -4.822 -38.807  1.00  0.00           O  
ATOM   3812  OE2 GLU A 242     -53.369  -5.645 -38.539  1.00  0.00           O  
ATOM   3813  H   GLU A 242     -52.609  -7.924 -35.100  1.00  0.00           H  
ATOM   3814  HA  GLU A 242     -51.572  -7.884 -37.774  1.00  0.00           H  
ATOM   3815 1HB  GLU A 242     -50.693  -6.389 -35.276  1.00  0.00           H  
ATOM   3816 2HB  GLU A 242     -50.011  -6.088 -36.868  1.00  0.00           H  
ATOM   3817 1HG  GLU A 242     -52.937  -5.796 -36.151  1.00  0.00           H  
ATOM   3818 2HG  GLU A 242     -51.767  -4.479 -36.218  1.00  0.00           H  
ATOM   3819  N   ALA A 243     -49.601  -9.124 -35.455  1.00  0.00           N  
ATOM   3820  CA  ALA A 243     -48.400  -9.929 -35.268  1.00  0.00           C  
ATOM   3821  C   ALA A 243     -48.497 -11.249 -36.024  1.00  0.00           C  
ATOM   3822  O   ALA A 243     -47.528 -11.696 -36.638  1.00  0.00           O  
ATOM   3823  CB  ALA A 243     -48.159 -10.185 -33.787  1.00  0.00           C  
ATOM   3824  H   ALA A 243     -50.194  -8.871 -34.678  1.00  0.00           H  
ATOM   3825  HA  ALA A 243     -47.553  -9.374 -35.672  1.00  0.00           H  
ATOM   3826 1HB  ALA A 243     -47.259 -10.787 -33.663  1.00  0.00           H  
ATOM   3827 2HB  ALA A 243     -48.034  -9.234 -33.269  1.00  0.00           H  
ATOM   3828 3HB  ALA A 243     -49.012 -10.716 -33.367  1.00  0.00           H  
ATOM   3829  N   ALA A 244     -49.709 -11.834 -35.942  1.00  0.00           N  
ATOM   3830  CA  ALA A 244     -49.936 -13.103 -36.623  1.00  0.00           C  
ATOM   3831  C   ALA A 244     -49.660 -12.983 -38.117  1.00  0.00           C  
ATOM   3832  O   ALA A 244     -49.000 -13.839 -38.706  1.00  0.00           O  
ATOM   3833  CB  ALA A 244     -51.359 -13.584 -36.385  1.00  0.00           C  
ATOM   3834  H   ALA A 244     -50.438 -11.382 -35.410  1.00  0.00           H  
ATOM   3835  HA  ALA A 244     -49.242 -13.836 -36.213  1.00  0.00           H  
ATOM   3836 1HB  ALA A 244     -51.514 -14.533 -36.900  1.00  0.00           H  
ATOM   3837 2HB  ALA A 244     -51.524 -13.721 -35.316  1.00  0.00           H  
ATOM   3838 3HB  ALA A 244     -52.062 -12.846 -36.768  1.00  0.00           H  
ATOM   3839  N   LYS A 245     -50.144 -11.945 -38.754  1.00  0.00           N  
ATOM   3840  CA  LYS A 245     -49.990 -11.890 -40.202  1.00  0.00           C  
ATOM   3841  C   LYS A 245     -48.522 -12.039 -40.633  1.00  0.00           C  
ATOM   3842  O   LYS A 245     -48.228 -12.601 -41.688  1.00  0.00           O  
ATOM   3843  CB  LYS A 245     -50.566 -10.579 -40.739  1.00  0.00           C  
ATOM   3844  CG  LYS A 245     -52.085 -10.486 -40.676  1.00  0.00           C  
ATOM   3845  CD  LYS A 245     -52.580  -9.151 -41.211  1.00  0.00           C  
ATOM   3846  CE  LYS A 245     -54.097  -9.053 -41.140  1.00  0.00           C  
ATOM   3847  NZ  LYS A 245     -54.593  -7.736 -41.625  1.00  0.00           N  
ATOM   3848  H   LYS A 245     -50.608 -11.218 -38.229  1.00  0.00           H  
ATOM   3849  HA  LYS A 245     -50.545 -12.720 -40.641  1.00  0.00           H  
ATOM   3850 1HB  LYS A 245     -50.156  -9.742 -40.174  1.00  0.00           H  
ATOM   3851 2HB  LYS A 245     -50.266 -10.449 -41.780  1.00  0.00           H  
ATOM   3852 1HG  LYS A 245     -52.524 -11.290 -41.268  1.00  0.00           H  
ATOM   3853 2HG  LYS A 245     -52.413 -10.599 -39.644  1.00  0.00           H  
ATOM   3854 1HD  LYS A 245     -52.144  -8.340 -40.626  1.00  0.00           H  
ATOM   3855 2HD  LYS A 245     -52.266  -9.035 -42.248  1.00  0.00           H  
ATOM   3856 1HE  LYS A 245     -54.540  -9.840 -41.748  1.00  0.00           H  
ATOM   3857 2HE  LYS A 245     -54.422  -9.192 -40.110  1.00  0.00           H  
ATOM   3858 1HZ  LYS A 245     -55.600  -7.711 -41.562  1.00  0.00           H  
ATOM   3859 2HZ  LYS A 245     -54.201  -6.998 -41.056  1.00  0.00           H  
ATOM   3860 3HZ  LYS A 245     -54.313  -7.604 -42.586  1.00  0.00           H  
ATOM   3861  N   LYS A 246     -47.603 -11.534 -39.812  1.00  0.00           N  
ATOM   3862  CA  LYS A 246     -46.187 -11.459 -40.181  1.00  0.00           C  
ATOM   3863  C   LYS A 246     -45.484 -12.812 -40.225  1.00  0.00           C  
ATOM   3864  O   LYS A 246     -44.618 -13.045 -41.068  1.00  0.00           O  
ATOM   3865  CB  LYS A 246     -45.448 -10.536 -39.211  1.00  0.00           C  
ATOM   3866  CG  LYS A 246     -43.979 -10.318 -39.546  1.00  0.00           C  
ATOM   3867  CD  LYS A 246     -43.342  -9.305 -38.606  1.00  0.00           C  
ATOM   3868  CE  LYS A 246     -41.901  -9.015 -38.998  1.00  0.00           C  
ATOM   3869  NZ  LYS A 246     -41.034 -10.216 -38.860  1.00  0.00           N  
ATOM   3870  H   LYS A 246     -47.888 -11.191 -38.906  1.00  0.00           H  
ATOM   3871  HA  LYS A 246     -46.113 -11.041 -41.185  1.00  0.00           H  
ATOM   3872 1HB  LYS A 246     -45.936  -9.561 -39.194  1.00  0.00           H  
ATOM   3873 2HB  LYS A 246     -45.504 -10.948 -38.203  1.00  0.00           H  
ATOM   3874 1HG  LYS A 246     -43.443 -11.265 -39.463  1.00  0.00           H  
ATOM   3875 2HG  LYS A 246     -43.889  -9.958 -40.570  1.00  0.00           H  
ATOM   3876 1HD  LYS A 246     -43.912  -8.375 -38.634  1.00  0.00           H  
ATOM   3877 2HD  LYS A 246     -43.361  -9.691 -37.587  1.00  0.00           H  
ATOM   3878 1HE  LYS A 246     -41.867  -8.674 -40.032  1.00  0.00           H  
ATOM   3879 2HE  LYS A 246     -41.504  -8.221 -38.365  1.00  0.00           H  
ATOM   3880 1HZ  LYS A 246     -40.088  -9.982 -39.128  1.00  0.00           H  
ATOM   3881 2HZ  LYS A 246     -41.043 -10.530 -37.899  1.00  0.00           H  
ATOM   3882 3HZ  LYS A 246     -41.380 -10.953 -39.458  1.00  0.00           H  
ATOM   3883  N   THR A 247     -45.854 -13.711 -39.314  1.00  0.00           N  
ATOM   3884  CA  THR A 247     -45.045 -14.903 -39.069  1.00  0.00           C  
ATOM   3885  C   THR A 247     -45.886 -16.169 -39.034  1.00  0.00           C  
ATOM   3886  O   THR A 247     -47.080 -16.124 -38.740  1.00  0.00           O  
ATOM   3887  CB  THR A 247     -44.264 -14.776 -37.748  1.00  0.00           C  
ATOM   3888  OG1 THR A 247     -43.381 -15.896 -37.602  1.00  0.00           O  
ATOM   3889  CG2 THR A 247     -45.219 -14.732 -36.565  1.00  0.00           C  
ATOM   3890  H   THR A 247     -46.705 -13.559 -38.791  1.00  0.00           H  
ATOM   3891  HA  THR A 247     -44.327 -15.008 -39.883  1.00  0.00           H  
ATOM   3892  HB  THR A 247     -43.670 -13.863 -37.762  1.00  0.00           H  
ATOM   3893  HG1 THR A 247     -42.592 -15.752 -38.130  1.00  0.00           H  
ATOM   3894 1HG2 THR A 247     -44.650 -14.642 -35.640  1.00  0.00           H  
ATOM   3895 2HG2 THR A 247     -45.885 -13.874 -36.667  1.00  0.00           H  
ATOM   3896 3HG2 THR A 247     -45.809 -15.647 -36.539  1.00  0.00           H  
ATOM   3897  N   SER A 248     -45.249 -17.294 -39.339  1.00  0.00           N  
ATOM   3898  CA  SER A 248     -45.895 -18.595 -39.253  1.00  0.00           C  
ATOM   3899  C   SER A 248     -45.239 -19.465 -38.190  1.00  0.00           C  
ATOM   3900  O   SER A 248     -45.504 -20.664 -38.105  1.00  0.00           O  
ATOM   3901  CB  SER A 248     -45.841 -19.294 -40.597  1.00  0.00           C  
ATOM   3902  OG  SER A 248     -44.516 -19.500 -41.003  1.00  0.00           O  
ATOM   3903  H   SER A 248     -44.286 -17.248 -39.640  1.00  0.00           H  
ATOM   3904  HA  SER A 248     -46.939 -18.445 -38.976  1.00  0.00           H  
ATOM   3905 1HB  SER A 248     -46.357 -20.252 -40.530  1.00  0.00           H  
ATOM   3906 2HB  SER A 248     -46.363 -18.693 -41.341  1.00  0.00           H  
ATOM   3907  HG  SER A 248     -44.565 -19.943 -41.853  1.00  0.00           H  
ATOM   3908  N   ASP A 249     -44.379 -18.858 -37.377  1.00  0.00           N  
ATOM   3909  CA  ASP A 249     -43.667 -19.588 -36.335  1.00  0.00           C  
ATOM   3910  C   ASP A 249     -44.598 -19.917 -35.172  1.00  0.00           C  
ATOM   3911  O   ASP A 249     -45.114 -19.020 -34.504  1.00  0.00           O  
ATOM   3912  CB  ASP A 249     -42.471 -18.777 -35.831  1.00  0.00           C  
ATOM   3913  CG  ASP A 249     -41.362 -18.651 -36.867  1.00  0.00           C  
ATOM   3914  OD1 ASP A 249     -41.368 -19.406 -37.810  1.00  0.00           O  
ATOM   3915  OD2 ASP A 249     -40.519 -17.801 -36.705  1.00  0.00           O  
ATOM   3916  H   ASP A 249     -44.216 -17.867 -37.484  1.00  0.00           H  
ATOM   3917  HA  ASP A 249     -43.301 -20.524 -36.758  1.00  0.00           H  
ATOM   3918 1HB  ASP A 249     -42.802 -17.777 -35.551  1.00  0.00           H  
ATOM   3919 2HB  ASP A 249     -42.062 -19.249 -34.938  1.00  0.00           H  
ATOM   3920  N   PRO A 250     -44.809 -21.209 -34.934  1.00  0.00           N  
ATOM   3921  CA  PRO A 250     -45.816 -21.652 -33.975  1.00  0.00           C  
ATOM   3922  C   PRO A 250     -45.558 -21.079 -32.572  1.00  0.00           C  
ATOM   3923  O   PRO A 250     -46.493 -20.713 -31.860  1.00  0.00           O  
ATOM   3924  CB  PRO A 250     -45.657 -23.176 -34.001  1.00  0.00           C  
ATOM   3925  CG  PRO A 250     -45.134 -23.466 -35.366  1.00  0.00           C  
ATOM   3926  CD  PRO A 250     -44.185 -22.332 -35.652  1.00  0.00           C  
ATOM   3927  HA  PRO A 250     -46.812 -21.353 -34.332  1.00  0.00           H  
ATOM   3928 1HB  PRO A 250     -44.971 -23.497 -33.204  1.00  0.00           H  
ATOM   3929 2HB  PRO A 250     -46.626 -23.658 -33.804  1.00  0.00           H  
ATOM   3930 1HG  PRO A 250     -44.638 -24.447 -35.382  1.00  0.00           H  
ATOM   3931 2HG  PRO A 250     -45.962 -23.517 -36.088  1.00  0.00           H  
ATOM   3932 1HD  PRO A 250     -43.191 -22.574 -35.248  1.00  0.00           H  
ATOM   3933 2HD  PRO A 250     -44.132 -22.162 -36.738  1.00  0.00           H  
ATOM   3934  N   GLU A 251     -44.284 -21.003 -32.179  1.00  0.00           N  
ATOM   3935  CA  GLU A 251     -43.896 -20.406 -30.907  1.00  0.00           C  
ATOM   3936  C   GLU A 251     -44.366 -18.960 -30.811  1.00  0.00           C  
ATOM   3937  O   GLU A 251     -44.933 -18.547 -29.799  1.00  0.00           O  
ATOM   3938  CB  GLU A 251     -42.378 -20.472 -30.727  1.00  0.00           C  
ATOM   3939  CG  GLU A 251     -41.826 -21.880 -30.554  1.00  0.00           C  
ATOM   3940  CD  GLU A 251     -41.654 -22.605 -31.860  1.00  0.00           C  
ATOM   3941  OE1 GLU A 251     -41.944 -22.029 -32.881  1.00  0.00           O  
ATOM   3942  OE2 GLU A 251     -41.231 -23.737 -31.836  1.00  0.00           O  
ATOM   3943  H   GLU A 251     -43.561 -21.371 -32.780  1.00  0.00           H  
ATOM   3944  HA  GLU A 251     -44.368 -20.970 -30.102  1.00  0.00           H  
ATOM   3945 1HB  GLU A 251     -41.889 -20.025 -31.593  1.00  0.00           H  
ATOM   3946 2HB  GLU A 251     -42.089 -19.890 -29.852  1.00  0.00           H  
ATOM   3947 1HG  GLU A 251     -40.859 -21.821 -30.055  1.00  0.00           H  
ATOM   3948 2HG  GLU A 251     -42.500 -22.447 -29.915  1.00  0.00           H  
ATOM   3949  N   LYS A 252     -44.127 -18.194 -31.870  1.00  0.00           N  
ATOM   3950  CA  LYS A 252     -44.527 -16.792 -31.908  1.00  0.00           C  
ATOM   3951  C   LYS A 252     -46.028 -16.641 -31.692  1.00  0.00           C  
ATOM   3952  O   LYS A 252     -46.470 -15.810 -30.899  1.00  0.00           O  
ATOM   3953  CB  LYS A 252     -44.119 -16.154 -33.236  1.00  0.00           C  
ATOM   3954  CG  LYS A 252     -42.620 -15.938 -33.397  1.00  0.00           C  
ATOM   3955  CD  LYS A 252     -42.301 -15.227 -34.704  1.00  0.00           C  
ATOM   3956  CE  LYS A 252     -40.819 -14.902 -34.811  1.00  0.00           C  
ATOM   3957  NZ  LYS A 252     -39.985 -16.132 -34.899  1.00  0.00           N  
ATOM   3958  H   LYS A 252     -43.657 -18.593 -32.670  1.00  0.00           H  
ATOM   3959  HA  LYS A 252     -44.019 -16.266 -31.098  1.00  0.00           H  
ATOM   3960 1HB  LYS A 252     -44.458 -16.782 -34.061  1.00  0.00           H  
ATOM   3961 2HB  LYS A 252     -44.609 -15.185 -33.341  1.00  0.00           H  
ATOM   3962 1HG  LYS A 252     -42.247 -15.338 -32.567  1.00  0.00           H  
ATOM   3963 2HG  LYS A 252     -42.111 -16.901 -33.384  1.00  0.00           H  
ATOM   3964 1HD  LYS A 252     -42.587 -15.862 -35.544  1.00  0.00           H  
ATOM   3965 2HD  LYS A 252     -42.871 -14.300 -34.762  1.00  0.00           H  
ATOM   3966 1HE  LYS A 252     -40.643 -14.294 -35.697  1.00  0.00           H  
ATOM   3967 2HE  LYS A 252     -40.508 -14.330 -33.937  1.00  0.00           H  
ATOM   3968 1HZ  LYS A 252     -39.010 -15.874 -34.968  1.00  0.00           H  
ATOM   3969 2HZ  LYS A 252     -40.126 -16.695 -34.072  1.00  0.00           H  
ATOM   3970 3HZ  LYS A 252     -40.251 -16.662 -35.717  1.00  0.00           H  
ATOM   3971  N   LEU A 253     -46.772 -17.484 -32.437  1.00  0.00           N  
ATOM   3972  CA  LEU A 253     -48.225 -17.441 -32.324  1.00  0.00           C  
ATOM   3973  C   LEU A 253     -48.678 -17.792 -30.913  1.00  0.00           C  
ATOM   3974  O   LEU A 253     -49.587 -17.164 -30.369  1.00  0.00           O  
ATOM   3975  CB  LEU A 253     -48.863 -18.410 -33.328  1.00  0.00           C  
ATOM   3976  CG  LEU A 253     -48.733 -18.017 -34.805  1.00  0.00           C  
ATOM   3977  CD1 LEU A 253     -49.246 -19.153 -35.680  1.00  0.00           C  
ATOM   3978  CD2 LEU A 253     -49.513 -16.736 -35.061  1.00  0.00           C  
ATOM   3979  H   LEU A 253     -46.308 -18.131 -33.059  1.00  0.00           H  
ATOM   3980  HA  LEU A 253     -48.559 -16.430 -32.551  1.00  0.00           H  
ATOM   3981 1HB  LEU A 253     -48.405 -19.390 -33.204  1.00  0.00           H  
ATOM   3982 2HB  LEU A 253     -49.925 -18.497 -33.100  1.00  0.00           H  
ATOM   3983  HG  LEU A 253     -47.683 -17.857 -35.049  1.00  0.00           H  
ATOM   3984 1HD1 LEU A 253     -49.154 -18.875 -36.730  1.00  0.00           H  
ATOM   3985 2HD1 LEU A 253     -48.658 -20.052 -35.491  1.00  0.00           H  
ATOM   3986 3HD1 LEU A 253     -50.292 -19.348 -35.447  1.00  0.00           H  
ATOM   3987 1HD2 LEU A 253     -49.421 -16.457 -36.111  1.00  0.00           H  
ATOM   3988 2HD2 LEU A 253     -50.564 -16.895 -34.819  1.00  0.00           H  
ATOM   3989 3HD2 LEU A 253     -49.115 -15.937 -34.436  1.00  0.00           H  
ATOM   3990  N   GLU A 254     -47.998 -18.818 -30.362  1.00  0.00           N  
ATOM   3991  CA  GLU A 254     -48.335 -19.252 -29.010  1.00  0.00           C  
ATOM   3992  C   GLU A 254     -48.093 -18.140 -27.999  1.00  0.00           C  
ATOM   3993  O   GLU A 254     -48.895 -17.931 -27.088  1.00  0.00           O  
ATOM   3994  CB  GLU A 254     -47.518 -20.488 -28.628  1.00  0.00           C  
ATOM   3995  CG  GLU A 254     -47.907 -21.755 -29.377  1.00  0.00           C  
ATOM   3996  CD  GLU A 254     -47.033 -22.929 -29.035  1.00  0.00           C  
ATOM   3997  OE1 GLU A 254     -46.076 -22.745 -28.322  1.00  0.00           O  
ATOM   3998  OE2 GLU A 254     -47.323 -24.012 -29.486  1.00  0.00           O  
ATOM   3999  H   GLU A 254     -47.268 -19.267 -30.895  1.00  0.00           H  
ATOM   4000  HA  GLU A 254     -49.394 -19.511 -28.984  1.00  0.00           H  
ATOM   4001 1HB  GLU A 254     -46.461 -20.299 -28.817  1.00  0.00           H  
ATOM   4002 2HB  GLU A 254     -47.630 -20.683 -27.561  1.00  0.00           H  
ATOM   4003 1HG  GLU A 254     -48.940 -22.004 -29.137  1.00  0.00           H  
ATOM   4004 2HG  GLU A 254     -47.848 -21.564 -30.448  1.00  0.00           H  
ATOM   4005  N   LYS A 255     -46.954 -17.450 -28.210  1.00  0.00           N  
ATOM   4006  CA  LYS A 255     -46.606 -16.356 -27.311  1.00  0.00           C  
ATOM   4007  C   LYS A 255     -47.652 -15.250 -27.357  1.00  0.00           C  
ATOM   4008  O   LYS A 255     -48.025 -14.692 -26.325  1.00  0.00           O  
ATOM   4009  CB  LYS A 255     -45.228 -15.792 -27.664  1.00  0.00           C  
ATOM   4010  CG  LYS A 255     -44.069 -16.737 -27.377  1.00  0.00           C  
ATOM   4011  CD  LYS A 255     -43.903 -16.970 -25.883  1.00  0.00           C  
ATOM   4012  CE  LYS A 255     -42.699 -17.853 -25.590  1.00  0.00           C  
ATOM   4013  NZ  LYS A 255     -42.543 -18.115 -24.133  1.00  0.00           N  
ATOM   4014  H   LYS A 255     -46.363 -17.703 -28.988  1.00  0.00           H  
ATOM   4015  HA  LYS A 255     -46.573 -16.742 -26.292  1.00  0.00           H  
ATOM   4016 1HB  LYS A 255     -45.199 -15.539 -28.724  1.00  0.00           H  
ATOM   4017 2HB  LYS A 255     -45.057 -14.872 -27.103  1.00  0.00           H  
ATOM   4018 1HG  LYS A 255     -44.250 -17.694 -27.867  1.00  0.00           H  
ATOM   4019 2HG  LYS A 255     -43.148 -16.313 -27.775  1.00  0.00           H  
ATOM   4020 1HD  LYS A 255     -43.772 -16.012 -25.377  1.00  0.00           H  
ATOM   4021 2HD  LYS A 255     -44.798 -17.449 -25.487  1.00  0.00           H  
ATOM   4022 1HE  LYS A 255     -42.813 -18.805 -26.108  1.00  0.00           H  
ATOM   4023 2HE  LYS A 255     -41.795 -17.370 -25.958  1.00  0.00           H  
ATOM   4024 1HZ  LYS A 255     -41.735 -18.703 -23.982  1.00  0.00           H  
ATOM   4025 2HZ  LYS A 255     -42.418 -17.240 -23.645  1.00  0.00           H  
ATOM   4026 3HZ  LYS A 255     -43.368 -18.581 -23.784  1.00  0.00           H  
ATOM   4027  N   LEU A 256     -48.096 -14.972 -28.600  1.00  0.00           N  
ATOM   4028  CA  LEU A 256     -49.101 -13.933 -28.783  1.00  0.00           C  
ATOM   4029  C   LEU A 256     -50.397 -14.286 -28.062  1.00  0.00           C  
ATOM   4030  O   LEU A 256     -51.026 -13.430 -27.441  1.00  0.00           O  
ATOM   4031  CB  LEU A 256     -49.380 -13.723 -30.276  1.00  0.00           C  
ATOM   4032  CG  LEU A 256     -48.241 -13.087 -31.083  1.00  0.00           C  
ATOM   4033  CD1 LEU A 256     -48.591 -13.113 -32.564  1.00  0.00           C  
ATOM   4034  CD2 LEU A 256     -48.009 -11.663 -30.600  1.00  0.00           C  
ATOM   4035  H   LEU A 256     -47.723 -15.491 -29.382  1.00  0.00           H  
ATOM   4036  HA  LEU A 256     -48.718 -13.004 -28.363  1.00  0.00           H  
ATOM   4037 1HB  LEU A 256     -49.606 -14.688 -30.727  1.00  0.00           H  
ATOM   4038 2HB  LEU A 256     -50.256 -13.083 -30.380  1.00  0.00           H  
ATOM   4039  HG  LEU A 256     -47.329 -13.669 -30.946  1.00  0.00           H  
ATOM   4040 1HD1 LEU A 256     -47.781 -12.661 -33.137  1.00  0.00           H  
ATOM   4041 2HD1 LEU A 256     -48.731 -14.144 -32.887  1.00  0.00           H  
ATOM   4042 3HD1 LEU A 256     -49.509 -12.551 -32.731  1.00  0.00           H  
ATOM   4043 1HD2 LEU A 256     -47.199 -11.212 -31.172  1.00  0.00           H  
ATOM   4044 2HD2 LEU A 256     -48.920 -11.080 -30.738  1.00  0.00           H  
ATOM   4045 3HD2 LEU A 256     -47.743 -11.676 -29.543  1.00  0.00           H  
ATOM   4046  N   GLY A 257     -50.751 -15.582 -28.183  1.00  0.00           N  
ATOM   4047  CA  GLY A 257     -51.971 -16.052 -27.539  1.00  0.00           C  
ATOM   4048  C   GLY A 257     -51.891 -15.892 -26.026  1.00  0.00           C  
ATOM   4049  O   GLY A 257     -52.861 -15.489 -25.383  1.00  0.00           O  
ATOM   4050  H   GLY A 257     -50.163 -16.205 -28.718  1.00  0.00           H  
ATOM   4051 1HA  GLY A 257     -52.823 -15.492 -27.924  1.00  0.00           H  
ATOM   4052 2HA  GLY A 257     -52.135 -17.099 -27.791  1.00  0.00           H  
ATOM   4053  N   GLU A 258     -50.693 -16.229 -25.505  1.00  0.00           N  
ATOM   4054  CA  GLU A 258     -50.485 -16.121 -24.067  1.00  0.00           C  
ATOM   4055  C   GLU A 258     -50.634 -14.679 -23.596  1.00  0.00           C  
ATOM   4056  O   GLU A 258     -51.229 -14.416 -22.551  1.00  0.00           O  
ATOM   4057  CB  GLU A 258     -49.101 -16.652 -23.688  1.00  0.00           C  
ATOM   4058  CG  GLU A 258     -48.945 -18.159 -23.827  1.00  0.00           C  
ATOM   4059  CD  GLU A 258     -47.552 -18.635 -23.523  1.00  0.00           C  
ATOM   4060  OE1 GLU A 258     -46.694 -17.809 -23.319  1.00  0.00           O  
ATOM   4061  OE2 GLU A 258     -47.345 -19.825 -23.494  1.00  0.00           O  
ATOM   4062  H   GLU A 258     -49.961 -16.551 -26.123  1.00  0.00           H  
ATOM   4063  HA  GLU A 258     -51.241 -16.723 -23.562  1.00  0.00           H  
ATOM   4064 1HB  GLU A 258     -48.345 -16.178 -24.314  1.00  0.00           H  
ATOM   4065 2HB  GLU A 258     -48.881 -16.387 -22.653  1.00  0.00           H  
ATOM   4066 1HG  GLU A 258     -49.641 -18.651 -23.148  1.00  0.00           H  
ATOM   4067 2HG  GLU A 258     -49.209 -18.448 -24.844  1.00  0.00           H  
ATOM   4068  N   VAL A 259     -50.065 -13.776 -24.420  1.00  0.00           N  
ATOM   4069  CA  VAL A 259     -50.138 -12.359 -24.083  1.00  0.00           C  
ATOM   4070  C   VAL A 259     -51.582 -11.876 -24.043  1.00  0.00           C  
ATOM   4071  O   VAL A 259     -51.967 -11.112 -23.159  1.00  0.00           O  
ATOM   4072  CB  VAL A 259     -49.349 -11.524 -25.110  1.00  0.00           C  
ATOM   4073  CG1 VAL A 259     -49.585 -10.038 -24.883  1.00  0.00           C  
ATOM   4074  CG2 VAL A 259     -47.867 -11.855 -25.017  1.00  0.00           C  
ATOM   4075  H   VAL A 259     -49.599 -14.098 -25.256  1.00  0.00           H  
ATOM   4076  HA  VAL A 259     -49.693 -12.214 -23.098  1.00  0.00           H  
ATOM   4077  HB  VAL A 259     -49.713 -11.758 -26.111  1.00  0.00           H  
ATOM   4078 1HG1 VAL A 259     -49.021  -9.463 -25.617  1.00  0.00           H  
ATOM   4079 2HG1 VAL A 259     -50.647  -9.818 -24.989  1.00  0.00           H  
ATOM   4080 3HG1 VAL A 259     -49.256  -9.767 -23.880  1.00  0.00           H  
ATOM   4081 1HG2 VAL A 259     -47.316 -11.262 -25.746  1.00  0.00           H  
ATOM   4082 2HG2 VAL A 259     -47.505 -11.626 -24.015  1.00  0.00           H  
ATOM   4083 3HG2 VAL A 259     -47.717 -12.915 -25.224  1.00  0.00           H  
ATOM   4084  N   VAL A 260     -52.347 -12.362 -25.042  1.00  0.00           N  
ATOM   4085  CA  VAL A 260     -53.752 -11.978 -25.117  1.00  0.00           C  
ATOM   4086  C   VAL A 260     -54.517 -12.444 -23.886  1.00  0.00           C  
ATOM   4087  O   VAL A 260     -55.349 -11.714 -23.347  1.00  0.00           O  
ATOM   4088  CB  VAL A 260     -54.403 -12.575 -26.379  1.00  0.00           C  
ATOM   4089  CG1 VAL A 260     -55.907 -12.348 -26.360  1.00  0.00           C  
ATOM   4090  CG2 VAL A 260     -53.780 -11.961 -27.623  1.00  0.00           C  
ATOM   4091  H   VAL A 260     -51.932 -12.985 -25.721  1.00  0.00           H  
ATOM   4092  HA  VAL A 260     -53.810 -10.890 -25.174  1.00  0.00           H  
ATOM   4093  HB  VAL A 260     -54.240 -13.653 -26.385  1.00  0.00           H  
ATOM   4094 1HG1 VAL A 260     -56.351 -12.777 -27.259  1.00  0.00           H  
ATOM   4095 2HG1 VAL A 260     -56.336 -12.827 -25.480  1.00  0.00           H  
ATOM   4096 3HG1 VAL A 260     -56.113 -11.279 -26.329  1.00  0.00           H  
ATOM   4097 1HG2 VAL A 260     -54.245 -12.388 -28.511  1.00  0.00           H  
ATOM   4098 2HG2 VAL A 260     -53.938 -10.882 -27.614  1.00  0.00           H  
ATOM   4099 3HG2 VAL A 260     -52.710 -12.171 -27.637  1.00  0.00           H  
ATOM   4100  N   LYS A 261     -54.189 -13.688 -23.479  1.00  0.00           N  
ATOM   4101  CA  LYS A 261     -54.849 -14.254 -22.309  1.00  0.00           C  
ATOM   4102  C   LYS A 261     -54.556 -13.432 -21.060  1.00  0.00           C  
ATOM   4103  O   LYS A 261     -55.443 -13.192 -20.240  1.00  0.00           O  
ATOM   4104  CB  LYS A 261     -54.415 -15.705 -22.097  1.00  0.00           C  
ATOM   4105  CG  LYS A 261     -55.100 -16.403 -20.930  1.00  0.00           C  
ATOM   4106  CD  LYS A 261     -54.678 -17.861 -20.834  1.00  0.00           C  
ATOM   4107  CE  LYS A 261     -55.344 -18.554 -19.654  1.00  0.00           C  
ATOM   4108  NZ  LYS A 261     -54.940 -19.983 -19.547  1.00  0.00           N  
ATOM   4109  H   LYS A 261     -53.491 -14.206 -23.994  1.00  0.00           H  
ATOM   4110  HA  LYS A 261     -55.927 -14.233 -22.475  1.00  0.00           H  
ATOM   4111 1HB  LYS A 261     -54.621 -16.281 -23.000  1.00  0.00           H  
ATOM   4112 2HB  LYS A 261     -53.339 -15.741 -21.924  1.00  0.00           H  
ATOM   4113 1HG  LYS A 261     -54.842 -15.896 -20.000  1.00  0.00           H  
ATOM   4114 2HG  LYS A 261     -56.181 -16.355 -21.061  1.00  0.00           H  
ATOM   4115 1HD  LYS A 261     -54.952 -18.382 -21.752  1.00  0.00           H  
ATOM   4116 2HD  LYS A 261     -53.596 -17.920 -20.713  1.00  0.00           H  
ATOM   4117 1HE  LYS A 261     -55.073 -18.043 -18.732  1.00  0.00           H  
ATOM   4118 2HE  LYS A 261     -56.427 -18.504 -19.767  1.00  0.00           H  
ATOM   4119 1HZ  LYS A 261     -55.402 -20.405 -18.754  1.00  0.00           H  
ATOM   4120 2HZ  LYS A 261     -55.203 -20.472 -20.391  1.00  0.00           H  
ATOM   4121 3HZ  LYS A 261     -53.939 -20.041 -19.423  1.00  0.00           H  
ATOM   4122  N   GLU A 262     -53.274 -13.022 -20.968  1.00  0.00           N  
ATOM   4123  CA  GLU A 262     -52.861 -12.225 -19.818  1.00  0.00           C  
ATOM   4124  C   GLU A 262     -53.613 -10.902 -19.767  1.00  0.00           C  
ATOM   4125  O   GLU A 262     -54.033 -10.457 -18.699  1.00  0.00           O  
ATOM   4126  CB  GLU A 262     -51.354 -11.964 -19.862  1.00  0.00           C  
ATOM   4127  CG  GLU A 262     -50.495 -13.195 -19.607  1.00  0.00           C  
ATOM   4128  CD  GLU A 262     -49.023 -12.918 -19.736  1.00  0.00           C  
ATOM   4129  OE1 GLU A 262     -48.675 -11.830 -20.127  1.00  0.00           O  
ATOM   4130  OE2 GLU A 262     -48.246 -13.796 -19.444  1.00  0.00           O  
ATOM   4131  H   GLU A 262     -52.623 -13.275 -21.697  1.00  0.00           H  
ATOM   4132  HA  GLU A 262     -53.093 -12.783 -18.910  1.00  0.00           H  
ATOM   4133 1HB  GLU A 262     -51.083 -11.564 -20.839  1.00  0.00           H  
ATOM   4134 2HB  GLU A 262     -51.093 -11.213 -19.117  1.00  0.00           H  
ATOM   4135 1HG  GLU A 262     -50.697 -13.563 -18.601  1.00  0.00           H  
ATOM   4136 2HG  GLU A 262     -50.777 -13.975 -20.313  1.00  0.00           H  
ATOM   4137  N   ALA A 263     -53.756 -10.310 -20.970  1.00  0.00           N  
ATOM   4138  CA  ALA A 263     -54.460  -9.036 -21.059  1.00  0.00           C  
ATOM   4139  C   ALA A 263     -55.909  -9.175 -20.609  1.00  0.00           C  
ATOM   4140  O   ALA A 263     -56.436  -8.311 -19.908  1.00  0.00           O  
ATOM   4141  CB  ALA A 263     -54.397  -8.494 -22.479  1.00  0.00           C  
ATOM   4142  H   ALA A 263     -53.372 -10.760 -21.789  1.00  0.00           H  
ATOM   4143  HA  ALA A 263     -53.969  -8.330 -20.389  1.00  0.00           H  
ATOM   4144 1HB  ALA A 263     -54.927  -7.542 -22.529  1.00  0.00           H  
ATOM   4145 2HB  ALA A 263     -53.356  -8.344 -22.766  1.00  0.00           H  
ATOM   4146 3HB  ALA A 263     -54.862  -9.204 -23.160  1.00  0.00           H  
ATOM   4147  N   ALA A 264     -56.509 -10.299 -21.049  1.00  0.00           N  
ATOM   4148  CA  ALA A 264     -57.899 -10.553 -20.687  1.00  0.00           C  
ATOM   4149  C   ALA A 264     -58.061 -10.685 -19.178  1.00  0.00           C  
ATOM   4150  O   ALA A 264     -59.018 -10.171 -18.599  1.00  0.00           O  
ATOM   4151  CB  ALA A 264     -58.407 -11.806 -21.385  1.00  0.00           C  
ATOM   4152  H   ALA A 264     -55.985 -10.945 -21.621  1.00  0.00           H  
ATOM   4153  HA  ALA A 264     -58.495  -9.701 -21.013  1.00  0.00           H  
ATOM   4154 1HB  ALA A 264     -59.446 -11.982 -21.105  1.00  0.00           H  
ATOM   4155 2HB  ALA A 264     -58.340 -11.674 -22.465  1.00  0.00           H  
ATOM   4156 3HB  ALA A 264     -57.801 -12.660 -21.086  1.00  0.00           H  
ATOM   4157  N   LEU A 265     -57.078 -11.396 -18.586  1.00  0.00           N  
ATOM   4158  CA  LEU A 265     -57.113 -11.597 -17.143  1.00  0.00           C  
ATOM   4159  C   LEU A 265     -57.025 -10.270 -16.400  1.00  0.00           C  
ATOM   4160  O   LEU A 265     -57.725 -10.053 -15.412  1.00  0.00           O  
ATOM   4161  CB  LEU A 265     -55.961 -12.512 -16.707  1.00  0.00           C  
ATOM   4162  CG  LEU A 265     -56.072 -13.977 -17.147  1.00  0.00           C  
ATOM   4163  CD1 LEU A 265     -54.782 -14.710 -16.804  1.00  0.00           C  
ATOM   4164  CD2 LEU A 265     -57.267 -14.624 -16.462  1.00  0.00           C  
ATOM   4165  H   LEU A 265     -56.336 -11.777 -19.155  1.00  0.00           H  
ATOM   4166  HA  LEU A 265     -58.057 -12.074 -16.883  1.00  0.00           H  
ATOM   4167 1HB  LEU A 265     -55.031 -12.115 -17.109  1.00  0.00           H  
ATOM   4168 2HB  LEU A 265     -55.898 -12.496 -15.619  1.00  0.00           H  
ATOM   4169  HG  LEU A 265     -56.204 -14.023 -18.228  1.00  0.00           H  
ATOM   4170 1HD1 LEU A 265     -54.861 -15.751 -17.117  1.00  0.00           H  
ATOM   4171 2HD1 LEU A 265     -53.947 -14.238 -17.322  1.00  0.00           H  
ATOM   4172 3HD1 LEU A 265     -54.614 -14.666 -15.728  1.00  0.00           H  
ATOM   4173 1HD2 LEU A 265     -57.347 -15.665 -16.776  1.00  0.00           H  
ATOM   4174 2HD2 LEU A 265     -57.135 -14.580 -15.381  1.00  0.00           H  
ATOM   4175 3HD2 LEU A 265     -58.177 -14.091 -16.739  1.00  0.00           H  
ATOM   4176  N   ALA A 266     -56.134  -9.407 -16.930  1.00  0.00           N  
ATOM   4177  CA  ALA A 266     -55.953  -8.099 -16.313  1.00  0.00           C  
ATOM   4178  C   ALA A 266     -57.239  -7.285 -16.363  1.00  0.00           C  
ATOM   4179  O   ALA A 266     -57.599  -6.615 -15.394  1.00  0.00           O  
ATOM   4180  CB  ALA A 266     -54.822  -7.343 -16.995  1.00  0.00           C  
ATOM   4181  H   ALA A 266     -55.606  -9.684 -17.746  1.00  0.00           H  
ATOM   4182  HA  ALA A 266     -55.694  -8.251 -15.265  1.00  0.00           H  
ATOM   4183 1HB  ALA A 266     -54.699  -6.368 -16.523  1.00  0.00           H  
ATOM   4184 2HB  ALA A 266     -53.896  -7.911 -16.900  1.00  0.00           H  
ATOM   4185 3HB  ALA A 266     -55.058  -7.209 -18.049  1.00  0.00           H  
ATOM   4186  N   ALA A 267     -57.900  -7.382 -17.535  1.00  0.00           N  
ATOM   4187  CA  ALA A 267     -59.149  -6.650 -17.713  1.00  0.00           C  
ATOM   4188  C   ALA A 267     -60.206  -7.118 -16.721  1.00  0.00           C  
ATOM   4189  O   ALA A 267     -60.882  -6.305 -16.090  1.00  0.00           O  
ATOM   4190  CB  ALA A 267     -59.657  -6.806 -19.139  1.00  0.00           C  
ATOM   4191  H   ALA A 267     -57.517  -7.960 -18.270  1.00  0.00           H  
ATOM   4192  HA  ALA A 267     -58.954  -5.595 -17.522  1.00  0.00           H  
ATOM   4193 1HB  ALA A 267     -60.590  -6.255 -19.256  1.00  0.00           H  
ATOM   4194 2HB  ALA A 267     -58.915  -6.414 -19.835  1.00  0.00           H  
ATOM   4195 3HB  ALA A 267     -59.830  -7.861 -19.350  1.00  0.00           H  
ATOM   4196  N   LEU A 268     -60.325  -8.457 -16.605  1.00  0.00           N  
ATOM   4197  CA  LEU A 268     -61.335  -9.137 -15.784  1.00  0.00           C  
ATOM   4198  C   LEU A 268     -61.087  -8.923 -14.300  1.00  0.00           C  
ATOM   4199  O   LEU A 268     -62.020  -8.927 -13.497  1.00  0.00           O  
ATOM   4200  CB  LEU A 268     -61.344 -10.640 -16.088  1.00  0.00           C  
ATOM   4201  CG  LEU A 268     -62.258 -11.081 -17.238  1.00  0.00           C  
ATOM   4202  CD1 LEU A 268     -61.843 -10.369 -18.519  1.00  0.00           C  
ATOM   4203  CD2 LEU A 268     -62.177 -12.592 -17.402  1.00  0.00           C  
ATOM   4204  H   LEU A 268     -59.685  -9.054 -17.110  1.00  0.00           H  
ATOM   4205  HA  LEU A 268     -62.314  -8.724 -16.028  1.00  0.00           H  
ATOM   4206 1HB  LEU A 268     -60.330 -10.951 -16.333  1.00  0.00           H  
ATOM   4207 2HB  LEU A 268     -61.659 -11.174 -15.191  1.00  0.00           H  
ATOM   4208  HG  LEU A 268     -63.287 -10.795 -17.016  1.00  0.00           H  
ATOM   4209 1HD1 LEU A 268     -62.493 -10.682 -19.336  1.00  0.00           H  
ATOM   4210 2HD1 LEU A 268     -61.930  -9.291 -18.380  1.00  0.00           H  
ATOM   4211 3HD1 LEU A 268     -60.812 -10.623 -18.758  1.00  0.00           H  
ATOM   4212 1HD2 LEU A 268     -62.827 -12.905 -18.219  1.00  0.00           H  
ATOM   4213 2HD2 LEU A 268     -61.149 -12.878 -17.625  1.00  0.00           H  
ATOM   4214 3HD2 LEU A 268     -62.496 -13.075 -16.478  1.00  0.00           H  
ATOM   4215  N   ARG A 269     -59.825  -8.737 -13.940  1.00  0.00           N  
ATOM   4216  CA  ARG A 269     -59.452  -8.537 -12.550  1.00  0.00           C  
ATOM   4217  C   ARG A 269     -60.121  -7.286 -11.995  1.00  0.00           C  
ATOM   4218  O   ARG A 269     -60.269  -7.135 -10.782  1.00  0.00           O  
ATOM   4219  CB  ARG A 269     -57.942  -8.413 -12.410  1.00  0.00           C  
ATOM   4220  CG  ARG A 269     -57.448  -8.179 -10.991  1.00  0.00           C  
ATOM   4221  CD  ARG A 269     -57.734  -9.342 -10.112  1.00  0.00           C  
ATOM   4222  NE  ARG A 269     -57.304  -9.105  -8.743  1.00  0.00           N  
ATOM   4223  CZ  ARG A 269     -58.019  -8.431  -7.822  1.00  0.00           C  
ATOM   4224  NH1 ARG A 269     -59.195  -7.934  -8.137  1.00  0.00           N  
ATOM   4225  NH2 ARG A 269     -57.540  -8.269  -6.601  1.00  0.00           N  
ATOM   4226  H   ARG A 269     -59.107  -8.734 -14.651  1.00  0.00           H  
ATOM   4227  HA  ARG A 269     -59.784  -9.401 -11.975  1.00  0.00           H  
ATOM   4228 1HB  ARG A 269     -57.467  -9.321 -12.779  1.00  0.00           H  
ATOM   4229 2HB  ARG A 269     -57.586  -7.586 -13.024  1.00  0.00           H  
ATOM   4230 1HG  ARG A 269     -56.370  -8.015 -11.003  1.00  0.00           H  
ATOM   4231 2HG  ARG A 269     -57.944  -7.303 -10.573  1.00  0.00           H  
ATOM   4232 1HD  ARG A 269     -58.806  -9.537 -10.103  1.00  0.00           H  
ATOM   4233 2HD  ARG A 269     -57.209 -10.219 -10.487  1.00  0.00           H  
ATOM   4234  HE  ARG A 269     -56.404  -9.472  -8.463  1.00  0.00           H  
ATOM   4235 1HH1 ARG A 269     -59.562  -8.058  -9.071  1.00  0.00           H  
ATOM   4236 2HH1 ARG A 269     -59.731  -7.429  -7.447  1.00  0.00           H  
ATOM   4237 1HH2 ARG A 269     -56.636  -8.651  -6.358  1.00  0.00           H  
ATOM   4238 2HH2 ARG A 269     -58.076  -7.764  -5.911  1.00  0.00           H  
ATOM   4239  N   GLY A 270     -60.524  -6.394 -12.894  1.00  0.00           N  
ATOM   4240  CA  GLY A 270     -61.144  -5.131 -12.509  1.00  0.00           C  
ATOM   4241  C   GLY A 270     -60.121  -4.161 -11.928  1.00  0.00           C  
ATOM   4242  O   GLY A 270     -60.331  -3.590 -10.858  1.00  0.00           O  
ATOM   4243  H   GLY A 270     -60.398  -6.593 -13.876  1.00  0.00           H  
ATOM   4244 1HA  GLY A 270     -61.620  -4.680 -13.380  1.00  0.00           H  
ATOM   4245 2HA  GLY A 270     -61.927  -5.318 -11.775  1.00  0.00           H  
ATOM   4246  N   LEU A 271     -59.021  -3.989 -12.647  1.00  0.00           N  
ATOM   4247  CA  LEU A 271     -57.967  -3.054 -12.267  1.00  0.00           C  
ATOM   4248  C   LEU A 271     -58.365  -1.608 -12.536  1.00  0.00           C  
ATOM   4249  O   LEU A 271     -59.169  -1.330 -13.426  1.00  0.00           O  
ATOM   4250  CB  LEU A 271     -56.676  -3.381 -13.027  1.00  0.00           C  
ATOM   4251  CG  LEU A 271     -56.062  -4.756 -12.735  1.00  0.00           C  
ATOM   4252  CD1 LEU A 271     -54.856  -4.976 -13.638  1.00  0.00           C  
ATOM   4253  CD2 LEU A 271     -55.669  -4.836 -11.268  1.00  0.00           C  
ATOM   4254  H   LEU A 271     -58.898  -4.524 -13.495  1.00  0.00           H  
ATOM   4255  HA  LEU A 271     -57.781  -3.158 -11.198  1.00  0.00           H  
ATOM   4256 1HB  LEU A 271     -56.879  -3.328 -14.095  1.00  0.00           H  
ATOM   4257 2HB  LEU A 271     -55.928  -2.626 -12.783  1.00  0.00           H  
ATOM   4258  HG  LEU A 271     -56.792  -5.535 -12.958  1.00  0.00           H  
ATOM   4259 1HD1 LEU A 271     -54.420  -5.953 -13.431  1.00  0.00           H  
ATOM   4260 2HD1 LEU A 271     -55.169  -4.933 -14.681  1.00  0.00           H  
ATOM   4261 3HD1 LEU A 271     -54.114  -4.201 -13.449  1.00  0.00           H  
ATOM   4262 1HD2 LEU A 271     -55.233  -5.814 -11.060  1.00  0.00           H  
ATOM   4263 2HD2 LEU A 271     -54.938  -4.059 -11.044  1.00  0.00           H  
ATOM   4264 3HD2 LEU A 271     -56.552  -4.693 -10.646  1.00  0.00           H  
ATOM   4265  N   PRO A 272     -57.794  -0.690 -11.762  1.00  0.00           N  
ATOM   4266  CA  PRO A 272     -58.046   0.734 -11.950  1.00  0.00           C  
ATOM   4267  C   PRO A 272     -57.563   1.195 -13.318  1.00  0.00           C  
ATOM   4268  O   PRO A 272     -56.713   0.554 -13.936  1.00  0.00           O  
ATOM   4269  CB  PRO A 272     -57.242   1.381 -10.818  1.00  0.00           C  
ATOM   4270  CG  PRO A 272     -57.079   0.291  -9.816  1.00  0.00           C  
ATOM   4271  CD  PRO A 272     -56.957  -0.962 -10.642  1.00  0.00           C  
ATOM   4272  HA  PRO A 272     -59.122   0.930 -11.831  1.00  0.00           H  
ATOM   4273 1HB  PRO A 272     -56.282   1.754 -11.204  1.00  0.00           H  
ATOM   4274 2HB  PRO A 272     -57.786   2.250 -10.419  1.00  0.00           H  
ATOM   4275 1HG  PRO A 272     -56.190   0.476  -9.194  1.00  0.00           H  
ATOM   4276 2HG  PRO A 272     -57.943   0.267  -9.136  1.00  0.00           H  
ATOM   4277 1HD  PRO A 272     -55.907  -1.110 -10.933  1.00  0.00           H  
ATOM   4278 2HD  PRO A 272     -57.324  -1.822 -10.062  1.00  0.00           H  
ATOM   4279  N   PRO A 273     -58.110   2.313 -13.788  1.00  0.00           N  
ATOM   4280  CA  PRO A 273     -57.940   2.706 -15.180  1.00  0.00           C  
ATOM   4281  C   PRO A 273     -56.489   3.038 -15.498  1.00  0.00           C  
ATOM   4282  O   PRO A 273     -55.999   2.745 -16.589  1.00  0.00           O  
ATOM   4283  CB  PRO A 273     -58.838   3.941 -15.299  1.00  0.00           C  
ATOM   4284  CG  PRO A 273     -59.860   3.753 -14.230  1.00  0.00           C  
ATOM   4285  CD  PRO A 273     -59.104   3.114 -13.096  1.00  0.00           C  
ATOM   4286  HA  PRO A 273     -58.297   1.895 -15.831  1.00  0.00           H  
ATOM   4287 1HB  PRO A 273     -58.241   4.855 -15.163  1.00  0.00           H  
ATOM   4288 2HB  PRO A 273     -59.278   3.991 -16.306  1.00  0.00           H  
ATOM   4289 1HG  PRO A 273     -60.301   4.722 -13.952  1.00  0.00           H  
ATOM   4290 2HG  PRO A 273     -60.684   3.124 -14.598  1.00  0.00           H  
ATOM   4291 1HD  PRO A 273     -58.643   3.896 -12.475  1.00  0.00           H  
ATOM   4292 2HD  PRO A 273     -59.790   2.497 -12.498  1.00  0.00           H  
ATOM   4293  N   GLN A 274     -55.764   3.658 -14.553  1.00  0.00           N  
ATOM   4294  CA  GLN A 274     -54.333   3.794 -14.801  1.00  0.00           C  
ATOM   4295  C   GLN A 274     -53.658   2.431 -14.889  1.00  0.00           C  
ATOM   4296  O   GLN A 274     -52.800   2.206 -15.742  1.00  0.00           O  
ATOM   4297  CB  GLN A 274     -53.675   4.633 -13.702  1.00  0.00           C  
ATOM   4298  CG  GLN A 274     -54.058   6.103 -13.729  1.00  0.00           C  
ATOM   4299  CD  GLN A 274     -53.451   6.880 -12.575  1.00  0.00           C  
ATOM   4300  OE1 GLN A 274     -52.711   6.327 -11.758  1.00  0.00           O  
ATOM   4301  NE2 GLN A 274     -53.762   8.169 -12.503  1.00  0.00           N  
ATOM   4302  H   GLN A 274     -56.227   4.000 -13.723  1.00  0.00           H  
ATOM   4303  HA  GLN A 274     -54.194   4.300 -15.756  1.00  0.00           H  
ATOM   4304 1HB  GLN A 274     -53.947   4.232 -12.726  1.00  0.00           H  
ATOM   4305 2HB  GLN A 274     -52.591   4.566 -13.793  1.00  0.00           H  
ATOM   4306 1HG  GLN A 274     -53.704   6.543 -14.661  1.00  0.00           H  
ATOM   4307 2HG  GLN A 274     -55.142   6.187 -13.664  1.00  0.00           H  
ATOM   4308 1HE2 GLN A 274     -53.391   8.733 -11.764  1.00  0.00           H  
ATOM   4309 2HE2 GLN A 274     -54.366   8.577 -13.187  1.00  0.00           H  
ATOM   4310  N   GLU A 275     -54.093   1.548 -13.966  1.00  0.00           N  
ATOM   4311  CA  GLU A 275     -53.527   0.204 -13.942  1.00  0.00           C  
ATOM   4312  C   GLU A 275     -53.815  -0.538 -15.241  1.00  0.00           C  
ATOM   4313  O   GLU A 275     -52.950  -1.232 -15.776  1.00  0.00           O  
ATOM   4314  CB  GLU A 275     -54.084  -0.588 -12.757  1.00  0.00           C  
ATOM   4315  CG  GLU A 275     -53.649  -0.068 -11.394  1.00  0.00           C  
ATOM   4316  CD  GLU A 275     -54.460   1.111 -10.931  1.00  0.00           C  
ATOM   4317  OE1 GLU A 275     -55.351   1.510 -11.641  1.00  0.00           O  
ATOM   4318  OE2 GLU A 275     -54.187   1.613  -9.867  1.00  0.00           O  
ATOM   4319  H   GLU A 275     -54.803   1.834 -13.307  1.00  0.00           H  
ATOM   4320  HA  GLU A 275     -52.446   0.286 -13.831  1.00  0.00           H  
ATOM   4321 1HB  GLU A 275     -55.173  -0.573 -12.788  1.00  0.00           H  
ATOM   4322 2HB  GLU A 275     -53.768  -1.628 -12.834  1.00  0.00           H  
ATOM   4323 1HG  GLU A 275     -53.746  -0.870 -10.663  1.00  0.00           H  
ATOM   4324 2HG  GLU A 275     -52.599   0.216 -11.443  1.00  0.00           H  
ATOM   4325  N   ALA A 276     -55.067  -0.351 -15.707  1.00  0.00           N  
ATOM   4326  CA  ALA A 276     -55.472  -1.006 -16.946  1.00  0.00           C  
ATOM   4327  C   ALA A 276     -54.629  -0.531 -18.122  1.00  0.00           C  
ATOM   4328  O   ALA A 276     -54.225  -1.326 -18.970  1.00  0.00           O  
ATOM   4329  CB  ALA A 276     -56.948  -0.758 -17.219  1.00  0.00           C  
ATOM   4330  H   ALA A 276     -55.702   0.240 -15.189  1.00  0.00           H  
ATOM   4331  HA  ALA A 276     -55.310  -2.078 -16.830  1.00  0.00           H  
ATOM   4332 1HB  ALA A 276     -57.235  -1.253 -18.147  1.00  0.00           H  
ATOM   4333 2HB  ALA A 276     -57.542  -1.156 -16.397  1.00  0.00           H  
ATOM   4334 3HB  ALA A 276     -57.126   0.312 -17.310  1.00  0.00           H  
ATOM   4335  N   LEU A 277     -54.391   0.797 -18.119  1.00  0.00           N  
ATOM   4336  CA  LEU A 277     -53.595   1.382 -19.190  1.00  0.00           C  
ATOM   4337  C   LEU A 277     -52.181   0.815 -19.198  1.00  0.00           C  
ATOM   4338  O   LEU A 277     -51.624   0.524 -20.257  1.00  0.00           O  
ATOM   4339  CB  LEU A 277     -53.540   2.907 -19.037  1.00  0.00           C  
ATOM   4340  CG  LEU A 277     -52.816   3.663 -20.159  1.00  0.00           C  
ATOM   4341  CD1 LEU A 277     -53.364   5.080 -20.253  1.00  0.00           C  
ATOM   4342  CD2 LEU A 277     -51.320   3.671 -19.883  1.00  0.00           C  
ATOM   4343  H   LEU A 277     -54.770   1.363 -17.373  1.00  0.00           H  
ATOM   4344  HA  LEU A 277     -54.067   1.142 -20.142  1.00  0.00           H  
ATOM   4345 1HB  LEU A 277     -54.559   3.288 -18.986  1.00  0.00           H  
ATOM   4346 2HB  LEU A 277     -53.037   3.145 -18.100  1.00  0.00           H  
ATOM   4347  HG  LEU A 277     -53.006   3.168 -21.112  1.00  0.00           H  
ATOM   4348 1HD1 LEU A 277     -52.849   5.617 -21.050  1.00  0.00           H  
ATOM   4349 2HD1 LEU A 277     -54.431   5.045 -20.471  1.00  0.00           H  
ATOM   4350 3HD1 LEU A 277     -53.203   5.596 -19.307  1.00  0.00           H  
ATOM   4351 1HD2 LEU A 277     -50.805   4.208 -20.681  1.00  0.00           H  
ATOM   4352 2HD2 LEU A 277     -51.129   4.167 -18.931  1.00  0.00           H  
ATOM   4353 3HD2 LEU A 277     -50.952   2.646 -19.839  1.00  0.00           H  
ATOM   4354  N   ARG A 278     -51.643   0.677 -17.969  1.00  0.00           N  
ATOM   4355  CA  ARG A 278     -50.293   0.142 -17.837  1.00  0.00           C  
ATOM   4356  C   ARG A 278     -50.209  -1.281 -18.373  1.00  0.00           C  
ATOM   4357  O   ARG A 278     -49.245  -1.646 -19.045  1.00  0.00           O  
ATOM   4358  CB  ARG A 278     -49.851   0.158 -16.381  1.00  0.00           C  
ATOM   4359  CG  ARG A 278     -49.580   1.542 -15.811  1.00  0.00           C  
ATOM   4360  CD  ARG A 278     -49.210   1.480 -14.374  1.00  0.00           C  
ATOM   4361  NE  ARG A 278     -48.950   2.801 -13.824  1.00  0.00           N  
ATOM   4362  CZ  ARG A 278     -48.733   3.057 -12.519  1.00  0.00           C  
ATOM   4363  NH1 ARG A 278     -48.749   2.076 -11.645  1.00  0.00           N  
ATOM   4364  NH2 ARG A 278     -48.505   4.296 -12.118  1.00  0.00           N  
ATOM   4365  H   ARG A 278     -52.186   0.947 -17.162  1.00  0.00           H  
ATOM   4366  HA  ARG A 278     -49.614   0.770 -18.414  1.00  0.00           H  
ATOM   4367 1HB  ARG A 278     -50.617  -0.308 -15.763  1.00  0.00           H  
ATOM   4368 2HB  ARG A 278     -48.939  -0.429 -16.271  1.00  0.00           H  
ATOM   4369 1HG  ARG A 278     -48.758   2.006 -16.357  1.00  0.00           H  
ATOM   4370 2HG  ARG A 278     -50.475   2.157 -15.909  1.00  0.00           H  
ATOM   4371 1HD  ARG A 278     -50.025   1.030 -13.807  1.00  0.00           H  
ATOM   4372 2HD  ARG A 278     -48.310   0.878 -14.255  1.00  0.00           H  
ATOM   4373  HE  ARG A 278     -48.930   3.582 -14.466  1.00  0.00           H  
ATOM   4374 1HH1 ARG A 278     -48.923   1.129 -11.951  1.00  0.00           H  
ATOM   4375 2HH1 ARG A 278     -48.586   2.268 -10.667  1.00  0.00           H  
ATOM   4376 1HH2 ARG A 278     -48.493   5.051 -12.790  1.00  0.00           H  
ATOM   4377 2HH2 ARG A 278     -48.343   4.488 -11.141  1.00  0.00           H  
ATOM   4378  N   ALA A 279     -51.266  -2.051 -18.039  1.00  0.00           N  
ATOM   4379  CA  ALA A 279     -51.309  -3.437 -18.491  1.00  0.00           C  
ATOM   4380  C   ALA A 279     -51.335  -3.520 -20.012  1.00  0.00           C  
ATOM   4381  O   ALA A 279     -50.666  -4.364 -20.608  1.00  0.00           O  
ATOM   4382  CB  ALA A 279     -52.519  -4.148 -17.902  1.00  0.00           C  
ATOM   4383  H   ALA A 279     -52.008  -1.654 -17.481  1.00  0.00           H  
ATOM   4384  HA  ALA A 279     -50.403  -3.935 -18.144  1.00  0.00           H  
ATOM   4385 1HB  ALA A 279     -52.537  -5.182 -18.248  1.00  0.00           H  
ATOM   4386 2HB  ALA A 279     -52.457  -4.132 -16.814  1.00  0.00           H  
ATOM   4387 3HB  ALA A 279     -53.429  -3.643 -18.221  1.00  0.00           H  
ATOM   4388  N   PHE A 280     -52.136  -2.605 -20.593  1.00  0.00           N  
ATOM   4389  CA  PHE A 280     -52.249  -2.576 -22.047  1.00  0.00           C  
ATOM   4390  C   PHE A 280     -50.907  -2.268 -22.698  1.00  0.00           C  
ATOM   4391  O   PHE A 280     -50.544  -2.871 -23.708  1.00  0.00           O  
ATOM   4392  CB  PHE A 280     -53.282  -1.535 -22.482  1.00  0.00           C  
ATOM   4393  CG  PHE A 280     -53.491  -1.473 -23.968  1.00  0.00           C  
ATOM   4394  CD1 PHE A 280     -54.261  -2.429 -24.615  1.00  0.00           C  
ATOM   4395  CD2 PHE A 280     -52.919  -0.460 -24.722  1.00  0.00           C  
ATOM   4396  CE1 PHE A 280     -54.453  -2.372 -25.983  1.00  0.00           C  
ATOM   4397  CE2 PHE A 280     -53.111  -0.401 -26.089  1.00  0.00           C  
ATOM   4398  CZ  PHE A 280     -53.879  -1.359 -26.719  1.00  0.00           C  
ATOM   4399  H   PHE A 280     -52.645  -1.956 -20.010  1.00  0.00           H  
ATOM   4400  HA  PHE A 280     -52.578  -3.558 -22.388  1.00  0.00           H  
ATOM   4401 1HB  PHE A 280     -54.240  -1.756 -22.013  1.00  0.00           H  
ATOM   4402 2HB  PHE A 280     -52.971  -0.549 -22.141  1.00  0.00           H  
ATOM   4403  HD1 PHE A 280     -54.716  -3.230 -24.032  1.00  0.00           H  
ATOM   4404  HD2 PHE A 280     -52.311   0.296 -24.224  1.00  0.00           H  
ATOM   4405  HE1 PHE A 280     -55.060  -3.130 -26.478  1.00  0.00           H  
ATOM   4406  HE2 PHE A 280     -52.655   0.401 -26.670  1.00  0.00           H  
ATOM   4407  HZ  PHE A 280     -54.029  -1.314 -27.797  1.00  0.00           H  
ATOM   4408  N   ALA A 281     -50.203  -1.306 -22.066  1.00  0.00           N  
ATOM   4409  CA  ALA A 281     -48.899  -0.917 -22.586  1.00  0.00           C  
ATOM   4410  C   ALA A 281     -47.922  -2.086 -22.554  1.00  0.00           C  
ATOM   4411  O   ALA A 281     -47.156  -2.293 -23.496  1.00  0.00           O  
ATOM   4412  CB  ALA A 281     -48.344   0.259 -21.797  1.00  0.00           C  
ATOM   4413  H   ALA A 281     -50.594  -0.872 -21.242  1.00  0.00           H  
ATOM   4414  HA  ALA A 281     -49.026  -0.616 -23.626  1.00  0.00           H  
ATOM   4415 1HB  ALA A 281     -47.369   0.539 -22.198  1.00  0.00           H  
ATOM   4416 2HB  ALA A 281     -49.026   1.106 -21.877  1.00  0.00           H  
ATOM   4417 3HB  ALA A 281     -48.238  -0.023 -20.751  1.00  0.00           H  
ATOM   4418  N   ASP A 282     -47.996  -2.825 -21.429  1.00  0.00           N  
ATOM   4419  CA  ASP A 282     -47.114  -3.976 -21.273  1.00  0.00           C  
ATOM   4420  C   ASP A 282     -47.378  -5.022 -22.348  1.00  0.00           C  
ATOM   4421  O   ASP A 282     -46.446  -5.608 -22.899  1.00  0.00           O  
ATOM   4422  CB  ASP A 282     -47.290  -4.602 -19.887  1.00  0.00           C  
ATOM   4423  CG  ASP A 282     -46.712  -3.744 -18.771  1.00  0.00           C  
ATOM   4424  OD1 ASP A 282     -45.947  -2.856 -19.066  1.00  0.00           O  
ATOM   4425  OD2 ASP A 282     -47.041  -3.983 -17.634  1.00  0.00           O  
ATOM   4426  H   ASP A 282     -48.661  -2.568 -20.715  1.00  0.00           H  
ATOM   4427  HA  ASP A 282     -46.082  -3.637 -21.373  1.00  0.00           H  
ATOM   4428 1HB  ASP A 282     -48.351  -4.760 -19.692  1.00  0.00           H  
ATOM   4429 2HB  ASP A 282     -46.804  -5.578 -19.865  1.00  0.00           H  
ATOM   4430  N   ALA A 283     -48.687  -5.217 -22.607  1.00  0.00           N  
ATOM   4431  CA  ALA A 283     -49.076  -6.194 -23.618  1.00  0.00           C  
ATOM   4432  C   ALA A 283     -48.543  -5.806 -24.991  1.00  0.00           C  
ATOM   4433  O   ALA A 283     -48.070  -6.655 -25.746  1.00  0.00           O  
ATOM   4434  CB  ALA A 283     -50.590  -6.339 -23.660  1.00  0.00           C  
ATOM   4435  H   ALA A 283     -49.374  -4.683 -22.095  1.00  0.00           H  
ATOM   4436  HA  ALA A 283     -48.637  -7.154 -23.348  1.00  0.00           H  
ATOM   4437 1HB  ALA A 283     -50.865  -7.070 -24.421  1.00  0.00           H  
ATOM   4438 2HB  ALA A 283     -50.951  -6.673 -22.688  1.00  0.00           H  
ATOM   4439 3HB  ALA A 283     -51.041  -5.378 -23.903  1.00  0.00           H  
ATOM   4440  N   VAL A 284     -48.647  -4.489 -25.264  1.00  0.00           N  
ATOM   4441  CA  VAL A 284     -48.172  -3.986 -26.547  1.00  0.00           C  
ATOM   4442  C   VAL A 284     -46.675  -4.219 -26.709  1.00  0.00           C  
ATOM   4443  O   VAL A 284     -46.209  -4.599 -27.783  1.00  0.00           O  
ATOM   4444  CB  VAL A 284     -48.471  -2.481 -26.676  1.00  0.00           C  
ATOM   4445  CG1 VAL A 284     -47.803  -1.909 -27.917  1.00  0.00           C  
ATOM   4446  CG2 VAL A 284     -49.975  -2.253 -26.719  1.00  0.00           C  
ATOM   4447  H   VAL A 284     -49.053  -3.874 -24.573  1.00  0.00           H  
ATOM   4448  HA  VAL A 284     -48.697  -4.516 -27.343  1.00  0.00           H  
ATOM   4449  HB  VAL A 284     -48.049  -1.961 -25.816  1.00  0.00           H  
ATOM   4450 1HG1 VAL A 284     -48.025  -0.844 -27.992  1.00  0.00           H  
ATOM   4451 2HG1 VAL A 284     -46.725  -2.050 -27.848  1.00  0.00           H  
ATOM   4452 3HG1 VAL A 284     -48.182  -2.420 -28.802  1.00  0.00           H  
ATOM   4453 1HG2 VAL A 284     -50.179  -1.187 -26.809  1.00  0.00           H  
ATOM   4454 2HG2 VAL A 284     -50.397  -2.778 -27.576  1.00  0.00           H  
ATOM   4455 3HG2 VAL A 284     -50.426  -2.633 -25.802  1.00  0.00           H  
ATOM   4456  N   LEU A 285     -45.961  -3.971 -25.592  1.00  0.00           N  
ATOM   4457  CA  LEU A 285     -44.515  -4.156 -25.614  1.00  0.00           C  
ATOM   4458  C   LEU A 285     -44.150  -5.608 -25.899  1.00  0.00           C  
ATOM   4459  O   LEU A 285     -43.223  -5.887 -26.659  1.00  0.00           O  
ATOM   4460  CB  LEU A 285     -43.904  -3.721 -24.276  1.00  0.00           C  
ATOM   4461  CG  LEU A 285     -42.379  -3.839 -24.171  1.00  0.00           C  
ATOM   4462  CD1 LEU A 285     -41.727  -2.969 -25.237  1.00  0.00           C  
ATOM   4463  CD2 LEU A 285     -41.931  -3.424 -22.777  1.00  0.00           C  
ATOM   4464  H   LEU A 285     -46.442  -3.662 -24.759  1.00  0.00           H  
ATOM   4465  HA  LEU A 285     -44.099  -3.535 -26.407  1.00  0.00           H  
ATOM   4466 1HB  LEU A 285     -44.169  -2.681 -24.095  1.00  0.00           H  
ATOM   4467 2HB  LEU A 285     -44.339  -4.329 -23.482  1.00  0.00           H  
ATOM   4468  HG  LEU A 285     -42.080  -4.872 -24.355  1.00  0.00           H  
ATOM   4469 1HD1 LEU A 285     -40.643  -3.053 -25.163  1.00  0.00           H  
ATOM   4470 2HD1 LEU A 285     -42.049  -3.301 -26.224  1.00  0.00           H  
ATOM   4471 3HD1 LEU A 285     -42.021  -1.931 -25.088  1.00  0.00           H  
ATOM   4472 1HD2 LEU A 285     -40.847  -3.508 -22.703  1.00  0.00           H  
ATOM   4473 2HD2 LEU A 285     -42.228  -2.391 -22.593  1.00  0.00           H  
ATOM   4474 3HD2 LEU A 285     -42.398  -4.073 -22.037  1.00  0.00           H  
ATOM   4475  N   ARG A 286     -44.926  -6.501 -25.251  1.00  0.00           N  
ATOM   4476  CA  ARG A 286     -44.681  -7.926 -25.438  1.00  0.00           C  
ATOM   4477  C   ARG A 286     -44.887  -8.334 -26.891  1.00  0.00           C  
ATOM   4478  O   ARG A 286     -44.114  -9.118 -27.441  1.00  0.00           O  
ATOM   4479  CB  ARG A 286     -45.602  -8.749 -24.549  1.00  0.00           C  
ATOM   4480  CG  ARG A 286     -45.285  -8.680 -23.064  1.00  0.00           C  
ATOM   4481  CD  ARG A 286     -46.259  -9.461 -22.258  1.00  0.00           C  
ATOM   4482  NE  ARG A 286     -45.960  -9.398 -20.836  1.00  0.00           N  
ATOM   4483  CZ  ARG A 286     -46.753  -9.892 -19.865  1.00  0.00           C  
ATOM   4484  NH1 ARG A 286     -47.886 -10.481 -20.178  1.00  0.00           N  
ATOM   4485  NH2 ARG A 286     -46.391  -9.785 -18.599  1.00  0.00           N  
ATOM   4486  H   ARG A 286     -45.663  -6.166 -24.647  1.00  0.00           H  
ATOM   4487  HA  ARG A 286     -43.649  -8.140 -25.161  1.00  0.00           H  
ATOM   4488 1HB  ARG A 286     -46.630  -8.415 -24.683  1.00  0.00           H  
ATOM   4489 2HB  ARG A 286     -45.556  -9.796 -24.848  1.00  0.00           H  
ATOM   4490 1HG  ARG A 286     -44.289  -9.086 -22.885  1.00  0.00           H  
ATOM   4491 2HG  ARG A 286     -45.319  -7.642 -22.732  1.00  0.00           H  
ATOM   4492 1HD  ARG A 286     -47.261  -9.063 -22.413  1.00  0.00           H  
ATOM   4493 2HD  ARG A 286     -46.232 -10.505 -22.566  1.00  0.00           H  
ATOM   4494  HE  ARG A 286     -45.096  -8.952 -20.557  1.00  0.00           H  
ATOM   4495 1HH1 ARG A 286     -48.162 -10.563 -21.146  1.00  0.00           H  
ATOM   4496 2HH1 ARG A 286     -48.480 -10.851 -19.450  1.00  0.00           H  
ATOM   4497 1HH2 ARG A 286     -45.520  -9.333 -18.358  1.00  0.00           H  
ATOM   4498 2HH2 ARG A 286     -46.985 -10.155 -17.872  1.00  0.00           H  
ATOM   4499  N   ILE A 287     -45.963  -7.761 -27.470  1.00  0.00           N  
ATOM   4500  CA  ILE A 287     -46.271  -8.068 -28.862  1.00  0.00           C  
ATOM   4501  C   ILE A 287     -45.148  -7.619 -29.787  1.00  0.00           C  
ATOM   4502  O   ILE A 287     -44.781  -8.329 -30.724  1.00  0.00           O  
ATOM   4503  CB  ILE A 287     -47.589  -7.398 -29.293  1.00  0.00           C  
ATOM   4504  CG1 ILE A 287     -48.775  -8.032 -28.561  1.00  0.00           C  
ATOM   4505  CG2 ILE A 287     -47.771  -7.504 -30.799  1.00  0.00           C  
ATOM   4506  CD1 ILE A 287     -50.068  -7.265 -28.714  1.00  0.00           C  
ATOM   4507  H   ILE A 287     -46.535  -7.130 -26.927  1.00  0.00           H  
ATOM   4508  HA  ILE A 287     -46.384  -9.147 -28.961  1.00  0.00           H  
ATOM   4509  HB  ILE A 287     -47.571  -6.346 -29.012  1.00  0.00           H  
ATOM   4510 1HG1 ILE A 287     -48.932  -9.044 -28.932  1.00  0.00           H  
ATOM   4511 2HG1 ILE A 287     -48.547  -8.108 -27.497  1.00  0.00           H  
ATOM   4512 1HG2 ILE A 287     -48.708  -7.027 -31.087  1.00  0.00           H  
ATOM   4513 2HG2 ILE A 287     -46.942  -7.008 -31.302  1.00  0.00           H  
ATOM   4514 3HG2 ILE A 287     -47.796  -8.554 -31.090  1.00  0.00           H  
ATOM   4515 1HD1 ILE A 287     -50.861  -7.776 -28.167  1.00  0.00           H  
ATOM   4516 2HD1 ILE A 287     -49.943  -6.258 -28.315  1.00  0.00           H  
ATOM   4517 3HD1 ILE A 287     -50.334  -7.207 -29.768  1.00  0.00           H  
ATOM   4518  N   VAL A 288     -44.630  -6.415 -29.470  1.00  0.00           N  
ATOM   4519  CA  VAL A 288     -43.545  -5.870 -30.277  1.00  0.00           C  
ATOM   4520  C   VAL A 288     -42.312  -6.763 -30.218  1.00  0.00           C  
ATOM   4521  O   VAL A 288     -41.652  -6.994 -31.231  1.00  0.00           O  
ATOM   4522  CB  VAL A 288     -43.175  -4.457 -29.791  1.00  0.00           C  
ATOM   4523  CG1 VAL A 288     -41.918  -3.964 -30.492  1.00  0.00           C  
ATOM   4524  CG2 VAL A 288     -44.337  -3.505 -30.035  1.00  0.00           C  
ATOM   4525  H   VAL A 288     -45.005  -5.912 -28.679  1.00  0.00           H  
ATOM   4526  HA  VAL A 288     -43.882  -5.808 -31.313  1.00  0.00           H  
ATOM   4527  HB  VAL A 288     -42.954  -4.495 -28.724  1.00  0.00           H  
ATOM   4528 1HG1 VAL A 288     -41.671  -2.963 -30.136  1.00  0.00           H  
ATOM   4529 2HG1 VAL A 288     -41.092  -4.640 -30.274  1.00  0.00           H  
ATOM   4530 3HG1 VAL A 288     -42.089  -3.933 -31.568  1.00  0.00           H  
ATOM   4531 1HG2 VAL A 288     -44.069  -2.508 -29.688  1.00  0.00           H  
ATOM   4532 2HG2 VAL A 288     -44.561  -3.471 -31.101  1.00  0.00           H  
ATOM   4533 3HG2 VAL A 288     -45.214  -3.855 -29.490  1.00  0.00           H  
ATOM   4534  N   GLU A 289     -42.047  -7.243 -28.985  1.00  0.00           N  
ATOM   4535  CA  GLU A 289     -40.893  -8.113 -28.791  1.00  0.00           C  
ATOM   4536  C   GLU A 289     -41.028  -9.395 -29.602  1.00  0.00           C  
ATOM   4537  O   GLU A 289     -40.090  -9.813 -30.282  1.00  0.00           O  
ATOM   4538  CB  GLU A 289     -40.722  -8.451 -27.309  1.00  0.00           C  
ATOM   4539  CG  GLU A 289     -40.266  -7.282 -26.446  1.00  0.00           C  
ATOM   4540  CD  GLU A 289     -40.197  -7.626 -24.984  1.00  0.00           C  
ATOM   4541  OE1 GLU A 289     -40.600  -8.708 -24.628  1.00  0.00           O  
ATOM   4542  OE2 GLU A 289     -39.740  -6.807 -24.223  1.00  0.00           O  
ATOM   4543  H   GLU A 289     -42.654  -6.991 -28.218  1.00  0.00           H  
ATOM   4544  HA  GLU A 289     -40.001  -7.587 -29.135  1.00  0.00           H  
ATOM   4545 1HB  GLU A 289     -41.668  -8.814 -26.907  1.00  0.00           H  
ATOM   4546 2HB  GLU A 289     -39.991  -9.252 -27.200  1.00  0.00           H  
ATOM   4547 1HG  GLU A 289     -39.280  -6.961 -26.779  1.00  0.00           H  
ATOM   4548 2HG  GLU A 289     -40.955  -6.450 -26.586  1.00  0.00           H  
ATOM   4549  N   ILE A 290     -42.233 -10.000 -29.499  1.00  0.00           N  
ATOM   4550  CA  ILE A 290     -42.587 -11.298 -30.095  1.00  0.00           C  
ATOM   4551  C   ILE A 290     -42.724 -11.215 -31.606  1.00  0.00           C  
ATOM   4552  O   ILE A 290     -42.430 -12.174 -32.320  1.00  0.00           O  
ATOM   4553  CB  ILE A 290     -43.902 -11.834 -29.500  1.00  0.00           C  
ATOM   4554  CG1 ILE A 290     -43.715 -12.185 -28.021  1.00  0.00           C  
ATOM   4555  CG2 ILE A 290     -44.383 -13.047 -30.281  1.00  0.00           C  
ATOM   4556  CD1 ILE A 290     -45.008 -12.474 -27.294  1.00  0.00           C  
ATOM   4557  H   ILE A 290     -42.968  -9.545 -28.977  1.00  0.00           H  
ATOM   4558  HA  ILE A 290     -41.792 -12.008 -29.871  1.00  0.00           H  
ATOM   4559  HB  ILE A 290     -44.665 -11.058 -29.545  1.00  0.00           H  
ATOM   4560 1HG1 ILE A 290     -43.071 -13.059 -27.933  1.00  0.00           H  
ATOM   4561 2HG1 ILE A 290     -43.216 -11.360 -27.512  1.00  0.00           H  
ATOM   4562 1HG2 ILE A 290     -45.313 -13.414 -29.847  1.00  0.00           H  
ATOM   4563 2HG2 ILE A 290     -44.553 -12.766 -31.320  1.00  0.00           H  
ATOM   4564 3HG2 ILE A 290     -43.627 -13.832 -30.237  1.00  0.00           H  
ATOM   4565 1HD1 ILE A 290     -44.794 -12.714 -26.252  1.00  0.00           H  
ATOM   4566 2HD1 ILE A 290     -45.655 -11.597 -27.339  1.00  0.00           H  
ATOM   4567 3HD1 ILE A 290     -45.509 -13.319 -27.765  1.00  0.00           H  
ATOM   4568  N   SER A 291     -43.173 -10.064 -32.091  1.00  0.00           N  
ATOM   4569  CA  SER A 291     -43.331  -9.848 -33.522  1.00  0.00           C  
ATOM   4570  C   SER A 291     -41.978  -9.919 -34.214  1.00  0.00           C  
ATOM   4571  O   SER A 291     -41.900 -10.125 -35.425  1.00  0.00           O  
ATOM   4572  CB  SER A 291     -43.983  -8.504 -33.784  1.00  0.00           C  
ATOM   4573  OG  SER A 291     -45.298  -8.480 -33.301  1.00  0.00           O  
ATOM   4574  H   SER A 291     -43.410  -9.320 -31.451  1.00  0.00           H  
ATOM   4575  HA  SER A 291     -43.973 -10.634 -33.921  1.00  0.00           H  
ATOM   4576 1HB  SER A 291     -43.401  -7.718 -33.304  1.00  0.00           H  
ATOM   4577 2HB  SER A 291     -43.983  -8.303 -34.855  1.00  0.00           H  
ATOM   4578  HG  SER A 291     -45.229  -8.324 -32.356  1.00  0.00           H  
ATOM   4579  N   GLY A 292     -40.919  -9.745 -33.431  1.00  0.00           N  
ATOM   4580  CA  GLY A 292     -39.563  -9.717 -33.961  1.00  0.00           C  
ATOM   4581  C   GLY A 292     -39.299  -8.422 -34.720  1.00  0.00           C  
ATOM   4582  O   GLY A 292     -38.785  -8.441 -35.838  1.00  0.00           O  
ATOM   4583  H   GLY A 292     -41.056  -9.628 -32.437  1.00  0.00           H  
ATOM   4584 1HA  GLY A 292     -38.850  -9.816 -33.141  1.00  0.00           H  
ATOM   4585 2HA  GLY A 292     -39.411 -10.569 -34.622  1.00  0.00           H  
ATOM   4586  N   VAL A 293     -39.656  -7.305 -34.099  1.00  0.00           N  
ATOM   4587  CA  VAL A 293     -39.418  -5.981 -34.663  1.00  0.00           C  
ATOM   4588  C   VAL A 293     -37.949  -5.591 -34.566  1.00  0.00           C  
ATOM   4589  O   VAL A 293     -37.251  -5.993 -33.635  1.00  0.00           O  
ATOM   4590  CB  VAL A 293     -40.273  -4.929 -33.933  1.00  0.00           C  
ATOM   4591  CG1 VAL A 293     -41.753  -5.250 -34.079  1.00  0.00           C  
ATOM   4592  CG2 VAL A 293     -39.877  -4.867 -32.466  1.00  0.00           C  
ATOM   4593  H   VAL A 293     -40.111  -7.365 -33.199  1.00  0.00           H  
ATOM   4594  HA  VAL A 293     -39.705  -5.997 -35.715  1.00  0.00           H  
ATOM   4595  HB  VAL A 293     -40.109  -3.956 -34.396  1.00  0.00           H  
ATOM   4596 1HG1 VAL A 293     -42.343  -4.496 -33.557  1.00  0.00           H  
ATOM   4597 2HG1 VAL A 293     -42.022  -5.254 -35.135  1.00  0.00           H  
ATOM   4598 3HG1 VAL A 293     -41.956  -6.231 -33.648  1.00  0.00           H  
ATOM   4599 1HG2 VAL A 293     -40.485  -4.120 -31.956  1.00  0.00           H  
ATOM   4600 2HG2 VAL A 293     -40.036  -5.841 -32.004  1.00  0.00           H  
ATOM   4601 3HG2 VAL A 293     -38.824  -4.594 -32.384  1.00  0.00           H  
ATOM   4602  N   GLN A 294     -37.484  -4.807 -35.531  1.00  0.00           N  
ATOM   4603  CA  GLN A 294     -36.097  -4.360 -35.552  1.00  0.00           C  
ATOM   4604  C   GLN A 294     -35.776  -3.535 -34.314  1.00  0.00           C  
ATOM   4605  O   GLN A 294     -36.659  -2.906 -33.730  1.00  0.00           O  
ATOM   4606  CB  GLN A 294     -35.812  -3.543 -36.815  1.00  0.00           C  
ATOM   4607  CG  GLN A 294     -35.876  -4.345 -38.103  1.00  0.00           C  
ATOM   4608  CD  GLN A 294     -37.286  -4.445 -38.653  1.00  0.00           C  
ATOM   4609  OE1 GLN A 294     -38.264  -4.196 -37.942  1.00  0.00           O  
ATOM   4610  NE2 GLN A 294     -37.400  -4.810 -39.925  1.00  0.00           N  
ATOM   4611  H   GLN A 294     -38.108  -4.514 -36.270  1.00  0.00           H  
ATOM   4612  HA  GLN A 294     -35.450  -5.238 -35.552  1.00  0.00           H  
ATOM   4613 1HB  GLN A 294     -36.531  -2.727 -36.890  1.00  0.00           H  
ATOM   4614 2HB  GLN A 294     -34.819  -3.099 -36.745  1.00  0.00           H  
ATOM   4615 1HG  GLN A 294     -35.250  -3.861 -38.853  1.00  0.00           H  
ATOM   4616 2HG  GLN A 294     -35.513  -5.355 -37.909  1.00  0.00           H  
ATOM   4617 1HE2 GLN A 294     -38.306  -4.893 -40.343  1.00  0.00           H  
ATOM   4618 2HE2 GLN A 294     -36.581  -5.003 -40.466  1.00  0.00           H  
ATOM   4619  N   PRO A 295     -34.508  -3.539 -33.917  1.00  0.00           N  
ATOM   4620  CA  PRO A 295     -34.119  -3.013 -32.614  1.00  0.00           C  
ATOM   4621  C   PRO A 295     -34.473  -1.559 -32.463  1.00  0.00           C  
ATOM   4622  O   PRO A 295     -34.879  -1.118 -31.388  1.00  0.00           O  
ATOM   4623  CB  PRO A 295     -32.601  -3.219 -32.597  1.00  0.00           C  
ATOM   4624  CG  PRO A 295     -32.378  -4.374 -33.512  1.00  0.00           C  
ATOM   4625  CD  PRO A 295     -33.381  -4.174 -34.617  1.00  0.00           C  
ATOM   4626  HA  PRO A 295     -34.605  -3.605 -31.824  1.00  0.00           H  
ATOM   4627 1HB  PRO A 295     -32.093  -2.303 -32.934  1.00  0.00           H  
ATOM   4628 2HB  PRO A 295     -32.259  -3.416 -31.570  1.00  0.00           H  
ATOM   4629 1HG  PRO A 295     -31.341  -4.375 -33.877  1.00  0.00           H  
ATOM   4630 2HG  PRO A 295     -32.526  -5.321 -32.972  1.00  0.00           H  
ATOM   4631 1HD  PRO A 295     -32.953  -3.516 -35.387  1.00  0.00           H  
ATOM   4632 2HD  PRO A 295     -33.652  -5.150 -35.047  1.00  0.00           H  
ATOM   4633  N   VAL A 296     -34.324  -0.803 -33.534  1.00  0.00           N  
ATOM   4634  CA  VAL A 296     -34.735   0.594 -33.466  1.00  0.00           C  
ATOM   4635  C   VAL A 296     -36.235   0.715 -33.232  1.00  0.00           C  
ATOM   4636  O   VAL A 296     -36.686   1.552 -32.449  1.00  0.00           O  
ATOM   4637  CB  VAL A 296     -34.361   1.325 -34.769  1.00  0.00           C  
ATOM   4638  CG1 VAL A 296     -34.958   2.725 -34.784  1.00  0.00           C  
ATOM   4639  CG2 VAL A 296     -32.848   1.383 -34.915  1.00  0.00           C  
ATOM   4640  H   VAL A 296     -33.929  -1.208 -34.371  1.00  0.00           H  
ATOM   4641  HA  VAL A 296     -34.212   1.069 -32.635  1.00  0.00           H  
ATOM   4642  HB  VAL A 296     -34.788   0.785 -35.614  1.00  0.00           H  
ATOM   4643 1HG1 VAL A 296     -34.684   3.227 -35.713  1.00  0.00           H  
ATOM   4644 2HG1 VAL A 296     -36.044   2.658 -34.716  1.00  0.00           H  
ATOM   4645 3HG1 VAL A 296     -34.574   3.294 -33.938  1.00  0.00           H  
ATOM   4646 1HG2 VAL A 296     -32.591   1.900 -35.838  1.00  0.00           H  
ATOM   4647 2HG2 VAL A 296     -32.421   1.918 -34.067  1.00  0.00           H  
ATOM   4648 3HG2 VAL A 296     -32.447   0.369 -34.943  1.00  0.00           H  
ATOM   4649  N   HIS A 297     -36.970  -0.159 -33.948  1.00  0.00           N  
ATOM   4650  CA  HIS A 297     -38.423  -0.148 -33.816  1.00  0.00           C  
ATOM   4651  C   HIS A 297     -38.848  -0.480 -32.391  1.00  0.00           C  
ATOM   4652  O   HIS A 297     -39.764   0.137 -31.847  1.00  0.00           O  
ATOM   4653  CB  HIS A 297     -39.063  -1.142 -34.790  1.00  0.00           C  
ATOM   4654  CG  HIS A 297     -38.986  -0.715 -36.223  1.00  0.00           C  
ATOM   4655  ND1 HIS A 297     -37.798  -0.367 -36.832  1.00  0.00           N  
ATOM   4656  CD2 HIS A 297     -39.947  -0.578 -37.166  1.00  0.00           C  
ATOM   4657  CE1 HIS A 297     -38.034  -0.035 -38.090  1.00  0.00           C  
ATOM   4658  NE2 HIS A 297     -39.329  -0.155 -38.316  1.00  0.00           N  
ATOM   4659  H   HIS A 297     -36.501  -0.807 -34.565  1.00  0.00           H  
ATOM   4660  HA  HIS A 297     -38.802   0.846 -34.050  1.00  0.00           H  
ATOM   4661 1HB  HIS A 297     -38.573  -2.112 -34.696  1.00  0.00           H  
ATOM   4662 2HB  HIS A 297     -40.113  -1.280 -34.531  1.00  0.00           H  
ATOM   4663  HD2 HIS A 297     -41.013  -0.768 -37.036  1.00  0.00           H  
ATOM   4664  HE1 HIS A 297     -37.286   0.282 -38.816  1.00  0.00           H  
ATOM   4665  HE2 HIS A 297     -39.795   0.033 -39.193  1.00  0.00           H  
ATOM   4666  N   LEU A 298     -38.136  -1.479 -31.829  1.00  0.00           N  
ATOM   4667  CA  LEU A 298     -38.443  -1.892 -30.465  1.00  0.00           C  
ATOM   4668  C   LEU A 298     -38.212  -0.755 -29.479  1.00  0.00           C  
ATOM   4669  O   LEU A 298     -39.006  -0.546 -28.561  1.00  0.00           O  
ATOM   4670  CB  LEU A 298     -37.583  -3.100 -30.072  1.00  0.00           C  
ATOM   4671  CG  LEU A 298     -37.823  -3.657 -28.662  1.00  0.00           C  
ATOM   4672  CD1 LEU A 298     -39.272  -4.108 -28.534  1.00  0.00           C  
ATOM   4673  CD2 LEU A 298     -36.866  -4.811 -28.402  1.00  0.00           C  
ATOM   4674  H   LEU A 298     -37.403  -1.922 -32.364  1.00  0.00           H  
ATOM   4675  HA  LEU A 298     -39.492  -2.179 -30.419  1.00  0.00           H  
ATOM   4676 1HB  LEU A 298     -37.769  -3.905 -30.781  1.00  0.00           H  
ATOM   4677 2HB  LEU A 298     -36.533  -2.817 -30.141  1.00  0.00           H  
ATOM   4678  HG  LEU A 298     -37.652  -2.871 -27.926  1.00  0.00           H  
ATOM   4679 1HD1 LEU A 298     -39.442  -4.503 -27.533  1.00  0.00           H  
ATOM   4680 2HD1 LEU A 298     -39.934  -3.259 -28.706  1.00  0.00           H  
ATOM   4681 3HD1 LEU A 298     -39.478  -4.884 -29.270  1.00  0.00           H  
ATOM   4682 1HD2 LEU A 298     -37.036  -5.206 -27.400  1.00  0.00           H  
ATOM   4683 2HD2 LEU A 298     -37.037  -5.598 -29.137  1.00  0.00           H  
ATOM   4684 3HD2 LEU A 298     -35.838  -4.457 -28.483  1.00  0.00           H  
ATOM   4685  N   ARG A 299     -37.092  -0.042 -29.721  1.00  0.00           N  
ATOM   4686  CA  ARG A 299     -36.757   1.076 -28.849  1.00  0.00           C  
ATOM   4687  C   ARG A 299     -37.829   2.157 -28.902  1.00  0.00           C  
ATOM   4688  O   ARG A 299     -38.199   2.728 -27.877  1.00  0.00           O  
ATOM   4689  CB  ARG A 299     -35.415   1.677 -29.242  1.00  0.00           C  
ATOM   4690  CG  ARG A 299     -34.976   2.865 -28.401  1.00  0.00           C  
ATOM   4691  CD  ARG A 299     -34.770   2.486 -26.980  1.00  0.00           C  
ATOM   4692  NE  ARG A 299     -33.644   1.580 -26.818  1.00  0.00           N  
ATOM   4693  CZ  ARG A 299     -33.353   0.916 -25.682  1.00  0.00           C  
ATOM   4694  NH1 ARG A 299     -34.112   1.068 -24.620  1.00  0.00           N  
ATOM   4695  NH2 ARG A 299     -32.305   0.113 -25.636  1.00  0.00           N  
ATOM   4696  H   ARG A 299     -36.507  -0.298 -30.503  1.00  0.00           H  
ATOM   4697  HA  ARG A 299     -36.686   0.708 -27.825  1.00  0.00           H  
ATOM   4698 1HB  ARG A 299     -34.640   0.916 -29.168  1.00  0.00           H  
ATOM   4699 2HB  ARG A 299     -35.453   2.005 -30.281  1.00  0.00           H  
ATOM   4700 1HG  ARG A 299     -34.036   3.259 -28.790  1.00  0.00           H  
ATOM   4701 2HG  ARG A 299     -35.740   3.643 -28.441  1.00  0.00           H  
ATOM   4702 1HD  ARG A 299     -34.575   3.381 -26.389  1.00  0.00           H  
ATOM   4703 2HD  ARG A 299     -35.663   1.990 -26.603  1.00  0.00           H  
ATOM   4704  HE  ARG A 299     -33.037   1.437 -27.614  1.00  0.00           H  
ATOM   4705 1HH1 ARG A 299     -34.914   1.682 -24.655  1.00  0.00           H  
ATOM   4706 2HH1 ARG A 299     -33.894   0.571 -23.768  1.00  0.00           H  
ATOM   4707 1HH2 ARG A 299     -31.721  -0.004 -26.453  1.00  0.00           H  
ATOM   4708 2HH2 ARG A 299     -32.087  -0.384 -24.785  1.00  0.00           H  
ATOM   4709  N   LEU A 300     -38.297   2.399 -30.143  1.00  0.00           N  
ATOM   4710  CA  LEU A 300     -39.330   3.411 -30.332  1.00  0.00           C  
ATOM   4711  C   LEU A 300     -40.605   3.043 -29.585  1.00  0.00           C  
ATOM   4712  O   LEU A 300     -41.244   3.897 -28.971  1.00  0.00           O  
ATOM   4713  CB  LEU A 300     -39.636   3.584 -31.825  1.00  0.00           C  
ATOM   4714  CG  LEU A 300     -38.524   4.229 -32.662  1.00  0.00           C  
ATOM   4715  CD1 LEU A 300     -38.896   4.164 -34.137  1.00  0.00           C  
ATOM   4716  CD2 LEU A 300     -38.320   5.668 -32.212  1.00  0.00           C  
ATOM   4717  H   LEU A 300     -37.924   1.874 -30.921  1.00  0.00           H  
ATOM   4718  HA  LEU A 300     -38.962   4.358 -29.938  1.00  0.00           H  
ATOM   4719 1HB  LEU A 300     -39.846   2.604 -32.252  1.00  0.00           H  
ATOM   4720 2HB  LEU A 300     -40.529   4.201 -31.928  1.00  0.00           H  
ATOM   4721  HG  LEU A 300     -37.597   3.671 -32.527  1.00  0.00           H  
ATOM   4722 1HD1 LEU A 300     -38.106   4.623 -34.732  1.00  0.00           H  
ATOM   4723 2HD1 LEU A 300     -39.017   3.123 -34.437  1.00  0.00           H  
ATOM   4724 3HD1 LEU A 300     -39.830   4.701 -34.300  1.00  0.00           H  
ATOM   4725 1HD2 LEU A 300     -37.529   6.126 -32.806  1.00  0.00           H  
ATOM   4726 2HD2 LEU A 300     -39.246   6.227 -32.348  1.00  0.00           H  
ATOM   4727 3HD2 LEU A 300     -38.038   5.683 -31.159  1.00  0.00           H  
ATOM   4728  N   LEU A 301     -40.930   1.736 -29.676  1.00  0.00           N  
ATOM   4729  CA  LEU A 301     -42.131   1.252 -29.003  1.00  0.00           C  
ATOM   4730  C   LEU A 301     -42.033   1.444 -27.495  1.00  0.00           C  
ATOM   4731  O   LEU A 301     -43.001   1.838 -26.845  1.00  0.00           O  
ATOM   4732  CB  LEU A 301     -42.356  -0.231 -29.322  1.00  0.00           C  
ATOM   4733  CG  LEU A 301     -43.655  -0.839 -28.778  1.00  0.00           C  
ATOM   4734  CD1 LEU A 301     -43.488  -1.152 -27.297  1.00  0.00           C  
ATOM   4735  CD2 LEU A 301     -44.804   0.131 -29.005  1.00  0.00           C  
ATOM   4736  H   LEU A 301     -40.336   1.117 -30.207  1.00  0.00           H  
ATOM   4737  HA  LEU A 301     -42.985   1.823 -29.367  1.00  0.00           H  
ATOM   4738 1HB  LEU A 301     -42.359  -0.357 -30.404  1.00  0.00           H  
ATOM   4739 2HB  LEU A 301     -41.525  -0.805 -28.913  1.00  0.00           H  
ATOM   4740  HG  LEU A 301     -43.863  -1.776 -29.295  1.00  0.00           H  
ATOM   4741 1HD1 LEU A 301     -44.411  -1.584 -26.910  1.00  0.00           H  
ATOM   4742 2HD1 LEU A 301     -42.672  -1.863 -27.165  1.00  0.00           H  
ATOM   4743 3HD1 LEU A 301     -43.262  -0.235 -26.755  1.00  0.00           H  
ATOM   4744 1HD2 LEU A 301     -45.728  -0.301 -28.619  1.00  0.00           H  
ATOM   4745 2HD2 LEU A 301     -44.598   1.068 -28.487  1.00  0.00           H  
ATOM   4746 3HD2 LEU A 301     -44.913   0.323 -30.073  1.00  0.00           H  
ATOM   4747  N   ARG A 302     -40.820   1.146 -26.986  1.00  0.00           N  
ATOM   4748  CA  ARG A 302     -40.593   1.289 -25.554  1.00  0.00           C  
ATOM   4749  C   ARG A 302     -40.768   2.735 -25.109  1.00  0.00           C  
ATOM   4750  O   ARG A 302     -41.354   3.006 -24.060  1.00  0.00           O  
ATOM   4751  CB  ARG A 302     -39.196   0.813 -25.183  1.00  0.00           C  
ATOM   4752  CG  ARG A 302     -38.988  -0.690 -25.272  1.00  0.00           C  
ATOM   4753  CD  ARG A 302     -37.611  -1.079 -24.870  1.00  0.00           C  
ATOM   4754  NE  ARG A 302     -37.381  -2.505 -25.033  1.00  0.00           N  
ATOM   4755  CZ  ARG A 302     -37.718  -3.443 -24.126  1.00  0.00           C  
ATOM   4756  NH1 ARG A 302     -38.298  -3.090 -23.001  1.00  0.00           N  
ATOM   4757  NH2 ARG A 302     -37.466  -4.717 -24.369  1.00  0.00           N  
ATOM   4758  H   ARG A 302     -40.090   0.829 -27.608  1.00  0.00           H  
ATOM   4759  HA  ARG A 302     -41.321   0.673 -25.025  1.00  0.00           H  
ATOM   4760 1HB  ARG A 302     -38.465   1.287 -25.837  1.00  0.00           H  
ATOM   4761 2HB  ARG A 302     -38.967   1.118 -24.162  1.00  0.00           H  
ATOM   4762 1HG  ARG A 302     -39.693  -1.195 -24.612  1.00  0.00           H  
ATOM   4763 2HG  ARG A 302     -39.151  -1.020 -26.298  1.00  0.00           H  
ATOM   4764 1HD  ARG A 302     -36.888  -0.544 -25.486  1.00  0.00           H  
ATOM   4765 2HD  ARG A 302     -37.453  -0.825 -23.823  1.00  0.00           H  
ATOM   4766  HE  ARG A 302     -36.937  -2.815 -25.887  1.00  0.00           H  
ATOM   4767 1HH1 ARG A 302     -38.491  -2.116 -22.815  1.00  0.00           H  
ATOM   4768 2HH1 ARG A 302     -38.551  -3.793 -22.321  1.00  0.00           H  
ATOM   4769 1HH2 ARG A 302     -37.020  -4.988 -25.234  1.00  0.00           H  
ATOM   4770 2HH2 ARG A 302     -37.718  -5.420 -23.690  1.00  0.00           H  
ATOM   4771  N   GLY A 303     -40.233   3.635 -25.960  1.00  0.00           N  
ATOM   4772  CA  GLY A 303     -40.334   5.057 -25.651  1.00  0.00           C  
ATOM   4773  C   GLY A 303     -41.788   5.506 -25.598  1.00  0.00           C  
ATOM   4774  O   GLY A 303     -42.178   6.279 -24.723  1.00  0.00           O  
ATOM   4775  H   GLY A 303     -39.772   3.307 -26.796  1.00  0.00           H  
ATOM   4776 1HA  GLY A 303     -39.853   5.256 -24.693  1.00  0.00           H  
ATOM   4777 2HA  GLY A 303     -39.798   5.632 -26.405  1.00  0.00           H  
ATOM   4778  N   VAL A 304     -42.556   4.982 -26.576  1.00  0.00           N  
ATOM   4779  CA  VAL A 304     -43.970   5.333 -26.638  1.00  0.00           C  
ATOM   4780  C   VAL A 304     -44.707   4.875 -25.386  1.00  0.00           C  
ATOM   4781  O   VAL A 304     -45.548   5.597 -24.850  1.00  0.00           O  
ATOM   4782  CB  VAL A 304     -44.625   4.696 -27.878  1.00  0.00           C  
ATOM   4783  CG1 VAL A 304     -46.133   4.889 -27.843  1.00  0.00           C  
ATOM   4784  CG2 VAL A 304     -44.033   5.299 -29.143  1.00  0.00           C  
ATOM   4785  H   VAL A 304     -42.137   4.355 -27.248  1.00  0.00           H  
ATOM   4786  HA  VAL A 304     -44.054   6.418 -26.716  1.00  0.00           H  
ATOM   4787  HB  VAL A 304     -44.438   3.622 -27.865  1.00  0.00           H  
ATOM   4788 1HG1 VAL A 304     -46.580   4.432 -28.726  1.00  0.00           H  
ATOM   4789 2HG1 VAL A 304     -46.539   4.419 -26.947  1.00  0.00           H  
ATOM   4790 3HG1 VAL A 304     -46.363   5.955 -27.830  1.00  0.00           H  
ATOM   4791 1HG2 VAL A 304     -44.500   4.843 -30.016  1.00  0.00           H  
ATOM   4792 2HG2 VAL A 304     -44.215   6.373 -29.154  1.00  0.00           H  
ATOM   4793 3HG2 VAL A 304     -42.959   5.112 -29.168  1.00  0.00           H  
ATOM   4794  N   VAL A 305     -44.345   3.648 -24.959  1.00  0.00           N  
ATOM   4795  CA  VAL A 305     -44.974   3.091 -23.768  1.00  0.00           C  
ATOM   4796  C   VAL A 305     -44.682   3.944 -22.541  1.00  0.00           C  
ATOM   4797  O   VAL A 305     -45.562   4.181 -21.713  1.00  0.00           O  
ATOM   4798  CB  VAL A 305     -44.476   1.655 -23.522  1.00  0.00           C  
ATOM   4799  CG1 VAL A 305     -44.972   1.142 -22.178  1.00  0.00           C  
ATOM   4800  CG2 VAL A 305     -44.940   0.745 -24.650  1.00  0.00           C  
ATOM   4801  H   VAL A 305     -43.642   3.136 -25.474  1.00  0.00           H  
ATOM   4802  HA  VAL A 305     -46.053   3.065 -23.927  1.00  0.00           H  
ATOM   4803  HB  VAL A 305     -43.387   1.659 -23.483  1.00  0.00           H  
ATOM   4804 1HG1 VAL A 305     -44.610   0.126 -22.020  1.00  0.00           H  
ATOM   4805 2HG1 VAL A 305     -44.598   1.787 -21.383  1.00  0.00           H  
ATOM   4806 3HG1 VAL A 305     -46.061   1.145 -22.167  1.00  0.00           H  
ATOM   4807 1HG2 VAL A 305     -44.584  -0.268 -24.470  1.00  0.00           H  
ATOM   4808 2HG2 VAL A 305     -46.029   0.745 -24.693  1.00  0.00           H  
ATOM   4809 3HG2 VAL A 305     -44.540   1.107 -25.597  1.00  0.00           H  
ATOM   4810  N   GLU A 306     -43.409   4.385 -22.476  1.00  0.00           N  
ATOM   4811  CA  GLU A 306     -42.998   5.214 -21.349  1.00  0.00           C  
ATOM   4812  C   GLU A 306     -43.780   6.521 -21.312  1.00  0.00           C  
ATOM   4813  O   GLU A 306     -44.195   6.978 -20.247  1.00  0.00           O  
ATOM   4814  CB  GLU A 306     -41.498   5.508 -21.421  1.00  0.00           C  
ATOM   4815  CG  GLU A 306     -40.607   4.303 -21.155  1.00  0.00           C  
ATOM   4816  CD  GLU A 306     -39.144   4.610 -21.312  1.00  0.00           C  
ATOM   4817  OE1 GLU A 306     -38.827   5.698 -21.730  1.00  0.00           O  
ATOM   4818  OE2 GLU A 306     -38.342   3.756 -21.015  1.00  0.00           O  
ATOM   4819  H   GLU A 306     -42.762   4.132 -23.210  1.00  0.00           H  
ATOM   4820  HA  GLU A 306     -43.203   4.669 -20.426  1.00  0.00           H  
ATOM   4821 1HB  GLU A 306     -41.250   5.894 -22.410  1.00  0.00           H  
ATOM   4822 2HB  GLU A 306     -41.243   6.280 -20.695  1.00  0.00           H  
ATOM   4823 1HG  GLU A 306     -40.785   3.950 -20.139  1.00  0.00           H  
ATOM   4824 2HG  GLU A 306     -40.881   3.502 -21.841  1.00  0.00           H  
ATOM   4825  N   VAL A 307     -43.954   7.085 -22.525  1.00  0.00           N  
ATOM   4826  CA  VAL A 307     -44.688   8.340 -22.629  1.00  0.00           C  
ATOM   4827  C   VAL A 307     -46.126   8.178 -22.155  1.00  0.00           C  
ATOM   4828  O   VAL A 307     -46.663   9.044 -21.464  1.00  0.00           O  
ATOM   4829  CB  VAL A 307     -44.685   8.842 -24.085  1.00  0.00           C  
ATOM   4830  CG1 VAL A 307     -45.612  10.038 -24.239  1.00  0.00           C  
ATOM   4831  CG2 VAL A 307     -43.268   9.201 -24.506  1.00  0.00           C  
ATOM   4832  H   VAL A 307     -43.572   6.626 -23.340  1.00  0.00           H  
ATOM   4833  HA  VAL A 307     -44.195   9.083 -22.001  1.00  0.00           H  
ATOM   4834  HB  VAL A 307     -45.068   8.053 -24.733  1.00  0.00           H  
ATOM   4835 1HG1 VAL A 307     -45.598  10.380 -25.274  1.00  0.00           H  
ATOM   4836 2HG1 VAL A 307     -46.627   9.748 -23.967  1.00  0.00           H  
ATOM   4837 3HG1 VAL A 307     -45.277  10.844 -23.587  1.00  0.00           H  
ATOM   4838 1HG2 VAL A 307     -43.272   9.554 -25.536  1.00  0.00           H  
ATOM   4839 2HG2 VAL A 307     -42.883   9.986 -23.854  1.00  0.00           H  
ATOM   4840 3HG2 VAL A 307     -42.630   8.320 -24.427  1.00  0.00           H  
ATOM   4841  N   ALA A 308     -46.708   7.031 -22.563  1.00  0.00           N  
ATOM   4842  CA  ALA A 308     -48.086   6.752 -22.175  1.00  0.00           C  
ATOM   4843  C   ALA A 308     -48.221   6.647 -20.662  1.00  0.00           C  
ATOM   4844  O   ALA A 308     -49.181   7.150 -20.079  1.00  0.00           O  
ATOM   4845  CB  ALA A 308     -48.575   5.474 -22.839  1.00  0.00           C  
ATOM   4846  H   ALA A 308     -46.178   6.386 -23.130  1.00  0.00           H  
ATOM   4847  HA  ALA A 308     -48.707   7.584 -22.509  1.00  0.00           H  
ATOM   4848 1HB  ALA A 308     -49.605   5.279 -22.540  1.00  0.00           H  
ATOM   4849 2HB  ALA A 308     -48.527   5.586 -23.923  1.00  0.00           H  
ATOM   4850 3HB  ALA A 308     -47.944   4.641 -22.533  1.00  0.00           H  
ATOM   4851  N   LYS A 309     -47.215   5.971 -20.070  1.00  0.00           N  
ATOM   4852  CA  LYS A 309     -47.224   5.799 -18.623  1.00  0.00           C  
ATOM   4853  C   LYS A 309     -47.156   7.142 -17.909  1.00  0.00           C  
ATOM   4854  O   LYS A 309     -47.848   7.363 -16.915  1.00  0.00           O  
ATOM   4855  CB  LYS A 309     -46.060   4.910 -18.181  1.00  0.00           C  
ATOM   4856  CG  LYS A 309     -46.205   3.445 -18.571  1.00  0.00           C  
ATOM   4857  CD  LYS A 309     -45.003   2.631 -18.118  1.00  0.00           C  
ATOM   4858  CE  LYS A 309     -45.140   1.169 -18.517  1.00  0.00           C  
ATOM   4859  NZ  LYS A 309     -43.953   0.367 -18.113  1.00  0.00           N  
ATOM   4860  H   LYS A 309     -46.471   5.596 -20.642  1.00  0.00           H  
ATOM   4861  HA  LYS A 309     -48.159   5.316 -18.338  1.00  0.00           H  
ATOM   4862 1HB  LYS A 309     -45.132   5.282 -18.617  1.00  0.00           H  
ATOM   4863 2HB  LYS A 309     -45.956   4.959 -17.097  1.00  0.00           H  
ATOM   4864 1HG  LYS A 309     -47.106   3.034 -18.113  1.00  0.00           H  
ATOM   4865 2HG  LYS A 309     -46.301   3.364 -19.654  1.00  0.00           H  
ATOM   4866 1HD  LYS A 309     -44.097   3.038 -18.567  1.00  0.00           H  
ATOM   4867 2HD  LYS A 309     -44.909   2.693 -17.033  1.00  0.00           H  
ATOM   4868 1HE  LYS A 309     -46.027   0.745 -18.047  1.00  0.00           H  
ATOM   4869 2HE  LYS A 309     -45.261   1.097 -19.598  1.00  0.00           H  
ATOM   4870 1HZ  LYS A 309     -44.083  -0.594 -18.396  1.00  0.00           H  
ATOM   4871 2HZ  LYS A 309     -43.127   0.740 -18.560  1.00  0.00           H  
ATOM   4872 3HZ  LYS A 309     -43.843   0.411 -17.111  1.00  0.00           H  
ATOM   4873  N   GLU A 310     -46.292   8.014 -18.469  1.00  0.00           N  
ATOM   4874  CA  GLU A 310     -46.134   9.339 -17.882  1.00  0.00           C  
ATOM   4875  C   GLU A 310     -47.439  10.122 -17.929  1.00  0.00           C  
ATOM   4876  O   GLU A 310     -47.801  10.803 -16.969  1.00  0.00           O  
ATOM   4877  CB  GLU A 310     -45.035  10.117 -18.608  1.00  0.00           C  
ATOM   4878  CG  GLU A 310     -43.629   9.583 -18.377  1.00  0.00           C  
ATOM   4879  CD  GLU A 310     -43.182   9.712 -16.947  1.00  0.00           C  
ATOM   4880  OE1 GLU A 310     -43.055  10.819 -16.482  1.00  0.00           O  
ATOM   4881  OE2 GLU A 310     -42.967   8.702 -16.319  1.00  0.00           O  
ATOM   4882  H   GLU A 310     -45.770   7.732 -19.286  1.00  0.00           H  
ATOM   4883  HA  GLU A 310     -45.847   9.222 -16.836  1.00  0.00           H  
ATOM   4884 1HB  GLU A 310     -45.226  10.101 -19.681  1.00  0.00           H  
ATOM   4885 2HB  GLU A 310     -45.054  11.159 -18.288  1.00  0.00           H  
ATOM   4886 1HG  GLU A 310     -43.599   8.531 -18.661  1.00  0.00           H  
ATOM   4887 2HG  GLU A 310     -42.935  10.124 -19.019  1.00  0.00           H  
ATOM   4888  N   ALA A 311     -48.114   9.986 -19.088  1.00  0.00           N  
ATOM   4889  CA  ALA A 311     -49.383  10.684 -19.262  1.00  0.00           C  
ATOM   4890  C   ALA A 311     -50.415  10.213 -18.245  1.00  0.00           C  
ATOM   4891  O   ALA A 311     -51.160  11.017 -17.684  1.00  0.00           O  
ATOM   4892  CB  ALA A 311     -49.906  10.487 -20.677  1.00  0.00           C  
ATOM   4893  H   ALA A 311     -47.728   9.403 -19.817  1.00  0.00           H  
ATOM   4894  HA  ALA A 311     -49.210  11.747 -19.095  1.00  0.00           H  
ATOM   4895 1HB  ALA A 311     -50.854  11.014 -20.792  1.00  0.00           H  
ATOM   4896 2HB  ALA A 311     -49.183  10.882 -21.391  1.00  0.00           H  
ATOM   4897 3HB  ALA A 311     -50.058   9.425 -20.864  1.00  0.00           H  
ATOM   4898  N   ALA A 312     -50.412   8.880 -18.046  1.00  0.00           N  
ATOM   4899  CA  ALA A 312     -51.352   8.299 -17.095  1.00  0.00           C  
ATOM   4900  C   ALA A 312     -51.176   8.901 -15.707  1.00  0.00           C  
ATOM   4901  O   ALA A 312     -52.151   9.258 -15.046  1.00  0.00           O  
ATOM   4902  CB  ALA A 312     -51.184   6.787 -17.041  1.00  0.00           C  
ATOM   4903  H   ALA A 312     -49.758   8.307 -18.559  1.00  0.00           H  
ATOM   4904  HA  ALA A 312     -52.363   8.530 -17.433  1.00  0.00           H  
ATOM   4905 1HB  ALA A 312     -51.893   6.368 -16.326  1.00  0.00           H  
ATOM   4906 2HB  ALA A 312     -51.371   6.365 -18.028  1.00  0.00           H  
ATOM   4907 3HB  ALA A 312     -50.170   6.545 -16.729  1.00  0.00           H  
ATOM   4908  N   LYS A 313     -49.958   9.028 -15.238  1.00  0.00           N  
ATOM   4909  CA  LYS A 313     -49.790   9.487 -13.866  1.00  0.00           C  
ATOM   4910  C   LYS A 313     -50.513  10.819 -13.609  1.00  0.00           C  
ATOM   4911  O   LYS A 313     -51.006  11.067 -12.509  1.00  0.00           O  
ATOM   4912  CB  LYS A 313     -48.302   9.624 -13.538  1.00  0.00           C  
ATOM   4913  CG  LYS A 313     -47.559   8.299 -13.420  1.00  0.00           C  
ATOM   4914  CD  LYS A 313     -46.086   8.518 -13.111  1.00  0.00           C  
ATOM   4915  CE  LYS A 313     -45.341   7.196 -13.001  1.00  0.00           C  
ATOM   4916  NZ  LYS A 313     -43.890   7.395 -12.737  1.00  0.00           N  
ATOM   4917  H   LYS A 313     -49.175   8.806 -15.836  1.00  0.00           H  
ATOM   4918  HA  LYS A 313     -50.227   8.744 -13.197  1.00  0.00           H  
ATOM   4919 1HB  LYS A 313     -47.812  10.214 -14.313  1.00  0.00           H  
ATOM   4920 2HB  LYS A 313     -48.185  10.158 -12.595  1.00  0.00           H  
ATOM   4921 1HG  LYS A 313     -48.005   7.702 -12.623  1.00  0.00           H  
ATOM   4922 2HG  LYS A 313     -47.648   7.748 -14.356  1.00  0.00           H  
ATOM   4923 1HD  LYS A 313     -45.633   9.117 -13.902  1.00  0.00           H  
ATOM   4924 2HD  LYS A 313     -45.988   9.058 -12.169  1.00  0.00           H  
ATOM   4925 1HE  LYS A 313     -45.767   6.604 -12.192  1.00  0.00           H  
ATOM   4926 2HE  LYS A 313     -45.454   6.636 -13.929  1.00  0.00           H  
ATOM   4927 1HZ  LYS A 313     -43.432   6.497 -12.671  1.00  0.00           H  
ATOM   4928 2HZ  LYS A 313     -43.479   7.928 -13.491  1.00  0.00           H  
ATOM   4929 3HZ  LYS A 313     -43.771   7.897 -11.868  1.00  0.00           H
[truncated: 189,126 more chars]
