# Supplementary material for: Blueprinting extendable nanomaterials with standardized protein blocks
Source: Nature. 2024 Mar 13;627(8005):898–904. doi: 10.1038/s41586-024-07188-4 (PMC10972742; doi:10.1038/s41586-024-07188-4)
Supplement: Supplementary file 4 — Design models with ideal backbones as well as experimentally determined structures for comparison. For reference to design names, see Supplementary Fig. 1. [file 41586_2024_7188_MOESM4_ESM.zip › THR35_design.pdb]

HEADER                                            29-OCT-21   XXXX              
EXPDTA    THEORETICAL MODEL                                                     
REMARK 220                                                                      
REMARK 220 EXPERIMENTAL DETAILS                                                 
REMARK 220  EXPERIMENT TYPE                : THEORETICAL MODELLING              
REMARK 220  DATE OF DATA COLLECTION        : 29-OCT-21                          
REMARK 220                                                                      
REMARK 220 REMARK: MODEL GENERATED BY ROSETTA                                   
REMARK 220  VERSION 2021.41+HEAD.36da336f772                                    
ATOM      1  N   GLY A   1      14.701   4.461  16.013  1.00  0.00           N  
ATOM      2  CA  GLY A   1      14.927   3.362  15.087  1.00  0.00           C  
ATOM      3  C   GLY A   1      16.331   2.805  15.229  1.00  0.00           C  
ATOM      4  O   GLY A   1      17.272   3.538  15.532  1.00  0.00           O  
ATOM      5 1H   GLY A   1      13.770   4.808  15.898  1.00  0.00           H  
ATOM      6 2H   GLY A   1      14.822   4.137  16.951  1.00  0.00           H  
ATOM      7 3H   GLY A   1      15.355   5.194  15.827  1.00  0.00           H  
ATOM      8 1HA  GLY A   1      14.198   2.573  15.274  1.00  0.00           H  
ATOM      9 2HA  GLY A   1      14.771   3.709  14.066  1.00  0.00           H  
ATOM     10  N   ASP A   2      16.474   1.508  15.010  1.00  0.00           N  
ATOM     11  CA  ASP A   2      17.786   0.883  15.082  1.00  0.00           C  
ATOM     12  C   ASP A   2      18.616   1.286  13.879  1.00  0.00           C  
ATOM     13  O   ASP A   2      18.203   1.094  12.735  1.00  0.00           O  
ATOM     14  CB  ASP A   2      17.663  -0.641  15.146  1.00  0.00           C  
ATOM     15  CG  ASP A   2      19.004  -1.336  15.340  1.00  0.00           C  
ATOM     16  OD1 ASP A   2      19.823  -1.262  14.455  1.00  0.00           O  
ATOM     17  OD2 ASP A   2      19.196  -1.934  16.372  1.00  0.00           O  
ATOM     18  H   ASP A   2      15.659   0.953  14.791  1.00  0.00           H  
ATOM     19  HA  ASP A   2      18.286   1.230  15.987  1.00  0.00           H  
ATOM     20 1HB  ASP A   2      17.004  -0.919  15.968  1.00  0.00           H  
ATOM     21 2HB  ASP A   2      17.210  -1.009  14.224  1.00  0.00           H  
ATOM     22  N   PRO A   3      19.703   1.803  14.455  1.00  0.00           N  
ATOM     23  CA  PRO A   3      20.702   2.262  13.497  1.00  0.00           C  
ATOM     24  C   PRO A   3      21.246   1.170  12.608  1.00  0.00           C  
ATOM     25  O   PRO A   3      21.418   1.364  11.405  1.00  0.00           O  
ATOM     26  CB  PRO A   3      21.799   2.824  14.407  1.00  0.00           C  
ATOM     27  CG  PRO A   3      21.073   3.241  15.640  1.00  0.00           C  
ATOM     28  CD  PRO A   3      20.025   2.178  15.835  1.00  0.00           C  
ATOM     29  HA  PRO A   3      20.265   3.053  12.870  1.00  0.00           H  
ATOM     30 1HB  PRO A   3      22.560   2.054  14.599  1.00  0.00           H  
ATOM     31 2HB  PRO A   3      22.309   3.662  13.908  1.00  0.00           H  
ATOM     32 1HG  PRO A   3      21.771   3.308  16.487  1.00  0.00           H  
ATOM     33 2HG  PRO A   3      20.639   4.243  15.505  1.00  0.00           H  
ATOM     34 1HD  PRO A   3      20.456   1.337  16.398  1.00  0.00           H  
ATOM     35 2HD  PRO A   3      19.165   2.604  16.372  1.00  0.00           H  
ATOM     36  N   LEU A   4      21.537  -0.011  13.153  1.00  0.00           N  
ATOM     37  CA  LEU A   4      22.048  -1.034  12.248  1.00  0.00           C  
ATOM     38  C   LEU A   4      21.012  -1.407  11.197  1.00  0.00           C  
ATOM     39  O   LEU A   4      21.341  -1.591  10.025  1.00  0.00           O  
ATOM     40  CB  LEU A   4      22.457  -2.284  13.037  1.00  0.00           C  
ATOM     41  CG  LEU A   4      23.046  -3.432  12.207  1.00  0.00           C  
ATOM     42  CD1 LEU A   4      24.299  -2.949  11.489  1.00  0.00           C  
ATOM     43  CD2 LEU A   4      23.357  -4.610  13.118  1.00  0.00           C  
ATOM     44  H   LEU A   4      21.395  -0.144  14.144  1.00  0.00           H  
ATOM     45  HA  LEU A   4      22.926  -0.638  11.739  1.00  0.00           H  
ATOM     46 1HB  LEU A   4      23.199  -1.998  13.781  1.00  0.00           H  
ATOM     47 2HB  LEU A   4      21.580  -2.668  13.559  1.00  0.00           H  
ATOM     48  HG  LEU A   4      22.325  -3.740  11.449  1.00  0.00           H  
ATOM     49 1HD1 LEU A   4      24.717  -3.764  10.899  1.00  0.00           H  
ATOM     50 2HD1 LEU A   4      24.044  -2.119  10.830  1.00  0.00           H  
ATOM     51 3HD1 LEU A   4      25.033  -2.618  12.223  1.00  0.00           H  
ATOM     52 1HD2 LEU A   4      23.775  -5.426  12.528  1.00  0.00           H  
ATOM     53 2HD2 LEU A   4      24.079  -4.303  13.876  1.00  0.00           H  
ATOM     54 3HD2 LEU A   4      22.442  -4.946  13.605  1.00  0.00           H  
ATOM     55  N   GLU A   5      19.758  -1.518  11.622  1.00  0.00           N  
ATOM     56  CA  GLU A   5      18.670  -1.869  10.717  1.00  0.00           C  
ATOM     57  C   GLU A   5      18.457  -0.788   9.666  1.00  0.00           C  
ATOM     58  O   GLU A   5      18.226  -1.085   8.494  1.00  0.00           O  
ATOM     59  CB  GLU A   5      17.375  -2.093  11.501  1.00  0.00           C  
ATOM     60  CG  GLU A   5      17.377  -3.340  12.375  1.00  0.00           C  
ATOM     61  CD  GLU A   5      17.480  -4.611  11.580  1.00  0.00           C  
ATOM     62  OE1 GLU A   5      16.888  -4.683  10.530  1.00  0.00           O  
ATOM     63  OE2 GLU A   5      18.152  -5.513  12.023  1.00  0.00           O  
ATOM     64  H   GLU A   5      19.553  -1.355  12.597  1.00  0.00           H  
ATOM     65  HA  GLU A   5      18.932  -2.795  10.203  1.00  0.00           H  
ATOM     66 1HB  GLU A   5      17.186  -1.234  12.144  1.00  0.00           H  
ATOM     67 2HB  GLU A   5      16.539  -2.173  10.807  1.00  0.00           H  
ATOM     68 1HG  GLU A   5      18.220  -3.286  13.064  1.00  0.00           H  
ATOM     69 2HG  GLU A   5      16.462  -3.358  12.965  1.00  0.00           H  
ATOM     70  N   SER A   6      18.536   0.468  10.091  1.00  0.00           N  
ATOM     71  CA  SER A   6      18.352   1.596   9.186  1.00  0.00           C  
ATOM     72  C   SER A   6      19.453   1.645   8.135  1.00  0.00           C  
ATOM     73  O   SER A   6      19.194   1.920   6.963  1.00  0.00           O  
ATOM     74  CB  SER A   6      18.330   2.895   9.968  1.00  0.00           C  
ATOM     75  OG  SER A   6      18.150   3.992   9.116  1.00  0.00           O  
ATOM     76  H   SER A   6      18.729   0.646  11.066  1.00  0.00           H  
ATOM     77  HA  SER A   6      17.396   1.477   8.675  1.00  0.00           H  
ATOM     78 1HB  SER A   6      17.524   2.864  10.701  1.00  0.00           H  
ATOM     79 2HB  SER A   6      19.265   3.006  10.515  1.00  0.00           H  
ATOM     80  HG  SER A   6      18.147   4.768   9.680  1.00  0.00           H  
ATOM     81  N   VAL A   7      20.683   1.377   8.560  1.00  0.00           N  
ATOM     82  CA  VAL A   7      21.826   1.389   7.655  1.00  0.00           C  
ATOM     83  C   VAL A   7      21.708   0.294   6.604  1.00  0.00           C  
ATOM     84  O   VAL A   7      22.018   0.509   5.432  1.00  0.00           O  
ATOM     85  CB  VAL A   7      23.135   1.199   8.444  1.00  0.00           C  
ATOM     86  CG1 VAL A   7      24.309   1.021   7.494  1.00  0.00           C  
ATOM     87  CG2 VAL A   7      23.361   2.389   9.365  1.00  0.00           C  
ATOM     88  H   VAL A   7      20.830   1.159   9.535  1.00  0.00           H  
ATOM     89  HA  VAL A   7      21.858   2.356   7.151  1.00  0.00           H  
ATOM     90  HB  VAL A   7      23.061   0.288   9.038  1.00  0.00           H  
ATOM     91 1HG1 VAL A   7      25.226   0.888   8.069  1.00  0.00           H  
ATOM     92 2HG1 VAL A   7      24.142   0.144   6.870  1.00  0.00           H  
ATOM     93 3HG1 VAL A   7      24.403   1.905   6.862  1.00  0.00           H  
ATOM     94 1HG2 VAL A   7      24.288   2.248   9.920  1.00  0.00           H  
ATOM     95 2HG2 VAL A   7      23.429   3.301   8.771  1.00  0.00           H  
ATOM     96 3HG2 VAL A   7      22.529   2.472  10.064  1.00  0.00           H  
ATOM     97  N   LYS A   8      21.258  -0.882   7.029  1.00  0.00           N  
ATOM     98  CA  LYS A   8      21.099  -2.014   6.124  1.00  0.00           C  
ATOM     99  C   LYS A   8      20.033  -1.733   5.072  1.00  0.00           C  
ATOM    100  O   LYS A   8      20.199  -2.073   3.900  1.00  0.00           O  
ATOM    101  CB  LYS A   8      20.745  -3.280   6.907  1.00  0.00           C  
ATOM    102  CG  LYS A   8      21.885  -3.838   7.749  1.00  0.00           C  
ATOM    103  CD  LYS A   8      21.533  -5.204   8.318  1.00  0.00           C  
ATOM    104  CE  LYS A   8      20.489  -5.094   9.419  1.00  0.00           C  
ATOM    105  NZ  LYS A   8      20.232  -6.404  10.076  1.00  0.00           N  
ATOM    106  H   LYS A   8      21.020  -0.994   8.004  1.00  0.00           H  
ATOM    107  HA  LYS A   8      22.044  -2.178   5.605  1.00  0.00           H  
ATOM    108 1HB  LYS A   8      19.907  -3.073   7.572  1.00  0.00           H  
ATOM    109 2HB  LYS A   8      20.429  -4.059   6.214  1.00  0.00           H  
ATOM    110 1HG  LYS A   8      22.781  -3.929   7.134  1.00  0.00           H  
ATOM    111 2HG  LYS A   8      22.098  -3.155   8.571  1.00  0.00           H  
ATOM    112 1HD  LYS A   8      21.145  -5.841   7.523  1.00  0.00           H  
ATOM    113 2HD  LYS A   8      22.430  -5.669   8.727  1.00  0.00           H  
ATOM    114 1HE  LYS A   8      20.828  -4.384  10.172  1.00  0.00           H  
ATOM    115 2HE  LYS A   8      19.554  -4.724   8.998  1.00  0.00           H  
ATOM    116 1HZ  LYS A   8      19.535  -6.288  10.798  1.00  0.00           H  
ATOM    117 2HZ  LYS A   8      19.898  -7.066   9.389  1.00  0.00           H  
ATOM    118 3HZ  LYS A   8      21.088  -6.748  10.488  1.00  0.00           H  
ATOM    119  N   THR A   9      18.939  -1.111   5.498  1.00  0.00           N  
ATOM    120  CA  THR A   9      17.843  -0.783   4.593  1.00  0.00           C  
ATOM    121  C   THR A   9      18.282   0.228   3.541  1.00  0.00           C  
ATOM    122  O   THR A   9      17.922   0.115   2.369  1.00  0.00           O  
ATOM    123  CB  THR A   9      16.631  -0.232   5.367  1.00  0.00           C  
ATOM    124  OG1 THR A   9      16.156  -1.223   6.286  1.00  0.00           O  
ATOM    125  CG2 THR A   9      15.511   0.142   4.407  1.00  0.00           C  
ATOM    126  H   THR A   9      18.865  -0.859   6.473  1.00  0.00           H  
ATOM    127  HA  THR A   9      17.536  -1.693   4.078  1.00  0.00           H  
ATOM    128  HB  THR A   9      16.930   0.653   5.929  1.00  0.00           H  
ATOM    129  HG1 THR A   9      16.710  -1.222   7.071  1.00  0.00           H  
ATOM    130 1HG2 THR A   9      14.663   0.530   4.972  1.00  0.00           H  
ATOM    131 2HG2 THR A   9      15.865   0.904   3.714  1.00  0.00           H  
ATOM    132 3HG2 THR A   9      15.201  -0.740   3.849  1.00  0.00           H  
ATOM    133  N   VAL A  10      19.061   1.216   3.967  1.00  0.00           N  
ATOM    134  CA  VAL A  10      19.550   2.250   3.062  1.00  0.00           C  
ATOM    135  C   VAL A  10      20.484   1.664   2.010  1.00  0.00           C  
ATOM    136  O   VAL A  10      20.426   2.037   0.838  1.00  0.00           O  
ATOM    137  CB  VAL A  10      20.293   3.344   3.852  1.00  0.00           C  
ATOM    138  CG1 VAL A  10      20.966   4.323   2.901  1.00  0.00           C  
ATOM    139  CG2 VAL A  10      19.322   4.067   4.773  1.00  0.00           C  
ATOM    140  H   VAL A  10      19.321   1.252   4.942  1.00  0.00           H  
ATOM    141  HA  VAL A  10      18.695   2.702   2.558  1.00  0.00           H  
ATOM    142  HB  VAL A  10      21.080   2.879   4.446  1.00  0.00           H  
ATOM    143 1HG1 VAL A  10      21.486   5.089   3.477  1.00  0.00           H  
ATOM    144 2HG1 VAL A  10      21.682   3.789   2.277  1.00  0.00           H  
ATOM    145 3HG1 VAL A  10      20.213   4.794   2.270  1.00  0.00           H  
ATOM    146 1HG2 VAL A  10      19.854   4.839   5.328  1.00  0.00           H  
ATOM    147 2HG2 VAL A  10      18.531   4.527   4.179  1.00  0.00           H  
ATOM    148 3HG2 VAL A  10      18.883   3.354   5.471  1.00  0.00           H  
ATOM    149  N   VAL A  11      21.344   0.745   2.436  1.00  0.00           N  
ATOM    150  CA  VAL A  11      22.292   0.106   1.531  1.00  0.00           C  
ATOM    151  C   VAL A  11      21.573  -0.729   0.479  1.00  0.00           C  
ATOM    152  O   VAL A  11      21.951  -0.728  -0.693  1.00  0.00           O  
ATOM    153  CB  VAL A  11      23.262  -0.793   2.321  1.00  0.00           C  
ATOM    154  CG1 VAL A  11      24.128  -1.606   1.370  1.00  0.00           C  
ATOM    155  CG2 VAL A  11      24.123   0.058   3.241  1.00  0.00           C  
ATOM    156  H   VAL A  11      21.341   0.483   3.411  1.00  0.00           H  
ATOM    157  HA  VAL A  11      22.867   0.884   1.027  1.00  0.00           H  
ATOM    158  HB  VAL A  11      22.684  -1.501   2.915  1.00  0.00           H  
ATOM    159 1HG1 VAL A  11      24.807  -2.236   1.946  1.00  0.00           H  
ATOM    160 2HG1 VAL A  11      23.492  -2.234   0.746  1.00  0.00           H  
ATOM    161 3HG1 VAL A  11      24.707  -0.932   0.739  1.00  0.00           H  
ATOM    162 1HG2 VAL A  11      24.806  -0.584   3.797  1.00  0.00           H  
ATOM    163 2HG2 VAL A  11      24.697   0.770   2.648  1.00  0.00           H  
ATOM    164 3HG2 VAL A  11      23.485   0.599   3.940  1.00  0.00           H  
ATOM    165  N   GLU A  12      20.535  -1.441   0.905  1.00  0.00           N  
ATOM    166  CA  GLU A  12      19.760  -2.282   0.000  1.00  0.00           C  
ATOM    167  C   GLU A  12      19.043  -1.445  -1.052  1.00  0.00           C  
ATOM    168  O   GLU A  12      18.988  -1.818  -2.224  1.00  0.00           O  
ATOM    169  CB  GLU A  12      18.743  -3.114   0.784  1.00  0.00           C  
ATOM    170  CG  GLU A  12      19.356  -4.203   1.652  1.00  0.00           C  
ATOM    171  CD  GLU A  12      18.334  -4.951   2.462  1.00  0.00           C  
ATOM    172  OE1 GLU A  12      17.191  -4.564   2.444  1.00  0.00           O  
ATOM    173  OE2 GLU A  12      18.698  -5.911   3.100  1.00  0.00           O  
ATOM    174  H   GLU A  12      20.276  -1.399   1.880  1.00  0.00           H  
ATOM    175  HA  GLU A  12      20.443  -2.959  -0.513  1.00  0.00           H  
ATOM    176 1HB  GLU A  12      18.160  -2.459   1.432  1.00  0.00           H  
ATOM    177 2HB  GLU A  12      18.049  -3.589   0.091  1.00  0.00           H  
ATOM    178 1HG  GLU A  12      19.883  -4.910   1.011  1.00  0.00           H  
ATOM    179 2HG  GLU A  12      20.085  -3.751   2.323  1.00  0.00           H  
ATOM    180  N   ALA A  13      18.495  -0.312  -0.626  1.00  0.00           N  
ATOM    181  CA  ALA A  13      17.780   0.580  -1.531  1.00  0.00           C  
ATOM    182  C   ALA A  13      18.715   1.163  -2.583  1.00  0.00           C  
ATOM    183  O   ALA A  13      18.355   1.273  -3.755  1.00  0.00           O  
ATOM    184  CB  ALA A  13      17.102   1.696  -0.749  1.00  0.00           C  
ATOM    185  H   ALA A  13      18.576  -0.063   0.349  1.00  0.00           H  
ATOM    186  HA  ALA A  13      17.017  -0.002  -2.048  1.00  0.00           H  
ATOM    187 1HB  ALA A  13      16.573   2.353  -1.439  1.00  0.00           H  
ATOM    188 2HB  ALA A  13      16.394   1.266  -0.041  1.00  0.00           H  
ATOM    189 3HB  ALA A  13      17.854   2.268  -0.207  1.00  0.00           H  
ATOM    190  N   ALA A  14      19.918   1.535  -2.157  1.00  0.00           N  
ATOM    191  CA  ALA A  14      20.908   2.107  -3.062  1.00  0.00           C  
ATOM    192  C   ALA A  14      21.343   1.095  -4.114  1.00  0.00           C  
ATOM    193  O   ALA A  14      21.507   1.435  -5.286  1.00  0.00           O  
ATOM    194  CB  ALA A  14      22.114   2.608  -2.280  1.00  0.00           C  
ATOM    195  H   ALA A  14      20.152   1.418  -1.181  1.00  0.00           H  
ATOM    196  HA  ALA A  14      20.448   2.949  -3.579  1.00  0.00           H  
ATOM    197 1HB  ALA A  14      22.844   3.032  -2.970  1.00  0.00           H  
ATOM    198 2HB  ALA A  14      21.795   3.374  -1.572  1.00  0.00           H  
ATOM    199 3HB  ALA A  14      22.566   1.779  -1.738  1.00  0.00           H  
ATOM    200  N   ARG A  15      21.529  -0.150  -3.688  1.00  0.00           N  
ATOM    201  CA  ARG A  15      21.947  -1.214  -4.593  1.00  0.00           C  
ATOM    202  C   ARG A  15      20.881  -1.493  -5.645  1.00  0.00           C  
ATOM    203  O   ARG A  15      21.192  -1.707  -6.817  1.00  0.00           O  
ATOM    204  CB  ARG A  15      22.238  -2.491  -3.819  1.00  0.00           C  
ATOM    205  CG  ARG A  15      23.484  -2.442  -2.948  1.00  0.00           C  
ATOM    206  CD  ARG A  15      23.667  -3.700  -2.180  1.00  0.00           C  
ATOM    207  NE  ARG A  15      23.945  -4.831  -3.050  1.00  0.00           N  
ATOM    208  CZ  ARG A  15      23.894  -6.121  -2.667  1.00  0.00           C  
ATOM    209  NH1 ARG A  15      23.574  -6.427  -1.429  1.00  0.00           N  
ATOM    210  NH2 ARG A  15      24.165  -7.080  -3.536  1.00  0.00           N  
ATOM    211  H   ARG A  15      21.377  -0.364  -2.713  1.00  0.00           H  
ATOM    212  HA  ARG A  15      22.860  -0.899  -5.099  1.00  0.00           H  
ATOM    213 1HB  ARG A  15      21.393  -2.726  -3.173  1.00  0.00           H  
ATOM    214 2HB  ARG A  15      22.356  -3.320  -4.517  1.00  0.00           H  
ATOM    215 1HG  ARG A  15      24.362  -2.293  -3.577  1.00  0.00           H  
ATOM    216 2HG  ARG A  15      23.400  -1.616  -2.240  1.00  0.00           H  
ATOM    217 1HD  ARG A  15      24.503  -3.586  -1.490  1.00  0.00           H  
ATOM    218 2HD  ARG A  15      22.760  -3.918  -1.617  1.00  0.00           H  
ATOM    219  HE  ARG A  15      24.195  -4.635  -4.010  1.00  0.00           H  
ATOM    220 1HH1 ARG A  15      23.367  -5.695  -0.765  1.00  0.00           H  
ATOM    221 2HH1 ARG A  15      23.536  -7.395  -1.142  1.00  0.00           H  
ATOM    222 1HH2 ARG A  15      24.411  -6.845  -4.487  1.00  0.00           H  
ATOM    223 2HH2 ARG A  15      24.127  -8.047  -3.249  1.00  0.00           H  
ATOM    224  N   ALA A  16      19.622  -1.489  -5.219  1.00  0.00           N  
ATOM    225  CA  ALA A  16      18.507  -1.742  -6.124  1.00  0.00           C  
ATOM    226  C   ALA A  16      18.392  -0.646  -7.176  1.00  0.00           C  
ATOM    227  O   ALA A  16      18.135  -0.922  -8.348  1.00  0.00           O  
ATOM    228  CB  ALA A  16      17.207  -1.863  -5.342  1.00  0.00           C  
ATOM    229  H   ALA A  16      19.433  -1.306  -4.244  1.00  0.00           H  
ATOM    230  HA  ALA A  16      18.697  -2.683  -6.641  1.00  0.00           H  
ATOM    231 1HB  ALA A  16      16.384  -2.052  -6.032  1.00  0.00           H  
ATOM    232 2HB  ALA A  16      17.284  -2.689  -4.634  1.00  0.00           H  
ATOM    233 3HB  ALA A  16      17.021  -0.937  -4.801  1.00  0.00           H  
ATOM    234  N   ALA A  17      18.584   0.598  -6.751  1.00  0.00           N  
ATOM    235  CA  ALA A  17      18.503   1.738  -7.655  1.00  0.00           C  
ATOM    236  C   ALA A  17      19.603   1.687  -8.707  1.00  0.00           C  
ATOM    237  O   ALA A  17      19.369   1.983  -9.879  1.00  0.00           O  
ATOM    238  CB  ALA A  17      18.580   3.041  -6.872  1.00  0.00           C  
ATOM    239  H   ALA A  17      18.792   0.758  -5.776  1.00  0.00           H  
ATOM    240  HA  ALA A  17      17.544   1.693  -8.172  1.00  0.00           H  
ATOM    241 1HB  ALA A  17      18.517   3.883  -7.561  1.00  0.00           H  
ATOM    242 2HB  ALA A  17      17.752   3.089  -6.164  1.00  0.00           H  
ATOM    243 3HB  ALA A  17      19.523   3.084  -6.331  1.00  0.00           H  
ATOM    244  N   ALA A  18      20.804   1.310  -8.282  1.00  0.00           N  
ATOM    245  CA  ALA A  18      21.944   1.219  -9.186  1.00  0.00           C  
ATOM    246  C   ALA A  18      21.728   0.138 -10.238  1.00  0.00           C  
ATOM    247  O   ALA A  18      22.095   0.308 -11.401  1.00  0.00           O  
ATOM    248  CB  ALA A  18      23.220   0.948  -8.403  1.00  0.00           C  
ATOM    249  H   ALA A  18      20.931   1.080  -7.307  1.00  0.00           H  
ATOM    250  HA  ALA A  18      22.043   2.173  -9.703  1.00  0.00           H  
ATOM    251 1HB  ALA A  18      24.063   0.883  -9.092  1.00  0.00           H  
ATOM    252 2HB  ALA A  18      23.392   1.759  -7.695  1.00  0.00           H  
ATOM    253 3HB  ALA A  18      23.122   0.009  -7.861  1.00  0.00           H  
ATOM    254  N   ALA A  19      21.128  -0.972  -9.810  1.00  0.00           N  
ATOM    255  CA  ALA A  19      20.818  -2.080 -10.700  1.00  0.00           C  
ATOM    256  C   ALA A  19      19.832  -1.660 -11.782  1.00  0.00           C  
ATOM    257  O   ALA A  19      19.877  -2.163 -12.905  1.00  0.00           O  
ATOM    258  CB  ALA A  19      20.265  -3.256  -9.907  1.00  0.00           C  
ATOM    259  H   ALA A  19      20.878  -1.051  -8.835  1.00  0.00           H  
ATOM    260  HA  ALA A  19      21.741  -2.388 -11.191  1.00  0.00           H  
ATOM    261 1HB  ALA A  19      20.040  -4.078 -10.586  1.00  0.00           H  
ATOM    262 2HB  ALA A  19      21.005  -3.581  -9.176  1.00  0.00           H  
ATOM    263 3HB  ALA A  19      19.356  -2.951  -9.392  1.00  0.00           H  
ATOM    264  N   ILE A  20      18.944  -0.736 -11.434  1.00  0.00           N  
ATOM    265  CA  ILE A  20      17.896  -0.290 -12.344  1.00  0.00           C  
ATOM    266  C   ILE A  20      18.439   0.532 -13.511  1.00  0.00           C  
ATOM    267  O   ILE A  20      17.908   0.479 -14.620  1.00  0.00           O  
ATOM    268  CB  ILE A  20      16.845   0.541 -11.586  1.00  0.00           C  
ATOM    269  CG1 ILE A  20      16.079  -0.341 -10.597  1.00  0.00           C  
ATOM    270  CG2 ILE A  20      15.887   1.206 -12.563  1.00  0.00           C  
ATOM    271  CD1 ILE A  20      15.211   0.434  -9.632  1.00  0.00           C  
ATOM    272  H   ILE A  20      18.994  -0.328 -10.511  1.00  0.00           H  
ATOM    273  HA  ILE A  20      17.405  -1.168 -12.763  1.00  0.00           H  
ATOM    274  HB  ILE A  20      17.344   1.312 -11.000  1.00  0.00           H  
ATOM    275 1HG1 ILE A  20      15.443  -1.036 -11.145  1.00  0.00           H  
ATOM    276 2HG1 ILE A  20      16.785  -0.935 -10.016  1.00  0.00           H  
ATOM    277 1HG2 ILE A  20      15.150   1.788 -12.010  1.00  0.00           H  
ATOM    278 2HG2 ILE A  20      16.445   1.864 -13.228  1.00  0.00           H  
ATOM    279 3HG2 ILE A  20      15.378   0.442 -13.151  1.00  0.00           H  
ATOM    280 1HD1 ILE A  20      14.701  -0.260  -8.963  1.00  0.00           H  
ATOM    281 2HD1 ILE A  20      15.833   1.112  -9.046  1.00  0.00           H  
ATOM    282 3HD1 ILE A  20      14.472   1.009 -10.189  1.00  0.00           H  
ATOM    283  N   THR A  21      19.498   1.292 -13.257  1.00  0.00           N  
ATOM    284  CA  THR A  21      19.951   2.305 -14.206  1.00  0.00           C  
ATOM    285  C   THR A  21      21.448   2.217 -14.458  1.00  0.00           C  
ATOM    286  O   THR A  21      22.192   1.662 -13.649  1.00  0.00           O  
ATOM    287  CB  THR A  21      19.599   3.720 -13.712  1.00  0.00           C  
ATOM    288  OG1 THR A  21      20.296   3.989 -12.489  1.00  0.00           O  
ATOM    289  CG2 THR A  21      18.101   3.845 -13.475  1.00  0.00           C  
ATOM    290  H   THR A  21      19.998   1.164 -12.389  1.00  0.00           H  
ATOM    291  HA  THR A  21      19.446   2.138 -15.158  1.00  0.00           H  
ATOM    292  HB  THR A  21      19.905   4.453 -14.458  1.00  0.00           H  
ATOM    293  HG1 THR A  21      21.242   3.931 -12.641  1.00  0.00           H  
ATOM    294 1HG2 THR A  21      17.871   4.852 -13.127  1.00  0.00           H  
ATOM    295 2HG2 THR A  21      17.569   3.652 -14.406  1.00  0.00           H  
ATOM    296 3HG2 THR A  21      17.790   3.121 -12.723  1.00  0.00           H  
ATOM    297  N   ASN A  22      21.879   2.769 -15.586  1.00  0.00           N  
ATOM    298  CA  ASN A  22      23.290   2.817 -15.937  1.00  0.00           C  
ATOM    299  C   ASN A  22      23.812   4.245 -15.861  1.00  0.00           C  
ATOM    300  O   ASN A  22      24.900   4.545 -16.352  1.00  0.00           O  
ATOM    301  CB  ASN A  22      23.521   2.232 -17.318  1.00  0.00           C  
ATOM    302  CG  ASN A  22      22.867   3.040 -18.405  1.00  0.00           C  
ATOM    303  OD1 ASN A  22      21.955   3.832 -18.143  1.00  0.00           O  
ATOM    304  ND2 ASN A  22      23.316   2.855 -19.620  1.00  0.00           N  
ATOM    305  H   ASN A  22      21.208   3.170 -16.225  1.00  0.00           H  
ATOM    306  HA  ASN A  22      23.848   2.224 -15.210  1.00  0.00           H  
ATOM    307 1HB  ASN A  22      24.592   2.177 -17.516  1.00  0.00           H  
ATOM    308 2HB  ASN A  22      23.129   1.215 -17.353  1.00  0.00           H  
ATOM    309 1HD2 ASN A  22      22.919   3.366 -20.383  1.00  0.00           H  
ATOM    310 2HD2 ASN A  22      24.056   2.204 -19.786  1.00  0.00           H  
ATOM    311  N   ASP A  23      23.028   5.124 -15.242  1.00  0.00           N  
ATOM    312  CA  ASP A  23      23.377   6.538 -15.168  1.00  0.00           C  
ATOM    313  C   ASP A  23      24.565   6.760 -14.239  1.00  0.00           C  
ATOM    314  O   ASP A  23      24.525   6.390 -13.065  1.00  0.00           O  
ATOM    315  CB  ASP A  23      22.181   7.362 -14.685  1.00  0.00           C  
ATOM    316  CG  ASP A  23      21.055   7.429 -15.708  1.00  0.00           C  
ATOM    317  OD1 ASP A  23      21.297   7.116 -16.850  1.00  0.00           O  
ATOM    318  OD2 ASP A  23      19.964   7.792 -15.339  1.00  0.00           O  
ATOM    319  H   ASP A  23      22.171   4.803 -14.814  1.00  0.00           H  
ATOM    320  HA  ASP A  23      23.654   6.879 -16.166  1.00  0.00           H  
ATOM    321 1HB  ASP A  23      21.790   6.930 -13.764  1.00  0.00           H  
ATOM    322 2HB  ASP A  23      22.507   8.378 -14.458  1.00  0.00           H  
ATOM    323  N   VAL A  24      25.713   7.351 -14.593  1.00  0.00           N  
ATOM    324  CA  VAL A  24      26.847   7.413 -13.678  1.00  0.00           C  
ATOM    325  C   VAL A  24      26.654   8.499 -12.624  1.00  0.00           C  
ATOM    326  O   VAL A  24      27.120   8.369 -11.492  1.00  0.00           O  
ATOM    327  CB  VAL A  24      28.146   7.686 -14.459  1.00  0.00           C  
ATOM    328  CG1 VAL A  24      28.403   6.577 -15.469  1.00  0.00           C  
ATOM    329  CG2 VAL A  24      28.060   9.037 -15.151  1.00  0.00           C  
ATOM    330  H   VAL A  24      25.792   7.761 -15.513  1.00  0.00           H  
ATOM    331  HA  VAL A  24      26.937   6.451 -13.173  1.00  0.00           H  
ATOM    332  HB  VAL A  24      28.985   7.686 -13.762  1.00  0.00           H  
ATOM    333 1HG1 VAL A  24      29.326   6.786 -16.011  1.00  0.00           H  
ATOM    334 2HG1 VAL A  24      28.497   5.625 -14.947  1.00  0.00           H  
ATOM    335 3HG1 VAL A  24      27.573   6.527 -16.173  1.00  0.00           H  
ATOM    336 1HG2 VAL A  24      28.983   9.224 -15.701  1.00  0.00           H  
ATOM    337 2HG2 VAL A  24      27.218   9.038 -15.844  1.00  0.00           H  
ATOM    338 3HG2 VAL A  24      27.918   9.820 -14.406  1.00  0.00           H  
ATOM    339  N   GLU A  25      25.966   9.555 -13.022  1.00  0.00           N  
ATOM    340  CA  GLU A  25      25.499  10.599 -12.117  1.00  0.00           C  
ATOM    341  C   GLU A  25      24.553  10.035 -11.066  1.00  0.00           C  
ATOM    342  O   GLU A  25      24.618  10.407  -9.894  1.00  0.00           O  
ATOM    343  CB  GLU A  25      24.800  11.712 -12.901  1.00  0.00           C  
ATOM    344  CG  GLU A  25      25.719  12.512 -13.812  1.00  0.00           C  
ATOM    345  CD  GLU A  25      25.991  11.824 -15.121  1.00  0.00           C  
ATOM    346  OE1 GLU A  25      25.469  10.755 -15.327  1.00  0.00           O  
ATOM    347  OE2 GLU A  25      26.721  12.368 -15.915  1.00  0.00           O  
ATOM    348  H   GLU A  25      25.745   9.657 -14.002  1.00  0.00           H  
ATOM    349  HA  GLU A  25      26.362  11.023 -11.603  1.00  0.00           H  
ATOM    350 1HB  GLU A  25      24.010  11.281 -13.518  1.00  0.00           H  
ATOM    351 2HB  GLU A  25      24.330  12.407 -12.206  1.00  0.00           H  
ATOM    352 1HG  GLU A  25      25.262  13.481 -14.012  1.00  0.00           H  
ATOM    353 2HG  GLU A  25      26.662  12.687 -13.296  1.00  0.00           H  
ATOM    354  N   LEU A  26      23.673   9.135 -11.491  1.00  0.00           N  
ATOM    355  CA  LEU A  26      22.711   8.517 -10.586  1.00  0.00           C  
ATOM    356  C   LEU A  26      23.412   7.666  -9.535  1.00  0.00           C  
ATOM    357  O   LEU A  26      23.035   7.675  -8.363  1.00  0.00           O  
ATOM    358  CB  LEU A  26      21.720   7.652 -11.375  1.00  0.00           C  
ATOM    359  CG  LEU A  26      20.585   7.026 -10.556  1.00  0.00           C  
ATOM    360  CD1 LEU A  26      19.382   6.783 -11.458  1.00  0.00           C  
ATOM    361  CD2 LEU A  26      21.068   5.727  -9.928  1.00  0.00           C  
ATOM    362  H   LEU A  26      23.670   8.872 -12.466  1.00  0.00           H  
ATOM    363  HA  LEU A  26      22.159   9.306 -10.077  1.00  0.00           H  
ATOM    364 1HB  LEU A  26      21.268   8.265 -12.154  1.00  0.00           H  
ATOM    365 2HB  LEU A  26      22.270   6.842 -11.853  1.00  0.00           H  
ATOM    366  HG  LEU A  26      20.278   7.717  -9.771  1.00  0.00           H  
ATOM    367 1HD1 LEU A  26      18.575   6.338 -10.876  1.00  0.00           H  
ATOM    368 2HD1 LEU A  26      19.045   7.730 -11.879  1.00  0.00           H  
ATOM    369 3HD1 LEU A  26      19.663   6.106 -12.264  1.00  0.00           H  
ATOM    370 1HD2 LEU A  26      20.261   5.282  -9.345  1.00  0.00           H  
ATOM    371 2HD2 LEU A  26      21.374   5.035 -10.712  1.00  0.00           H  
ATOM    372 3HD2 LEU A  26      21.916   5.933  -9.275  1.00  0.00           H  
ATOM    373  N   ALA A  27      24.434   6.931  -9.960  1.00  0.00           N  
ATOM    374  CA  ALA A  27      25.190   6.074  -9.055  1.00  0.00           C  
ATOM    375  C   ALA A  27      25.925   6.894  -8.004  1.00  0.00           C  
ATOM    376  O   ALA A  27      25.973   6.520  -6.832  1.00  0.00           O  
ATOM    377  CB  ALA A  27      26.173   5.214  -9.837  1.00  0.00           C  
ATOM    378  H   ALA A  27      24.694   6.967 -10.935  1.00  0.00           H  
ATOM    379  HA  ALA A  27      24.485   5.423  -8.537  1.00  0.00           H  
ATOM    380 1HB  ALA A  27      26.730   4.580  -9.147  1.00  0.00           H  
ATOM    381 2HB  ALA A  27      25.627   4.590 -10.544  1.00  0.00           H  
ATOM    382 3HB  ALA A  27      26.865   5.856 -10.379  1.00  0.00           H  
ATOM    383  N   VAL A  28      26.498   8.015  -8.429  1.00  0.00           N  
ATOM    384  CA  VAL A  28      27.232   8.891  -7.524  1.00  0.00           C  
ATOM    385  C   VAL A  28      26.310   9.495  -6.472  1.00  0.00           C  
ATOM    386  O   VAL A  28      26.673   9.599  -5.300  1.00  0.00           O  
ATOM    387  CB  VAL A  28      27.916  10.023  -8.314  1.00  0.00           C  
ATOM    388  CG1 VAL A  28      28.523  11.044  -7.364  1.00  0.00           C  
ATOM    389  CG2 VAL A  28      28.979   9.443  -9.234  1.00  0.00           C  
ATOM    390  H   VAL A  28      26.423   8.267  -9.404  1.00  0.00           H  
ATOM    391  HA  VAL A  28      28.000   8.303  -7.020  1.00  0.00           H  
ATOM    392  HB  VAL A  28      27.165  10.544  -8.908  1.00  0.00           H  
ATOM    393 1HG1 VAL A  28      29.002  11.837  -7.939  1.00  0.00           H  
ATOM    394 2HG1 VAL A  28      27.739  11.472  -6.740  1.00  0.00           H  
ATOM    395 3HG1 VAL A  28      29.265  10.557  -6.732  1.00  0.00           H  
ATOM    396 1HG2 VAL A  28      29.458  10.248  -9.790  1.00  0.00           H  
ATOM    397 2HG2 VAL A  28      29.727   8.917  -8.640  1.00  0.00           H  
ATOM    398 3HG2 VAL A  28      28.515   8.746  -9.933  1.00  0.00           H  
ATOM    399  N   LYS A  29      25.116   9.892  -6.898  1.00  0.00           N  
ATOM    400  CA  LYS A  29      24.139  10.487  -5.993  1.00  0.00           C  
ATOM    401  C   LYS A  29      23.681   9.484  -4.941  1.00  0.00           C  
ATOM    402  O   LYS A  29      23.524   9.827  -3.769  1.00  0.00           O  
ATOM    403  CB  LYS A  29      22.936  11.015  -6.776  1.00  0.00           C  
ATOM    404  CG  LYS A  29      21.891  11.721  -5.922  1.00  0.00           C  
ATOM    405  CD  LYS A  29      20.775  12.299  -6.780  1.00  0.00           C  
ATOM    406  CE  LYS A  29      19.722  12.992  -5.927  1.00  0.00           C  
ATOM    407  NZ  LYS A  29      18.624  13.562  -6.753  1.00  0.00           N  
ATOM    408  H   LYS A  29      24.879   9.779  -7.873  1.00  0.00           H  
ATOM    409  HA  LYS A  29      24.611  11.322  -5.475  1.00  0.00           H  
ATOM    410 1HB  LYS A  29      23.276  11.718  -7.537  1.00  0.00           H  
ATOM    411 2HB  LYS A  29      22.445  10.188  -7.289  1.00  0.00           H  
ATOM    412 1HG  LYS A  29      21.463  11.014  -5.211  1.00  0.00           H  
ATOM    413 2HG  LYS A  29      22.363  12.529  -5.363  1.00  0.00           H  
ATOM    414 1HD  LYS A  29      21.192  13.019  -7.484  1.00  0.00           H  
ATOM    415 2HD  LYS A  29      20.299  11.497  -7.345  1.00  0.00           H  
ATOM    416 1HE  LYS A  29      19.298  12.279  -5.222  1.00  0.00           H  
ATOM    417 2HE  LYS A  29      20.187  13.798  -5.359  1.00  0.00           H  
ATOM    418 1HZ  LYS A  29      17.948  14.012  -6.152  1.00  0.00           H  
ATOM    419 2HZ  LYS A  29      19.004  14.240  -7.399  1.00  0.00           H  
ATOM    420 3HZ  LYS A  29      18.172  12.821  -7.270  1.00  0.00           H  
ATOM    421  N   ILE A  30      23.468   8.244  -5.367  1.00  0.00           N  
ATOM    422  CA  ILE A  30      23.027   7.189  -4.462  1.00  0.00           C  
ATOM    423  C   ILE A  30      24.087   6.887  -3.410  1.00  0.00           C  
ATOM    424  O   ILE A  30      23.771   6.680  -2.238  1.00  0.00           O  
ATOM    425  CB  ILE A  30      22.693   5.903  -5.239  1.00  0.00           C  
ATOM    426  CG1 ILE A  30      21.515   6.142  -6.187  1.00  0.00           C  
ATOM    427  CG2 ILE A  30      22.385   4.765  -4.278  1.00  0.00           C  
ATOM    428  CD1 ILE A  30      20.242   6.560  -5.485  1.00  0.00           C  
ATOM    429  H   ILE A  30      23.615   8.027  -6.342  1.00  0.00           H  
ATOM    430  HA  ILE A  30      22.126   7.526  -3.951  1.00  0.00           H  
ATOM    431  HB  ILE A  30      23.544   5.621  -5.859  1.00  0.00           H  
ATOM    432 1HG1 ILE A  30      21.778   6.917  -6.906  1.00  0.00           H  
ATOM    433 2HG1 ILE A  30      21.309   5.231  -6.750  1.00  0.00           H  
ATOM    434 1HG2 ILE A  30      22.150   3.864  -4.844  1.00  0.00           H  
ATOM    435 2HG2 ILE A  30      23.251   4.580  -3.644  1.00  0.00           H  
ATOM    436 3HG2 ILE A  30      21.531   5.036  -3.656  1.00  0.00           H  
ATOM    437 1HD1 ILE A  30      19.453   6.710  -6.222  1.00  0.00           H  
ATOM    438 2HD1 ILE A  30      19.940   5.780  -4.784  1.00  0.00           H  
ATOM    439 3HD1 ILE A  30      20.414   7.489  -4.944  1.00  0.00           H  
ATOM    440  N   VAL A  31      25.345   6.863  -3.836  1.00  0.00           N  
ATOM    441  CA  VAL A  31      26.455   6.586  -2.931  1.00  0.00           C  
ATOM    442  C   VAL A  31      26.594   7.679  -1.879  1.00  0.00           C  
ATOM    443  O   VAL A  31      26.846   7.398  -0.707  1.00  0.00           O  
ATOM    444  CB  VAL A  31      27.772   6.468  -3.721  1.00  0.00           C  
ATOM    445  CG1 VAL A  31      28.956   6.368  -2.770  1.00  0.00           C  
ATOM    446  CG2 VAL A  31      27.716   5.258  -4.642  1.00  0.00           C  
ATOM    447  H   VAL A  31      25.538   7.041  -4.811  1.00  0.00           H  
ATOM    448  HA  VAL A  31      26.262   5.638  -2.427  1.00  0.00           H  
ATOM    449  HB  VAL A  31      27.911   7.371  -4.314  1.00  0.00           H  
ATOM    450 1HG1 VAL A  31      29.878   6.286  -3.346  1.00  0.00           H  
ATOM    451 2HG1 VAL A  31      28.997   7.261  -2.146  1.00  0.00           H  
ATOM    452 3HG1 VAL A  31      28.843   5.487  -2.139  1.00  0.00           H  
ATOM    453 1HG2 VAL A  31      28.650   5.181  -5.198  1.00  0.00           H  
ATOM    454 2HG2 VAL A  31      27.571   4.355  -4.048  1.00  0.00           H  
ATOM    455 3HG2 VAL A  31      26.887   5.371  -5.340  1.00  0.00           H  
ATOM    456  N   GLU A  32      26.428   8.927  -2.305  1.00  0.00           N  
ATOM    457  CA  GLU A  32      26.535  10.065  -1.400  1.00  0.00           C  
ATOM    458  C   GLU A  32      25.434  10.038  -0.348  1.00  0.00           C  
ATOM    459  O   GLU A  32      25.675  10.329   0.824  1.00  0.00           O  
ATOM    460  CB  GLU A  32      26.472  11.378  -2.184  1.00  0.00           C  
ATOM    461  CG  GLU A  32      26.652  12.627  -1.334  1.00  0.00           C  
ATOM    462  CD  GLU A  32      26.674  13.891  -2.148  1.00  0.00           C  
ATOM    463  OE1 GLU A  32      26.575  13.804  -3.348  1.00  0.00           O  
ATOM    464  OE2 GLU A  32      26.790  14.945  -1.568  1.00  0.00           O  
ATOM    465  H   GLU A  32      26.223   9.091  -3.280  1.00  0.00           H  
ATOM    466  HA  GLU A  32      27.496  10.010  -0.887  1.00  0.00           H  
ATOM    467 1HB  GLU A  32      27.247  11.381  -2.951  1.00  0.00           H  
ATOM    468 2HB  GLU A  32      25.510  11.454  -2.690  1.00  0.00           H  
ATOM    469 1HG  GLU A  32      25.835  12.686  -0.615  1.00  0.00           H  
ATOM    470 2HG  GLU A  32      27.584  12.543  -0.776  1.00  0.00           H  
ATOM    471  N   LEU A  33      24.225   9.687  -0.774  1.00  0.00           N  
ATOM    472  CA  LEU A  33      23.083   9.621   0.131  1.00  0.00           C  
ATOM    473  C   LEU A  33      23.276   8.536   1.183  1.00  0.00           C  
ATOM    474  O   LEU A  33      22.953   8.730   2.355  1.00  0.00           O  
ATOM    475  CB  LEU A  33      21.796   9.353  -0.659  1.00  0.00           C  
ATOM    476  CG  LEU A  33      21.318  10.498  -1.561  1.00  0.00           C  
ATOM    477  CD1 LEU A  33      20.145  10.022  -2.408  1.00  0.00           C  
ATOM    478  CD2 LEU A  33      20.925  11.691  -0.703  1.00  0.00           C  
ATOM    479  H   LEU A  33      24.094   9.460  -1.749  1.00  0.00           H  
ATOM    480  HA  LEU A  33      22.989  10.580   0.640  1.00  0.00           H  
ATOM    481 1HB  LEU A  33      21.950   8.478  -1.288  1.00  0.00           H  
ATOM    482 2HB  LEU A  33      20.995   9.131   0.047  1.00  0.00           H  
ATOM    483  HG  LEU A  33      22.122  10.787  -2.238  1.00  0.00           H  
ATOM    484 1HD1 LEU A  33      19.806  10.836  -3.049  1.00  0.00           H  
ATOM    485 2HD1 LEU A  33      20.460   9.181  -3.026  1.00  0.00           H  
ATOM    486 3HD1 LEU A  33      19.330   9.710  -1.756  1.00  0.00           H  
ATOM    487 1HD2 LEU A  33      20.586  12.505  -1.344  1.00  0.00           H  
ATOM    488 2HD2 LEU A  33      20.120  11.403  -0.026  1.00  0.00           H  
ATOM    489 3HD2 LEU A  33      21.786  12.021  -0.122  1.00  0.00           H  
ATOM    490  N   VAL A  34      23.805   7.394   0.757  1.00  0.00           N  
ATOM    491  CA  VAL A  34      24.041   6.276   1.662  1.00  0.00           C  
ATOM    492  C   VAL A  34      25.085   6.629   2.714  1.00  0.00           C  
ATOM    493  O   VAL A  34      24.942   6.279   3.886  1.00  0.00           O  
ATOM    494  CB  VAL A  34      24.510   5.039   0.872  1.00  0.00           C  
ATOM    495  CG1 VAL A  34      24.938   3.931   1.823  1.00  0.00           C  
ATOM    496  CG2 VAL A  34      23.397   4.561  -0.048  1.00  0.00           C  
ATOM    497  H   VAL A  34      24.050   7.299  -0.218  1.00  0.00           H  
ATOM    498  HA  VAL A  34      23.104   6.035   2.166  1.00  0.00           H  
ATOM    499  HB  VAL A  34      25.383   5.309   0.278  1.00  0.00           H  
ATOM    500 1HG1 VAL A  34      25.267   3.065   1.248  1.00  0.00           H  
ATOM    501 2HG1 VAL A  34      25.759   4.284   2.447  1.00  0.00           H  
ATOM    502 3HG1 VAL A  34      24.096   3.648   2.454  1.00  0.00           H  
ATOM    503 1HG2 VAL A  34      23.736   3.687  -0.604  1.00  0.00           H  
ATOM    504 2HG2 VAL A  34      22.522   4.297   0.546  1.00  0.00           H  
ATOM    505 3HG2 VAL A  34      23.136   5.356  -0.747  1.00  0.00           H  
ATOM    506  N   VAL A  35      26.135   7.324   2.288  1.00  0.00           N  
ATOM    507  CA  VAL A  35      27.205   7.726   3.193  1.00  0.00           C  
ATOM    508  C   VAL A  35      26.699   8.705   4.245  1.00  0.00           C  
ATOM    509  O   VAL A  35      27.066   8.617   5.417  1.00  0.00           O  
ATOM    510  CB  VAL A  35      28.357   8.376   2.403  1.00  0.00           C  
ATOM    511  CG1 VAL A  35      29.388   8.966   3.353  1.00  0.00           C  
ATOM    512  CG2 VAL A  35      28.998   7.348   1.483  1.00  0.00           C  
ATOM    513  H   VAL A  35      26.193   7.580   1.313  1.00  0.00           H  
ATOM    514  HA  VAL A  35      27.584   6.836   3.697  1.00  0.00           H  
ATOM    515  HB  VAL A  35      27.959   9.199   1.809  1.00  0.00           H  
ATOM    516 1HG1 VAL A  35      30.194   9.422   2.778  1.00  0.00           H  
ATOM    517 2HG1 VAL A  35      28.915   9.725   3.977  1.00  0.00           H  
ATOM    518 3HG1 VAL A  35      29.794   8.177   3.985  1.00  0.00           H  
ATOM    519 1HG2 VAL A  35      29.810   7.814   0.927  1.00  0.00           H  
ATOM    520 2HG2 VAL A  35      29.390   6.523   2.077  1.00  0.00           H  
ATOM    521 3HG2 VAL A  35      28.251   6.969   0.784  1.00  0.00           H  
ATOM    522  N   GLU A  36      25.854   9.638   3.819  1.00  0.00           N  
ATOM    523  CA  GLU A  36      25.295  10.635   4.724  1.00  0.00           C  
ATOM    524  C   GLU A  36      24.404   9.987   5.776  1.00  0.00           C  
ATOM    525  O   GLU A  36      24.437  10.362   6.948  1.00  0.00           O  
ATOM    526  CB  GLU A  36      24.498  11.680   3.940  1.00  0.00           C  
ATOM    527  CG  GLU A  36      25.346  12.592   3.065  1.00  0.00           C  
ATOM    528  CD  GLU A  36      26.286  13.455   3.860  1.00  0.00           C  
ATOM    529  OE1 GLU A  36      25.818  14.276   4.611  1.00  0.00           O  
ATOM    530  OE2 GLU A  36      27.475  13.293   3.715  1.00  0.00           O  
ATOM    531  H   GLU A  36      25.593   9.657   2.844  1.00  0.00           H  
ATOM    532  HA  GLU A  36      26.117  11.136   5.237  1.00  0.00           H  
ATOM    533 1HB  GLU A  36      23.774  11.178   3.297  1.00  0.00           H  
ATOM    534 2HB  GLU A  36      23.938  12.307   4.634  1.00  0.00           H  
ATOM    535 1HG  GLU A  36      25.928  11.980   2.376  1.00  0.00           H  
ATOM    536 2HG  GLU A  36      24.687  13.228   2.475  1.00  0.00           H  
ATOM    537  N   THR A  37      23.608   9.012   5.351  1.00  0.00           N  
ATOM    538  CA  THR A  37      22.706   8.310   6.255  1.00  0.00           C  
ATOM    539  C   THR A  37      23.481   7.526   7.307  1.00  0.00           C  
ATOM    540  O   THR A  37      23.105   7.501   8.479  1.00  0.00           O  
ATOM    541  CB  THR A  37      21.776   7.358   5.481  1.00  0.00           C  
ATOM    542  OG1 THR A  37      22.562   6.408   4.750  1.00  0.00           O  
ATOM    543  CG2 THR A  37      20.900   8.138   4.512  1.00  0.00           C  
ATOM    544  H   THR A  37      23.628   8.750   4.376  1.00  0.00           H  
ATOM    545  HA  THR A  37      22.090   9.047   6.771  1.00  0.00           H  
ATOM    546  HB  THR A  37      21.140   6.819   6.183  1.00  0.00           H  
ATOM    547  HG1 THR A  37      22.588   5.577   5.231  1.00  0.00           H  
ATOM    548 1HG2 THR A  37      20.249   7.449   3.974  1.00  0.00           H  
ATOM    549 2HG2 THR A  37      20.293   8.854   5.066  1.00  0.00           H  
ATOM    550 3HG2 THR A  37      21.530   8.671   3.801  1.00  0.00           H  
ATOM    551  N   VAL A  38      24.565   6.886   6.882  1.00  0.00           N  
ATOM    552  CA  VAL A  38      25.395   6.100   7.786  1.00  0.00           C  
ATOM    553  C   VAL A  38      26.053   6.984   8.838  1.00  0.00           C  
ATOM    554  O   VAL A  38      26.133   6.616  10.010  1.00  0.00           O  
ATOM    555  CB  VAL A  38      26.484   5.350   6.996  1.00  0.00           C  
ATOM    556  CG1 VAL A  38      27.466   4.682   7.945  1.00  0.00           C  
ATOM    557  CG2 VAL A  38      25.841   4.324   6.075  1.00  0.00           C  
ATOM    558  H   VAL A  38      24.821   6.946   5.907  1.00  0.00           H  
ATOM    559  HA  VAL A  38      24.762   5.369   8.290  1.00  0.00           H  
ATOM    560  HB  VAL A  38      27.049   6.069   6.402  1.00  0.00           H  
ATOM    561 1HG1 VAL A  38      28.229   4.156   7.370  1.00  0.00           H  
ATOM    562 2HG1 VAL A  38      27.941   5.438   8.570  1.00  0.00           H  
ATOM    563 3HG1 VAL A  38      26.935   3.970   8.577  1.00  0.00           H  
ATOM    564 1HG2 VAL A  38      26.616   3.798   5.519  1.00  0.00           H  
ATOM    565 2HG2 VAL A  38      25.271   3.609   6.668  1.00  0.00           H  
ATOM    566 3HG2 VAL A  38      25.173   4.829   5.377  1.00  0.00           H  
ATOM    567  N   LYS A  39      26.523   8.152   8.413  1.00  0.00           N  
ATOM    568  CA  LYS A  39      27.175   9.090   9.317  1.00  0.00           C  
ATOM    569  C   LYS A  39      26.202   9.608  10.369  1.00  0.00           C  
ATOM    570  O   LYS A  39      26.554   9.743  11.541  1.00  0.00           O  
ATOM    571  CB  LYS A  39      27.775  10.259   8.534  1.00  0.00           C  
ATOM    572  CG  LYS A  39      28.990   9.894   7.692  1.00  0.00           C  
ATOM    573  CD  LYS A  39      29.661  11.135   7.121  1.00  0.00           C  
ATOM    574  CE  LYS A  39      28.819  11.763   6.020  1.00  0.00           C  
ATOM    575  NZ  LYS A  39      29.521  12.898   5.363  1.00  0.00           N  
ATOM    576  H   LYS A  39      26.426   8.396   7.438  1.00  0.00           H  
ATOM    577  HA  LYS A  39      27.980   8.568   9.835  1.00  0.00           H  
ATOM    578 1HB  LYS A  39      27.020  10.676   7.868  1.00  0.00           H  
ATOM    579 2HB  LYS A  39      28.072  11.046   9.226  1.00  0.00           H  
ATOM    580 1HG  LYS A  39      29.710   9.352   8.307  1.00  0.00           H  
ATOM    581 2HG  LYS A  39      28.683   9.247   6.870  1.00  0.00           H  
ATOM    582 1HD  LYS A  39      29.808  11.867   7.917  1.00  0.00           H  
ATOM    583 2HD  LYS A  39      30.635  10.867   6.713  1.00  0.00           H  
ATOM    584 1HE  LYS A  39      28.585  11.011   5.268  1.00  0.00           H  
ATOM    585 2HE  LYS A  39      27.882  12.127   6.441  1.00  0.00           H  
ATOM    586 1HZ  LYS A  39      28.931  13.287   4.641  1.00  0.00           H  
ATOM    587 2HZ  LYS A  39      29.726  13.611   6.049  1.00  0.00           H  
ATOM    588 3HZ  LYS A  39      30.383  12.569   4.952  1.00  0.00           H  
ATOM    589  N   GLU A  40      24.977   9.897   9.944  1.00  0.00           N  
ATOM    590  CA  GLU A  40      23.951  10.400  10.848  1.00  0.00           C  
ATOM    591  C   GLU A  40      23.585   9.361  11.900  1.00  0.00           C  
ATOM    592  O   GLU A  40      23.398   9.689  13.072  1.00  0.00           O  
ATOM    593  CB  GLU A  40      22.702  10.807  10.063  1.00  0.00           C  
ATOM    594  CG  GLU A  40      22.881  12.045   9.195  1.00  0.00           C  
ATOM    595  CD  GLU A  40      21.658  12.372   8.384  1.00  0.00           C  
ATOM    596  OE1 GLU A  40      20.732  11.598   8.402  1.00  0.00           O  
ATOM    597  OE2 GLU A  40      21.650  13.399   7.746  1.00  0.00           O  
ATOM    598  H   GLU A  40      24.751   9.765   8.969  1.00  0.00           H  
ATOM    599  HA  GLU A  40      24.343  11.279  11.361  1.00  0.00           H  
ATOM    600 1HB  GLU A  40      22.396   9.986   9.415  1.00  0.00           H  
ATOM    601 2HB  GLU A  40      21.883  11.000  10.756  1.00  0.00           H  
ATOM    602 1HG  GLU A  40      23.115  12.894   9.836  1.00  0.00           H  
ATOM    603 2HG  GLU A  40      23.724  11.887   8.525  1.00  0.00           H  
ATOM    604  N   ALA A  41      23.484   8.106  11.475  1.00  0.00           N  
ATOM    605  CA  ALA A  41      23.141   7.016  12.379  1.00  0.00           C  
ATOM    606  C   ALA A  41      24.223   6.811  13.431  1.00  0.00           C  
ATOM    607  O   ALA A  41      23.927   6.577  14.603  1.00  0.00           O  
ATOM    608  CB  ALA A  41      22.914   5.731  11.596  1.00  0.00           C  
ATOM    609  H   ALA A  41      23.649   7.902  10.500  1.00  0.00           H  
ATOM    610  HA  ALA A  41      22.219   7.282  12.896  1.00  0.00           H  
ATOM    611 1HB  ALA A  41      22.658   4.926  12.285  1.00  0.00           H  
ATOM    612 2HB  ALA A  41      22.098   5.875  10.888  1.00  0.00           H  
ATOM    613 3HB  ALA A  41      23.822   5.470  11.055  1.00  0.00           H  
ATOM    614  N   MET A  42      25.479   6.900  13.006  1.00  0.00           N  
ATOM    615  CA  MET A  42      26.609   6.724  13.910  1.00  0.00           C  
ATOM    616  C   MET A  42      26.553   7.720  15.061  1.00  0.00           C  
ATOM    617  O   MET A  42      27.021   7.436  16.164  1.00  0.00           O  
ATOM    618  CB  MET A  42      27.924   6.866  13.145  1.00  0.00           C  
ATOM    619  CG  MET A  42      29.171   6.718  14.005  1.00  0.00           C  
ATOM    620  SD  MET A  42      29.631   8.254  14.832  1.00  0.00           S  
ATOM    621  CE  MET A  42      30.217   9.223  13.445  1.00  0.00           C  
ATOM    622  H   MET A  42      25.656   7.095  12.031  1.00  0.00           H  
ATOM    623  HA  MET A  42      26.558   5.723  14.337  1.00  0.00           H  
ATOM    624 1HB  MET A  42      27.970   6.114  12.359  1.00  0.00           H  
ATOM    625 2HB  MET A  42      27.962   7.845  12.666  1.00  0.00           H  
ATOM    626 1HG  MET A  42      29.002   5.956  14.764  1.00  0.00           H  
ATOM    627 2HG  MET A  42      30.007   6.399  13.382  1.00  0.00           H  
ATOM    628 1HE  MET A  42      30.538  10.204  13.796  1.00  0.00           H  
ATOM    629 2HE  MET A  42      31.058   8.712  12.973  1.00  0.00           H  
ATOM    630 3HE  MET A  42      29.412   9.343  12.719  1.00  0.00           H  
ATOM    631  N   LYS A  43      25.998   8.869  14.838  1.00  0.00           N  
ATOM    632  CA  LYS A  43      26.113   9.806  15.924  1.00  0.00           C  
ATOM    633  C   LYS A  43      25.464   9.261  17.167  1.00  0.00           C  
ATOM    634  O   LYS A  43      25.657   9.789  18.262  1.00  0.00           O  
ATOM    635  CB  LYS A  43      25.487  11.149  15.545  1.00  0.00           C  
ATOM    636  CG  LYS A  43      26.250  11.919  14.475  1.00  0.00           C  
ATOM    637  CD  LYS A  43      25.562  13.236  14.146  1.00  0.00           C  
ATOM    638  CE  LYS A  43      26.325  14.008  13.080  1.00  0.00           C  
ATOM    639  NZ  LYS A  43      25.646  15.283  12.723  1.00  0.00           N  
ATOM    640  H   LYS A  43      25.538   9.030  13.953  1.00  0.00           H  
ATOM    641  HA  LYS A  43      27.171   9.962  16.136  1.00  0.00           H  
ATOM    642 1HB  LYS A  43      24.472  10.988  15.182  1.00  0.00           H  
ATOM    643 2HB  LYS A  43      25.422  11.783  16.430  1.00  0.00           H  
ATOM    644 1HG  LYS A  43      27.262  12.125  14.827  1.00  0.00           H  
ATOM    645 2HG  LYS A  43      26.315  11.316  13.570  1.00  0.00           H  
ATOM    646 1HD  LYS A  43      24.552  13.039  13.787  1.00  0.00           H  
ATOM    647 2HD  LYS A  43      25.496  13.847  15.046  1.00  0.00           H  
ATOM    648 1HE  LYS A  43      27.327  14.234  13.442  1.00  0.00           H  
ATOM    649 2HE  LYS A  43      26.417  13.396  12.183  1.00  0.00           H  
ATOM    650 1HZ  LYS A  43      26.182  15.764  12.014  1.00  0.00           H  
ATOM    651 2HZ  LYS A  43      24.721  15.084  12.368  1.00  0.00           H  
ATOM    652 3HZ  LYS A  43      25.573  15.867  13.543  1.00  0.00           H  
ATOM    653  N   ASP A  44      24.696   8.208  17.007  1.00  0.00           N  
ATOM    654  CA  ASP A  44      24.149   7.532  18.160  1.00  0.00           C  
ATOM    655  C   ASP A  44      24.306   6.013  18.013  1.00  0.00           C  
ATOM    656  O   ASP A  44      23.342   5.305  17.723  1.00  0.00           O  
ATOM    657  CB  ASP A  44      22.674   7.898  18.343  1.00  0.00           C  
ATOM    658  CG  ASP A  44      22.080   7.340  19.629  1.00  0.00           C  
ATOM    659  OD1 ASP A  44      22.832   7.034  20.524  1.00  0.00           O  
ATOM    660  OD2 ASP A  44      20.880   7.225  19.704  1.00  0.00           O  
ATOM    661  H   ASP A  44      24.496   7.882  16.072  1.00  0.00           H  
ATOM    662  HA  ASP A  44      24.700   7.855  19.044  1.00  0.00           H  
ATOM    663 1HB  ASP A  44      22.566   8.983  18.350  1.00  0.00           H  
ATOM    664 2HB  ASP A  44      22.098   7.518  17.499  1.00  0.00           H  
ATOM    665  N   ALA A  45      25.523   5.503  18.212  1.00  0.00           N  
ATOM    666  CA  ALA A  45      25.796   4.091  17.926  1.00  0.00           C  
ATOM    667  C   ALA A  45      26.997   3.549  18.707  1.00  0.00           C  
ATOM    668  O   ALA A  45      27.902   4.299  19.072  1.00  0.00           O  
ATOM    669  CB  ALA A  45      26.018   3.898  16.433  1.00  0.00           C  
ATOM    670  H   ALA A  45      26.256   6.102  18.563  1.00  0.00           H  
ATOM    671  HA  ALA A  45      24.926   3.509  18.232  1.00  0.00           H  
ATOM    672 1HB  ALA A  45      26.207   2.845  16.226  1.00  0.00           H  
ATOM    673 2HB  ALA A  45      25.131   4.221  15.888  1.00  0.00           H  
ATOM    674 3HB  ALA A  45      26.875   4.489  16.114  1.00  0.00           H  
ATOM    675  N   THR A  46      26.982   2.239  18.951  1.00  0.00           N  
ATOM    676  CA  THR A  46      28.093   1.522  19.581  1.00  0.00           C  
ATOM    677  C   THR A  46      29.382   1.555  18.755  1.00  0.00           C  
ATOM    678  O   THR A  46      29.346   1.732  17.537  1.00  0.00           O  
ATOM    679  CB  THR A  46      27.704   0.056  19.850  1.00  0.00           C  
ATOM    680  OG1 THR A  46      26.575   0.013  20.733  1.00  0.00           O  
ATOM    681  CG2 THR A  46      28.866  -0.696  20.482  1.00  0.00           C  
ATOM    682  H   THR A  46      26.168   1.700  18.693  1.00  0.00           H  
ATOM    683  HA  THR A  46      28.315   1.999  20.536  1.00  0.00           H  
ATOM    684  HB  THR A  46      27.434  -0.426  18.912  1.00  0.00           H  
ATOM    685  HG1 THR A  46      25.772   0.177  20.232  1.00  0.00           H  
ATOM    686 1HG2 THR A  46      28.573  -1.730  20.665  1.00  0.00           H  
ATOM    687 2HG2 THR A  46      29.722  -0.674  19.808  1.00  0.00           H  
ATOM    688 3HG2 THR A  46      29.135  -0.223  21.426  1.00  0.00           H  
ATOM    689  N   VAL A  47      30.787   1.396  19.211  1.00  0.00           N  
ATOM    690  CA  VAL A  47      31.941   1.431  18.315  1.00  0.00           C  
ATOM    691  C   VAL A  47      31.812   0.349  17.225  1.00  0.00           C  
ATOM    692  O   VAL A  47      32.109   0.594  16.056  1.00  0.00           O  
ATOM    693  CB  VAL A  47      33.242   1.215  19.111  1.00  0.00           C  
ATOM    694  CG1 VAL A  47      33.427   2.320  20.140  1.00  0.00           C  
ATOM    695  CG2 VAL A  47      33.217  -0.150  19.783  1.00  0.00           C  
ATOM    696  H   VAL A  47      30.972   1.255  20.194  1.00  0.00           H  
ATOM    697  HA  VAL A  47      31.980   2.412  17.840  1.00  0.00           H  
ATOM    698  HB  VAL A  47      34.089   1.268  18.427  1.00  0.00           H  
ATOM    699 1HG1 VAL A  47      34.351   2.151  20.693  1.00  0.00           H  
ATOM    700 2HG1 VAL A  47      33.478   3.283  19.634  1.00  0.00           H  
ATOM    701 3HG1 VAL A  47      32.585   2.317  20.832  1.00  0.00           H  
ATOM    702 1HG2 VAL A  47      34.140  -0.296  20.343  1.00  0.00           H  
ATOM    703 2HG2 VAL A  47      32.366  -0.205  20.463  1.00  0.00           H  
ATOM    704 3HG2 VAL A  47      33.126  -0.927  19.025  1.00  0.00           H  
ATOM    705  N   GLU A  48      31.367  -0.821  17.658  1.00  0.00           N  
ATOM    706  CA  GLU A  48      31.118  -2.003  16.842  1.00  0.00           C  
ATOM    707  C   GLU A  48      30.050  -1.732  15.790  1.00  0.00           C  
ATOM    708  O   GLU A  48      30.220  -2.069  14.618  1.00  0.00           O  
ATOM    709  CB  GLU A  48      30.693  -3.179  17.724  1.00  0.00           C  
ATOM    710  CG  GLU A  48      31.804  -3.745  18.596  1.00  0.00           C  
ATOM    711  CD  GLU A  48      31.328  -4.837  19.514  1.00  0.00           C  
ATOM    712  OE1 GLU A  48      30.146  -5.076  19.559  1.00  0.00           O  
ATOM    713  OE2 GLU A  48      32.149  -5.433  20.170  1.00  0.00           O  
ATOM    714  H   GLU A  48      31.172  -0.940  18.642  1.00  0.00           H  
ATOM    715  HA  GLU A  48      32.042  -2.269  16.327  1.00  0.00           H  
ATOM    716 1HB  GLU A  48      29.879  -2.868  18.378  1.00  0.00           H  
ATOM    717 2HB  GLU A  48      30.316  -3.987  17.096  1.00  0.00           H  
ATOM    718 1HG  GLU A  48      32.589  -4.142  17.954  1.00  0.00           H  
ATOM    719 2HG  GLU A  48      32.231  -2.938  19.190  1.00  0.00           H  
ATOM    720  N   GLU A  49      28.950  -1.122  16.215  1.00  0.00           N  
ATOM    721  CA  GLU A  49      27.851  -0.804  15.310  1.00  0.00           C  
ATOM    722  C   GLU A  49      28.280   0.211  14.259  1.00  0.00           C  
ATOM    723  O   GLU A  49      27.922   0.094  13.087  1.00  0.00           O  
ATOM    724  CB  GLU A  49      26.653  -0.265  16.094  1.00  0.00           C  
ATOM    725  CG  GLU A  49      25.951  -1.300  16.962  1.00  0.00           C  
ATOM    726  CD  GLU A  49      24.826  -0.720  17.772  1.00  0.00           C  
ATOM    727  OE1 GLU A  49      24.932   0.414  18.174  1.00  0.00           O  
ATOM    728  OE2 GLU A  49      23.858  -1.411  17.988  1.00  0.00           O  
ATOM    729  H   GLU A  49      28.872  -0.872  17.190  1.00  0.00           H  
ATOM    730  HA  GLU A  49      27.550  -1.718  14.797  1.00  0.00           H  
ATOM    731 1HB  GLU A  49      26.978   0.549  16.742  1.00  0.00           H  
ATOM    732 2HB  GLU A  49      25.917   0.143  15.400  1.00  0.00           H  
ATOM    733 1HG  GLU A  49      25.554  -2.087  16.321  1.00  0.00           H  
ATOM    734 2HG  GLU A  49      26.681  -1.750  17.633  1.00  0.00           H  
ATOM    735  N   ARG A  50      29.049   1.207  14.684  1.00  0.00           N  
ATOM    736  CA  ARG A  50      29.528   2.245  13.779  1.00  0.00           C  
ATOM    737  C   ARG A  50      30.467   1.669  12.728  1.00  0.00           C  
ATOM    738  O   ARG A  50      30.406   2.041  11.556  1.00  0.00           O  
ATOM    739  CB  ARG A  50      30.248   3.339  14.553  1.00  0.00           C  
ATOM    740  CG  ARG A  50      30.777   4.482  13.701  1.00  0.00           C  
ATOM    741  CD  ARG A  50      29.677   5.227  13.036  1.00  0.00           C  
ATOM    742  NE  ARG A  50      30.175   6.348  12.256  1.00  0.00           N  
ATOM    743  CZ  ARG A  50      29.430   7.078  11.403  1.00  0.00           C  
ATOM    744  NH1 ARG A  50      28.158   6.793  11.232  1.00  0.00           N  
ATOM    745  NH2 ARG A  50      29.977   8.081  10.739  1.00  0.00           N  
ATOM    746  H   ARG A  50      29.309   1.246  15.659  1.00  0.00           H  
ATOM    747  HA  ARG A  50      28.669   2.686  13.272  1.00  0.00           H  
ATOM    748 1HB  ARG A  50      29.573   3.765  15.293  1.00  0.00           H  
ATOM    749 2HB  ARG A  50      31.094   2.909  15.089  1.00  0.00           H  
ATOM    750 1HG  ARG A  50      31.331   5.179  14.330  1.00  0.00           H  
ATOM    751 2HG  ARG A  50      31.438   4.086  12.929  1.00  0.00           H  
ATOM    752 1HD  ARG A  50      29.138   4.558  12.366  1.00  0.00           H  
ATOM    753 2HD  ARG A  50      28.992   5.614  13.790  1.00  0.00           H  
ATOM    754  HE  ARG A  50      31.149   6.598  12.361  1.00  0.00           H  
ATOM    755 1HH1 ARG A  50      27.739   6.026  11.741  1.00  0.00           H  
ATOM    756 2HH1 ARG A  50      27.599   7.340  10.593  1.00  0.00           H  
ATOM    757 1HH2 ARG A  50      30.955   8.300  10.870  1.00  0.00           H  
ATOM    758 2HH2 ARG A  50      29.419   8.627  10.100  1.00  0.00           H  
ATOM    759  N   THR A  51      31.336   0.759  13.153  1.00  0.00           N  
ATOM    760  CA  THR A  51      32.291   0.129  12.248  1.00  0.00           C  
ATOM    761  C   THR A  51      31.580  -0.713  11.197  1.00  0.00           C  
ATOM    762  O   THR A  51      31.957  -0.709  10.025  1.00  0.00           O  
ATOM    763  CB  THR A  51      33.293  -0.748  13.021  1.00  0.00           C  
ATOM    764  OG1 THR A  51      34.033   0.066  13.941  1.00  0.00           O  
ATOM    765  CG2 THR A  51      34.258  -1.428  12.062  1.00  0.00           C  
ATOM    766  H   THR A  51      31.336   0.496  14.128  1.00  0.00           H  
ATOM    767  HA  THR A  51      32.847   0.912  11.732  1.00  0.00           H  
ATOM    768  HB  THR A  51      32.752  -1.508  13.584  1.00  0.00           H  
ATOM    769  HG1 THR A  51      33.503   0.224  14.726  1.00  0.00           H  
ATOM    770 1HG2 THR A  51      34.958  -2.044  12.626  1.00  0.00           H  
ATOM    771 2HG2 THR A  51      33.699  -2.056  11.369  1.00  0.00           H  
ATOM    772 3HG2 THR A  51      34.808  -0.673  11.503  1.00  0.00           H  
ATOM    773  N   LYS A  52      30.549  -1.435  11.622  1.00  0.00           N  
ATOM    774  CA  LYS A  52      29.783  -2.284  10.717  1.00  0.00           C  
ATOM    775  C   LYS A  52      29.057  -1.454   9.666  1.00  0.00           C  
ATOM    776  O   LYS A  52      29.004  -1.827   8.494  1.00  0.00           O  
ATOM    777  CB  LYS A  52      28.781  -3.135  11.499  1.00  0.00           C  
ATOM    778  CG  LYS A  52      29.413  -4.234  12.344  1.00  0.00           C  
ATOM    779  CD  LYS A  52      28.358  -5.021  13.105  1.00  0.00           C  
ATOM    780  CE  LYS A  52      28.989  -6.113  13.957  1.00  0.00           C  
ATOM    781  NZ  LYS A  52      27.971  -6.867  14.738  1.00  0.00           N  
ATOM    782  H   LYS A  52      30.289  -1.395  12.597  1.00  0.00           H  
ATOM    783  HA  LYS A  52      30.474  -2.949  10.198  1.00  0.00           H  
ATOM    784 1HB  LYS A  52      28.201  -2.494  12.164  1.00  0.00           H  
ATOM    785 2HB  LYS A  52      28.084  -3.605  10.806  1.00  0.00           H  
ATOM    786 1HG  LYS A  52      29.968  -4.915  11.698  1.00  0.00           H  
ATOM    787 2HG  LYS A  52      30.108  -3.791  13.056  1.00  0.00           H  
ATOM    788 1HD  LYS A  52      27.796  -4.346  13.752  1.00  0.00           H  
ATOM    789 2HD  LYS A  52      27.666  -5.480  12.399  1.00  0.00           H  
ATOM    790 1HE  LYS A  52      29.526  -6.810  13.316  1.00  0.00           H  
ATOM    791 2HE  LYS A  52      29.702  -5.667  14.650  1.00  0.00           H  
ATOM    792 1HZ  LYS A  52      28.429  -7.580  15.289  1.00  0.00           H  
ATOM    793 2HZ  LYS A  52      27.478  -6.233  15.351  1.00  0.00           H  
ATOM    794 3HZ  LYS A  52      27.314  -7.302  14.105  1.00  0.00           H  
ATOM    795  N   ILE A  53      28.498  -0.327  10.091  1.00  0.00           N  
ATOM    796  CA  ILE A  53      27.775   0.558   9.186  1.00  0.00           C  
ATOM    797  C   ILE A  53      28.704   1.151   8.135  1.00  0.00           C  
ATOM    798  O   ILE A  53      28.342   1.259   6.963  1.00  0.00           O  
ATOM    799  CB  ILE A  53      27.087   1.695   9.963  1.00  0.00           C  
ATOM    800  CG1 ILE A  53      25.960   1.138  10.838  1.00  0.00           C  
ATOM    801  CG2 ILE A  53      26.550   2.746   9.004  1.00  0.00           C  
ATOM    802  CD1 ILE A  53      25.409   2.135  11.832  1.00  0.00           C  
ATOM    803  H   ILE A  53      28.576  -0.077  11.066  1.00  0.00           H  
ATOM    804  HA  ILE A  53      27.009  -0.022   8.674  1.00  0.00           H  
ATOM    805  HB  ILE A  53      27.805   2.163  10.636  1.00  0.00           H  
ATOM    806 1HG1 ILE A  53      25.141   0.800  10.204  1.00  0.00           H  
ATOM    807 2HG1 ILE A  53      26.323   0.271  11.391  1.00  0.00           H  
ATOM    808 1HG2 ILE A  53      26.066   3.542   9.570  1.00  0.00           H  
ATOM    809 2HG2 ILE A  53      27.373   3.162   8.424  1.00  0.00           H  
ATOM    810 3HG2 ILE A  53      25.826   2.288   8.330  1.00  0.00           H  
ATOM    811 1HD1 ILE A  53      24.615   1.667  12.414  1.00  0.00           H  
ATOM    812 2HD1 ILE A  53      26.206   2.461  12.500  1.00  0.00           H  
ATOM    813 3HD1 ILE A  53      25.007   2.995  11.299  1.00  0.00           H  
ATOM    814  N   VAL A  54      29.903   1.534   8.560  1.00  0.00           N  
ATOM    815  CA  VAL A  54      30.887   2.116   7.655  1.00  0.00           C  
ATOM    816  C   VAL A  54      31.333   1.108   6.604  1.00  0.00           C  
ATOM    817  O   VAL A  54      31.495   1.449   5.432  1.00  0.00           O  
ATOM    818  CB  VAL A  54      32.115   2.607   8.445  1.00  0.00           C  
ATOM    819  CG1 VAL A  54      33.221   3.040   7.494  1.00  0.00           C  
ATOM    820  CG2 VAL A  54      31.715   3.750   9.365  1.00  0.00           C  
ATOM    821  H   VAL A  54      30.139   1.419   9.535  1.00  0.00           H  
ATOM    822  HA  VAL A  54      30.431   2.969   7.150  1.00  0.00           H  
ATOM    823  HB  VAL A  54      32.507   1.781   9.039  1.00  0.00           H  
ATOM    824 1HG1 VAL A  54      34.081   3.384   8.069  1.00  0.00           H  
ATOM    825 2HG1 VAL A  54      33.516   2.197   6.871  1.00  0.00           H  
ATOM    826 3HG1 VAL A  54      32.861   3.852   6.862  1.00  0.00           H  
ATOM    827 1HG2 VAL A  54      32.588   4.092   9.920  1.00  0.00           H  
ATOM    828 2HG2 VAL A  54      31.318   4.574   8.771  1.00  0.00           H  
ATOM    829 3HG2 VAL A  54      30.953   3.406  10.063  1.00  0.00           H  
ATOM    830  N   LYS A  55      31.531  -0.135   7.029  1.00  0.00           N  
ATOM    831  CA  LYS A  55      31.958  -1.195   6.124  1.00  0.00           C  
ATOM    832  C   LYS A  55      30.895  -1.484   5.072  1.00  0.00           C  
ATOM    833  O   LYS A  55      31.209  -1.694   3.900  1.00  0.00           O  
ATOM    834  CB  LYS A  55      32.283  -2.468   6.907  1.00  0.00           C  
ATOM    835  CG  LYS A  55      32.809  -3.614   6.053  1.00  0.00           C  
ATOM    836  CD  LYS A  55      33.196  -4.810   6.910  1.00  0.00           C  
ATOM    837  CE  LYS A  55      33.708  -5.961   6.057  1.00  0.00           C  
ATOM    838  NZ  LYS A  55      34.091  -7.138   6.884  1.00  0.00           N  
ATOM    839  H   LYS A  55      31.382  -0.351   8.004  1.00  0.00           H  
ATOM    840  HA  LYS A  55      32.859  -0.865   5.605  1.00  0.00           H  
ATOM    841 1HB  LYS A  55      33.032  -2.247   7.667  1.00  0.00           H  
ATOM    842 2HB  LYS A  55      31.388  -2.818   7.421  1.00  0.00           H  
ATOM    843 1HG  LYS A  55      32.040  -3.922   5.342  1.00  0.00           H  
ATOM    844 2HG  LYS A  55      33.683  -3.281   5.494  1.00  0.00           H  
ATOM    845 1HD  LYS A  55      33.976  -4.515   7.614  1.00  0.00           H  
ATOM    846 2HD  LYS A  55      32.329  -5.148   7.477  1.00  0.00           H  
ATOM    847 1HE  LYS A  55      32.935  -6.264   5.353  1.00  0.00           H  
ATOM    848 2HE  LYS A  55      34.579  -5.634   5.489  1.00  0.00           H  
ATOM    849 1HZ  LYS A  55      34.425  -7.878   6.282  1.00  0.00           H  
ATOM    850 2HZ  LYS A  55      34.822  -6.874   7.529  1.00  0.00           H  
ATOM    851 3HZ  LYS A  55      33.287  -7.463   7.401  1.00  0.00           H  
ATOM    852  N   LEU A  56      29.637  -1.493   5.498  1.00  0.00           N  
ATOM    853  CA  LEU A  56      28.524  -1.756   4.593  1.00  0.00           C  
ATOM    854  C   LEU A  56      28.398  -0.662   3.541  1.00  0.00           C  
ATOM    855  O   LEU A  56      28.142  -0.941   2.369  1.00  0.00           O  
ATOM    856  CB  LEU A  56      27.214  -1.867   5.383  1.00  0.00           C  
ATOM    857  CG  LEU A  56      27.084  -3.101   6.285  1.00  0.00           C  
ATOM    858  CD1 LEU A  56      25.824  -2.981   7.132  1.00  0.00           C  
ATOM    859  CD2 LEU A  56      27.048  -4.357   5.427  1.00  0.00           C  
ATOM    860  H   LEU A  56      29.447  -1.313   6.473  1.00  0.00           H  
ATOM    861  HA  LEU A  56      28.708  -2.702   4.084  1.00  0.00           H  
ATOM    862 1HB  LEU A  56      27.111  -0.985   6.012  1.00  0.00           H  
ATOM    863 2HB  LEU A  56      26.383  -1.883   4.677  1.00  0.00           H  
ATOM    864  HG  LEU A  56      27.937  -3.148   6.962  1.00  0.00           H  
ATOM    865 1HD1 LEU A  56      25.731  -3.857   7.773  1.00  0.00           H  
ATOM    866 2HD1 LEU A  56      25.885  -2.085   7.750  1.00  0.00           H  
ATOM    867 3HD1 LEU A  56      24.953  -2.915   6.480  1.00  0.00           H  
ATOM    868 1HD2 LEU A  56      26.956  -5.234   6.068  1.00  0.00           H  
ATOM    869 2HD2 LEU A  56      26.194  -4.311   4.750  1.00  0.00           H  
ATOM    870 3HD2 LEU A  56      27.968  -4.427   4.846  1.00  0.00           H  
ATOM    871  N   ALA A  57      28.579   0.584   3.967  1.00  0.00           N  
ATOM    872  CA  ALA A  57      28.486   1.724   3.062  1.00  0.00           C  
ATOM    873  C   ALA A  57      29.587   1.683   2.010  1.00  0.00           C  
ATOM    874  O   ALA A  57      29.350   1.977   0.838  1.00  0.00           O  
ATOM    875  CB  ALA A  57      28.550   3.028   3.844  1.00  0.00           C  
ATOM    876  H   ALA A  57      28.786   0.745   4.942  1.00  0.00           H  
ATOM    877  HA  ALA A  57      27.528   1.669   2.545  1.00  0.00           H  
ATOM    878 1HB  ALA A  57      28.480   3.869   3.154  1.00  0.00           H  
ATOM    879 2HB  ALA A  57      27.722   3.069   4.552  1.00  0.00           H  
ATOM    880 3HB  ALA A  57      29.493   3.081   4.385  1.00  0.00           H  
ATOM    881  N   ALA A  58      30.791   1.317   2.436  1.00  0.00           N  
ATOM    882  CA  ALA A  58      31.932   1.238   1.531  1.00  0.00           C  
ATOM    883  C   ALA A  58      31.726   0.155   0.479  1.00  0.00           C  
ATOM    884  O   ALA A  58      32.052   0.344  -0.693  1.00  0.00           O  
ATOM    885  CB  ALA A  58      33.212   0.980   2.313  1.00  0.00           C  
ATOM    886  H   ALA A  58      30.919   1.088   3.411  1.00  0.00           H  
ATOM    887  HA  ALA A  58      32.021   2.194   1.014  1.00  0.00           H  
ATOM    888 1HB  ALA A  58      34.054   0.923   1.623  1.00  0.00           H  
ATOM    889 2HB  ALA A  58      33.376   1.792   3.021  1.00  0.00           H  
ATOM    890 3HB  ALA A  58      33.123   0.039   2.855  1.00  0.00           H  
ATOM    891  N   GLU A  59      31.183  -0.980   0.905  1.00  0.00           N  
ATOM    892  CA  GLU A  59      30.933  -2.096   0.000  1.00  0.00           C  
ATOM    893  C   GLU A  59      29.894  -1.730  -1.052  1.00  0.00           C  
ATOM    894  O   GLU A  59      30.032  -2.081  -2.224  1.00  0.00           O  
ATOM    895  CB  GLU A  59      30.468  -3.325   0.784  1.00  0.00           C  
ATOM    896  CG  GLU A  59      31.544  -3.961   1.652  1.00  0.00           C  
ATOM    897  CD  GLU A  59      31.033  -5.120   2.462  1.00  0.00           C  
ATOM    898  OE1 GLU A  59      29.849  -5.358   2.443  1.00  0.00           O  
ATOM    899  OE2 GLU A  59      31.828  -5.769   3.101  1.00  0.00           O  
ATOM    900  H   GLU A  59      30.937  -1.072   1.880  1.00  0.00           H  
ATOM    901  HA  GLU A  59      31.864  -2.341  -0.513  1.00  0.00           H  
ATOM    902 1HB  GLU A  59      29.635  -3.050   1.432  1.00  0.00           H  
ATOM    903 2HB  GLU A  59      30.106  -4.084   0.090  1.00  0.00           H  
ATOM    904 1HG  GLU A  59      32.354  -4.310   1.012  1.00  0.00           H  
ATOM    905 2HG  GLU A  59      31.948  -3.205   2.324  1.00  0.00           H  
ATOM    906  N   THR A  60      28.853  -1.022  -0.626  1.00  0.00           N  
ATOM    907  CA  THR A  60      27.788  -0.607  -1.531  1.00  0.00           C  
ATOM    908  C   THR A  60      28.306   0.365  -2.583  1.00  0.00           C  
ATOM    909  O   THR A  60      27.938   0.281  -3.755  1.00  0.00           O  
ATOM    910  CB  THR A  60      26.624   0.040  -0.758  1.00  0.00           C  
ATOM    911  OG1 THR A  60      26.071  -0.910   0.162  1.00  0.00           O  
ATOM    912  CG2 THR A  60      25.538   0.503  -1.717  1.00  0.00           C  
ATOM    913  H   THR A  60      28.799  -0.765   0.349  1.00  0.00           H  
ATOM    914  HA  THR A  60      27.409  -1.490  -2.047  1.00  0.00           H  
ATOM    915  HB  THR A  60      26.993   0.897  -0.195  1.00  0.00           H  
ATOM    916  HG1 THR A  60      26.623  -0.954   0.947  1.00  0.00           H  
ATOM    917 1HG2 THR A  60      24.724   0.958  -1.153  1.00  0.00           H  
ATOM    918 2HG2 THR A  60      25.953   1.234  -2.410  1.00  0.00           H  
ATOM    919 3HG2 THR A  60      25.158  -0.351  -2.276  1.00  0.00           H  
ATOM    920  N   ALA A  61      29.162   1.288  -2.157  1.00  0.00           N  
ATOM    921  CA  ALA A  61      29.732   2.279  -3.062  1.00  0.00           C  
ATOM    922  C   ALA A  61      30.616   1.620  -4.114  1.00  0.00           C  
ATOM    923  O   ALA A  61      30.589   1.996  -5.286  1.00  0.00           O  
ATOM    924  CB  ALA A  61      30.524   3.317  -2.280  1.00  0.00           C  
ATOM    925  H   ALA A  61      29.424   1.303  -1.182  1.00  0.00           H  
ATOM    926  HA  ALA A  61      28.912   2.777  -3.579  1.00  0.00           H  
ATOM    927 1HB  ALA A  61      30.943   4.050  -2.970  1.00  0.00           H  
ATOM    928 2HB  ALA A  61      29.865   3.820  -1.572  1.00  0.00           H  
ATOM    929 3HB  ALA A  61      31.331   2.826  -1.738  1.00  0.00           H  
ATOM    930  N   VAL A  62      31.399   0.635  -3.688  1.00  0.00           N  
ATOM    931  CA  VAL A  62      32.293  -0.078  -4.593  1.00  0.00           C  
ATOM    932  C   VAL A  62      31.509  -0.853  -5.645  1.00  0.00           C  
ATOM    933  O   VAL A  62      31.886  -0.883  -6.817  1.00  0.00           O  
ATOM    934  CB  VAL A  62      33.188  -1.052  -3.803  1.00  0.00           C  
ATOM    935  CG1 VAL A  62      33.986  -1.931  -4.753  1.00  0.00           C  
ATOM    936  CG2 VAL A  62      34.114  -0.272  -2.883  1.00  0.00           C  
ATOM    937  H   VAL A  62      31.374   0.374  -2.713  1.00  0.00           H  
ATOM    938  HA  VAL A  62      32.929   0.651  -5.097  1.00  0.00           H  
ATOM    939  HB  VAL A  62      32.555  -1.711  -3.209  1.00  0.00           H  
ATOM    940 1HG1 VAL A  62      34.613  -2.614  -4.178  1.00  0.00           H  
ATOM    941 2HG1 VAL A  62      33.303  -2.507  -5.377  1.00  0.00           H  
ATOM    942 3HG1 VAL A  62      34.617  -1.306  -5.385  1.00  0.00           H  
ATOM    943 1HG2 VAL A  62      34.743  -0.967  -2.327  1.00  0.00           H  
ATOM    944 2HG2 VAL A  62      34.743   0.392  -3.476  1.00  0.00           H  
ATOM    945 3HG2 VAL A  62      33.521   0.318  -2.184  1.00  0.00           H  
ATOM    946  N   GLU A  63      30.417  -1.479  -5.219  1.00  0.00           N  
ATOM    947  CA  GLU A  63      29.578  -2.255  -6.124  1.00  0.00           C  
ATOM    948  C   GLU A  63      28.930  -1.364  -7.176  1.00  0.00           C  
ATOM    949  O   GLU A  63      28.844  -1.732  -8.348  1.00  0.00           O  
ATOM    950  CB  GLU A  63      28.498  -3.003  -5.340  1.00  0.00           C  
ATOM    951  CG  GLU A  63      27.614  -3.905  -6.190  1.00  0.00           C  
ATOM    952  CD  GLU A  63      26.625  -4.691  -5.376  1.00  0.00           C  
ATOM    953  OE1 GLU A  63      26.921  -4.991  -4.244  1.00  0.00           O  
ATOM    954  OE2 GLU A  63      25.571  -4.991  -5.886  1.00  0.00           O  
ATOM    955  H   GLU A  63      30.162  -1.415  -4.244  1.00  0.00           H  
ATOM    956  HA  GLU A  63      30.205  -2.985  -6.637  1.00  0.00           H  
ATOM    957 1HB  GLU A  63      28.966  -3.620  -4.573  1.00  0.00           H  
ATOM    958 2HB  GLU A  63      27.853  -2.285  -4.833  1.00  0.00           H  
ATOM    959 1HG  GLU A  63      27.071  -3.291  -6.908  1.00  0.00           H  
ATOM    960 2HG  GLU A  63      28.247  -4.594  -6.748  1.00  0.00           H  
ATOM    961  N   ILE A  64      28.475  -0.190  -6.751  1.00  0.00           N  
ATOM    962  CA  ILE A  64      27.834   0.757  -7.655  1.00  0.00           C  
ATOM    963  C   ILE A  64      28.813   1.263  -8.707  1.00  0.00           C  
ATOM    964  O   ILE A  64      28.462   1.403  -9.879  1.00  0.00           O  
ATOM    965  CB  ILE A  64      27.252   1.951  -6.877  1.00  0.00           C  
ATOM    966  CG1 ILE A  64      26.081   1.499  -6.001  1.00  0.00           C  
ATOM    967  CG2 ILE A  64      26.812   3.047  -7.835  1.00  0.00           C  
ATOM    968  CD1 ILE A  64      25.624   2.541  -5.006  1.00  0.00           C  
ATOM    969  H   ILE A  64      28.576   0.053  -5.776  1.00  0.00           H  
ATOM    970  HA  ILE A  64      27.018   0.248  -8.166  1.00  0.00           H  
ATOM    971  HB  ILE A  64      28.011   2.352  -6.205  1.00  0.00           H  
ATOM    972 1HG1 ILE A  64      25.234   1.236  -6.634  1.00  0.00           H  
ATOM    973 2HG1 ILE A  64      26.365   0.603  -5.448  1.00  0.00           H  
ATOM    974 1HG2 ILE A  64      26.403   3.883  -7.269  1.00  0.00           H  
ATOM    975 2HG2 ILE A  64      27.668   3.387  -8.417  1.00  0.00           H  
ATOM    976 3HG2 ILE A  64      26.049   2.657  -8.508  1.00  0.00           H  
ATOM    977 1HD1 ILE A  64      24.792   2.147  -4.423  1.00  0.00           H  
ATOM    978 2HD1 ILE A  64      26.448   2.794  -4.339  1.00  0.00           H  
ATOM    979 3HD1 ILE A  64      25.301   3.435  -5.539  1.00  0.00           H  
ATOM    980  N   ALA A  65      30.042   1.536  -8.282  1.00  0.00           N  
ATOM    981  CA  ALA A  65      31.074   2.027  -9.186  1.00  0.00           C  
ATOM    982  C   ALA A  65      31.427   0.984 -10.238  1.00  0.00           C  
ATOM    983  O   ALA A  65      31.618   1.310 -11.410  1.00  0.00           O  
ATOM    984  CB  ALA A  65      32.315   2.430  -8.403  1.00  0.00           C  
ATOM    985  H   ALA A  65      30.267   1.400  -7.307  1.00  0.00           H  
ATOM    986  HA  ALA A  65      30.683   2.903  -9.703  1.00  0.00           H  
ATOM    987 1HB  ALA A  65      33.077   2.795  -9.092  1.00  0.00           H  
ATOM    988 2HB  ALA A  65      32.059   3.218  -7.695  1.00  0.00           H  
ATOM    989 3HB  ALA A  65      32.700   1.567  -7.862  1.00  0.00           H  
ATOM    990  N   GLU A  66      31.512  -0.272  -9.813  1.00  0.00           N  
ATOM    991  CA  GLU A  66      31.843  -1.367 -10.717  1.00  0.00           C  
ATOM    992  C   GLU A  66      30.758  -1.559 -11.769  1.00  0.00           C  
ATOM    993  O   GLU A  66      31.051  -1.797 -12.941  1.00  0.00           O  
ATOM    994  CB  GLU A  66      32.042  -2.666  -9.932  1.00  0.00           C  
ATOM    995  CG  GLU A  66      33.291  -2.690  -9.063  1.00  0.00           C  
ATOM    996  CD  GLU A  66      33.416  -3.950  -8.253  1.00  0.00           C  
ATOM    997  OE1 GLU A  66      32.501  -4.739  -8.272  1.00  0.00           O  
ATOM    998  OE2 GLU A  66      34.427  -4.124  -7.614  1.00  0.00           O  
ATOM    999  H   GLU A  66      31.343  -0.474  -8.838  1.00  0.00           H  
ATOM   1000  HA  GLU A  66      32.774  -1.123 -11.230  1.00  0.00           H  
ATOM   1001 1HB  GLU A  66      31.181  -2.835  -9.285  1.00  0.00           H  
ATOM   1002 2HB  GLU A  66      32.100  -3.505 -10.625  1.00  0.00           H  
ATOM   1003 1HG  GLU A  66      34.168  -2.596  -9.704  1.00  0.00           H  
ATOM   1004 2HG  GLU A  66      33.272  -1.833  -8.392  1.00  0.00           H  
ATOM   1005  N   ARG A  67      29.503  -1.454 -11.344  1.00  0.00           N  
ATOM   1006  CA  ARG A  67      28.372  -1.616 -12.248  1.00  0.00           C  
ATOM   1007  C   ARG A  67      28.345  -0.515 -13.300  1.00  0.00           C  
ATOM   1008  O   ARG A  67      28.066  -0.769 -14.472  1.00  0.00           O  
ATOM   1009  CB  ARG A  67      27.062  -1.606 -11.473  1.00  0.00           C  
ATOM   1010  CG  ARG A  67      26.816  -2.837 -10.617  1.00  0.00           C  
ATOM   1011  CD  ARG A  67      25.509  -2.767  -9.915  1.00  0.00           C  
ATOM   1012  NE  ARG A  67      25.305  -3.903  -9.031  1.00  0.00           N  
ATOM   1013  CZ  ARG A  67      24.828  -5.101  -9.423  1.00  0.00           C  
ATOM   1014  NH1 ARG A  67      24.511  -5.302 -10.682  1.00  0.00           N  
ATOM   1015  NH2 ARG A  67      24.679  -6.073  -8.540  1.00  0.00           N  
ATOM   1016  H   ARG A  67      29.329  -1.257 -10.369  1.00  0.00           H  
ATOM   1017  HA  ARG A  67      28.469  -2.577 -12.754  1.00  0.00           H  
ATOM   1018 1HB  ARG A  67      27.035  -0.737 -10.817  1.00  0.00           H  
ATOM   1019 2HB  ARG A  67      26.228  -1.516 -12.170  1.00  0.00           H  
ATOM   1020 1HG  ARG A  67      26.819  -3.726 -11.248  1.00  0.00           H  
ATOM   1021 2HG  ARG A  67      27.604  -2.922  -9.867  1.00  0.00           H  
ATOM   1022 1HD  ARG A  67      25.466  -1.857  -9.317  1.00  0.00           H  
ATOM   1023 2HD  ARG A  67      24.703  -2.756 -10.649  1.00  0.00           H  
ATOM   1024  HE  ARG A  67      25.538  -3.786  -8.054  1.00  0.00           H  
ATOM   1025 1HH1 ARG A  67      24.625  -4.559 -11.357  1.00  0.00           H  
ATOM   1026 2HH1 ARG A  67      24.154  -6.200 -10.976  1.00  0.00           H  
ATOM   1027 1HH2 ARG A  67      24.923  -5.918  -7.571  1.00  0.00           H  
ATOM   1028 2HH2 ARG A  67      24.322  -6.970  -8.833  1.00  0.00           H  
ATOM   1029  N   ALA A  68      28.637   0.710 -12.875  1.00  0.00           N  
ATOM   1030  CA  ALA A  68      28.647   1.853 -13.779  1.00  0.00           C  
ATOM   1031  C   ALA A  68      29.740   1.714 -14.831  1.00  0.00           C  
ATOM   1032  O   ALA A  68      29.531   2.028 -16.003  1.00  0.00           O  
ATOM   1033  CB  ALA A  68      28.827   3.146 -12.996  1.00  0.00           C  
ATOM   1034  H   ALA A  68      28.858   0.853 -11.900  1.00  0.00           H  
ATOM   1035  HA  ALA A  68      27.688   1.884 -14.296  1.00  0.00           H  
ATOM   1036 1HB  ALA A  68      28.832   3.990 -13.685  1.00  0.00           H  
ATOM   1037 2HB  ALA A  68      28.006   3.260 -12.288  1.00  0.00           H  
ATOM   1038 3HB  ALA A  68      29.771   3.114 -12.455  1.00  0.00           H  
ATOM   1039  N   SER A  69      30.907   1.241 -14.406  1.00  0.00           N  
ATOM   1040  CA  SER A  69      32.035   1.059 -15.310  1.00  0.00           C  
ATOM   1041  C   SER A  69      31.675   0.128 -16.461  1.00  0.00           C  
ATOM   1042  O   SER A  69      31.956   0.424 -17.622  1.00  0.00           O  
ATOM   1043  CB  SER A  69      33.226   0.505 -14.553  1.00  0.00           C  
ATOM   1044  OG  SER A  69      34.320   0.313 -15.407  1.00  0.00           O  
ATOM   1045  H   SER A  69      31.015   1.001 -13.431  1.00  0.00           H  
ATOM   1046  HA  SER A  69      32.305   2.030 -15.727  1.00  0.00           H  
ATOM   1047 1HB  SER A  69      33.501   1.193 -13.754  1.00  0.00           H  
ATOM   1048 2HB  SER A  69      32.953  -0.442 -14.089  1.00  0.00           H  
ATOM   1049  HG  SER A  69      34.897  -0.311 -14.962  1.00  0.00           H  
ATOM   1050  N   LYS A  70      31.052  -0.998 -16.132  1.00  0.00           N  
ATOM   1051  CA  LYS A  70      30.651  -1.974 -17.138  1.00  0.00           C  
ATOM   1052  C   LYS A  70      29.727  -1.349 -18.175  1.00  0.00           C  
ATOM   1053  O   LYS A  70      29.666  -1.800 -19.319  1.00  0.00           O  
ATOM   1054  CB  LYS A  70      29.967  -3.173 -16.479  1.00  0.00           C  
ATOM   1055  CG  LYS A  70      30.900  -4.060 -15.665  1.00  0.00           C  
ATOM   1056  CD  LYS A  70      30.145  -5.219 -15.031  1.00  0.00           C  
ATOM   1057  CE  LYS A  70      31.075  -6.105 -14.215  1.00  0.00           C  
ATOM   1058  NZ  LYS A  70      30.345  -7.222 -13.557  1.00  0.00           N  
ATOM   1059  H   LYS A  70      30.851  -1.183 -15.160  1.00  0.00           H  
ATOM   1060  HA  LYS A  70      31.545  -2.324 -17.656  1.00  0.00           H  
ATOM   1061 1HB  LYS A  70      29.177  -2.821 -15.815  1.00  0.00           H  
ATOM   1062 2HB  LYS A  70      29.500  -3.792 -17.245  1.00  0.00           H  
ATOM   1063 1HG  LYS A  70      31.681  -4.458 -16.314  1.00  0.00           H  
ATOM   1064 2HG  LYS A  70      31.370  -3.470 -14.879  1.00  0.00           H  
ATOM   1065 1HD  LYS A  70      29.362  -4.830 -14.378  1.00  0.00           H  
ATOM   1066 2HD  LYS A  70      29.679  -5.820 -15.811  1.00  0.00           H  
ATOM   1067 1HE  LYS A  70      31.843  -6.522 -14.865  1.00  0.00           H  
ATOM   1068 2HE  LYS A  70      31.566  -5.508 -13.447  1.00  0.00           H  
ATOM   1069 1HZ  LYS A  70      30.995  -7.785 -13.027  1.00  0.00           H  
ATOM   1070 2HZ  LYS A  70      29.641  -6.846 -12.937  1.00  0.00           H  
ATOM   1071 3HZ  LYS A  70      29.901  -7.795 -14.261  1.00  0.00           H  
ATOM   1072  N   HIS A  71      29.015  -0.314 -17.766  1.00  0.00           N  
ATOM   1073  CA  HIS A  71      28.081   0.330 -18.681  1.00  0.00           C  
ATOM   1074  C   HIS A  71      28.571   1.640 -19.255  1.00  0.00           C  
ATOM   1075  O   HIS A  71      28.130   2.065 -20.323  1.00  0.00           O  
ATOM   1076  CB  HIS A  71      26.742   0.573 -17.976  1.00  0.00           C  
ATOM   1077  CG  HIS A  71      26.039  -0.686 -17.572  1.00  0.00           C  
ATOM   1078  ND1 HIS A  71      26.377  -1.395 -16.438  1.00  0.00           N  
ATOM   1079  CD2 HIS A  71      25.018  -1.361 -18.149  1.00  0.00           C  
ATOM   1080  CE1 HIS A  71      25.592  -2.454 -16.336  1.00  0.00           C  
ATOM   1081  NE2 HIS A  71      24.760  -2.456 -17.361  1.00  0.00           N  
ATOM   1082  H   HIS A  71      29.129   0.018 -16.819  1.00  0.00           H  
ATOM   1083  HA  HIS A  71      27.900  -0.323 -19.535  1.00  0.00           H  
ATOM   1084 1HB  HIS A  71      26.906   1.175 -17.082  1.00  0.00           H  
ATOM   1085 2HB  HIS A  71      26.082   1.136 -18.634  1.00  0.00           H  
ATOM   1086  HD1 HIS A  71      27.047  -1.123 -15.748  1.00  0.00           H  
ATOM   1087  HD2 HIS A  71      24.430  -1.187 -19.051  1.00  0.00           H  
ATOM   1088  HE1 HIS A  71      25.700  -3.146 -15.501  1.00  0.00           H  
ATOM   1089  N   GLU A  72      29.483   2.293 -18.560  1.00  0.00           N  
ATOM   1090  CA  GLU A  72      29.990   3.563 -19.046  1.00  0.00           C  
ATOM   1091  C   GLU A  72      31.073   3.309 -20.086  1.00  0.00           C  
ATOM   1092  O   GLU A  72      32.076   2.653 -19.804  1.00  0.00           O  
ATOM   1093  CB  GLU A  72      30.543   4.405 -17.894  1.00  0.00           C  
ATOM   1094  CG  GLU A  72      31.076   5.768 -18.311  1.00  0.00           C  
ATOM   1095  CD  GLU A  72      29.995   6.699 -18.786  1.00  0.00           C  
ATOM   1096  OE1 GLU A  72      29.014   6.841 -18.096  1.00  0.00           O  
ATOM   1097  OE2 GLU A  72      30.149   7.268 -19.841  1.00  0.00           O  
ATOM   1098  H   GLU A  72      29.818   1.897 -17.693  1.00  0.00           H  
ATOM   1099  HA  GLU A  72      29.169   4.107 -19.514  1.00  0.00           H  
ATOM   1100 1HB  GLU A  72      29.761   4.564 -17.151  1.00  0.00           H  
ATOM   1101 2HB  GLU A  72      31.354   3.864 -17.405  1.00  0.00           H  
ATOM   1102 1HG  GLU A  72      31.584   6.224 -17.461  1.00  0.00           H  
ATOM   1103 2HG  GLU A  72      31.808   5.633 -19.107  1.00  0.00           H  
ATOM   1104  N   LYS A  73      30.864   3.833 -21.289  1.00  0.00           N  
ATOM   1105  CA  LYS A  73      31.821   3.664 -22.375  1.00  0.00           C  
ATOM   1106  C   LYS A  73      32.769   4.849 -22.472  1.00  0.00           C  
ATOM   1107  O   LYS A  73      33.714   4.838 -23.261  1.00  0.00           O  
ATOM   1108  CB  LYS A  73      31.091   3.468 -23.705  1.00  0.00           C  
ATOM   1109  CG  LYS A  73      30.180   2.248 -23.748  1.00  0.00           C  
ATOM   1110  CD  LYS A  73      30.973   0.959 -23.596  1.00  0.00           C  
ATOM   1111  CE  LYS A  73      30.078  -0.263 -23.734  1.00  0.00           C  
ATOM   1112  NZ  LYS A  73      30.834  -1.531 -23.548  1.00  0.00           N  
ATOM   1113  H   LYS A  73      30.020   4.362 -21.455  1.00  0.00           H  
ATOM   1114  HA  LYS A  73      32.421   2.776 -22.173  1.00  0.00           H  
ATOM   1115 1HB  LYS A  73      30.483   4.347 -23.920  1.00  0.00           H  
ATOM   1116 2HB  LYS A  73      31.820   3.369 -24.509  1.00  0.00           H  
ATOM   1117 1HG  LYS A  73      29.448   2.312 -22.941  1.00  0.00           H  
ATOM   1118 2HG  LYS A  73      29.646   2.227 -24.697  1.00  0.00           H  
ATOM   1119 1HD  LYS A  73      31.750   0.918 -24.361  1.00  0.00           H  
ATOM   1120 2HD  LYS A  73      31.451   0.939 -22.617  1.00  0.00           H  
ATOM   1121 1HE  LYS A  73      29.283  -0.216 -22.991  1.00  0.00           H  
ATOM   1122 2HE  LYS A  73      29.620  -0.269 -24.723  1.00  0.00           H  
ATOM   1123 1HZ  LYS A  73      30.206  -2.316 -23.647  1.00  0.00           H  
ATOM   1124 2HZ  LYS A  73      31.563  -1.594 -24.245  1.00  0.00           H  
ATOM   1125 3HZ  LYS A  73      31.247  -1.545 -22.627  1.00  0.00           H  
ATOM   1126  N   ASP A  74      32.516   5.874 -21.667  1.00  0.00           N  
ATOM   1127  CA  ASP A  74      33.382   7.044 -21.650  1.00  0.00           C  
ATOM   1128  C   ASP A  74      34.425   6.861 -20.558  1.00  0.00           C  
ATOM   1129  O   ASP A  74      34.135   7.035 -19.374  1.00  0.00           O  
ATOM   1130  CB  ASP A  74      32.579   8.325 -21.410  1.00  0.00           C  
ATOM   1131  CG  ASP A  74      33.441   9.580 -21.446  1.00  0.00           C  
ATOM   1132  OD1 ASP A  74      34.640   9.452 -21.515  1.00  0.00           O  
ATOM   1133  OD2 ASP A  74      32.891  10.655 -21.403  1.00  0.00           O  
ATOM   1134  H   ASP A  74      31.710   5.836 -21.060  1.00  0.00           H  
ATOM   1135  HA  ASP A  74      33.879   7.121 -22.617  1.00  0.00           H  
ATOM   1136 1HB  ASP A  74      31.801   8.414 -22.168  1.00  0.00           H  
ATOM   1137 2HB  ASP A  74      32.085   8.268 -20.439  1.00  0.00           H  
ATOM   1138  N   PRO A  75      35.501   6.584 -20.498  1.00  0.00           N  
ATOM   1139  CA  PRO A  75      36.608   6.364 -19.583  1.00  0.00           C  
ATOM   1140  C   PRO A  75      36.743   7.502 -18.576  1.00  0.00           C  
ATOM   1141  O   PRO A  75      37.011   7.272 -17.397  1.00  0.00           O  
ATOM   1142  CB  PRO A  75      37.816   6.296 -20.523  1.00  0.00           C  
ATOM   1143  CG  PRO A  75      37.264   5.730 -21.787  1.00  0.00           C  
ATOM   1144  CD  PRO A  75      35.919   6.391 -21.937  1.00  0.00           C  
ATOM   1145  HA  PRO A  75      36.461   5.407 -19.060  1.00  0.00           H  
ATOM   1146 1HB  PRO A  75      38.245   7.300 -20.657  1.00  0.00           H  
ATOM   1147 2HB  PRO A  75      38.602   5.666 -20.081  1.00  0.00           H  
ATOM   1148 1HG  PRO A  75      37.939   5.948 -22.627  1.00  0.00           H  
ATOM   1149 2HG  PRO A  75      37.192   4.635 -21.713  1.00  0.00           H  
ATOM   1150 1HD  PRO A  75      36.039   7.354 -22.455  1.00  0.00           H  
ATOM   1151 2HD  PRO A  75      35.246   5.728 -22.501  1.00  0.00           H  
ATOM   1152  N   GLU A  76      36.554   8.718 -19.058  1.00  0.00           N  
ATOM   1153  CA  GLU A  76      36.683   9.920 -18.242  1.00  0.00           C  
ATOM   1154  C   GLU A  76      35.583   9.992 -17.190  1.00  0.00           C  
ATOM   1155  O   GLU A  76      35.848  10.260 -16.018  1.00  0.00           O  
ATOM   1156  CB  GLU A  76      36.642  11.170 -19.123  1.00  0.00           C  
ATOM   1157  CG  GLU A  76      37.864  11.354 -20.012  1.00  0.00           C  
ATOM   1158  CD  GLU A  76      37.752  12.544 -20.923  1.00  0.00           C  
ATOM   1159  OE1 GLU A  76      36.707  13.149 -20.952  1.00  0.00           O  
ATOM   1160  OE2 GLU A  76      38.712  12.849 -21.591  1.00  0.00           O  
ATOM   1161  H   GLU A  76      36.310   8.829 -20.032  1.00  0.00           H  
ATOM   1162  HA  GLU A  76      37.644   9.887 -17.727  1.00  0.00           H  
ATOM   1163 1HB  GLU A  76      35.763  11.133 -19.767  1.00  0.00           H  
ATOM   1164 2HB  GLU A  76      36.549  12.056 -18.495  1.00  0.00           H  
ATOM   1165 1HG  GLU A  76      38.744  11.476 -19.381  1.00  0.00           H  
ATOM   1166 2HG  GLU A  76      38.003  10.455 -20.611  1.00  0.00           H  
ATOM   1167  N   LYS A  77      34.348   9.751 -17.615  1.00  0.00           N  
ATOM   1168  CA  LYS A  77      33.205   9.789 -16.710  1.00  0.00           C  
ATOM   1169  C   LYS A  77      33.299   8.691 -15.659  1.00  0.00           C  
ATOM   1170  O   LYS A  77      32.994   8.912 -14.487  1.00  0.00           O  
ATOM   1171  CB  LYS A  77      31.897   9.658 -17.492  1.00  0.00           C  
ATOM   1172  CG  LYS A  77      31.539  10.879 -18.329  1.00  0.00           C  
ATOM   1173  CD  LYS A  77      30.192  10.703 -19.014  1.00  0.00           C  
ATOM   1174  CE  LYS A  77      29.776  11.968 -19.751  1.00  0.00           C  
ATOM   1175  NZ  LYS A  77      30.683  12.273 -20.891  1.00  0.00           N  
ATOM   1176  H   LYS A  77      34.196   9.536 -18.590  1.00  0.00           H  
ATOM   1177  HA  LYS A  77      33.206  10.748 -16.191  1.00  0.00           H  
ATOM   1178 1HB  LYS A  77      31.958   8.799 -18.162  1.00  0.00           H  
ATOM   1179 2HB  LYS A  77      31.076   9.474 -16.799  1.00  0.00           H  
ATOM   1180 1HG  LYS A  77      31.499  11.760 -17.688  1.00  0.00           H  
ATOM   1181 2HG  LYS A  77      32.305  11.038 -19.087  1.00  0.00           H  
ATOM   1182 1HD  LYS A  77      30.251   9.880 -19.728  1.00  0.00           H  
ATOM   1183 2HD  LYS A  77      29.434  10.462 -18.270  1.00  0.00           H  
ATOM   1184 1HE  LYS A  77      28.762  11.851 -20.130  1.00  0.00           H  
ATOM   1185 2HE  LYS A  77      29.787  12.811 -19.060  1.00  0.00           H  
ATOM   1186 1HZ  LYS A  77      30.374  13.117 -21.351  1.00  0.00           H  
ATOM   1187 2HZ  LYS A  77      31.625  12.402 -20.547  1.00  0.00           H  
ATOM   1188 3HZ  LYS A  77      30.667  11.506 -21.548  1.00  0.00           H  
ATOM   1189  N   LYS A  78      33.723   7.506 -16.084  1.00  0.00           N  
ATOM   1190  CA  LYS A  78      33.857   6.370 -15.179  1.00  0.00           C  
ATOM   1191  C   LYS A  78      34.929   6.628 -14.128  1.00  0.00           C  
ATOM   1192  O   LYS A  78      34.757   6.293 -12.956  1.00  0.00           O  
ATOM   1193  CB  LYS A  78      34.183   5.097 -15.961  1.00  0.00           C  
ATOM   1194  CG  LYS A  78      33.594   3.825 -15.366  1.00  0.00           C  
ATOM   1195  CD  LYS A  78      34.141   3.563 -13.970  1.00  0.00           C  
ATOM   1196  CE  LYS A  78      33.187   4.068 -12.898  1.00  0.00           C  
ATOM   1197  NZ  LYS A  78      31.830   3.471 -13.034  1.00  0.00           N  
ATOM   1198  H   LYS A  78      33.959   7.389 -17.059  1.00  0.00           H  
ATOM   1199  HA  LYS A  78      32.908   6.227 -14.660  1.00  0.00           H  
ATOM   1200 1HB  LYS A  78      33.811   5.191 -16.982  1.00  0.00           H  
ATOM   1201 2HB  LYS A  78      35.264   4.971 -16.017  1.00  0.00           H  
ATOM   1202 1HG  LYS A  78      32.509   3.917 -15.310  1.00  0.00           H  
ATOM   1203 2HG  LYS A  78      33.837   2.977 -16.006  1.00  0.00           H  
ATOM   1204 1HD  LYS A  78      34.294   2.492 -13.834  1.00  0.00           H  
ATOM   1205 2HD  LYS A  78      35.101   4.067 -13.855  1.00  0.00           H  
ATOM   1206 1HE  LYS A  78      33.582   3.819 -11.914  1.00  0.00           H  
ATOM   1207 2HE  LYS A  78      33.101   5.152 -12.968  1.00  0.00           H  
ATOM   1208 1HZ  LYS A  78      31.229   3.831 -12.307  1.00  0.00           H  
ATOM   1209 2HZ  LYS A  78      31.446   3.711 -13.938  1.00  0.00           H  
ATOM   1210 3HZ  LYS A  78      31.894   2.467 -12.952  1.00  0.00           H  
ATOM   1211  N   SER A  79      36.037   7.226 -14.553  1.00  0.00           N  
ATOM   1212  CA  SER A  79      37.139   7.530 -13.648  1.00  0.00           C  
ATOM   1213  C   SER A  79      36.723   8.550 -12.597  1.00  0.00           C  
ATOM   1214  O   SER A  79      37.080   8.429 -11.425  1.00  0.00           O  
ATOM   1215  CB  SER A  79      38.328   8.053 -14.430  1.00  0.00           C  
ATOM   1216  OG  SER A  79      38.855   7.060 -15.267  1.00  0.00           O  
ATOM   1217  H   SER A  79      36.118   7.476 -15.528  1.00  0.00           H  
ATOM   1218  HA  SER A  79      37.431   6.611 -13.137  1.00  0.00           H  
ATOM   1219 1HB  SER A  79      38.021   8.911 -15.028  1.00  0.00           H  
ATOM   1220 2HB  SER A  79      39.097   8.395 -13.738  1.00  0.00           H  
ATOM   1221  HG  SER A  79      39.364   7.522 -15.937  1.00  0.00           H  
ATOM   1222  N   GLU A  80      35.966   9.555 -13.022  1.00  0.00           N  
ATOM   1223  CA  GLU A  80      35.499  10.599 -12.117  1.00  0.00           C  
ATOM   1224  C   GLU A  80      34.553  10.035 -11.066  1.00  0.00           C  
ATOM   1225  O   GLU A  80      34.618  10.407  -9.894  1.00  0.00           O  
ATOM   1226  CB  GLU A  80      34.800  11.712 -12.901  1.00  0.00           C  
ATOM   1227  CG  GLU A  80      35.729  12.549 -13.769  1.00  0.00           C  
ATOM   1228  CD  GLU A  80      34.998  13.584 -14.578  1.00  0.00           C  
ATOM   1229  OE1 GLU A  80      33.791  13.581 -14.560  1.00  0.00           O  
ATOM   1230  OE2 GLU A  80      35.649  14.378 -15.216  1.00  0.00           O  
ATOM   1231  H   GLU A  80      35.707   9.598 -13.997  1.00  0.00           H  
ATOM   1232  HA  GLU A  80      36.362  11.023 -11.603  1.00  0.00           H  
ATOM   1233 1HB  GLU A  80      34.038  11.277 -13.549  1.00  0.00           H  
ATOM   1234 2HB  GLU A  80      34.294  12.383 -12.207  1.00  0.00           H  
ATOM   1235 1HG  GLU A  80      36.453  13.051 -13.128  1.00  0.00           H  
ATOM   1236 2HG  GLU A  80      36.275  11.888 -14.440  1.00  0.00           H  
ATOM   1237  N   LEU A  81      33.673   9.135 -11.491  1.00  0.00           N  
ATOM   1238  CA  LEU A  81      32.711   8.517 -10.586  1.00  0.00           C  
ATOM   1239  C   LEU A  81      33.412   7.666  -9.535  1.00  0.00           C  
ATOM   1240  O   LEU A  81      33.035   7.675  -8.363  1.00  0.00           O  
ATOM   1241  CB  LEU A  81      31.720   7.652 -11.375  1.00  0.00           C  
ATOM   1242  CG  LEU A  81      30.585   7.026 -10.556  1.00  0.00           C  
ATOM   1243  CD1 LEU A  81      29.382   6.783 -11.458  1.00  0.00           C  
ATOM   1244  CD2 LEU A  81      31.068   5.727  -9.928  1.00  0.00           C  
ATOM   1245  H   LEU A  81      33.670   8.872 -12.466  1.00  0.00           H  
ATOM   1246  HA  LEU A  81      32.159   9.306 -10.077  1.00  0.00           H  
ATOM   1247 1HB  LEU A  81      31.268   8.265 -12.154  1.00  0.00           H  
ATOM   1248 2HB  LEU A  81      32.270   6.842 -11.853  1.00  0.00           H  
ATOM   1249  HG  LEU A  81      30.278   7.717  -9.771  1.00  0.00           H  
ATOM   1250 1HD1 LEU A  81      28.575   6.338 -10.876  1.00  0.00           H  
ATOM   1251 2HD1 LEU A  81      29.045   7.730 -11.879  1.00  0.00           H  
ATOM   1252 3HD1 LEU A  81      29.663   6.106 -12.264  1.00  0.00           H  
ATOM   1253 1HD2 LEU A  81      30.261   5.282  -9.345  1.00  0.00           H  
ATOM   1254 2HD2 LEU A  81      31.374   5.035 -10.712  1.00  0.00           H  
ATOM   1255 3HD2 LEU A  81      31.916   5.933  -9.275  1.00  0.00           H  
ATOM   1256  N   VAL A  82      34.434   6.931  -9.960  1.00  0.00           N  
ATOM   1257  CA  VAL A  82      35.190   6.074  -9.055  1.00  0.00           C  
ATOM   1258  C   VAL A  82      35.925   6.894  -8.004  1.00  0.00           C  
ATOM   1259  O   VAL A  82      35.973   6.520  -6.832  1.00  0.00           O  
ATOM   1260  CB  VAL A  82      36.207   5.228  -9.845  1.00  0.00           C  
ATOM   1261  CG1 VAL A  82      37.125   4.475  -8.894  1.00  0.00           C  
ATOM   1262  CG2 VAL A  82      35.474   4.263 -10.764  1.00  0.00           C  
ATOM   1263  H   VAL A  82      34.694   6.967 -10.935  1.00  0.00           H  
ATOM   1264  HA  VAL A  82      34.493   5.403  -8.551  1.00  0.00           H  
ATOM   1265  HB  VAL A  82      36.834   5.892 -10.439  1.00  0.00           H  
ATOM   1266 1HG1 VAL A  82      37.837   3.882  -9.469  1.00  0.00           H  
ATOM   1267 2HG1 VAL A  82      37.666   5.186  -8.270  1.00  0.00           H  
ATOM   1268 3HG1 VAL A  82      36.532   3.814  -8.262  1.00  0.00           H  
ATOM   1269 1HG2 VAL A  82      36.199   3.669 -11.320  1.00  0.00           H  
ATOM   1270 2HG2 VAL A  82      34.842   3.603 -10.170  1.00  0.00           H  
ATOM   1271 3HG2 VAL A  82      34.855   4.826 -11.463  1.00  0.00           H  
ATOM   1272  N   VAL A  83      36.498   8.015  -8.429  1.00  0.00           N  
ATOM   1273  CA  VAL A  83      37.232   8.891  -7.524  1.00  0.00           C  
ATOM   1274  C   VAL A  83      36.310   9.495  -6.472  1.00  0.00           C  
ATOM   1275  O   VAL A  83      36.673   9.599  -5.300  1.00  0.00           O  
ATOM   1276  CB  VAL A  83      37.916  10.023  -8.314  1.00  0.00           C  
ATOM   1277  CG1 VAL A  83      38.523  11.044  -7.364  1.00  0.00           C  
ATOM   1278  CG2 VAL A  83      38.979   9.443  -9.234  1.00  0.00           C  
ATOM   1279  H   VAL A  83      36.423   8.267  -9.404  1.00  0.00           H  
ATOM   1280  HA  VAL A  83      38.000   8.303  -7.020  1.00  0.00           H  
ATOM   1281  HB  VAL A  83      37.165  10.544  -8.908  1.00  0.00           H  
ATOM   1282 1HG1 VAL A  83      39.002  11.837  -7.939  1.00  0.00           H  
ATOM   1283 2HG1 VAL A  83      37.739  11.472  -6.740  1.00  0.00           H  
ATOM   1284 3HG1 VAL A  83      39.265  10.557  -6.732  1.00  0.00           H  
ATOM   1285 1HG2 VAL A  83      39.458  10.248  -9.790  1.00  0.00           H  
ATOM   1286 2HG2 VAL A  83      39.727   8.917  -8.640  1.00  0.00           H  
ATOM   1287 3HG2 VAL A  83      38.515   8.746  -9.933  1.00  0.00           H  
ATOM   1288  N   LYS A  84      35.116   9.892  -6.898  1.00  0.00           N  
ATOM   1289  CA  LYS A  84      34.139  10.487  -5.993  1.00  0.00           C  
ATOM   1290  C   LYS A  84      33.681   9.484  -4.941  1.00  0.00           C  
ATOM   1291  O   LYS A  84      33.524   9.827  -3.769  1.00  0.00           O  
ATOM   1292  CB  LYS A  84      32.936  11.015  -6.776  1.00  0.00           C  
ATOM   1293  CG  LYS A  84      33.227  12.248  -7.620  1.00  0.00           C  
ATOM   1294  CD  LYS A  84      31.990  12.701  -8.382  1.00  0.00           C  
ATOM   1295  CE  LYS A  84      32.282  13.927  -9.235  1.00  0.00           C  
ATOM   1296  NZ  LYS A  84      31.091  14.358 -10.016  1.00  0.00           N  
ATOM   1297  H   LYS A  84      34.879   9.779  -7.873  1.00  0.00           H  
ATOM   1298  HA  LYS A  84      34.611  11.322  -5.475  1.00  0.00           H  
ATOM   1299 1HB  LYS A  84      32.563  10.235  -7.440  1.00  0.00           H  
ATOM   1300 2HB  LYS A  84      32.133  11.266  -6.082  1.00  0.00           H  
ATOM   1301 1HG  LYS A  84      33.563  13.061  -6.975  1.00  0.00           H  
ATOM   1302 2HG  LYS A  84      34.019  12.022  -8.333  1.00  0.00           H  
ATOM   1303 1HD  LYS A  84      31.644  11.893  -9.028  1.00  0.00           H  
ATOM   1304 2HD  LYS A  84      31.196  12.942  -7.676  1.00  0.00           H  
ATOM   1305 1HE  LYS A  84      32.598  14.748  -8.594  1.00  0.00           H  
ATOM   1306 2HE  LYS A  84      33.093  13.703  -9.928  1.00  0.00           H  
ATOM   1307 1HZ  LYS A  84      31.325  15.171 -10.567  1.00  0.00           H  
ATOM   1308 2HZ  LYS A  84      30.800  13.609 -10.628  1.00  0.00           H  
ATOM   1309 3HZ  LYS A  84      30.337  14.586  -9.383  1.00  0.00           H  
ATOM   1310  N   VAL A  85      33.468   8.244  -5.367  1.00  0.00           N  
ATOM   1311  CA  VAL A  85      33.027   7.189  -4.462  1.00  0.00           C  
ATOM   1312  C   VAL A  85      34.087   6.887  -3.410  1.00  0.00           C  
ATOM   1313  O   VAL A  85      33.771   6.680  -2.238  1.00  0.00           O  
ATOM   1314  CB  VAL A  85      32.711   5.905  -5.252  1.00  0.00           C  
ATOM   1315  CG1 VAL A  85      32.434   4.750  -4.301  1.00  0.00           C  
ATOM   1316  CG2 VAL A  85      31.524   6.142  -6.173  1.00  0.00           C  
ATOM   1317  H   VAL A  85      33.615   8.027  -6.342  1.00  0.00           H  
ATOM   1318  HA  VAL A  85      32.119   7.522  -3.958  1.00  0.00           H  
ATOM   1319  HB  VAL A  85      33.583   5.631  -5.845  1.00  0.00           H  
ATOM   1320 1HG1 VAL A  85      32.213   3.850  -4.876  1.00  0.00           H  
ATOM   1321 2HG1 VAL A  85      33.310   4.574  -3.677  1.00  0.00           H  
ATOM   1322 3HG1 VAL A  85      31.580   4.995  -3.670  1.00  0.00           H  
ATOM   1323 1HG2 VAL A  85      31.307   5.231  -6.728  1.00  0.00           H  
ATOM   1324 2HG2 VAL A  85      30.653   6.422  -5.579  1.00  0.00           H  
ATOM   1325 3HG2 VAL A  85      31.760   6.945  -6.871  1.00  0.00           H  
ATOM   1326  N   VAL A  86      35.345   6.863  -3.836  1.00  0.00           N  
ATOM   1327  CA  VAL A  86      36.455   6.586  -2.931  1.00  0.00           C  
ATOM   1328  C   VAL A  86      36.594   7.679  -1.879  1.00  0.00           C  
ATOM   1329  O   VAL A  86      36.846   7.398  -0.707  1.00  0.00           O  
ATOM   1330  CB  VAL A  86      37.772   6.468  -3.721  1.00  0.00           C  
ATOM   1331  CG1 VAL A  86      38.956   6.368  -2.770  1.00  0.00           C  
ATOM   1332  CG2 VAL A  86      37.716   5.258  -4.642  1.00  0.00           C  
ATOM   1333  H   VAL A  86      35.538   7.041  -4.811  1.00  0.00           H  
ATOM   1334  HA  VAL A  86      36.262   5.638  -2.427  1.00  0.00           H  
ATOM   1335  HB  VAL A  86      37.911   7.371  -4.314  1.00  0.00           H  
ATOM   1336 1HG1 VAL A  86      39.878   6.286  -3.346  1.00  0.00           H  
ATOM   1337 2HG1 VAL A  86      38.997   7.261  -2.146  1.00  0.00           H  
ATOM   1338 3HG1 VAL A  86      38.843   5.487  -2.139  1.00  0.00           H  
ATOM   1339 1HG2 VAL A  86      38.650   5.181  -5.198  1.00  0.00           H  
ATOM   1340 2HG2 VAL A  86      37.571   4.355  -4.048  1.00  0.00           H  
ATOM   1341 3HG2 VAL A  86      36.887   5.371  -5.340  1.00  0.00           H  
ATOM   1342  N   GLU A  87      36.428   8.927  -2.305  1.00  0.00           N  
ATOM   1343  CA  GLU A  87      36.535  10.065  -1.400  1.00  0.00           C  
ATOM   1344  C   GLU A  87      35.434  10.038  -0.348  1.00  0.00           C  
ATOM   1345  O   GLU A  87      35.675  10.329   0.824  1.00  0.00           O  
ATOM   1346  CB  GLU A  87      36.472  11.378  -2.184  1.00  0.00           C  
ATOM   1347  CG  GLU A  87      36.652  12.627  -1.334  1.00  0.00           C  
ATOM   1348  CD  GLU A  87      36.674  13.891  -2.148  1.00  0.00           C  
ATOM   1349  OE1 GLU A  87      36.575  13.804  -3.348  1.00  0.00           O  
ATOM   1350  OE2 GLU A  87      36.790  14.945  -1.568  1.00  0.00           O  
ATOM   1351  H   GLU A  87      36.223   9.091  -3.280  1.00  0.00           H  
ATOM   1352  HA  GLU A  87      37.496  10.010  -0.887  1.00  0.00           H  
ATOM   1353 1HB  GLU A  87      37.247  11.381  -2.951  1.00  0.00           H  
ATOM   1354 2HB  GLU A  87      35.510  11.454  -2.690  1.00  0.00           H  
ATOM   1355 1HG  GLU A  87      35.835  12.686  -0.615  1.00  0.00           H  
ATOM   1356 2HG  GLU A  87      37.584  12.543  -0.776  1.00  0.00           H  
ATOM   1357  N   LEU A  88      34.225   9.687  -0.774  1.00  0.00           N  
ATOM   1358  CA  LEU A  88      33.083   9.621   0.131  1.00  0.00           C  
ATOM   1359  C   LEU A  88      33.276   8.536   1.183  1.00  0.00           C  
ATOM   1360  O   LEU A  88      32.953   8.730   2.355  1.00  0.00           O  
ATOM   1361  CB  LEU A  88      31.796   9.353  -0.659  1.00  0.00           C  
ATOM   1362  CG  LEU A  88      31.318  10.498  -1.561  1.00  0.00           C  
ATOM   1363  CD1 LEU A  88      30.145  10.022  -2.408  1.00  0.00           C  
ATOM   1364  CD2 LEU A  88      30.925  11.691  -0.703  1.00  0.00           C  
ATOM   1365  H   LEU A  88      34.094   9.460  -1.749  1.00  0.00           H  
ATOM   1366  HA  LEU A  88      32.989  10.580   0.640  1.00  0.00           H  
ATOM   1367 1HB  LEU A  88      31.950   8.478  -1.288  1.00  0.00           H  
ATOM   1368 2HB  LEU A  88      30.995   9.131   0.047  1.00  0.00           H  
ATOM   1369  HG  LEU A  88      32.122  10.787  -2.238  1.00  0.00           H  
ATOM   1370 1HD1 LEU A  88      29.806  10.836  -3.049  1.00  0.00           H  
ATOM   1371 2HD1 LEU A  88      30.460   9.181  -3.026  1.00  0.00           H  
ATOM   1372 3HD1 LEU A  88      29.330   9.710  -1.756  1.00  0.00           H  
ATOM   1373 1HD2 LEU A  88      30.586  12.505  -1.344  1.00  0.00           H  
ATOM   1374 2HD2 LEU A  88      30.120  11.403  -0.026  1.00  0.00           H  
ATOM   1375 3HD2 LEU A  88      31.786  12.021  -0.122  1.00  0.00           H  
ATOM   1376  N   VAL A  89      33.805   7.394   0.757  1.00  0.00           N  
ATOM   1377  CA  VAL A  89      34.041   6.276   1.662  1.00  0.00           C  
ATOM   1378  C   VAL A  89      35.085   6.629   2.714  1.00  0.00           C  
ATOM   1379  O   VAL A  89      34.942   6.279   3.886  1.00  0.00           O  
ATOM   1380  CB  VAL A  89      34.510   5.039   0.872  1.00  0.00           C  
ATOM   1381  CG1 VAL A  89      34.938   3.931   1.823  1.00  0.00           C  
ATOM   1382  CG2 VAL A  89      33.397   4.561  -0.048  1.00  0.00           C  
ATOM   1383  H   VAL A  89      34.050   7.299  -0.218  1.00  0.00           H  
ATOM   1384  HA  VAL A  89      33.104   6.035   2.166  1.00  0.00           H  
ATOM   1385  HB  VAL A  89      35.383   5.309   0.278  1.00  0.00           H  
ATOM   1386 1HG1 VAL A  89      35.267   3.065   1.248  1.00  0.00           H  
ATOM   1387 2HG1 VAL A  89      35.759   4.284   2.447  1.00  0.00           H  
ATOM   1388 3HG1 VAL A  89      34.096   3.648   2.454  1.00  0.00           H  
ATOM   1389 1HG2 VAL A  89      33.736   3.687  -0.604  1.00  0.00           H  
ATOM   1390 2HG2 VAL A  89      32.522   4.297   0.546  1.00  0.00           H  
ATOM   1391 3HG2 VAL A  89      33.136   5.356  -0.747  1.00  0.00           H  
ATOM   1392  N   ALA A  90      36.135   7.324   2.288  1.00  0.00           N  
ATOM   1393  CA  ALA A  90      37.205   7.726   3.193  1.00  0.00           C  
ATOM   1394  C   ALA A  90      36.699   8.705   4.245  1.00  0.00           C  
ATOM   1395  O   ALA A  90      37.066   8.617   5.417  1.00  0.00           O  
ATOM   1396  CB  ALA A  90      38.358   8.339   2.411  1.00  0.00           C  
ATOM   1397  H   ALA A  90      36.193   7.580   1.313  1.00  0.00           H  
ATOM   1398  HA  ALA A  90      37.563   6.836   3.710  1.00  0.00           H  
ATOM   1399 1HB  ALA A  90      39.149   8.634   3.100  1.00  0.00           H  
ATOM   1400 2HB  ALA A  90      38.747   7.607   1.703  1.00  0.00           H  
ATOM   1401 3HB  ALA A  90      38.004   9.215   1.869  1.00  0.00           H  
ATOM   1402  N   GLU A  91      35.854   9.638   3.819  1.00  0.00           N  
ATOM   1403  CA  GLU A  91      35.295  10.635   4.724  1.00  0.00           C  
ATOM   1404  C   GLU A  91      34.404   9.987   5.776  1.00  0.00           C  
ATOM   1405  O   GLU A  91      34.437  10.362   6.948  1.00  0.00           O  
ATOM   1406  CB  GLU A  91      34.498  11.680   3.940  1.00  0.00           C  
ATOM   1407  CG  GLU A  91      35.346  12.592   3.065  1.00  0.00           C  
ATOM   1408  CD  GLU A  91      36.286  13.455   3.860  1.00  0.00           C  
ATOM   1409  OE1 GLU A  91      35.818  14.276   4.611  1.00  0.00           O  
ATOM   1410  OE2 GLU A  91      37.475  13.293   3.715  1.00  0.00           O  
ATOM   1411  H   GLU A  91      35.593   9.657   2.844  1.00  0.00           H  
ATOM   1412  HA  GLU A  91      36.117  11.136   5.237  1.00  0.00           H  
ATOM   1413 1HB  GLU A  91      33.774  11.178   3.297  1.00  0.00           H  
ATOM   1414 2HB  GLU A  91      33.938  12.307   4.634  1.00  0.00           H  
ATOM   1415 1HG  GLU A  91      35.928  11.980   2.376  1.00  0.00           H  
ATOM   1416 2HG  GLU A  91      34.687  13.228   2.475  1.00  0.00           H  
ATOM   1417  N   THR A  92      33.608   9.012   5.351  1.00  0.00           N  
ATOM   1418  CA  THR A  92      32.706   8.310   6.255  1.00  0.00           C  
ATOM   1419  C   THR A  92      33.481   7.526   7.307  1.00  0.00           C  
ATOM   1420  O   THR A  92      33.105   7.501   8.479  1.00  0.00           O  
ATOM   1421  CB  THR A  92      31.776   7.358   5.481  1.00  0.00           C  
ATOM   1422  OG1 THR A  92      30.975   8.111   4.561  1.00  0.00           O  
ATOM   1423  CG2 THR A  92      30.867   6.604   6.439  1.00  0.00           C  
ATOM   1424  H   THR A  92      33.628   8.750   4.376  1.00  0.00           H  
ATOM   1425  HA  THR A  92      32.090   9.047   6.771  1.00  0.00           H  
ATOM   1426  HB  THR A  92      32.375   6.642   4.918  1.00  0.00           H  
ATOM   1427  HG1 THR A  92      31.546   8.573   3.943  1.00  0.00           H  
ATOM   1428 1HG2 THR A  92      30.217   5.935   5.874  1.00  0.00           H  
ATOM   1429 2HG2 THR A  92      31.473   6.021   7.132  1.00  0.00           H  
ATOM   1430 3HG2 THR A  92      30.259   7.313   6.998  1.00  0.00           H  
ATOM   1431  N   ALA A  93      34.565   6.886   6.882  1.00  0.00           N  
ATOM   1432  CA  ALA A  93      35.395   6.100   7.786  1.00  0.00           C  
ATOM   1433  C   ALA A  93      36.053   6.984   8.838  1.00  0.00           C  
ATOM   1434  O   ALA A  93      36.133   6.616  10.010  1.00  0.00           O  
ATOM   1435  CB  ALA A  93      36.451   5.333   7.003  1.00  0.00           C  
ATOM   1436  H   ALA A  93      34.821   6.946   5.907  1.00  0.00           H  
ATOM   1437  HA  ALA A  93      34.752   5.388   8.303  1.00  0.00           H  
ATOM   1438 1HB  ALA A  93      37.063   4.751   7.692  1.00  0.00           H  
ATOM   1439 2HB  ALA A  93      35.964   4.663   6.295  1.00  0.00           H  
ATOM   1440 3HB  ALA A  93      37.083   6.035   6.462  1.00  0.00           H  
ATOM   1441  N   LYS A  94      36.523   8.152   8.413  1.00  0.00           N  
ATOM   1442  CA  LYS A  94      37.175   9.090   9.317  1.00  0.00           C  
ATOM   1443  C   LYS A  94      36.202   9.608  10.369  1.00  0.00           C  
ATOM   1444  O   LYS A  94      36.554   9.743  11.541  1.00  0.00           O  
ATOM   1445  CB  LYS A  94      37.775  10.259   8.534  1.00  0.00           C  
ATOM   1446  CG  LYS A  94      38.990   9.894   7.692  1.00  0.00           C  
ATOM   1447  CD  LYS A  94      39.661  11.135   7.121  1.00  0.00           C  
ATOM   1448  CE  LYS A  94      38.819  11.763   6.020  1.00  0.00           C  
ATOM   1449  NZ  LYS A  94      39.521  12.898   5.363  1.00  0.00           N  
ATOM   1450  H   LYS A  94      36.426   8.396   7.438  1.00  0.00           H  
ATOM   1451  HA  LYS A  94      37.980   8.568   9.835  1.00  0.00           H  
ATOM   1452 1HB  LYS A  94      37.020  10.676   7.868  1.00  0.00           H  
ATOM   1453 2HB  LYS A  94      38.072  11.046   9.226  1.00  0.00           H  
ATOM   1454 1HG  LYS A  94      39.710   9.352   8.307  1.00  0.00           H  
ATOM   1455 2HG  LYS A  94      38.683   9.247   6.870  1.00  0.00           H  
ATOM   1456 1HD  LYS A  94      39.808  11.867   7.917  1.00  0.00           H  
ATOM   1457 2HD  LYS A  94      40.635  10.867   6.713  1.00  0.00           H  
ATOM   1458 1HE  LYS A  94      38.585  11.011   5.268  1.00  0.00           H  
ATOM   1459 2HE  LYS A  94      37.882  12.127   6.441  1.00  0.00           H  
ATOM   1460 1HZ  LYS A  94      38.931  13.287   4.641  1.00  0.00           H  
ATOM   1461 2HZ  LYS A  94      39.726  13.611   6.049  1.00  0.00           H  
ATOM   1462 3HZ  LYS A  94      40.383  12.569   4.952  1.00  0.00           H  
ATOM   1463  N   GLU A  95      34.977   9.897   9.944  1.00  0.00           N  
ATOM   1464  CA  GLU A  95      33.951  10.400  10.848  1.00  0.00           C  
ATOM   1465  C   GLU A  95      33.585   9.361  11.900  1.00  0.00           C  
ATOM   1466  O   GLU A  95      33.398   9.689  13.072  1.00  0.00           O  
ATOM   1467  CB  GLU A  95      32.702  10.807  10.063  1.00  0.00           C  
ATOM   1468  CG  GLU A  95      31.587  11.396  10.916  1.00  0.00           C  
ATOM   1469  CD  GLU A  95      31.970  12.698  11.562  1.00  0.00           C  
ATOM   1470  OE1 GLU A  95      32.884  13.328  11.088  1.00  0.00           O  
ATOM   1471  OE2 GLU A  95      31.348  13.062  12.532  1.00  0.00           O  
ATOM   1472  H   GLU A  95      34.751   9.765   8.969  1.00  0.00           H  
ATOM   1473  HA  GLU A  95      34.343  11.279  11.361  1.00  0.00           H  
ATOM   1474 1HB  GLU A  95      32.972  11.546   9.308  1.00  0.00           H  
ATOM   1475 2HB  GLU A  95      32.301   9.938   9.541  1.00  0.00           H  
ATOM   1476 1HG  GLU A  95      30.711  11.558  10.288  1.00  0.00           H  
ATOM   1477 2HG  GLU A  95      31.318  10.677  11.689  1.00  0.00           H  
ATOM   1478  N   ALA A  96      33.484   8.106  11.475  1.00  0.00           N  
ATOM   1479  CA  ALA A  96      33.141   7.016  12.379  1.00  0.00           C  
ATOM   1480  C   ALA A  96      34.223   6.811  13.431  1.00  0.00           C  
ATOM   1481  O   ALA A  96      33.927   6.577  14.603  1.00  0.00           O  
ATOM   1482  CB  ALA A  96      32.914   5.731  11.596  1.00  0.00           C  
ATOM   1483  H   ALA A  96      33.649   7.902  10.500  1.00  0.00           H  
ATOM   1484  HA  ALA A  96      32.219   7.282  12.896  1.00  0.00           H  
ATOM   1485 1HB  ALA A  96      32.658   4.926  12.285  1.00  0.00           H  
ATOM   1486 2HB  ALA A  96      32.098   5.875  10.888  1.00  0.00           H  
ATOM   1487 3HB  ALA A  96      33.822   5.470  11.055  1.00  0.00           H  
ATOM   1488  N   VAL A  97      35.479   6.900  13.006  1.00  0.00           N  
ATOM   1489  CA  VAL A  97      36.609   6.724  13.910  1.00  0.00           C  
ATOM   1490  C   VAL A  97      36.553   7.720  15.061  1.00  0.00           C  
ATOM   1491  O   VAL A  97      36.727   7.351  16.223  1.00  0.00           O  
ATOM   1492  CB  VAL A  97      37.936   6.899  13.147  1.00  0.00           C  
ATOM   1493  CG1 VAL A  97      39.107   6.931  14.118  1.00  0.00           C  
ATOM   1494  CG2 VAL A  97      38.104   5.775  12.136  1.00  0.00           C  
ATOM   1495  H   VAL A  97      35.656   7.095  12.031  1.00  0.00           H  
ATOM   1496  HA  VAL A  97      36.571   5.714  14.319  1.00  0.00           H  
ATOM   1497  HB  VAL A  97      37.922   7.857  12.628  1.00  0.00           H  
ATOM   1498 1HG1 VAL A  97      40.037   7.056  13.562  1.00  0.00           H  
ATOM   1499 2HG1 VAL A  97      38.984   7.765  14.809  1.00  0.00           H  
ATOM   1500 3HG1 VAL A  97      39.142   5.996  14.677  1.00  0.00           H  
ATOM   1501 1HG2 VAL A  97      39.043   5.905  11.600  1.00  0.00           H  
ATOM   1502 2HG2 VAL A  97      38.111   4.816  12.655  1.00  0.00           H  
ATOM   1503 3HG2 VAL A  97      37.276   5.797  11.427  1.00  0.00           H  
ATOM   1504  N   LYS A  98      36.309   8.984  14.732  1.00  0.00           N  
ATOM   1505  CA  LYS A  98      36.229  10.037  15.738  1.00  0.00           C  
ATOM   1506  C   LYS A  98      35.158   9.727  16.775  1.00  0.00           C  
ATOM   1507  O   LYS A  98      35.295  10.078  17.947  1.00  0.00           O  
ATOM   1508  CB  LYS A  98      35.947  11.388  15.079  1.00  0.00           C  
ATOM   1509  CG  LYS A  98      37.110  11.949  14.272  1.00  0.00           C  
ATOM   1510  CD  LYS A  98      36.748  13.283  13.635  1.00  0.00           C  
ATOM   1511  CE  LYS A  98      37.907  13.841  12.822  1.00  0.00           C  
ATOM   1512  NZ  LYS A  98      37.554  15.127  12.161  1.00  0.00           N  
ATOM   1513  H   LYS A  98      36.175   9.222  13.760  1.00  0.00           H  
ATOM   1514  HA  LYS A  98      37.187  10.095  16.255  1.00  0.00           H  
ATOM   1515 1HB  LYS A  98      35.090  11.295  14.411  1.00  0.00           H  
ATOM   1516 2HB  LYS A  98      35.687  12.119  15.844  1.00  0.00           H  
ATOM   1517 1HG  LYS A  98      37.972  12.090  14.925  1.00  0.00           H  
ATOM   1518 2HG  LYS A  98      37.383  11.244  13.488  1.00  0.00           H  
ATOM   1519 1HD  LYS A  98      35.886  13.151  12.980  1.00  0.00           H  
ATOM   1520 2HD  LYS A  98      36.486  13.999  14.413  1.00  0.00           H  
ATOM   1521 1HE  LYS A  98      38.763  14.005  13.474  1.00  0.00           H  
ATOM   1522 2HE  LYS A  98      38.194  13.121  12.055  1.00  0.00           H  
ATOM   1523 1HZ  LYS A  98      38.347  15.463  11.633  1.00  0.00           H  
ATOM   1524 2HZ  LYS A  98      36.772  14.983  11.538  1.00  0.00           H  
ATOM   1525 3HZ  LYS A  98      37.305  15.809  12.863  1.00  0.00           H  
ATOM   1526  N   LEU A  99      34.097   9.062  16.300  1.00  0.00           N  
ATOM   1527  CA  LEU A  99      32.922   8.700  17.102  1.00  0.00           C  
ATOM   1528  C   LEU A  99      32.992   7.284  17.634  1.00  0.00           C  
ATOM   1529  O   LEU A  99      32.044   6.793  18.247  1.00  0.00           O  
ATOM   1530  CB  LEU A  99      31.645   8.859  16.267  1.00  0.00           C  
ATOM   1531  CG  LEU A  99      31.066  10.278  16.200  1.00  0.00           C  
ATOM   1532  CD1 LEU A  99      30.607  10.705  17.587  1.00  0.00           C  
ATOM   1533  CD2 LEU A  99      32.120  11.231  15.655  1.00  0.00           C  
ATOM   1534  H   LEU A  99      34.086   8.783  15.329  1.00  0.00           H  
ATOM   1535  HA  LEU A  99      32.867   9.372  17.958  1.00  0.00           H  
ATOM   1536 1HB  LEU A  99      31.855   8.538  15.248  1.00  0.00           H  
ATOM   1537 2HB  LEU A  99      30.876   8.206  16.680  1.00  0.00           H  
ATOM   1538  HG  LEU A  99      30.196  10.285  15.544  1.00  0.00           H  
ATOM   1539 1HD1 LEU A  99      30.195  11.713  17.540  1.00  0.00           H  
ATOM   1540 2HD1 LEU A  99      29.840  10.018  17.944  1.00  0.00           H  
ATOM   1541 3HD1 LEU A  99      31.454  10.692  18.272  1.00  0.00           H  
ATOM   1542 1HD2 LEU A  99      31.708  12.239  15.607  1.00  0.00           H  
ATOM   1543 2HD2 LEU A  99      32.990  11.225  16.312  1.00  0.00           H  
ATOM   1544 3HD2 LEU A  99      32.417  10.912  14.656  1.00  0.00           H  
ATOM   1545  N   GLY A 100      34.116   6.634  17.397  1.00  0.00           N  
ATOM   1546  CA  GLY A 100      34.490   5.481  18.198  1.00  0.00           C  
ATOM   1547  C   GLY A 100      34.840   4.291  17.322  1.00  0.00           C  
ATOM   1548  O   GLY A 100      35.230   3.235  17.820  1.00  0.00           O  
ATOM   1549  H   GLY A 100      34.717   6.948  16.649  1.00  0.00           H  
ATOM   1550 1HA  GLY A 100      35.343   5.736  18.827  1.00  0.00           H  
ATOM   1551 2HA  GLY A 100      33.668   5.218  18.862  1.00  0.00           H  
ATOM   1552  N   GLY A 101      34.701   4.461  16.013  1.00  0.00           N  
ATOM   1553  CA  GLY A 101      34.927   3.362  15.087  1.00  0.00           C  
ATOM   1554  C   GLY A 101      36.331   2.805  15.229  1.00  0.00           C  
ATOM   1555  O   GLY A 101      37.272   3.538  15.532  1.00  0.00           O  
ATOM   1556  H   GLY A 101      34.434   5.369  15.660  1.00  0.00           H  
ATOM   1557 1HA  GLY A 101      34.198   2.573  15.274  1.00  0.00           H  
ATOM   1558 2HA  GLY A 101      34.771   3.709  14.066  1.00  0.00           H  
ATOM   1559  N   ASP A 102      36.474   1.508  15.010  1.00  0.00           N  
ATOM   1560  CA  ASP A 102      37.786   0.883  15.082  1.00  0.00           C  
ATOM   1561  C   ASP A 102      38.616   1.286  13.879  1.00  0.00           C  
ATOM   1562  O   ASP A 102      38.203   1.094  12.735  1.00  0.00           O  
ATOM   1563  CB  ASP A 102      37.663  -0.641  15.146  1.00  0.00           C  
ATOM   1564  CG  ASP A 102      39.004  -1.336  15.340  1.00  0.00           C  
ATOM   1565  OD1 ASP A 102      39.823  -1.262  14.455  1.00  0.00           O  
ATOM   1566  OD2 ASP A 102      39.196  -1.934  16.372  1.00  0.00           O  
ATOM   1567  H   ASP A 102      35.659   0.953  14.791  1.00  0.00           H  
ATOM   1568  HA  ASP A 102      38.286   1.230  15.987  1.00  0.00           H  
ATOM   1569 1HB  ASP A 102      37.004  -0.919  15.968  1.00  0.00           H  
ATOM   1570 2HB  ASP A 102      37.210  -1.009  14.224  1.00  0.00           H  
ATOM   1571  N   PRO A 103      39.703   1.803  14.455  1.00  0.00           N  
ATOM   1572  CA  PRO A 103      40.702   2.262  13.497  1.00  0.00           C  
ATOM   1573  C   PRO A 103      41.246   1.170  12.608  1.00  0.00           C  
ATOM   1574  O   PRO A 103      41.418   1.364  11.405  1.00  0.00           O  
ATOM   1575  CB  PRO A 103      41.799   2.824  14.407  1.00  0.00           C  
ATOM   1576  CG  PRO A 103      41.073   3.241  15.640  1.00  0.00           C  
ATOM   1577  CD  PRO A 103      40.025   2.178  15.835  1.00  0.00           C  
ATOM   1578  HA  PRO A 103      40.265   3.053  12.870  1.00  0.00           H  
ATOM   1579 1HB  PRO A 103      42.560   2.054  14.599  1.00  0.00           H  
ATOM   1580 2HB  PRO A 103      42.309   3.662  13.908  1.00  0.00           H  
ATOM   1581 1HG  PRO A 103      41.771   3.308  16.487  1.00  0.00           H  
ATOM   1582 2HG  PRO A 103      40.639   4.243  15.505  1.00  0.00           H  
ATOM   1583 1HD  PRO A 103      40.456   1.337  16.398  1.00  0.00           H  
ATOM   1584 2HD  PRO A 103      39.165   2.604  16.372  1.00  0.00           H  
ATOM   1585  N   LEU A 104      41.537  -0.011  13.153  1.00  0.00           N  
ATOM   1586  CA  LEU A 104      42.048  -1.034  12.248  1.00  0.00           C  
ATOM   1587  C   LEU A 104      41.012  -1.407  11.197  1.00  0.00           C  
ATOM   1588  O   LEU A 104      41.341  -1.591  10.025  1.00  0.00           O  
ATOM   1589  CB  LEU A 104      42.457  -2.284  13.037  1.00  0.00           C  
ATOM   1590  CG  LEU A 104      43.046  -3.432  12.207  1.00  0.00           C  
ATOM   1591  CD1 LEU A 104      44.299  -2.949  11.489  1.00  0.00           C  
ATOM   1592  CD2 LEU A 104      43.357  -4.610  13.118  1.00  0.00           C  
ATOM   1593  H   LEU A 104      41.395  -0.144  14.144  1.00  0.00           H  
ATOM   1594  HA  LEU A 104      42.926  -0.638  11.739  1.00  0.00           H  
ATOM   1595 1HB  LEU A 104      43.199  -1.998  13.781  1.00  0.00           H  
ATOM   1596 2HB  LEU A 104      41.580  -2.668  13.559  1.00  0.00           H  
ATOM   1597  HG  LEU A 104      42.325  -3.740  11.449  1.00  0.00           H  
ATOM   1598 1HD1 LEU A 104      44.717  -3.764  10.899  1.00  0.00           H  
ATOM   1599 2HD1 LEU A 104      44.044  -2.119  10.830  1.00  0.00           H  
ATOM   1600 3HD1 LEU A 104      45.033  -2.618  12.223  1.00  0.00           H  
ATOM   1601 1HD2 LEU A 104      43.775  -5.426  12.528  1.00  0.00           H  
ATOM   1602 2HD2 LEU A 104      44.079  -4.303  13.876  1.00  0.00           H  
ATOM   1603 3HD2 LEU A 104      42.442  -4.946  13.605  1.00  0.00           H  
ATOM   1604  N   GLU A 105      39.758  -1.518  11.622  1.00  0.00           N  
ATOM   1605  CA  GLU A 105      38.670  -1.869  10.717  1.00  0.00           C  
ATOM   1606  C   GLU A 105      38.457  -0.788   9.666  1.00  0.00           C  
ATOM   1607  O   GLU A 105      38.226  -1.085   8.494  1.00  0.00           O  
ATOM   1608  CB  GLU A 105      37.375  -2.093  11.501  1.00  0.00           C  
ATOM   1609  CG  GLU A 105      37.377  -3.340  12.375  1.00  0.00           C  
ATOM   1610  CD  GLU A 105      37.480  -4.611  11.580  1.00  0.00           C  
ATOM   1611  OE1 GLU A 105      36.888  -4.683  10.530  1.00  0.00           O  
ATOM   1612  OE2 GLU A 105      38.152  -5.513  12.023  1.00  0.00           O  
ATOM   1613  H   GLU A 105      39.553  -1.355  12.597  1.00  0.00           H  
ATOM   1614  HA  GLU A 105      38.932  -2.795  10.203  1.00  0.00           H  
ATOM   1615 1HB  GLU A 105      37.186  -1.234  12.144  1.00  0.00           H  
ATOM   1616 2HB  GLU A 105      36.539  -2.173  10.807  1.00  0.00           H  
ATOM   1617 1HG  GLU A 105      38.220  -3.286  13.064  1.00  0.00           H  
ATOM   1618 2HG  GLU A 105      36.462  -3.358  12.965  1.00  0.00           H  
ATOM   1619  N   SER A 106      38.536   0.468  10.091  1.00  0.00           N  
ATOM   1620  CA  SER A 106      38.352   1.596   9.186  1.00  0.00           C  
ATOM   1621  C   SER A 106      39.453   1.645   8.135  1.00  0.00           C  
ATOM   1622  O   SER A 106      39.194   1.920   6.963  1.00  0.00           O  
ATOM   1623  CB  SER A 106      38.330   2.895   9.968  1.00  0.00           C  
ATOM   1624  OG  SER A 106      38.150   3.992   9.116  1.00  0.00           O  
ATOM   1625  H   SER A 106      38.729   0.646  11.066  1.00  0.00           H  
ATOM   1626  HA  SER A 106      37.396   1.477   8.675  1.00  0.00           H  
ATOM   1627 1HB  SER A 106      37.524   2.864  10.701  1.00  0.00           H  
ATOM   1628 2HB  SER A 106      39.265   3.006  10.515  1.00  0.00           H  
ATOM   1629  HG  SER A 106      38.147   4.768   9.680  1.00  0.00           H  
ATOM   1630  N   VAL A 107      40.683   1.377   8.560  1.00  0.00           N  
ATOM   1631  CA  VAL A 107      41.826   1.389   7.655  1.00  0.00           C  
ATOM   1632  C   VAL A 107      41.708   0.294   6.604  1.00  0.00           C  
ATOM   1633  O   VAL A 107      42.018   0.509   5.432  1.00  0.00           O  
ATOM   1634  CB  VAL A 107      43.135   1.199   8.444  1.00  0.00           C  
ATOM   1635  CG1 VAL A 107      44.309   1.021   7.494  1.00  0.00           C  
ATOM   1636  CG2 VAL A 107      43.361   2.389   9.365  1.00  0.00           C  
ATOM   1637  H   VAL A 107      40.830   1.159   9.535  1.00  0.00           H  
ATOM   1638  HA  VAL A 107      41.858   2.356   7.151  1.00  0.00           H  
ATOM   1639  HB  VAL A 107      43.061   0.288   9.038  1.00  0.00           H  
ATOM   1640 1HG1 VAL A 107      45.226   0.888   8.069  1.00  0.00           H  
ATOM   1641 2HG1 VAL A 107      44.142   0.144   6.870  1.00  0.00           H  
ATOM   1642 3HG1 VAL A 107      44.403   1.905   6.862  1.00  0.00           H  
ATOM   1643 1HG2 VAL A 107      44.288   2.248   9.920  1.00  0.00           H  
ATOM   1644 2HG2 VAL A 107      43.429   3.301   8.771  1.00  0.00           H  
ATOM   1645 3HG2 VAL A 107      42.529   2.472  10.064  1.00  0.00           H  
ATOM   1646  N   LYS A 108      41.258  -0.882   7.029  1.00  0.00           N  
ATOM   1647  CA  LYS A 108      41.099  -2.014   6.124  1.00  0.00           C  
ATOM   1648  C   LYS A 108      40.033  -1.733   5.072  1.00  0.00           C  
ATOM   1649  O   LYS A 108      40.199  -2.073   3.900  1.00  0.00           O  
ATOM   1650  CB  LYS A 108      40.745  -3.280   6.907  1.00  0.00           C  
ATOM   1651  CG  LYS A 108      41.885  -3.838   7.749  1.00  0.00           C  
ATOM   1652  CD  LYS A 108      41.533  -5.204   8.318  1.00  0.00           C  
ATOM   1653  CE  LYS A 108      40.489  -5.094   9.419  1.00  0.00           C  
ATOM   1654  NZ  LYS A 108      40.232  -6.404  10.076  1.00  0.00           N  
ATOM   1655  H   LYS A 108      41.020  -0.994   8.004  1.00  0.00           H  
ATOM   1656  HA  LYS A 108      42.044  -2.178   5.605  1.00  0.00           H  
ATOM   1657 1HB  LYS A 108      39.907  -3.073   7.572  1.00  0.00           H  
ATOM   1658 2HB  LYS A 108      40.429  -4.059   6.214  1.00  0.00           H  
ATOM   1659 1HG  LYS A 108      42.781  -3.929   7.134  1.00  0.00           H  
ATOM   1660 2HG  LYS A 108      42.098  -3.155   8.571  1.00  0.00           H  
ATOM   1661 1HD  LYS A 108      41.145  -5.841   7.523  1.00  0.00           H  
ATOM   1662 2HD  LYS A 108      42.430  -5.669   8.727  1.00  0.00           H  
ATOM   1663 1HE  LYS A 108      40.828  -4.384  10.172  1.00  0.00           H  
ATOM   1664 2HE  LYS A 108      39.554  -4.724   8.998  1.00  0.00           H  
ATOM   1665 1HZ  LYS A 108      39.535  -6.288  10.798  1.00  0.00           H  
ATOM   1666 2HZ  LYS A 108      39.898  -7.066   9.389  1.00  0.00           H  
ATOM   1667 3HZ  LYS A 108      41.088  -6.748  10.488  1.00  0.00           H  
ATOM   1668  N   THR A 109      38.939  -1.111   5.498  1.00  0.00           N  
ATOM   1669  CA  THR A 109      37.843  -0.783   4.593  1.00  0.00           C  
ATOM   1670  C   THR A 109      38.282   0.228   3.541  1.00  0.00           C  
ATOM   1671  O   THR A 109      37.922   0.115   2.369  1.00  0.00           O  
ATOM   1672  CB  THR A 109      36.631  -0.232   5.367  1.00  0.00           C  
ATOM   1673  OG1 THR A 109      36.156  -1.223   6.286  1.00  0.00           O  
ATOM   1674  CG2 THR A 109      35.511   0.142   4.407  1.00  0.00           C  
ATOM   1675  H   THR A 109      38.865  -0.859   6.473  1.00  0.00           H  
ATOM   1676  HA  THR A 109      37.536  -1.693   4.078  1.00  0.00           H  
ATOM   1677  HB  THR A 109      36.930   0.653   5.929  1.00  0.00           H  
ATOM   1678  HG1 THR A 109      36.710  -1.222   7.071  1.00  0.00           H  
ATOM   1679 1HG2 THR A 109      34.663   0.530   4.972  1.00  0.00           H  
ATOM   1680 2HG2 THR A 109      35.865   0.904   3.714  1.00  0.00           H  
ATOM   1681 3HG2 THR A 109      35.201  -0.740   3.849  1.00  0.00           H  
ATOM   1682  N   VAL A 110      39.061   1.216   3.967  1.00  0.00           N  
ATOM   1683  CA  VAL A 110      39.550   2.250   3.062  1.00  0.00           C  
ATOM   1684  C   VAL A 110      40.484   1.664   2.010  1.00  0.00           C  
ATOM   1685  O   VAL A 110      40.426   2.037   0.838  1.00  0.00           O  
ATOM   1686  CB  VAL A 110      40.293   3.344   3.852  1.00  0.00           C  
ATOM   1687  CG1 VAL A 110      40.966   4.323   2.901  1.00  0.00           C  
ATOM   1688  CG2 VAL A 110      39.322   4.067   4.773  1.00  0.00           C  
ATOM   1689  H   VAL A 110      39.321   1.252   4.942  1.00  0.00           H  
ATOM   1690  HA  VAL A 110      38.695   2.702   2.558  1.00  0.00           H  
ATOM   1691  HB  VAL A 110      41.080   2.879   4.446  1.00  0.00           H  
ATOM   1692 1HG1 VAL A 110      41.486   5.089   3.477  1.00  0.00           H  
ATOM   1693 2HG1 VAL A 110      41.682   3.789   2.277  1.00  0.00           H  
ATOM   1694 3HG1 VAL A 110      40.213   4.794   2.270  1.00  0.00           H  
ATOM   1695 1HG2 VAL A 110      39.854   4.839   5.328  1.00  0.00           H  
ATOM   1696 2HG2 VAL A 110      38.531   4.527   4.179  1.00  0.00           H  
ATOM   1697 3HG2 VAL A 110      38.883   3.354   5.471  1.00  0.00           H  
ATOM   1698  N   VAL A 111      41.344   0.745   2.436  1.00  0.00           N  
ATOM   1699  CA  VAL A 111      42.292   0.106   1.531  1.00  0.00           C  
ATOM   1700  C   VAL A 111      41.573  -0.729   0.479  1.00  0.00           C  
ATOM   1701  O   VAL A 111      41.951  -0.728  -0.693  1.00  0.00           O  
ATOM   1702  CB  VAL A 111      43.262  -0.793   2.321  1.00  0.00           C  
ATOM   1703  CG1 VAL A 111      44.128  -1.606   1.370  1.00  0.00           C  
ATOM   1704  CG2 VAL A 111      44.123   0.058   3.241  1.00  0.00           C  
ATOM   1705  H   VAL A 111      41.341   0.483   3.411  1.00  0.00           H  
ATOM   1706  HA  VAL A 111      42.867   0.884   1.027  1.00  0.00           H  
ATOM   1707  HB  VAL A 111      42.684  -1.501   2.915  1.00  0.00           H  
ATOM   1708 1HG1 VAL A 111      44.807  -2.236   1.946  1.00  0.00           H  
ATOM   1709 2HG1 VAL A 111      43.492  -2.234   0.746  1.00  0.00           H  
ATOM   1710 3HG1 VAL A 111      44.707  -0.932   0.739  1.00  0.00           H  
ATOM   1711 1HG2 VAL A 111      44.806  -0.584   3.797  1.00  0.00           H  
ATOM   1712 2HG2 VAL A 111      44.697   0.770   2.648  1.00  0.00           H  
ATOM   1713 3HG2 VAL A 111      43.485   0.599   3.940  1.00  0.00           H  
ATOM   1714  N   GLU A 112      40.535  -1.441   0.905  1.00  0.00           N  
ATOM   1715  CA  GLU A 112      39.760  -2.282   0.000  1.00  0.00           C  
ATOM   1716  C   GLU A 112      39.043  -1.445  -1.052  1.00  0.00           C  
ATOM   1717  O   GLU A 112      38.988  -1.818  -2.224  1.00  0.00           O  
ATOM   1718  CB  GLU A 112      38.743  -3.114   0.784  1.00  0.00           C  
ATOM   1719  CG  GLU A 112      39.356  -4.203   1.652  1.00  0.00           C  
ATOM   1720  CD  GLU A 112      38.334  -4.951   2.462  1.00  0.00           C  
ATOM   1721  OE1 GLU A 112      37.191  -4.564   2.444  1.00  0.00           O  
ATOM   1722  OE2 GLU A 112      38.698  -5.911   3.100  1.00  0.00           O  
ATOM   1723  H   GLU A 112      40.276  -1.399   1.880  1.00  0.00           H  
ATOM   1724  HA  GLU A 112      40.443  -2.959  -0.513  1.00  0.00           H  
ATOM   1725 1HB  GLU A 112      38.160  -2.459   1.432  1.00  0.00           H  
ATOM   1726 2HB  GLU A 112      38.049  -3.589   0.091  1.00  0.00           H  
ATOM   1727 1HG  GLU A 112      39.883  -4.910   1.011  1.00  0.00           H  
ATOM   1728 2HG  GLU A 112      40.085  -3.751   2.323  1.00  0.00           H  
ATOM   1729  N   ALA A 113      38.495  -0.312  -0.626  1.00  0.00           N  
ATOM   1730  CA  ALA A 113      37.780   0.580  -1.531  1.00  0.00           C  
ATOM   1731  C   ALA A 113      38.715   1.163  -2.583  1.00  0.00           C  
ATOM   1732  O   ALA A 113      38.355   1.273  -3.755  1.00  0.00           O  
ATOM   1733  CB  ALA A 113      37.102   1.696  -0.749  1.00  0.00           C  
ATOM   1734  H   ALA A 113      38.576  -0.063   0.349  1.00  0.00           H  
ATOM   1735  HA  ALA A 113      37.017  -0.002  -2.048  1.00  0.00           H  
ATOM   1736 1HB  ALA A 113      36.573   2.353  -1.439  1.00  0.00           H  
ATOM   1737 2HB  ALA A 113      36.394   1.266  -0.041  1.00  0.00           H  
ATOM   1738 3HB  ALA A 113      37.854   2.268  -0.207  1.00  0.00           H  
ATOM   1739  N   ALA A 114      39.918   1.535  -2.157  1.00  0.00           N  
ATOM   1740  CA  ALA A 114      40.908   2.107  -3.062  1.00  0.00           C  
ATOM   1741  C   ALA A 114      41.343   1.095  -4.114  1.00  0.00           C  
ATOM   1742  O   ALA A 114      41.507   1.435  -5.286  1.00  0.00           O  
ATOM   1743  CB  ALA A 114      42.114   2.608  -2.280  1.00  0.00           C  
ATOM   1744  H   ALA A 114      40.152   1.418  -1.181  1.00  0.00           H  
ATOM   1745  HA  ALA A 114      40.448   2.949  -3.579  1.00  0.00           H  
ATOM   1746 1HB  ALA A 114      42.844   3.032  -2.970  1.00  0.00           H  
ATOM   1747 2HB  ALA A 114      41.795   3.374  -1.572  1.00  0.00           H  
ATOM   1748 3HB  ALA A 114      42.566   1.779  -1.738  1.00  0.00           H  
ATOM   1749  N   ARG A 115      41.529  -0.150  -3.688  1.00  0.00           N  
ATOM   1750  CA  ARG A 115      41.947  -1.214  -4.593  1.00  0.00           C  
ATOM   1751  C   ARG A 115      40.881  -1.493  -5.645  1.00  0.00           C  
ATOM   1752  O   ARG A 115      41.192  -1.707  -6.817  1.00  0.00           O  
ATOM   1753  CB  ARG A 115      42.238  -2.491  -3.819  1.00  0.00           C  
ATOM   1754  CG  ARG A 115      43.484  -2.442  -2.948  1.00  0.00           C  
ATOM   1755  CD  ARG A 115      43.667  -3.700  -2.180  1.00  0.00           C  
ATOM   1756  NE  ARG A 115      43.945  -4.831  -3.050  1.00  0.00           N  
ATOM   1757  CZ  ARG A 115      43.894  -6.121  -2.667  1.00  0.00           C  
ATOM   1758  NH1 ARG A 115      43.574  -6.427  -1.429  1.00  0.00           N  
ATOM   1759  NH2 ARG A 115      44.165  -7.080  -3.536  1.00  0.00           N  
ATOM   1760  H   ARG A 115      41.377  -0.364  -2.713  1.00  0.00           H  
ATOM   1761  HA  ARG A 115      42.860  -0.899  -5.099  1.00  0.00           H  
ATOM   1762 1HB  ARG A 115      41.393  -2.726  -3.173  1.00  0.00           H  
ATOM   1763 2HB  ARG A 115      42.356  -3.320  -4.517  1.00  0.00           H  
ATOM   1764 1HG  ARG A 115      44.362  -2.293  -3.577  1.00  0.00           H  
ATOM   1765 2HG  ARG A 115      43.400  -1.616  -2.240  1.00  0.00           H  
ATOM   1766 1HD  ARG A 115      44.503  -3.586  -1.490  1.00  0.00           H  
ATOM   1767 2HD  ARG A 115      42.760  -3.918  -1.617  1.00  0.00           H  
ATOM   1768  HE  ARG A 115      44.195  -4.635  -4.010  1.00  0.00           H  
ATOM   1769 1HH1 ARG A 115      43.367  -5.695  -0.765  1.00  0.00           H  
ATOM   1770 2HH1 ARG A 115      43.536  -7.395  -1.142  1.00  0.00           H  
ATOM   1771 1HH2 ARG A 115      44.411  -6.845  -4.487  1.00  0.00           H  
ATOM   1772 2HH2 ARG A 115      44.127  -8.047  -3.249  1.00  0.00           H  
ATOM   1773  N   ALA A 116      39.622  -1.489  -5.219  1.00  0.00           N  
ATOM   1774  CA  ALA A 116      38.507  -1.742  -6.124  1.00  0.00           C  
ATOM   1775  C   ALA A 116      38.392  -0.646  -7.176  1.00  0.00           C  
ATOM   1776  O   ALA A 116      38.135  -0.922  -8.348  1.00  0.00           O  
ATOM   1777  CB  ALA A 116      37.207  -1.863  -5.342  1.00  0.00           C  
ATOM   1778  H   ALA A 116      39.433  -1.306  -4.244  1.00  0.00           H  
ATOM   1779  HA  ALA A 116      38.697  -2.683  -6.641  1.00  0.00           H  
ATOM   1780 1HB  ALA A 116      36.384  -2.052  -6.032  1.00  0.00           H  
ATOM   1781 2HB  ALA A 116      37.284  -2.689  -4.634  1.00  0.00           H  
ATOM   1782 3HB  ALA A 116      37.021  -0.937  -4.801  1.00  0.00           H  
ATOM   1783  N   ALA A 117      38.584   0.598  -6.751  1.00  0.00           N  
ATOM   1784  CA  ALA A 117      38.503   1.738  -7.655  1.00  0.00           C  
ATOM   1785  C   ALA A 117      39.603   1.687  -8.707  1.00  0.00           C  
ATOM   1786  O   ALA A 117      39.369   1.983  -9.879  1.00  0.00           O  
ATOM   1787  CB  ALA A 117      38.580   3.041  -6.872  1.00  0.00           C  
ATOM   1788  H   ALA A 117      38.792   0.758  -5.776  1.00  0.00           H  
ATOM   1789  HA  ALA A 117      37.544   1.693  -8.172  1.00  0.00           H  
ATOM   1790 1HB  ALA A 117      38.517   3.883  -7.561  1.00  0.00           H  
ATOM   1791 2HB  ALA A 117      37.752   3.089  -6.164  1.00  0.00           H  
ATOM   1792 3HB  ALA A 117      39.523   3.084  -6.331  1.00  0.00           H  
ATOM   1793  N   ALA A 118      40.804   1.310  -8.282  1.00  0.00           N  
ATOM   1794  CA  ALA A 118      41.944   1.219  -9.186  1.00  0.00           C  
ATOM   1795  C   ALA A 118      41.728   0.138 -10.238  1.00  0.00           C  
ATOM   1796  O   ALA A 118      42.095   0.308 -11.401  1.00  0.00           O  
ATOM   1797  CB  ALA A 118      43.220   0.948  -8.403  1.00  0.00           C  
ATOM   1798  H   ALA A 118      40.931   1.080  -7.307  1.00  0.00           H  
ATOM   1799  HA  ALA A 118      42.043   2.173  -9.703  1.00  0.00           H  
ATOM   1800 1HB  ALA A 118      44.063   0.883  -9.092  1.00  0.00           H  
ATOM   1801 2HB  ALA A 118      43.392   1.759  -7.695  1.00  0.00           H  
ATOM   1802 3HB  ALA A 118      43.122   0.009  -7.861  1.00  0.00           H  
ATOM   1803  N   ALA A 119      41.128  -0.972  -9.810  1.00  0.00           N  
ATOM   1804  CA  ALA A 119      40.818  -2.080 -10.700  1.00  0.00           C  
ATOM   1805  C   ALA A 119      39.832  -1.660 -11.782  1.00  0.00           C  
ATOM   1806  O   ALA A 119      39.877  -2.163 -12.905  1.00  0.00           O  
ATOM   1807  CB  ALA A 119      40.265  -3.256  -9.907  1.00  0.00           C  
ATOM   1808  H   ALA A 119      40.878  -1.051  -8.835  1.00  0.00           H  
ATOM   1809  HA  ALA A 119      41.741  -2.388 -11.191  1.00  0.00           H  
ATOM   1810 1HB  ALA A 119      40.040  -4.078 -10.586  1.00  0.00           H  
ATOM   1811 2HB  ALA A 119      41.005  -3.581  -9.176  1.00  0.00           H  
ATOM   1812 3HB  ALA A 119      39.356  -2.951  -9.392  1.00  0.00           H  
ATOM   1813  N   ILE A 120      38.944  -0.736 -11.434  1.00  0.00           N  
ATOM   1814  CA  ILE A 120      37.896  -0.290 -12.344  1.00  0.00           C  
ATOM   1815  C   ILE A 120      38.439   0.532 -13.511  1.00  0.00           C  
ATOM   1816  O   ILE A 120      37.908   0.479 -14.620  1.00  0.00           O  
ATOM   1817  CB  ILE A 120      36.845   0.541 -11.586  1.00  0.00           C  
ATOM   1818  CG1 ILE A 120      36.079  -0.341 -10.597  1.00  0.00           C  
ATOM   1819  CG2 ILE A 120      35.887   1.206 -12.563  1.00  0.00           C  
ATOM   1820  CD1 ILE A 120      35.211   0.434  -9.632  1.00  0.00           C  
ATOM   1821  H   ILE A 120      38.994  -0.328 -10.511  1.00  0.00           H  
ATOM   1822  HA  ILE A 120      37.405  -1.168 -12.763  1.00  0.00           H  
ATOM   1823  HB  ILE A 120      37.344   1.312 -11.000  1.00  0.00           H  
ATOM   1824 1HG1 ILE A 120      35.443  -1.036 -11.145  1.00  0.00           H  
ATOM   1825 2HG1 ILE A 120      36.785  -0.935 -10.016  1.00  0.00           H  
ATOM   1826 1HG2 ILE A 120      35.150   1.788 -12.010  1.00  0.00           H  
ATOM   1827 2HG2 ILE A 120      36.445   1.864 -13.228  1.00  0.00           H  
ATOM   1828 3HG2 ILE A 120      35.378   0.442 -13.151  1.00  0.00           H  
ATOM   1829 1HD1 ILE A 120      34.701  -0.260  -8.963  1.00  0.00           H  
ATOM   1830 2HD1 ILE A 120      35.833   1.112  -9.046  1.00  0.00           H  
ATOM   1831 3HD1 ILE A 120      34.472   1.009 -10.189  1.00  0.00           H  
ATOM   1832  N   THR A 121      39.498   1.292 -13.257  1.00  0.00           N  
ATOM   1833  CA  THR A 121      39.951   2.305 -14.206  1.00  0.00           C  
ATOM   1834  C   THR A 121      41.448   2.217 -14.458  1.00  0.00           C  
ATOM   1835  O   THR A 121      42.192   1.662 -13.649  1.00  0.00           O  
ATOM   1836  CB  THR A 121      39.599   3.720 -13.712  1.00  0.00           C  
ATOM   1837  OG1 THR A 121      40.296   3.989 -12.489  1.00  0.00           O  
ATOM   1838  CG2 THR A 121      38.101   3.845 -13.475  1.00  0.00           C  
ATOM   1839  H   THR A 121      39.998   1.164 -12.389  1.00  0.00           H  
ATOM   1840  HA  THR A 121      39.446   2.138 -15.158  1.00  0.00           H  
ATOM   1841  HB  THR A 121      39.905   4.453 -14.458  1.00  0.00           H  
ATOM   1842  HG1 THR A 121      41.242   3.931 -12.641  1.00  0.00           H  
ATOM   1843 1HG2 THR A 121      37.871   4.852 -13.127  1.00  0.00           H  
ATOM   1844 2HG2 THR A 121      37.569   3.652 -14.406  1.00  0.00           H  
ATOM   1845 3HG2 THR A 121      37.790   3.121 -12.723  1.00  0.00           H  
ATOM   1846  N   ASN A 122      41.879   2.769 -15.586  1.00  0.00           N  
ATOM   1847  CA  ASN A 122      43.290   2.817 -15.937  1.00  0.00           C  
ATOM   1848  C   ASN A 122      43.812   4.245 -15.861  1.00  0.00           C  
ATOM   1849  O   ASN A 122      44.900   4.545 -16.352  1.00  0.00           O  
ATOM   1850  CB  ASN A 122      43.521   2.232 -17.318  1.00  0.00           C  
ATOM   1851  CG  ASN A 122      42.867   3.040 -18.405  1.00  0.00           C  
ATOM   1852  OD1 ASN A 122      41.955   3.832 -18.143  1.00  0.00           O  
ATOM   1853  ND2 ASN A 122      43.316   2.855 -19.620  1.00  0.00           N  
ATOM   1854  H   ASN A 122      41.208   3.170 -16.225  1.00  0.00           H  
ATOM   1855  HA  ASN A 122      43.848   2.224 -15.210  1.00  0.00           H  
ATOM   1856 1HB  ASN A 122      44.592   2.177 -17.516  1.00  0.00           H  
ATOM   1857 2HB  ASN A 122      43.129   1.215 -17.353  1.00  0.00           H  
ATOM   1858 1HD2 ASN A 122      42.919   3.366 -20.383  1.00  0.00           H  
ATOM   1859 2HD2 ASN A 122      44.056   2.204 -19.786  1.00  0.00           H  
ATOM   1860  N   ASP A 123      43.028   5.124 -15.242  1.00  0.00           N  
ATOM   1861  CA  ASP A 123      43.377   6.538 -15.168  1.00  0.00           C  
ATOM   1862  C   ASP A 123      44.565   6.760 -14.239  1.00  0.00           C  
ATOM   1863  O   ASP A 123      44.525   6.390 -13.065  1.00  0.00           O  
ATOM   1864  CB  ASP A 123      42.181   7.362 -14.685  1.00  0.00           C  
ATOM   1865  CG  ASP A 123      41.055   7.429 -15.708  1.00  0.00           C  
ATOM   1866  OD1 ASP A 123      41.297   7.116 -16.850  1.00  0.00           O  
ATOM   1867  OD2 ASP A 123      39.964   7.792 -15.339  1.00  0.00           O  
ATOM   1868  H   ASP A 123      42.171   4.803 -14.814  1.00  0.00           H  
ATOM   1869  HA  ASP A 123      43.654   6.879 -16.166  1.00  0.00           H  
ATOM   1870 1HB  ASP A 123      41.790   6.930 -13.764  1.00  0.00           H  
ATOM   1871 2HB  ASP A 123      42.507   8.378 -14.458  1.00  0.00           H  
ATOM   1872  N   VAL A 124      45.713   7.351 -14.593  1.00  0.00           N  
ATOM   1873  CA  VAL A 124      46.847   7.413 -13.678  1.00  0.00           C  
ATOM   1874  C   VAL A 124      46.654   8.499 -12.624  1.00  0.00           C  
ATOM   1875  O   VAL A 124      47.120   8.369 -11.492  1.00  0.00           O  
ATOM   1876  CB  VAL A 124      48.146   7.686 -14.459  1.00  0.00           C  
ATOM   1877  CG1 VAL A 124      48.403   6.577 -15.469  1.00  0.00           C  
ATOM   1878  CG2 VAL A 124      48.060   9.037 -15.151  1.00  0.00           C  
ATOM   1879  H   VAL A 124      45.792   7.761 -15.513  1.00  0.00           H  
ATOM   1880  HA  VAL A 124      46.937   6.451 -13.173  1.00  0.00           H  
ATOM   1881  HB  VAL A 124      48.985   7.686 -13.762  1.00  0.00           H  
ATOM   1882 1HG1 VAL A 124      49.326   6.786 -16.011  1.00  0.00           H  
ATOM   1883 2HG1 VAL A 124      48.497   5.625 -14.947  1.00  0.00           H  
ATOM   1884 3HG1 VAL A 124      47.573   6.527 -16.173  1.00  0.00           H  
ATOM   1885 1HG2 VAL A 124      48.983   9.224 -15.701  1.00  0.00           H  
ATOM   1886 2HG2 VAL A 124      47.218   9.038 -15.844  1.00  0.00           H  
ATOM   1887 3HG2 VAL A 124      47.918   9.820 -14.406  1.00  0.00           H  
ATOM   1888  N   GLU A 125      45.966   9.555 -13.022  1.00  0.00           N  
ATOM   1889  CA  GLU A 125      45.499  10.599 -12.117  1.00  0.00           C  
ATOM   1890  C   GLU A 125      44.553  10.035 -11.066  1.00  0.00           C  
ATOM   1891  O   GLU A 125      44.618  10.407  -9.894  1.00  0.00           O  
ATOM   1892  CB  GLU A 125      44.800  11.712 -12.901  1.00  0.00           C  
ATOM   1893  CG  GLU A 125      45.719  12.512 -13.812  1.00  0.00           C  
ATOM   1894  CD  GLU A 125      45.991  11.824 -15.121  1.00  0.00           C  
ATOM   1895  OE1 GLU A 125      45.469  10.755 -15.327  1.00  0.00           O  
ATOM   1896  OE2 GLU A 125      46.721  12.368 -15.915  1.00  0.00           O  
ATOM   1897  H   GLU A 125      45.745   9.657 -14.002  1.00  0.00           H  
ATOM   1898  HA  GLU A 125      46.362  11.023 -11.603  1.00  0.00           H  
ATOM   1899 1HB  GLU A 125      44.010  11.281 -13.518  1.00  0.00           H  
ATOM   1900 2HB  GLU A 125      44.330  12.407 -12.206  1.00  0.00           H  
ATOM   1901 1HG  GLU A 125      45.262  13.481 -14.012  1.00  0.00           H  
ATOM   1902 2HG  GLU A 125      46.662  12.687 -13.296  1.00  0.00           H  
ATOM   1903  N   LEU A 126      43.673   9.135 -11.491  1.00  0.00           N  
ATOM   1904  CA  LEU A 126      42.711   8.517 -10.586  1.00  0.00           C  
ATOM   1905  C   LEU A 126      43.412   7.666  -9.535  1.00  0.00           C  
ATOM   1906  O   LEU A 126      43.035   7.675  -8.363  1.00  0.00           O  
ATOM   1907  CB  LEU A 126      41.720   7.652 -11.375  1.00  0.00           C  
ATOM   1908  CG  LEU A 126      40.585   7.026 -10.556  1.00  0.00           C  
ATOM   1909  CD1 LEU A 126      39.382   6.783 -11.458  1.00  0.00           C  
ATOM   1910  CD2 LEU A 126      41.068   5.727  -9.928  1.00  0.00           C  
ATOM   1911  H   LEU A 126      43.670   8.872 -12.466  1.00  0.00           H  
ATOM   1912  HA  LEU A 126      42.159   9.306 -10.077  1.00  0.00           H  
ATOM   1913 1HB  LEU A 126      41.268   8.265 -12.154  1.00  0.00           H  
ATOM   1914 2HB  LEU A 126      42.270   6.842 -11.853  1.00  0.00           H  
ATOM   1915  HG  LEU A 126      40.278   7.717  -9.771  1.00  0.00           H  
ATOM   1916 1HD1 LEU A 126      38.575   6.338 -10.876  1.00  0.00           H  
ATOM   1917 2HD1 LEU A 126      39.045   7.730 -11.879  1.00  0.00           H  
ATOM   1918 3HD1 LEU A 126      39.663   6.106 -12.264  1.00  0.00           H  
ATOM   1919 1HD2 LEU A 126      40.261   5.282  -9.345  1.00  0.00           H  
ATOM   1920 2HD2 LEU A 126      41.374   5.035 -10.712  1.00  0.00           H  
ATOM   1921 3HD2 LEU A 126      41.916   5.933  -9.275  1.00  0.00           H  
ATOM   1922  N   ALA A 127      44.434   6.931  -9.960  1.00  0.00           N  
ATOM   1923  CA  ALA A 127      45.190   6.074  -9.055  1.00  0.00           C  
ATOM   1924  C   ALA A 127      45.925   6.894  -8.004  1.00  0.00           C  
ATOM   1925  O   ALA A 127      45.973   6.520  -6.832  1.00  0.00           O  
ATOM   1926  CB  ALA A 127      46.173   5.214  -9.837  1.00  0.00           C  
ATOM   1927  H   ALA A 127      44.694   6.967 -10.935  1.00  0.00           H  
ATOM   1928  HA  ALA A 127      44.485   5.423  -8.537  1.00  0.00           H  
ATOM   1929 1HB  ALA A 127      46.730   4.580  -9.147  1.00  0.00           H  
ATOM   1930 2HB  ALA A 127      45.627   4.590 -10.544  1.00  0.00           H  
ATOM   1931 3HB  ALA A 127      46.865   5.856 -10.379  1.00  0.00           H  
ATOM   1932  N   VAL A 128      46.498   8.015  -8.429  1.00  0.00           N  
ATOM   1933  CA  VAL A 128      47.232   8.891  -7.524  1.00  0.00           C  
ATOM   1934  C   VAL A 128      46.310   9.495  -6.472  1.00  0.00           C  
ATOM   1935  O   VAL A 128      46.673   9.599  -5.300  1.00  0.00           O  
ATOM   1936  CB  VAL A 128      47.916  10.023  -8.314  1.00  0.00           C  
ATOM   1937  CG1 VAL A 128      48.523  11.044  -7.364  1.00  0.00           C  
ATOM   1938  CG2 VAL A 128      48.979   9.443  -9.234  1.00  0.00           C  
ATOM   1939  H   VAL A 128      46.423   8.267  -9.404  1.00  0.00           H  
ATOM   1940  HA  VAL A 128      48.000   8.303  -7.020  1.00  0.00           H  
ATOM   1941  HB  VAL A 128      47.165  10.544  -8.908  1.00  0.00           H  
ATOM   1942 1HG1 VAL A 128      49.002  11.837  -7.939  1.00  0.00           H  
ATOM   1943 2HG1 VAL A 128      47.739  11.472  -6.740  1.00  0.00           H  
ATOM   1944 3HG1 VAL A 128      49.265  10.557  -6.732  1.00  0.00           H  
ATOM   1945 1HG2 VAL A 128      49.458  10.248  -9.790  1.00  0.00           H  
ATOM   1946 2HG2 VAL A 128      49.727   8.917  -8.640  1.00  0.00           H  
ATOM   1947 3HG2 VAL A 128      48.515   8.746  -9.933  1.00  0.00           H  
ATOM   1948  N   LYS A 129      45.116   9.892  -6.898  1.00  0.00           N  
ATOM   1949  CA  LYS A 129      44.139  10.487  -5.993  1.00  0.00           C  
ATOM   1950  C   LYS A 129      43.681   9.484  -4.941  1.00  0.00           C  
ATOM   1951  O   LYS A 129      43.524   9.827  -3.769  1.00  0.00           O  
ATOM   1952  CB  LYS A 129      42.936  11.015  -6.776  1.00  0.00           C  
ATOM   1953  CG  LYS A 129      41.891  11.721  -5.922  1.00  0.00           C  
ATOM   1954  CD  LYS A 129      40.775  12.299  -6.780  1.00  0.00           C  
ATOM   1955  CE  LYS A 129      39.722  12.992  -5.927  1.00  0.00           C  
ATOM   1956  NZ  LYS A 129      38.624  13.562  -6.753  1.00  0.00           N  
ATOM   1957  H   LYS A 129      44.879   9.779  -7.873  1.00  0.00           H  
ATOM   1958  HA  LYS A 129      44.611  11.322  -5.475  1.00  0.00           H  
ATOM   1959 1HB  LYS A 129      43.276  11.718  -7.537  1.00  0.00           H  
ATOM   1960 2HB  LYS A 129      42.445  10.188  -7.289  1.00  0.00           H  
ATOM   1961 1HG  LYS A 129      41.463  11.014  -5.211  1.00  0.00           H  
ATOM   1962 2HG  LYS A 129      42.363  12.529  -5.363  1.00  0.00           H  
ATOM   1963 1HD  LYS A 129      41.192  13.019  -7.484  1.00  0.00           H  
ATOM   1964 2HD  LYS A 129      40.299  11.497  -7.345  1.00  0.00           H  
ATOM   1965 1HE  LYS A 129      39.298  12.279  -5.222  1.00  0.00           H  
ATOM   1966 2HE  LYS A 129      40.187  13.798  -5.359  1.00  0.00           H  
ATOM   1967 1HZ  LYS A 129      37.948  14.012  -6.152  1.00  0.00           H  
ATOM   1968 2HZ  LYS A 129      39.004  14.240  -7.399  1.00  0.00           H  
ATOM   1969 3HZ  LYS A 129      38.172  12.821  -7.270  1.00  0.00           H  
ATOM   1970  N   ILE A 130      43.468   8.244  -5.367  1.00  0.00           N  
ATOM   1971  CA  ILE A 130      43.027   7.189  -4.462  1.00  0.00           C  
ATOM   1972  C   ILE A 130      44.087   6.887  -3.410  1.00  0.00           C  
ATOM   1973  O   ILE A 130      43.771   6.680  -2.238  1.00  0.00           O  
ATOM   1974  CB  ILE A 130      42.693   5.903  -5.239  1.00  0.00           C  
ATOM   1975  CG1 ILE A 130      41.515   6.142  -6.187  1.00  0.00           C  
ATOM   1976  CG2 ILE A 130      42.385   4.765  -4.278  1.00  0.00           C  
ATOM   1977  CD1 ILE A 130      40.242   6.560  -5.485  1.00  0.00           C  
ATOM   1978  H   ILE A 130      43.615   8.027  -6.342  1.00  0.00           H  
ATOM   1979  HA  ILE A 130      42.126   7.526  -3.951  1.00  0.00           H  
ATOM   1980  HB  ILE A 130      43.544   5.621  -5.859  1.00  0.00           H  
ATOM   1981 1HG1 ILE A 130      41.778   6.917  -6.906  1.00  0.00           H  
ATOM   1982 2HG1 ILE A 130      41.309   5.231  -6.750  1.00  0.00           H  
ATOM   1983 1HG2 ILE A 130      42.150   3.864  -4.844  1.00  0.00           H  
ATOM   1984 2HG2 ILE A 130      43.251   4.580  -3.644  1.00  0.00           H  
ATOM   1985 3HG2 ILE A 130      41.531   5.036  -3.656  1.00  0.00           H  
ATOM   1986 1HD1 ILE A 130      39.453   6.710  -6.222  1.00  0.00           H  
ATOM   1987 2HD1 ILE A 130      39.940   5.780  -4.784  1.00  0.00           H  
ATOM   1988 3HD1 ILE A 130      40.414   7.489  -4.944  1.00  0.00           H  
ATOM   1989  N   VAL A 131      45.345   6.863  -3.836  1.00  0.00           N  
ATOM   1990  CA  VAL A 131      46.455   6.586  -2.931  1.00  0.00           C  
ATOM   1991  C   VAL A 131      46.594   7.679  -1.879  1.00  0.00           C  
ATOM   1992  O   VAL A 131      46.846   7.398  -0.707  1.00  0.00           O  
ATOM   1993  CB  VAL A 131      47.772   6.468  -3.721  1.00  0.00           C  
ATOM   1994  CG1 VAL A 131      48.956   6.368  -2.770  1.00  0.00           C  
ATOM   1995  CG2 VAL A 131      47.716   5.258  -4.642  1.00  0.00           C  
ATOM   1996  H   VAL A 131      45.538   7.041  -4.811  1.00  0.00           H  
ATOM   1997  HA  VAL A 131      46.262   5.638  -2.427  1.00  0.00           H  
ATOM   1998  HB  VAL A 131      47.911   7.371  -4.314  1.00  0.00           H  
ATOM   1999 1HG1 VAL A 131      49.878   6.286  -3.346  1.00  0.00           H  
ATOM   2000 2HG1 VAL A 131      48.997   7.261  -2.146  1.00  0.00           H  
ATOM   2001 3HG1 VAL A 131      48.843   5.487  -2.139  1.00  0.00           H  
ATOM   2002 1HG2 VAL A 131      48.650   5.181  -5.198  1.00  0.00           H  
ATOM   2003 2HG2 VAL A 131      47.571   4.355  -4.048  1.00  0.00           H  
ATOM   2004 3HG2 VAL A 131      46.887   5.371  -5.340  1.00  0.00           H  
ATOM   2005  N   GLU A 132      46.428   8.927  -2.305  1.00  0.00           N  
ATOM   2006  CA  GLU A 132      46.535  10.065  -1.400  1.00  0.00           C  
ATOM   2007  C   GLU A 132      45.434  10.038  -0.348  1.00  0.00           C  
ATOM   2008  O   GLU A 132      45.675  10.329   0.824  1.00  0.00           O  
ATOM   2009  CB  GLU A 132      46.472  11.378  -2.184  1.00  0.00           C  
ATOM   2010  CG  GLU A 132      46.652  12.627  -1.334  1.00  0.00           C  
ATOM   2011  CD  GLU A 132      46.674  13.891  -2.148  1.00  0.00           C  
ATOM   2012  OE1 GLU A 132      46.575  13.804  -3.348  1.00  0.00           O  
ATOM   2013  OE2 GLU A 132      46.790  14.945  -1.568  1.00  0.00           O  
ATOM   2014  H   GLU A 132      46.223   9.091  -3.280  1.00  0.00           H  
ATOM   2015  HA  GLU A 132      47.496  10.010  -0.887  1.00  0.00           H  
ATOM   2016 1HB  GLU A 132      47.247  11.381  -2.951  1.00  0.00           H  
ATOM   2017 2HB  GLU A 132      45.510  11.454  -2.690  1.00  0.00           H  
ATOM   2018 1HG  GLU A 132      45.835  12.686  -0.615  1.00  0.00           H  
ATOM   2019 2HG  GLU A 132      47.584  12.543  -0.776  1.00  0.00           H  
ATOM   2020  N   LEU A 133      44.225   9.687  -0.774  1.00  0.00           N  
ATOM   2021  CA  LEU A 133      43.083   9.621   0.131  1.00  0.00           C  
ATOM   2022  C   LEU A 133      43.276   8.536   1.183  1.00  0.00           C  
ATOM   2023  O   LEU A 133      42.953   8.730   2.355  1.00  0.00           O  
ATOM   2024  CB  LEU A 133      41.796   9.353  -0.659  1.00  0.00           C  
ATOM   2025  CG  LEU A 133      41.318  10.498  -1.561  1.00  0.00           C  
ATOM   2026  CD1 LEU A 133      40.145  10.022  -2.408  1.00  0.00           C  
ATOM   2027  CD2 LEU A 133      40.925  11.691  -0.703  1.00  0.00           C  
ATOM   2028  H   LEU A 133      44.094   9.460  -1.749  1.00  0.00           H  
ATOM   2029  HA  LEU A 133      42.989  10.580   0.640  1.00  0.00           H  
ATOM   2030 1HB  LEU A 133      41.950   8.478  -1.288  1.00  0.00           H  
ATOM   2031 2HB  LEU A 133      40.995   9.131   0.047  1.00  0.00           H  
ATOM   2032  HG  LEU A 133      42.122  10.787  -2.238  1.00  0.00           H  
ATOM   2033 1HD1 LEU A 133      39.806  10.836  -3.049  1.00  0.00           H  
ATOM   2034 2HD1 LEU A 133      40.460   9.181  -3.026  1.00  0.00           H  
ATOM   2035 3HD1 LEU A 133      39.330   9.710  -1.756  1.00  0.00           H  
ATOM   2036 1HD2 LEU A 133      40.586  12.505  -1.344  1.00  0.00           H  
ATOM   2037 2HD2 LEU A 133      40.120  11.403  -0.026  1.00  0.00           H  
ATOM   2038 3HD2 LEU A 133      41.786  12.021  -0.122  1.00  0.00           H  
ATOM   2039  N   VAL A 134      43.805   7.394   0.757  1.00  0.00           N  
ATOM   2040  CA  VAL A 134      44.041   6.276   1.662  1.00  0.00           C  
ATOM   2041  C   VAL A 134      45.085   6.629   2.714  1.00  0.00           C  
ATOM   2042  O   VAL A 134      44.942   6.279   3.886  1.00  0.00           O  
ATOM   2043  CB  VAL A 134      44.510   5.039   0.872  1.00  0.00           C  
ATOM   2044  CG1 VAL A 134      44.938   3.931   1.823  1.00  0.00           C  
ATOM   2045  CG2 VAL A 134      43.397   4.561  -0.048  1.00  0.00           C  
ATOM   2046  H   VAL A 134      44.050   7.299  -0.218  1.00  0.00           H  
ATOM   2047  HA  VAL A 134      43.104   6.035   2.166  1.00  0.00           H  
ATOM   2048  HB  VAL A 134      45.383   5.309   0.278  1.00  0.00           H  
ATOM   2049 1HG1 VAL A 134      45.267   3.065   1.248  1.00  0.00           H  
ATOM   2050 2HG1 VAL A 134      45.759   4.284   2.447  1.00  0.00           H  
ATOM   2051 3HG1 VAL A 134      44.096   3.648   2.454  1.00  0.00           H  
ATOM   2052 1HG2 VAL A 134      43.736   3.687  -0.604  1.00  0.00           H  
ATOM   2053 2HG2 VAL A 134      42.522   4.297   0.546  1.00  0.00           H  
ATOM   2054 3HG2 VAL A 134      43.136   5.356  -0.747  1.00  0.00           H  
ATOM   2055  N   VAL A 135      46.135   7.324   2.288  1.00  0.00           N  
ATOM   2056  CA  VAL A 135      47.205   7.726   3.193  1.00  0.00           C  
ATOM   2057  C   VAL A 135      46.699   8.705   4.245  1.00  0.00           C  
ATOM   2058  O   VAL A 135      47.066   8.617   5.417  1.00  0.00           O  
ATOM   2059  CB  VAL A 135      48.357   8.376   2.403  1.00  0.00           C  
ATOM   2060  CG1 VAL A 135      49.388   8.966   3.353  1.00  0.00           C  
ATOM   2061  CG2 VAL A 135      48.998   7.348   1.483  1.00  0.00           C  
ATOM   2062  H   VAL A 135      46.193   7.580   1.313  1.00  0.00           H  
ATOM   2063  HA  VAL A 135      47.584   6.836   3.697  1.00  0.00           H  
ATOM   2064  HB  VAL A 135      47.959   9.199   1.809  1.00  0.00           H  
ATOM   2065 1HG1 VAL A 135      50.194   9.422   2.778  1.00  0.00           H  
ATOM   2066 2HG1 VAL A 135      48.915   9.725   3.977  1.00  0.00           H  
ATOM   2067 3HG1 VAL A 135      49.794   8.177   3.985  1.00  0.00           H  
ATOM   2068 1HG2 VAL A 135      49.810   7.814   0.927  1.00  0.00           H  
ATOM   2069 2HG2 VAL A 135      49.390   6.523   2.077  1.00  0.00           H  
ATOM   2070 3HG2 VAL A 135      48.251   6.969   0.784  1.00  0.00           H  
ATOM   2071  N   GLU A 136      45.854   9.638   3.819  1.00  0.00           N  
ATOM   2072  CA  GLU A 136      45.295  10.635   4.724  1.00  0.00           C  
ATOM   2073  C   GLU A 136      44.404   9.987   5.776  1.00  0.00           C  
ATOM   2074  O   GLU A 136      44.437  10.362   6.948  1.00  0.00           O  
ATOM   2075  CB  GLU A 136      44.498  11.680   3.940  1.00  0.00           C  
ATOM   2076  CG  GLU A 136      45.346  12.592   3.065  1.00  0.00           C  
ATOM   2077  CD  GLU A 136      46.286  13.455   3.860  1.00  0.00           C  
ATOM   2078  OE1 GLU A 136      45.818  14.276   4.611  1.00  0.00           O  
ATOM   2079  OE2 GLU A 136      47.475  13.293   3.715  1.00  0.00           O  
ATOM   2080  H   GLU A 136      45.593   9.657   2.844  1.00  0.00           H  
ATOM   2081  HA  GLU A 136      46.117  11.136   5.237  1.00  0.00           H  
ATOM   2082 1HB  GLU A 136      43.774  11.178   3.297  1.00  0.00           H  
ATOM   2083 2HB  GLU A 136      43.938  12.307   4.634  1.00  0.00           H  
ATOM   2084 1HG  GLU A 136      45.928  11.980   2.376  1.00  0.00           H  
ATOM   2085 2HG  GLU A 136      44.687  13.228   2.475  1.00  0.00           H  
ATOM   2086  N   THR A 137      43.608   9.012   5.351  1.00  0.00           N  
ATOM   2087  CA  THR A 137      42.706   8.310   6.255  1.00  0.00           C  
ATOM   2088  C   THR A 137      43.481   7.526   7.307  1.00  0.00           C  
ATOM   2089  O   THR A 137      43.105   7.501   8.479  1.00  0.00           O  
ATOM   2090  CB  THR A 137      41.776   7.358   5.481  1.00  0.00           C  
ATOM   2091  OG1 THR A 137      42.562   6.408   4.750  1.00  0.00           O  
ATOM   2092  CG2 THR A 137      40.900   8.138   4.512  1.00  0.00           C  
ATOM   2093  H   THR A 137      43.628   8.750   4.376  1.00  0.00           H  
ATOM   2094  HA  THR A 137      42.090   9.047   6.771  1.00  0.00           H  
ATOM   2095  HB  THR A 137      41.140   6.819   6.183  1.00  0.00           H  
ATOM   2096  HG1 THR A 137      42.588   5.577   5.231  1.00  0.00           H  
ATOM   2097 1HG2 THR A 137      40.249   7.449   3.974  1.00  0.00           H  
ATOM   2098 2HG2 THR A 137      40.293   8.854   5.066  1.00  0.00           H  
ATOM   2099 3HG2 THR A 137      41.530   8.671   3.801  1.00  0.00           H  
ATOM   2100  N   VAL A 138      44.565   6.886   6.882  1.00  0.00           N  
ATOM   2101  CA  VAL A 138      45.395   6.100   7.786  1.00  0.00           C  
ATOM   2102  C   VAL A 138      46.053   6.984   8.838  1.00  0.00           C  
ATOM   2103  O   VAL A 138      46.133   6.616  10.010  1.00  0.00           O  
ATOM   2104  CB  VAL A 138      46.484   5.350   6.996  1.00  0.00           C  
ATOM   2105  CG1 VAL A 138      47.466   4.682   7.945  1.00  0.00           C  
ATOM   2106  CG2 VAL A 138      45.841   4.324   6.075  1.00  0.00           C  
ATOM   2107  H   VAL A 138      44.821   6.946   5.907  1.00  0.00           H  
ATOM   2108  HA  VAL A 138      44.762   5.369   8.290  1.00  0.00           H  
ATOM   2109  HB  VAL A 138      47.049   6.069   6.402  1.00  0.00           H  
ATOM   2110 1HG1 VAL A 138      48.229   4.156   7.370  1.00  0.00           H  
ATOM   2111 2HG1 VAL A 138      47.941   5.438   8.570  1.00  0.00           H  
ATOM   2112 3HG1 VAL A 138      46.935   3.970   8.577  1.00  0.00           H  
ATOM   2113 1HG2 VAL A 138      46.616   3.798   5.519  1.00  0.00           H  
ATOM   2114 2HG2 VAL A 138      45.271   3.609   6.668  1.00  0.00           H  
ATOM   2115 3HG2 VAL A 138      45.173   4.829   5.377  1.00  0.00           H  
ATOM   2116  N   LYS A 139      46.523   8.152   8.413  1.00  0.00           N  
ATOM   2117  CA  LYS A 139      47.175   9.090   9.317  1.00  0.00           C  
ATOM   2118  C   LYS A 139      46.202   9.608  10.369  1.00  0.00           C  
ATOM   2119  O   LYS A 139      46.554   9.743  11.541  1.00  0.00           O  
ATOM   2120  CB  LYS A 139      47.775  10.259   8.534  1.00  0.00           C  
ATOM   2121  CG  LYS A 139      48.990   9.894   7.692  1.00  0.00           C  
ATOM   2122  CD  LYS A 139      49.661  11.135   7.121  1.00  0.00           C  
ATOM   2123  CE  LYS A 139      48.819  11.763   6.020  1.00  0.00           C  
ATOM   2124  NZ  LYS A 139      49.521  12.898   5.363  1.00  0.00           N  
ATOM   2125  H   LYS A 139      46.426   8.396   7.438  1.00  0.00           H  
ATOM   2126  HA  LYS A 139      47.980   8.568   9.835  1.00  0.00           H  
ATOM   2127 1HB  LYS A 139      47.020  10.676   7.868  1.00  0.00           H  
ATOM   2128 2HB  LYS A 139      48.072  11.046   9.226  1.00  0.00           H  
ATOM   2129 1HG  LYS A 139      49.710   9.352   8.307  1.00  0.00           H  
ATOM   2130 2HG  LYS A 139      48.683   9.247   6.870  1.00  0.00           H  
ATOM   2131 1HD  LYS A 139      49.808  11.867   7.917  1.00  0.00           H  
ATOM   2132 2HD  LYS A 139      50.635  10.867   6.713  1.00  0.00           H  
ATOM   2133 1HE  LYS A 139      48.585  11.011   5.268  1.00  0.00           H  
ATOM   2134 2HE  LYS A 139      47.882  12.127   6.441  1.00  0.00           H  
ATOM   2135 1HZ  LYS A 139      48.931  13.287   4.641  1.00  0.00           H  
ATOM   2136 2HZ  LYS A 139      49.726  13.611   6.049  1.00  0.00           H  
ATOM   2137 3HZ  LYS A 139      50.383  12.569   4.952  1.00  0.00           H  
ATOM   2138  N   GLU A 140      44.977   9.897   9.944  1.00  0.00           N  
ATOM   2139  CA  GLU A 140      43.951  10.400  10.848  1.00  0.00           C  
ATOM   2140  C   GLU A 140      43.585   9.361  11.900  1.00  0.00           C  
ATOM   2141  O   GLU A 140      43.398   9.689  13.072  1.00  0.00           O  
ATOM   2142  CB  GLU A 140      42.702  10.807  10.063  1.00  0.00           C  
ATOM   2143  CG  GLU A 140      42.881  12.045   9.195  1.00  0.00           C  
ATOM   2144  CD  GLU A 140      41.658  12.372   8.384  1.00  0.00           C  
ATOM   2145  OE1 GLU A 140      40.732  11.598   8.402  1.00  0.00           O  
ATOM   2146  OE2 GLU A 140      41.650  13.399   7.746  1.00  0.00           O  
ATOM   2147  H   GLU A 140      44.751   9.765   8.969  1.00  0.00           H  
ATOM   2148  HA  GLU A 140      44.343  11.279  11.361  1.00  0.00           H  
ATOM   2149 1HB  GLU A 140      42.396   9.986   9.415  1.00  0.00           H  
ATOM   2150 2HB  GLU A 140      41.883  11.000  10.756  1.00  0.00           H  
ATOM   2151 1HG  GLU A 140      43.115  12.894   9.836  1.00  0.00           H  
ATOM   2152 2HG  GLU A 140      43.724  11.887   8.525  1.00  0.00           H  
ATOM   2153  N   ALA A 141      43.484   8.106  11.475  1.00  0.00           N  
ATOM   2154  CA  ALA A 141      43.141   7.016  12.379  1.00  0.00           C  
ATOM   2155  C   ALA A 141      44.223   6.811  13.431  1.00  0.00           C  
ATOM   2156  O   ALA A 141      43.927   6.577  14.603  1.00  0.00           O  
ATOM   2157  CB  ALA A 141      42.914   5.731  11.596  1.00  0.00           C  
ATOM   2158  H   ALA A 141      43.649   7.902  10.500  1.00  0.00           H  
ATOM   2159  HA  ALA A 141      42.219   7.282  12.896  1.00  0.00           H  
ATOM   2160 1HB  ALA A 141      42.658   4.926  12.285  1.00  0.00           H  
ATOM   2161 2HB  ALA A 141      42.098   5.875  10.888  1.00  0.00           H  
ATOM   2162 3HB  ALA A 141      43.822   5.470  11.055  1.00  0.00           H  
ATOM   2163  N   MET A 142      45.479   6.900  13.006  1.00  0.00           N  
ATOM   2164  CA  MET A 142      46.609   6.724  13.910  1.00  0.00           C  
ATOM   2165  C   MET A 142      46.553   7.720  15.061  1.00  0.00           C  
ATOM   2166  O   MET A 142      47.021   7.436  16.164  1.00  0.00           O  
ATOM   2167  CB  MET A 142      47.924   6.866  13.145  1.00  0.00           C  
ATOM   2168  CG  MET A 142      49.171   6.718  14.005  1.00  0.00           C  
ATOM   2169  SD  MET A 142      49.631   8.254  14.832  1.00  0.00           S  
ATOM   2170  CE  MET A 142      50.217   9.223  13.445  1.00  0.00           C  
ATOM   2171  H   MET A 142      45.656   7.095  12.031  1.00  0.00           H  
ATOM   2172  HA  MET A 142      46.558   5.723  14.337  1.00  0.00           H  
ATOM   2173 1HB  MET A 142      47.970   6.114  12.359  1.00  0.00           H  
ATOM   2174 2HB  MET A 142      47.962   7.845  12.666  1.00  0.00           H  
ATOM   2175 1HG  MET A 142      49.002   5.956  14.764  1.00  0.00           H  
ATOM   2176 2HG  MET A 142      50.007   6.399  13.382  1.00  0.00           H  
ATOM   2177 1HE  MET A 142      50.538  10.204  13.796  1.00  0.00           H  
ATOM   2178 2HE  MET A 142      51.058   8.712  12.973  1.00  0.00           H  
ATOM   2179 3HE  MET A 142      49.412   9.343  12.719  1.00  0.00           H  
ATOM   2180  N   LYS A 143      45.998   8.869  14.838  1.00  0.00           N  
ATOM   2181  CA  LYS A 143      46.113   9.806  15.924  1.00  0.00           C  
ATOM   2182  C   LYS A 143      45.464   9.261  17.167  1.00  0.00           C  
ATOM   2183  O   LYS A 143      45.657   9.789  18.262  1.00  0.00           O  
ATOM   2184  CB  LYS A 143      45.487  11.149  15.545  1.00  0.00           C  
ATOM   2185  CG  LYS A 143      46.250  11.919  14.475  1.00  0.00           C  
ATOM   2186  CD  LYS A 143      45.562  13.236  14.146  1.00  0.00           C  
ATOM   2187  CE  LYS A 143      46.325  14.008  13.080  1.00  0.00           C  
ATOM   2188  NZ  LYS A 143      45.646  15.283  12.723  1.00  0.00           N  
ATOM   2189  H   LYS A 143      45.538   9.030  13.953  1.00  0.00           H  
ATOM   2190  HA  LYS A 143      47.171   9.962  16.136  1.00  0.00           H  
ATOM   2191 1HB  LYS A 143      44.472  10.988  15.182  1.00  0.00           H  
ATOM   2192 2HB  LYS A 143      45.422  11.783  16.430  1.00  0.00           H  
ATOM   2193 1HG  LYS A 143      47.262  12.125  14.827  1.00  0.00           H  
ATOM   2194 2HG  LYS A 143      46.315  11.316  13.570  1.00  0.00           H  
ATOM   2195 1HD  LYS A 143      44.552  13.039  13.787  1.00  0.00           H  
ATOM   2196 2HD  LYS A 143      45.496  13.847  15.046  1.00  0.00           H  
ATOM   2197 1HE  LYS A 143      47.327  14.234  13.442  1.00  0.00           H  
ATOM   2198 2HE  LYS A 143      46.417  13.396  12.183  1.00  0.00           H  
ATOM   2199 1HZ  LYS A 143      46.182  15.764  12.014  1.00  0.00           H  
ATOM   2200 2HZ  LYS A 143      44.721  15.084  12.368  1.00  0.00           H  
ATOM   2201 3HZ  LYS A 143      45.573  15.867  13.543  1.00  0.00           H  
ATOM   2202  N   ASP A 144      44.696   8.208  17.007  1.00  0.00           N  
ATOM   2203  CA  ASP A 144      44.149   7.532  18.160  1.00  0.00           C  
ATOM   2204  C   ASP A 144      44.306   6.013  18.013  1.00  0.00           C  
ATOM   2205  O   ASP A 144      43.342   5.305  17.723  1.00  0.00           O  
ATOM   2206  CB  ASP A 144      42.674   7.898  18.343  1.00  0.00           C  
ATOM   2207  CG  ASP A 144      42.080   7.340  19.629  1.00  0.00           C  
ATOM   2208  OD1 ASP A 144      42.832   7.034  20.524  1.00  0.00           O  
ATOM   2209  OD2 ASP A 144      40.880   7.225  19.704  1.00  0.00           O  
ATOM   2210  H   ASP A 144      44.496   7.882  16.072  1.00  0.00           H  
ATOM   2211  HA  ASP A 144      44.700   7.855  19.044  1.00  0.00           H  
ATOM   2212 1HB  ASP A 144      42.566   8.983  18.350  1.00  0.00           H  
ATOM   2213 2HB  ASP A 144      42.098   7.518  17.499  1.00  0.00           H  
ATOM   2214  N   ALA A 145      45.523   5.503  18.212  1.00  0.00           N  
ATOM   2215  CA  ALA A 145      45.796   4.091  17.926  1.00  0.00           C  
ATOM   2216  C   ALA A 145      46.997   3.549  18.707  1.00  0.00           C  
ATOM   2217  O   ALA A 145      47.902   4.299  19.072  1.00  0.00           O  
ATOM   2218  CB  ALA A 145      46.018   3.898  16.433  1.00  0.00           C  
ATOM   2219  H   ALA A 145      46.256   6.102  18.563  1.00  0.00           H  
ATOM   2220  HA  ALA A 145      44.926   3.509  18.232  1.00  0.00           H  
ATOM   2221 1HB  ALA A 145      46.207   2.845  16.226  1.00  0.00           H  
ATOM   2222 2HB  ALA A 145      45.131   4.221  15.888  1.00  0.00           H  
ATOM   2223 3HB  ALA A 145      46.875   4.489  16.114  1.00  0.00           H  
ATOM   2224  N   THR A 146      46.982   2.239  18.951  1.00  0.00           N  
ATOM   2225  CA  THR A 146      48.093   1.522  19.581  1.00  0.00           C  
ATOM   2226  C   THR A 146      49.382   1.555  18.755  1.00  0.00           C  
ATOM   2227  O   THR A 146      49.346   1.732  17.537  1.00  0.00           O  
ATOM   2228  CB  THR A 146      47.704   0.056  19.850  1.00  0.00           C  
ATOM   2229  OG1 THR A 146      46.575   0.013  20.733  1.00  0.00           O  
ATOM   2230  CG2 THR A 146      48.866  -0.696  20.482  1.00  0.00           C  
ATOM   2231  H   THR A 146      46.168   1.700  18.693  1.00  0.00           H  
ATOM   2232  HA  THR A 146      48.315   1.999  20.536  1.00  0.00           H  
ATOM   2233  HB  THR A 146      47.434  -0.426  18.912  1.00  0.00           H  
ATOM   2234  HG1 THR A 146      45.772   0.177  20.232  1.00  0.00           H  
ATOM   2235 1HG2 THR A 146      48.573  -1.730  20.665  1.00  0.00           H  
ATOM   2236 2HG2 THR A 146      49.722  -0.674  19.808  1.00  0.00           H  
ATOM   2237 3HG2 THR A 146      49.135  -0.223  21.426  1.00  0.00           H  
ATOM   2238  N   VAL A 147      50.787   1.396  19.211  1.00  0.00           N  
ATOM   2239  CA  VAL A 147      51.941   1.431  18.315  1.00  0.00           C  
ATOM   2240  C   VAL A 147      51.812   0.349  17.225  1.00  0.00           C  
ATOM   2241  O   VAL A 147      52.109   0.594  16.056  1.00  0.00           O  
ATOM   2242  CB  VAL A 147      53.242   1.215  19.111  1.00  0.00           C  
ATOM   2243  CG1 VAL A 147      53.427   2.320  20.140  1.00  0.00           C  
ATOM   2244  CG2 VAL A 147      53.217  -0.150  19.783  1.00  0.00           C  
ATOM   2245  H   VAL A 147      50.972   1.255  20.194  1.00  0.00           H  
ATOM   2246  HA  VAL A 147      51.980   2.412  17.840  1.00  0.00           H  
ATOM   2247  HB  VAL A 147      54.089   1.268  18.427  1.00  0.00           H  
ATOM   2248 1HG1 VAL A 147      54.351   2.151  20.693  1.00  0.00           H  
ATOM   2249 2HG1 VAL A 147      53.478   3.283  19.634  1.00  0.00           H  
ATOM   2250 3HG1 VAL A 147      52.585   2.317  20.832  1.00  0.00           H  
ATOM   2251 1HG2 VAL A 147      54.140  -0.296  20.343  1.00  0.00           H  
ATOM   2252 2HG2 VAL A 147      52.366  -0.205  20.463  1.00  0.00           H  
ATOM   2253 3HG2 VAL A 147      53.126  -0.927  19.025  1.00  0.00           H  
ATOM   2254  N   GLU A 148      51.367  -0.821  17.658  1.00  0.00           N  
ATOM   2255  CA  GLU A 148      51.118  -2.003  16.842  1.00  0.00           C  
ATOM   2256  C   GLU A 148      50.050  -1.732  15.790  1.00  0.00           C  
ATOM   2257  O   GLU A 148      50.220  -2.069  14.618  1.00  0.00           O  
ATOM   2258  CB  GLU A 148      50.693  -3.179  17.724  1.00  0.00           C  
ATOM   2259  CG  GLU A 148      51.804  -3.745  18.596  1.00  0.00           C  
ATOM   2260  CD  GLU A 148      51.328  -4.837  19.514  1.00  0.00           C  
ATOM   2261  OE1 GLU A 148      50.146  -5.076  19.559  1.00  0.00           O  
ATOM   2262  OE2 GLU A 148      52.149  -5.433  20.170  1.00  0.00           O  
ATOM   2263  H   GLU A 148      51.172  -0.940  18.642  1.00  0.00           H  
ATOM   2264  HA  GLU A 148      52.042  -2.269  16.327  1.00  0.00           H  
ATOM   2265 1HB  GLU A 148      49.879  -2.868  18.378  1.00  0.00           H  
ATOM   2266 2HB  GLU A 148      50.316  -3.987  17.096  1.00  0.00           H  
ATOM   2267 1HG  GLU A 148      52.589  -4.142  17.954  1.00  0.00           H  
ATOM   2268 2HG  GLU A 148      52.231  -2.938  19.190  1.00  0.00           H  
ATOM   2269  N   GLU A 149      48.950  -1.122  16.215  1.00  0.00           N  
ATOM   2270  CA  GLU A 149      47.851  -0.804  15.310  1.00  0.00           C  
ATOM   2271  C   GLU A 149      48.280   0.211  14.259  1.00  0.00           C  
ATOM   2272  O   GLU A 149      47.922   0.094  13.087  1.00  0.00           O  
ATOM   2273  CB  GLU A 149      46.653  -0.265  16.094  1.00  0.00           C  
ATOM   2274  CG  GLU A 149      45.951  -1.300  16.962  1.00  0.00           C  
ATOM   2275  CD  GLU A 149      44.826  -0.720  17.772  1.00  0.00           C  
ATOM   2276  OE1 GLU A 149      44.932   0.414  18.174  1.00  0.00           O  
ATOM   2277  OE2 GLU A 149      43.858  -1.411  17.988  1.00  0.00           O  
ATOM   2278  H   GLU A 149      48.872  -0.872  17.190  1.00  0.00           H  
ATOM   2279  HA  GLU A 149      47.550  -1.718  14.797  1.00  0.00           H  
ATOM   2280 1HB  GLU A 149      46.978   0.549  16.742  1.00  0.00           H  
ATOM   2281 2HB  GLU A 149      45.917   0.143  15.400  1.00  0.00           H  
ATOM   2282 1HG  GLU A 149      45.554  -2.087  16.321  1.00  0.00           H  
ATOM   2283 2HG  GLU A 149      46.681  -1.750  17.633  1.00  0.00           H  
ATOM   2284  N   ARG A 150      49.049   1.207  14.684  1.00  0.00           N  
ATOM   2285  CA  ARG A 150      49.528   2.245  13.779  1.00  0.00           C  
ATOM   2286  C   ARG A 150      50.467   1.669  12.728  1.00  0.00           C  
ATOM   2287  O   ARG A 150      50.406   2.041  11.556  1.00  0.00           O  
ATOM   2288  CB  ARG A 150      50.248   3.339  14.553  1.00  0.00           C  
ATOM   2289  CG  ARG A 150      50.777   4.482  13.701  1.00  0.00           C  
ATOM   2290  CD  ARG A 150      49.677   5.227  13.036  1.00  0.00           C  
ATOM   2291  NE  ARG A 150      50.175   6.348  12.256  1.00  0.00           N  
ATOM   2292  CZ  ARG A 150      49.430   7.078  11.403  1.00  0.00           C  
ATOM   2293  NH1 ARG A 150      48.158   6.793  11.232  1.00  0.00           N  
ATOM   2294  NH2 ARG A 150      49.977   8.081  10.739  1.00  0.00           N  
ATOM   2295  H   ARG A 150      49.309   1.246  15.659  1.00  0.00           H  
ATOM   2296  HA  ARG A 150      48.669   2.686  13.272  1.00  0.00           H  
ATOM   2297 1HB  ARG A 150      49.573   3.765  15.293  1.00  0.00           H  
ATOM   2298 2HB  ARG A 150      51.094   2.909  15.089  1.00  0.00           H  
ATOM   2299 1HG  ARG A 150      51.331   5.179  14.330  1.00  0.00           H  
ATOM   2300 2HG  ARG A 150      51.438   4.086  12.929  1.00  0.00           H  
ATOM   2301 1HD  ARG A 150      49.138   4.558  12.366  1.00  0.00           H  
ATOM   2302 2HD  ARG A 150      48.992   5.614  13.790  1.00  0.00           H  
ATOM   2303  HE  ARG A 150      51.149   6.598  12.361  1.00  0.00           H  
ATOM   2304 1HH1 ARG A 150      47.739   6.026  11.741  1.00  0.00           H  
ATOM   2305 2HH1 ARG A 150      47.599   7.340  10.593  1.00  0.00           H  
ATOM   2306 1HH2 ARG A 150      50.955   8.300  10.870  1.00  0.00           H  
ATOM   2307 2HH2 ARG A 150      49.419   8.627  10.100  1.00  0.00           H  
ATOM   2308  N   THR A 151      51.336   0.759  13.153  1.00  0.00           N  
ATOM   2309  CA  THR A 151      52.291   0.129  12.248  1.00  0.00           C  
ATOM   2310  C   THR A 151      51.580  -0.713  11.197  1.00  0.00           C  
ATOM   2311  O   THR A 151      51.957  -0.709  10.025  1.00  0.00           O  
ATOM   2312  CB  THR A 151      53.293  -0.748  13.021  1.00  0.00           C  
ATOM   2313  OG1 THR A 151      54.033   0.066  13.941  1.00  0.00           O  
ATOM   2314  CG2 THR A 151      54.258  -1.428  12.062  1.00  0.00           C  
ATOM   2315  H   THR A 151      51.336   0.496  14.128  1.00  0.00           H  
ATOM   2316  HA  THR A 151      52.847   0.912  11.732  1.00  0.00           H  
ATOM   2317  HB  THR A 151      52.752  -1.508  13.584  1.00  0.00           H  
ATOM   2318  HG1 THR A 151      53.503   0.224  14.726  1.00  0.00           H  
ATOM   2319 1HG2 THR A 151      54.958  -2.044  12.626  1.00  0.00           H  
ATOM   2320 2HG2 THR A 151      53.699  -2.056  11.369  1.00  0.00           H  
ATOM   2321 3HG2 THR A 151      54.808  -0.673  11.503  1.00  0.00           H  
ATOM   2322  N   LYS A 152      50.549  -1.435  11.622  1.00  0.00           N  
ATOM   2323  CA  LYS A 152      49.783  -2.284  10.717  1.00  0.00           C  
ATOM   2324  C   LYS A 152      49.057  -1.454   9.666  1.00  0.00           C  
ATOM   2325  O   LYS A 152      49.004  -1.827   8.494  1.00  0.00           O  
ATOM   2326  CB  LYS A 152      48.781  -3.135  11.499  1.00  0.00           C  
ATOM   2327  CG  LYS A 152      49.413  -4.234  12.344  1.00  0.00           C  
ATOM   2328  CD  LYS A 152      48.358  -5.021  13.105  1.00  0.00           C  
ATOM   2329  CE  LYS A 152      48.989  -6.113  13.957  1.00  0.00           C  
ATOM   2330  NZ  LYS A 152      47.971  -6.867  14.738  1.00  0.00           N  
ATOM   2331  H   LYS A 152      50.289  -1.395  12.597  1.00  0.00           H  
ATOM   2332  HA  LYS A 152      50.474  -2.949  10.198  1.00  0.00           H  
ATOM   2333 1HB  LYS A 152      48.201  -2.494  12.164  1.00  0.00           H  
ATOM   2334 2HB  LYS A 152      48.084  -3.605  10.806  1.00  0.00           H  
ATOM   2335 1HG  LYS A 152      49.968  -4.915  11.698  1.00  0.00           H  
ATOM   2336 2HG  LYS A 152      50.108  -3.791  13.056  1.00  0.00           H  
ATOM   2337 1HD  LYS A 152      47.796  -4.346  13.752  1.00  0.00           H  
ATOM   2338 2HD  LYS A 152      47.666  -5.480  12.399  1.00  0.00           H  
ATOM   2339 1HE  LYS A 152      49.526  -6.810  13.316  1.00  0.00           H  
ATOM   2340 2HE  LYS A 152      49.702  -5.667  14.650  1.00  0.00           H  
ATOM   2341 1HZ  LYS A 152      48.429  -7.580  15.289  1.00  0.00           H  
ATOM   2342 2HZ  LYS A 152      47.478  -6.233  15.351  1.00  0.00           H  
ATOM   2343 3HZ  LYS A 152      47.314  -7.302  14.105  1.00  0.00           H  
ATOM   2344  N   ILE A 153      48.498  -0.327  10.091  1.00  0.00           N  
ATOM   2345  CA  ILE A 153      47.775   0.558   9.186  1.00  0.00           C  
ATOM   2346  C   ILE A 153      48.704   1.151   8.135  1.00  0.00           C  
ATOM   2347  O   ILE A 153      48.342   1.259   6.963  1.00  0.00           O  
ATOM   2348  CB  ILE A 153      47.087   1.695   9.963  1.00  0.00           C  
ATOM   2349  CG1 ILE A 153      45.960   1.138  10.838  1.00  0.00           C  
ATOM   2350  CG2 ILE A 153      46.550   2.746   9.004  1.00  0.00           C  
ATOM   2351  CD1 ILE A 153      45.409   2.135  11.832  1.00  0.00           C  
ATOM   2352  H   ILE A 153      48.576  -0.077  11.066  1.00  0.00           H  
ATOM   2353  HA  ILE A 153      47.009  -0.022   8.674  1.00  0.00           H  
ATOM   2354  HB  ILE A 153      47.805   2.163  10.636  1.00  0.00           H  
ATOM   2355 1HG1 ILE A 153      45.141   0.800  10.204  1.00  0.00           H  
ATOM   2356 2HG1 ILE A 153      46.323   0.271  11.391  1.00  0.00           H  
ATOM   2357 1HG2 ILE A 153      46.066   3.542   9.570  1.00  0.00           H  
ATOM   2358 2HG2 ILE A 153      47.373   3.162   8.424  1.00  0.00           H  
ATOM   2359 3HG2 ILE A 153      45.826   2.288   8.330  1.00  0.00           H  
ATOM   2360 1HD1 ILE A 153      44.615   1.667  12.414  1.00  0.00           H  
ATOM   2361 2HD1 ILE A 153      46.206   2.461  12.500  1.00  0.00           H  
ATOM   2362 3HD1 ILE A 153      45.007   2.995  11.299  1.00  0.00           H  
ATOM   2363  N   VAL A 154      49.903   1.534   8.560  1.00  0.00           N  
ATOM   2364  CA  VAL A 154      50.887   2.116   7.655  1.00  0.00           C  
ATOM   2365  C   VAL A 154      51.333   1.108   6.604  1.00  0.00           C  
ATOM   2366  O   VAL A 154      51.495   1.449   5.432  1.00  0.00           O  
ATOM   2367  CB  VAL A 154      52.115   2.607   8.445  1.00  0.00           C  
ATOM   2368  CG1 VAL A 154      53.221   3.040   7.494  1.00  0.00           C  
ATOM   2369  CG2 VAL A 154      51.715   3.750   9.365  1.00  0.00           C  
ATOM   2370  H   VAL A 154      50.139   1.419   9.535  1.00  0.00           H  
ATOM   2371  HA  VAL A 154      50.431   2.969   7.150  1.00  0.00           H  
ATOM   2372  HB  VAL A 154      52.507   1.781   9.039  1.00  0.00           H  
ATOM   2373 1HG1 VAL A 154      54.081   3.384   8.069  1.00  0.00           H  
ATOM   2374 2HG1 VAL A 154      53.516   2.197   6.871  1.00  0.00           H  
ATOM   2375 3HG1 VAL A 154      52.861   3.852   6.862  1.00  0.00           H  
ATOM   2376 1HG2 VAL A 154      52.588   4.092   9.920  1.00  0.00           H  
ATOM   2377 2HG2 VAL A 154      51.318   4.574   8.771  1.00  0.00           H  
ATOM   2378 3HG2 VAL A 154      50.953   3.406  10.063  1.00  0.00           H  
ATOM   2379  N   LYS A 155      51.531  -0.135   7.029  1.00  0.00           N  
ATOM   2380  CA  LYS A 155      51.958  -1.195   6.124  1.00  0.00           C  
ATOM   2381  C   LYS A 155      50.895  -1.484   5.072  1.00  0.00           C  
ATOM   2382  O   LYS A 155      51.209  -1.694   3.900  1.00  0.00           O  
ATOM   2383  CB  LYS A 155      52.283  -2.468   6.907  1.00  0.00           C  
ATOM   2384  CG  LYS A 155      52.809  -3.614   6.053  1.00  0.00           C  
ATOM   2385  CD  LYS A 155      53.196  -4.810   6.910  1.00  0.00           C  
ATOM   2386  CE  LYS A 155      53.708  -5.961   6.057  1.00  0.00           C  
ATOM   2387  NZ  LYS A 155      54.091  -7.138   6.884  1.00  0.00           N  
ATOM   2388  H   LYS A 155      51.382  -0.351   8.004  1.00  0.00           H  
ATOM   2389  HA  LYS A 155      52.859  -0.865   5.605  1.00  0.00           H  
ATOM   2390 1HB  LYS A 155      53.032  -2.247   7.667  1.00  0.00           H  
ATOM   2391 2HB  LYS A 155      51.388  -2.818   7.421  1.00  0.00           H  
ATOM   2392 1HG  LYS A 155      52.040  -3.922   5.342  1.00  0.00           H  
ATOM   2393 2HG  LYS A 155      53.683  -3.281   5.494  1.00  0.00           H  
ATOM   2394 1HD  LYS A 155      53.976  -4.515   7.614  1.00  0.00           H  
ATOM   2395 2HD  LYS A 155      52.329  -5.148   7.477  1.00  0.00           H  
ATOM   2396 1HE  LYS A 155      52.935  -6.264   5.353  1.00  0.00           H  
ATOM   2397 2HE  LYS A 155      54.579  -5.634   5.489  1.00  0.00           H  
ATOM   2398 1HZ  LYS A 155      54.425  -7.878   6.282  1.00  0.00           H  
ATOM   2399 2HZ  LYS A 155      54.822  -6.874   7.529  1.00  0.00           H  
ATOM   2400 3HZ  LYS A 155      53.287  -7.463   7.401  1.00  0.00           H  
ATOM   2401  N   LEU A 156      49.637  -1.493   5.498  1.00  0.00           N  
ATOM   2402  CA  LEU A 156      48.524  -1.756   4.593  1.00  0.00           C  
ATOM   2403  C   LEU A 156      48.398  -0.662   3.541  1.00  0.00           C  
ATOM   2404  O   LEU A 156      48.142  -0.941   2.369  1.00  0.00           O  
ATOM   2405  CB  LEU A 156      47.214  -1.867   5.383  1.00  0.00           C  
ATOM   2406  CG  LEU A 156      47.084  -3.101   6.285  1.00  0.00           C  
ATOM   2407  CD1 LEU A 156      45.824  -2.981   7.132  1.00  0.00           C  
ATOM   2408  CD2 LEU A 156      47.048  -4.357   5.427  1.00  0.00           C  
ATOM   2409  H   LEU A 156      49.447  -1.313   6.473  1.00  0.00           H  
ATOM   2410  HA  LEU A 156      48.708  -2.702   4.084  1.00  0.00           H  
ATOM   2411 1HB  LEU A 156      47.111  -0.985   6.012  1.00  0.00           H  
ATOM   2412 2HB  LEU A 156      46.383  -1.883   4.677  1.00  0.00           H  
ATOM   2413  HG  LEU A 156      47.937  -3.148   6.962  1.00  0.00           H  
ATOM   2414 1HD1 LEU A 156      45.731  -3.857   7.773  1.00  0.00           H  
ATOM   2415 2HD1 LEU A 156      45.885  -2.085   7.750  1.00  0.00           H  
ATOM   2416 3HD1 LEU A 156      44.953  -2.915   6.480  1.00  0.00           H  
ATOM   2417 1HD2 LEU A 156      46.956  -5.234   6.068  1.00  0.00           H  
ATOM   2418 2HD2 LEU A 156      46.194  -4.311   4.750  1.00  0.00           H  
ATOM   2419 3HD2 LEU A 156      47.968  -4.427   4.846  1.00  0.00           H  
ATOM   2420  N   ALA A 157      48.579   0.584   3.967  1.00  0.00           N  
ATOM   2421  CA  ALA A 157      48.486   1.724   3.062  1.00  0.00           C  
ATOM   2422  C   ALA A 157      49.587   1.683   2.010  1.00  0.00           C  
ATOM   2423  O   ALA A 157      49.350   1.977   0.838  1.00  0.00           O  
ATOM   2424  CB  ALA A 157      48.550   3.028   3.844  1.00  0.00           C  
ATOM   2425  H   ALA A 157      48.786   0.745   4.942  1.00  0.00           H  
ATOM   2426  HA  ALA A 157      47.528   1.669   2.545  1.00  0.00           H  
ATOM   2427 1HB  ALA A 157      48.480   3.869   3.154  1.00  0.00           H  
ATOM   2428 2HB  ALA A 157      47.722   3.069   4.552  1.00  0.00           H  
ATOM   2429 3HB  ALA A 157      49.493   3.081   4.385  1.00  0.00           H  
ATOM   2430  N   ALA A 158      50.791   1.317   2.436  1.00  0.00           N  
ATOM   2431  CA  ALA A 158      51.932   1.238   1.531  1.00  0.00           C  
ATOM   2432  C   ALA A 158      51.726   0.155   0.479  1.00  0.00           C  
ATOM   2433  O   ALA A 158      52.052   0.344  -0.693  1.00  0.00           O  
ATOM   2434  CB  ALA A 158      53.212   0.980   2.313  1.00  0.00           C  
ATOM   2435  H   ALA A 158      50.919   1.088   3.411  1.00  0.00           H  
ATOM   2436  HA  ALA A 158      52.021   2.194   1.014  1.00  0.00           H  
ATOM   2437 1HB  ALA A 158      54.054   0.923   1.623  1.00  0.00           H  
ATOM   2438 2HB  ALA A 158      53.376   1.792   3.021  1.00  0.00           H  
ATOM   2439 3HB  ALA A 158      53.123   0.039   2.855  1.00  0.00           H  
ATOM   2440  N   GLU A 159      51.183  -0.980   0.905  1.00  0.00           N  
ATOM   2441  CA  GLU A 159      50.933  -2.096   0.000  1.00  0.00           C  
ATOM   2442  C   GLU A 159      49.894  -1.730  -1.052  1.00  0.00           C  
ATOM   2443  O   GLU A 159      50.032  -2.081  -2.224  1.00  0.00           O  
ATOM   2444  CB  GLU A 159      50.468  -3.325   0.784  1.00  0.00           C  
ATOM   2445  CG  GLU A 159      51.544  -3.961   1.652  1.00  0.00           C  
ATOM   2446  CD  GLU A 159      51.033  -5.120   2.462  1.00  0.00           C  
ATOM   2447  OE1 GLU A 159      49.849  -5.358   2.443  1.00  0.00           O  
ATOM   2448  OE2 GLU A 159      51.828  -5.769   3.101  1.00  0.00           O  
ATOM   2449  H   GLU A 159      50.937  -1.072   1.880  1.00  0.00           H  
ATOM   2450  HA  GLU A 159      51.864  -2.341  -0.513  1.00  0.00           H  
ATOM   2451 1HB  GLU A 159      49.635  -3.050   1.432  1.00  0.00           H  
ATOM   2452 2HB  GLU A 159      50.106  -4.084   0.090  1.00  0.00           H  
ATOM   2453 1HG  GLU A 159      52.354  -4.310   1.012  1.00  0.00           H  
ATOM   2454 2HG  GLU A 159      51.948  -3.205   2.324  1.00  0.00           H  
ATOM   2455  N   THR A 160      48.853  -1.022  -0.626  1.00  0.00           N  
ATOM   2456  CA  THR A 160      47.788  -0.607  -1.531  1.00  0.00           C  
ATOM   2457  C   THR A 160      48.306   0.365  -2.583  1.00  0.00           C  
ATOM   2458  O   THR A 160      47.938   0.281  -3.755  1.00  0.00           O  
ATOM   2459  CB  THR A 160      46.624   0.040  -0.758  1.00  0.00           C  
ATOM   2460  OG1 THR A 160      46.071  -0.910   0.162  1.00  0.00           O  
ATOM   2461  CG2 THR A 160      45.538   0.503  -1.717  1.00  0.00           C  
ATOM   2462  H   THR A 160      48.799  -0.765   0.349  1.00  0.00           H  
ATOM   2463  HA  THR A 160      47.409  -1.490  -2.047  1.00  0.00           H  
ATOM   2464  HB  THR A 160      46.993   0.897  -0.195  1.00  0.00           H  
ATOM   2465  HG1 THR A 160      46.623  -0.954   0.947  1.00  0.00           H  
ATOM   2466 1HG2 THR A 160      44.724   0.958  -1.153  1.00  0.00           H  
ATOM   2467 2HG2 THR A 160      45.953   1.234  -2.410  1.00  0.00           H  
ATOM   2468 3HG2 THR A 160      45.158  -0.351  -2.276  1.00  0.00           H  
ATOM   2469  N   ALA A 161      49.162   1.288  -2.157  1.00  0.00           N  
ATOM   2470  CA  ALA A 161      49.732   2.279  -3.062  1.00  0.00           C  
ATOM   2471  C   ALA A 161      50.616   1.620  -4.114  1.00  0.00           C  
ATOM   2472  O   ALA A 161      50.589   1.996  -5.286  1.00  0.00           O  
ATOM   2473  CB  ALA A 161      50.524   3.317  -2.280  1.00  0.00           C  
ATOM   2474  H   ALA A 161      49.424   1.303  -1.182  1.00  0.00           H  
ATOM   2475  HA  ALA A 161      48.912   2.777  -3.579  1.00  0.00           H  
ATOM   2476 1HB  ALA A 161      50.943   4.050  -2.970  1.00  0.00           H  
ATOM   2477 2HB  ALA A 161      49.865   3.820  -1.572  1.00  0.00           H  
ATOM   2478 3HB  ALA A 161      51.331   2.826  -1.738  1.00  0.00           H  
ATOM   2479  N   VAL A 162      51.399   0.635  -3.688  1.00  0.00           N  
ATOM   2480  CA  VAL A 162      52.293  -0.078  -4.593  1.00  0.00           C  
ATOM   2481  C   VAL A 162      51.509  -0.853  -5.645  1.00  0.00           C  
ATOM   2482  O   VAL A 162      51.886  -0.883  -6.817  1.00  0.00           O  
ATOM   2483  CB  VAL A 162      53.188  -1.052  -3.803  1.00  0.00           C  
ATOM   2484  CG1 VAL A 162      53.986  -1.931  -4.753  1.00  0.00           C  
ATOM   2485  CG2 VAL A 162      54.114  -0.272  -2.883  1.00  0.00           C  
ATOM   2486  H   VAL A 162      51.374   0.374  -2.713  1.00  0.00           H  
ATOM   2487  HA  VAL A 162      52.929   0.651  -5.097  1.00  0.00           H  
ATOM   2488  HB  VAL A 162      52.555  -1.711  -3.209  1.00  0.00           H  
ATOM   2489 1HG1 VAL A 162      54.613  -2.614  -4.178  1.00  0.00           H  
ATOM   2490 2HG1 VAL A 162      53.303  -2.507  -5.377  1.00  0.00           H  
ATOM   2491 3HG1 VAL A 162      54.617  -1.306  -5.385  1.00  0.00           H  
ATOM   2492 1HG2 VAL A 162      54.743  -0.967  -2.327  1.00  0.00           H  
ATOM   2493 2HG2 VAL A 162      54.743   0.392  -3.476  1.00  0.00           H  
ATOM   2494 3HG2 VAL A 162      53.521   0.318  -2.184  1.00  0.00           H  
ATOM   2495  N   GLU A 163      50.417  -1.479  -5.219  1.00  0.00           N  
ATOM   2496  CA  GLU A 163      49.578  -2.255  -6.124  1.00  0.00           C  
ATOM   2497  C   GLU A 163      48.930  -1.364  -7.176  1.00  0.00           C  
ATOM   2498  O   GLU A 163      48.844  -1.732  -8.348  1.00  0.00           O  
ATOM   2499  CB  GLU A 163      48.498  -3.003  -5.340  1.00  0.00           C  
ATOM   2500  CG  GLU A 163      47.614  -3.905  -6.190  1.00  0.00           C  
ATOM   2501  CD  GLU A 163      46.625  -4.691  -5.376  1.00  0.00           C  
ATOM   2502  OE1 GLU A 163      46.921  -4.991  -4.244  1.00  0.00           O  
ATOM   2503  OE2 GLU A 163      45.571  -4.991  -5.886  1.00  0.00           O  
ATOM   2504  H   GLU A 163      50.162  -1.415  -4.244  1.00  0.00           H  
ATOM   2505  HA  GLU A 163      50.205  -2.985  -6.637  1.00  0.00           H  
ATOM   2506 1HB  GLU A 163      48.966  -3.620  -4.573  1.00  0.00           H  
ATOM   2507 2HB  GLU A 163      47.853  -2.285  -4.833  1.00  0.00           H  
ATOM   2508 1HG  GLU A 163      47.071  -3.291  -6.908  1.00  0.00           H  
ATOM   2509 2HG  GLU A 163      48.247  -4.594  -6.748  1.00  0.00           H  
ATOM   2510  N   ILE A 164      48.475  -0.190  -6.751  1.00  0.00           N  
ATOM   2511  CA  ILE A 164      47.834   0.757  -7.655  1.00  0.00           C  
ATOM   2512  C   ILE A 164      48.813   1.263  -8.707  1.00  0.00           C  
ATOM   2513  O   ILE A 164      48.462   1.403  -9.879  1.00  0.00           O  
ATOM   2514  CB  ILE A 164      47.252   1.951  -6.877  1.00  0.00           C  
ATOM   2515  CG1 ILE A 164      46.081   1.499  -6.001  1.00  0.00           C  
ATOM   2516  CG2 ILE A 164      46.812   3.047  -7.835  1.00  0.00           C  
ATOM   2517  CD1 ILE A 164      45.624   2.541  -5.006  1.00  0.00           C  
ATOM   2518  H   ILE A 164      48.576   0.053  -5.776  1.00  0.00           H  
ATOM   2519  HA  ILE A 164      47.018   0.248  -8.166  1.00  0.00           H  
ATOM   2520  HB  ILE A 164      48.011   2.352  -6.205  1.00  0.00           H  
ATOM   2521 1HG1 ILE A 164      45.234   1.236  -6.634  1.00  0.00           H  
ATOM   2522 2HG1 ILE A 164      46.365   0.603  -5.448  1.00  0.00           H  
ATOM   2523 1HG2 ILE A 164      46.403   3.883  -7.269  1.00  0.00           H  
ATOM   2524 2HG2 ILE A 164      47.668   3.387  -8.417  1.00  0.00           H  
ATOM   2525 3HG2 ILE A 164      46.049   2.657  -8.508  1.00  0.00           H  
ATOM   2526 1HD1 ILE A 164      44.792   2.147  -4.423  1.00  0.00           H  
ATOM   2527 2HD1 ILE A 164      46.448   2.794  -4.339  1.00  0.00           H  
ATOM   2528 3HD1 ILE A 164      45.301   3.435  -5.539  1.00  0.00           H  
ATOM   2529  N   ALA A 165      50.042   1.536  -8.282  1.00  0.00           N  
ATOM   2530  CA  ALA A 165      51.074   2.027  -9.186  1.00  0.00           C  
ATOM   2531  C   ALA A 165      51.427   0.984 -10.238  1.00  0.00           C  
ATOM   2532  O   ALA A 165      51.618   1.310 -11.410  1.00  0.00           O  
ATOM   2533  CB  ALA A 165      52.315   2.430  -8.403  1.00  0.00           C  
ATOM   2534  H   ALA A 165      50.267   1.400  -7.307  1.00  0.00           H  
ATOM   2535  HA  ALA A 165      50.683   2.903  -9.703  1.00  0.00           H  
ATOM   2536 1HB  ALA A 165      53.077   2.795  -9.092  1.00  0.00           H  
ATOM   2537 2HB  ALA A 165      52.059   3.218  -7.695  1.00  0.00           H  
ATOM   2538 3HB  ALA A 165      52.700   1.567  -7.862  1.00  0.00           H  
ATOM   2539  N   GLU A 166      51.512  -0.272  -9.813  1.00  0.00           N  
ATOM   2540  CA  GLU A 166      51.843  -1.367 -10.717  1.00  0.00           C  
ATOM   2541  C   GLU A 166      50.758  -1.559 -11.769  1.00  0.00           C  
ATOM   2542  O   GLU A 166      51.051  -1.797 -12.941  1.00  0.00           O  
ATOM   2543  CB  GLU A 166      52.042  -2.666  -9.932  1.00  0.00           C  
ATOM   2544  CG  GLU A 166      53.291  -2.690  -9.063  1.00  0.00           C  
ATOM   2545  CD  GLU A 166      53.416  -3.950  -8.253  1.00  0.00           C  
ATOM   2546  OE1 GLU A 166      52.501  -4.739  -8.272  1.00  0.00           O  
ATOM   2547  OE2 GLU A 166      54.427  -4.124  -7.614  1.00  0.00           O  
ATOM   2548  H   GLU A 166      51.343  -0.474  -8.838  1.00  0.00           H  
ATOM   2549  HA  GLU A 166      52.774  -1.123 -11.230  1.00  0.00           H  
ATOM   2550 1HB  GLU A 166      51.181  -2.835  -9.285  1.00  0.00           H  
ATOM   2551 2HB  GLU A 166      52.100  -3.505 -10.625  1.00  0.00           H  
ATOM   2552 1HG  GLU A 166      54.168  -2.596  -9.704  1.00  0.00           H  
ATOM   2553 2HG  GLU A 166      53.272  -1.833  -8.392  1.00  0.00           H  
ATOM   2554  N   ARG A 167      49.503  -1.454 -11.344  1.00  0.00           N  
ATOM   2555  CA  ARG A 167      48.372  -1.616 -12.248  1.00  0.00           C  
ATOM   2556  C   ARG A 167      48.345  -0.515 -13.300  1.00  0.00           C  
ATOM   2557  O   ARG A 167      48.066  -0.769 -14.472  1.00  0.00           O  
ATOM   2558  CB  ARG A 167      47.062  -1.606 -11.473  1.00  0.00           C  
ATOM   2559  CG  ARG A 167      46.816  -2.837 -10.617  1.00  0.00           C  
ATOM   2560  CD  ARG A 167      45.509  -2.767  -9.915  1.00  0.00           C  
ATOM   2561  NE  ARG A 167      45.305  -3.903  -9.031  1.00  0.00           N  
ATOM   2562  CZ  ARG A 167      44.828  -5.101  -9.423  1.00  0.00           C  
ATOM   2563  NH1 ARG A 167      44.511  -5.302 -10.682  1.00  0.00           N  
ATOM   2564  NH2 ARG A 167      44.679  -6.073  -8.540  1.00  0.00           N  
ATOM   2565  H   ARG A 167      49.329  -1.257 -10.369  1.00  0.00           H  
ATOM   2566  HA  ARG A 167      48.469  -2.577 -12.754  1.00  0.00           H  
ATOM   2567 1HB  ARG A 167      47.035  -0.737 -10.817  1.00  0.00           H  
ATOM   2568 2HB  ARG A 167      46.228  -1.516 -12.170  1.00  0.00           H  
ATOM   2569 1HG  ARG A 167      46.819  -3.726 -11.248  1.00  0.00           H  
ATOM   2570 2HG  ARG A 167      47.604  -2.922  -9.867  1.00  0.00           H  
ATOM   2571 1HD  ARG A 167      45.466  -1.857  -9.317  1.00  0.00           H  
ATOM   2572 2HD  ARG A 167      44.703  -2.756 -10.649  1.00  0.00           H  
ATOM   2573  HE  ARG A 167      45.538  -3.786  -8.054  1.00  0.00           H  
ATOM   2574 1HH1 ARG A 167      44.625  -4.559 -11.357  1.00  0.00           H  
ATOM   2575 2HH1 ARG A 167      44.154  -6.200 -10.976  1.00  0.00           H  
ATOM   2576 1HH2 ARG A 167      44.923  -5.918  -7.571  1.00  0.00           H  
ATOM   2577 2HH2 ARG A 167      44.322  -6.970  -8.833  1.00  0.00           H  
ATOM   2578  N   ALA A 168      48.637   0.710 -12.875  1.00  0.00           N  
ATOM   2579  CA  ALA A 168      48.647   1.853 -13.779  1.00  0.00           C  
ATOM   2580  C   ALA A 168      49.740   1.714 -14.831  1.00  0.00           C  
ATOM   2581  O   ALA A 168      49.531   2.028 -16.003  1.00  0.00           O  
ATOM   2582  CB  ALA A 168      48.827   3.146 -12.996  1.00  0.00           C  
ATOM   2583  H   ALA A 168      48.858   0.853 -11.900  1.00  0.00           H  
ATOM   2584  HA  ALA A 168      47.688   1.884 -14.296  1.00  0.00           H  
ATOM   2585 1HB  ALA A 168      48.832   3.990 -13.685  1.00  0.00           H  
ATOM   2586 2HB  ALA A 168      48.006   3.260 -12.288  1.00  0.00           H  
ATOM   2587 3HB  ALA A 168      49.771   3.114 -12.455  1.00  0.00           H  
ATOM   2588  N   SER A 169      50.907   1.241 -14.406  1.00  0.00           N  
ATOM   2589  CA  SER A 169      52.035   1.059 -15.310  1.00  0.00           C  
ATOM   2590  C   SER A 169      51.675   0.128 -16.461  1.00  0.00           C  
ATOM   2591  O   SER A 169      51.956   0.424 -17.622  1.00  0.00           O  
ATOM   2592  CB  SER A 169      53.226   0.505 -14.553  1.00  0.00           C  
ATOM   2593  OG  SER A 169      54.320   0.313 -15.407  1.00  0.00           O  
ATOM   2594  H   SER A 169      51.015   1.001 -13.431  1.00  0.00           H  
ATOM   2595  HA  SER A 169      52.305   2.030 -15.727  1.00  0.00           H  
ATOM   2596 1HB  SER A 169      53.501   1.193 -13.754  1.00  0.00           H  
ATOM   2597 2HB  SER A 169      52.953  -0.442 -14.089  1.00  0.00           H  
ATOM   2598  HG  SER A 169      54.897  -0.311 -14.962  1.00  0.00           H  
ATOM   2599  N   LYS A 170      51.052  -0.998 -16.132  1.00  0.00           N  
ATOM   2600  CA  LYS A 170      50.651  -1.974 -17.138  1.00  0.00           C  
ATOM   2601  C   LYS A 170      49.727  -1.349 -18.175  1.00  0.00           C  
ATOM   2602  O   LYS A 170      49.666  -1.800 -19.319  1.00  0.00           O  
ATOM   2603  CB  LYS A 170      49.967  -3.173 -16.479  1.00  0.00           C  
ATOM   2604  CG  LYS A 170      50.900  -4.060 -15.665  1.00  0.00           C  
ATOM   2605  CD  LYS A 170      50.145  -5.219 -15.031  1.00  0.00           C  
ATOM   2606  CE  LYS A 170      51.075  -6.105 -14.215  1.00  0.00           C  
ATOM   2607  NZ  LYS A 170      50.345  -7.222 -13.557  1.00  0.00           N  
ATOM   2608  H   LYS A 170      50.851  -1.183 -15.160  1.00  0.00           H  
ATOM   2609  HA  LYS A 170      51.545  -2.324 -17.656  1.00  0.00           H  
ATOM   2610 1HB  LYS A 170      49.177  -2.821 -15.815  1.00  0.00           H  
ATOM   2611 2HB  LYS A 170      49.500  -3.792 -17.245  1.00  0.00           H  
ATOM   2612 1HG  LYS A 170      51.681  -4.458 -16.314  1.00  0.00           H  
ATOM   2613 2HG  LYS A 170      51.370  -3.470 -14.879  1.00  0.00           H  
ATOM   2614 1HD  LYS A 170      49.362  -4.830 -14.378  1.00  0.00           H  
ATOM   2615 2HD  LYS A 170      49.679  -5.820 -15.811  1.00  0.00           H  
ATOM   2616 1HE  LYS A 170      51.843  -6.522 -14.865  1.00  0.00           H  
ATOM   2617 2HE  LYS A 170      51.566  -5.508 -13.447  1.00  0.00           H  
ATOM   2618 1HZ  LYS A 170      50.995  -7.785 -13.027  1.00  0.00           H  
ATOM   2619 2HZ  LYS A 170      49.641  -6.846 -12.937  1.00  0.00           H  
ATOM   2620 3HZ  LYS A 170      49.901  -7.795 -14.261  1.00  0.00           H  
ATOM   2621  N   HIS A 171      49.015  -0.314 -17.766  1.00  0.00           N  
ATOM   2622  CA  HIS A 171      48.081   0.330 -18.681  1.00  0.00           C  
ATOM   2623  C   HIS A 171      48.571   1.640 -19.255  1.00  0.00           C  
ATOM   2624  O   HIS A 171      48.130   2.065 -20.323  1.00  0.00           O  
ATOM   2625  CB  HIS A 171      46.742   0.573 -17.976  1.00  0.00           C  
ATOM   2626  CG  HIS A 171      46.039  -0.686 -17.572  1.00  0.00           C  
ATOM   2627  ND1 HIS A 171      46.377  -1.395 -16.438  1.00  0.00           N  
ATOM   2628  CD2 HIS A 171      45.018  -1.361 -18.149  1.00  0.00           C  
ATOM   2629  CE1 HIS A 171      45.592  -2.454 -16.336  1.00  0.00           C  
ATOM   2630  NE2 HIS A 171      44.760  -2.456 -17.361  1.00  0.00           N  
ATOM   2631  H   HIS A 171      49.129   0.018 -16.819  1.00  0.00           H  
ATOM   2632  HA  HIS A 171      47.900  -0.323 -19.535  1.00  0.00           H  
ATOM   2633 1HB  HIS A 171      46.906   1.175 -17.082  1.00  0.00           H  
ATOM   2634 2HB  HIS A 171      46.082   1.136 -18.634  1.00  0.00           H  
ATOM   2635  HD1 HIS A 171      47.047  -1.123 -15.748  1.00  0.00           H  
ATOM   2636  HD2 HIS A 171      44.430  -1.187 -19.051  1.00  0.00           H  
ATOM   2637  HE1 HIS A 171      45.700  -3.146 -15.501  1.00  0.00           H  
ATOM   2638  N   GLU A 172      49.483   2.293 -18.560  1.00  0.00           N  
ATOM   2639  CA  GLU A 172      49.990   3.563 -19.046  1.00  0.00           C  
ATOM   2640  C   GLU A 172      51.073   3.309 -20.086  1.00  0.00           C  
ATOM   2641  O   GLU A 172      52.076   2.653 -19.804  1.00  0.00           O  
ATOM   2642  CB  GLU A 172      50.543   4.405 -17.894  1.00  0.00           C  
ATOM   2643  CG  GLU A 172      51.076   5.768 -18.311  1.00  0.00           C  
ATOM   2644  CD  GLU A 172      49.995   6.699 -18.786  1.00  0.00           C  
ATOM   2645  OE1 GLU A 172      49.014   6.841 -18.096  1.00  0.00           O  
ATOM   2646  OE2 GLU A 172      50.149   7.268 -19.841  1.00  0.00           O  
ATOM   2647  H   GLU A 172      49.818   1.897 -17.693  1.00  0.00           H  
ATOM   2648  HA  GLU A 172      49.169   4.107 -19.514  1.00  0.00           H  
ATOM   2649 1HB  GLU A 172      49.761   4.564 -17.151  1.00  0.00           H  
ATOM   2650 2HB  GLU A 172      51.354   3.864 -17.405  1.00  0.00           H  
ATOM   2651 1HG  GLU A 172      51.584   6.224 -17.461  1.00  0.00           H  
ATOM   2652 2HG  GLU A 172      51.808   5.633 -19.107  1.00  0.00           H  
ATOM   2653  N   LYS A 173      50.864   3.833 -21.289  1.00  0.00           N  
ATOM   2654  CA  LYS A 173      51.821   3.664 -22.375  1.00  0.00           C  
ATOM   2655  C   LYS A 173      52.769   4.849 -22.472  1.00  0.00           C  
ATOM   2656  O   LYS A 173      53.714   4.838 -23.261  1.00  0.00           O  
ATOM   2657  CB  LYS A 173      51.091   3.468 -23.705  1.00  0.00           C  
ATOM   2658  CG  LYS A 173      50.180   2.248 -23.748  1.00  0.00           C  
ATOM   2659  CD  LYS A 173      50.973   0.959 -23.596  1.00  0.00           C  
ATOM   2660  CE  LYS A 173      50.078  -0.263 -23.734  1.00  0.00           C  
ATOM   2661  NZ  LYS A 173      50.834  -1.531 -23.548  1.00  0.00           N  
ATOM   2662  H   LYS A 173      50.020   4.362 -21.455  1.00  0.00           H  
ATOM   2663  HA  LYS A 173      52.421   2.776 -22.173  1.00  0.00           H  
ATOM   2664 1HB  LYS A 173      50.483   4.347 -23.920  1.00  0.00           H  
ATOM   2665 2HB  LYS A 173      51.820   3.369 -24.509  1.00  0.00           H  
ATOM   2666 1HG  LYS A 173      49.448   2.312 -22.941  1.00  0.00           H  
ATOM   2667 2HG  LYS A 173      49.646   2.227 -24.697  1.00  0.00           H  
ATOM   2668 1HD  LYS A 173      51.750   0.918 -24.361  1.00  0.00           H  
ATOM   2669 2HD  LYS A 173      51.451   0.939 -22.617  1.00  0.00           H  
ATOM   2670 1HE  LYS A 173      49.283  -0.216 -22.991  1.00  0.00           H  
ATOM   2671 2HE  LYS A 173      49.620  -0.269 -24.723  1.00  0.00           H  
ATOM   2672 1HZ  LYS A 173      50.206  -2.316 -23.647  1.00  0.00           H  
ATOM   2673 2HZ  LYS A 173      51.563  -1.594 -24.245  1.00  0.00           H  
ATOM   2674 3HZ  LYS A 173      51.247  -1.545 -22.627  1.00  0.00           H  
ATOM   2675  N   ASP A 174      52.516   5.874 -21.667  1.00  0.00           N  
ATOM   2676  CA  ASP A 174      53.382   7.044 -21.650  1.00  0.00           C  
ATOM   2677  C   ASP A 174      54.425   6.861 -20.558  1.00  0.00           C  
ATOM   2678  O   ASP A 174      54.135   7.035 -19.374  1.00  0.00           O  
ATOM   2679  CB  ASP A 174      52.579   8.325 -21.410  1.00  0.00           C  
ATOM   2680  CG  ASP A 174      53.441   9.580 -21.446  1.00  0.00           C  
ATOM   2681  OD1 ASP A 174      54.640   9.452 -21.515  1.00  0.00           O  
ATOM   2682  OD2 ASP A 174      52.891  10.655 -21.403  1.00  0.00           O  
ATOM   2683  H   ASP A 174      51.710   5.836 -21.060  1.00  0.00           H  
ATOM   2684  HA  ASP A 174      53.879   7.121 -22.617  1.00  0.00           H  
ATOM   2685 1HB  ASP A 174      51.801   8.414 -22.168  1.00  0.00           H  
ATOM   2686 2HB  ASP A 174      52.085   8.268 -20.439  1.00  0.00           H  
ATOM   2687  N   PRO A 175      55.501   6.584 -20.498  1.00  0.00           N  
ATOM   2688  CA  PRO A 175      56.608   6.364 -19.583  1.00  0.00           C  
ATOM   2689  C   PRO A 175      56.743   7.502 -18.576  1.00  0.00           C  
ATOM   2690  O   PRO A 175      57.011   7.272 -17.397  1.00  0.00           O  
ATOM   2691  CB  PRO A 175      57.816   6.296 -20.523  1.00  0.00           C  
ATOM   2692  CG  PRO A 175      57.264   5.730 -21.787  1.00  0.00           C  
ATOM   2693  CD  PRO A 175      55.919   6.391 -21.937  1.00  0.00           C  
ATOM   2694  HA  PRO A 175      56.461   5.407 -19.060  1.00  0.00           H  
ATOM   2695 1HB  PRO A 175      58.245   7.300 -20.657  1.00  0.00           H  
ATOM   2696 2HB  PRO A 175      58.602   5.666 -20.081  1.00  0.00           H  
ATOM   2697 1HG  PRO A 175      57.939   5.948 -22.627  1.00  0.00           H  
ATOM   2698 2HG  PRO A 175      57.192   4.635 -21.713  1.00  0.00           H  
ATOM   2699 1HD  PRO A 175      56.039   7.354 -22.455  1.00  0.00           H  
ATOM   2700 2HD  PRO A 175      55.246   5.728 -22.501  1.00  0.00           H  
ATOM   2701  N   GLU A 176      56.554   8.718 -19.058  1.00  0.00           N  
ATOM   2702  CA  GLU A 176      56.683   9.920 -18.242  1.00  0.00           C  
ATOM   2703  C   GLU A 176      55.583   9.992 -17.190  1.00  0.00           C  
ATOM   2704  O   GLU A 176      55.848  10.260 -16.018  1.00  0.00           O  
ATOM   2705  CB  GLU A 176      56.642  11.170 -19.123  1.00  0.00           C  
ATOM   2706  CG  GLU A 176      57.864  11.354 -20.012  1.00  0.00           C  
ATOM   2707  CD  GLU A 176      57.752  12.544 -20.923  1.00  0.00           C  
ATOM   2708  OE1 GLU A 176      56.707  13.149 -20.952  1.00  0.00           O  
ATOM   2709  OE2 GLU A 176      58.712  12.849 -21.591  1.00  0.00           O  
ATOM   2710  H   GLU A 176      56.310   8.829 -20.032  1.00  0.00           H  
ATOM   2711  HA  GLU A 176      57.644   9.887 -17.727  1.00  0.00           H  
ATOM   2712 1HB  GLU A 176      55.763  11.133 -19.767  1.00  0.00           H  
ATOM   2713 2HB  GLU A 176      56.549  12.056 -18.495  1.00  0.00           H  
ATOM   2714 1HG  GLU A 176      58.744  11.476 -19.381  1.00  0.00           H  
ATOM   2715 2HG  GLU A 176      58.003  10.455 -20.611  1.00  0.00           H  
ATOM   2716  N   LYS A 177      54.348   9.751 -17.615  1.00  0.00           N  
ATOM   2717  CA  LYS A 177      53.205   9.789 -16.710  1.00  0.00           C  
ATOM   2718  C   LYS A 177      53.299   8.691 -15.659  1.00  0.00           C  
ATOM   2719  O   LYS A 177      52.994   8.912 -14.487  1.00  0.00           O  
ATOM   2720  CB  LYS A 177      51.897   9.658 -17.492  1.00  0.00           C  
ATOM   2721  CG  LYS A 177      51.539  10.879 -18.329  1.00  0.00           C  
ATOM   2722  CD  LYS A 177      50.192  10.703 -19.014  1.00  0.00           C  
ATOM   2723  CE  LYS A 177      49.776  11.968 -19.751  1.00  0.00           C  
ATOM   2724  NZ  LYS A 177      50.683  12.273 -20.891  1.00  0.00           N  
ATOM   2725  H   LYS A 177      54.196   9.536 -18.590  1.00  0.00           H  
ATOM   2726  HA  LYS A 177      53.206  10.748 -16.191  1.00  0.00           H  
ATOM   2727 1HB  LYS A 177      51.958   8.799 -18.162  1.00  0.00           H  
ATOM   2728 2HB  LYS A 177      51.076   9.474 -16.799  1.00  0.00           H  
ATOM   2729 1HG  LYS A 177      51.499  11.760 -17.688  1.00  0.00           H  
ATOM   2730 2HG  LYS A 177      52.305  11.038 -19.087  1.00  0.00           H  
ATOM   2731 1HD  LYS A 177      50.251   9.880 -19.728  1.00  0.00           H  
ATOM   2732 2HD  LYS A 177      49.434  10.462 -18.270  1.00  0.00           H  
ATOM   2733 1HE  LYS A 177      48.762  11.851 -20.130  1.00  0.00           H  
ATOM   2734 2HE  LYS A 177      49.787  12.811 -19.060  1.00  0.00           H  
ATOM   2735 1HZ  LYS A 177      50.374  13.117 -21.351  1.00  0.00           H  
ATOM   2736 2HZ  LYS A 177      51.625  12.402 -20.547  1.00  0.00           H  
ATOM   2737 3HZ  LYS A 177      50.667  11.506 -21.548  1.00  0.00           H  
ATOM   2738  N   LYS A 178      53.723   7.506 -16.084  1.00  0.00           N  
ATOM   2739  CA  LYS A 178      53.857   6.370 -15.179  1.00  0.00           C  
ATOM   2740  C   LYS A 178      54.929   6.628 -14.128  1.00  0.00           C  
ATOM   2741  O   LYS A 178      54.757   6.293 -12.956  1.00  0.00           O  
ATOM   2742  CB  LYS A 178      54.183   5.097 -15.961  1.00  0.00           C  
ATOM   2743  CG  LYS A 178      53.594   3.825 -15.366  1.00  0.00           C  
ATOM   2744  CD  LYS A 178      54.141   3.563 -13.970  1.00  0.00           C  
ATOM   2745  CE  LYS A 178      53.187   4.068 -12.898  1.00  0.00           C  
ATOM   2746  NZ  LYS A 178      51.830   3.471 -13.034  1.00  0.00           N  
ATOM   2747  H   LYS A 178      53.959   7.389 -17.059  1.00  0.00           H  
ATOM   2748  HA  LYS A 178      52.908   6.227 -14.660  1.00  0.00           H  
ATOM   2749 1HB  LYS A 178      53.811   5.191 -16.982  1.00  0.00           H  
ATOM   2750 2HB  LYS A 178      55.264   4.971 -16.017  1.00  0.00           H  
ATOM   2751 1HG  LYS A 178      52.509   3.917 -15.310  1.00  0.00           H  
ATOM   2752 2HG  LYS A 178      53.837   2.977 -16.006  1.00  0.00           H  
ATOM   2753 1HD  LYS A 178      54.294   2.492 -13.834  1.00  0.00           H  
ATOM   2754 2HD  LYS A 178      55.101   4.067 -13.855  1.00  0.00           H  
ATOM   2755 1HE  LYS A 178      53.582   3.819 -11.914  1.00  0.00           H  
ATOM   2756 2HE  LYS A 178      53.101   5.152 -12.968  1.00  0.00           H  
ATOM   2757 1HZ  LYS A 178      51.229   3.831 -12.307  1.00  0.00           H  
ATOM   2758 2HZ  LYS A 178      51.446   3.711 -13.938  1.00  0.00           H  
ATOM   2759 3HZ  LYS A 178      51.894   2.467 -12.952  1.00  0.00           H  
ATOM   2760  N   SER A 179      56.037   7.226 -14.553  1.00  0.00           N  
ATOM   2761  CA  SER A 179      57.139   7.530 -13.648  1.00  0.00           C  
ATOM   2762  C   SER A 179      56.723   8.550 -12.597  1.00  0.00           C  
ATOM   2763  O   SER A 179      57.080   8.429 -11.425  1.00  0.00           O  
ATOM   2764  CB  SER A 179      58.328   8.053 -14.430  1.00  0.00           C  
ATOM   2765  OG  SER A 179      58.855   7.060 -15.267  1.00  0.00           O  
ATOM   2766  H   SER A 179      56.118   7.476 -15.528  1.00  0.00           H  
ATOM   2767  HA  SER A 179      57.431   6.611 -13.137  1.00  0.00           H  
ATOM   2768 1HB  SER A 179      58.021   8.911 -15.028  1.00  0.00           H  
ATOM   2769 2HB  SER A 179      59.097   8.395 -13.738  1.00  0.00           H  
ATOM   2770  HG  SER A 179      59.364   7.522 -15.937  1.00  0.00           H  
ATOM   2771  N   GLU A 180      55.966   9.555 -13.022  1.00  0.00           N  
ATOM   2772  CA  GLU A 180      55.499  10.599 -12.117  1.00  0.00           C  
ATOM   2773  C   GLU A 180      54.553  10.035 -11.066  1.00  0.00           C  
ATOM   2774  O   GLU A 180      54.618  10.407  -9.894  1.00  0.00           O  
ATOM   2775  CB  GLU A 180      54.800  11.712 -12.901  1.00  0.00           C  
ATOM   2776  CG  GLU A 180      55.729  12.549 -13.769  1.00  0.00           C  
ATOM   2777  CD  GLU A 180      54.998  13.584 -14.578  1.00  0.00           C  
ATOM   2778  OE1 GLU A 180      53.791  13.581 -14.560  1.00  0.00           O  
ATOM   2779  OE2 GLU A 180      55.649  14.378 -15.216  1.00  0.00           O  
ATOM   2780  H   GLU A 180      55.707   9.598 -13.997  1.00  0.00           H  
ATOM   2781  HA  GLU A 180      56.362  11.023 -11.603  1.00  0.00           H  
ATOM   2782 1HB  GLU A 180      54.038  11.277 -13.549  1.00  0.00           H  
ATOM   2783 2HB  GLU A 180      54.294  12.383 -12.207  1.00  0.00           H  
ATOM   2784 1HG  GLU A 180      56.453  13.051 -13.128  1.00  0.00           H  
ATOM   2785 2HG  GLU A 180      56.275  11.888 -14.440  1.00  0.00           H  
ATOM   2786  N   LEU A 181      53.673   9.135 -11.491  1.00  0.00           N  
ATOM   2787  CA  LEU A 181      52.711   8.517 -10.586  1.00  0.00           C  
ATOM   2788  C   LEU A 181      53.412   7.666  -9.535  1.00  0.00           C  
ATOM   2789  O   LEU A 181      53.035   7.675  -8.363  1.00  0.00           O  
ATOM   2790  CB  LEU A 181      51.720   7.652 -11.375  1.00  0.00           C  
ATOM   2791  CG  LEU A 181      50.585   7.026 -10.556  1.00  0.00           C  
ATOM   2792  CD1 LEU A 181      49.382   6.783 -11.458  1.00  0.00           C  
ATOM   2793  CD2 LEU A 181      51.068   5.727  -9.928  1.00  0.00           C  
ATOM   2794  H   LEU A 181      53.670   8.872 -12.466  1.00  0.00           H  
ATOM   2795  HA  LEU A 181      52.159   9.306 -10.077  1.00  0.00           H  
ATOM   2796 1HB  LEU A 181      51.268   8.265 -12.154  1.00  0.00           H  
ATOM   2797 2HB  LEU A 181      52.270   6.842 -11.853  1.00  0.00           H  
ATOM   2798  HG  LEU A 181      50.278   7.717  -9.771  1.00  0.00           H  
ATOM   2799 1HD1 LEU A 181      48.575   6.338 -10.876  1.00  0.00           H  
ATOM   2800 2HD1 LEU A 181      49.045   7.730 -11.879  1.00  0.00           H  
ATOM   2801 3HD1 LEU A 181      49.663   6.106 -12.264  1.00  0.00           H  
ATOM   2802 1HD2 LEU A 181      50.261   5.282  -9.345  1.00  0.00           H  
ATOM   2803 2HD2 LEU A 181      51.374   5.035 -10.712  1.00  0.00           H  
ATOM   2804 3HD2 LEU A 181      51.916   5.933  -9.275  1.00  0.00           H  
ATOM   2805  N   VAL A 182      54.434   6.931  -9.960  1.00  0.00           N  
ATOM   2806  CA  VAL A 182      55.190   6.074  -9.055  1.00  0.00           C  
ATOM   2807  C   VAL A 182      55.925   6.894  -8.004  1.00  0.00           C  
ATOM   2808  O   VAL A 182      55.973   6.520  -6.832  1.00  0.00           O  
ATOM   2809  CB  VAL A 182      56.207   5.228  -9.845  1.00  0.00           C  
ATOM   2810  CG1 VAL A 182      57.125   4.475  -8.894  1.00  0.00           C  
ATOM   2811  CG2 VAL A 182      55.474   4.263 -10.764  1.00  0.00           C  
ATOM   2812  H   VAL A 182      54.694   6.967 -10.935  1.00  0.00           H  
ATOM   2813  HA  VAL A 182      54.493   5.403  -8.551  1.00  0.00           H  
ATOM   2814  HB  VAL A 182      56.834   5.892 -10.439  1.00  0.00           H  
ATOM   2815 1HG1 VAL A 182      57.837   3.882  -9.469  1.00  0.00           H  
ATOM   2816 2HG1 VAL A 182      57.666   5.186  -8.270  1.00  0.00           H  
ATOM   2817 3HG1 VAL A 182      56.532   3.814  -8.262  1.00  0.00           H  
ATOM   2818 1HG2 VAL A 182      56.199   3.669 -11.320  1.00  0.00           H  
ATOM   2819 2HG2 VAL A 182      54.842   3.603 -10.170  1.00  0.00           H  
ATOM   2820 3HG2 VAL A 182      54.855   4.826 -11.463  1.00  0.00           H  
ATOM   2821  N   VAL A 183      56.498   8.015  -8.429  1.00  0.00           N  
ATOM   2822  CA  VAL A 183      57.232   8.891  -7.524  1.00  0.00           C  
ATOM   2823  C   VAL A 183      56.310   9.495  -6.472  1.00  0.00           C  
ATOM   2824  O   VAL A 183      56.673   9.599  -5.300  1.00  0.00           O  
ATOM   2825  CB  VAL A 183      57.916  10.023  -8.314  1.00  0.00           C  
ATOM   2826  CG1 VAL A 183      58.523  11.044  -7.364  1.00  0.00           C  
ATOM   2827  CG2 VAL A 183      58.979   9.443  -9.234  1.00  0.00           C  
ATOM   2828  H   VAL A 183      56.423   8.267  -9.404  1.00  0.00           H  
ATOM   2829  HA  VAL A 183      58.000   8.303  -7.020  1.00  0.00           H  
ATOM   2830  HB  VAL A 183      57.165  10.544  -8.908  1.00  0.00           H  
ATOM   2831 1HG1 VAL A 183      59.002  11.837  -7.939  1.00  0.00           H  
ATOM   2832 2HG1 VAL A 183      57.739  11.472  -6.740  1.00  0.00           H  
ATOM   2833 3HG1 VAL A 183      59.265  10.557  -6.732  1.00  0.00           H  
ATOM   2834 1HG2 VAL A 183      59.458  10.248  -9.790  1.00  0.00           H  
ATOM   2835 2HG2 VAL A 183      59.727   8.917  -8.640  1.00  0.00           H  
ATOM   2836 3HG2 VAL A 183      58.515   8.746  -9.933  1.00  0.00           H  
ATOM   2837  N   LYS A 184      55.116   9.892  -6.898  1.00  0.00           N  
ATOM   2838  CA  LYS A 184      54.139  10.487  -5.993  1.00  0.00           C  
ATOM   2839  C   LYS A 184      53.681   9.484  -4.941  1.00  0.00           C  
ATOM   2840  O   LYS A 184      53.524   9.827  -3.769  1.00  0.00           O  
ATOM   2841  CB  LYS A 184      52.936  11.015  -6.776  1.00  0.00           C  
ATOM   2842  CG  LYS A 184      53.227  12.248  -7.620  1.00  0.00           C  
ATOM   2843  CD  LYS A 184      51.990  12.701  -8.382  1.00  0.00           C  
ATOM   2844  CE  LYS A 184      52.282  13.927  -9.235  1.00  0.00           C  
ATOM   2845  NZ  LYS A 184      51.091  14.358 -10.016  1.00  0.00           N  
ATOM   2846  H   LYS A 184      54.879   9.779  -7.873  1.00  0.00           H  
ATOM   2847  HA  LYS A 184      54.611  11.322  -5.475  1.00  0.00           H  
ATOM   2848 1HB  LYS A 184      52.563  10.235  -7.440  1.00  0.00           H  
ATOM   2849 2HB  LYS A 184      52.133  11.266  -6.082  1.00  0.00           H  
ATOM   2850 1HG  LYS A 184      53.563  13.061  -6.975  1.00  0.00           H  
ATOM   2851 2HG  LYS A 184      54.019  12.022  -8.333  1.00  0.00           H  
ATOM   2852 1HD  LYS A 184      51.644  11.893  -9.028  1.00  0.00           H  
ATOM   2853 2HD  LYS A 184      51.196  12.942  -7.676  1.00  0.00           H  
ATOM   2854 1HE  LYS A 184      52.598  14.748  -8.594  1.00  0.00           H  
ATOM   2855 2HE  LYS A 184      53.093  13.703  -9.928  1.00  0.00           H  
ATOM   2856 1HZ  LYS A 184      51.325  15.171 -10.567  1.00  0.00           H  
ATOM   2857 2HZ  LYS A 184      50.800  13.609 -10.628  1.00  0.00           H  
ATOM   2858 3HZ  LYS A 184      50.337  14.586  -9.383  1.00  0.00           H  
ATOM   2859  N   VAL A 185      53.468   8.244  -5.367  1.00  0.00           N  
ATOM   2860  CA  VAL A 185      53.027   7.189  -4.462  1.00  0.00           C  
ATOM   2861  C   VAL A 185      54.087   6.887  -3.410  1.00  0.00           C  
ATOM   2862  O   VAL A 185      53.771   6.680  -2.238  1.00  0.00           O  
ATOM   2863  CB  VAL A 185      52.711   5.905  -5.252  1.00  0.00           C  
ATOM   2864  CG1 VAL A 185      52.434   4.750  -4.301  1.00  0.00           C  
ATOM   2865  CG2 VAL A 185      51.524   6.142  -6.173  1.00  0.00           C  
ATOM   2866  H   VAL A 185      53.615   8.027  -6.342  1.00  0.00           H  
ATOM   2867  HA  VAL A 185      52.119   7.522  -3.958  1.00  0.00           H  
ATOM   2868  HB  VAL A 185      53.583   5.631  -5.845  1.00  0.00           H  
ATOM   2869 1HG1 VAL A 185      52.213   3.850  -4.876  1.00  0.00           H  
ATOM   2870 2HG1 VAL A 185      53.310   4.574  -3.677  1.00  0.00           H  
ATOM   2871 3HG1 VAL A 185      51.580   4.995  -3.670  1.00  0.00           H  
ATOM   2872 1HG2 VAL A 185      51.307   5.231  -6.728  1.00  0.00           H  
ATOM   2873 2HG2 VAL A 185      50.653   6.422  -5.579  1.00  0.00           H  
ATOM   2874 3HG2 VAL A 185      51.760   6.945  -6.871  1.00  0.00           H  
ATOM   2875  N   VAL A 186      55.345   6.863  -3.836  1.00  0.00           N  
ATOM   2876  CA  VAL A 186      56.455   6.586  -2.931  1.00  0.00           C  
ATOM   2877  C   VAL A 186      56.594   7.679  -1.879  1.00  0.00           C  
ATOM   2878  O   VAL A 186      56.846   7.398  -0.707  1.00  0.00           O  
ATOM   2879  CB  VAL A 186      57.772   6.468  -3.721  1.00  0.00           C  
ATOM   2880  CG1 VAL A 186      58.956   6.368  -2.770  1.00  0.00           C  
ATOM   2881  CG2 VAL A 186      57.716   5.258  -4.642  1.00  0.00           C  
ATOM   2882  H   VAL A 186      55.538   7.041  -4.811  1.00  0.00           H  
ATOM   2883  HA  VAL A 186      56.262   5.638  -2.427  1.00  0.00           H  
ATOM   2884  HB  VAL A 186      57.911   7.371  -4.314  1.00  0.00           H  
ATOM   2885 1HG1 VAL A 186      59.878   6.286  -3.346  1.00  0.00           H  
ATOM   2886 2HG1 VAL A 186      58.997   7.261  -2.146  1.00  0.00           H  
ATOM   2887 3HG1 VAL A 186      58.843   5.487  -2.139  1.00  0.00           H  
ATOM   2888 1HG2 VAL A 186      58.650   5.181  -5.198  1.00  0.00           H  
ATOM   2889 2HG2 VAL A 186      57.571   4.355  -4.048  1.00  0.00           H  
ATOM   2890 3HG2 VAL A 186      56.887   5.371  -5.340  1.00  0.00           H  
ATOM   2891  N   GLU A 187      56.428   8.927  -2.305  1.00  0.00           N  
ATOM   2892  CA  GLU A 187      56.535  10.065  -1.400  1.00  0.00           C  
ATOM   2893  C   GLU A 187      55.434  10.038  -0.348  1.00  0.00           C  
ATOM   2894  O   GLU A 187      55.675  10.329   0.824  1.00  0.00           O  
ATOM   2895  CB  GLU A 187      56.472  11.378  -2.184  1.00  0.00           C  
ATOM   2896  CG  GLU A 187      56.652  12.627  -1.334  1.00  0.00           C  
ATOM   2897  CD  GLU A 187      56.674  13.891  -2.148  1.00  0.00           C  
ATOM   2898  OE1 GLU A 187      56.575  13.804  -3.348  1.00  0.00           O  
ATOM   2899  OE2 GLU A 187      56.790  14.945  -1.568  1.00  0.00           O  
ATOM   2900  H   GLU A 187      56.223   9.091  -3.280  1.00  0.00           H  
ATOM   2901  HA  GLU A 187      57.496  10.010  -0.887  1.00  0.00           H  
ATOM   2902 1HB  GLU A 187      57.247  11.381  -2.951  1.00  0.00           H  
ATOM   2903 2HB  GLU A 187      55.510  11.454  -2.690  1.00  0.00           H  
ATOM   2904 1HG  GLU A 187      55.835  12.686  -0.615  1.00  0.00           H  
ATOM   2905 2HG  GLU A 187      57.584  12.543  -0.776  1.00  0.00           H  
ATOM   2906  N   LEU A 188      54.225   9.687  -0.774  1.00  0.00           N  
ATOM   2907  CA  LEU A 188      53.083   9.621   0.131  1.00  0.00           C  
ATOM   2908  C   LEU A 188      53.276   8.536   1.183  1.00  0.00           C  
ATOM   2909  O   LEU A 188      52.953   8.730   2.355  1.00  0.00           O  
ATOM   2910  CB  LEU A 188      51.796   9.353  -0.659  1.00  0.00           C  
ATOM   2911  CG  LEU A 188      51.318  10.498  -1.561  1.00  0.00           C  
ATOM   2912  CD1 LEU A 188      50.145  10.022  -2.408  1.00  0.00           C  
ATOM   2913  CD2 LEU A 188      50.925  11.691  -0.703  1.00  0.00           C  
ATOM   2914  H   LEU A 188      54.094   9.460  -1.749  1.00  0.00           H  
ATOM   2915  HA  LEU A 188      52.989  10.580   0.640  1.00  0.00           H  
ATOM   2916 1HB  LEU A 188      51.950   8.478  -1.288  1.00  0.00           H  
ATOM   2917 2HB  LEU A 188      50.995   9.131   0.047  1.00  0.00           H  
ATOM   2918  HG  LEU A 188      52.122  10.787  -2.238  1.00  0.00           H  
ATOM   2919 1HD1 LEU A 188      49.806  10.836  -3.049  1.00  0.00           H  
ATOM   2920 2HD1 LEU A 188      50.460   9.181  -3.026  1.00  0.00           H  
ATOM   2921 3HD1 LEU A 188      49.330   9.710  -1.756  1.00  0.00           H  
ATOM   2922 1HD2 LEU A 188      50.586  12.505  -1.344  1.00  0.00           H  
ATOM   2923 2HD2 LEU A 188      50.120  11.403  -0.026  1.00  0.00           H  
ATOM   2924 3HD2 LEU A 188      51.786  12.021  -0.122  1.00  0.00           H  
ATOM   2925  N   VAL A 189      53.805   7.394   0.757  1.00  0.00           N  
ATOM   2926  CA  VAL A 189      54.041   6.276   1.662  1.00  0.00           C  
ATOM   2927  C   VAL A 189      55.085   6.629   2.714  1.00  0.00           C  
ATOM   2928  O   VAL A 189      54.942   6.279   3.886  1.00  0.00           O  
ATOM   2929  CB  VAL A 189      54.510   5.039   0.872  1.00  0.00           C  
ATOM   2930  CG1 VAL A 189      54.938   3.931   1.823  1.00  0.00           C  
ATOM   2931  CG2 VAL A 189      53.397   4.561  -0.048  1.00  0.00           C  
ATOM   2932  H   VAL A 189      54.050   7.299  -0.218  1.00  0.00           H  
ATOM   2933  HA  VAL A 189      53.104   6.035   2.166  1.00  0.00           H  
ATOM   2934  HB  VAL A 189      55.383   5.309   0.278  1.00  0.00           H  
ATOM   2935 1HG1 VAL A 189      55.267   3.065   1.248  1.00  0.00           H  
ATOM   2936 2HG1 VAL A 189      55.759   4.284   2.447  1.00  0.00           H  
ATOM   2937 3HG1 VAL A 189      54.096   3.648   2.454  1.00  0.00           H  
ATOM   2938 1HG2 VAL A 189      53.736   3.687  -0.604  1.00  0.00           H  
ATOM   2939 2HG2 VAL A 189      52.522   4.297   0.546  1.00  0.00           H  
ATOM   2940 3HG2 VAL A 189      53.136   5.356  -0.747  1.00  0.00           H  
ATOM   2941  N   ALA A 190      56.135   7.324   2.288  1.00  0.00           N  
ATOM   2942  CA  ALA A 190      57.205   7.726   3.193  1.00  0.00           C  
ATOM   2943  C   ALA A 190      56.699   8.705   4.245  1.00  0.00           C  
ATOM   2944  O   ALA A 190      57.066   8.617   5.417  1.00  0.00           O  
ATOM   2945  CB  ALA A 190      58.358   8.339   2.411  1.00  0.00           C  
ATOM   2946  H   ALA A 190      56.193   7.580   1.313  1.00  0.00           H  
ATOM   2947  HA  ALA A 190      57.563   6.836   3.710  1.00  0.00           H  
ATOM   2948 1HB  ALA A 190      59.149   8.634   3.100  1.00  0.00           H  
ATOM   2949 2HB  ALA A 190      58.747   7.607   1.703  1.00  0.00           H  
ATOM   2950 3HB  ALA A 190      58.004   9.215   1.869  1.00  0.00           H  
ATOM   2951  N   GLU A 191      55.854   9.638   3.819  1.00  0.00           N  
ATOM   2952  CA  GLU A 191      55.295  10.635   4.724  1.00  0.00           C  
ATOM   2953  C   GLU A 191      54.404   9.987   5.776  1.00  0.00           C  
ATOM   2954  O   GLU A 191      54.437  10.362   6.948  1.00  0.00           O  
ATOM   2955  CB  GLU A 191      54.498  11.680   3.940  1.00  0.00           C  
ATOM   2956  CG  GLU A 191      55.346  12.592   3.065  1.00  0.00           C  
ATOM   2957  CD  GLU A 191      56.286  13.455   3.860  1.00  0.00           C  
ATOM   2958  OE1 GLU A 191      55.818  14.276   4.611  1.00  0.00           O  
ATOM   2959  OE2 GLU A 191      57.475  13.293   3.715  1.00  0.00           O  
ATOM   2960  H   GLU A 191      55.593   9.657   2.844  1.00  0.00           H  
ATOM   2961  HA  GLU A 191      56.117  11.136   5.237  1.00  0.00           H  
ATOM   2962 1HB  GLU A 191      53.774  11.178   3.297  1.00  0.00           H  
ATOM   2963 2HB  GLU A 191      53.938  12.307   4.634  1.00  0.00           H  
ATOM   2964 1HG  GLU A 191      55.928  11.980   2.376  1.00  0.00           H  
ATOM   2965 2HG  GLU A 191      54.687  13.228   2.475  1.00  0.00           H  
ATOM   2966  N   THR A 192      53.608   9.012   5.351  1.00  0.00           N  
ATOM   2967  CA  THR A 192      52.706   8.310   6.255  1.00  0.00           C  
ATOM   2968  C   THR A 192      53.481   7.526   7.307  1.00  0.00           C  
ATOM   2969  O   THR A 192      53.105   7.501   8.479  1.00  0.00           O  
ATOM   2970  CB  THR A 192      51.776   7.358   5.481  1.00  0.00           C  
ATOM   2971  OG1 THR A 192      50.975   8.111   4.561  1.00  0.00           O  
ATOM   2972  CG2 THR A 192      50.867   6.604   6.439  1.00  0.00           C  
ATOM   2973  H   THR A 192      53.628   8.750   4.376  1.00  0.00           H  
ATOM   2974  HA  THR A 192      52.090   9.047   6.771  1.00  0.00           H  
ATOM   2975  HB  THR A 192      52.375   6.642   4.918  1.00  0.00           H  
ATOM   2976  HG1 THR A 192      51.546   8.573   3.943  1.00  0.00           H  
ATOM   2977 1HG2 THR A 192      50.217   5.935   5.874  1.00  0.00           H  
ATOM   2978 2HG2 THR A 192      51.473   6.021   7.132  1.00  0.00           H  
ATOM   2979 3HG2 THR A 192      50.259   7.313   6.998  1.00  0.00           H  
ATOM   2980  N   ALA A 193      54.565   6.886   6.882  1.00  0.00           N  
ATOM   2981  CA  ALA A 193      55.395   6.100   7.786  1.00  0.00           C  
ATOM   2982  C   ALA A 193      56.053   6.984   8.838  1.00  0.00           C  
ATOM   2983  O   ALA A 193      56.133   6.616  10.010  1.00  0.00           O  
ATOM   2984  CB  ALA A 193      56.451   5.333   7.003  1.00  0.00           C  
ATOM   2985  H   ALA A 193      54.821   6.946   5.907  1.00  0.00           H  
ATOM   2986  HA  ALA A 193      54.752   5.388   8.303  1.00  0.00           H  
ATOM   2987 1HB  ALA A 193      57.063   4.751   7.692  1.00  0.00           H  
ATOM   2988 2HB  ALA A 193      55.964   4.663   6.295  1.00  0.00           H  
ATOM   2989 3HB  ALA A 193      57.083   6.035   6.462  1.00  0.00           H  
ATOM   2990  N   LYS A 194      56.523   8.152   8.413  1.00  0.00           N  
ATOM   2991  CA  LYS A 194      57.175   9.090   9.317  1.00  0.00           C  
ATOM   2992  C   LYS A 194      56.202   9.608  10.369  1.00  0.00           C  
ATOM   2993  O   LYS A 194      56.554   9.743  11.541  1.00  0.00           O  
ATOM   2994  CB  LYS A 194      57.775  10.259   8.534  1.00  0.00           C  
ATOM   2995  CG  LYS A 194      58.990   9.894   7.692  1.00  0.00           C  
ATOM   2996  CD  LYS A 194      59.661  11.135   7.121  1.00  0.00           C  
ATOM   2997  CE  LYS A 194      58.819  11.763   6.020  1.00  0.00           C  
ATOM   2998  NZ  LYS A 194      59.521  12.898   5.363  1.00  0.00           N  
ATOM   2999  H   LYS A 194      56.426   8.396   7.438  1.00  0.00           H  
ATOM   3000  HA  LYS A 194      57.980   8.568   9.835  1.00  0.00           H  
ATOM   3001 1HB  LYS A 194      57.020  10.676   7.868  1.00  0.00           H  
ATOM   3002 2HB  LYS A 194      58.072  11.046   9.226  1.00  0.00           H  
ATOM   3003 1HG  LYS A 194      59.710   9.352   8.307  1.00  0.00           H  
ATOM   3004 2HG  LYS A 194      58.683   9.247   6.870  1.00  0.00           H  
ATOM   3005 1HD  LYS A 194      59.808  11.867   7.917  1.00  0.00           H  
ATOM   3006 2HD  LYS A 194      60.635  10.867   6.713  1.00  0.00           H  
ATOM   3007 1HE  LYS A 194      58.585  11.011   5.268  1.00  0.00           H  
ATOM   3008 2HE  LYS A 194      57.882  12.127   6.441  1.00  0.00           H  
ATOM   3009 1HZ  LYS A 194      58.931  13.287   4.641  1.00  0.00           H  
ATOM   3010 2HZ  LYS A 194      59.726  13.611   6.049  1.00  0.00           H  
ATOM   3011 3HZ  LYS A 194      60.383  12.569   4.952  1.00  0.00           H  
ATOM   3012  N   GLU A 195      54.977   9.897   9.944  1.00  0.00           N  
ATOM   3013  CA  GLU A 195      53.951  10.400  10.848  1.00  0.00           C  
ATOM   3014  C   GLU A 195      53.585   9.361  11.900  1.00  0.00           C  
ATOM   3015  O   GLU A 195      53.398   9.689  13.072  1.00  0.00           O  
ATOM   3016  CB  GLU A 195      52.702  10.807  10.063  1.00  0.00           C  
ATOM   3017  CG  GLU A 195      51.587  11.396  10.916  1.00  0.00           C  
ATOM   3018  CD  GLU A 195      51.970  12.698  11.562  1.00  0.00           C  
ATOM   3019  OE1 GLU A 195      52.884  13.328  11.088  1.00  0.00           O  
ATOM   3020  OE2 GLU A 195      51.348  13.062  12.532  1.00  0.00           O  
ATOM   3021  H   GLU A 195      54.751   9.765   8.969  1.00  0.00           H  
ATOM   3022  HA  GLU A 195      54.343  11.279  11.361  1.00  0.00           H  
ATOM   3023 1HB  GLU A 195      52.972  11.546   9.308  1.00  0.00           H  
ATOM   3024 2HB  GLU A 195      52.301   9.938   9.541  1.00  0.00           H  
ATOM   3025 1HG  GLU A 195      50.711  11.558  10.288  1.00  0.00           H  
ATOM   3026 2HG  GLU A 195      51.318  10.677  11.689  1.00  0.00           H  
ATOM   3027  N   ALA A 196      53.484   8.106  11.475  1.00  0.00           N  
ATOM   3028  CA  ALA A 196      53.141   7.016  12.379  1.00  0.00           C  
ATOM   3029  C   ALA A 196      54.223   6.811  13.431  1.00  0.00           C  
ATOM   3030  O   ALA A 196      53.927   6.577  14.603  1.00  0.00           O  
ATOM   3031  CB  ALA A 196      52.914   5.731  11.596  1.00  0.00           C  
ATOM   3032  H   ALA A 196      53.649   7.902  10.500  1.00  0.00           H  
ATOM   3033  HA  ALA A 196      52.219   7.282  12.896  1.00  0.00           H  
ATOM   3034 1HB  ALA A 196      52.658   4.926  12.285  1.00  0.00           H  
ATOM   3035 2HB  ALA A 196      52.098   5.875  10.888  1.00  0.00           H  
ATOM   3036 3HB  ALA A 196      53.822   5.470  11.055  1.00  0.00           H  
ATOM   3037  N   VAL A 197      55.479   6.900  13.006  1.00  0.00           N  
ATOM   3038  CA  VAL A 197      56.609   6.724  13.910  1.00  0.00           C  
ATOM   3039  C   VAL A 197      56.553   7.720  15.061  1.00  0.00           C  
ATOM   3040  O   VAL A 197      56.727   7.351  16.223  1.00  0.00           O  
ATOM   3041  CB  VAL A 197      57.936   6.899  13.147  1.00  0.00           C  
ATOM   3042  CG1 VAL A 197      59.107   6.931  14.118  1.00  0.00           C  
ATOM   3043  CG2 VAL A 197      58.104   5.775  12.136  1.00  0.00           C  
ATOM   3044  H   VAL A 197      55.656   7.095  12.031  1.00  0.00           H  
ATOM   3045  HA  VAL A 197      56.571   5.714  14.319  1.00  0.00           H  
ATOM   3046  HB  VAL A 197      57.922   7.857  12.628  1.00  0.00           H  
ATOM   3047 1HG1 VAL A 197      60.037   7.056  13.562  1.00  0.00           H  
ATOM   3048 2HG1 VAL A 197      58.984   7.765  14.809  1.00  0.00           H  
ATOM   3049 3HG1 VAL A 197      59.142   5.996  14.677  1.00  0.00           H  
ATOM   3050 1HG2 VAL A 197      59.043   5.905  11.600  1.00  0.00           H  
ATOM   3051 2HG2 VAL A 197      58.111   4.816  12.655  1.00  0.00           H  
ATOM   3052 3HG2 VAL A 197      57.276   5.797  11.427  1.00  0.00           H  
ATOM   3053  N   LYS A 198      56.309   8.984  14.732  1.00  0.00           N  
ATOM   3054  CA  LYS A 198      56.229  10.037  15.738  1.00  0.00           C  
ATOM   3055  C   LYS A 198      55.158   9.727  16.775  1.00  0.00           C  
ATOM   3056  O   LYS A 198      55.295  10.078  17.947  1.00  0.00           O  
ATOM   3057  CB  LYS A 198      55.947  11.388  15.079  1.00  0.00           C  
ATOM   3058  CG  LYS A 198      57.110  11.949  14.272  1.00  0.00           C  
ATOM   3059  CD  LYS A 198      56.748  13.283  13.635  1.00  0.00           C  
ATOM   3060  CE  LYS A 198      57.907  13.841  12.822  1.00  0.00           C  
ATOM   3061  NZ  LYS A 198      57.554  15.127  12.161  1.00  0.00           N  
ATOM   3062  H   LYS A 198      56.175   9.222  13.760  1.00  0.00           H  
ATOM   3063  HA  LYS A 198      57.187  10.095  16.255  1.00  0.00           H  
ATOM   3064 1HB  LYS A 198      55.090  11.295  14.411  1.00  0.00           H  
ATOM   3065 2HB  LYS A 198      55.687  12.119  15.844  1.00  0.00           H  
ATOM   3066 1HG  LYS A 198      57.972  12.090  14.925  1.00  0.00           H  
ATOM   3067 2HG  LYS A 198      57.383  11.244  13.488  1.00  0.00           H  
ATOM   3068 1HD  LYS A 198      55.886  13.151  12.980  1.00  0.00           H  
ATOM   3069 2HD  LYS A 198      56.486  13.999  14.413  1.00  0.00           H  
ATOM   3070 1HE  LYS A 198      58.763  14.005  13.474  1.00  0.00           H  
ATOM   3071 2HE  LYS A 198      58.194  13.121  12.055  1.00  0.00           H  
ATOM   3072 1HZ  LYS A 198      58.347  15.463  11.633  1.00  0.00           H  
ATOM   3073 2HZ  LYS A 198      56.772  14.983  11.538  1.00  0.00           H  
ATOM   3074 3HZ  LYS A 198      57.305  15.809  12.863  1.00  0.00           H  
ATOM   3075  N   LEU A 199      54.097   9.062  16.300  1.00  0.00           N  
ATOM   3076  CA  LEU A 199      52.922   8.700  17.102  1.00  0.00           C  
ATOM   3077  C   LEU A 199      52.992   7.284  17.634  1.00  0.00           C  
ATOM   3078  O   LEU A 199      52.044   6.793  18.247  1.00  0.00           O  
ATOM   3079  CB  LEU A 199      51.645   8.859  16.267  1.00  0.00           C  
ATOM   3080  CG  LEU A 199      51.066  10.278  16.200  1.00  0.00           C  
ATOM   3081  CD1 LEU A 199      50.607  10.705  17.587  1.00  0.00           C  
ATOM   3082  CD2 LEU A 199      52.120  11.231  15.655  1.00  0.00           C  
ATOM   3083  H   LEU A 199      54.086   8.783  15.329  1.00  0.00           H  
ATOM   3084  HA  LEU A 199      52.867   9.372  17.958  1.00  0.00           H  
ATOM   3085 1HB  LEU A 199      51.855   8.538  15.248  1.00  0.00           H  
ATOM   3086 2HB  LEU A 199      50.876   8.206  16.680  1.00  0.00           H  
ATOM   3087  HG  LEU A 199      50.196  10.285  15.544  1.00  0.00           H  
ATOM   3088 1HD1 LEU A 199      50.195  11.713  17.540  1.00  0.00           H  
ATOM   3089 2HD1 LEU A 199      49.840  10.018  17.944  1.00  0.00           H  
ATOM   3090 3HD1 LEU A 199      51.454  10.692  18.272  1.00  0.00           H  
ATOM   3091 1HD2 LEU A 199      51.708  12.239  15.607  1.00  0.00           H  
ATOM   3092 2HD2 LEU A 199      52.990  11.225  16.312  1.00  0.00           H  
ATOM   3093 3HD2 LEU A 199      52.417  10.912  14.656  1.00  0.00           H  
ATOM   3094  N   GLY A 200      54.116   6.634  17.397  1.00  0.00           N  
ATOM   3095  CA  GLY A 200      54.490   5.481  18.198  1.00  0.00           C  
ATOM   3096  C   GLY A 200      54.840   4.291  17.322  1.00  0.00           C  
ATOM   3097  O   GLY A 200      55.230   3.235  17.820  1.00  0.00           O  
ATOM   3098  H   GLY A 200      54.717   6.948  16.649  1.00  0.00           H  
ATOM   3099 1HA  GLY A 200      55.343   5.736  18.827  1.00  0.00           H  
ATOM   3100 2HA  GLY A 200      53.668   5.218  18.862  1.00  0.00           H  
ATOM   3101  N   GLY A 201      54.701   4.461  16.013  1.00  0.00           N  
ATOM   3102  CA  GLY A 201      54.927   3.362  15.087  1.00  0.00           C  
ATOM   3103  C   GLY A 201      56.331   2.805  15.229  1.00  0.00           C  
ATOM   3104  O   GLY A 201      57.272   3.538  15.532  1.00  0.00           O  
ATOM   3105  H   GLY A 201      54.434   5.369  15.660  1.00  0.00           H  
ATOM   3106 1HA  GLY A 201      54.198   2.573  15.274  1.00  0.00           H  
ATOM   3107 2HA  GLY A 201      54.771   3.709  14.066  1.00  0.00           H  
ATOM   3108  N   ASP A 202      56.474   1.508  15.010  1.00  0.00           N  
ATOM   3109  CA  ASP A 202      57.786   0.883  15.082  1.00  0.00           C  
ATOM   3110  C   ASP A 202      58.616   1.286  13.879  1.00  0.00           C  
ATOM   3111  O   ASP A 202      58.203   1.094  12.735  1.00  0.00           O  
ATOM   3112  CB  ASP A 202      57.663  -0.641  15.146  1.00  0.00           C  
ATOM   3113  CG  ASP A 202      59.004  -1.336  15.340  1.00  0.00           C  
ATOM   3114  OD1 ASP A 202      59.823  -1.262  14.455  1.00  0.00           O  
ATOM   3115  OD2 ASP A 202      59.196  -1.934  16.372  1.00  0.00           O  
ATOM   3116  H   ASP A 202      55.659   0.953  14.791  1.00  0.00           H  
ATOM   3117  HA  ASP A 202      58.286   1.230  15.987  1.00  0.00           H  
ATOM   3118 1HB  ASP A 202      57.004  -0.919  15.968  1.00  0.00           H  
ATOM   3119 2HB  ASP A 202      57.210  -1.009  14.224  1.00  0.00           H  
ATOM   3120  N   PRO A 203      59.703   1.803  14.455  1.00  0.00           N  
ATOM   3121  CA  PRO A 203      60.702   2.262  13.497  1.00  0.00           C  
ATOM   3122  C   PRO A 203      61.246   1.170  12.608  1.00  0.00           C  
ATOM   3123  O   PRO A 203      61.418   1.364  11.405  1.00  0.00           O  
ATOM   3124  CB  PRO A 203      61.799   2.824  14.407  1.00  0.00           C  
ATOM   3125  CG  PRO A 203      61.073   3.241  15.640  1.00  0.00           C  
ATOM   3126  CD  PRO A 203      60.025   2.178  15.835  1.00  0.00           C  
ATOM   3127  HA  PRO A 203      60.265   3.053  12.870  1.00  0.00           H  
ATOM   3128 1HB  PRO A 203      62.560   2.054  14.599  1.00  0.00           H  
ATOM   3129 2HB  PRO A 203      62.309   3.662  13.908  1.00  0.00           H  
ATOM   3130 1HG  PRO A 203      61.771   3.308  16.487  1.00  0.00           H  
ATOM   3131 2HG  PRO A 203      60.639   4.243  15.505  1.00  0.00           H  
ATOM   3132 1HD  PRO A 203      60.456   1.337  16.398  1.00  0.00           H  
ATOM   3133 2HD  PRO A 203      59.165   2.604  16.372  1.00  0.00           H  
ATOM   3134  N   LEU A 204      61.537  -0.011  13.153  1.00  0.00           N  
ATOM   3135  CA  LEU A 204      62.048  -1.034  12.248  1.00  0.00           C  
ATOM   3136  C   LEU A 204      61.012  -1.407  11.197  1.00  0.00           C  
ATOM   3137  O   LEU A 204      61.341  -1.591  10.025  1.00  0.00           O  
ATOM   3138  CB  LEU A 204      62.457  -2.284  13.037  1.00  0.00           C  
ATOM   3139  CG  LEU A 204      63.046  -3.432  12.207  1.00  0.00           C  
ATOM   3140  CD1 LEU A 204      64.299  -2.949  11.489  1.00  0.00           C  
ATOM   3141  CD2 LEU A 204      63.357  -4.610  13.118  1.00  0.00           C  
ATOM   3142  H   LEU A 204      61.395  -0.144  14.144  1.00  0.00           H  
ATOM   3143  HA  LEU A 204      62.926  -0.638  11.739  1.00  0.00           H  
ATOM   3144 1HB  LEU A 204      63.199  -1.998  13.781  1.00  0.00           H  
ATOM   3145 2HB  LEU A 204      61.580  -2.668  13.559  1.00  0.00           H  
ATOM   3146  HG  LEU A 204      62.325  -3.740  11.449  1.00  0.00           H  
ATOM   3147 1HD1 LEU A 204      64.717  -3.764  10.899  1.00  0.00           H  
ATOM   3148 2HD1 LEU A 204      64.044  -2.119  10.830  1.00  0.00           H  
ATOM   3149 3HD1 LEU A 204      65.033  -2.618  12.223  1.00  0.00           H  
ATOM   3150 1HD2 LEU A 204      63.775  -5.426  12.528  1.00  0.00           H  
ATOM   3151 2HD2 LEU A 204      64.079  -4.303  13.876  1.00  0.00           H  
ATOM   3152 3HD2 LEU A 204      62.442  -4.946  13.605  1.00  0.00           H  
ATOM   3153  N   GLU A 205      59.758  -1.518  11.622  1.00  0.00           N  
ATOM   3154  CA  GLU A 205      58.670  -1.869  10.717  1.00  0.00           C  
ATOM   3155  C   GLU A 205      58.457  -0.788   9.666  1.00  0.00           C  
ATOM   3156  O   GLU A 205      58.226  -1.085   8.494  1.00  0.00           O  
ATOM   3157  CB  GLU A 205      57.375  -2.093  11.501  1.00  0.00           C  
ATOM   3158  CG  GLU A 205      57.377  -3.340  12.375  1.00  0.00           C  
ATOM   3159  CD  GLU A 205      57.480  -4.611  11.580  1.00  0.00           C  
ATOM   3160  OE1 GLU A 205      56.888  -4.683  10.530  1.00  0.00           O  
ATOM   3161  OE2 GLU A 205      58.152  -5.513  12.023  1.00  0.00           O  
ATOM   3162  H   GLU A 205      59.553  -1.355  12.597  1.00  0.00           H  
ATOM   3163  HA  GLU A 205      58.932  -2.795  10.203  1.00  0.00           H  
ATOM   3164 1HB  GLU A 205      57.186  -1.234  12.144  1.00  0.00           H  
ATOM   3165 2HB  GLU A 205      56.539  -2.173  10.807  1.00  0.00           H  
ATOM   3166 1HG  GLU A 205      58.220  -3.286  13.064  1.00  0.00           H  
ATOM   3167 2HG  GLU A 205      56.462  -3.358  12.965  1.00  0.00           H  
ATOM   3168  N   SER A 206      58.536   0.468  10.091  1.00  0.00           N  
ATOM   3169  CA  SER A 206      58.352   1.596   9.186  1.00  0.00           C  
ATOM   3170  C   SER A 206      59.453   1.645   8.135  1.00  0.00           C  
ATOM   3171  O   SER A 206      59.194   1.920   6.963  1.00  0.00           O  
ATOM   3172  CB  SER A 206      58.330   2.895   9.968  1.00  0.00           C  
ATOM   3173  OG  SER A 206      58.150   3.992   9.116  1.00  0.00           O  
ATOM   3174  H   SER A 206      58.729   0.646  11.066  1.00  0.00           H  
ATOM   3175  HA  SER A 206      57.396   1.477   8.675  1.00  0.00           H  
ATOM   3176 1HB  SER A 206      57.524   2.864  10.701  1.00  0.00           H  
ATOM   3177 2HB  SER A 206      59.265   3.006  10.515  1.00  0.00           H  
ATOM   3178  HG  SER A 206      58.147   4.768   9.680  1.00  0.00           H  
ATOM   3179  N   VAL A 207      60.683   1.377   8.560  1.00  0.00           N  
ATOM   3180  CA  VAL A 207      61.826   1.389   7.655  1.00  0.00           C  
ATOM   3181  C   VAL A 207      61.708   0.294   6.604  1.00  0.00           C  
ATOM   3182  O   VAL A 207      62.018   0.509   5.432  1.00  0.00           O  
ATOM   3183  CB  VAL A 207      63.135   1.199   8.444  1.00  0.00           C  
ATOM   3184  CG1 VAL A 207      64.309   1.021   7.494  1.00  0.00           C  
ATOM   3185  CG2 VAL A 207      63.361   2.389   9.365  1.00  0.00           C  
ATOM   3186  H   VAL A 207      60.830   1.159   9.535  1.00  0.00           H  
ATOM   3187  HA  VAL A 207      61.858   2.356   7.151  1.00  0.00           H  
ATOM   3188  HB  VAL A 207      63.061   0.288   9.038  1.00  0.00           H  
ATOM   3189 1HG1 VAL A 207      65.226   0.888   8.069  1.00  0.00           H  
ATOM   3190 2HG1 VAL A 207      64.142   0.144   6.870  1.00  0.00           H  
ATOM   3191 3HG1 VAL A 207      64.403   1.905   6.862  1.00  0.00           H  
ATOM   3192 1HG2 VAL A 207      64.288   2.248   9.920  1.00  0.00           H  
ATOM   3193 2HG2 VAL A 207      63.429   3.301   8.771  1.00  0.00           H  
ATOM   3194 3HG2 VAL A 207      62.529   2.472  10.064  1.00  0.00           H  
ATOM   3195  N   LYS A 208      61.258  -0.882   7.029  1.00  0.00           N  
ATOM   3196  CA  LYS A 208      61.099  -2.014   6.124  1.00  0.00           C  
ATOM   3197  C   LYS A 208      60.033  -1.733   5.072  1.00  0.00           C  
ATOM   3198  O   LYS A 208      60.199  -2.073   3.900  1.00  0.00           O  
ATOM   3199  CB  LYS A 208      60.745  -3.280   6.907  1.00  0.00           C  
ATOM   3200  CG  LYS A 208      61.885  -3.838   7.749  1.00  0.00           C  
ATOM   3201  CD  LYS A 208      61.533  -5.204   8.318  1.00  0.00           C  
ATOM   3202  CE  LYS A 208      60.489  -5.094   9.419  1.00  0.00           C  
ATOM   3203  NZ  LYS A 208      60.232  -6.404  10.076  1.00  0.00           N  
ATOM   3204  H   LYS A 208      61.020  -0.994   8.004  1.00  0.00           H  
ATOM   3205  HA  LYS A 208      62.044  -2.178   5.605  1.00  0.00           H  
ATOM   3206 1HB  LYS A 208      59.907  -3.073   7.572  1.00  0.00           H  
ATOM   3207 2HB  LYS A 208      60.429  -4.059   6.214  1.00  0.00           H  
ATOM   3208 1HG  LYS A 208      62.781  -3.929   7.134  1.00  0.00           H  
ATOM   3209 2HG  LYS A 208      62.098  -3.155   8.571  1.00  0.00           H  
ATOM   3210 1HD  LYS A 208      61.145  -5.841   7.523  1.00  0.00           H  
ATOM   3211 2HD  LYS A 208      62.430  -5.669   8.727  1.00  0.00           H  
ATOM   3212 1HE  LYS A 208      60.828  -4.384  10.172  1.00  0.00           H  
ATOM   3213 2HE  LYS A 208      59.554  -4.724   8.998  1.00  0.00           H  
ATOM   3214 1HZ  LYS A 208      59.535  -6.288  10.798  1.00  0.00           H  
ATOM   3215 2HZ  LYS A 208      59.898  -7.066   9.389  1.00  0.00           H  
ATOM   3216 3HZ  LYS A 208      61.088  -6.748  10.488  1.00  0.00           H  
ATOM   3217  N   THR A 209      58.939  -1.111   5.498  1.00  0.00           N  
ATOM   3218  CA  THR A 209      57.843  -0.783   4.593  1.00  0.00           C  
ATOM   3219  C   THR A 209      58.282   0.228   3.541  1.00  0.00           C  
ATOM   3220  O   THR A 209      57.922   0.115   2.369  1.00  0.00           O  
ATOM   3221  CB  THR A 209      56.631  -0.232   5.367  1.00  0.00           C  
ATOM   3222  OG1 THR A 209      56.156  -1.223   6.286  1.00  0.00           O  
ATOM   3223  CG2 THR A 209      55.511   0.142   4.407  1.00  0.00           C  
ATOM   3224  H   THR A 209      58.865  -0.859   6.473  1.00  0.00           H  
ATOM   3225  HA  THR A 209      57.536  -1.693   4.078  1.00  0.00           H  
ATOM   3226  HB  THR A 209      56.930   0.653   5.929  1.00  0.00           H  
ATOM   3227  HG1 THR A 209      56.710  -1.222   7.071  1.00  0.00           H  
ATOM   3228 1HG2 THR A 209      54.663   0.530   4.972  1.00  0.00           H  
ATOM   3229 2HG2 THR A 209      55.865   0.904   3.714  1.00  0.00           H  
ATOM   3230 3HG2 THR A 209      55.201  -0.740   3.849  1.00  0.00           H  
ATOM   3231  N   VAL A 210      59.061   1.216   3.967  1.00  0.00           N  
ATOM   3232  CA  VAL A 210      59.550   2.250   3.062  1.00  0.00           C  
ATOM   3233  C   VAL A 210      60.484   1.664   2.010  1.00  0.00           C  
ATOM   3234  O   VAL A 210      60.426   2.037   0.838  1.00  0.00           O  
ATOM   3235  CB  VAL A 210      60.293   3.344   3.852  1.00  0.00           C  
ATOM   3236  CG1 VAL A 210      60.966   4.323   2.901  1.00  0.00           C  
ATOM   3237  CG2 VAL A 210      59.322   4.067   4.773  1.00  0.00           C  
ATOM   3238  H   VAL A 210      59.321   1.252   4.942  1.00  0.00           H  
ATOM   3239  HA  VAL A 210      58.695   2.702   2.558  1.00  0.00           H  
ATOM   3240  HB  VAL A 210      61.080   2.879   4.446  1.00  0.00           H  
ATOM   3241 1HG1 VAL A 210      61.486   5.089   3.477  1.00  0.00           H  
ATOM   3242 2HG1 VAL A 210      61.682   3.789   2.277  1.00  0.00           H  
ATOM   3243 3HG1 VAL A 210      60.213   4.794   2.270  1.00  0.00           H  
ATOM   3244 1HG2 VAL A 210      59.854   4.839   5.328  1.00  0.00           H  
ATOM   3245 2HG2 VAL A 210      58.531   4.527   4.179  1.00  0.00           H  
ATOM   3246 3HG2 VAL A 210      58.883   3.354   5.471  1.00  0.00           H  
ATOM   3247  N   VAL A 211      61.344   0.745   2.436  1.00  0.00           N  
ATOM   3248  CA  VAL A 211      62.292   0.106   1.531  1.00  0.00           C  
ATOM   3249  C   VAL A 211      61.573  -0.729   0.479  1.00  0.00           C  
ATOM   3250  O   VAL A 211      61.951  -0.728  -0.693  1.00  0.00           O  
ATOM   3251  CB  VAL A 211      63.262  -0.793   2.321  1.00  0.00           C  
ATOM   3252  CG1 VAL A 211      64.128  -1.606   1.370  1.00  0.00           C  
ATOM   3253  CG2 VAL A 211      64.123   0.058   3.241  1.00  0.00           C  
ATOM   3254  H   VAL A 211      61.341   0.483   3.411  1.00  0.00           H  
ATOM   3255  HA  VAL A 211      62.867   0.884   1.027  1.00  0.00           H  
ATOM   3256  HB  VAL A 211      62.684  -1.501   2.915  1.00  0.00           H  
ATOM   3257 1HG1 VAL A 211      64.807  -2.236   1.946  1.00  0.00           H  
ATOM   3258 2HG1 VAL A 211      63.492  -2.234   0.746  1.00  0.00           H  
ATOM   3259 3HG1 VAL A 211      64.707  -0.932   0.739  1.00  0.00           H  
ATOM   3260 1HG2 VAL A 211      64.806  -0.584   3.797  1.00  0.00           H  
ATOM   3261 2HG2 VAL A 211      64.697   0.770   2.648  1.00  0.00           H  
ATOM   3262 3HG2 VAL A 211      63.485   0.599   3.940  1.00  0.00           H  
ATOM   3263  N   GLU A 212      60.535  -1.441   0.905  1.00  0.00           N  
ATOM   3264  CA  GLU A 212      59.760  -2.282   0.000  1.00  0.00           C  
ATOM   3265  C   GLU A 212      59.043  -1.445  -1.052  1.00  0.00           C  
ATOM   3266  O   GLU A 212      58.988  -1.818  -2.224  1.00  0.00           O  
ATOM   3267  CB  GLU A 212      58.743  -3.114   0.784  1.00  0.00           C  
ATOM   3268  CG  GLU A 212      59.356  -4.203   1.652  1.00  0.00           C  
ATOM   3269  CD  GLU A 212      58.334  -4.951   2.462  1.00  0.00           C  
ATOM   3270  OE1 GLU A 212      57.191  -4.564   2.444  1.00  0.00           O  
ATOM   3271  OE2 GLU A 212      58.698  -5.911   3.100  1.00  0.00           O  
ATOM   3272  H   GLU A 212      60.276  -1.399   1.880  1.00  0.00           H  
ATOM   3273  HA  GLU A 212      60.443  -2.959  -0.513  1.00  0.00           H  
ATOM   3274 1HB  GLU A 212      58.160  -2.459   1.432  1.00  0.00           H  
ATOM   3275 2HB  GLU A 212      58.049  -3.589   0.091  1.00  0.00           H  
ATOM   3276 1HG  GLU A 212      59.883  -4.910   1.011  1.00  0.00           H  
ATOM   3277 2HG  GLU A 212      60.085  -3.751   2.323  1.00  0.00           H  
ATOM   3278  N   ALA A 213      58.495  -0.312  -0.626  1.00  0.00           N  
ATOM   3279  CA  ALA A 213      57.780   0.580  -1.531  1.00  0.00           C  
ATOM   3280  C   ALA A 213      58.715   1.163  -2.583  1.00  0.00           C  
ATOM   3281  O   ALA A 213      58.355   1.273  -3.755  1.00  0.00           O  
ATOM   3282  CB  ALA A 213      57.102   1.696  -0.749  1.00  0.00           C  
ATOM   3283  H   ALA A 213      58.576  -0.063   0.349  1.00  0.00           H  
ATOM   3284  HA  ALA A 213      57.017  -0.002  -2.048  1.00  0.00           H  
ATOM   3285 1HB  ALA A 213      56.573   2.353  -1.439  1.00  0.00           H  
ATOM   3286 2HB  ALA A 213      56.394   1.266  -0.041  1.00  0.00           H  
ATOM   3287 3HB  ALA A 213      57.854   2.268  -0.207  1.00  0.00           H  
ATOM   3288  N   ALA A 214      59.918   1.535  -2.157  1.00  0.00           N  
ATOM   3289  CA  ALA A 214      60.908   2.107  -3.062  1.00  0.00           C  
ATOM   3290  C   ALA A 214      61.343   1.095  -4.114  1.00  0.00           C  
ATOM   3291  O   ALA A 214      61.507   1.435  -5.286  1.00  0.00           O  
ATOM   3292  CB  ALA A 214      62.114   2.608  -2.280  1.00  0.00           C  
ATOM   3293  H   ALA A 214      60.152   1.418  -1.181  1.00  0.00           H  
ATOM   3294  HA  ALA A 214      60.448   2.949  -3.579  1.00  0.00           H  
ATOM   3295 1HB  ALA A 214      62.844   3.032  -2.970  1.00  0.00           H  
ATOM   3296 2HB  ALA A 214      61.795   3.374  -1.572  1.00  0.00           H  
ATOM   3297 3HB  ALA A 214      62.566   1.779  -1.738  1.00  0.00           H  
ATOM   3298  N   ARG A 215      61.529  -0.150  -3.688  1.00  0.00           N  
ATOM   3299  CA  ARG A 215      61.947  -1.214  -4.593  1.00  0.00           C  
ATOM   3300  C   ARG A 215      60.881  -1.493  -5.645  1.00  0.00           C  
ATOM   3301  O   ARG A 215      61.192  -1.707  -6.817  1.00  0.00           O  
ATOM   3302  CB  ARG A 215      62.238  -2.491  -3.819  1.00  0.00           C  
ATOM   3303  CG  ARG A 215      63.484  -2.442  -2.948  1.00  0.00           C  
ATOM   3304  CD  ARG A 215      63.667  -3.700  -2.180  1.00  0.00           C  
ATOM   3305  NE  ARG A 215      63.945  -4.831  -3.050  1.00  0.00           N  
ATOM   3306  CZ  ARG A 215      63.894  -6.121  -2.667  1.00  0.00           C  
ATOM   3307  NH1 ARG A 215      63.574  -6.427  -1.429  1.00  0.00           N  
ATOM   3308  NH2 ARG A 215      64.165  -7.080  -3.536  1.00  0.00           N  
ATOM   3309  H   ARG A 215      61.377  -0.364  -2.713  1.00  0.00           H  
ATOM   3310  HA  ARG A 215      62.860  -0.899  -5.099  1.00  0.00           H  
ATOM   3311 1HB  ARG A 215      61.393  -2.726  -3.173  1.00  0.00           H  
ATOM   3312 2HB  ARG A 215      62.356  -3.320  -4.517  1.00  0.00           H  
ATOM   3313 1HG  ARG A 215      64.362  -2.293  -3.577  1.00  0.00           H  
ATOM   3314 2HG  ARG A 215      63.400  -1.616  -2.240  1.00  0.00           H  
ATOM   3315 1HD  ARG A 215      64.503  -3.586  -1.490  1.00  0.00           H  
ATOM   3316 2HD  ARG A 215      62.760  -3.918  -1.617  1.00  0.00           H  
ATOM   3317  HE  ARG A 215      64.195  -4.635  -4.010  1.00  0.00           H  
ATOM   3318 1HH1 ARG A 215      63.367  -5.695  -0.765  1.00  0.00           H  
ATOM   3319 2HH1 ARG A 215      63.536  -7.395  -1.142  1.00  0.00           H  
ATOM   3320 1HH2 ARG A 215      64.411  -6.845  -4.487  1.00  0.00           H  
ATOM   3321 2HH2 ARG A 215      64.127  -8.047  -3.249  1.00  0.00           H  
ATOM   3322  N   ALA A 216      59.622  -1.489  -5.219  1.00  0.00           N  
ATOM   3323  CA  ALA A 216      58.507  -1.742  -6.124  1.00  0.00           C  
ATOM   3324  C   ALA A 216      58.392  -0.646  -7.176  1.00  0.00           C  
ATOM   3325  O   ALA A 216      58.135  -0.922  -8.348  1.00  0.00           O  
ATOM   3326  CB  ALA A 216      57.207  -1.863  -5.342  1.00  0.00           C  
ATOM   3327  H   ALA A 216      59.433  -1.306  -4.244  1.00  0.00           H  
ATOM   3328  HA  ALA A 216      58.697  -2.683  -6.641  1.00  0.00           H  
ATOM   3329 1HB  ALA A 216      56.384  -2.052  -6.032  1.00  0.00           H  
ATOM   3330 2HB  ALA A 216      57.284  -2.689  -4.634  1.00  0.00           H  
ATOM   3331 3HB  ALA A 216      57.021  -0.937  -4.801  1.00  0.00           H  
ATOM   3332  N   ALA A 217      58.584   0.598  -6.751  1.00  0.00           N  
ATOM   3333  CA  ALA A 217      58.503   1.738  -7.655  1.00  0.00           C  
ATOM   3334  C   ALA A 217      59.603   1.687  -8.707  1.00  0.00           C  
ATOM   3335  O   ALA A 217      59.369   1.983  -9.879  1.00  0.00           O  
ATOM   3336  CB  ALA A 217      58.580   3.041  -6.872  1.00  0.00           C  
ATOM   3337  H   ALA A 217      58.792   0.758  -5.776  1.00  0.00           H  
ATOM   3338  HA  ALA A 217      57.544   1.693  -8.172  1.00  0.00           H  
ATOM   3339 1HB  ALA A 217      58.517   3.883  -7.561  1.00  0.00           H  
ATOM   3340 2HB  ALA A 217      57.752   3.089  -6.164  1.00  0.00           H  
ATOM   3341 3HB  ALA A 217      59.523   3.084  -6.331  1.00  0.00           H  
ATOM   3342  N   ALA A 218      60.804   1.310  -8.282  1.00  0.00           N  
ATOM   3343  CA  ALA A 218      61.944   1.219  -9.186  1.00  0.00           C  
ATOM   3344  C   ALA A 218      61.728   0.138 -10.238  1.00  0.00           C  
ATOM   3345  O   ALA A 218      62.095   0.308 -11.401  1.00  0.00           O  
ATOM   3346  CB  ALA A 218      63.220   0.948  -8.403  1.00  0.00           C  
ATOM   3347  H   ALA A 218      60.931   1.080  -7.307  1.00  0.00           H  
ATOM   3348  HA  ALA A 218      62.043   2.173  -9.703  1.00  0.00           H  
ATOM   3349 1HB  ALA A 218      64.063   0.883  -9.092  1.00  0.00           H  
ATOM   3350 2HB  ALA A 218      63.392   1.759  -7.695  1.00  0.00           H  
ATOM   3351 3HB  ALA A 218      63.122   0.009  -7.861  1.00  0.00           H  
ATOM   3352  N   ALA A 219      61.128  -0.972  -9.810  1.00  0.00           N  
ATOM   3353  CA  ALA A 219      60.818  -2.080 -10.700  1.00  0.00           C  
ATOM   3354  C   ALA A 219      59.832  -1.660 -11.782  1.00  0.00           C  
ATOM   3355  O   ALA A 219      59.877  -2.163 -12.905  1.00  0.00           O  
ATOM   3356  CB  ALA A 219      60.265  -3.256  -9.907  1.00  0.00           C  
ATOM   3357  H   ALA A 219      60.878  -1.051  -8.835  1.00  0.00           H  
ATOM   3358  HA  ALA A 219      61.741  -2.388 -11.191  1.00  0.00           H  
ATOM   3359 1HB  ALA A 219      60.040  -4.078 -10.586  1.00  0.00           H  
ATOM   3360 2HB  ALA A 219      61.005  -3.581  -9.176  1.00  0.00           H  
ATOM   3361 3HB  ALA A 219      59.356  -2.951  -9.392  1.00  0.00           H  
ATOM   3362  N   ILE A 220      58.944  -0.736 -11.434  1.00  0.00           N  
ATOM   3363  CA  ILE A 220      57.896  -0.290 -12.344  1.00  0.00           C  
ATOM   3364  C   ILE A 220      58.439   0.532 -13.511  1.00  0.00           C  
ATOM   3365  O   ILE A 220      57.908   0.479 -14.620  1.00  0.00           O  
ATOM   3366  CB  ILE A 220      56.845   0.541 -11.586  1.00  0.00           C  
ATOM   3367  CG1 ILE A 220      56.079  -0.341 -10.597  1.00  0.00           C  
ATOM   3368  CG2 ILE A 220      55.887   1.206 -12.563  1.00  0.00           C  
ATOM   3369  CD1 ILE A 220      55.211   0.434  -9.632  1.00  0.00           C  
ATOM   3370  H   ILE A 220      58.994  -0.328 -10.511  1.00  0.00           H  
ATOM   3371  HA  ILE A 220      57.405  -1.168 -12.763  1.00  0.00           H  
ATOM   3372  HB  ILE A 220      57.344   1.312 -11.000  1.00  0.00           H  
ATOM   3373 1HG1 ILE A 220      55.443  -1.036 -11.145  1.00  0.00           H  
ATOM   3374 2HG1 ILE A 220      56.785  -0.935 -10.016  1.00  0.00           H  
ATOM   3375 1HG2 ILE A 220      55.150   1.788 -12.010  1.00  0.00           H  
ATOM   3376 2HG2 ILE A 220      56.445   1.864 -13.228  1.00  0.00           H  
ATOM   3377 3HG2 ILE A 220      55.378   0.442 -13.151  1.00  0.00           H  
ATOM   3378 1HD1 ILE A 220      54.701  -0.260  -8.963  1.00  0.00           H  
ATOM   3379 2HD1 ILE A 220      55.833   1.112  -9.046  1.00  0.00           H  
ATOM   3380 3HD1 ILE A 220      54.472   1.009 -10.189  1.00  0.00           H  
ATOM   3381  N   THR A 221      59.498   1.292 -13.257  1.00  0.00           N  
ATOM   3382  CA  THR A 221      59.951   2.305 -14.206  1.00  0.00           C  
ATOM   3383  C   THR A 221      61.448   2.217 -14.458  1.00  0.00           C  
ATOM   3384  O   THR A 221      62.192   1.662 -13.649  1.00  0.00           O  
ATOM   3385  CB  THR A 221      59.599   3.720 -13.712  1.00  0.00           C  
ATOM   3386  OG1 THR A 221      60.296   3.989 -12.489  1.00  0.00           O  
ATOM   3387  CG2 THR A 221      58.101   3.845 -13.475  1.00  0.00           C  
ATOM   3388  H   THR A 221      59.998   1.164 -12.389  1.00  0.00           H  
ATOM   3389  HA  THR A 221      59.446   2.138 -15.158  1.00  0.00           H  
ATOM   3390  HB  THR A 221      59.905   4.453 -14.458  1.00  0.00           H  
ATOM   3391  HG1 THR A 221      61.242   3.931 -12.641  1.00  0.00           H  
ATOM   3392 1HG2 THR A 221      57.871   4.852 -13.127  1.00  0.00           H  
ATOM   3393 2HG2 THR A 221      57.569   3.652 -14.406  1.00  0.00           H  
ATOM   3394 3HG2 THR A 221      57.790   3.121 -12.723  1.00  0.00           H  
ATOM   3395  N   ASN A 222      61.879   2.769 -15.586  1.00  0.00           N  
ATOM   3396  CA  ASN A 222      63.290   2.817 -15.937  1.00  0.00           C  
ATOM   3397  C   ASN A 222      63.812   4.245 -15.861  1.00  0.00           C  
ATOM   3398  O   ASN A 222      64.900   4.545 -16.352  1.00  0.00           O  
ATOM   3399  CB  ASN A 222      63.521   2.232 -17.318  1.00  0.00           C  
ATOM   3400  CG  ASN A 222      62.867   3.040 -18.405  1.00  0.00           C  
ATOM   3401  OD1 ASN A 222      61.955   3.832 -18.143  1.00  0.00           O  
ATOM   3402  ND2 ASN A 222      63.316   2.855 -19.620  1.00  0.00           N  
ATOM   3403  H   ASN A 222      61.208   3.170 -16.225  1.00  0.00           H  
ATOM   3404  HA  ASN A 222      63.848   2.224 -15.210  1.00  0.00           H  
ATOM   3405 1HB  ASN A 222      64.592   2.177 -17.516  1.00  0.00           H  
ATOM   3406 2HB  ASN A 222      63.129   1.215 -17.353  1.00  0.00           H  
ATOM   3407 1HD2 ASN A 222      62.919   3.366 -20.383  1.00  0.00           H  
ATOM   3408 2HD2 ASN A 222      64.056   2.204 -19.786  1.00  0.00           H  
ATOM   3409  N   ASP A 223      63.028   5.124 -15.242  1.00  0.00           N  
ATOM   3410  CA  ASP A 223      63.377   6.538 -15.168  1.00  0.00           C  
ATOM   3411  C   ASP A 223      64.565   6.760 -14.239  1.00  0.00           C  
ATOM   3412  O   ASP A 223      64.525   6.390 -13.065  1.00  0.00           O  
ATOM   3413  CB  ASP A 223      62.181   7.362 -14.685  1.00  0.00           C  
ATOM   3414  CG  ASP A 223      61.055   7.429 -15.708  1.00  0.00           C  
ATOM   3415  OD1 ASP A 223      61.297   7.116 -16.850  1.00  0.00           O  
ATOM   3416  OD2 ASP A 223      59.964   7.792 -15.339  1.00  0.00           O  
ATOM   3417  H   ASP A 223      62.171   4.803 -14.814  1.00  0.00           H  
ATOM   3418  HA  ASP A 223      63.654   6.879 -16.166  1.00  0.00           H  
ATOM   3419 1HB  ASP A 223      61.790   6.930 -13.764  1.00  0.00           H  
ATOM   3420 2HB  ASP A 223      62.507   8.378 -14.458  1.00  0.00           H  
ATOM   3421  N   VAL A 224      65.713   7.351 -14.593  1.00  0.00           N  
ATOM   3422  CA  VAL A 224      66.847   7.413 -13.678  1.00  0.00           C  
ATOM   3423  C   VAL A 224      66.654   8.499 -12.624  1.00  0.00           C  
ATOM   3424  O   VAL A 224      67.120   8.369 -11.492  1.00  0.00           O  
ATOM   3425  CB  VAL A 224      68.146   7.686 -14.459  1.00  0.00           C  
ATOM   3426  CG1 VAL A 224      68.403   6.577 -15.469  1.00  0.00           C  
ATOM   3427  CG2 VAL A 224      68.060   9.037 -15.151  1.00  0.00           C  
ATOM   3428  H   VAL A 224      65.792   7.761 -15.513  1.00  0.00           H  
ATOM   3429  HA  VAL A 224      66.937   6.451 -13.173  1.00  0.00           H  
ATOM   3430  HB  VAL A 224      68.985   7.686 -13.762  1.00  0.00           H  
ATOM   3431 1HG1 VAL A 224      69.326   6.786 -16.011  1.00  0.00           H  
ATOM   3432 2HG1 VAL A 224      68.497   5.625 -14.947  1.00  0.00           H  
ATOM   3433 3HG1 VAL A 224      67.573   6.527 -16.173  1.00  0.00           H  
ATOM   3434 1HG2 VAL A 224      68.983   9.224 -15.701  1.00  0.00           H  
ATOM   3435 2HG2 VAL A 224      67.218   9.038 -15.844  1.00  0.00           H  
ATOM   3436 3HG2 VAL A 224      67.918   9.820 -14.406  1.00  0.00           H  
ATOM   3437  N   GLU A 225      65.966   9.555 -13.022  1.00  0.00           N  
ATOM   3438  CA  GLU A 225      65.499  10.599 -12.117  1.00  0.00           C  
ATOM   3439  C   GLU A 225      64.553  10.035 -11.066  1.00  0.00           C  
ATOM   3440  O   GLU A 225      64.618  10.407  -9.894  1.00  0.00           O  
ATOM   3441  CB  GLU A 225      64.800  11.712 -12.901  1.00  0.00           C  
ATOM   3442  CG  GLU A 225      65.719  12.512 -13.812  1.00  0.00           C  
ATOM   3443  CD  GLU A 225      65.991  11.824 -15.121  1.00  0.00           C  
ATOM   3444  OE1 GLU A 225      65.469  10.755 -15.327  1.00  0.00           O  
ATOM   3445  OE2 GLU A 225      66.721  12.368 -15.915  1.00  0.00           O  
ATOM   3446  H   GLU A 225      65.745   9.657 -14.002  1.00  0.00           H  
ATOM   3447  HA  GLU A 225      66.362  11.023 -11.603  1.00  0.00           H  
ATOM   3448 1HB  GLU A 225      64.010  11.281 -13.518  1.00  0.00           H  
ATOM   3449 2HB  GLU A 225      64.330  12.407 -12.206  1.00  0.00           H  
ATOM   3450 1HG  GLU A 225      65.262  13.481 -14.012  1.00  0.00           H  
ATOM   3451 2HG  GLU A 225      66.662  12.687 -13.296  1.00  0.00           H  
ATOM   3452  N   LEU A 226      63.673   9.135 -11.491  1.00  0.00           N  
ATOM   3453  CA  LEU A 226      62.711   8.517 -10.586  1.00  0.00           C  
ATOM   3454  C   LEU A 226      63.412   7.666  -9.535  1.00  0.00           C  
ATOM   3455  O   LEU A 226      63.035   7.675  -8.363  1.00  0.00           O  
ATOM   3456  CB  LEU A 226      61.720   7.652 -11.375  1.00  0.00           C  
ATOM   3457  CG  LEU A 226      60.585   7.026 -10.556  1.00  0.00           C  
ATOM   3458  CD1 LEU A 226      59.382   6.783 -11.458  1.00  0.00           C  
ATOM   3459  CD2 LEU A 226      61.068   5.727  -9.928  1.00  0.00           C  
ATOM   3460  H   LEU A 226      63.670   8.872 -12.466  1.00  0.00           H  
ATOM   3461  HA  LEU A 226      62.159   9.306 -10.077  1.00  0.00           H  
ATOM   3462 1HB  LEU A 226      61.268   8.265 -12.154  1.00  0.00           H  
ATOM   3463 2HB  LEU A 226      62.270   6.842 -11.853  1.00  0.00           H  
ATOM   3464  HG  LEU A 226      60.278   7.717  -9.771  1.00  0.00           H  
ATOM   3465 1HD1 LEU A 226      58.575   6.338 -10.876  1.00  0.00           H  
ATOM   3466 2HD1 LEU A 226      59.045   7.730 -11.879  1.00  0.00           H  
ATOM   3467 3HD1 LEU A 226      59.663   6.106 -12.264  1.00  0.00           H  
ATOM   3468 1HD2 LEU A 226      60.261   5.282  -9.345  1.00  0.00           H  
ATOM   3469 2HD2 LEU A 226      61.374   5.035 -10.712  1.00  0.00           H  
ATOM   3470 3HD2 LEU A 226      61.916   5.933  -9.275  1.00  0.00           H  
ATOM   3471  N   ALA A 227      64.434   6.931  -9.960  1.00  0.00           N  
ATOM   3472  CA  ALA A 227      65.190   6.074  -9.055  1.00  0.00           C  
ATOM   3473  C   ALA A 227      65.925   6.894  -8.004  1.00  0.00           C  
ATOM   3474  O   ALA A 227      65.973   6.520  -6.832  1.00  0.00           O  
ATOM   3475  CB  ALA A 227      66.173   5.214  -9.837  1.00  0.00           C  
ATOM   3476  H   ALA A 227      64.694   6.967 -10.935  1.00  0.00           H  
ATOM   3477  HA  ALA A 227      64.485   5.423  -8.537  1.00  0.00           H  
ATOM   3478 1HB  ALA A 227      66.730   4.580  -9.147  1.00  0.00           H  
ATOM   3479 2HB  ALA A 227      65.627   4.590 -10.544  1.00  0.00           H  
ATOM   3480 3HB  ALA A 227      66.865   5.856 -10.379  1.00  0.00           H  
ATOM   3481  N   VAL A 228      66.498   8.015  -8.429  1.00  0.00           N  
ATOM   3482  CA  VAL A 228      67.232   8.891  -7.524  1.00  0.00           C  
ATOM   3483  C   VAL A 228      66.310   9.495  -6.472  1.00  0.00           C  
ATOM   3484  O   VAL A 228      66.673   9.599  -5.300  1.00  0.00           O  
ATOM   3485  CB  VAL A 228      67.916  10.023  -8.314  1.00  0.00           C  
ATOM   3486  CG1 VAL A 228      68.523  11.044  -7.364  1.00  0.00           C  
ATOM   3487  CG2 VAL A 228      68.979   9.443  -9.234  1.00  0.00           C  
ATOM   3488  H   VAL A 228      66.423   8.267  -9.404  1.00  0.00           H  
ATOM   3489  HA  VAL A 228      68.000   8.303  -7.020  1.00  0.00           H  
ATOM   3490  HB  VAL A 228      67.165  10.544  -8.908  1.00  0.00           H  
ATOM   3491 1HG1 VAL A 228      69.002  11.837  -7.939  1.00  0.00           H  
ATOM   3492 2HG1 VAL A 228      67.739  11.472  -6.740  1.00  0.00           H  
ATOM   3493 3HG1 VAL A 228      69.265  10.557  -6.732  1.00  0.00           H  
ATOM   3494 1HG2 VAL A 228      69.458  10.248  -9.790  1.00  0.00           H  
ATOM   3495 2HG2 VAL A 228      69.727   8.917  -8.640  1.00  0.00           H  
ATOM   3496 3HG2 VAL A 228      68.515   8.746  -9.933  1.00  0.00           H  
ATOM   3497  N   LYS A 229      65.116   9.892  -6.898  1.00  0.00           N  
ATOM   3498  CA  LYS A 229      64.139  10.487  -5.993  1.00  0.00           C  
ATOM   3499  C   LYS A 229      63.681   9.484  -4.941  1.00  0.00           C  
ATOM   3500  O   LYS A 229      63.524   9.827  -3.769  1.00  0.00           O  
ATOM   3501  CB  LYS A 229      62.936  11.015  -6.776  1.00  0.00           C  
ATOM   3502  CG  LYS A 229      61.891  11.721  -5.922  1.00  0.00           C  
ATOM   3503  CD  LYS A 229      60.775  12.299  -6.780  1.00  0.00           C  
ATOM   3504  CE  LYS A 229      59.722  12.992  -5.927  1.00  0.00           C  
ATOM   3505  NZ  LYS A 229      58.624  13.562  -6.753  1.00  0.00           N  
ATOM   3506  H   LYS A 229      64.879   9.779  -7.873  1.00  0.00           H  
ATOM   3507  HA  LYS A 229      64.611  11.322  -5.475  1.00  0.00           H  
ATOM   3508 1HB  LYS A 229      63.276  11.718  -7.537  1.00  0.00           H  
ATOM   3509 2HB  LYS A 229      62.445  10.188  -7.289  1.00  0.00           H  
ATOM   3510 1HG  LYS A 229      61.463  11.014  -5.211  1.00  0.00           H  
ATOM   3511 2HG  LYS A 229      62.363  12.529  -5.363  1.00  0.00           H  
ATOM   3512 1HD  LYS A 229      61.192  13.019  -7.484  1.00  0.00           H  
ATOM   3513 2HD  LYS A 229      60.299  11.497  -7.345  1.00  0.00           H  
ATOM   3514 1HE  LYS A 229      59.298  12.279  -5.222  1.00  0.00           H  
ATOM   3515 2HE  LYS A 229      60.187  13.798  -5.359  1.00  0.00           H  
ATOM   3516 1HZ  LYS A 229      57.948  14.012  -6.152  1.00  0.00           H  
ATOM   3517 2HZ  LYS A 229      59.004  14.240  -7.399  1.00  0.00           H  
ATOM   3518 3HZ  LYS A 229      58.172  12.821  -7.270  1.00  0.00           H  
ATOM   3519  N   ILE A 230      63.468   8.244  -5.367  1.00  0.00           N  
ATOM   3520  CA  ILE A 230      63.027   7.189  -4.462  1.00  0.00           C  
ATOM   3521  C   ILE A 230      64.087   6.887  -3.410  1.00  0.00           C  
ATOM   3522  O   ILE A 230      63.771   6.680  -2.238  1.00  0.00           O  
ATOM   3523  CB  ILE A 230      62.693   5.903  -5.239  1.00  0.00           C  
ATOM   3524  CG1 ILE A 230      61.515   6.142  -6.187  1.00  0.00           C  
ATOM   3525  CG2 ILE A 230      62.385   4.765  -4.278  1.00  0.00           C  
ATOM   3526  CD1 ILE A 230      60.242   6.560  -5.485  1.00  0.00           C  
ATOM   3527  H   ILE A 230      63.615   8.027  -6.342  1.00  0.00           H  
ATOM   3528  HA  ILE A 230      62.126   7.526  -3.951  1.00  0.00           H  
ATOM   3529  HB  ILE A 230      63.544   5.621  -5.859  1.00  0.00           H  
ATOM   3530 1HG1 ILE A 230      61.778   6.917  -6.906  1.00  0.00           H  
ATOM   3531 2HG1 ILE A 230      61.309   5.231  -6.750  1.00  0.00           H  
ATOM   3532 1HG2 ILE A 230      62.150   3.864  -4.844  1.00  0.00           H  
ATOM   3533 2HG2 ILE A 230      63.251   4.580  -3.644  1.00  0.00           H  
ATOM   3534 3HG2 ILE A 230      61.531   5.036  -3.656  1.00  0.00           H  
ATOM   3535 1HD1 ILE A 230      59.453   6.710  -6.222  1.00  0.00           H  
ATOM   3536 2HD1 ILE A 230      59.940   5.780  -4.784  1.00  0.00           H  
ATOM   3537 3HD1 ILE A 230      60.414   7.489  -4.944  1.00  0.00           H  
ATOM   3538  N   VAL A 231      65.345   6.863  -3.836  1.00  0.00           N  
ATOM   3539  CA  VAL A 231      66.455   6.586  -2.931  1.00  0.00           C  
ATOM   3540  C   VAL A 231      66.594   7.679  -1.879  1.00  0.00           C  
ATOM   3541  O   VAL A 231      66.846   7.398  -0.707  1.00  0.00           O  
ATOM   3542  CB  VAL A 231      67.772   6.468  -3.721  1.00  0.00           C  
ATOM   3543  CG1 VAL A 231      68.956   6.368  -2.770  1.00  0.00           C  
ATOM   3544  CG2 VAL A 231      67.716   5.258  -4.642  1.00  0.00           C  
ATOM   3545  H   VAL A 231      65.538   7.041  -4.811  1.00  0.00           H  
ATOM   3546  HA  VAL A 231      66.262   5.638  -2.427  1.00  0.00           H  
ATOM   3547  HB  VAL A 231      67.911   7.371  -4.314  1.00  0.00           H  
ATOM   3548 1HG1 VAL A 231      69.878   6.286  -3.346  1.00  0.00           H  
ATOM   3549 2HG1 VAL A 231      68.997   7.261  -2.146  1.00  0.00           H  
ATOM   3550 3HG1 VAL A 231      68.843   5.487  -2.139  1.00  0.00           H  
ATOM   3551 1HG2 VAL A 231      68.650   5.181  -5.198  1.00  0.00           H  
ATOM   3552 2HG2 VAL A 231      67.571   4.355  -4.048  1.00  0.00           H  
ATOM   3553 3HG2 VAL A 231      66.887   5.371  -5.340  1.00  0.00           H  
ATOM   3554  N   GLU A 232      66.428   8.927  -2.305  1.00  0.00           N  
ATOM   3555  CA  GLU A 232      66.535  10.065  -1.400  1.00  0.00           C  
ATOM   3556  C   GLU A 232      65.434  10.038  -0.348  1.00  0.00           C  
ATOM   3557  O   GLU A 232      65.675  10.329   0.824  1.00  0.00           O  
ATOM   3558  CB  GLU A 232      66.472  11.378  -2.184  1.00  0.00           C  
ATOM   3559  CG  GLU A 232      66.652  12.627  -1.334  1.00  0.00           C  
ATOM   3560  CD  GLU A 232      66.674  13.891  -2.148  1.00  0.00           C  
ATOM   3561  OE1 GLU A 232      66.575  13.804  -3.348  1.00  0.00           O  
ATOM   3562  OE2 GLU A 232      66.790  14.945  -1.568  1.00  0.00           O  
ATOM   3563  H   GLU A 232      66.223   9.091  -3.280  1.00  0.00           H  
ATOM   3564  HA  GLU A 232      67.496  10.010  -0.887  1.00  0.00           H  
ATOM   3565 1HB  GLU A 232      67.247  11.381  -2.951  1.00  0.00           H  
ATOM   3566 2HB  GLU A 232      65.510  11.454  -2.690  1.00  0.00           H  
ATOM   3567 1HG  GLU A 232      65.835  12.686  -0.615  1.00  0.00           H  
ATOM   3568 2HG  GLU A 232      67.584  12.543  -0.776  1.00  0.00           H  
ATOM   3569  N   LEU A 233      64.225   9.687  -0.774  1.00  0.00           N  
ATOM   3570  CA  LEU A 233      63.083   9.621   0.131  1.00  0.00           C  
ATOM   3571  C   LEU A 233      63.276   8.536   1.183  1.00  0.00           C  
ATOM   3572  O   LEU A 233      62.953   8.730   2.355  1.00  0.00           O  
ATOM   3573  CB  LEU A 233      61.796   9.353  -0.659  1.00  0.00           C  
ATOM   3574  CG  LEU A 233      61.318  10.498  -1.561  1.00  0.00           C  
ATOM   3575  CD1 LEU A 233      60.145  10.022  -2.408  1.00  0.00           C  
ATOM   3576  CD2 LEU A 233      60.925  11.691  -0.703  1.00  0.00           C  
ATOM   3577  H   LEU A 233      64.094   9.460  -1.749  1.00  0.00           H  
ATOM   3578  HA  LEU A 233      62.989  10.580   0.640  1.00  0.00           H  
ATOM   3579 1HB  LEU A 233      61.950   8.478  -1.288  1.00  0.00           H  
ATOM   3580 2HB  LEU A 233      60.995   9.131   0.047  1.00  0.00           H  
ATOM   3581  HG  LEU A 233      62.122  10.787  -2.238  1.00  0.00           H  
ATOM   3582 1HD1 LEU A 233      59.806  10.836  -3.049  1.00  0.00           H  
ATOM   3583 2HD1 LEU A 233      60.460   9.181  -3.026  1.00  0.00           H  
ATOM   3584 3HD1 LEU A 233      59.330   9.710  -1.756  1.00  0.00           H  
ATOM   3585 1HD2 LEU A 233      60.586  12.505  -1.344  1.00  0.00           H  
ATOM   3586 2HD2 LEU A 233      60.120  11.403  -0.026  1.00  0.00           H  
ATOM   3587 3HD2 LEU A 233      61.786  12.021  -0.122  1.00  0.00           H  
ATOM   3588  N   VAL A 234      63.805   7.394   0.757  1.00  0.00           N  
ATOM   3589  CA  VAL A 234      64.041   6.276   1.662  1.00  0.00           C  
ATOM   3590  C   VAL A 234      65.085   6.629   2.714  1.00  0.00           C  
ATOM   3591  O   VAL A 234      64.942   6.279   3.886  1.00  0.00           O  
ATOM   3592  CB  VAL A 234      64.510   5.039   0.872  1.00  0.00           C  
ATOM   3593  CG1 VAL A 234      64.938   3.931   1.823  1.00  0.00           C  
ATOM   3594  CG2 VAL A 234      63.397   4.561  -0.048  1.00  0.00           C  
ATOM   3595  H   VAL A 234      64.050   7.299  -0.218  1.00  0.00           H  
ATOM   3596  HA  VAL A 234      63.104   6.035   2.166  1.00  0.00           H  
ATOM   3597  HB  VAL A 234      65.383   5.309   0.278  1.00  0.00           H  
ATOM   3598 1HG1 VAL A 234      65.267   3.065   1.248  1.00  0.00           H  
ATOM   3599 2HG1 VAL A 234      65.759   4.284   2.447  1.00  0.00           H  
ATOM   3600 3HG1 VAL A 234      64.096   3.648   2.454  1.00  0.00           H  
ATOM   3601 1HG2 VAL A 234      63.736   3.687  -0.604  1.00  0.00           H  
ATOM   3602 2HG2 VAL A 234      62.522   4.297   0.546  1.00  0.00           H  
ATOM   3603 3HG2 VAL A 234      63.136   5.356  -0.747  1.00  0.00           H  
ATOM   3604  N   VAL A 235      66.135   7.324   2.288  1.00  0.00           N  
ATOM   3605  CA  VAL A 235      67.205   7.726   3.193  1.00  0.00           C  
ATOM   3606  C   VAL A 235      66.699   8.705   4.245  1.00  0.00           C  
ATOM   3607  O   VAL A 235      67.066   8.617   5.417  1.00  0.00           O  
ATOM   3608  CB  VAL A 235      68.357   8.376   2.403  1.00  0.00           C  
ATOM   3609  CG1 VAL A 235      69.388   8.966   3.353  1.00  0.00           C  
ATOM   3610  CG2 VAL A 235      68.998   7.348   1.483  1.00  0.00           C  
ATOM   3611  H   VAL A 235      66.193   7.580   1.313  1.00  0.00           H  
ATOM   3612  HA  VAL A 235      67.584   6.836   3.697  1.00  0.00           H  
ATOM   3613  HB  VAL A 235      67.959   9.199   1.809  1.00  0.00           H  
ATOM   3614 1HG1 VAL A 235      70.194   9.422   2.778  1.00  0.00           H  
ATOM   3615 2HG1 VAL A 235      68.915   9.725   3.977  1.00  0.00           H  
ATOM   3616 3HG1 VAL A 235      69.794   8.177   3.985  1.00  0.00           H  
ATOM   3617 1HG2 VAL A 235      69.810   7.814   0.927  1.00  0.00           H  
ATOM   3618 2HG2 VAL A 235      69.390   6.523   2.077  1.00  0.00           H  
ATOM   3619 3HG2 VAL A 235      68.251   6.969   0.784  1.00  0.00           H  
ATOM   3620  N   GLU A 236      65.854   9.638   3.819  1.00  0.00           N  
ATOM   3621  CA  GLU A 236      65.295  10.635   4.724  1.00  0.00           C  
ATOM   3622  C   GLU A 236      64.404   9.987   5.776  1.00  0.00           C  
ATOM   3623  O   GLU A 236      64.437  10.362   6.948  1.00  0.00           O  
ATOM   3624  CB  GLU A 236      64.498  11.680   3.940  1.00  0.00           C  
ATOM   3625  CG  GLU A 236      65.346  12.592   3.065  1.00  0.00           C  
ATOM   3626  CD  GLU A 236      66.286  13.455   3.860  1.00  0.00           C  
ATOM   3627  OE1 GLU A 236      65.818  14.276   4.611  1.00  0.00           O  
ATOM   3628  OE2 GLU A 236      67.475  13.293   3.715  1.00  0.00           O  
ATOM   3629  H   GLU A 236      65.593   9.657   2.844  1.00  0.00           H  
ATOM   3630  HA  GLU A 236      66.117  11.136   5.237  1.00  0.00           H  
ATOM   3631 1HB  GLU A 236      63.774  11.178   3.297  1.00  0.00           H  
ATOM   3632 2HB  GLU A 236      63.938  12.307   4.634  1.00  0.00           H  
ATOM   3633 1HG  GLU A 236      65.928  11.980   2.376  1.00  0.00           H  
ATOM   3634 2HG  GLU A 236      64.687  13.228   2.475  1.00  0.00           H  
ATOM   3635  N   THR A 237      63.608   9.012   5.351  1.00  0.00           N  
ATOM   3636  CA  THR A 237      62.706   8.310   6.255  1.00  0.00           C  
ATOM   3637  C   THR A 237      63.481   7.526   7.307  1.00  0.00           C  
ATOM   3638  O   THR A 237      63.105   7.501   8.479  1.00  0.00           O  
ATOM   3639  CB  THR A 237      61.776   7.358   5.481  1.00  0.00           C  
ATOM   3640  OG1 THR A 237      62.562   6.408   4.750  1.00  0.00           O  
ATOM   3641  CG2 THR A 237      60.900   8.138   4.512  1.00  0.00           C  
ATOM   3642  H   THR A 237      63.628   8.750   4.376  1.00  0.00           H  
ATOM   3643  HA  THR A 237      62.090   9.047   6.771  1.00  0.00           H  
ATOM   3644  HB  THR A 237      61.140   6.819   6.183  1.00  0.00           H  
ATOM   3645  HG1 THR A 237      62.588   5.577   5.231  1.00  0.00           H  
ATOM   3646 1HG2 THR A 237      60.249   7.449   3.974  1.00  0.00           H  
ATOM   3647 2HG2 THR A 237      60.293   8.854   5.066  1.00  0.00           H  
ATOM   3648 3HG2 THR A 237      61.530   8.671   3.801  1.00  0.00           H  
ATOM   3649  N   VAL A 238      64.565   6.886   6.882  1.00  0.00           N  
ATOM   3650  CA  VAL A 238      65.395   6.100   7.786  1.00  0.00           C  
ATOM   3651  C   VAL A 238      66.053   6.984   8.838  1.00  0.00           C  
ATOM   3652  O   VAL A 238      66.133   6.616  10.010  1.00  0.00           O  
ATOM   3653  CB  VAL A 238      66.484   5.350   6.996  1.00  0.00           C  
ATOM   3654  CG1 VAL A 238      67.466   4.682   7.945  1.00  0.00           C  
ATOM   3655  CG2 VAL A 238      65.841   4.324   6.075  1.00  0.00           C  
ATOM   3656  H   VAL A 238      64.821   6.946   5.907  1.00  0.00           H  
ATOM   3657  HA  VAL A 238      64.762   5.369   8.290  1.00  0.00           H  
ATOM   3658  HB  VAL A 238      67.049   6.069   6.402  1.00  0.00           H  
ATOM   3659 1HG1 VAL A 238      68.229   4.156   7.370  1.00  0.00           H  
ATOM   3660 2HG1 VAL A 238      67.941   5.438   8.570  1.00  0.00           H  
ATOM   3661 3HG1 VAL A 238      66.935   3.970   8.577  1.00  0.00           H  
ATOM   3662 1HG2 VAL A 238      66.616   3.798   5.519  1.00  0.00           H  
ATOM   3663 2HG2 VAL A 238      65.271   3.609   6.668  1.00  0.00           H  
ATOM   3664 3HG2 VAL A 238      65.173   4.829   5.377  1.00  0.00           H  
ATOM   3665  N   LYS A 239      66.523   8.152   8.413  1.00  0.00           N  
ATOM   3666  CA  LYS A 239      67.175   9.090   9.317  1.00  0.00           C  
ATOM   3667  C   LYS A 239      66.202   9.608  10.369  1.00  0.00           C  
ATOM   3668  O   LYS A 239      66.554   9.743  11.541  1.00  0.00           O  
ATOM   3669  CB  LYS A 239      67.775  10.259   8.534  1.00  0.00           C  
ATOM   3670  CG  LYS A 239      68.990   9.894   7.692  1.00  0.00           C  
ATOM   3671  CD  LYS A 239      69.661  11.135   7.121  1.00  0.00           C  
ATOM   3672  CE  LYS A 239      68.819  11.763   6.020  1.00  0.00           C  
ATOM   3673  NZ  LYS A 239      69.521  12.898   5.363  1.00  0.00           N  
ATOM   3674  H   LYS A 239      66.426   8.396   7.438  1.00  0.00           H  
ATOM   3675  HA  LYS A 239      67.980   8.568   9.835  1.00  0.00           H  
ATOM   3676 1HB  LYS A 239      67.020  10.676   7.868  1.00  0.00           H  
ATOM   3677 2HB  LYS A 239      68.072  11.046   9.226  1.00  0.00           H  
ATOM   3678 1HG  LYS A 239      69.710   9.352   8.307  1.00  0.00           H  
ATOM   3679 2HG  LYS A 239      68.683   9.247   6.870  1.00  0.00           H  
ATOM   3680 1HD  LYS A 239      69.808  11.867   7.917  1.00  0.00           H  
ATOM   3681 2HD  LYS A 239      70.635  10.867   6.713  1.00  0.00           H  
ATOM   3682 1HE  LYS A 239      68.585  11.011   5.268  1.00  0.00           H  
ATOM   3683 2HE  LYS A 239      67.882  12.127   6.441  1.00  0.00           H  
ATOM   3684 1HZ  LYS A 239      68.931  13.287   4.641  1.00  0.00           H  
ATOM   3685 2HZ  LYS A 239      69.726  13.611   6.049  1.00  0.00           H  
ATOM   3686 3HZ  LYS A 239      70.383  12.569   4.952  1.00  0.00           H  
ATOM   3687  N   GLU A 240      64.977   9.897   9.944  1.00  0.00           N  
ATOM   3688  CA  GLU A 240      63.951  10.400  10.848  1.00  0.00           C  
ATOM   3689  C   GLU A 240      63.585   9.361  11.900  1.00  0.00           C  
ATOM   3690  O   GLU A 240      63.398   9.689  13.072  1.00  0.00           O  
ATOM   3691  CB  GLU A 240      62.702  10.807  10.063  1.00  0.00           C  
ATOM   3692  CG  GLU A 240      62.881  12.045   9.195  1.00  0.00           C  
ATOM   3693  CD  GLU A 240      61.658  12.372   8.384  1.00  0.00           C  
ATOM   3694  OE1 GLU A 240      60.732  11.598   8.402  1.00  0.00           O  
ATOM   3695  OE2 GLU A 240      61.650  13.399   7.746  1.00  0.00           O  
ATOM   3696  H   GLU A 240      64.751   9.765   8.969  1.00  0.00           H  
ATOM   3697  HA  GLU A 240      64.343  11.279  11.361  1.00  0.00           H  
ATOM   3698 1HB  GLU A 240      62.396   9.986   9.415  1.00  0.00           H  
ATOM   3699 2HB  GLU A 240      61.883  11.000  10.756  1.00  0.00           H  
ATOM   3700 1HG  GLU A 240      63.115  12.894   9.836  1.00  0.00           H  
ATOM   3701 2HG  GLU A 240      63.724  11.887   8.525  1.00  0.00           H  
ATOM   3702  N   ALA A 241      63.484   8.106  11.475  1.00  0.00           N  
ATOM   3703  CA  ALA A 241      63.141   7.016  12.379  1.00  0.00           C  
ATOM   3704  C   ALA A 241      64.223   6.811  13.431  1.00  0.00           C  
ATOM   3705  O   ALA A 241      63.927   6.577  14.603  1.00  0.00           O  
ATOM   3706  CB  ALA A 241      62.914   5.731  11.596  1.00  0.00           C  
ATOM   3707  H   ALA A 241      63.649   7.902  10.500  1.00  0.00           H  
ATOM   3708  HA  ALA A 241      62.219   7.282  12.896  1.00  0.00           H  
ATOM   3709 1HB  ALA A 241      62.658   4.926  12.285  1.00  0.00           H  
ATOM   3710 2HB  ALA A 241      62.098   5.875  10.888  1.00  0.00           H  
ATOM   3711 3HB  ALA A 241      63.822   5.470  11.055  1.00  0.00           H  
ATOM   3712  N   MET A 242      65.479   6.900  13.006  1.00  0.00           N  
ATOM   3713  CA  MET A 242      66.609   6.724  13.910  1.00  0.00           C  
ATOM   3714  C   MET A 242      66.553   7.720  15.061  1.00  0.00           C  
ATOM   3715  O   MET A 242      67.021   7.436  16.164  1.00  0.00           O  
ATOM   3716  CB  MET A 242      67.924   6.866  13.145  1.00  0.00           C  
ATOM   3717  CG  MET A 242      69.171   6.718  14.005  1.00  0.00           C  
ATOM   3718  SD  MET A 242      69.631   8.254  14.832  1.00  0.00           S  
ATOM   3719  CE  MET A 242      70.217   9.223  13.445  1.00  0.00           C  
ATOM   3720  H   MET A 242      65.656   7.095  12.031  1.00  0.00           H  
ATOM   3721  HA  MET A 242      66.558   5.723  14.337  1.00  0.00           H  
ATOM   3722 1HB  MET A 242      67.970   6.114  12.359  1.00  0.00           H  
ATOM   3723 2HB  MET A 242      67.962   7.845  12.666  1.00  0.00           H  
ATOM   3724 1HG  MET A 242      69.002   5.956  14.764  1.00  0.00           H  
ATOM   3725 2HG  MET A 242      70.007   6.399  13.382  1.00  0.00           H  
ATOM   3726 1HE  MET A 242      70.538  10.204  13.796  1.00  0.00           H  
ATOM   3727 2HE  MET A 242      71.058   8.712  12.973  1.00  0.00           H  
ATOM   3728 3HE  MET A 242      69.412   9.343  12.719  1.00  0.00           H  
ATOM   3729  N   LYS A 243      65.998   8.869  14.838  1.00  0.00           N  
ATOM   3730  CA  LYS A 243      66.113   9.806  15.924  1.00  0.00           C  
ATOM   3731  C   LYS A 243      65.464   9.261  17.167  1.00  0.00           C  
ATOM   3732  O   LYS A 243      65.657   9.789  18.262  1.00  0.00           O  
ATOM   3733  CB  LYS A 243      65.487  11.149  15.545  1.00  0.00           C  
ATOM   3734  CG  LYS A 243      66.250  11.919  14.475  1.00  0.00           C  
ATOM   3735  CD  LYS A 243      65.562  13.236  14.146  1.00  0.00           C  
ATOM   3736  CE  LYS A 243      66.325  14.008  13.080  1.00  0.00           C  
ATOM   3737  NZ  LYS A 243      65.646  15.283  12.723  1.00  0.00           N  
ATOM   3738  H   LYS A 243      65.538   9.030  13.953  1.00  0.00           H  
ATOM   3739  HA  LYS A 243      67.171   9.962  16.136  1.00  0.00           H  
ATOM   3740 1HB  LYS A 243      64.472  10.988  15.182  1.00  0.00           H  
ATOM   3741 2HB  LYS A 243      65.422  11.783  16.430  1.00  0.00           H  
ATOM   3742 1HG  LYS A 243      67.262  12.125  14.827  1.00  0.00           H  
ATOM   3743 2HG  LYS A 243      66.315  11.316  13.570  1.00  0.00           H  
ATOM   3744 1HD  LYS A 243      64.552  13.039  13.787  1.00  0.00           H  
ATOM   3745 2HD  LYS A 243      65.496  13.847  15.046  1.00  0.00           H  
ATOM   3746 1HE  LYS A 243      67.327  14.234  13.442  1.00  0.00           H  
ATOM   3747 2HE  LYS A 243      66.417  13.396  12.183  1.00  0.00           H  
ATOM   3748 1HZ  LYS A 243      66.182  15.764  12.014  1.00  0.00           H  
ATOM   3749 2HZ  LYS A 243      64.721  15.084  12.368  1.00  0.00           H  
ATOM   3750 3HZ  LYS A 243      65.573  15.867  13.543  1.00  0.00           H  
ATOM   3751  N   ASP A 244      64.696   8.208  17.007  1.00  0.00           N  
ATOM   3752  CA  ASP A 244      64.149   7.532  18.160  1.00  0.00           C  
ATOM   3753  C   ASP A 244      64.306   6.013  18.013  1.00  0.00           C  
ATOM   3754  O   ASP A 244      63.342   5.305  17.723  1.00  0.00           O  
ATOM   3755  CB  ASP A 244      62.674   7.898  18.343  1.00  0.00           C  
ATOM   3756  CG  ASP A 244      62.080   7.340  19.629  1.00  0.00           C  
ATOM   3757  OD1 ASP A 244      62.832   7.034  20.524  1.00  0.00           O  
ATOM   3758  OD2 ASP A 244      60.880   7.225  19.704  1.00  0.00           O  
ATOM   3759  H   ASP A 244      64.496   7.882  16.072  1.00  0.00           H  
ATOM   3760  HA  ASP A 244      64.700   7.855  19.044  1.00  0.00           H  
ATOM   3761 1HB  ASP A 244      62.566   8.983  18.350  1.00  0.00           H  
ATOM   3762 2HB  ASP A 244      62.098   7.518  17.499  1.00  0.00           H  
ATOM   3763  N   ALA A 245      65.523   5.503  18.212  1.00  0.00           N  
ATOM   3764  CA  ALA A 245      65.796   4.091  17.926  1.00  0.00           C  
ATOM   3765  C   ALA A 245      66.997   3.549  18.707  1.00  0.00           C  
ATOM   3766  O   ALA A 245      67.902   4.299  19.072  1.00  0.00           O  
ATOM   3767  CB  ALA A 245      66.018   3.898  16.433  1.00  0.00           C  
ATOM   3768  H   ALA A 245      66.256   6.102  18.563  1.00  0.00           H  
ATOM   3769  HA  ALA A 245      64.926   3.509  18.232  1.00  0.00           H  
ATOM   3770 1HB  ALA A 245      66.207   2.845  16.226  1.00  0.00           H  
ATOM   3771 2HB  ALA A 245      65.131   4.221  15.888  1.00  0.00           H  
ATOM   3772 3HB  ALA A 245      66.875   4.489  16.114  1.00  0.00           H  
ATOM   3773  N   THR A 246      66.982   2.239  18.951  1.00  0.00           N  
ATOM   3774  CA  THR A 246      68.093   1.522  19.581  1.00  0.00           C  
ATOM   3775  C   THR A 246      69.382   1.555  18.755  1.00  0.00           C  
ATOM   3776  O   THR A 246      69.346   1.732  17.537  1.00  0.00           O  
ATOM   3777  CB  THR A 246      67.704   0.056  19.850  1.00  0.00           C  
ATOM   3778  OG1 THR A 246      66.575   0.013  20.733  1.00  0.00           O  
ATOM   3779  CG2 THR A 246      68.866  -0.696  20.482  1.00  0.00           C  
ATOM   3780  H   THR A 246      66.168   1.700  18.693  1.00  0.00           H  
ATOM   3781  HA  THR A 246      68.315   1.999  20.536  1.00  0.00           H  
ATOM   3782  HB  THR A 246      67.434  -0.426  18.912  1.00  0.00           H  
ATOM   3783  HG1 THR A 246      65.772   0.177  20.232  1.00  0.00           H  
ATOM   3784 1HG2 THR A 246      68.573  -1.730  20.665  1.00  0.00           H  
ATOM   3785 2HG2 THR A 246      69.722  -0.674  19.808  1.00  0.00           H  
ATOM   3786 3HG2 THR A 246      69.135  -0.223  21.426  1.00  0.00           H  
ATOM   3787  N   VAL A 247      70.787   1.396  19.211  1.00  0.00           N  
ATOM   3788  CA  VAL A 247      71.941   1.431  18.315  1.00  0.00           C  
ATOM   3789  C   VAL A 247      71.812   0.349  17.225  1.00  0.00           C  
ATOM   3790  O   VAL A 247      72.109   0.594  16.056  1.00  0.00           O  
ATOM   3791  CB  VAL A 247      73.242   1.215  19.111  1.00  0.00           C  
ATOM   3792  CG1 VAL A 247      73.427   2.320  20.140  1.00  0.00           C  
ATOM   3793  CG2 VAL A 247      73.217  -0.150  19.783  1.00  0.00           C  
ATOM   3794  H   VAL A 247      70.972   1.255  20.194  1.00  0.00           H  
ATOM   3795  HA  VAL A 247      71.980   2.412  17.840  1.00  0.00           H  
ATOM   3796  HB  VAL A 247      74.089   1.268  18.427  1.00  0.00           H  
ATOM   3797 1HG1 VAL A 247      74.351   2.151  20.693  1.00  0.00           H  
ATOM   3798 2HG1 VAL A 247      73.478   3.283  19.634  1.00  0.00           H  
ATOM   3799 3HG1 VAL A 247      72.585   2.317  20.832  1.00  0.00           H  
ATOM   3800 1HG2 VAL A 247      74.140  -0.296  20.343  1.00  0.00           H  
ATOM   3801 2HG2 VAL A 247      72.366  -0.205  20.463  1.00  0.00           H  
ATOM   3802 3HG2 VAL A 247      73.126  -0.927  19.025  1.00  0.00           H  
ATOM   3803  N   GLU A 248      71.367  -0.821  17.658  1.00  0.00           N  
ATOM   3804  CA  GLU A 248      71.118  -2.003  16.842  1.00  0.00           C  
ATOM   3805  C   GLU A 248      70.050  -1.732  15.790  1.00  0.00           C  
ATOM   3806  O   GLU A 248      70.220  -2.069  14.618  1.00  0.00           O  
ATOM   3807  CB  GLU A 248      70.693  -3.179  17.724  1.00  0.00           C  
ATOM   3808  CG  GLU A 248      71.804  -3.745  18.596  1.00  0.00           C  
ATOM   3809  CD  GLU A 248      71.328  -4.837  19.514  1.00  0.00           C  
ATOM   3810  OE1 GLU A 248      70.146  -5.076  19.559  1.00  0.00           O  
ATOM   3811  OE2 GLU A 248      72.149  -5.433  20.170  1.00  0.00           O  
ATOM   3812  H   GLU A 248      71.172  -0.940  18.642  1.00  0.00           H  
ATOM   3813  HA  GLU A 248      72.042  -2.269  16.327  1.00  0.00           H  
ATOM   3814 1HB  GLU A 248      69.879  -2.868  18.378  1.00  0.00           H  
ATOM   3815 2HB  GLU A 248      70.316  -3.987  17.096  1.00  0.00           H  
ATOM   3816 1HG  GLU A 248      72.589  -4.142  17.954  1.00  0.00           H  
ATOM   3817 2HG  GLU A 248      72.231  -2.938  19.190  1.00  0.00           H  
ATOM   3818  N   GLU A 249      68.950  -1.122  16.215  1.00  0.00           N  
ATOM   3819  CA  GLU A 249      67.851  -0.804  15.310  1.00  0.00           C  
ATOM   3820  C   GLU A 249      68.280   0.211  14.259  1.00  0.00           C  
ATOM   3821  O   GLU A 249      67.922   0.094  13.087  1.00  0.00           O  
ATOM   3822  CB  GLU A 249      66.653  -0.265  16.094  1.00  0.00           C  
ATOM   3823  CG  GLU A 249      65.951  -1.300  16.962  1.00  0.00           C  
ATOM   3824  CD  GLU A 249      64.826  -0.720  17.772  1.00  0.00           C  
ATOM   3825  OE1 GLU A 249      64.932   0.414  18.174  1.00  0.00           O  
ATOM   3826  OE2 GLU A 249      63.858  -1.411  17.988  1.00  0.00           O  
ATOM   3827  H   GLU A 249      68.872  -0.872  17.190  1.00  0.00           H  
ATOM   3828  HA  GLU A 249      67.550  -1.718  14.797  1.00  0.00           H  
ATOM   3829 1HB  GLU A 249      66.978   0.549  16.742  1.00  0.00           H  
ATOM   3830 2HB  GLU A 249      65.917   0.143  15.400  1.00  0.00           H  
ATOM   3831 1HG  GLU A 249      65.554  -2.087  16.321  1.00  0.00           H  
ATOM   3832 2HG  GLU A 249      66.681  -1.750  17.633  1.00  0.00           H  
ATOM   3833  N   ARG A 250      69.049   1.207  14.684  1.00  0.00           N  
ATOM   3834  CA  ARG A 250      69.528   2.245  13.779  1.00  0.00           C  
ATOM   3835  C   ARG A 250      70.467   1.669  12.728  1.00  0.00           C  
ATOM   3836  O   ARG A 250      70.406   2.041  11.556  1.00  0.00           O  
ATOM   3837  CB  ARG A 250      70.248   3.339  14.553  1.00  0.00           C  
ATOM   3838  CG  ARG A 250      70.777   4.482  13.701  1.00  0.00           C  
ATOM   3839  CD  ARG A 250      69.677   5.227  13.036  1.00  0.00           C  
ATOM   3840  NE  ARG A 250      70.175   6.348  12.256  1.00  0.00           N  
ATOM   3841  CZ  ARG A 250      69.430   7.078  11.403  1.00  0.00           C  
ATOM   3842  NH1 ARG A 250      68.158   6.793  11.232  1.00  0.00           N  
ATOM   3843  NH2 ARG A 250      69.977   8.081  10.739  1.00  0.00           N  
ATOM   3844  H   ARG A 250      69.309   1.246  15.659  1.00  0.00           H  
ATOM   3845  HA  ARG A 250      68.669   2.686  13.272  1.00  0.00           H  
ATOM   3846 1HB  ARG A 250      69.573   3.765  15.293  1.00  0.00           H  
ATOM   3847 2HB  ARG A 250      71.094   2.909  15.089  1.00  0.00           H  
ATOM   3848 1HG  ARG A 250      71.331   5.179  14.330  1.00  0.00           H  
ATOM   3849 2HG  ARG A 250      71.438   4.086  12.929  1.00  0.00           H  
ATOM   3850 1HD  ARG A 250      69.138   4.558  12.366  1.00  0.00           H  
ATOM   3851 2HD  ARG A 250      68.992   5.614  13.790  1.00  0.00           H  
ATOM   3852  HE  ARG A 250      71.149   6.598  12.361  1.00  0.00           H  
ATOM   3853 1HH1 ARG A 250      67.739   6.026  11.741  1.00  0.00           H  
ATOM   3854 2HH1 ARG A 250      67.599   7.340  10.593  1.00  0.00           H  
ATOM   3855 1HH2 ARG A 250      70.955   8.300  10.870  1.00  0.00           H  
ATOM   3856 2HH2 ARG A 250      69.419   8.627  10.100  1.00  0.00           H  
ATOM   3857  N   THR A 251      71.336   0.759  13.153  1.00  0.00           N  
ATOM   3858  CA  THR A 251      72.291   0.129  12.248  1.00  0.00           C  
ATOM   3859  C   THR A 251      71.580  -0.713  11.197  1.00  0.00           C  
ATOM   3860  O   THR A 251      71.957  -0.709  10.025  1.00  0.00           O  
ATOM   3861  CB  THR A 251      73.293  -0.748  13.021  1.00  0.00           C  
ATOM   3862  OG1 THR A 251      74.033   0.066  13.941  1.00  0.00           O  
ATOM   3863  CG2 THR A 251      74.258  -1.428  12.062  1.00  0.00           C  
ATOM   3864  H   THR A 251      71.336   0.496  14.128  1.00  0.00           H  
ATOM   3865  HA  THR A 251      72.847   0.912  11.732  1.00  0.00           H  
ATOM   3866  HB  THR A 251      72.752  -1.508  13.584  1.00  0.00           H  
ATOM   3867  HG1 THR A 251      73.503   0.224  14.726  1.00  0.00           H  
ATOM   3868 1HG2 THR A 251      74.958  -2.044  12.626  1.00  0.00           H  
ATOM   3869 2HG2 THR A 251      73.699  -2.056  11.369  1.00  0.00           H  
ATOM   3870 3HG2 THR A 251      74.808  -0.673  11.503  1.00  0.00           H  
ATOM   3871  N   LYS A 252      70.549  -1.435  11.622  1.00  0.00           N  
ATOM   3872  CA  LYS A 252      69.783  -2.284  10.717  1.00  0.00           C  
ATOM   3873  C   LYS A 252      69.057  -1.454   9.666  1.00  0.00           C  
ATOM   3874  O   LYS A 252      69.004  -1.827   8.494  1.00  0.00           O  
ATOM   3875  CB  LYS A 252      68.781  -3.135  11.499  1.00  0.00           C  
ATOM   3876  CG  LYS A 252      69.413  -4.234  12.344  1.00  0.00           C  
ATOM   3877  CD  LYS A 252      68.358  -5.021  13.105  1.00  0.00           C  
ATOM   3878  CE  LYS A 252      68.989  -6.113  13.957  1.00  0.00           C  
ATOM   3879  NZ  LYS A 252      67.971  -6.867  14.738  1.00  0.00           N  
ATOM   3880  H   LYS A 252      70.289  -1.395  12.597  1.00  0.00           H  
ATOM   3881  HA  LYS A 252      70.474  -2.949  10.198  1.00  0.00           H  
ATOM   3882 1HB  LYS A 252      68.201  -2.494  12.164  1.00  0.00           H  
ATOM   3883 2HB  LYS A 252      68.084  -3.605  10.806  1.00  0.00           H  
ATOM   3884 1HG  LYS A 252      69.968  -4.915  11.698  1.00  0.00           H  
ATOM   3885 2HG  LYS A 252      70.108  -3.791  13.056  1.00  0.00           H  
ATOM   3886 1HD  LYS A 252      67.796  -4.346  13.752  1.00  0.00           H  
ATOM   3887 2HD  LYS A 252      67.666  -5.480  12.399  1.00  0.00           H  
ATOM   3888 1HE  LYS A 252      69.526  -6.810  13.316  1.00  0.00           H  
ATOM   3889 2HE  LYS A 252      69.702  -5.667  14.650  1.00  0.00           H  
ATOM   3890 1HZ  LYS A 252      68.429  -7.580  15.289  1.00  0.00           H  
ATOM   3891 2HZ  LYS A 252      67.478  -6.233  15.351  1.00  0.00           H  
ATOM   3892 3HZ  LYS A 252      67.314  -7.302  14.105  1.00  0.00           H  
ATOM   3893  N   ILE A 253      68.498  -0.327  10.091  1.00  0.00           N  
ATOM   3894  CA  ILE A 253      67.775   0.558   9.186  1.00  0.00           C  
ATOM   3895  C   ILE A 253      68.704   1.151   8.135  1.00  0.00           C  
ATOM   3896  O   ILE A 253      68.342   1.259   6.963  1.00  0.00           O  
ATOM   3897  CB  ILE A 253      67.087   1.695   9.963  1.00  0.00           C  
ATOM   3898  CG1 ILE A 253      65.960   1.138  10.838  1.00  0.00           C  
ATOM   3899  CG2 ILE A 253      66.550   2.746   9.004  1.00  0.00           C  
ATOM   3900  CD1 ILE A 253      65.409   2.135  11.832  1.00  0.00           C  
ATOM   3901  H   ILE A 253      68.576  -0.077  11.066  1.00  0.00           H  
ATOM   3902  HA  ILE A 253      67.009  -0.022   8.674  1.00  0.00           H  
ATOM   3903  HB  ILE A 253      67.805   2.163  10.636  1.00  0.00           H  
ATOM   3904 1HG1 ILE A 253      65.141   0.800  10.204  1.00  0.00           H  
ATOM   3905 2HG1 ILE A 253      66.323   0.271  11.391  1.00  0.00           H  
ATOM   3906 1HG2 ILE A 253      66.066   3.542   9.570  1.00  0.00           H  
ATOM   3907 2HG2 ILE A 253      67.373   3.162   8.424  1.00  0.00           H  
ATOM   3908 3HG2 ILE A 253      65.826   2.288   8.330  1.00  0.00           H  
ATOM   3909 1HD1 ILE A 253      64.615   1.667  12.414  1.00  0.00           H  
ATOM   3910 2HD1 ILE A 253      66.206   2.461  12.500  1.00  0.00           H  
ATOM   3911 3HD1 ILE A 253      65.007   2.995  11.299  1.00  0.00           H  
ATOM   3912  N   VAL A 254      69.903   1.534   8.560  1.00  0.00           N  
ATOM   3913  CA  VAL A 254      70.887   2.116   7.655  1.00  0.00           C  
ATOM   3914  C   VAL A 254      71.333   1.108   6.604  1.00  0.00           C  
ATOM   3915  O   VAL A 254      71.495   1.449   5.432  1.00  0.00           O  
ATOM   3916  CB  VAL A 254      72.115   2.607   8.445  1.00  0.00           C  
ATOM   3917  CG1 VAL A 254      73.221   3.040   7.494  1.00  0.00           C  
ATOM   3918  CG2 VAL A 254      71.715   3.750   9.365  1.00  0.00           C  
ATOM   3919  H   VAL A 254      70.139   1.419   9.535  1.00  0.00           H  
ATOM   3920  HA  VAL A 254      70.431   2.969   7.150  1.00  0.00           H  
ATOM   3921  HB  VAL A 254      72.507   1.781   9.039  1.00  0.00           H  
ATOM   3922 1HG1 VAL A 254      74.081   3.384   8.069  1.00  0.00           H  
ATOM   3923 2HG1 VAL A 254      73.516   2.197   6.871  1.00  0.00           H  
ATOM   3924 3HG1 VAL A 254      72.861   3.852   6.862  1.00  0.00           H  
ATOM   3925 1HG2 VAL A 254      72.588   4.092   9.920  1.00  0.00           H  
ATOM   3926 2HG2 VAL A 254      71.318   4.574   8.771  1.00  0.00           H  
ATOM   3927 3HG2 VAL A 254      70.953   3.406  10.063  1.00  0.00           H  
ATOM   3928  N   LYS A 255      71.531  -0.135   7.029  1.00  0.00           N  
ATOM   3929  CA  LYS A 255      71.958  -1.195   6.124  1.00  0.00           C  
ATOM   3930  C   LYS A 255      70.895  -1.484   5.072  1.00  0.00           C  
ATOM   3931  O   LYS A 255      71.209  -1.694   3.900  1.00  0.00           O  
ATOM   3932  CB  LYS A 255      72.283  -2.468   6.907  1.00  0.00           C  
ATOM   3933  CG  LYS A 255      72.809  -3.614   6.053  1.00  0.00           C  
ATOM   3934  CD  LYS A 255      73.196  -4.810   6.910  1.00  0.00           C  
ATOM   3935  CE  LYS A 255      73.708  -5.961   6.057  1.00  0.00           C  
ATOM   3936  NZ  LYS A 255      74.091  -7.138   6.884  1.00  0.00           N  
ATOM   3937  H   LYS A 255      71.382  -0.351   8.004  1.00  0.00           H  
ATOM   3938  HA  LYS A 255      72.859  -0.865   5.605  1.00  0.00           H  
ATOM   3939 1HB  LYS A 255      73.032  -2.247   7.667  1.00  0.00           H  
ATOM   3940 2HB  LYS A 255      71.388  -2.818   7.421  1.00  0.00           H  
ATOM   3941 1HG  LYS A 255      72.040  -3.922   5.342  1.00  0.00           H  
ATOM   3942 2HG  LYS A 255      73.683  -3.281   5.494  1.00  0.00           H  
ATOM   3943 1HD  LYS A 255      73.976  -4.515   7.614  1.00  0.00           H  
ATOM   3944 2HD  LYS A 255      72.329  -5.148   7.477  1.00  0.00           H  
ATOM   3945 1HE  LYS A 255      72.935  -6.264   5.353  1.00  0.00           H  
ATOM   3946 2HE  LYS A 255      74.579  -5.634   5.489  1.00  0.00           H  
ATOM   3947 1HZ  LYS A 255      74.425  -7.878   6.282  1.00  0.00           H  
ATOM   3948 2HZ  LYS A 255      74.822  -6.874   7.529  1.00  0.00           H  
ATOM   3949 3HZ  LYS A 255      73.287  -7.463   7.401  1.00  0.00           H  
ATOM   3950  N   LEU A 256      69.637  -1.493   5.498  1.00  0.00           N  
ATOM   3951  CA  LEU A 256      68.524  -1.756   4.593  1.00  0.00           C  
ATOM   3952  C   LEU A 256      68.398  -0.662   3.541  1.00  0.00           C  
ATOM   3953  O   LEU A 256      68.142  -0.941   2.369  1.00  0.00           O  
ATOM   3954  CB  LEU A 256      67.214  -1.867   5.383  1.00  0.00           C  
ATOM   3955  CG  LEU A 256      67.084  -3.101   6.285  1.00  0.00           C  
ATOM   3956  CD1 LEU A 256      65.824  -2.981   7.132  1.00  0.00           C  
ATOM   3957  CD2 LEU A 256      67.048  -4.357   5.427  1.00  0.00           C  
ATOM   3958  H   LEU A 256      69.447  -1.313   6.473  1.00  0.00           H  
ATOM   3959  HA  LEU A 256      68.708  -2.702   4.084  1.00  0.00           H  
ATOM   3960 1HB  LEU A 256      67.111  -0.985   6.012  1.00  0.00           H  
ATOM   3961 2HB  LEU A 256      66.383  -1.883   4.677  1.00  0.00           H  
ATOM   3962  HG  LEU A 256      67.937  -3.148   6.962  1.00  0.00           H  
ATOM   3963 1HD1 LEU A 256      65.731  -3.857   7.773  1.00  0.00           H  
ATOM   3964 2HD1 LEU A 256      65.885  -2.085   7.750  1.00  0.00           H  
ATOM   3965 3HD1 LEU A 256      64.953  -2.915   6.480  1.00  0.00           H  
ATOM   3966 1HD2 LEU A 256      66.956  -5.234   6.068  1.00  0.00           H  
ATOM   3967 2HD2 LEU A 256      66.194  -4.311   4.750  1.00  0.00           H  
ATOM   3968 3HD2 LEU A 256      67.968  -4.427   4.846  1.00  0.00           H  
ATOM   3969  N   ALA A 257      68.579   0.584   3.967  1.00  0.00           N  
ATOM   3970  CA  ALA A 257      68.486   1.724   3.062  1.00  0.00           C  
ATOM   3971  C   ALA A 257      69.587   1.683   2.010  1.00  0.00           C  
ATOM   3972  O   ALA A 257      69.350   1.977   0.838  1.00  0.00           O  
ATOM   3973  CB  ALA A 257      68.550   3.028   3.844  1.00  0.00           C  
ATOM   3974  H   ALA A 257      68.786   0.745   4.942  1.00  0.00           H  
ATOM   3975  HA  ALA A 257      67.528   1.669   2.545  1.00  0.00           H  
ATOM   3976 1HB  ALA A 257      68.480   3.869   3.154  1.00  0.00           H  
ATOM   3977 2HB  ALA A 257      67.722   3.069   4.552  1.00  0.00           H  
ATOM   3978 3HB  ALA A 257      69.493   3.081   4.385  1.00  0.00           H  
ATOM   3979  N   ALA A 258      70.791   1.317   2.436  1.00  0.00           N  
ATOM   3980  CA  ALA A 258      71.932   1.238   1.531  1.00  0.00           C  
ATOM   3981  C   ALA A 258      71.726   0.155   0.479  1.00  0.00           C  
ATOM   3982  O   ALA A 258      72.052   0.344  -0.693  1.00  0.00           O  
ATOM   3983  CB  ALA A 258      73.212   0.980   2.313  1.00  0.00           C  
ATOM   3984  H   ALA A 258      70.919   1.088   3.411  1.00  0.00           H  
ATOM   3985  HA  ALA A 258      72.021   2.194   1.014  1.00  0.00           H  
ATOM   3986 1HB  ALA A 258      74.054   0.923   1.623  1.00  0.00           H  
ATOM   3987 2HB  ALA A 258      73.376   1.792   3.021  1.00  0.00           H  
ATOM   3988 3HB  ALA A 258      73.123   0.039   2.855  1.00  0.00           H  
ATOM   3989  N   GLU A 259      71.183  -0.980   0.905  1.00  0.00           N  
ATOM   3990  CA  GLU A 259      70.933  -2.096   0.000  1.00  0.00           C  
ATOM   3991  C   GLU A 259      69.894  -1.730  -1.052  1.00  0.00           C  
ATOM   3992  O   GLU A 259      70.032  -2.081  -2.224  1.00  0.00           O  
ATOM   3993  CB  GLU A 259      70.468  -3.325   0.784  1.00  0.00           C  
ATOM   3994  CG  GLU A 259      71.544  -3.961   1.652  1.00  0.00           C  
ATOM   3995  CD  GLU A 259      71.033  -5.120   2.462  1.00  0.00           C  
ATOM   3996  OE1 GLU A 259      69.849  -5.358   2.443  1.00  0.00           O  
ATOM   3997  OE2 GLU A 259      71.828  -5.769   3.101  1.00  0.00           O  
ATOM   3998  H   GLU A 259      70.937  -1.072   1.880  1.00  0.00           H  
ATOM   3999  HA  GLU A 259      71.864  -2.341  -0.513  1.00  0.00           H  
ATOM   4000 1HB  GLU A 259      69.635  -3.050   1.432  1.00  0.00           H  
ATOM   4001 2HB  GLU A 259      70.106  -4.084   0.090  1.00  0.00           H  
ATOM   4002 1HG  GLU A 259      72.354  -4.310   1.012  1.00  0.00           H  
ATOM   4003 2HG  GLU A 259      71.948  -3.205   2.324  1.00  0.00           H  
ATOM   4004  N   THR A 260      68.853  -1.022  -0.626  1.00  0.00           N  
ATOM   4005  CA  THR A 260      67.788  -0.607  -1.531  1.00  0.00           C  
ATOM   4006  C   THR A 260      68.306   0.365  -2.583  1.00  0.00           C  
ATOM   4007  O   THR A 260      67.938   0.281  -3.755  1.00  0.00           O  
ATOM   4008  CB  THR A 260      66.624   0.040  -0.758  1.00  0.00           C  
ATOM   4009  OG1 THR A 260      66.071  -0.910   0.162  1.00  0.00           O  
ATOM   4010  CG2 THR A 260      65.538   0.503  -1.717  1.00  0.00           C  
ATOM   4011  H   THR A 260      68.799  -0.765   0.349  1.00  0.00           H  
ATOM   4012  HA  THR A 260      67.409  -1.490  -2.047  1.00  0.00           H  
ATOM   4013  HB  THR A 260      66.993   0.897  -0.195  1.00  0.00           H  
ATOM   4014  HG1 THR A 260      66.623  -0.954   0.947  1.00  0.00           H  
ATOM   4015 1HG2 THR A 260      64.724   0.958  -1.153  1.00  0.00           H  
ATOM   4016 2HG2 THR A 260      65.953   1.234  -2.410  1.00  0.00           H  
ATOM   4017 3HG2 THR A 260      65.158  -0.351  -2.276  1.00  0.00           H  
ATOM   4018  N   ALA A 261      69.162   1.288  -2.157  1.00  0.00           N  
ATOM   4019  CA  ALA A 261      69.732   2.279  -3.062  1.00  0.00           C  
ATOM   4020  C   ALA A 261      70.616   1.620  -4.114  1.00  0.00           C  
ATOM   4021  O   ALA A 261      70.589   1.996  -5.286  1.00  0.00           O  
ATOM   4022  CB  ALA A 261      70.524   3.317  -2.280  1.00  0.00           C  
ATOM   4023  H   ALA A 261      69.424   1.303  -1.182  1.00  0.00           H  
ATOM   4024  HA  ALA A 261      68.912   2.777  -3.579  1.00  0.00           H  
ATOM   4025 1HB  ALA A 261      70.943   4.050  -2.970  1.00  0.00           H  
ATOM   4026 2HB  ALA A 261      69.865   3.820  -1.572  1.00  0.00           H  
ATOM   4027 3HB  ALA A 261      71.331   2.826  -1.738  1.00  0.00           H  
ATOM   4028  N   VAL A 262      71.399   0.635  -3.688  1.00  0.00           N  
ATOM   4029  CA  VAL A 262      72.293  -0.078  -4.593  1.00  0.00           C  
ATOM   4030  C   VAL A 262      71.509  -0.853  -5.645  1.00  0.00           C  
ATOM   4031  O   VAL A 262      71.886  -0.883  -6.817  1.00  0.00           O  
ATOM   4032  CB  VAL A 262      73.188  -1.052  -3.803  1.00  0.00           C  
ATOM   4033  CG1 VAL A 262      73.986  -1.931  -4.753  1.00  0.00           C  
ATOM   4034  CG2 VAL A 262      74.114  -0.272  -2.883  1.00  0.00           C  
ATOM   4035  H   VAL A 262      71.374   0.374  -2.713  1.00  0.00           H  
ATOM   4036  HA  VAL A 262      72.929   0.651  -5.097  1.00  0.00           H  
ATOM   4037  HB  VAL A 262      72.555  -1.711  -3.209  1.00  0.00           H  
ATOM   4038 1HG1 VAL A 262      74.613  -2.614  -4.178  1.00  0.00           H  
ATOM   4039 2HG1 VAL A 262      73.303  -2.507  -5.377  1.00  0.00           H  
ATOM   4040 3HG1 VAL A 262      74.617  -1.306  -5.385  1.00  0.00           H  
ATOM   4041 1HG2 VAL A 262      74.743  -0.967  -2.327  1.00  0.00           H  
ATOM   4042 2HG2 VAL A 262      74.743   0.392  -3.476  1.00  0.00           H  
ATOM   4043 3HG2 VAL A 262      73.521   0.318  -2.184  1.00  0.00           H  
ATOM   4044  N   GLU A 263      70.417  -1.479  -5.219  1.00  0.00           N  
ATOM   4045  CA  GLU A 263      69.578  -2.255  -6.124  1.00  0.00           C  
ATOM   4046  C   GLU A 263      68.930  -1.364  -7.176  1.00  0.00           C  
ATOM   4047  O   GLU A 263      68.844  -1.732  -8.348  1.00  0.00           O  
ATOM   4048  CB  GLU A 263      68.498  -3.003  -5.340  1.00  0.00           C  
ATOM   4049  CG  GLU A 263      67.614  -3.905  -6.190  1.00  0.00           C  
ATOM   4050  CD  GLU A 263      66.625  -4.691  -5.376  1.00  0.00           C  
ATOM   4051  OE1 GLU A 263      66.921  -4.991  -4.244  1.00  0.00           O  
ATOM   4052  OE2 GLU A 263      65.571  -4.991  -5.886  1.00  0.00           O  
ATOM   4053  H   GLU A 263      70.162  -1.415  -4.244  1.00  0.00           H  
ATOM   4054  HA  GLU A 263      70.205  -2.985  -6.637  1.00  0.00           H  
ATOM   4055 1HB  GLU A 263      68.966  -3.620  -4.573  1.00  0.00           H  
ATOM   4056 2HB  GLU A 263      67.853  -2.285  -4.833  1.00  0.00           H  
ATOM   4057 1HG  GLU A 263      67.071  -3.291  -6.908  1.00  0.00           H  
ATOM   4058 2HG  GLU A 263      68.247  -4.594  -6.748  1.00  0.00           H  
ATOM   4059  N   ILE A 264      68.475  -0.190  -6.751  1.00  0.00           N  
ATOM   4060  CA  ILE A 264      67.834   0.757  -7.655  1.00  0.00           C  
ATOM   4061  C   ILE A 264      68.813   1.263  -8.707  1.00  0.00           C  
ATOM   4062  O   ILE A 264      68.462   1.403  -9.879  1.00  0.00           O  
ATOM   4063  CB  ILE A 264      67.252   1.951  -6.877  1.00  0.00           C  
ATOM   4064  CG1 ILE A 264      66.081   1.499  -6.001  1.00  0.00           C  
ATOM   4065  CG2 ILE A 264      66.812   3.047  -7.835  1.00  0.00           C  
ATOM   4066  CD1 ILE A 264      65.624   2.541  -5.006  1.00  0.00           C  
ATOM   4067  H   ILE A 264      68.576   0.053  -5.776  1.00  0.00           H  
ATOM   4068  HA  ILE A 264      67.018   0.248  -8.166  1.00  0.00           H  
ATOM   4069  HB  ILE A 264      68.011   2.352  -6.205  1.00  0.00           H  
ATOM   4070 1HG1 ILE A 264      65.234   1.236  -6.634  1.00  0.00           H  
ATOM   4071 2HG1 ILE A 264      66.365   0.603  -5.448  1.00  0.00           H  
ATOM   4072 1HG2 ILE A 264      66.403   3.883  -7.269  1.00  0.00           H  
ATOM   4073 2HG2 ILE A 264      67.668   3.387  -8.417  1.00  0.00           H  
ATOM   4074 3HG2 ILE A 264      66.049   2.657  -8.508  1.00  0.00           H  
ATOM   4075 1HD1 ILE A 264      64.792   2.147  -4.423  1.00  0.00           H  
ATOM   4076 2HD1 ILE A 264      66.448   2.794  -4.339  1.00  0.00           H  
ATOM   4077 3HD1 ILE A 264      65.301   3.435  -5.539  1.00  0.00           H  
ATOM   4078  N   ALA A 265      70.042   1.536  -8.282  1.00  0.00           N  
ATOM   4079  CA  ALA A 265      71.074   2.027  -9.186  1.00  0.00           C  
ATOM   4080  C   ALA A 265      71.427   0.984 -10.238  1.00  0.00           C  
ATOM   4081  O   ALA A 265      71.618   1.310 -11.410  1.00  0.00           O  
ATOM   4082  CB  ALA A 265      72.315   2.430  -8.403  1.00  0.00           C  
ATOM   4083  H   ALA A 265      70.267   1.400  -7.307  1.00  0.00           H  
ATOM   4084  HA  ALA A 265      70.683   2.903  -9.703  1.00  0.00           H  
ATOM   4085 1HB  ALA A 265      73.077   2.795  -9.092  1.00  0.00           H  
ATOM   4086 2HB  ALA A 265      72.059   3.218  -7.695  1.00  0.00           H  
ATOM   4087 3HB  ALA A 265      72.700   1.567  -7.862  1.00  0.00           H  
ATOM   4088  N   GLU A 266      71.512  -0.272  -9.813  1.00  0.00           N  
ATOM   4089  CA  GLU A 266      71.843  -1.367 -10.717  1.00  0.00           C  
ATOM   4090  C   GLU A 266      70.758  -1.559 -11.769  1.00  0.00           C  
ATOM   4091  O   GLU A 266      71.051  -1.797 -12.941  1.00  0.00           O  
ATOM   4092  CB  GLU A 266      72.042  -2.666  -9.932  1.00  0.00           C  
ATOM   4093  CG  GLU A 266      73.291  -2.690  -9.063  1.00  0.00           C  
ATOM   4094  CD  GLU A 266      73.416  -3.950  -8.253  1.00  0.00           C  
ATOM   4095  OE1 GLU A 266      72.501  -4.739  -8.272  1.00  0.00           O  
ATOM   4096  OE2 GLU A 266      74.427  -4.124  -7.614  1.00  0.00           O  
ATOM   4097  H   GLU A 266      71.343  -0.474  -8.838  1.00  0.00           H  
ATOM   4098  HA  GLU A 266      72.774  -1.123 -11.230  1.00  0.00           H  
ATOM   4099 1HB  GLU A 266      71.181  -2.835  -9.285  1.00  0.00           H  
ATOM   4100 2HB  GLU A 266      72.100  -3.505 -10.625  1.00  0.00           H  
ATOM   4101 1HG  GLU A 266      74.168  -2.596  -9.704  1.00  0.00           H  
ATOM   4102 2HG  GLU A 266      73.272  -1.833  -8.392  1.00  0.00           H  
ATOM   4103  N   ARG A 267      69.503  -1.454 -11.344  1.00  0.00           N  
ATOM   4104  CA  ARG A 267      68.372  -1.616 -12.248  1.00  0.00           C  
ATOM   4105  C   ARG A 267      68.345  -0.515 -13.300  1.00  0.00           C  
ATOM   4106  O   ARG A 267      68.066  -0.769 -14.472  1.00  0.00           O  
ATOM   4107  CB  ARG A 267      67.062  -1.606 -11.473  1.00  0.00           C  
ATOM   4108  CG  ARG A 267      66.816  -2.837 -10.617  1.00  0.00           C  
ATOM   4109  CD  ARG A 267      65.509  -2.767  -9.915  1.00  0.00           C  
ATOM   4110  NE  ARG A 267      65.305  -3.903  -9.031  1.00  0.00           N  
ATOM   4111  CZ  ARG A 267      64.828  -5.101  -9.423  1.00  0.00           C  
ATOM   4112  NH1 ARG A 267      64.511  -5.302 -10.682  1.00  0.00           N  
ATOM   4113  NH2 ARG A 267      64.679  -6.073  -8.540  1.00  0.00           N  
ATOM   4114  H   ARG A 267      69.329  -1.257 -10.369  1.00  0.00           H  
ATOM   4115  HA  ARG A 267      68.469  -2.577 -12.754  1.00  0.00           H  
ATOM   4116 1HB  ARG A 267      67.035  -0.737 -10.817  1.00  0.00           H  
ATOM   4117 2HB  ARG A 267      66.228  -1.516 -12.170  1.00  0.00           H  
ATOM   4118 1HG  ARG A 267      66.819  -3.726 -11.248  1.00  0.00           H  
ATOM   4119 2HG  ARG A 267      67.604  -2.922  -9.867  1.00  0.00           H  
ATOM   4120 1HD  ARG A 267      65.466  -1.857  -9.317  1.00  0.00           H  
ATOM   4121 2HD  ARG A 267      64.703  -2.756 -10.649  1.00  0.00           H  
ATOM   4122  HE  ARG A 267      65.538  -3.786  -8.054  1.00  0.00           H  
ATOM   4123 1HH1 ARG A 267      64.625  -4.559 -11.357  1.00  0.00           H  
ATOM   4124 2HH1 ARG A 267      64.154  -6.200 -10.976  1.00  0.00           H  
ATOM   4125 1HH2 ARG A 267      64.923  -5.918  -7.571  1.00  0.00           H  
ATOM   4126 2HH2 ARG A 267      64.322  -6.970  -8.833  1.00  0.00           H  
ATOM   4127  N   ALA A 268      68.637   0.710 -12.875  1.00  0.00           N  
ATOM   4128  CA  ALA A 268      68.647   1.853 -13.779  1.00  0.00           C  
ATOM   4129  C   ALA A 268      69.740   1.714 -14.831  1.00  0.00           C  
ATOM   4130  O   ALA A 268      69.531   2.028 -16.003  1.00  0.00           O  
ATOM   4131  CB  ALA A 268      68.827   3.146 -12.996  1.00  0.00           C  
ATOM   4132  H   ALA A 268      68.858   0.853 -11.900  1.00  0.00           H  
ATOM   4133  HA  ALA A 268      67.688   1.884 -14.296  1.00  0.00           H  
ATOM   4134 1HB  ALA A 268      68.832   3.990 -13.685  1.00  0.00           H  
ATOM   4135 2HB  ALA A 268      68.006   3.260 -12.288  1.00  0.00           H  
ATOM   4136 3HB  ALA A 268      69.771   3.114 -12.455  1.00  0.00           H  
ATOM   4137  N   SER A 269      70.907   1.241 -14.406  1.00  0.00           N  
ATOM   4138  CA  SER A 269      72.035   1.059 -15.310  1.00  0.00           C  
ATOM   4139  C   SER A 269      71.675   0.128 -16.461  1.00  0.00           C  
ATOM   4140  O   SER A 269      71.956   0.424 -17.622  1.00  0.00           O  
ATOM   4141  CB  SER A 269      73.226   0.505 -14.553  1.00  0.00           C  
ATOM   4142  OG  SER A 269      74.320   0.313 -15.407  1.00  0.00           O  
ATOM   4143  H   SER A 269      71.015   1.001 -13.431  1.00  0.00           H  
ATOM   4144  HA  SER A 269      72.305   2.030 -15.727  1.00  0.00           H  
ATOM   4145 1HB  SER A 269      73.501   1.193 -13.754  1.00  0.00           H  
ATOM   4146 2HB  SER A 269      72.953  -0.442 -14.089  1.00  0.00           H  
ATOM   4147  HG  SER A 269      74.897  -0.311 -14.962  1.00  0.00           H  
ATOM   4148  N   LYS A 270      71.052  -0.998 -16.132  1.00  0.00           N  
ATOM   4149  CA  LYS A 270      70.651  -1.974 -17.138  1.00  0.00           C  
ATOM   4150  C   LYS A 270      69.727  -1.349 -18.175  1.00  0.00           C  
ATOM   4151  O   LYS A 270      69.666  -1.800 -19.319  1.00  0.00           O  
ATOM   4152  CB  LYS A 270      69.967  -3.173 -16.479  1.00  0.00           C  
ATOM   4153  CG  LYS A 270      70.900  -4.060 -15.665  1.00  0.00           C  
ATOM   4154  CD  LYS A 270      70.145  -5.219 -15.031  1.00  0.00           C  
ATOM   4155  CE  LYS A 270      71.075  -6.105 -14.215  1.00  0.00           C  
ATOM   4156  NZ  LYS A 270      70.345  -7.222 -13.557  1.00  0.00           N  
ATOM   4157  H   LYS A 270      70.851  -1.183 -15.160  1.00  0.00           H  
ATOM   4158  HA  LYS A 270      71.545  -2.324 -17.656  1.00  0.00           H  
ATOM   4159 1HB  LYS A 270      69.177  -2.821 -15.815  1.00  0.00           H  
ATOM   4160 2HB  LYS A 270      69.500  -3.792 -17.245  1.00  0.00           H  
ATOM   4161 1HG  LYS A 270      71.681  -4.458 -16.314  1.00  0.00           H  
ATOM   4162 2HG  LYS A 270      71.370  -3.470 -14.879  1.00  0.00           H  
ATOM   4163 1HD  LYS A 270      69.362  -4.830 -14.378  1.00  0.00           H  
ATOM   4164 2HD  LYS A 270      69.679  -5.820 -15.811  1.00  0.00           H  
ATOM   4165 1HE  LYS A 270      71.843  -6.522 -14.865  1.00  0.00           H  
ATOM   4166 2HE  LYS A 270      71.566  -5.508 -13.447  1.00  0.00           H  
ATOM   4167 1HZ  LYS A 270      70.995  -7.785 -13.027  1.00  0.00           H  
ATOM   4168 2HZ  LYS A 270      69.641  -6.846 -12.937  1.00  0.00           H  
ATOM   4169 3HZ  LYS A 270      69.901  -7.795 -14.261  1.00  0.00           H  
ATOM   4170  N   HIS A 271      69.015  -0.314 -17.766  1.00  0.00           N  
ATOM   4171  CA  HIS A 271      68.081   0.330 -18.681  1.00  0.00           C  
ATOM   4172  C   HIS A 271      68.571   1.640 -19.255  1.00  0.00           C  
ATOM   4173  O   HIS A 271      68.130   2.065 -20.323  1.00  0.00           O  
ATOM   4174  CB  HIS A 271      66.742   0.573 -17.976  1.00  0.00           C  
ATOM   4175  CG  HIS A 271      66.039  -0.686 -17.572  1.00  0.00           C  
ATOM   4176  ND1 HIS A 271      66.377  -1.395 -16.438  1.00  0.00           N  
ATOM   4177  CD2 HIS A 271      65.018  -1.361 -18.149  1.00  0.00           C  
ATOM   4178  CE1 HIS A 271      65.592  -2.454 -16.336  1.00  0.00           C  
ATOM   4179  NE2 HIS A 271      64.760  -2.456 -17.361  1.00  0.00           N  
ATOM   4180  H   HIS A 271      69.129   0.018 -16.819  1.00  0.00           H  
ATOM   4181  HA  HIS A 271      67.900  -0.323 -19.535  1.00  0.00           H  
ATOM   4182 1HB  HIS A 271      66.906   1.175 -17.082  1.00  0.00           H  
ATOM   4183 2HB  HIS A 271      66.082   1.136 -18.634  1.00  0.00           H  
ATOM   4184  HD1 HIS A 271      67.047  -1.123 -15.748  1.00  0.00           H  
ATOM   4185  HD2 HIS A 271      64.430  -1.187 -19.051  1.00  0.00           H  
ATOM   4186  HE1 HIS A 271      65.700  -3.146 -15.501  1.00  0.00           H  
ATOM   4187  N   GLU A 272      69.483   2.293 -18.560  1.00  0.00           N  
ATOM   4188  CA  GLU A 272      69.990   3.563 -19.046  1.00  0.00           C  
ATOM   4189  C   GLU A 272      71.073   3.309 -20.086  1.00  0.00           C  
ATOM   4190  O   GLU A 272      72.076   2.653 -19.804  1.00  0.00           O  
ATOM   4191  CB  GLU A 272      70.543   4.405 -17.894  1.00  0.00           C  
ATOM   4192  CG  GLU A 272      71.076   5.768 -18.311  1.00  0.00           C  
ATOM   4193  CD  GLU A 272      69.995   6.699 -18.786  1.00  0.00           C  
ATOM   4194  OE1 GLU A 272      69.014   6.841 -18.096  1.00  0.00           O  
ATOM   4195  OE2 GLU A 272      70.149   7.268 -19.841  1.00  0.00           O  
ATOM   4196  H   GLU A 272      69.818   1.897 -17.693  1.00  0.00           H  
ATOM   4197  HA  GLU A 272      69.169   4.107 -19.514  1.00  0.00           H  
ATOM   4198 1HB  GLU A 272      69.761   4.564 -17.151  1.00  0.00           H  
ATOM   4199 2HB  GLU A 272      71.354   3.864 -17.405  1.00  0.00           H  
ATOM   4200 1HG  GLU A 272      71.584   6.224 -17.461  1.00  0.00           H  
ATOM   4201 2HG  GLU A 272      71.808   5.633 -19.107  1.00  0.00           H  
ATOM   4202  N   LYS A 273      70.864   3.833 -21.289  1.00  0.00           N  
ATOM   4203  CA  LYS A 273      71.821   3.664 -22.375  1.00  0.00           C  
ATOM   4204  C   LYS A 273      72.769   4.849 -22.472  1.00  0.00           C  
ATOM   4205  O   LYS A 273      73.714   4.838 -23.261  1.00  0.00           O  
ATOM   4206  CB  LYS A 273      71.091   3.468 -23.705  1.00  0.00           C  
ATOM   4207  CG  LYS A 273      70.180   2.248 -23.748  1.00  0.00           C  
ATOM   4208  CD  LYS A 273      70.973   0.959 -23.596  1.00  0.00           C  
ATOM   4209  CE  LYS A 273      70.078  -0.263 -23.734  1.00  0.00           C  
ATOM   4210  NZ  LYS A 273      70.834  -1.531 -23.548  1.00  0.00           N  
ATOM   4211  H   LYS A 273      70.020   4.362 -21.455  1.00  0.00           H  
ATOM   4212  HA  LYS A 273      72.421   2.776 -22.173  1.00  0.00           H  
ATOM   4213 1HB  LYS A 273      70.483   4.347 -23.920  1.00  0.00           H  
ATOM   4214 2HB  LYS A 273      71.820   3.369 -24.509  1.00  0.00           H  
ATOM   4215 1HG  LYS A 273      69.448   2.312 -22.941  1.00  0.00           H  
ATOM   4216 2HG  LYS A 273      69.646   2.227 -24.697  1.00  0.00           H  
ATOM   4217 1HD  LYS A 273      71.750   0.918 -24.361  1.00  0.00           H  
ATOM   4218 2HD  LYS A 273      71.451   0.939 -22.617  1.00  0.00           H  
ATOM   4219 1HE  LYS A 273      69.283  -0.216 -22.991  1.00  0.00           H  
ATOM   4220 2HE  LYS A 273      69.620  -0.269 -24.723  1.00  0.00           H  
ATOM   4221 1HZ  LYS A 273      70.206  -2.316 -23.647  1.00  0.00           H  
ATOM   4222 2HZ  LYS A 273      71.563  -1.594 -24.245  1.00  0.00           H  
ATOM   4223 3HZ  LYS A 273      71.247  -1.545 -22.627  1.00  0.00           H  
ATOM   4224  N   ASP A 274      72.516   5.874 -21.667  1.00  0.00           N  
ATOM   4225  CA  ASP A 274      73.382   7.044 -21.650  1.00  0.00           C  
ATOM   4226  C   ASP A 274      74.425   6.861 -20.558  1.00  0.00           C  
ATOM   4227  O   ASP A 274      74.135   7.035 -19.374  1.00  0.00           O  
ATOM   4228  CB  ASP A 274      72.579   8.325 -21.410  1.00  0.00           C  
ATOM   4229  CG  ASP A 274      73.441   9.580 -21.446  1.00  0.00           C  
ATOM   4230  OD1 ASP A 274      74.640   9.452 -21.515  1.00  0.00           O  
ATOM   4231  OD2 ASP A 274      72.891  10.655 -21.403  1.00  0.00           O  
ATOM   4232  H   ASP A 274      71.710   5.836 -21.060  1.00  0.00           H  
ATOM   4233  HA  ASP A 274      73.879   7.121 -22.617  1.00  0.00           H  
ATOM   4234 1HB  ASP A 274      71.801   8.414 -22.168  1.00  0.00           H  
ATOM   4235 2HB  ASP A 274      72.085   8.268 -20.439  1.00  0.00           H  
ATOM   4236  N   PRO A 275      75.501   6.584 -20.498  1.00  0.00           N  
ATOM   4237  CA  PRO A 275      76.608   6.364 -19.583  1.00  0.00           C  
ATOM   4238  C   PRO A 275      76.743   7.502 -18.576  1.00  0.00           C  
ATOM   4239  O   PRO A 275      77.011   7.272 -17.397  1.00  0.00           O  
ATOM   4240  CB  PRO A 275      77.816   6.296 -20.523  1.00  0.00           C  
ATOM   4241  CG  PRO A 275      77.264   5.730 -21.787  1.00  0.00           C  
ATOM   4242  CD  PRO A 275      75.919   6.391 -21.937  1.00  0.00           C  
ATOM   4243  HA  PRO A 275      76.461   5.407 -19.060  1.00  0.00           H  
ATOM   4244 1HB  PRO A 275      78.245   7.300 -20.657  1.00  0.00           H  
ATOM   4245 2HB  PRO A 275      78.602   5.666 -20.081  1.00  0.00           H  
ATOM   4246 1HG  PRO A 275      77.939   5.948 -22.627  1.00  0.00           H  
ATOM   4247 2HG  PRO A 275      77.192   4.635 -21.713  1.00  0.00           H  
ATOM   4248 1HD  PRO A 275      76.039   7.354 -22.455  1.00  0.00           H  
ATOM   4249 2HD  PRO A 275      75.246   5.728 -22.501  1.00  0.00           H  
ATOM   4250  N   GLU A 276      76.554   8.718 -19.058  1.00  0.00           N  
ATOM   4251  CA  GLU A 276      76.683   9.920 -18.242  1.00  0.00           C  
ATOM   4252  C   GLU A 276      75.583   9.992 -17.190  1.00  0.00           C  
ATOM   4253  O   GLU A 276      75.848  10.260 -16.018  1.00  0.00           O  
ATOM   4254  CB  GLU A 276      76.642  11.170 -19.123  1.00  0.00           C  
ATOM   4255  CG  GLU A 276      77.864  11.354 -20.012  1.00  0.00           C  
ATOM   4256  CD  GLU A 276      77.752  12.544 -20.923  1.00  0.00           C  
ATOM   4257  OE1 GLU A 276      76.707  13.149 -20.952  1.00  0.00           O  
ATOM   4258  OE2 GLU A 276      78.712  12.849 -21.591  1.00  0.00           O  
ATOM   4259  H   GLU A 276      76.310   8.829 -20.032  1.00  0.00           H  
ATOM   4260  HA  GLU A 276      77.644   9.887 -17.727  1.00  0.00           H  
ATOM   4261 1HB  GLU A 276      75.763  11.133 -19.767  1.00  0.00           H  
ATOM   4262 2HB  GLU A 276      76.549  12.056 -18.495  1.00  0.00           H  
ATOM   4263 1HG  GLU A 276      78.744  11.476 -19.381  1.00  0.00           H  
ATOM   4264 2HG  GLU A 276      78.003  10.455 -20.611  1.00  0.00           H  
ATOM   4265  N   LYS A 277      74.348   9.751 -17.615  1.00  0.00           N  
ATOM   4266  CA  LYS A 277      73.205   9.789 -16.710  1.00  0.00           C  
ATOM   4267  C   LYS A 277      73.299   8.691 -15.659  1.00  0.00           C  
ATOM   4268  O   LYS A 277      72.994   8.912 -14.487  1.00  0.00           O  
ATOM   4269  CB  LYS A 277      71.897   9.658 -17.492  1.00  0.00           C  
ATOM   4270  CG  LYS A 277      71.539  10.879 -18.329  1.00  0.00           C  
ATOM   4271  CD  LYS A 277      70.192  10.703 -19.014  1.00  0.00           C  
ATOM   4272  CE  LYS A 277      69.776  11.968 -19.751  1.00  0.00           C  
ATOM   4273  NZ  LYS A 277      70.683  12.273 -20.891  1.00  0.00           N  
ATOM   4274  H   LYS A 277      74.196   9.536 -18.590  1.00  0.00           H  
ATOM   4275  HA  LYS A 277      73.206  10.748 -16.191  1.00  0.00           H  
ATOM   4276 1HB  LYS A 277      71.958   8.799 -18.162  1.00  0.00           H  
ATOM   4277 2HB  LYS A 277      71.076   9.474 -16.799  1.00  0.00           H  
ATOM   4278 1HG  LYS A 277      71.499  11.760 -17.688  1.00  0.00           H  
ATOM   4279 2HG  LYS A 277      72.305  11.038 -19.087  1.00  0.00           H  
ATOM   4280 1HD  LYS A 277      70.251   9.880 -19.728  1.00  0.00           H  
ATOM   4281 2HD  LYS A 277      69.434  10.462 -18.270  1.00  0.00           H  
ATOM   4282 1HE  LYS A 277      68.762  11.851 -20.130  1.00  0.00           H  
ATOM   4283 2HE  LYS A 277      69.787  12.811 -19.060  1.00  0.00           H  
ATOM   4284 1HZ  LYS A 277      70.374  13.117 -21.351  1.00  0.00           H  
ATOM   4285 2HZ  LYS A 277      71.625  12.402 -20.547  1.00  0.00           H  
ATOM   4286 3HZ  LYS A 277      70.667  11.506 -21.548  1.00  0.00           H  
ATOM   4287  N   LYS A 278      73.723   7.506 -16.084  1.00  0.00           N  
ATOM   4288  CA  LYS A 278      73.857   6.370 -15.179  1.00  0.00           C  
ATOM   4289  C   LYS A 278      74.929   6.628 -14.128  1.00  0.00           C  
ATOM   4290  O   LYS A 278      74.757   6.293 -12.956  1.00  0.00           O  
ATOM   4291  CB  LYS A 278      74.183   5.097 -15.961  1.00  0.00           C  
ATOM   4292  CG  LYS A 278      73.594   3.825 -15.366  1.00  0.00           C  
ATOM   4293  CD  LYS A 278      74.141   3.563 -13.970  1.00  0.00           C  
ATOM   4294  CE  LYS A 278      73.187   4.068 -12.898  1.00  0.00           C  
ATOM   4295  NZ  LYS A 278      71.830   3.471 -13.034  1.00  0.00           N  
ATOM   4296  H   LYS A 278      73.959   7.389 -17.059  1.00  0.00           H  
ATOM   4297  HA  LYS A 278      72.908   6.227 -14.660  1.00  0.00           H  
ATOM   4298 1HB  LYS A 278      73.811   5.191 -16.982  1.00  0.00           H  
ATOM   4299 2HB  LYS A 278      75.264   4.971 -16.017  1.00  0.00           H  
ATOM   4300 1HG  LYS A 278      72.509   3.917 -15.310  1.00  0.00           H  
ATOM   4301 2HG  LYS A 278      73.837   2.977 -16.006  1.00  0.00           H  
ATOM   4302 1HD  LYS A 278      74.294   2.492 -13.834  1.00  0.00           H  
ATOM   4303 2HD  LYS A 278      75.101   4.067 -13.855  1.00  0.00           H  
ATOM   4304 1HE  LYS A 278      73.582   3.819 -11.914  1.00  0.00           H  
ATOM   4305 2HE  LYS A 278      73.101   5.152 -12.968  1.00  0.00           H  
ATOM   4306 1HZ  LYS A 278      71.229   3.831 -12.307  1.00  0.00           H  
ATOM   4307 2HZ  LYS A 278      71.446   3.711 -13.938  1.00  0.00           H  
ATOM   4308 3HZ  LYS A 278      71.894   2.467 -12.952  1.00  0.00           H  
ATOM   4309  N   SER A 279      76.037   7.226 -14.553  1.00  0.00           N  
ATOM   4310  CA  SER A 279      77.139   7.530 -13.648  1.00  0.00           C  
ATOM   4311  C   SER A 279      76.723   8.550 -12.597  1.00  0.00           C  
ATOM   4312  O   SER A 279      77.080   8.429 -11.425  1.00  0.00           O  
ATOM   4313  CB  SER A 279      78.328   8.053 -14.430  1.00  0.00           C  
ATOM   4314  OG  SER A 279      78.855   7.060 -15.267  1.00  0.00           O  
ATOM   4315  H   SER A 279      76.118   7.476 -15.528  1.00  0.00           H  
ATOM   4316  HA  SER A 279      77.431   6.611 -13.137  1.00  0.00           H  
ATOM   4317 1HB  SER A 279      78.021   8.911 -15.028  1.00  0.00           H  
ATOM   4318 2HB  SER A 279      79.097   8.395 -13.738  1.00  0.00           H  
ATOM   4319  HG  SER A 279      79.364   7.522 -15.937  1.00  0.00           H  
ATOM   4320  N   GLU A 280      75.966   9.555 -13.022  1.00  0.00           N  
ATOM   4321  CA  GLU A 280      75.499  10.599 -12.117  1.00  0.00           C  
ATOM   4322  C   GLU A 280      74.553  10.035 -11.066  1.00  0.00           C  
ATOM   4323  O   GLU A 280      74.618  10.407  -9.894  1.00  0.00           O  
ATOM   4324  CB  GLU A 280      74.800  11.712 -12.901  1.00  0.00           C  
ATOM   4325  CG  GLU A 280      75.729  12.549 -13.769  1.00  0.00           C  
ATOM   4326  CD  GLU A 280      74.998  13.584 -14.578  1.00  0.00           C  
ATOM   4327  OE1 GLU A 280      73.791  13.581 -14.560  1.00  0.00           O  
ATOM   4328  OE2 GLU A 280      75.649  14.378 -15.216  1.00  0.00           O  
ATOM   4329  H   GLU A 280      75.707   9.598 -13.997  1.00  0.00           H  
ATOM   4330  HA  GLU A 280      76.362  11.023 -11.603  1.00  0.00           H  
ATOM   4331 1HB  GLU A 280      74.038  11.277 -13.549  1.00  0.00           H  
ATOM   4332 2HB  GLU A 280      74.294  12.383 -12.207  1.00  0.00           H  
ATOM   4333 1HG  GLU A 280      76.453  13.051 -13.128  1.00  0.00           H  
ATOM   4334 2HG  GLU A 280      76.275  11.888 -14.440  1.00  0.00           H  
ATOM   4335  N   LEU A 281      73.673   9.135 -11.491  1.00  0.00           N  
ATOM   4336  CA  LEU A 281      72.711   8.517 -10.586  1.00  0.00           C  
ATOM   4337  C   LEU A 281      73.412   7.666  -9.535  1.00  0.00           C  
ATOM   4338  O   LEU A 281      73.035   7.675  -8.363  1.00  0.00           O  
ATOM   4339  CB  LEU A 281      71.720   7.652 -11.375  1.00  0.00           C  
ATOM   4340  CG  LEU A 281      70.585   7.026 -10.556  1.00  0.00           C  
ATOM   4341  CD1 LEU A 281      69.382   6.783 -11.458  1.00  0.00           C  
ATOM   4342  CD2 LEU A 281      71.068   5.727  -9.928  1.00  0.00           C  
ATOM   4343  H   LEU A 281      73.670   8.872 -12.466  1.00  0.00           H  
ATOM   4344  HA  LEU A 281      72.159   9.306 -10.077  1.00  0.00           H  
ATOM   4345 1HB  LEU A 281      71.268   8.265 -12.154  1.00  0.00           H  
ATOM   4346 2HB  LEU A 281      72.270   6.842 -11.853  1.00  0.00           H  
ATOM   4347  HG  LEU A 281      70.278   7.717  -9.771  1.00  0.00           H  
ATOM   4348 1HD1 LEU A 281      68.575   6.338 -10.876  1.00  0.00           H  
ATOM   4349 2HD1 LEU A 281      69.045   7.730 -11.879  1.00  0.00           H  
ATOM   4350 3HD1 LEU A 281      69.663   6.106 -12.264  1.00  0.00           H  
ATOM   4351 1HD2 LEU A 281      70.261   5.282  -9.345  1.00  0.00           H  
ATOM   4352 2HD2 LEU A 281      71.374   5.035 -10.712  1.00  0.00           H  
ATOM   4353 3HD2 LEU A 281      71.916   5.933  -9.275  1.00  0.00           H  
ATOM   4354  N   VAL A 282      74.434   6.931  -9.960  1.00  0.00           N  
ATOM   4355  CA  VAL A 282      75.190   6.074  -9.055  1.00  0.00           C  
ATOM   4356  C   VAL A 282      75.925   6.894  -8.004  1.00  0.00           C  
ATOM   4357  O   VAL A 282      75.973   6.520  -6.832  1.00  0.00           O  
ATOM   4358  CB  VAL A 282      76.207   5.228  -9.845  1.00  0.00           C  
ATOM   4359  CG1 VAL A 282      77.125   4.475  -8.894  1.00  0.00           C  
ATOM   4360  CG2 VAL A 282      75.474   4.263 -10.764  1.00  0.00           C  
ATOM   4361  H   VAL A 282      74.694   6.967 -10.935  1.00  0.00           H  
ATOM   4362  HA  VAL A 282      74.493   5.403  -8.551  1.00  0.00           H  
ATOM   4363  HB  VAL A 282      76.834   5.892 -10.439  1.00  0.00           H  
ATOM   4364 1HG1 VAL A 282      77.837   3.882  -9.469  1.00  0.00           H  
ATOM   4365 2HG1 VAL A 282      77.666   5.186  -8.270  1.00  0.00           H  
ATOM   4366 3HG1 VAL A 282      76.532   3.814  -8.262  1.00  0.00           H  
ATOM   4367 1HG2 VAL A 282      76.199   3.669 -11.320  1.00  0.00           H  
ATOM   4368 2HG2 VAL A 282      74.842   3.603 -10.170  1.00  0.00           H  
ATOM   4369 3HG2 VAL A 282      74.855   4.826 -11.463  1.00  0.00           H  
ATOM   4370  N   VAL A 283      76.498   8.015  -8.429  1.00  0.00           N  
ATOM   4371  CA  VAL A 283      77.232   8.891  -7.524  1.00  0.00           C  
ATOM   4372  C   VAL A 283      76.310   9.495  -6.472  1.00  0.00           C  
ATOM   4373  O   VAL A 283      76.673   9.599  -5.300  1.00  0.00           O  
ATOM   4374  CB  VAL A 283      77.916  10.023  -8.314  1.00  0.00           C  
ATOM   4375  CG1 VAL A 283      78.523  11.044  -7.364  1.00  0.00           C  
ATOM   4376  CG2 VAL A 283      78.979   9.443  -9.234  1.00  0.00           C  
ATOM   4377  H   VAL A 283      76.423   8.267  -9.404  1.00  0.00           H  
ATOM   4378  HA  VAL A 283      78.000   8.303  -7.020  1.00  0.00           H  
ATOM   4379  HB  VAL A 283      77.165  10.544  -8.908  1.00  0.00           H  
ATOM   4380 1HG1 VAL A 283      79.002  11.837  -7.939  1.00  0.00           H  
ATOM   4381 2HG1 VAL A 283      77.739  11.472  -6.740  1.00  0.00           H  
ATOM   4382 3HG1 VAL A 283      79.265  10.557  -6.732  1.00  0.00           H  
ATOM   4383 1HG2 VAL A 283      79.458  10.248  -9.790  1.00  0.00           H  
ATOM   4384 2HG2 VAL A 283      79.727   8.917  -8.640  1.00  0.00           H  
ATOM   4385 3HG2 VAL A 283      78.515   8.746  -9.933  1.00  0.00           H  
ATOM   4386  N   LYS A 284      75.116   9.892  -6.898  1.00  0.00           N  
ATOM   4387  CA  LYS A 284      74.139  10.487  -5.993  1.00  0.00           C  
ATOM   4388  C   LYS A 284      73.681   9.484  -4.941  1.00  0.00           C  
ATOM   4389  O   LYS A 284      73.524   9.827  -3.769  1.00  0.00           O  
ATOM   4390  CB  LYS A 284      72.936  11.015  -6.776  1.00  0.00           C  
ATOM   4391  CG  LYS A 284      73.227  12.248  -7.620  1.00  0.00           C  
ATOM   4392  CD  LYS A 284      71.990  12.701  -8.382  1.00  0.00           C  
ATOM   4393  CE  LYS A 284      72.282  13.927  -9.235  1.00  0.00           C  
ATOM   4394  NZ  LYS A 284      71.091  14.358 -10.016  1.00  0.00           N  
ATOM   4395  H   LYS A 284      74.879   9.779  -7.873  1.00  0.00           H  
ATOM   4396  HA  LYS A 284      74.611  11.322  -5.475  1.00  0.00           H  
ATOM   4397 1HB  LYS A 284      72.563  10.235  -7.440  1.00  0.00           H  
ATOM   4398 2HB  LYS A 284      72.133  11.266  -6.082  1.00  0.00           H  
ATOM   4399 1HG  LYS A 284      73.563  13.061  -6.975  1.00  0.00           H  
ATOM   4400 2HG  LYS A 284      74.019  12.022  -8.333  1.00  0.00           H  
ATOM   4401 1HD  LYS A 284      71.644  11.893  -9.028  1.00  0.00           H  
ATOM   4402 2HD  LYS A 284      71.196  12.942  -7.676  1.00  0.00           H  
ATOM   4403 1HE  LYS A 284      72.598  14.748  -8.594  1.00  0.00           H  
ATOM   4404 2HE  LYS A 284      73.093  13.703  -9.928  1.00  0.00           H  
ATOM   4405 1HZ  LYS A 284      71.325  15.171 -10.567  1.00  0.00           H  
ATOM   4406 2HZ  LYS A 284      70.800  13.609 -10.628  1.00  0.00           H  
ATOM   4407 3HZ  LYS A 284      70.337  14.586  -9.383  1.00  0.00           H  
ATOM   4408  N   VAL A 285      73.468   8.244  -5.367  1.00  0.00           N  
ATOM   4409  CA  VAL A 285      73.027   7.189  -4.462  1.00  0.00           C  
ATOM   4410  C   VAL A 285      74.087   6.887  -3.410  1.00  0.00           C  
ATOM   4411  O   VAL A 285      73.771   6.680  -2.238  1.00  0.00           O  
ATOM   4412  CB  VAL A 285      72.711   5.905  -5.252  1.00  0.00           C  
ATOM   4413  CG1 VAL A 285      72.434   4.750  -4.301  1.00  0.00           C  
ATOM   4414  CG2 VAL A 285      71.524   6.142  -6.173  1.00  0.00           C  
ATOM   4415  H   VAL A 285      73.615   8.027  -6.342  1.00  0.00           H  
ATOM   4416  HA  VAL A 285      72.119   7.522  -3.958  1.00  0.00           H  
ATOM   4417  HB  VAL A 285      73.583   5.631  -5.845  1.00  0.00           H  
ATOM   4418 1HG1 VAL A 285      72.213   3.850  -4.876  1.00  0.00           H  
ATOM   4419 2HG1 VAL A 285      73.310   4.574  -3.677  1.00  0.00           H  
ATOM   4420 3HG1 VAL A 285      71.580   4.995  -3.670  1.00  0.00           H  
ATOM   4421 1HG2 VAL A 285      71.307   5.231  -6.728  1.00  0.00           H  
ATOM   4422 2HG2 VAL A 285      70.653   6.422  -5.579  1.00  0.00           H  
ATOM   4423 3HG2 VAL A 285      71.760   6.945  -6.871  1.00  0.00           H  
ATOM   4424  N   VAL A 286      75.345   6.863  -3.836  1.00  0.00           N  
ATOM   4425  CA  VAL A 286      76.455   6.586  -2.931  1.00  0.00           C  
ATOM   4426  C   VAL A 286      76.594   7.679  -1.879  1.00  0.00           C  
ATOM   4427  O   VAL A 286      76.846   7.398  -0.707  1.00  0.00           O  
ATOM   4428  CB  VAL A 286      77.772   6.468  -3.721  1.00  0.00           C  
ATOM   4429  CG1 VAL A 286      78.956   6.368  -2.770  1.00  0.00           C  
ATOM   4430  CG2 VAL A 286      77.716   5.258  -4.642  1.00  0.00           C  
ATOM   4431  H   VAL A 286      75.538   7.041  -4.811  1.00  0.00           H  
ATOM   4432  HA  VAL A 286      76.262   5.638  -2.427  1.00  0.00           H  
ATOM   4433  HB  VAL A 286      77.911   7.371  -4.314  1.00  0.00           H  
ATOM   4434 1HG1 VAL A 286      79.878   6.286  -3.346  1.00  0.00           H  
ATOM   4435 2HG1 VAL A 286      78.997   7.261  -2.146  1.00  0.00           H  
ATOM   4436 3HG1 VAL A 286      78.843   5.487  -2.139  1.00  0.00           H  
ATOM   4437 1HG2 VAL A 286      78.650   5.181  -5.198  1.00  0.00           H  
ATOM   4438 2HG2 VAL A 286      77.571   4.355  -4.048  1.00  0.00           H  
ATOM   4439 3HG2 VAL A 286      76.887   5.371  -5.340  1.00  0.00           H  
ATOM   4440  N   GLU A 287      76.428   8.927  -2.305  1.00  0.00           N  
ATOM   4441  CA  GLU A 287      76.535  10.065  -1.400  1.00  0.00           C  
ATOM   4442  C   GLU A 287      75.434  10.038  -0.348  1.00  0.00           C  
ATOM   4443  O   GLU A 287      75.675  10.329   0.824  1.00  0.00           O  
ATOM   4444  CB  GLU A 287      76.472  11.378  -2.184  1.00  0.00           C  
ATOM   4445  CG  GLU A 287      76.652  12.627  -1.334  1.00  0.00           C  
ATOM   4446  CD  GLU A 287      76.674  13.891  -2.148  1.00  0.00           C  
ATOM   4447  OE1 GLU A 287      76.575  13.804  -3.348  1.00  0.00           O  
ATOM   4448  OE2 GLU A 287      76.790  14.945  -1.568  1.00  0.00           O  
ATOM   4449  H   GLU A 287      76.223   9.091  -3.280  1.00  0.00           H  
ATOM   4450  HA  GLU A 287      77.496  10.010  -0.887  1.00  0.00           H  
ATOM   4451 1HB  GLU A 287      77.247  11.381  -2.951  1.00  0.00           H  
ATOM   4452 2HB  GLU A 287      75.510  11.454  -2.690  1.00  0.00           H  
ATOM   4453 1HG  GLU A 287      75.835  12.686  -0.615  1.00  0.00           H  
ATOM   4454 2HG  GLU A 287      77.584  12.543  -0.776  1.00  0.00           H  
ATOM   4455  N   LEU A 288      74.225   9.687  -0.774  1.00  0.00           N  
ATOM   4456  CA  LEU A 288      73.083   9.621   0.131  1.00  0.00           C  
ATOM   4457  C   LEU A 288      73.276   8.536   1.183  1.00  0.00           C  
ATOM   4458  O   LEU A 288      72.953   8.730   2.355  1.00  0.00           O  
ATOM   4459  CB  LEU A 288      71.796   9.353  -0.659  1.00  0.00           C  
ATOM   4460  CG  LEU A 288      71.318  10.498  -1.561  1.00  0.00           C  
ATOM   4461  CD1 LEU A 288      70.145  10.022  -2.408  1.00  0.00           C  
ATOM   4462  CD2 LEU A 288      70.925  11.691  -0.703  1.00  0.00           C  
ATOM   4463  H   LEU A 288      74.094   9.460  -1.749  1.00  0.00           H  
ATOM   4464  HA  LEU A 288      72.989  10.580   0.640  1.00  0.00           H  
ATOM   4465 1HB  LEU A 288      71.950   8.478  -1.288  1.00  0.00           H  
ATOM   4466 2HB  LEU A 288      70.995   9.131   0.047  1.00  0.00           H  
ATOM   4467  HG  LEU A 288      72.122  10.787  -2.238  1.00  0.00           H  
ATOM   4468 1HD1 LEU A 288      69.806  10.836  -3.049  1.00  0.00           H  
ATOM   4469 2HD1 LEU A 288      70.460   9.181  -3.026  1.00  0.00           H  
ATOM   4470 3HD1 LEU A 288      69.330   9.710  -1.756  1.00  0.00           H  
ATOM   4471 1HD2 LEU A 288      70.586  12.505  -1.344  1.00  0.00           H  
ATOM   4472 2HD2 LEU A 288      70.120  11.403  -0.026  1.00  0.00           H  
ATOM   4473 3HD2 LEU A 288      71.786  12.021  -0.122  1.00  0.00           H  
ATOM   4474  N   VAL A 289      73.805   7.394   0.757  1.00  0.00           N  
ATOM   4475  CA  VAL A 289      74.041   6.276   1.662  1.00  0.00           C  
ATOM   4476  C   VAL A 289      75.085   6.629   2.714  1.00  0.00           C  
ATOM   4477  O   VAL A 289      74.942   6.279   3.886  1.00  0.00           O  
ATOM   4478  CB  VAL A 289      74.510   5.039   0.872  1.00  0.00           C  
ATOM   4479  CG1 VAL A 289      74.938   3.931   1.823  1.00  0.00           C  
ATOM   4480  CG2 VAL A 289      73.397   4.561  -0.048  1.00  0.00           C  
ATOM   4481  H   VAL A 289      74.050   7.299  -0.218  1.00  0.00           H  
ATOM   4482  HA  VAL A 289      73.104   6.035   2.166  1.00  0.00           H  
ATOM   4483  HB  VAL A 289      75.383   5.309   0.278  1.00  0.00           H  
ATOM   4484 1HG1 VAL A 289      75.267   3.065   1.248  1.00  0.00           H  
ATOM   4485 2HG1 VAL A 289      75.759   4.284   2.447  1.00  0.00           H  
ATOM   4486 3HG1 VAL A 289      74.096   3.648   2.454  1.00  0.00           H  
ATOM   4487 1HG2 VAL A 289      73.736   3.687  -0.604  1.00  0.00           H  
ATOM   4488 2HG2 VAL A 289      72.522   4.297   0.546  1.00  0.00           H  
ATOM   4489 3HG2 VAL A 289      73.136   5.356  -0.747  1.00  0.00           H  
ATOM   4490  N   ALA A 290      76.135   7.324   2.288  1.00  0.00           N  
ATOM   4491  CA  ALA A 290      77.205   7.726   3.193  1.00  0.00           C  
ATOM   4492  C   ALA A 290      76.699   8.705   4.245  1.00  0.00           C  
ATOM   4493  O   ALA A 290      77.066   8.617   5.417  1.00  0.00           O  
ATOM   4494  CB  ALA A 290      78.358   8.339   2.411  1.00  0.00           C  
ATOM   4495  H   ALA A 290      76.193   7.580   1.313  1.00  0.00           H  
ATOM   4496  HA  ALA A 290      77.563   6.836   3.710  1.00  0.00           H  
ATOM   4497 1HB  ALA A 290      79.149   8.634   3.100  1.00  0.00           H  
ATOM   4498 2HB  ALA A 290      78.747   7.607   1.703  1.00  0.00           H  
ATOM   4499 3HB  ALA A 290      78.004   9.215   1.869  1.00  0.00           H  
ATOM   4500  N   GLU A 291      75.854   9.638   3.819  1.00  0.00           N  
ATOM   4501  CA  GLU A 291      75.295  10.635   4.724  1.00  0.00           C  
ATOM   4502  C   GLU A 291      74.404   9.987   5.776  1.00  0.00           C  
ATOM   4503  O   GLU A 291      74.437  10.362   6.948  1.00  0.00           O  
ATOM   4504  CB  GLU A 291      74.498  11.680   3.940  1.00  0.00           C  
ATOM   4505  CG  GLU A 291      75.346  12.592   3.065  1.00  0.00           C  
ATOM   4506  CD  GLU A 291      76.286  13.455   3.860  1.00  0.00           C  
ATOM   4507  OE1 GLU A 291      75.818  14.276   4.611  1.00  0.00           O  
ATOM   4508  OE2 GLU A 291      77.475  13.293   3.715  1.00  0.00           O  
ATOM   4509  H   GLU A 291      75.593   9.657   2.844  1.00  0.00           H  
ATOM   4510  HA  GLU A 291      76.117  11.136   5.237  1.00  0.00           H  
ATOM   4511 1HB  GLU A 291      73.774  11.178   3.297  1.00  0.00           H  
ATOM   4512 2HB  GLU A 291      73.938  12.307   4.634  1.00  0.00           H  
ATOM   4513 1HG  GLU A 291      75.928  11.980   2.376  1.00  0.00           H  
ATOM   4514 2HG  GLU A 291      74.687  13.228   2.475  1.00  0.00           H  
ATOM   4515  N   THR A 292      73.608   9.012   5.351  1.00  0.00           N  
ATOM   4516  CA  THR A 292      72.706   8.310   6.255  1.00  0.00           C  
ATOM   4517  C   THR A 292      73.481   7.526   7.307  1.00  0.00           C  
ATOM   4518  O   THR A 292      73.105   7.501   8.479  1.00  0.00           O  
ATOM   4519  CB  THR A 292      71.776   7.358   5.481  1.00  0.00           C  
ATOM   4520  OG1 THR A 292      70.975   8.111   4.561  1.00  0.00           O  
ATOM   4521  CG2 THR A 292      70.867   6.604   6.439  1.00  0.00           C  
ATOM   4522  H   THR A 292      73.628   8.750   4.376  1.00  0.00           H  
ATOM   4523  HA  THR A 292      72.090   9.047   6.771  1.00  0.00           H  
ATOM   4524  HB  THR A 292      72.375   6.642   4.918  1.00  0.00           H  
ATOM   4525  HG1 THR A 292      71.546   8.573   3.943  1.00  0.00           H  
ATOM   4526 1HG2 THR A 292      70.217   5.935   5.874  1.00  0.00           H  
ATOM   4527 2HG2 THR A 292      71.473   6.021   7.132  1.00  0.00           H  
ATOM   4528 3HG2 THR A 292      70.259   7.313   6.998  1.00  0.00           H  
ATOM   4529  N   ALA A 293      74.565   6.886   6.882  1.00  0.00           N  
ATOM   4530  CA  ALA A 293      75.395   6.100   7.786  1.00  0.00           C  
ATOM   4531  C   ALA A 293      76.053   6.984   8.838  1.00  0.00           C  
ATOM   4532  O   ALA A 293      76.133   6.616  10.010  1.00  0.00           O  
ATOM   4533  CB  ALA A 293      76.451   5.333   7.003  1.00  0.00           C  
ATOM   4534  H   ALA A 293      74.821   6.946   5.907  1.00  0.00           H  
ATOM   4535  HA  ALA A 293      74.752   5.388   8.303  1.00  0.00           H  
ATOM   4536 1HB  ALA A 293      77.063   4.751   7.692  1.00  0.00           H  
ATOM   4537 2HB  ALA A 293      75.964   4.663   6.295  1.00  0.00           H  
ATOM   4538 3HB  ALA A 293      77.083   6.035   6.462  1.00  0.00           H  
ATOM   4539  N   LYS A 294      76.523   8.152   8.413  1.00  0.00           N  
ATOM   4540  CA  LYS A 294      77.175   9.090   9.317  1.00  0.00           C  
ATOM   4541  C   LYS A 294      76.202   9.608  10.369  1.00  0.00           C  
ATOM   4542  O   LYS A 294      76.554   9.743  11.541  1.00  0.00           O  
ATOM   4543  CB  LYS A 294      77.775  10.259   8.534  1.00  0.00           C  
ATOM   4544  CG  LYS A 294      78.990   9.894   7.692  1.00  0.00           C  
ATOM   4545  CD  LYS A 294      79.661  11.135   7.121  1.00  0.00           C  
ATOM   4546  CE  LYS A 294      78.819  11.763   6.020  1.00  0.00           C  
ATOM   4547  NZ  LYS A 294      79.521  12.898   5.363  1.00  0.00           N  
ATOM   4548  H   LYS A 294      76.426   8.396   7.438  1.00  0.00           H  
ATOM   4549  HA  LYS A 294      77.980   8.568   9.835  1.00  0.00           H  
ATOM   4550 1HB  LYS A 294      77.020  10.676   7.868  1.00  0.00           H  
ATOM   4551 2HB  LYS A 294      78.072  11.046   9.226  1.00  0.00           H  
ATOM   4552 1HG  LYS A 294      79.710   9.352   8.307  1.00  0.00           H  
ATOM   4553 2HG  LYS A 294      78.683   9.247   6.870  1.00  0.00           H  
ATOM   4554 1HD  LYS A 294      79.808  11.867   7.917  1.00  0.00           H  
ATOM   4555 2HD  LYS A 294      80.635  10.867   6.713  1.00  0.00           H  
ATOM   4556 1HE  LYS A 294      78.585  11.011   5.268  1.00  0.00           H  
ATOM   4557 2HE  LYS A 294      77.882  12.127   6.441  1.00  0.00           H  
ATOM   4558 1HZ  LYS A 294      78.931  13.287   4.641  1.00  0.00           H  
ATOM   4559 2HZ  LYS A 294      79.726  13.611   6.049  1.00  0.00           H  
ATOM   4560 3HZ  LYS A 294      80.383  12.569   4.952  1.00  0.00           H  
ATOM   4561  N   GLU A 295      74.977   9.897   9.944  1.00  0.00           N  
ATOM   4562  CA  GLU A 295      73.951  10.400  10.848  1.00  0.00           C  
ATOM   4563  C   GLU A 295      73.585   9.361  11.900  1.00  0.00           C  
ATOM   4564  O   GLU A 295      73.398   9.689  13.072  1.00  0.00           O  
ATOM   4565  CB  GLU A 295      72.702  10.807  10.063  1.00  0.00           C  
ATOM   4566  CG  GLU A 295      71.587  11.396  10.916  1.00  0.00           C  
ATOM   4567  CD  GLU A 295      71.970  12.698  11.562  1.00  0.00           C  
ATOM   4568  OE1 GLU A 295      72.884  13.328  11.088  1.00  0.00           O  
ATOM   4569  OE2 GLU A 295      71.348  13.062  12.532  1.00  0.00           O  
ATOM   4570  H   GLU A 295      74.751   9.765   8.969  1.00  0.00           H  
ATOM   4571  HA  GLU A 295      74.343  11.279  11.361  1.00  0.00           H  
ATOM   4572 1HB  GLU A 295      72.972  11.546   9.308  1.00  0.00           H  
ATOM   4573 2HB  GLU A 295      72.301   9.938   9.541  1.00  0.00           H  
ATOM   4574 1HG  GLU A 295      70.711  11.558  10.288  1.00  0.00           H  
ATOM   4575 2HG  GLU A 295      71.318  10.677  11.689  1.00  0.00           H  
ATOM   4576  N   ALA A 296      73.484   8.106  11.475  1.00  0.00           N  
ATOM   4577  CA  ALA A 296      73.141   7.016  12.379  1.00  0.00           C  
ATOM   4578  C   ALA A 296      74.223   6.811  13.431  1.00  0.00           C  
ATOM   4579  O   ALA A 296      73.927   6.577  14.603  1.00  0.00           O  
ATOM   4580  CB  ALA A 296      72.914   5.731  11.596  1.00  0.00           C  
ATOM   4581  H   ALA A 296      73.649   7.902  10.500  1.00  0.00           H  
ATOM   4582  HA  ALA A 296      72.219   7.282  12.896  1.00  0.00           H  
ATOM   4583 1HB  ALA A 296      72.658   4.926  12.285  1.00  0.00           H  
ATOM   4584 2HB  ALA A 296      72.098   5.875  10.888  1.00  0.00           H  
ATOM   4585 3HB  ALA A 296      73.822   5.470  11.055  1.00  0.00           H  
ATOM   4586  N   VAL A 297      75.479   6.900  13.006  1.00  0.00           N  
ATOM   4587  CA  VAL A 297      76.609   6.724  13.910  1.00  0.00           C  
ATOM   4588  C   VAL A 297      76.553   7.720  15.061  1.00  0.00           C  
ATOM   4589  O   VAL A 297      76.727   7.351  16.223  1.00  0.00           O  
ATOM   4590  CB  VAL A 297      77.936   6.899  13.147  1.00  0.00           C  
ATOM   4591  CG1 VAL A 297      79.107   6.931  14.118  1.00  0.00           C  
ATOM   4592  CG2 VAL A 297      78.104   5.775  12.136  1.00  0.00           C  
ATOM   4593  H   VAL A 297      75.656   7.095  12.031  1.00  0.00           H  
ATOM   4594  HA  VAL A 297      76.571   5.714  14.319  1.00  0.00           H  
ATOM   4595  HB  VAL A 297      77.922   7.857  12.628  1.00  0.00           H  
ATOM   4596 1HG1 VAL A 297      80.037   7.056  13.562  1.00  0.00           H  
ATOM   4597 2HG1 VAL A 297      78.984   7.765  14.809  1.00  0.00           H  
ATOM   4598 3HG1 VAL A 297      79.142   5.996  14.677  1.00  0.00           H  
ATOM   4599 1HG2 VAL A 297      79.043   5.905  11.600  1.00  0.00           H  
ATOM   4600 2HG2 VAL A 297      78.111   4.816  12.655  1.00  0.00           H  
ATOM   4601 3HG2 VAL A 297      77.276   5.797  11.427  1.00  0.00           H  
ATOM   4602  N   LYS A 298      76.309   8.984  14.732  1.00  0.00           N  
ATOM   4603  CA  LYS A 298      76.229  10.037  15.738  1.00  0.00           C  
ATOM   4604  C   LYS A 298      75.158   9.727  16.775  1.00  0.00           C  
ATOM   4605  O   LYS A 298      75.295  10.078  17.947  1.00  0.00           O  
ATOM   4606  CB  LYS A 298      75.947  11.388  15.079  1.00  0.00           C  
ATOM   4607  CG  LYS A 298      77.110  11.949  14.272  1.00  0.00           C  
ATOM   4608  CD  LYS A 298      76.748  13.283  13.635  1.00  0.00           C  
ATOM   4609  CE  LYS A 298      77.907  13.841  12.822  1.00  0.00           C  
ATOM   4610  NZ  LYS A 298      77.554  15.127  12.161  1.00  0.00           N  
ATOM   4611  H   LYS A 298      76.175   9.222  13.760  1.00  0.00           H  
ATOM   4612  HA  LYS A 298      77.187  10.095  16.255  1.00  0.00           H  
ATOM   4613 1HB  LYS A 298      75.090  11.295  14.411  1.00  0.00           H  
ATOM   4614 2HB  LYS A 298      75.687  12.119  15.844  1.00  0.00           H  
ATOM   4615 1HG  LYS A 298      77.972  12.090  14.925  1.00  0.00           H  
ATOM   4616 2HG  LYS A 298      77.383  11.244  13.488  1.00  0.00           H  
ATOM   4617 1HD  LYS A 298      75.886  13.151  12.980  1.00  0.00           H  
ATOM   4618 2HD  LYS A 298      76.486  13.999  14.413  1.00  0.00           H  
ATOM   4619 1HE  LYS A 298      78.763  14.005  13.474  1.00  0.00           H  
ATOM   4620 2HE  LYS A 298      78.194  13.121  12.055  1.00  0.00           H  
ATOM   4621 1HZ  LYS A 298      78.347  15.463  11.633  1.00  0.00           H  
ATOM   4622 2HZ  LYS A 298      76.772  14.983  11.538  1.00  0.00           H  
ATOM   4623 3HZ  LYS A 298      77.305  15.809  12.863  1.00  0.00           H  
ATOM   4624  N   LEU A 299      74.097   9.062  16.300  1.00  0.00           N  
ATOM   4625  CA  LEU A 299      72.922   8.700  17.102  1.00  0.00           C  
ATOM   4626  C   LEU A 299      72.992   7.284  17.634  1.00  0.00           C  
ATOM   4627  O   LEU A 299      72.044   6.793  18.247  1.00  0.00           O  
ATOM   4628  CB  LEU A 299      71.645   8.859  16.267  1.00  0.00           C  
ATOM   4629  CG  LEU A 299      71.066  10.278  16.200  1.00  0.00           C  
ATOM   4630  CD1 LEU A 299      70.607  10.705  17.587  1.00  0.00           C  
ATOM   4631  CD2 LEU A 299      72.120  11.231  15.655  1.00  0.00           C  
ATOM   4632  H   LEU A 299      74.086   8.783  15.329  1.00  0.00           H  
ATOM   4633  HA  LEU A 299      72.867   9.372  17.958  1.00  0.00           H  
ATOM   4634 1HB  LEU A 299      71.855   8.538  15.248  1.00  0.00           H  
ATOM   4635 2HB  LEU A 299      70.876   8.206  16.680  1.00  0.00           H  
ATOM   4636  HG  LEU A 299      70.196  10.285  15.544  1.00  0.00           H  
ATOM   4637 1HD1 LEU A 299      70.195  11.713  17.540  1.00  0.00           H  
ATOM   4638 2HD1 LEU A 299      69.840  10.018  17.944  1.00  0.00           H  
ATOM   4639 3HD1 LEU A 299      71.454  10.692  18.272  1.00  0.00           H  
ATOM   4640 1HD2 LEU A 299      71.708  12.239  15.607  1.00  0.00           H  
ATOM   4641 2HD2 LEU A 299      72.990  11.225  16.312  1.00  0.00           H  
ATOM   4642 3HD2 LEU A 299      72.417  10.912  14.656  1.00  0.00           H  
ATOM   4643  N   GLY A 300      74.116   6.634  17.397  1.00  0.00           N  
ATOM   4644  CA  GLY A 300      74.490   5.481  18.198  1.00  0.00           C  
ATOM   4645  C   GLY A 300      74.840   4.291  17.322  1.00  0.00           C  
ATOM   4646  O   GLY A 300      75.230   3.235  17.820  1.00  0.00           O  
ATOM   4647  H   GLY A 300      74.717   6.948  16.649  1.00  0.00           H  
ATOM   4648 1HA  GLY A 300      75.343   5.736  18.827  1.00  0.00           H  
ATOM   4649 2HA  GLY A 300      73.668   5.218  18.862  1.00  0.00           H  
ATOM   4650  N   GLY A 301      74.701   4.461  16.013  1.00  0.00           N  
ATOM   4651  CA  GLY A 301      74.927   3.362  15.087  1.00  0.00           C  
ATOM   4652  C   GLY A 301      76.331   2.805  15.229  1.00  0.00           C  
ATOM   4653  O   GLY A 301      77.272   3.538  15.532  1.00  0.00           O  
ATOM   4654  H   GLY A 301      74.434   5.369  15.660  1.00  0.00           H  
ATOM   4655 1HA  GLY A 301      74.198   2.573  15.274  1.00  0.00           H  
ATOM   4656 2HA  GLY A 301      74.771   3.709  14.066  1.00  0.00           H  
ATOM   4657  N   ASP A 302      76.474   1.508  15.010  1.00  0.00           N  
ATOM   4658  CA  ASP A 302      77.786   0.883  15.082  1.00  0.00           C  
ATOM   4659  C   ASP A 302      78.616   1.286  13.879  1.00  0.00           C  
ATOM   4660  O   ASP A 302      78.203   1.094  12.735  1.00  0.00           O  
ATOM   4661  CB  ASP A 302      77.663  -0.641  15.146  1.00  0.00           C  
ATOM   4662  CG  ASP A 302      79.004  -1.336  15.340  1.00  0.00           C  
ATOM   4663  OD1 ASP A 302      79.823  -1.262  14.455  1.00  0.00           O  
ATOM   4664  OD2 ASP A 302      79.196  -1.934  16.372  1.00  0.00           O  
ATOM   4665  H   ASP A 302      75.659   0.953  14.791  1.00  0.00           H  
ATOM   4666  HA  ASP A 302      78.286   1.230  15.987  1.00  0.00           H  
ATOM   4667 1HB  ASP A 302      77.004  -0.919  15.968  1.00  0.00           H  
ATOM   4668 2HB  ASP A 302      77.210  -1.009  14.224  1.00  0.00           H  
ATOM   4669  N   PRO A 303      79.703   1.803  14.455  1.00  0.00           N  
ATOM   4670  CA  PRO A 303      80.702   2.262  13.497  1.00  0.00           C  
ATOM   4671  C   PRO A 303      81.246   1.170  12.608  1.00  0.00           C  
ATOM   4672  O   PRO A 303      81.418   1.364  11.405  1.00  0.00           O  
ATOM   4673  CB  PRO A 303      81.799   2.824  14.407  1.00  0.00           C  
ATOM   4674  CG  PRO A 303      81.073   3.241  15.640  1.00  0.00           C  
ATOM   4675  CD  PRO A 303      80.025   2.178  15.835  1.00  0.00           C  
ATOM   4676  HA  PRO A 303      80.265   3.053  12.870  1.00  0.00           H  
ATOM   4677 1HB  PRO A 303      82.560   2.054  14.599  1.00  0.00           H  
ATOM   4678 2HB  PRO A 303      82.309   3.662  13.908  1.00  0.00           H  
ATOM   4679 1HG  PRO A 303      81.771   3.308  16.487  1.00  0.00           H  
ATOM   4680 2HG  PRO A 303      80.639   4.243  15.505  1.00  0.00           H  
ATOM   4681 1HD  PRO A 303      80.456   1.337  16.398  1.00  0.00           H  
ATOM   4682 2HD  PRO A 303      79.165   2.604  16.372  1.00  0.00           H  
ATOM   4683  N   LEU A 304      81.537  -0.011  13.153  1.00  0.00           N  
ATOM   4684  CA  LEU A 304      82.048  -1.034  12.248  1.00  0.00           C  
ATOM   4685  C   LEU A 304      81.012  -1.407  11.197  1.00  0.00           C  
ATOM   4686  O   LEU A 304      81.341  -1.591  10.025  1.00  0.00           O  
ATOM   4687  CB  LEU A 304      82.457  -2.284  13.037  1.00  0.00           C  
ATOM   4688  CG  LEU A 304      83.046  -3.432  12.207  1.00  0.00           C  
ATOM   4689  CD1 LEU A 304      84.299  -2.949  11.489  1.00  0.00           C  
ATOM   4690  CD2 LEU A 304      83.357  -4.610  13.118  1.00  0.00           C  
ATOM   4691  H   LEU A 304      81.395  -0.144  14.144  1.00  0.00           H  
ATOM   4692  HA  LEU A 304      82.926  -0.638  11.739  1.00  0.00           H  
ATOM   4693 1HB  LEU A 304      83.199  -1.998  13.781  1.00  0.00           H  
ATOM   4694 2HB  LEU A 304      81.580  -2.668  13.559  1.00  0.00           H  
ATOM   4695  HG  LEU A 304      82.325  -3.740  11.449  1.00  0.00           H  
ATOM   4696 1HD1 LEU A 304      84.717  -3.764  10.899  1.00  0.00           H  
ATOM   4697 2HD1 LEU A 304      84.044  -2.119  10.830  1.00  0.00           H  
ATOM   4698 3HD1 LEU A 304      85.033  -2.618  12.223  1.00  0.00           H  
ATOM   4699 1HD2 LEU A 304      83.775  -5.426  12.528  1.00  0.00           H  
ATOM   4700 2HD2 LEU A 304      84.079  -4.303  13.876  1.00  0.00           H  
ATOM   4701 3HD2 LEU A 304      82.442  -4.946  13.605  1.00  0.00           H  
ATOM   4702  N   GLU A 305      79.758  -1.518  11.622  1.00  0.00           N  
ATOM   4703  CA  GLU A 305      78.670  -1.869  10.717  1.00  0.00           C  
ATOM   4704  C   GLU A 305      78.457  -0.788   9.666  1.00  0.00           C  
ATOM   4705  O   GLU A 305      78.226  -1.085   8.494  1.00  0.00           O  
ATOM   4706  CB  GLU A 305      77.375  -2.093  11.501  1.00  0.00           C  
ATOM   4707  CG  GLU A 305      77.377  -3.340  12.375  1.00  0.00           C  
ATOM   4708  CD  GLU A 305      77.480  -4.611  11.580  1.00  0.00           C  
ATOM   4709  OE1 GLU A 305      76.888  -4.683  10.530  1.00  0.00           O  
ATOM   4710  OE2 GLU A 305      78.152  -5.513  12.023  1.00  0.00           O  
ATOM   4711  H   GLU A 305      79.553  -1.355  12.597  1.00  0.00           H  
ATOM   4712  HA  GLU A 305      78.932  -2.795  10.203  1.00  0.00           H  
ATOM   4713 1HB  GLU A 305      77.186  -1.234  12.144  1.00  0.00           H  
ATOM   4714 2HB  GLU A 305      76.539  -2.173  10.807  1.00  0.00           H  
ATOM   4715 1HG  GLU A 305      78.220  -3.286  13.064  1.00  0.00           H  
ATOM   4716 2HG  GLU A 305      76.462  -3.358  12.965  1.00  0.00           H  
ATOM   4717  N   SER A 306      78.536   0.468  10.091  1.00  0.00           N  
ATOM   4718  CA  SER A 306      78.352   1.596   9.186  1.00  0.00           C  
ATOM   4719  C   SER A 306      79.453   1.645   8.135  1.00  0.00           C  
ATOM   4720  O   SER A 306      79.194   1.920   6.963  1.00  0.00           O  
ATOM   4721  CB  SER A 306      78.330   2.895   9.968  1.00  0.00           C  
ATOM   4722  OG  SER A 306      78.150   3.992   9.116  1.00  0.00           O  
ATOM   4723  H   SER A 306      78.729   0.646  11.066  1.00  0.00           H  
ATOM   4724  HA  SER A 306      77.396   1.477   8.675  1.00  0.00           H  
ATOM   4725 1HB  SER A 306      77.524   2.864  10.701  1.00  0.00           H  
ATOM   4726 2HB  SER A 306      79.265   3.006  10.515  1.00  0.00           H  
ATOM   4727  HG  SER A 306      78.147   4.768   9.680  1.00  0.00           H  
ATOM   4728  N   VAL A 307      80.683   1.377   8.560  1.00  0.00           N  
ATOM   4729  CA  VAL A 307      81.826   1.389   7.655  1.00  0.00           C  
ATOM   4730  C   VAL A 307      81.708   0.294   6.604  1.00  0.00           C  
ATOM   4731  O   VAL A 307      82.018   0.509   5.432  1.00  0.00           O  
ATOM   4732  CB  VAL A 307      83.135   1.199   8.444  1.00  0.00           C  
ATOM   4733  CG1 VAL A 307      84.309   1.021   7.494  1.00  0.00           C  
ATOM   4734  CG2 VAL A 307      83.361   2.389   9.365  1.00  0.00           C  
ATOM   4735  H   VAL A 307      80.830   1.159   9.535  1.00  0.00           H  
ATOM   4736  HA  VAL A 307      81.858   2.356   7.151  1.00  0.00           H  
ATOM   4737  HB  VAL A 307      83.061   0.288   9.038  1.00  0.00           H  
ATOM   4738 1HG1 VAL A 307      85.226   0.888   8.069  1.00  0.00           H  
ATOM   4739 2HG1 VAL A 307      84.142   0.144   6.870  1.00  0.00           H  
ATOM   4740 3HG1 VAL A 307      84.403   1.905   6.862  1.00  0.00           H  
ATOM   4741 1HG2 VAL A 307      84.288   2.248   9.920  1.00  0.00           H  
ATOM   4742 2HG2 VAL A 307      83.429   3.301   8.771  1.00  0.00           H  
ATOM   4743 3HG2 VAL A 307      82.529   2.472  10.064  1.00  0.00           H  
ATOM   4744  N   LYS A 308      81.258  -0.882   7.029  1.00  0.00           N  
ATOM   4745  CA  LYS A 308      81.099  -2.014   6.124  1.00  0.00           C  
ATOM   4746  C   LYS A 308      80.033  -1.733   5.072  1.00  0.00           C  
ATOM   4747  O   LYS A 308      80.199  -2.073   3.900  1.00  0.00           O  
ATOM   4748  CB  LYS A 308      80.745  -3.280   6.907  1.00  0.00           C  
ATOM   4749  CG  LYS A 308      81.885  -3.838   7.749  1.00  0.00           C  
ATOM   4750  CD  LYS A 308      81.533  -5.204   8.318  1.00  0.00           C  
ATOM   4751  CE  LYS A 308      80.489  -5.094   9.419  1.00  0.00           C  
ATOM   4752  NZ  LYS A 308      80.232  -6.404  10.076  1.00  0.00           N  
ATOM   4753  H   LYS A 308      81.020  -0.994   8.004  1.00  0.00           H  
ATOM   4754  HA  LYS A 308      82.044  -2.178   5.605  1.00  0.00           H  
ATOM   4755 1HB  LYS A 308      79.907  -3.073   7.572  1.00  0.00           H  
ATOM   4756 2HB  LYS A 308      80.429  -4.059   6.214  1.00  0.00           H  
ATOM   4757 1HG  LYS A 308      82.781  -3.929   7.134  1.00  0.00           H  
ATOM   4758 2HG  LYS A 308      82.098  -3.155   8.571  1.00  0.00           H  
ATOM   4759 1HD  LYS A 308      81.145  -5.841   7.523  1.00  0.00           H  
ATOM   4760 2HD  LYS A 308      82.430  -5.669   8.727  1.00  0.00           H  
ATOM   4761 1HE  LYS A 308      80.828  -4.384  10.172  1.00  0.00           H  
ATOM   4762 2HE  LYS A 308      79.554  -4.724   8.998  1.00  0.00           H  
ATOM   4763 1HZ  LYS A 308      79.535  -6.288  10.798  1.00  0.00           H  
ATOM   4764 2HZ  LYS A 308      79.898  -7.066   9.389  1.00  0.00           H  
ATOM   4765 3HZ  LYS A 308      81.088  -6.748  10.488  1.00  0.00           H  
ATOM   4766  N   THR A 309      78.939  -1.111   5.498  1.00  0.00           N  
ATOM   4767  CA  THR A 309      77.843  -0.783   4.593  1.00  0.00           C  
ATOM   4768  C   THR A 309      78.282   0.228   3.541  1.00  0.00           C  
ATOM   4769  O   THR A 309      77.922   0.115   2.369  1.00  0.00           O  
ATOM   4770  CB  THR A 309      76.631  -0.232   5.367  1.00  0.00           C  
ATOM   4771  OG1 THR A 309      76.156  -1.223   6.286  1.00  0.00           O  
ATOM   4772  CG2 THR A 309      75.511   0.142   4.407  1.00  0.00           C  
ATOM   4773  H   THR A 309      78.865  -0.859   6.473  1.00  0.00           H  
ATOM   4774  HA  THR A 309      77.536  -1.693   4.078  1.00  0.00           H  
ATOM   4775  HB  THR A 309      76.930   0.653   5.929  1.00  0.00           H  
ATOM   4776  HG1 THR A 309      76.710  -1.222   7.071  1.00  0.00           H  
ATOM   4777 1HG2 THR A 309      74.663   0.530   4.972  1.00  0.00           H  
ATOM   4778 2HG2 THR A 309      75.865   0.904   3.714  1.00  0.00           H  
ATOM   4779 3HG2 THR A 309      75.201  -0.740   3.849  1.00  0.00           H  
ATOM   4780  N   VAL A 310      79.061   1.216   3.967  1.00  0.00           N  
ATOM   4781  CA  VAL A 310      79.550   2.250   3.062  1.00  0.00           C  
ATOM   4782  C   VAL A 310      80.484   1.664   2.010  1.00  0.00           C  
ATOM   4783  O   VAL A 310      80.426   2.037   0.838  1.00  0.00           O  
ATOM   4784  CB  VAL A 310      80.293   3.344   3.852  1.00  0.00           C  
ATOM   4785  CG1 VAL A 310      80.966   4.323   2.901  1.00  0.00           C  
ATOM   4786  CG2 VAL A 310      79.322   4.067   4.773  1.00  0.00           C  
ATOM   4787  H   VAL A 310      79.321   1.252   4.942  1.00  0.00           H  
ATOM   4788  HA  VAL A 310      78.695   2.702   2.558  1.00  0.00           H  
ATOM   4789  HB  VAL A 310      81.080   2.879   4.446  1.00  0.00           H  
ATOM   4790 1HG1 VAL A 310      81.486   5.089   3.477  1.00  0.00           H  
ATOM   4791 2HG1 VAL A 310      81.682   3.789   2.277  1.00  0.00           H  
ATOM   4792 3HG1 VAL A 310      80.213   4.794   2.270  1.00  0.00           H  
ATOM   4793 1HG2 VAL A 310      79.854   4.839   5.328  1.00  0.00           H  
ATOM   4794 2HG2 VAL A 310      78.531   4.527   4.179  1.00  0.00           H  
ATOM   4795 3HG2 VAL A 310      78.883   3.354   5.471  1.00  0.00           H  
ATOM   4796  N   VAL A 311      81.344   0.745   2.436  1.00  0.00           N  
ATOM   4797  CA  VAL A 311      82.292   0.106   1.531  1.00  0.00           C  
ATOM   4798  C   VAL A 311      81.573  -0.729   0.479  1.00  0.00           C  
ATOM   4799  O   VAL A 311      81.951  -0.728  -0.693  1.00  0.00           O  
ATOM   4800  CB  VAL A 311      83.262  -0.793   2.321  1.00  0.00           C  
ATOM   4801  CG1 VAL A 311      84.128  -1.606   1.370  1.00  0.00           C  
ATOM   4802  CG2 VAL A 311      84.123   0.058   3.241  1.00  0.00           C  
ATOM   4803  H   VAL A 311      81.341   0.483   3.411  1.00  0.00           H  
ATOM   4804  HA  VAL A 311      82.867   0.884   1.027  1.00  0.00           H  
ATOM   4805  HB  VAL A 311      82.684  -1.501   2.915  1.00  0.00           H  
ATOM   4806 1HG1 VAL A 311      84.807  -2.236   1.946  1.00  0.00           H  
ATOM   4807 2HG1 VAL A 311      83.492  -2.234   0.746  1.00  0.00           H  
ATOM   4808 3HG1 VAL A 311      84.707  -0.932   0.739  1.00  0.00           H  
ATOM   4809 1HG2 VAL A 311      84.806  -0.584   3.797  1.00  0.00           H  
ATOM   4810 2HG2 VAL A 311      84.697   0.770   2.648  1.00  0.00           H  
ATOM   4811 3HG2 VAL A 311      83.485   0.599   3.940  1.00  0.00           H  
ATOM   4812  N   GLU A 312      80.535  -1.441   0.905  1.00  0.00           N  
ATOM   4813  CA  GLU A 312      79.760  -2.282   0.000  1.00  0.00           C  
ATOM   4814  C   GLU A 312      79.043  -1.445  -1.052  1.00  0.00           C  
ATOM   4815  O   GLU A 312      78.988  -1.818  -2.224  1.00  0.00           O  
ATOM   4816  CB  GLU A 312      78.743  -3.114   0.784  1.00  0.00           C  
ATOM   4817  CG  GLU A 312      79.356  -4.203   1.652  1.00  0.00           C  
ATOM   4818  CD  GLU A 312      78.334  -4.951   2.462  1.00  0.00           C  
ATOM   4819  OE1 GLU A 312      77.191  -4.564   2.444  1.00  0.00           O  
ATOM   4820  OE2 GLU A 312      78.698  -5.911   3.100  1.00  0.00           O  
ATOM   4821  H   GLU A 312      80.276  -1.399   1.880  1.00  0.00           H  
ATOM   4822  HA  GLU A 312      80.443  -2.959  -0.513  1.00  0.00           H  
ATOM   4823 1HB  GLU A 312      78.160  -2.459   1.432  1.00  0.00           H  
ATOM   4824 2HB  GLU A 312      78.049  -3.589   0.091  1.00  0.00           H  
ATOM   4825 1HG  GLU A 312      79.883  -4.910   1.011  1.00  0.00           H  
ATOM   4826 2HG  GLU A 312      80.085  -3.751   2.323  1.00  0.00           H  
ATOM   4827  N   ALA A 313      78.495  -0.312  -0.626  1.00  0.00           N  
ATOM   4828  CA  ALA A 313      77.780   0.580  -1.531  1.00  0.00           C  
ATOM   4829  C   ALA A 313      78.715   1.163  -2.583  1.00  0.00           C  
ATOM   4830  O   ALA A 313      78.355   1.273  -3.755  1.00  0.00           O  
ATOM   4831  CB  ALA A 313      77.102   1.696  -0.749  1.00  0.00           C  
ATOM   4832  H   ALA A 313      78.576  -0.063   0.349  1.00  0.00           H  
ATOM   4833  HA  ALA A 313      77.017  -0.002  -2.048  1.00  0.00           H  
ATOM   4834 1HB  ALA A 313      76.573   2.353  -1.439  1.00  0.00           H  
ATOM   4835 2HB  ALA A 313      76.394   1.266  -0.041  1.00  0.00           H  
ATOM   4836 3HB  ALA A 313      77.854   2.268  -0.207  1.00  0.00           H  
ATOM   4837  N   ALA A 314      79.918   1.535  -2.157  1.00  0.00           N  
ATOM   4838  CA  ALA A 314      80.908   2.107  -3.062  1.00  0.00           C  
ATOM   4839  C   ALA A 314      81.343   1.095  -4.114  1.00  0.00           C  
ATOM   4840  O   ALA A 314      81.507   1.435  -5.286  1.00  0.00           O  
ATOM   4841  CB  ALA A 314      82.114   2.608  -2.280  1.00  0.00           C  
ATOM   4842  H   ALA A 314      80.152   1.418  -1.181  1.00  0.00           H  
ATOM   4843  HA  ALA A 314      80.448   2.949  -3.579  1.00  0.00           H  
ATOM   4844 1HB  ALA A 314      82.844   3.032  -2.970  1.00  0.00           H  
ATOM   4845 2HB  ALA A 314      81.795   3.374  -1.572  1.00  0.00           H  
ATOM   4846 3HB  ALA A 314      82.566   1.779  -1.738  1.00  0.00           H  
ATOM   4847  N   ARG A 315      81.529  -0.150  -3.688  1.00  0.00           N  
ATOM   4848  CA  ARG A 315      81.947  -1.214  -4.593  1.00  0.00           C  
ATOM   4849  C   ARG A 315      80.881  -1.493  -5.645  1.00  0.00           C  
ATOM   4850  O   ARG A 315      81.192  -1.707  -6.817  1.00  0.00           O  
ATOM   4851  CB  ARG A 315      82.238  -2.491  -3.819  1.00  0.00           C  
ATOM   4852  CG  ARG A 315      83.484  -2.442  -2.948  1.00  0.00           C  
ATOM   4853  CD  ARG A 315      83.667  -3.700  -2.180  1.00  0.00           C  
ATOM   4854  NE  ARG A 315      83.945  -4.831  -3.050  1.00  0.00           N  
ATOM   4855  CZ  ARG A 315      83.894  -6.121  -2.667  1.00  0.00           C  
ATOM   4856  NH1 ARG A 315      83.574  -6.427  -1.429  1.00  0.00           N  
ATOM   4857  NH2 ARG A 315      84.165  -7.080  -3.536  1.00  0.00           N  
ATOM   4858  H   ARG A 315      81.377  -0.364  -2.713  1.00  0.00           H  
ATOM   4859  HA  ARG A 315      82.860  -0.899  -5.099  1.00  0.00           H  
ATOM   4860 1HB  ARG A 315      81.393  -2.726  -3.173  1.00  0.00           H  
ATOM   4861 2HB  ARG A 315      82.356  -3.320  -4.517  1.00  0.00           H  
ATOM   4862 1HG  ARG A 315      84.362  -2.293  -3.577  1.00  0.00           H  
ATOM   4863 2HG  ARG A 315      83.400  -1.616  -2.240  1.00  0.00           H  
ATOM   4864 1HD  ARG A 315      84.503  -3.586  -1.490  1.00  0.00           H  
ATOM   4865 2HD  ARG A 315      82.760  -3.918  -1.617  1.00  0.00           H  
ATOM   4866  HE  ARG A 315      84.195  -4.635  -4.010  1.00  0.00           H  
ATOM   4867 1HH1 ARG A 315      83.367  -5.695  -0.765  1.00  0.00           H  
ATOM   4868 2HH1 ARG A 315      83.536  -7.395  -1.142  1.00  0.00           H  
ATOM   4869 1HH2 ARG A 315      84.411  -6.845  -4.487  1.00  0.00           H  
ATOM   4870 2HH2 ARG A 315      84.127  -8.047  -3.249  1.00  0.00           H  
ATOM   4871  N   ALA A 316      79.622  -1.489  -5.219  1.00  0.00           N  
ATOM   4872  CA  ALA A 316      78.507  -1.742  -6.124  1.00  0.00           C  
ATOM   4873  C   ALA A 316      78.392  -0.646  -7.176  1.00  0.00           C  
ATOM   4874  O   ALA A 316      78.135  -0.922  -8.348  1.00  0.00           O  
ATOM   4875  CB  ALA A 316      77.207  -1.863  -5.342  1.00  0.00           C  
ATOM   4876  H   ALA A 316      79.433  -1.306  -4.244  1.00  0.00           H  
ATOM   4877  HA  ALA A 316      78.697  -2.683  -6.641  1.00  0.00           H  
ATOM   4878 1HB  ALA A 316      76.384  -2.052  -6.032  1.00  0.00           H  
ATOM   4879 2HB  ALA A 316      77.284  -2.689  -4.634  1.00  0.00           H  
ATOM   4880 3HB  ALA A 316      77.021  -0.937  -4.801  1.00  0.00           H  
ATOM   4881  N   ALA A 317      78.584   0.598  -6.751  1.00  0.00           N  
ATOM   4882  CA  ALA A 317      78.503   1.738  -7.655  1.00  0.00           C  
ATOM   4883  C   ALA A 317      79.603   1.687  -8.707  1.00  0.00           C  
ATOM   4884  O   ALA A 317      79.369   1.983  -9.879  1.00  0.00           O  
ATOM   4885  CB  ALA A 317      78.580   3.041  -6.872  1.00  0.00           C  
ATOM   4886  H   ALA A 317      78.792   0.758  -5.776  1.00  0.00           H  
ATOM   4887  HA  ALA A 317      77.544   1.693  -8.172  1.00  0.00           H  
ATOM   4888 1HB  ALA A 317      78.517   3.883  -7.561  1.00  0.00           H  
ATOM   4889 2HB  ALA A 317      77.752   3.089  -6.164  1.00  0.00           H  
ATOM   4890 3HB  ALA A 317      79.523   3.084  -6.331  1.00  0.00           H  
ATOM   4891  N   ALA A 318      80.804   1.310  -8.282  1.00  0.00           N  
ATOM   4892  CA  ALA A 318      81.944   1.219  -9.186  1.00  0.00           C  
ATOM   4893  C   ALA A 318      81.728   0.138 -10.238  1.00  0.00           C  
ATOM   4894  O   ALA A 318      82.095   0.308 -11.401  1.00  0.00           O  
ATOM   4895  CB  ALA A 318      83.220   0.948  -8.403  1.00  0.00           C  
ATOM   4896  H   ALA A 318      80.931   1.080  -7.307  1.00  0.00           H  
ATOM   4897  HA  ALA A 318      82.043   2.173  -9.703  1.00  0.00           H  
ATOM   4898 1HB  ALA A 318      84.063   0.883  -9.092  1.00  0.00           H  
ATOM   4899 2HB  ALA A 318      83.392   1.759  -7.695  1.00  0.00           H  
ATOM   4900 3HB  ALA A 318      83.122   0.009  -7.861  1.00  0.00           H  
ATOM   4901  N   ALA A 319      81.128  -0.972  -9.810  1.00  0.00           N  
ATOM   4902  CA  ALA A 319      80.818  -2.080 -10.700  1.00  0.00           C  
ATOM   4903  C   ALA A 319      79.832  -1.660 -11.782  1.00  0.00           C  
ATOM   4904  O   ALA A 319      79.877  -2.163 -12.905  1.00  0.00           O  
ATOM   4905  CB  ALA A 319      80.265  -3.256  -9.907  1.00  0.00           C  
ATOM   4906  H   ALA A 319      80.878  -1.051  -8.835  1.00  0.00           H  
ATOM   4907  HA  ALA A 319      81.741  -2.388 -11.191  1.00  0.00           H  
ATOM   4908 1HB  ALA A 319      80.040  -4.078 -10.586  1.00  0.00           H  
ATOM   4909 2HB  ALA A 319      81.005  -3.581  -9.176  1.00  0.00           H  
ATOM   4910 3HB  ALA A 319      79.356  -2.951  -9.392  1.00  0.00           H  
ATOM   4911  N   ILE A 320      78.944  -0.736 -11.434  1.00  0.00           N  
ATOM   4912  CA  ILE A 320      77.896  -0.290 -12.344  1.00  0.00           C  
ATOM   4913  C   ILE A 320      78.439   0.532 -13.511  1.00  0.00           C  
ATOM   4914  O   ILE A 320      77.908   0.479 -14.620  1.00  0.00           O  
ATOM   4915  CB  ILE A 320      76.845   0.541 -11.586  1.00  0.00           C  
ATOM   4916  CG1 ILE A 320      76.079  -0.341 -10.597  1.00  0.00           C  
ATOM   4917  CG2 ILE A 320      75.887   1.206 -12.563  1.00  0.00           C  
ATOM   4918  CD1 ILE A 320      75.211   0.434  -9.632  1.00  0.00           C  
ATOM   4919  H   ILE A 320      78.994  -0.328 -10.511  1.00  0.00           H  
ATOM   4920  HA  ILE A 320      77.405  -1.168 -12.763  1.00  0.00           H  
ATOM   4921  HB  ILE A 320      77.344   1.312 -11.000  1.00  0.00           H  
ATOM   4922 1HG1 ILE A 320      75.443  -1.036 -11.145  1.00  0.00           H  
ATOM   4923 2HG1 ILE A 320      76.785  -0.935 -10.016  1.00  0.00           H  
ATOM   4924 1HG2 ILE A 320      75.150   1.788 -12.010  1.00  0.00           H  
ATOM   4925 2HG2 ILE A 320      76.445   1.864 -13.228  1.00  0.00           H  
ATOM   4926 3HG2 ILE A 320      75.378   0.442 -13.151  1.00  0.00           H  
ATOM   4927 1HD1 ILE A 320      74.701  -0.260  -8.963  1.00  0.00           H  
ATOM   4928 2HD1 ILE A 320      75.833   1.112  -9.046  1.00  0.00           H  
ATOM   4929 3HD1 ILE A 320      74.472   1.009 -10.189  1.00  0.00           H
[truncated: 455,061 more chars]
