# Supplementary material for: Blueprinting extendable nanomaterials with standardized protein blocks
Source: Nature. 2024 Mar 13;627(8005):898–904. doi: 10.1038/s41586-024-07188-4 (PMC10972742; doi:10.1038/s41586-024-07188-4)
Supplement: Supplementary file 4 — Design models with ideal backbones as well as experimentally determined structures for comparison. For reference to design names, see Supplementary Fig. 1. [file 41586_2024_7188_MOESM4_ESM.zip › THR36_design.pdb]

HEADER                                            29-OCT-21   XXXX              
EXPDTA    THEORETICAL MODEL                                                     
REMARK 220                                                                      
REMARK 220 EXPERIMENTAL DETAILS                                                 
REMARK 220  EXPERIMENT TYPE                : THEORETICAL MODELLING              
REMARK 220  DATE OF DATA COLLECTION        : 29-OCT-21                          
REMARK 220                                                                      
REMARK 220 REMARK: MODEL GENERATED BY ROSETTA                                   
REMARK 220  VERSION 2021.41+HEAD.36da336f772                                    
ATOM      1  N   GLU A   1      22.595  -0.773  17.658  1.00  0.00           N  
ATOM      2  CA  GLU A   1      22.388  -1.963  16.842  1.00  0.00           C  
ATOM      3  C   GLU A   1      21.311  -1.730  15.790  1.00  0.00           C  
ATOM      4  O   GLU A   1      21.492  -2.061  14.618  1.00  0.00           O  
ATOM      5  CB  GLU A   1      22.005  -3.154  17.724  1.00  0.00           C  
ATOM      6  CG  GLU A   1      23.117  -3.640  18.642  1.00  0.00           C  
ATOM      7  CD  GLU A   1      23.232  -2.828  19.902  1.00  0.00           C  
ATOM      8  OE1 GLU A   1      22.465  -1.910  20.067  1.00  0.00           O  
ATOM      9  OE2 GLU A   1      24.089  -3.125  20.700  1.00  0.00           O  
ATOM     10 1H   GLU A   1      23.305  -0.954  18.338  1.00  0.00           H  
ATOM     11 2H   GLU A   1      22.880  -0.013  17.074  1.00  0.00           H  
ATOM     12 3H   GLU A   1      21.742  -0.534  18.123  1.00  0.00           H  
ATOM     13  HA  GLU A   1      23.321  -2.196  16.327  1.00  0.00           H  
ATOM     14 1HB  GLU A   1      21.150  -2.886  18.345  1.00  0.00           H  
ATOM     15 2HB  GLU A   1      21.701  -3.990  17.094  1.00  0.00           H  
ATOM     16 1HG  GLU A   1      22.925  -4.679  18.910  1.00  0.00           H  
ATOM     17 2HG  GLU A   1      24.062  -3.601  18.103  1.00  0.00           H  
ATOM     18  N   ASP A   2      20.189  -1.158  16.215  1.00  0.00           N  
ATOM     19  CA  ASP A   2      19.081  -0.879  15.310  1.00  0.00           C  
ATOM     20  C   ASP A   2      19.473   0.151  14.259  1.00  0.00           C  
ATOM     21  O   ASP A   2      19.118   0.023  13.087  1.00  0.00           O  
ATOM     22  CB  ASP A   2      17.863  -0.381  16.091  1.00  0.00           C  
ATOM     23  CG  ASP A   2      17.196  -1.477  16.912  1.00  0.00           C  
ATOM     24  OD1 ASP A   2      17.467  -2.628  16.661  1.00  0.00           O  
ATOM     25  OD2 ASP A   2      16.423  -1.153  17.781  1.00  0.00           O  
ATOM     26  H   ASP A   2      20.102  -0.910  17.190  1.00  0.00           H  
ATOM     27  HA  ASP A   2      18.812  -1.803  14.797  1.00  0.00           H  
ATOM     28 1HB  ASP A   2      18.165   0.423  16.763  1.00  0.00           H  
ATOM     29 2HB  ASP A   2      17.129   0.031  15.398  1.00  0.00           H  
ATOM     30  N   ALA A   3      20.207   1.173  14.684  1.00  0.00           N  
ATOM     31  CA  ALA A   3      20.650   2.227  13.779  1.00  0.00           C  
ATOM     32  C   ALA A   3      21.609   1.684  12.728  1.00  0.00           C  
ATOM     33  O   ALA A   3      21.535   2.054  11.556  1.00  0.00           O  
ATOM     34  CB  ALA A   3      21.306   3.355  14.561  1.00  0.00           C  
ATOM     35  H   ALA A   3      20.465   1.221  15.659  1.00  0.00           H  
ATOM     36  HA  ALA A   3      19.774   2.619  13.261  1.00  0.00           H  
ATOM     37 1HB  ALA A   3      21.632   4.135  13.871  1.00  0.00           H  
ATOM     38 2HB  ALA A   3      20.590   3.773  15.268  1.00  0.00           H  
ATOM     39 3HB  ALA A   3      22.168   2.969  15.103  1.00  0.00           H  
ATOM     40  N   ARG A   4      22.509   0.805  13.153  1.00  0.00           N  
ATOM     41  CA  ARG A   4      23.485   0.209  12.248  1.00  0.00           C  
ATOM     42  C   ARG A   4      22.804  -0.657  11.197  1.00  0.00           C  
ATOM     43  O   ARG A   4      23.181  -0.639  10.025  1.00  0.00           O  
ATOM     44  CB  ARG A   4      24.489  -0.633  13.022  1.00  0.00           C  
ATOM     45  CG  ARG A   4      25.584  -1.261  12.175  1.00  0.00           C  
ATOM     46  CD  ARG A   4      26.537  -2.044  13.002  1.00  0.00           C  
ATOM     47  NE  ARG A   4      25.891  -3.174  13.651  1.00  0.00           N  
ATOM     48  CZ  ARG A   4      25.626  -4.351  13.052  1.00  0.00           C  
ATOM     49  NH1 ARG A   4      25.956  -4.537  11.793  1.00  0.00           N  
ATOM     50  NH2 ARG A   4      25.033  -5.318  13.729  1.00  0.00           N  
ATOM     51  H   ARG A   4      22.518   0.542  14.128  1.00  0.00           H  
ATOM     52  HA  ARG A   4      24.022   1.011  11.741  1.00  0.00           H  
ATOM     53 1HB  ARG A   4      24.970  -0.019  13.781  1.00  0.00           H  
ATOM     54 2HB  ARG A   4      23.967  -1.440  13.536  1.00  0.00           H  
ATOM     55 1HG  ARG A   4      25.138  -1.931  11.440  1.00  0.00           H  
ATOM     56 2HG  ARG A   4      26.141  -0.477  11.660  1.00  0.00           H  
ATOM     57 1HD  ARG A   4      27.339  -2.426  12.370  1.00  0.00           H  
ATOM     58 2HD  ARG A   4      26.960  -1.403  13.775  1.00  0.00           H  
ATOM     59  HE  ARG A   4      25.622  -3.068  14.620  1.00  0.00           H  
ATOM     60 1HH1 ARG A   4      26.409  -3.797  11.275  1.00  0.00           H  
ATOM     61 2HH1 ARG A   4      25.758  -5.419  11.344  1.00  0.00           H  
ATOM     62 1HH2 ARG A   4      24.779  -5.175  14.697  1.00  0.00           H  
ATOM     63 2HH2 ARG A   4      24.834  -6.200  13.280  1.00  0.00           H  
ATOM     64  N   LYS A   5      21.799  -1.415  11.622  1.00  0.00           N  
ATOM     65  CA  LYS A   5      21.063  -2.290  10.717  1.00  0.00           C  
ATOM     66  C   LYS A   5      20.309  -1.486   9.666  1.00  0.00           C  
ATOM     67  O   LYS A   5      20.270  -1.861   8.494  1.00  0.00           O  
ATOM     68  CB  LYS A   5      20.091  -3.175  11.499  1.00  0.00           C  
ATOM     69  CG  LYS A   5      20.761  -4.251  12.344  1.00  0.00           C  
ATOM     70  CD  LYS A   5      19.733  -5.075  13.105  1.00  0.00           C  
ATOM     71  CE  LYS A   5      20.401  -6.144  13.957  1.00  0.00           C  
ATOM     72  NZ  LYS A   5      19.410  -6.933  14.738  1.00  0.00           N  
ATOM     73  H   LYS A   5      21.538  -1.384  12.597  1.00  0.00           H  
ATOM     74  HA  LYS A   5      21.777  -2.931  10.198  1.00  0.00           H  
ATOM     75 1HB  LYS A   5      19.489  -2.555  12.164  1.00  0.00           H  
ATOM     76 2HB  LYS A   5      19.410  -3.669  10.806  1.00  0.00           H  
ATOM     77 1HG  LYS A   5      21.338  -4.913  11.698  1.00  0.00           H  
ATOM     78 2HG  LYS A   5      21.440  -3.784  13.056  1.00  0.00           H  
ATOM     79 1HD  LYS A   5      19.148  -4.420  13.752  1.00  0.00           H  
ATOM     80 2HD  LYS A   5      19.057  -5.557  12.399  1.00  0.00           H  
ATOM     81 1HE  LYS A   5      20.963  -6.822  13.316  1.00  0.00           H  
ATOM     82 2HE  LYS A   5      21.098  -5.674  14.650  1.00  0.00           H  
ATOM     83 1HZ  LYS A   5      19.892  -7.629  15.289  1.00  0.00           H  
ATOM     84 2HZ  LYS A   5      18.895  -6.316  15.351  1.00  0.00           H  
ATOM     85 3HZ  LYS A   5      18.769  -7.390  14.105  1.00  0.00           H  
ATOM     86  N   ALA A   6      19.711  -0.379  10.091  1.00  0.00           N  
ATOM     87  CA  ALA A   6      18.957   0.480   9.186  1.00  0.00           C  
ATOM     88  C   ALA A   6      19.865   1.105   8.135  1.00  0.00           C  
ATOM     89  O   ALA A   6      19.500   1.201   6.963  1.00  0.00           O  
ATOM     90  CB  ALA A   6      18.229   1.564   9.968  1.00  0.00           C  
ATOM     91  H   ALA A   6      19.780  -0.126  11.066  1.00  0.00           H  
ATOM     92  HA  ALA A   6      18.222  -0.136   8.668  1.00  0.00           H  
ATOM     93 1HB  ALA A   6      17.671   2.197   9.278  1.00  0.00           H  
ATOM     94 2HB  ALA A   6      17.540   1.102  10.675  1.00  0.00           H  
ATOM     95 3HB  ALA A   6      18.953   2.169  10.510  1.00  0.00           H  
ATOM     96  N   ALA A   7      21.049   1.529   8.560  1.00  0.00           N  
ATOM     97  CA  ALA A   7      22.012   2.146   7.655  1.00  0.00           C  
ATOM     98  C   ALA A   7      22.493   1.154   6.604  1.00  0.00           C  
ATOM     99  O   ALA A   7      22.642   1.500   5.432  1.00  0.00           O  
ATOM    100  CB  ALA A   7      23.193   2.703   8.437  1.00  0.00           C  
ATOM    101  H   ALA A   7      21.289   1.422   9.535  1.00  0.00           H  
ATOM    102  HA  ALA A   7      21.513   2.966   7.138  1.00  0.00           H  
ATOM    103 1HB  ALA A   7      23.903   3.159   7.747  1.00  0.00           H  
ATOM    104 2HB  ALA A   7      22.840   3.453   9.144  1.00  0.00           H  
ATOM    105 3HB  ALA A   7      23.683   1.895   8.979  1.00  0.00           H  
ATOM    106  N   GLU A   8      22.735  -0.081   7.029  1.00  0.00           N  
ATOM    107  CA  GLU A   8      23.199  -1.126   6.124  1.00  0.00           C  
ATOM    108  C   GLU A   8      22.146  -1.452   5.072  1.00  0.00           C  
ATOM    109  O   GLU A   8      22.466  -1.651   3.900  1.00  0.00           O  
ATOM    110  CB  GLU A   8      23.559  -2.390   6.909  1.00  0.00           C  
ATOM    111  CG  GLU A   8      24.127  -3.517   6.058  1.00  0.00           C  
ATOM    112  CD  GLU A   8      24.551  -4.708   6.873  1.00  0.00           C  
ATOM    113  OE1 GLU A   8      24.429  -4.656   8.073  1.00  0.00           O  
ATOM    114  OE2 GLU A   8      24.997  -5.670   6.294  1.00  0.00           O  
ATOM    115  H   GLU A   8      22.594  -0.302   8.004  1.00  0.00           H  
ATOM    116  HA  GLU A   8      24.092  -0.768   5.611  1.00  0.00           H  
ATOM    117 1HB  GLU A   8      24.294  -2.145   7.675  1.00  0.00           H  
ATOM    118 2HB  GLU A   8      22.671  -2.768   7.416  1.00  0.00           H  
ATOM    119 1HG  GLU A   8      23.371  -3.833   5.340  1.00  0.00           H  
ATOM    120 2HG  GLU A   8      24.983  -3.141   5.500  1.00  0.00           H  
ATOM    121  N   GLU A   9      20.889  -1.505   5.498  1.00  0.00           N  
ATOM    122  CA  GLU A   9      19.786  -1.807   4.593  1.00  0.00           C  
ATOM    123  C   GLU A   9      19.622  -0.717   3.541  1.00  0.00           C  
ATOM    124  O   GLU A   9      19.377  -1.004   2.369  1.00  0.00           O  
ATOM    125  CB  GLU A   9      18.482  -1.973   5.377  1.00  0.00           C  
ATOM    126  CG  GLU A   9      18.425  -3.222   6.245  1.00  0.00           C  
ATOM    127  CD  GLU A   9      17.162  -3.314   7.055  1.00  0.00           C  
ATOM    128  OE1 GLU A   9      16.398  -2.379   7.037  1.00  0.00           O  
ATOM    129  OE2 GLU A   9      16.961  -4.321   7.693  1.00  0.00           O  
ATOM    130  H   GLU A   9      20.692  -1.332   6.473  1.00  0.00           H  
ATOM    131  HA  GLU A   9      20.006  -2.744   4.080  1.00  0.00           H  
ATOM    132 1HB  GLU A   9      18.335  -1.108   6.025  1.00  0.00           H  
ATOM    133 2HB  GLU A   9      17.642  -2.008   4.684  1.00  0.00           H  
ATOM    134 1HG  GLU A   9      18.497  -4.100   5.604  1.00  0.00           H  
ATOM    135 2HG  GLU A   9      19.283  -3.225   6.916  1.00  0.00           H  
ATOM    136  N   VAL A  10      19.759   0.534   3.967  1.00  0.00           N  
ATOM    137  CA  VAL A  10      19.626   1.670   3.062  1.00  0.00           C  
ATOM    138  C   VAL A  10      20.728   1.668   2.010  1.00  0.00           C  
ATOM    139  O   VAL A  10      20.481   1.954   0.838  1.00  0.00           O  
ATOM    140  CB  VAL A  10      19.677   2.991   3.852  1.00  0.00           C  
ATOM    141  CG1 VAL A  10      19.729   4.178   2.901  1.00  0.00           C  
ATOM    142  CG2 VAL A  10      18.470   3.091   4.773  1.00  0.00           C  
ATOM    143  H   VAL A  10      19.960   0.702   4.942  1.00  0.00           H  
ATOM    144  HA  VAL A  10      18.661   1.600   2.558  1.00  0.00           H  
ATOM    145  HB  VAL A  10      20.591   3.014   4.445  1.00  0.00           H  
ATOM    146 1HG1 VAL A  10      19.765   5.104   3.477  1.00  0.00           H  
ATOM    147 2HG1 VAL A  10      20.619   4.105   2.277  1.00  0.00           H  
ATOM    148 3HG1 VAL A  10      18.841   4.178   2.270  1.00  0.00           H  
ATOM    149 1HG2 VAL A  10      18.513   4.027   5.328  1.00  0.00           H  
ATOM    150 2HG2 VAL A  10      17.556   3.062   4.179  1.00  0.00           H  
ATOM    151 3HG2 VAL A  10      18.476   2.254   5.471  1.00  0.00           H  
ATOM    152  N   ALA A  11      21.945   1.344   2.436  1.00  0.00           N  
ATOM    153  CA  ALA A  11      23.087   1.305   1.531  1.00  0.00           C  
ATOM    154  C   ALA A  11      22.920   0.216   0.479  1.00  0.00           C  
ATOM    155  O   ALA A  11      23.240   0.417  -0.693  1.00  0.00           O  
ATOM    156  CB  ALA A  11      24.375   1.092   2.313  1.00  0.00           C  
ATOM    157  H   ALA A  11      22.081   1.119   3.411  1.00  0.00           H  
ATOM    158  HA  ALA A  11      23.142   2.263   1.014  1.00  0.00           H  
ATOM    159 1HB  ALA A  11      25.219   1.066   1.623  1.00  0.00           H  
ATOM    160 2HB  ALA A  11      24.510   1.910   3.021  1.00  0.00           H  
ATOM    161 3HB  ALA A  11      24.320   0.149   2.854  1.00  0.00           H  
ATOM    162  N   GLU A  12      22.417  -0.938   0.905  1.00  0.00           N  
ATOM    163  CA  GLU A  12      22.206  -2.062  -0.000  1.00  0.00           C  
ATOM    164  C   GLU A  12      21.154  -1.733  -1.052  1.00  0.00           C  
ATOM    165  O   GLU A  12      21.304  -2.080  -2.224  1.00  0.00           O  
ATOM    166  CB  GLU A  12      21.785  -3.307   0.785  1.00  0.00           C  
ATOM    167  CG  GLU A  12      21.590  -4.552  -0.069  1.00  0.00           C  
ATOM    168  CD  GLU A  12      22.863  -5.023  -0.716  1.00  0.00           C  
ATOM    169  OE1 GLU A  12      23.915  -4.667  -0.241  1.00  0.00           O  
ATOM    170  OE2 GLU A  12      22.783  -5.739  -1.686  1.00  0.00           O  
ATOM    171  H   GLU A  12      22.175  -1.039   1.880  1.00  0.00           H  
ATOM    172  HA  GLU A  12      23.144  -2.274  -0.513  1.00  0.00           H  
ATOM    173 1HB  GLU A  12      22.538  -3.533   1.539  1.00  0.00           H  
ATOM    174 2HB  GLU A  12      20.848  -3.108   1.306  1.00  0.00           H  
ATOM    175 1HG  GLU A  12      21.197  -5.352   0.558  1.00  0.00           H  
ATOM    176 2HG  GLU A  12      20.853  -4.338  -0.842  1.00  0.00           H  
ATOM    177  N   LEU A  13      20.089  -1.062  -0.626  1.00  0.00           N  
ATOM    178  CA  LEU A  13      19.010  -0.684  -1.531  1.00  0.00           C  
ATOM    179  C   LEU A  13      19.494   0.306  -2.583  1.00  0.00           C  
ATOM    180  O   LEU A  13      19.129   0.209  -3.755  1.00  0.00           O  
ATOM    181  CB  LEU A  13      17.846  -0.072  -0.741  1.00  0.00           C  
ATOM    182  CG  LEU A  13      16.622   0.336  -1.570  1.00  0.00           C  
ATOM    183  CD1 LEU A  13      16.064  -0.885  -2.288  1.00  0.00           C  
ATOM    184  CD2 LEU A  13      15.576   0.960  -0.658  1.00  0.00           C  
ATOM    185  H   LEU A  13      20.026  -0.808   0.349  1.00  0.00           H  
ATOM    186  HA  LEU A  13      18.656  -1.580  -2.040  1.00  0.00           H  
ATOM    187 1HB  LEU A  13      17.515  -0.793   0.005  1.00  0.00           H  
ATOM    188 2HB  LEU A  13      18.207   0.816  -0.223  1.00  0.00           H  
ATOM    189  HG  LEU A  13      16.921   1.061  -2.328  1.00  0.00           H  
ATOM    190 1HD1 LEU A  13      15.194  -0.595  -2.878  1.00  0.00           H  
ATOM    191 2HD1 LEU A  13      16.826  -1.299  -2.948  1.00  0.00           H  
ATOM    192 3HD1 LEU A  13      15.771  -1.636  -1.555  1.00  0.00           H  
ATOM    193 1HD2 LEU A  13      14.706   1.251  -1.248  1.00  0.00           H  
ATOM    194 2HD2 LEU A  13      15.275   0.236   0.099  1.00  0.00           H  
ATOM    195 3HD2 LEU A  13      15.996   1.840  -0.172  1.00  0.00           H  
ATOM    196  N   SER A  14      20.317   1.258  -2.157  1.00  0.00           N  
ATOM    197  CA  SER A  14      20.853   2.268  -3.062  1.00  0.00           C  
ATOM    198  C   SER A  14      21.759   1.641  -4.114  1.00  0.00           C  
ATOM    199  O   SER A  14      21.719   2.017  -5.286  1.00  0.00           O  
ATOM    200  CB  SER A  14      21.621   3.315  -2.279  1.00  0.00           C  
ATOM    201  OG  SER A  14      20.766   4.044  -1.443  1.00  0.00           O  
ATOM    202  H   SER A  14      20.578   1.283  -1.182  1.00  0.00           H  
ATOM    203  HA  SER A  14      20.020   2.752  -3.573  1.00  0.00           H  
ATOM    204 1HB  SER A  14      22.392   2.829  -1.682  1.00  0.00           H  
ATOM    205 2HB  SER A  14      22.122   3.991  -2.971  1.00  0.00           H  
ATOM    206  HG  SER A  14      21.327   4.441  -0.772  1.00  0.00           H  
ATOM    207  N   LEU A  15      22.576   0.683  -3.688  1.00  0.00           N  
ATOM    208  CA  LEU A  15      23.494   0.002  -4.593  1.00  0.00           C  
ATOM    209  C   LEU A  15      22.738  -0.799  -5.645  1.00  0.00           C  
ATOM    210  O   LEU A  15      23.115  -0.814  -6.817  1.00  0.00           O  
ATOM    211  CB  LEU A  15      24.424  -0.928  -3.804  1.00  0.00           C  
ATOM    212  CG  LEU A  15      25.515  -1.630  -4.623  1.00  0.00           C  
ATOM    213  CD1 LEU A  15      26.698  -1.955  -3.721  1.00  0.00           C  
ATOM    214  CD2 LEU A  15      24.945  -2.892  -5.252  1.00  0.00           C  
ATOM    215  H   LEU A  15      22.560   0.421  -2.713  1.00  0.00           H  
ATOM    216  HA  LEU A  15      24.098   0.752  -5.102  1.00  0.00           H  
ATOM    217 1HB  LEU A  15      24.916  -0.348  -3.025  1.00  0.00           H  
ATOM    218 2HB  LEU A  15      23.820  -1.700  -3.326  1.00  0.00           H  
ATOM    219  HG  LEU A  15      25.868  -0.960  -5.407  1.00  0.00           H  
ATOM    220 1HD1 LEU A  15      27.473  -2.453  -4.303  1.00  0.00           H  
ATOM    221 2HD1 LEU A  15      27.098  -1.032  -3.299  1.00  0.00           H  
ATOM    222 3HD1 LEU A  15      26.371  -2.611  -2.915  1.00  0.00           H  
ATOM    223 1HD2 LEU A  15      25.720  -3.390  -5.835  1.00  0.00           H  
ATOM    224 2HD2 LEU A  15      24.592  -3.563  -4.468  1.00  0.00           H  
ATOM    225 3HD2 LEU A  15      24.112  -2.629  -5.906  1.00  0.00           H  
ATOM    226  N   GLU A  16      21.669  -1.464  -5.219  1.00  0.00           N  
ATOM    227  CA  GLU A  16      20.857  -2.268  -6.124  1.00  0.00           C  
ATOM    228  C   GLU A  16      20.178  -1.400  -7.176  1.00  0.00           C  
ATOM    229  O   GLU A  16      20.104  -1.771  -8.347  1.00  0.00           O  
ATOM    230  CB  GLU A  16      19.803  -3.053  -5.339  1.00  0.00           C  
ATOM    231  CG  GLU A  16      18.951  -3.984  -6.189  1.00  0.00           C  
ATOM    232  CD  GLU A  16      17.989  -4.804  -5.375  1.00  0.00           C  
ATOM    233  OE1 GLU A  16      17.995  -4.672  -4.174  1.00  0.00           O  
ATOM    234  OE2 GLU A  16      17.248  -5.562  -5.954  1.00  0.00           O  
ATOM    235  H   GLU A  16      21.413  -1.411  -4.243  1.00  0.00           H  
ATOM    236  HA  GLU A  16      21.509  -2.975  -6.638  1.00  0.00           H  
ATOM    237 1HB  GLU A  16      20.293  -3.654  -4.573  1.00  0.00           H  
ATOM    238 2HB  GLU A  16      19.135  -2.358  -4.832  1.00  0.00           H  
ATOM    239 1HG  GLU A  16      18.387  -3.390  -6.907  1.00  0.00           H  
ATOM    240 2HG  GLU A  16      19.607  -4.651  -6.748  1.00  0.00           H  
ATOM    241  N   LEU A  17      19.683  -0.243  -6.751  1.00  0.00           N  
ATOM    242  CA  LEU A  17      19.009   0.681  -7.655  1.00  0.00           C  
ATOM    243  C   LEU A  17      19.970   1.221  -8.707  1.00  0.00           C  
ATOM    244  O   LEU A  17      19.615   1.348  -9.879  1.00  0.00           O  
ATOM    245  CB  LEU A  17      18.399   1.845  -6.865  1.00  0.00           C  
ATOM    246  CG  LEU A  17      17.212   1.487  -5.962  1.00  0.00           C  
ATOM    247  CD1 LEU A  17      16.834   2.694  -5.115  1.00  0.00           C  
ATOM    248  CD2 LEU A  17      16.040   1.033  -6.820  1.00  0.00           C  
ATOM    249  H   LEU A  17      19.776   0.003  -5.776  1.00  0.00           H  
ATOM    250  HA  LEU A  17      18.209   0.145  -8.164  1.00  0.00           H  
ATOM    251 1HB  LEU A  17      19.173   2.282  -6.236  1.00  0.00           H  
ATOM    252 2HB  LEU A  17      18.061   2.605  -7.570  1.00  0.00           H  
ATOM    253  HG  LEU A  17      17.499   0.681  -5.285  1.00  0.00           H  
ATOM    254 1HD1 LEU A  17      15.991   2.439  -4.473  1.00  0.00           H  
ATOM    255 2HD1 LEU A  17      17.684   2.985  -4.497  1.00  0.00           H  
ATOM    256 3HD1 LEU A  17      16.557   3.523  -5.765  1.00  0.00           H  
ATOM    257 1HD2 LEU A  17      15.196   0.777  -6.178  1.00  0.00           H  
ATOM    258 2HD2 LEU A  17      15.751   1.838  -7.496  1.00  0.00           H  
ATOM    259 3HD2 LEU A  17      16.332   0.158  -7.401  1.00  0.00           H  
ATOM    260  N   VAL A  18      21.188   1.537  -8.282  1.00  0.00           N  
ATOM    261  CA  VAL A  18      22.203   2.064  -9.186  1.00  0.00           C  
ATOM    262  C   VAL A  18      22.592   1.033 -10.238  1.00  0.00           C  
ATOM    263  O   VAL A  18      22.771   1.365 -11.410  1.00  0.00           O  
ATOM    264  CB  VAL A  18      23.456   2.485  -8.395  1.00  0.00           C  
ATOM    265  CG1 VAL A  18      24.585   2.857  -9.345  1.00  0.00           C  
ATOM    266  CG2 VAL A  18      23.121   3.648  -7.475  1.00  0.00           C  
ATOM    267  H   VAL A  18      21.417   1.409  -7.307  1.00  0.00           H  
ATOM    268  HA  VAL A  18      21.796   2.941  -9.690  1.00  0.00           H  
ATOM    269  HB  VAL A  18      23.801   1.638  -7.802  1.00  0.00           H  
ATOM    270 1HG1 VAL A  18      25.463   3.151  -8.769  1.00  0.00           H  
ATOM    271 2HG1 VAL A  18      24.833   1.998  -9.970  1.00  0.00           H  
ATOM    272 3HG1 VAL A  18      24.271   3.687  -9.976  1.00  0.00           H  
ATOM    273 1HG2 VAL A  18      24.011   3.940  -6.918  1.00  0.00           H  
ATOM    274 2HG2 VAL A  18      22.770   4.493  -8.068  1.00  0.00           H  
ATOM    275 3HG2 VAL A  18      22.340   3.346  -6.776  1.00  0.00           H  
ATOM    276  N   ARG A  19      22.721  -0.219  -9.813  1.00  0.00           N  
ATOM    277  CA  ARG A  19      23.089  -1.302 -10.717  1.00  0.00           C  
ATOM    278  C   ARG A  19      22.012  -1.531 -11.769  1.00  0.00           C  
ATOM    279  O   ARG A  19      22.314  -1.757 -12.941  1.00  0.00           O  
ATOM    280  CB  ARG A  19      23.319  -2.591  -9.942  1.00  0.00           C  
ATOM    281  CG  ARG A  19      24.562  -2.598  -9.067  1.00  0.00           C  
ATOM    282  CD  ARG A  19      25.806  -2.616  -9.878  1.00  0.00           C  
ATOM    283  NE  ARG A  19      25.891  -3.803 -10.714  1.00  0.00           N  
ATOM    284  CZ  ARG A  19      26.364  -4.995 -10.304  1.00  0.00           C  
ATOM    285  NH1 ARG A  19      26.790  -5.144  -9.069  1.00  0.00           N  
ATOM    286  NH2 ARG A  19      26.400  -6.016 -11.143  1.00  0.00           N  
ATOM    287  H   ARG A  19      22.560  -0.427  -8.838  1.00  0.00           H  
ATOM    288  HA  ARG A  19      24.016  -1.030 -11.223  1.00  0.00           H  
ATOM    289 1HB  ARG A  19      22.462  -2.787  -9.300  1.00  0.00           H  
ATOM    290 2HB  ARG A  19      23.403  -3.425 -10.640  1.00  0.00           H  
ATOM    291 1HG  ARG A  19      24.573  -1.704  -8.443  1.00  0.00           H  
ATOM    292 2HG  ARG A  19      24.555  -3.484  -8.431  1.00  0.00           H  
ATOM    293 1HD  ARG A  19      25.830  -1.740 -10.526  1.00  0.00           H  
ATOM    294 2HD  ARG A  19      26.672  -2.602  -9.217  1.00  0.00           H  
ATOM    295  HE  ARG A  19      25.572  -3.727 -11.671  1.00  0.00           H  
ATOM    296 1HH1 ARG A  19      26.763  -4.364  -8.428  1.00  0.00           H  
ATOM    297 2HH1 ARG A  19      27.145  -6.038  -8.762  1.00  0.00           H  
ATOM    298 1HH2 ARG A  19      26.072  -5.902 -12.092  1.00  0.00           H  
ATOM    299 2HH2 ARG A  19      26.754  -6.910 -10.835  1.00  0.00           H  
ATOM    300  N   HIS A  20      20.754  -1.471 -11.344  1.00  0.00           N  
ATOM    301  CA  HIS A  20      19.629  -1.672 -12.248  1.00  0.00           C  
ATOM    302  C   HIS A  20      19.564  -0.572 -13.300  1.00  0.00           C  
ATOM    303  O   HIS A  20      19.294  -0.836 -14.472  1.00  0.00           O  
ATOM    304  CB  HIS A  20      18.311  -1.720 -11.469  1.00  0.00           C  
ATOM    305  CG  HIS A  20      17.115  -1.997 -12.326  1.00  0.00           C  
ATOM    306  ND1 HIS A  20      16.885  -3.227 -12.906  1.00  0.00           N  
ATOM    307  CD2 HIS A  20      16.084  -1.204 -12.701  1.00  0.00           C  
ATOM    308  CE1 HIS A  20      15.762  -3.178 -13.602  1.00  0.00           C  
ATOM    309  NE2 HIS A  20      15.258  -1.962 -13.494  1.00  0.00           N  
ATOM    310  H   HIS A  20      20.573  -1.281 -10.369  1.00  0.00           H  
ATOM    311  HA  HIS A  20      19.747  -2.621 -12.770  1.00  0.00           H  
ATOM    312 1HB  HIS A  20      18.369  -2.495 -10.703  1.00  0.00           H  
ATOM    313 2HB  HIS A  20      18.154  -0.769 -10.961  1.00  0.00           H  
ATOM    314  HD2 HIS A  20      15.937  -0.159 -12.427  1.00  0.00           H  
ATOM    315  HE1 HIS A  20      15.326  -4.001 -14.168  1.00  0.00           H  
ATOM    316  HE2 HIS A  20      14.403  -1.637 -13.922  1.00  0.00           H  
ATOM    317  N   ALA A  21      19.813   0.662 -12.875  1.00  0.00           N  
ATOM    318  CA  ALA A  21      19.783   1.805 -13.779  1.00  0.00           C  
ATOM    319  C   ALA A  21      20.881   1.703 -14.831  1.00  0.00           C  
ATOM    320  O   ALA A  21      20.661   2.009 -16.003  1.00  0.00           O  
ATOM    321  CB  ALA A  21      19.918   3.103 -12.996  1.00  0.00           C  
ATOM    322  H   ALA A  21      20.029   0.812 -11.900  1.00  0.00           H  
ATOM    323  HA  ALA A  21      18.823   1.803 -14.296  1.00  0.00           H  
ATOM    324 1HB  ALA A  21      19.894   3.947 -13.685  1.00  0.00           H  
ATOM    325 2HB  ALA A  21      19.094   3.189 -12.288  1.00  0.00           H  
ATOM    326 3HB  ALA A  21      20.863   3.104 -12.455  1.00  0.00           H  
ATOM    327  N   ALA A  22      22.063   1.272 -14.406  1.00  0.00           N  
ATOM    328  CA  ALA A  22      23.197   1.129 -15.310  1.00  0.00           C  
ATOM    329  C   ALA A  22      22.869   0.187 -16.461  1.00  0.00           C  
ATOM    330  O   ALA A  22      23.138   0.493 -17.623  1.00  0.00           O  
ATOM    331  CB  ALA A  22      24.419   0.632 -14.552  1.00  0.00           C  
ATOM    332  H   ALA A  22      22.179   1.037 -13.431  1.00  0.00           H  
ATOM    333  HA  ALA A  22      23.418   2.109 -15.733  1.00  0.00           H  
ATOM    334 1HB  ALA A  22      25.258   0.531 -15.240  1.00  0.00           H  
ATOM    335 2HB  ALA A  22      24.677   1.346 -13.769  1.00  0.00           H  
ATOM    336 3HB  ALA A  22      24.200  -0.335 -14.103  1.00  0.00           H  
ATOM    337  N   LYS A  23      22.286  -0.961 -16.132  1.00  0.00           N  
ATOM    338  CA  LYS A  23      21.920  -1.950 -17.138  1.00  0.00           C  
ATOM    339  C   LYS A  23      20.975  -1.358 -18.175  1.00  0.00           C  
ATOM    340  O   LYS A  23      21.105  -1.623 -19.370  1.00  0.00           O  
ATOM    341  CB  LYS A  23      21.278  -3.172 -16.479  1.00  0.00           C  
ATOM    342  CG  LYS A  23      22.245  -4.035 -15.679  1.00  0.00           C  
ATOM    343  CD  LYS A  23      21.531  -5.216 -15.038  1.00  0.00           C  
ATOM    344  CE  LYS A  23      22.492  -6.072 -14.227  1.00  0.00           C  
ATOM    345  NZ  LYS A  23      21.800  -7.209 -13.562  1.00  0.00           N  
ATOM    346  H   LYS A  23      22.092  -1.153 -15.160  1.00  0.00           H  
ATOM    347  HA  LYS A  23      22.825  -2.268 -17.656  1.00  0.00           H  
ATOM    348 1HB  LYS A  23      20.484  -2.848 -15.806  1.00  0.00           H  
ATOM    349 2HB  LYS A  23      20.823  -3.801 -17.244  1.00  0.00           H  
ATOM    350 1HG  LYS A  23      23.029  -4.410 -16.338  1.00  0.00           H  
ATOM    351 2HG  LYS A  23      22.708  -3.434 -14.897  1.00  0.00           H  
ATOM    352 1HD  LYS A  23      20.740  -4.850 -14.381  1.00  0.00           H  
ATOM    353 2HD  LYS A  23      21.078  -5.832 -15.814  1.00  0.00           H  
ATOM    354 1HE  LYS A  23      23.268  -6.467 -14.881  1.00  0.00           H  
ATOM    355 2HE  LYS A  23      22.970  -5.458 -13.463  1.00  0.00           H  
ATOM    356 1HZ  LYS A  23      22.471  -7.750 -13.035  1.00  0.00           H  
ATOM    357 2HZ  LYS A  23      21.090  -6.853 -12.937  1.00  0.00           H  
ATOM    358 3HZ  LYS A  23      21.369  -7.796 -14.261  1.00  0.00           H  
ATOM    359  N   LEU A  24      20.024  -0.554 -17.696  1.00  0.00           N  
ATOM    360  CA  LEU A  24      19.040   0.118 -18.541  1.00  0.00           C  
ATOM    361  C   LEU A  24      19.613   1.173 -19.485  1.00  0.00           C  
ATOM    362  O   LEU A  24      18.952   1.595 -20.434  1.00  0.00           O  
ATOM    363  CB  LEU A  24      17.979   0.776 -17.650  1.00  0.00           C  
ATOM    364  CG  LEU A  24      17.083  -0.187 -16.860  1.00  0.00           C  
ATOM    365  CD1 LEU A  24      16.182   0.609 -15.926  1.00  0.00           C  
ATOM    366  CD2 LEU A  24      16.263  -1.027 -17.827  1.00  0.00           C  
ATOM    367  H   LEU A  24      19.971  -0.394 -16.700  1.00  0.00           H  
ATOM    368  HA  LEU A  24      18.556  -0.629 -19.169  1.00  0.00           H  
ATOM    369 1HB  LEU A  24      18.481   1.425 -16.934  1.00  0.00           H  
ATOM    370 2HB  LEU A  24      17.333   1.392 -18.276  1.00  0.00           H  
ATOM    371  HG  LEU A  24      17.704  -0.841 -16.247  1.00  0.00           H  
ATOM    372 1HD1 LEU A  24      15.546  -0.075 -15.364  1.00  0.00           H  
ATOM    373 2HD1 LEU A  24      16.795   1.185 -15.232  1.00  0.00           H  
ATOM    374 3HD1 LEU A  24      15.560   1.286 -16.510  1.00  0.00           H  
ATOM    375 1HD2 LEU A  24      15.627  -1.712 -17.266  1.00  0.00           H  
ATOM    376 2HD2 LEU A  24      15.641  -0.373 -18.440  1.00  0.00           H  
ATOM    377 3HD2 LEU A  24      16.932  -1.598 -18.471  1.00  0.00           H  
ATOM    378  N   GLY A  25      20.840   1.612 -19.243  1.00  0.00           N  
ATOM    379  CA  GLY A  25      21.490   2.499 -20.204  1.00  0.00           C  
ATOM    380  C   GLY A  25      21.699   3.923 -19.696  1.00  0.00           C  
ATOM    381  O   GLY A  25      22.184   4.788 -20.426  1.00  0.00           O  
ATOM    382  H   GLY A  25      21.307   1.325 -18.395  1.00  0.00           H  
ATOM    383 1HA  GLY A  25      22.463   2.089 -20.477  1.00  0.00           H  
ATOM    384 2HA  GLY A  25      20.894   2.547 -21.115  1.00  0.00           H  
ATOM    385  N   THR A  26      21.339   4.185 -18.449  1.00  0.00           N  
ATOM    386  CA  THR A  26      21.511   5.531 -17.910  1.00  0.00           C  
ATOM    387  C   THR A  26      22.985   5.921 -17.950  1.00  0.00           C  
ATOM    388  O   THR A  26      23.853   5.149 -17.542  1.00  0.00           O  
ATOM    389  CB  THR A  26      20.979   5.633 -16.469  1.00  0.00           C  
ATOM    390  OG1 THR A  26      19.588   5.289 -16.444  1.00  0.00           O  
ATOM    391  CG2 THR A  26      21.157   7.046 -15.933  1.00  0.00           C  
ATOM    392  H   THR A  26      20.948   3.445 -17.884  1.00  0.00           H  
ATOM    393  HA  THR A  26      20.950   6.228 -18.533  1.00  0.00           H  
ATOM    394  HB  THR A  26      21.523   4.938 -15.830  1.00  0.00           H  
ATOM    395  HG1 THR A  26      19.495   4.333 -16.454  1.00  0.00           H  
ATOM    396 1HG2 THR A  26      20.776   7.100 -14.914  1.00  0.00           H  
ATOM    397 2HG2 THR A  26      22.215   7.307 -15.940  1.00  0.00           H  
ATOM    398 3HG2 THR A  26      20.607   7.745 -16.563  1.00  0.00           H  
ATOM    399  N   PRO A  27      23.273   7.123 -18.443  1.00  0.00           N  
ATOM    400  CA  PRO A  27      24.658   7.548 -18.624  1.00  0.00           C  
ATOM    401  C   PRO A  27      25.445   7.385 -17.327  1.00  0.00           C  
ATOM    402  O   PRO A  27      24.971   7.752 -16.252  1.00  0.00           O  
ATOM    403  CB  PRO A  27      24.521   9.021 -19.024  1.00  0.00           C  
ATOM    404  CG  PRO A  27      23.190   9.096 -19.689  1.00  0.00           C  
ATOM    405  CD  PRO A  27      22.315   8.172 -18.885  1.00  0.00           C  
ATOM    406  HA  PRO A  27      25.114   6.961 -19.435  1.00  0.00           H  
ATOM    407 1HB  PRO A  27      24.589   9.660 -18.131  1.00  0.00           H  
ATOM    408 2HB  PRO A  27      25.348   9.308 -19.689  1.00  0.00           H  
ATOM    409 1HG  PRO A  27      22.823  10.134 -19.689  1.00  0.00           H  
ATOM    410 2HG  PRO A  27      23.274   8.790 -20.743  1.00  0.00           H  
ATOM    411 1HD  PRO A  27      21.890   8.719 -18.031  1.00  0.00           H  
ATOM    412 2HD  PRO A  27      21.516   7.772 -19.526  1.00  0.00           H  
ATOM    413  N   ALA A  28      26.594   6.832 -17.613  1.00  0.00           N  
ATOM    414  CA  ALA A  28      27.629   6.488 -16.647  1.00  0.00           C  
ATOM    415  C   ALA A  28      27.972   7.645 -15.708  1.00  0.00           C  
ATOM    416  O   ALA A  28      28.136   7.452 -14.503  1.00  0.00           O  
ATOM    417  CB  ALA A  28      28.880   6.020 -17.376  1.00  0.00           C  
ATOM    418  H   ALA A  28      26.809   6.614 -18.575  1.00  0.00           H  
ATOM    419  HA  ALA A  28      27.256   5.673 -16.027  1.00  0.00           H  
ATOM    420 1HB  ALA A  28      29.645   5.748 -16.649  1.00  0.00           H  
ATOM    421 2HB  ALA A  28      28.640   5.153 -17.992  1.00  0.00           H  
ATOM    422 3HB  ALA A  28      29.252   6.823 -18.011  1.00  0.00           H  
ATOM    423  N   GLU A  29      28.082   8.854 -16.258  1.00  0.00           N  
ATOM    424  CA  GLU A  29      28.336  10.035 -15.442  1.00  0.00           C  
ATOM    425  C   GLU A  29      27.251  10.222 -14.390  1.00  0.00           C  
ATOM    426  O   GLU A  29      27.544  10.461 -13.218  1.00  0.00           O  
ATOM    427  CB  GLU A  29      28.426  11.283 -16.323  1.00  0.00           C  
ATOM    428  CG  GLU A  29      28.735  12.567 -15.566  1.00  0.00           C  
ATOM    429  CD  GLU A  29      28.849  13.764 -16.467  1.00  0.00           C  
ATOM    430  OE1 GLU A  29      28.714  13.604 -17.656  1.00  0.00           O  
ATOM    431  OE2 GLU A  29      29.071  14.841 -15.965  1.00  0.00           O  
ATOM    432  H   GLU A  29      27.987   8.950 -17.259  1.00  0.00           H  
ATOM    433  HA  GLU A  29      29.288   9.902 -14.927  1.00  0.00           H  
ATOM    434 1HB  GLU A  29      29.203  11.143 -17.075  1.00  0.00           H  
ATOM    435 2HB  GLU A  29      27.482  11.425 -16.850  1.00  0.00           H  
ATOM    436 1HG  GLU A  29      27.943  12.747 -14.839  1.00  0.00           H  
ATOM    437 2HG  GLU A  29      29.669  12.438 -15.020  1.00  0.00           H  
ATOM    438  N   ASP A  30      25.997  10.112 -14.815  1.00  0.00           N  
ATOM    439  CA  ASP A  30      24.864  10.269 -13.910  1.00  0.00           C  
ATOM    440  C   ASP A  30      24.843   9.167 -12.859  1.00  0.00           C  
ATOM    441  O   ASP A  30      24.564   9.419 -11.687  1.00  0.00           O  
ATOM    442  CB  ASP A  30      23.548  10.262 -14.691  1.00  0.00           C  
ATOM    443  CG  ASP A  30      23.340  11.528 -15.513  1.00  0.00           C  
ATOM    444  OD1 ASP A  30      24.022  12.493 -15.263  1.00  0.00           O  
ATOM    445  OD2 ASP A  30      22.501  11.516 -16.382  1.00  0.00           O  
ATOM    446  H   ASP A  30      25.824   9.915 -15.790  1.00  0.00           H  
ATOM    447  HA  ASP A  30      24.960  11.227 -13.398  1.00  0.00           H  
ATOM    448 1HB  ASP A  30      23.527   9.403 -15.362  1.00  0.00           H  
ATOM    449 2HB  ASP A  30      22.713  10.156 -13.997  1.00  0.00           H  
ATOM    450  N   VAL A  31      25.140   7.944 -13.284  1.00  0.00           N  
ATOM    451  CA  VAL A  31      25.156   6.801 -12.379  1.00  0.00           C  
ATOM    452  C   VAL A  31      26.248   6.945 -11.328  1.00  0.00           C  
ATOM    453  O   VAL A  31      26.041   6.630 -10.156  1.00  0.00           O  
ATOM    454  CB  VAL A  31      25.377   5.497 -13.169  1.00  0.00           C  
ATOM    455  CG1 VAL A  31      25.584   4.327 -12.218  1.00  0.00           C  
ATOM    456  CG2 VAL A  31      24.193   5.242 -14.089  1.00  0.00           C  
ATOM    457  H   VAL A  31      25.360   7.802 -14.259  1.00  0.00           H  
ATOM    458  HA  VAL A  31      24.191   6.746 -11.874  1.00  0.00           H  
ATOM    459  HB  VAL A  31      26.286   5.593 -13.763  1.00  0.00           H  
ATOM    460 1HG1 VAL A  31      25.739   3.414 -12.793  1.00  0.00           H  
ATOM    461 2HG1 VAL A  31      26.458   4.515 -11.594  1.00  0.00           H  
ATOM    462 3HG1 VAL A  31      24.703   4.212 -11.586  1.00  0.00           H  
ATOM    463 1HG2 VAL A  31      24.356   4.319 -14.644  1.00  0.00           H  
ATOM    464 2HG2 VAL A  31      23.283   5.152 -13.494  1.00  0.00           H  
ATOM    465 3HG2 VAL A  31      24.089   6.072 -14.787  1.00  0.00           H  
ATOM    466  N   LEU A  32      27.412   7.423 -11.753  1.00  0.00           N  
ATOM    467  CA  LEU A  32      28.540   7.611 -10.848  1.00  0.00           C  
ATOM    468  C   LEU A  32      28.233   8.669  -9.797  1.00  0.00           C  
ATOM    469  O   LEU A  32      28.576   8.512  -8.625  1.00  0.00           O  
ATOM    470  CB  LEU A  32      29.792   8.014 -11.637  1.00  0.00           C  
ATOM    471  CG  LEU A  32      31.086   8.123 -10.822  1.00  0.00           C  
ATOM    472  CD1 LEU A  32      31.100   9.444 -10.064  1.00  0.00           C  
ATOM    473  CD2 LEU A  32      31.185   6.944  -9.866  1.00  0.00           C  
ATOM    474  H   LEU A  32      27.519   7.663 -12.728  1.00  0.00           H  
ATOM    475  HA  LEU A  32      28.736   6.668 -10.339  1.00  0.00           H  
ATOM    476 1HB  LEU A  32      29.957   7.281 -12.425  1.00  0.00           H  
ATOM    477 2HB  LEU A  32      29.611   8.983 -12.104  1.00  0.00           H  
ATOM    478  HG  LEU A  32      31.943   8.117 -11.496  1.00  0.00           H  
ATOM    479 1HD1 LEU A  32      32.020   9.522  -9.485  1.00  0.00           H  
ATOM    480 2HD1 LEU A  32      31.048  10.271 -10.773  1.00  0.00           H  
ATOM    481 3HD1 LEU A  32      30.244   9.487  -9.393  1.00  0.00           H  
ATOM    482 1HD2 LEU A  32      32.106   7.021  -9.287  1.00  0.00           H  
ATOM    483 2HD2 LEU A  32      30.329   6.951  -9.190  1.00  0.00           H  
ATOM    484 3HD2 LEU A  32      31.191   6.014 -10.435  1.00  0.00           H  
ATOM    485  N   GLU A  33      27.585   9.748 -10.222  1.00  0.00           N  
ATOM    486  CA  GLU A  33      27.230  10.835  -9.317  1.00  0.00           C  
ATOM    487  C   GLU A  33      26.231  10.372  -8.266  1.00  0.00           C  
ATOM    488  O   GLU A  33      26.336  10.734  -7.094  1.00  0.00           O  
ATOM    489  CB  GLU A  33      26.650  12.014 -10.101  1.00  0.00           C  
ATOM    490  CG  GLU A  33      26.295  13.223  -9.247  1.00  0.00           C  
ATOM    491  CD  GLU A  33      27.496  13.856  -8.601  1.00  0.00           C  
ATOM    492  OE1 GLU A  33      28.585  13.641  -9.076  1.00  0.00           O  
ATOM    493  OE2 GLU A  33      27.324  14.556  -7.630  1.00  0.00           O  
ATOM    494  H   GLU A  33      27.332   9.817 -11.197  1.00  0.00           H  
ATOM    495  HA  GLU A  33      28.133  11.167  -8.804  1.00  0.00           H  
ATOM    496 1HB  GLU A  33      27.367  12.337 -10.856  1.00  0.00           H  
ATOM    497 2HB  GLU A  33      25.747  11.696 -10.622  1.00  0.00           H  
ATOM    498 1HG  GLU A  33      25.800  13.965  -9.873  1.00  0.00           H  
ATOM    499 2HG  GLU A  33      25.593  12.915  -8.473  1.00  0.00           H  
ATOM    500  N   LEU A  34      25.261   9.569  -8.691  1.00  0.00           N  
ATOM    501  CA  LEU A  34      24.240   9.055  -7.786  1.00  0.00           C  
ATOM    502  C   LEU A  34      24.848   8.136  -6.735  1.00  0.00           C  
ATOM    503  O   LEU A  34      24.474   8.185  -5.563  1.00  0.00           O  
ATOM    504  CB  LEU A  34      23.164   8.298  -8.575  1.00  0.00           C  
ATOM    505  CG  LEU A  34      22.003   7.735  -7.746  1.00  0.00           C  
ATOM    506  CD1 LEU A  34      21.293   8.875  -7.028  1.00  0.00           C  
ATOM    507  CD2 LEU A  34      21.046   6.982  -8.658  1.00  0.00           C  
ATOM    508  H   LEU A  34      25.230   9.308  -9.666  1.00  0.00           H  
ATOM    509  HA  LEU A  34      23.773   9.898  -7.277  1.00  0.00           H  
ATOM    510 1HB  LEU A  34      22.743   8.970  -9.321  1.00  0.00           H  
ATOM    511 2HB  LEU A  34      23.636   7.463  -9.094  1.00  0.00           H  
ATOM    512  HG  LEU A  34      22.393   7.055  -6.988  1.00  0.00           H  
ATOM    513 1HD1 LEU A  34      20.467   8.475  -6.438  1.00  0.00           H  
ATOM    514 2HD1 LEU A  34      21.995   9.384  -6.368  1.00  0.00           H  
ATOM    515 3HD1 LEU A  34      20.905   9.581  -7.761  1.00  0.00           H  
ATOM    516 1HD2 LEU A  34      20.221   6.582  -8.068  1.00  0.00           H  
ATOM    517 2HD2 LEU A  34      20.654   7.662  -9.415  1.00  0.00           H  
ATOM    518 3HD2 LEU A  34      21.576   6.163  -9.144  1.00  0.00           H  
ATOM    519  N   VAL A  35      25.787   7.298  -7.160  1.00  0.00           N  
ATOM    520  CA  VAL A  35      26.450   6.366  -6.255  1.00  0.00           C  
ATOM    521  C   VAL A  35      27.267   7.106  -5.204  1.00  0.00           C  
ATOM    522  O   VAL A  35      27.275   6.729  -4.032  1.00  0.00           O  
ATOM    523  CB  VAL A  35      27.373   5.419  -7.045  1.00  0.00           C  
ATOM    524  CG1 VAL A  35      28.208   4.574  -6.094  1.00  0.00           C  
ATOM    525  CG2 VAL A  35      26.543   4.536  -7.965  1.00  0.00           C  
ATOM    526  H   VAL A  35      26.049   7.306  -8.135  1.00  0.00           H  
ATOM    527  HA  VAL A  35      25.687   5.772  -5.750  1.00  0.00           H  
ATOM    528  HB  VAL A  35      28.066   6.014  -7.639  1.00  0.00           H  
ATOM    529 1HG1 VAL A  35      28.854   3.910  -6.670  1.00  0.00           H  
ATOM    530 2HG1 VAL A  35      28.820   5.225  -5.471  1.00  0.00           H  
ATOM    531 3HG1 VAL A  35      27.549   3.978  -5.462  1.00  0.00           H  
ATOM    532 1HG2 VAL A  35      27.202   3.869  -8.520  1.00  0.00           H  
ATOM    533 2HG2 VAL A  35      25.846   3.945  -7.371  1.00  0.00           H  
ATOM    534 3HG2 VAL A  35      25.986   5.160  -8.663  1.00  0.00           H  
ATOM    535  N   VAL A  36      27.953   8.160  -5.629  1.00  0.00           N  
ATOM    536  CA  VAL A  36      28.775   8.955  -4.724  1.00  0.00           C  
ATOM    537  C   VAL A  36      27.921   9.652  -3.672  1.00  0.00           C  
ATOM    538  O   VAL A  36      28.293   9.717  -2.500  1.00  0.00           O  
ATOM    539  CB  VAL A  36      29.573  10.009  -5.514  1.00  0.00           C  
ATOM    540  CG1 VAL A  36      30.284  10.961  -4.564  1.00  0.00           C  
ATOM    541  CG2 VAL A  36      30.570   9.322  -6.434  1.00  0.00           C  
ATOM    542  H   VAL A  36      27.904   8.418  -6.604  1.00  0.00           H  
ATOM    543  HA  VAL A  36      29.477   8.290  -4.220  1.00  0.00           H  
ATOM    544  HB  VAL A  36      28.880  10.606  -6.108  1.00  0.00           H  
ATOM    545 1HG1 VAL A  36      30.843  11.700  -5.139  1.00  0.00           H  
ATOM    546 2HG1 VAL A  36      29.548  11.469  -3.940  1.00  0.00           H  
ATOM    547 3HG1 VAL A  36      30.971  10.399  -3.932  1.00  0.00           H  
ATOM    548 1HG2 VAL A  36      31.130  10.073  -6.990  1.00  0.00           H  
ATOM    549 2HG2 VAL A  36      31.259   8.721  -5.840  1.00  0.00           H  
ATOM    550 3HG2 VAL A  36      30.036   8.677  -7.133  1.00  0.00           H  
ATOM    551  N   GLU A  37      26.775  10.172  -4.098  1.00  0.00           N  
ATOM    552  CA  GLU A  37      25.866  10.865  -3.193  1.00  0.00           C  
ATOM    553  C   GLU A  37      25.306   9.916  -2.141  1.00  0.00           C  
ATOM    554  O   GLU A  37      25.187  10.274  -0.969  1.00  0.00           O  
ATOM    555  CB  GLU A  37      24.719  11.507  -3.977  1.00  0.00           C  
ATOM    556  CG  GLU A  37      23.754  12.321  -3.127  1.00  0.00           C  
ATOM    557  CD  GLU A  37      22.694  13.008  -3.941  1.00  0.00           C  
ATOM    558  OE1 GLU A  37      22.959  13.335  -5.073  1.00  0.00           O  
ATOM    559  OE2 GLU A  37      21.616  13.206  -3.431  1.00  0.00           O  
ATOM    560  H   GLU A  37      26.528  10.085  -5.073  1.00  0.00           H  
ATOM    561  HA  GLU A  37      26.421  11.651  -2.680  1.00  0.00           H  
ATOM    562 1HB  GLU A  37      25.127  12.166  -4.744  1.00  0.00           H  
ATOM    563 2HB  GLU A  37      24.146  10.731  -4.484  1.00  0.00           H  
ATOM    564 1HG  GLU A  37      23.272  11.658  -2.408  1.00  0.00           H  
ATOM    565 2HG  GLU A  37      24.318  13.067  -2.569  1.00  0.00           H  
ATOM    566  N   ALA A  38      24.964   8.705  -2.567  1.00  0.00           N  
ATOM    567  CA  ALA A  38      24.416   7.701  -1.662  1.00  0.00           C  
ATOM    568  C   ALA A  38      25.438   7.290  -0.610  1.00  0.00           C  
ATOM    569  O   ALA A  38      25.102   7.117   0.562  1.00  0.00           O  
ATOM    570  CB  ALA A  38      23.944   6.484  -2.444  1.00  0.00           C  
ATOM    571  H   ALA A  38      25.087   8.474  -3.543  1.00  0.00           H  
ATOM    572  HA  ALA A  38      23.563   8.141  -1.145  1.00  0.00           H  
ATOM    573 1HB  ALA A  38      23.538   5.744  -1.755  1.00  0.00           H  
ATOM    574 2HB  ALA A  38      23.171   6.784  -3.152  1.00  0.00           H  
ATOM    575 3HB  ALA A  38      24.784   6.052  -2.986  1.00  0.00           H  
ATOM    576  N   LEU A  39      26.687   7.135  -1.036  1.00  0.00           N  
ATOM    577  CA  LEU A  39      27.761   6.743  -0.131  1.00  0.00           C  
ATOM    578  C   LEU A  39      28.014   7.816   0.921  1.00  0.00           C  
ATOM    579  O   LEU A  39      28.235   7.510   2.093  1.00  0.00           O  
ATOM    580  CB  LEU A  39      29.049   6.478  -0.921  1.00  0.00           C  
ATOM    581  CG  LEU A  39      30.255   6.017  -0.092  1.00  0.00           C  
ATOM    582  CD1 LEU A  39      29.911   4.718   0.626  1.00  0.00           C  
ATOM    583  CD2 LEU A  39      31.459   5.835  -1.004  1.00  0.00           C  
ATOM    584  H   LEU A  39      26.897   7.293  -2.011  1.00  0.00           H  
ATOM    585  HA  LEU A  39      27.467   5.826   0.378  1.00  0.00           H  
ATOM    586 1HB  LEU A  39      28.848   5.711  -1.667  1.00  0.00           H  
ATOM    587 2HB  LEU A  39      29.334   7.394  -1.438  1.00  0.00           H  
ATOM    588  HG  LEU A  39      30.483   6.766   0.667  1.00  0.00           H  
ATOM    589 1HD1 LEU A  39      30.767   4.391   1.215  1.00  0.00           H  
ATOM    590 2HD1 LEU A  39      29.059   4.882   1.286  1.00  0.00           H  
ATOM    591 3HD1 LEU A  39      29.661   3.953  -0.108  1.00  0.00           H  
ATOM    592 1HD2 LEU A  39      32.316   5.508  -0.414  1.00  0.00           H  
ATOM    593 2HD2 LEU A  39      31.232   5.085  -1.761  1.00  0.00           H  
ATOM    594 3HD2 LEU A  39      31.693   6.783  -1.490  1.00  0.00           H  
ATOM    595  N   GLU A  40      27.980   9.074   0.495  1.00  0.00           N  
ATOM    596  CA  GLU A  40      28.205  10.195   1.400  1.00  0.00           C  
ATOM    597  C   GLU A  40      27.107  10.284   2.452  1.00  0.00           C  
ATOM    598  O   GLU A  40      27.377  10.549   3.624  1.00  0.00           O  
ATOM    599  CB  GLU A  40      28.280  11.507   0.616  1.00  0.00           C  
ATOM    600  CG  GLU A  40      28.589  12.731   1.466  1.00  0.00           C  
ATOM    601  CD  GLU A  40      28.744  13.985   0.651  1.00  0.00           C  
ATOM    602  OE1 GLU A  40      28.636  13.908  -0.549  1.00  0.00           O  
ATOM    603  OE2 GLU A  40      28.969  15.022   1.230  1.00  0.00           O  
ATOM    604  H   GLU A  40      27.794   9.258  -0.480  1.00  0.00           H  
ATOM    605  HA  GLU A  40      29.155  10.040   1.913  1.00  0.00           H  
ATOM    606 1HB  GLU A  40      29.051  11.429  -0.151  1.00  0.00           H  
ATOM    607 2HB  GLU A  40      27.331  11.683   0.109  1.00  0.00           H  
ATOM    608 1HG  GLU A  40      27.782  12.875   2.184  1.00  0.00           H  
ATOM    609 2HG  GLU A  40      29.507  12.550   2.024  1.00  0.00           H  
ATOM    610  N   ARG A  41      25.868  10.061   2.026  1.00  0.00           N  
ATOM    611  CA  ARG A  41      24.726  10.115   2.931  1.00  0.00           C  
ATOM    612  C   ARG A  41      24.804   9.016   3.983  1.00  0.00           C  
ATOM    613  O   ARG A  41      24.503   9.243   5.155  1.00  0.00           O  
ATOM    614  CB  ARG A  41      23.423   9.980   2.157  1.00  0.00           C  
ATOM    615  CG  ARG A  41      23.061  11.183   1.300  1.00  0.00           C  
ATOM    616  CD  ARG A  41      21.765  10.989   0.600  1.00  0.00           C  
ATOM    617  NE  ARG A  41      21.454  12.100  -0.284  1.00  0.00           N  
ATOM    618  CZ  ARG A  41      20.866  13.248   0.108  1.00  0.00           C  
ATOM    619  NH1 ARG A  41      20.532  13.418   1.367  1.00  0.00           N  
ATOM    620  NH2 ARG A  41      20.625  14.201  -0.775  1.00  0.00           N  
ATOM    621  H   ARG A  41      25.714   9.849   1.051  1.00  0.00           H  
ATOM    622  HA  ARG A  41      24.731  11.081   3.438  1.00  0.00           H  
ATOM    623 1HB  ARG A  41      23.478   9.113   1.501  1.00  0.00           H  
ATOM    624 2HB  ARG A  41      22.602   9.812   2.854  1.00  0.00           H  
ATOM    625 1HG  ARG A  41      22.979  12.068   1.932  1.00  0.00           H  
ATOM    626 2HG  ARG A  41      23.836  11.342   0.550  1.00  0.00           H  
ATOM    627 1HD  ARG A  41      21.809  10.079   0.001  1.00  0.00           H  
ATOM    628 2HD  ARG A  41      20.965  10.902   1.334  1.00  0.00           H  
ATOM    629  HE  ARG A  41      21.697  12.006  -1.261  1.00  0.00           H  
ATOM    630 1HH1 ARG A  41      20.716  12.689   2.042  1.00  0.00           H  
ATOM    631 2HH1 ARG A  41      20.091  14.278   1.661  1.00  0.00           H  
ATOM    632 1HH2 ARG A  41      20.882  14.070  -1.744  1.00  0.00           H  
ATOM    633 2HH2 ARG A  41      20.184  15.060  -0.482  1.00  0.00           H  
ATOM    634  N   VAL A  42      25.210   7.824   3.557  1.00  0.00           N  
ATOM    635  CA  VAL A  42      25.329   6.687   4.462  1.00  0.00           C  
ATOM    636  C   VAL A  42      26.404   6.930   5.514  1.00  0.00           C  
ATOM    637  O   VAL A  42      26.226   6.598   6.686  1.00  0.00           O  
ATOM    638  CB  VAL A  42      25.667   5.409   3.672  1.00  0.00           C  
ATOM    639  CG1 VAL A  42      25.979   4.262   4.623  1.00  0.00           C  
ATOM    640  CG2 VAL A  42      24.511   5.047   2.752  1.00  0.00           C  
ATOM    641  H   VAL A  42      25.442   7.703   2.581  1.00  0.00           H  
ATOM    642  HA  VAL A  42      24.372   6.544   4.966  1.00  0.00           H  
ATOM    643  HB  VAL A  42      26.564   5.586   3.078  1.00  0.00           H  
ATOM    644 1HG1 VAL A  42      26.216   3.367   4.047  1.00  0.00           H  
ATOM    645 2HG1 VAL A  42      26.832   4.529   5.246  1.00  0.00           H  
ATOM    646 3HG1 VAL A  42      25.113   4.068   5.254  1.00  0.00           H  
ATOM    647 1HG2 VAL A  42      24.758   4.143   2.196  1.00  0.00           H  
ATOM    648 2HG2 VAL A  42      23.613   4.876   3.346  1.00  0.00           H  
ATOM    649 3HG2 VAL A  42      24.333   5.865   2.053  1.00  0.00           H  
ATOM    650  N   VAL A  43      27.520   7.511   5.088  1.00  0.00           N  
ATOM    651  CA  VAL A  43      28.627   7.799   5.993  1.00  0.00           C  
ATOM    652  C   VAL A  43      28.225   8.825   7.045  1.00  0.00           C  
ATOM    653  O   VAL A  43      28.580   8.698   8.217  1.00  0.00           O  
ATOM    654  CB  VAL A  43      29.840   8.326   5.203  1.00  0.00           C  
ATOM    655  CG1 VAL A  43      30.927   8.805   6.154  1.00  0.00           C  
ATOM    656  CG2 VAL A  43      30.370   7.238   4.282  1.00  0.00           C  
ATOM    657  H   VAL A  43      27.604   7.760   4.113  1.00  0.00           H  
ATOM    658  HA  VAL A  43      28.912   6.874   6.497  1.00  0.00           H  
ATOM    659  HB  VAL A  43      29.530   9.186   4.610  1.00  0.00           H  
ATOM    660 1HG1 VAL A  43      31.776   9.174   5.579  1.00  0.00           H  
ATOM    661 2HG1 VAL A  43      30.536   9.608   6.779  1.00  0.00           H  
ATOM    662 3HG1 VAL A  43      31.249   7.977   6.785  1.00  0.00           H  
ATOM    663 1HG2 VAL A  43      31.227   7.617   3.727  1.00  0.00           H  
ATOM    664 2HG2 VAL A  43      30.675   6.375   4.876  1.00  0.00           H  
ATOM    665 3HG2 VAL A  43      29.589   6.939   3.584  1.00  0.00           H  
ATOM    666  N   GLU A  44      27.483   9.841   6.619  1.00  0.00           N  
ATOM    667  CA  GLU A  44      27.031  10.892   7.524  1.00  0.00           C  
ATOM    668  C   GLU A  44      26.077  10.341   8.576  1.00  0.00           C  
ATOM    669  O   GLU A  44      26.149  10.712   9.748  1.00  0.00           O  
ATOM    670  CB  GLU A  44      26.347  12.014   6.740  1.00  0.00           C  
ATOM    671  CG  GLU A  44      25.884  13.186   7.593  1.00  0.00           C  
ATOM    672  CD  GLU A  44      27.023  13.925   8.239  1.00  0.00           C  
ATOM    673  OE1 GLU A  44      28.127  13.809   7.764  1.00  0.00           O  
ATOM    674  OE2 GLU A  44      26.788  14.607   9.209  1.00  0.00           O  
ATOM    675  H   GLU A  44      27.225   9.887   5.644  1.00  0.00           H  
ATOM    676  HA  GLU A  44      27.900  11.304   8.037  1.00  0.00           H  
ATOM    677 1HB  GLU A  44      27.032  12.400   5.985  1.00  0.00           H  
ATOM    678 2HB  GLU A  44      25.477  11.615   6.218  1.00  0.00           H  
ATOM    679 1HG  GLU A  44      25.325  13.880   6.966  1.00  0.00           H  
ATOM    680 2HG  GLU A  44      25.212  12.816   8.366  1.00  0.00           H  
ATOM    681  N   LEU A  45      25.184   9.454   8.151  1.00  0.00           N  
ATOM    682  CA  LEU A  45      24.214   8.850   9.055  1.00  0.00           C  
ATOM    683  C   LEU A  45      24.902   7.989  10.107  1.00  0.00           C  
ATOM    684  O   LEU A  45      24.524   8.003  11.279  1.00  0.00           O  
ATOM    685  CB  LEU A  45      23.212   8.000   8.264  1.00  0.00           C  
ATOM    686  CG  LEU A  45      22.105   7.334   9.093  1.00  0.00           C  
ATOM    687  CD1 LEU A  45      21.294   8.404   9.811  1.00  0.00           C  
ATOM    688  CD2 LEU A  45      21.221   6.498   8.180  1.00  0.00           C  
ATOM    689  H   LEU A  45      25.177   9.191   7.176  1.00  0.00           H  
ATOM    690  HA  LEU A  45      23.673   9.647   9.564  1.00  0.00           H  
ATOM    691 1HB  LEU A  45      22.732   8.632   7.519  1.00  0.00           H  
ATOM    692 2HB  LEU A  45      23.757   7.211   7.746  1.00  0.00           H  
ATOM    693  HG  LEU A  45      22.554   6.691   9.850  1.00  0.00           H  
ATOM    694 1HD1 LEU A  45      20.508   7.931  10.399  1.00  0.00           H  
ATOM    695 2HD1 LEU A  45      21.948   8.974  10.471  1.00  0.00           H  
ATOM    696 3HD1 LEU A  45      20.845   9.073   9.078  1.00  0.00           H  
ATOM    697 1HD2 LEU A  45      20.435   6.024   8.769  1.00  0.00           H  
ATOM    698 2HD2 LEU A  45      20.770   7.140   7.422  1.00  0.00           H  
ATOM    699 3HD2 LEU A  45      21.822   5.730   7.693  1.00  0.00           H  
ATOM    700  N   ILE A  46      25.913   7.240   9.682  1.00  0.00           N  
ATOM    701  CA  ILE A  46      26.657   6.371  10.586  1.00  0.00           C  
ATOM    702  C   ILE A  46      27.404   7.181  11.638  1.00  0.00           C  
ATOM    703  O   ILE A  46      27.447   6.806  12.810  1.00  0.00           O  
ATOM    704  CB  ILE A  46      27.655   5.494   9.808  1.00  0.00           C  
ATOM    705  CG1 ILE A  46      26.911   4.550   8.860  1.00  0.00           C  
ATOM    706  CG2 ILE A  46      28.533   4.707  10.768  1.00  0.00           C  
ATOM    707  CD1 ILE A  46      25.966   3.601   9.562  1.00  0.00           C  
ATOM    708  H   ILE A  46      26.174   7.273   8.707  1.00  0.00           H  
ATOM    709  HA  ILE A  46      25.951   5.718  11.097  1.00  0.00           H  
ATOM    710  HB  ILE A  46      28.289   6.128   9.188  1.00  0.00           H  
ATOM    711 1HG1 ILE A  46      26.337   5.134   8.142  1.00  0.00           H  
ATOM    712 2HG1 ILE A  46      27.631   3.957   8.297  1.00  0.00           H  
ATOM    713 1HG2 ILE A  46      29.232   4.092  10.202  1.00  0.00           H  
ATOM    714 2HG2 ILE A  46      29.088   5.397  11.402  1.00  0.00           H  
ATOM    715 3HG2 ILE A  46      27.907   4.066  11.390  1.00  0.00           H  
ATOM    716 1HD1 ILE A  46      25.476   2.964   8.824  1.00  0.00           H  
ATOM    717 2HD1 ILE A  46      26.526   2.981  10.262  1.00  0.00           H  
ATOM    718 3HD1 ILE A  46      25.213   4.172  10.104  1.00  0.00           H  
ATOM    719  N   ILE A  47      27.992   8.294  11.213  1.00  0.00           N  
ATOM    720  CA  ILE A  47      28.739   9.159  12.117  1.00  0.00           C  
ATOM    721  C   ILE A  47      27.826   9.776  13.169  1.00  0.00           C  
ATOM    722  O   ILE A  47      28.190   9.874  14.341  1.00  0.00           O  
ATOM    723  CB  ILE A  47      29.456  10.277  11.339  1.00  0.00           C  
ATOM    724  CG1 ILE A  47      30.567   9.691  10.463  1.00  0.00           C  
ATOM    725  CG2 ILE A  47      30.022  11.314  12.298  1.00  0.00           C  
ATOM    726  CD1 ILE A  47      31.143  10.672   9.469  1.00  0.00           C  
ATOM    727  H   ILE A  47      27.919   8.547  10.238  1.00  0.00           H  
ATOM    728  HA  ILE A  47      29.490   8.558  12.628  1.00  0.00           H  
ATOM    729  HB  ILE A  47      28.750  10.764  10.668  1.00  0.00           H  
ATOM    730 1HG1 ILE A  47      31.377   9.330  11.096  1.00  0.00           H  
ATOM    731 2HG1 ILE A  47      30.180   8.834   9.910  1.00  0.00           H  
ATOM    732 1HG2 ILE A  47      30.526  12.096  11.731  1.00  0.00           H  
ATOM    733 2HG2 ILE A  47      29.212  11.752  12.879  1.00  0.00           H  
ATOM    734 3HG2 ILE A  47      30.734  10.837  12.971  1.00  0.00           H  
ATOM    735 1HD1 ILE A  47      31.923  10.183   8.885  1.00  0.00           H  
ATOM    736 2HD1 ILE A  47      30.354  11.020   8.801  1.00  0.00           H  
ATOM    737 3HD1 ILE A  47      31.568  11.522  10.001  1.00  0.00           H  
ATOM    738  N   GLU A  48      26.638  10.191  12.744  1.00  0.00           N  
ATOM    739  CA  GLU A  48      25.670  10.799  13.648  1.00  0.00           C  
ATOM    740  C   GLU A  48      25.197   9.803  14.700  1.00  0.00           C  
ATOM    741  O   GLU A  48      25.045  10.148  15.872  1.00  0.00           O  
ATOM    742  CB  GLU A  48      24.471  11.335  12.863  1.00  0.00           C  
ATOM    743  CG  GLU A  48      23.436  12.058  13.712  1.00  0.00           C  
ATOM    744  CD  GLU A  48      22.318  12.648  12.897  1.00  0.00           C  
ATOM    745  OE1 GLU A  48      22.353  12.520  11.696  1.00  0.00           O  
ATOM    746  OE2 GLU A  48      21.429  13.227  13.475  1.00  0.00           O  
ATOM    747  H   GLU A  48      26.399  10.082  11.769  1.00  0.00           H  
ATOM    748  HA  GLU A  48      26.152  11.632  14.161  1.00  0.00           H  
ATOM    749 1HB  GLU A  48      24.818  12.028  12.096  1.00  0.00           H  
ATOM    750 2HB  GLU A  48      23.970  10.510  12.356  1.00  0.00           H  
ATOM    751 1HG  GLU A  48      23.014  11.355  14.430  1.00  0.00           H  
ATOM    752 2HG  GLU A  48      23.930  12.853  14.270  1.00  0.00           H  
ATOM    753  N   ALA A  49      24.966   8.566  14.275  1.00  0.00           N  
ATOM    754  CA  ALA A  49      24.510   7.517  15.179  1.00  0.00           C  
ATOM    755  C   ALA A  49      25.566   7.200  16.231  1.00  0.00           C  
ATOM    756  O   ALA A  49      25.248   6.998  17.403  1.00  0.00           O  
ATOM    757  CB  ALA A  49      24.149   6.263  14.396  1.00  0.00           C  
ATOM    758  H   ALA A  49      25.110   8.346  13.300  1.00  0.00           H  
ATOM    759  HA  ALA A  49      23.621   7.878  15.696  1.00  0.00           H  
ATOM    760 1HB  ALA A  49      23.811   5.489  15.085  1.00  0.00           H  
ATOM    761 2HB  ALA A  49      23.353   6.492  13.688  1.00  0.00           H  
ATOM    762 3HB  ALA A  49      25.025   5.908  13.855  1.00  0.00           H  
ATOM    763  N   LEU A  50      26.824   7.158  15.806  1.00  0.00           N  
ATOM    764  CA  LEU A  50      27.929   6.865  16.710  1.00  0.00           C  
ATOM    765  C   LEU A  50      27.978   7.862  17.861  1.00  0.00           C  
ATOM    766  O   LEU A  50      28.114   7.478  19.023  1.00  0.00           O  
ATOM    767  CB  LEU A  50      29.259   6.890  15.946  1.00  0.00           C  
ATOM    768  CG  LEU A  50      30.498   6.484  16.755  1.00  0.00           C  
ATOM    769  CD1 LEU A  50      30.939   7.651  17.629  1.00  0.00           C  
ATOM    770  CD2 LEU A  50      30.176   5.260  17.599  1.00  0.00           C  
ATOM    771  H   LEU A  50      27.020   7.334  14.831  1.00  0.00           H  
ATOM    772  HA  LEU A  50      27.781   5.868  17.125  1.00  0.00           H  
ATOM    773 1HB  LEU A  50      29.184   6.215  15.095  1.00  0.00           H  
ATOM    774 2HB  LEU A  50      29.425   7.899  15.570  1.00  0.00           H  
ATOM    775  HG  LEU A  50      31.317   6.250  16.074  1.00  0.00           H  
ATOM    776 1HD1 LEU A  50      31.819   7.363  18.203  1.00  0.00           H  
ATOM    777 2HD1 LEU A  50      31.181   8.506  16.999  1.00  0.00           H  
ATOM    778 3HD1 LEU A  50      30.133   7.919  18.311  1.00  0.00           H  
ATOM    779 1HD2 LEU A  50      31.057   4.971  18.173  1.00  0.00           H  
ATOM    780 2HD2 LEU A  50      29.358   5.493  18.281  1.00  0.00           H  
ATOM    781 3HD2 LEU A  50      29.881   4.437  16.948  1.00  0.00           H  
ATOM    782  N   LYS A  51      27.867   9.144  17.532  1.00  0.00           N  
ATOM    783  CA  LYS A  51      27.898  10.199  18.538  1.00  0.00           C  
ATOM    784  C   LYS A  51      26.800  10.003  19.575  1.00  0.00           C  
ATOM    785  O   LYS A  51      27.038  10.129  20.776  1.00  0.00           O  
ATOM    786  CB  LYS A  51      27.760  11.572  17.879  1.00  0.00           C  
ATOM    787  CG  LYS A  51      28.979  12.012  17.079  1.00  0.00           C  
ATOM    788  CD  LYS A  51      28.758  13.374  16.438  1.00  0.00           C  
ATOM    789  CE  LYS A  51      29.969  13.807  15.625  1.00  0.00           C  
ATOM    790  NZ  LYS A  51      29.752  15.120  14.960  1.00  0.00           N  
ATOM    791  H   LYS A  51      27.758   9.395  16.560  1.00  0.00           H  
ATOM    792  HA  LYS A  51      28.857  10.156  19.055  1.00  0.00           H  
ATOM    793 1HB  LYS A  51      26.902  11.568  17.206  1.00  0.00           H  
ATOM    794 2HB  LYS A  51      27.572  12.326  18.644  1.00  0.00           H  
ATOM    795 1HG  LYS A  51      29.846  12.066  17.738  1.00  0.00           H  
ATOM    796 2HG  LYS A  51      29.184  11.281  16.298  1.00  0.00           H  
ATOM    797 1HD  LYS A  51      27.887  13.331  15.783  1.00  0.00           H  
ATOM    798 2HD  LYS A  51      28.570  14.115  17.215  1.00  0.00           H  
ATOM    799 1HE  LYS A  51      30.837  13.884  16.279  1.00  0.00           H  
ATOM    800 2HE  LYS A  51      30.182  13.058  14.862  1.00  0.00           H  
ATOM    801 1HZ  LYS A  51      30.576  15.371  14.432  1.00  0.00           H  
ATOM    802 2HZ  LYS A  51      28.959  15.055  14.336  1.00  0.00           H  
ATOM    803 3HZ  LYS A  51      29.573  15.827  15.659  1.00  0.00           H  
ATOM    804  N   LYS A  52      25.593   9.693  19.102  1.00  0.00           N  
ATOM    805  CA  LYS A  52      24.450   9.430  19.978  1.00  0.00           C  
ATOM    806  C   LYS A  52      24.629   8.147  20.783  1.00  0.00           C  
ATOM    807  O   LYS A  52      24.074   8.004  21.872  1.00  0.00           O  
ATOM    808  CB  LYS A  52      23.160   9.353  19.160  1.00  0.00           C  
ATOM    809  CG  LYS A  52      22.706  10.684  18.575  1.00  0.00           C  
ATOM    810  CD  LYS A  52      21.426  10.526  17.769  1.00  0.00           C  
ATOM    811  CE  LYS A  52      20.971  11.855  17.184  1.00  0.00           C  
ATOM    812  NZ  LYS A  52      19.739  11.708  16.361  1.00  0.00           N  
ATOM    813  H   LYS A  52      25.456   9.636  18.103  1.00  0.00           H  
ATOM    814  HA  LYS A  52      24.363  10.252  20.689  1.00  0.00           H  
ATOM    815 1HB  LYS A  52      23.294   8.653  18.334  1.00  0.00           H  
ATOM    816 2HB  LYS A  52      22.354   8.971  19.786  1.00  0.00           H  
ATOM    817 1HG  LYS A  52      22.532  11.396  19.382  1.00  0.00           H  
ATOM    818 2HG  LYS A  52      23.487  11.082  17.926  1.00  0.00           H  
ATOM    819 1HD  LYS A  52      21.593   9.818  16.955  1.00  0.00           H  
ATOM    820 2HD  LYS A  52      20.638  10.134  18.411  1.00  0.00           H  
ATOM    821 1HE  LYS A  52      20.772  12.558  17.991  1.00  0.00           H  
ATOM    822 2HE  LYS A  52      21.763  12.267  16.559  1.00  0.00           H  
ATOM    823 1HZ  LYS A  52      19.471  12.610  15.992  1.00  0.00           H  
ATOM    824 2HZ  LYS A  52      19.918  11.072  15.597  1.00  0.00           H  
ATOM    825 3HZ  LYS A  52      18.992  11.345  16.935  1.00  0.00           H  
ATOM    826  N   GLY A  53      25.406   7.217  20.241  1.00  0.00           N  
ATOM    827  CA  GLY A  53      25.620   5.920  20.877  1.00  0.00           C  
ATOM    828  C   GLY A  53      24.542   4.905  20.516  1.00  0.00           C  
ATOM    829  O   GLY A  53      24.238   4.004  21.297  1.00  0.00           O  
ATOM    830  H   GLY A  53      25.864   7.410  19.362  1.00  0.00           H  
ATOM    831 1HA  GLY A  53      26.592   5.525  20.580  1.00  0.00           H  
ATOM    832 2HA  GLY A  53      25.641   6.045  21.959  1.00  0.00           H  
ATOM    833  N   ALA A  54      23.959   5.046  19.329  1.00  0.00           N  
ATOM    834  CA  ALA A  54      23.091   4.001  18.796  1.00  0.00           C  
ATOM    835  C   ALA A  54      23.885   2.765  18.393  1.00  0.00           C  
ATOM    836  O   ALA A  54      23.384   1.643  18.465  1.00  0.00           O  
ATOM    837  CB  ALA A  54      22.299   4.528  17.608  1.00  0.00           C  
ATOM    838  H   ALA A  54      24.124   5.888  18.797  1.00  0.00           H  
ATOM    839  HA  ALA A  54      22.395   3.706  19.581  1.00  0.00           H  
ATOM    840 1HB  ALA A  54      21.654   3.739  17.222  1.00  0.00           H  
ATOM    841 2HB  ALA A  54      21.688   5.374  17.924  1.00  0.00           H  
ATOM    842 3HB  ALA A  54      22.986   4.849  16.827  1.00  0.00           H  
ATOM    843  N   ILE A  55      25.125   2.984  17.969  1.00  0.00           N  
ATOM    844  CA  ILE A  55      26.060   1.895  17.709  1.00  0.00           C  
ATOM    845  C   ILE A  55      27.419   2.204  18.331  1.00  0.00           C  
ATOM    846  O   ILE A  55      27.787   3.367  18.497  1.00  0.00           O  
ATOM    847  CB  ILE A  55      26.222   1.652  16.197  1.00  0.00           C  
ATOM    848  CG1 ILE A  55      26.897   2.855  15.533  1.00  0.00           C  
ATOM    849  CG2 ILE A  55      24.872   1.373  15.555  1.00  0.00           C  
ATOM    850  CD1 ILE A  55      26.016   4.081  15.452  1.00  0.00           C  
ATOM    851  H   ILE A  55      25.434   3.934  17.821  1.00  0.00           H  
ATOM    852  HA  ILE A  55      25.667   0.986  18.164  1.00  0.00           H  
ATOM    853  HB  ILE A  55      26.876   0.796  16.035  1.00  0.00           H  
ATOM    854 1HG1 ILE A  55      27.798   3.119  16.086  1.00  0.00           H  
ATOM    855 2HG1 ILE A  55      27.201   2.589  14.521  1.00  0.00           H  
ATOM    856 1HG2 ILE A  55      25.005   1.204  14.487  1.00  0.00           H  
ATOM    857 2HG2 ILE A  55      24.430   0.487  16.010  1.00  0.00           H  
ATOM    858 3HG2 ILE A  55      24.213   2.227  15.708  1.00  0.00           H  
ATOM    859 1HD1 ILE A  55      26.563   4.891  14.969  1.00  0.00           H  
ATOM    860 2HD1 ILE A  55      25.122   3.850  14.871  1.00  0.00           H  
ATOM    861 3HD1 ILE A  55      25.727   4.388  16.456  1.00  0.00           H  
ATOM    862  N   THR A  56      28.162   1.157  18.674  1.00  0.00           N  
ATOM    863  CA  THR A  56      29.421   1.309  19.397  1.00  0.00           C  
ATOM    864  C   THR A  56      30.626   1.333  18.462  1.00  0.00           C  
ATOM    865  O   THR A  56      30.543   0.892  17.316  1.00  0.00           O  
ATOM    866  CB  THR A  56      29.598   0.180  20.429  1.00  0.00           C  
ATOM    867  OG1 THR A  56      29.669  -1.082  19.753  1.00  0.00           O  
ATOM    868  CG2 THR A  56      28.433   0.163  21.406  1.00  0.00           C  
ATOM    869  H   THR A  56      27.848   0.229  18.428  1.00  0.00           H  
ATOM    870  HA  THR A  56      29.402   2.260  19.929  1.00  0.00           H  
ATOM    871  HB  THR A  56      30.526   0.333  20.980  1.00  0.00           H  
ATOM    872  HG1 THR A  56      30.081  -1.731  20.329  1.00  0.00           H  
ATOM    873 1HG2 THR A  56      28.576  -0.641  22.128  1.00  0.00           H  
ATOM    874 2HG2 THR A  56      28.384   1.117  21.930  1.00  0.00           H  
ATOM    875 3HG2 THR A  56      27.504   0.000  20.862  1.00  0.00           H  
ATOM    876  N   PRO A  57      31.782   1.876  18.996  1.00  0.00           N  
ATOM    877  CA  PRO A  57      32.726   2.340  17.989  1.00  0.00           C  
ATOM    878  C   PRO A  57      33.169   1.207  17.084  1.00  0.00           C  
ATOM    879  O   PRO A  57      33.310   1.385  15.874  1.00  0.00           O  
ATOM    880  CB  PRO A  57      33.890   2.878  18.828  1.00  0.00           C  
ATOM    881  CG  PRO A  57      33.256   3.284  20.115  1.00  0.00           C  
ATOM    882  CD  PRO A  57      32.211   2.229  20.366  1.00  0.00           C  
ATOM    883  HA  PRO A  57      32.261   3.144  17.400  1.00  0.00           H  
ATOM    884 1HB  PRO A  57      34.653   2.097  18.956  1.00  0.00           H  
ATOM    885 2HB  PRO A  57      34.373   3.717  18.307  1.00  0.00           H  
ATOM    886 1HG  PRO A  57      34.011   3.330  20.912  1.00  0.00           H  
ATOM    887 2HG  PRO A  57      32.826   4.293  20.025  1.00  0.00           H  
ATOM    888 1HD  PRO A  57      32.669   1.375  20.887  1.00  0.00           H  
ATOM    889 2HD  PRO A  57      31.395   2.657  20.967  1.00  0.00           H  
ATOM    890  N   GLU A  58      33.394   0.028  17.658  1.00  0.00           N  
ATOM    891  CA  GLU A  58      33.810  -1.106  16.842  1.00  0.00           C  
ATOM    892  C   GLU A  58      32.761  -1.443  15.790  1.00  0.00           C  
ATOM    893  O   GLU A  58      33.084  -1.640  14.618  1.00  0.00           O  
ATOM    894  CB  GLU A  58      34.073  -2.329  17.724  1.00  0.00           C  
ATOM    895  CG  GLU A  58      34.557  -3.557  16.966  1.00  0.00           C  
ATOM    896  CD  GLU A  58      34.842  -4.726  17.868  1.00  0.00           C  
ATOM    897  OE1 GLU A  58      34.690  -4.585  19.058  1.00  0.00           O  
ATOM    898  OE2 GLU A  58      35.212  -5.762  17.366  1.00  0.00           O  
ATOM    899  H   GLU A  58      33.273  -0.064  18.656  1.00  0.00           H  
ATOM    900  HA  GLU A  58      34.734  -0.841  16.327  1.00  0.00           H  
ATOM    901 1HB  GLU A  58      34.824  -2.081  18.474  1.00  0.00           H  
ATOM    902 2HB  GLU A  58      33.159  -2.600  18.252  1.00  0.00           H  
ATOM    903 1HG  GLU A  58      33.796  -3.848  16.243  1.00  0.00           H  
ATOM    904 2HG  GLU A  58      35.462  -3.299  16.417  1.00  0.00           H  
ATOM    905  N   ASP A  59      31.504  -1.508  16.215  1.00  0.00           N  
ATOM    906  CA  ASP A  59      30.404  -1.821  15.310  1.00  0.00           C  
ATOM    907  C   ASP A  59      30.229  -0.733  14.259  1.00  0.00           C  
ATOM    908  O   ASP A  59      29.986  -1.022  13.087  1.00  0.00           O  
ATOM    909  CB  ASP A  59      29.100  -1.998  16.091  1.00  0.00           C  
ATOM    910  CG  ASP A  59      29.070  -3.280  16.913  1.00  0.00           C  
ATOM    911  OD1 ASP A  59      29.880  -4.141  16.663  1.00  0.00           O  
ATOM    912  OD2 ASP A  59      28.238  -3.386  17.782  1.00  0.00           O  
ATOM    913  H   ASP A  59      31.305  -1.336  17.190  1.00  0.00           H  
ATOM    914  HA  ASP A  59      30.633  -2.756  14.798  1.00  0.00           H  
ATOM    915 1HB  ASP A  59      28.960  -1.150  16.763  1.00  0.00           H  
ATOM    916 2HB  ASP A  59      28.259  -2.009  15.398  1.00  0.00           H  
ATOM    917  N   GLY A  60      30.354   0.520  14.684  1.00  0.00           N  
ATOM    918  CA  GLY A  60      30.210   1.654  13.779  1.00  0.00           C  
ATOM    919  C   GLY A  60      31.312   1.663  12.728  1.00  0.00           C  
ATOM    920  O   GLY A  60      31.063   1.946  11.556  1.00  0.00           O  
ATOM    921  H   GLY A  60      30.554   0.691  15.659  1.00  0.00           H  
ATOM    922 1HA  GLY A  60      29.236   1.608  13.291  1.00  0.00           H  
ATOM    923 2HA  GLY A  60      30.240   2.581  14.350  1.00  0.00           H  
ATOM    924  N   LEU A  61      32.531   1.352  13.153  1.00  0.00           N  
ATOM    925  CA  LEU A  61      33.674   1.323  12.248  1.00  0.00           C  
ATOM    926  C   LEU A  61      33.518   0.232  11.197  1.00  0.00           C  
ATOM    927  O   LEU A  61      33.837   0.435  10.025  1.00  0.00           O  
ATOM    928  CB  LEU A  61      34.970   1.099  13.038  1.00  0.00           C  
ATOM    929  CG  LEU A  61      36.266   1.152  12.219  1.00  0.00           C  
ATOM    930  CD1 LEU A  61      37.420   1.570  13.120  1.00  0.00           C  
ATOM    931  CD2 LEU A  61      36.527  -0.209  11.591  1.00  0.00           C  
ATOM    932  H   LEU A  61      32.670   1.130  14.128  1.00  0.00           H  
ATOM    933  HA  LEU A  61      33.736   2.284  11.738  1.00  0.00           H  
ATOM    934 1HB  LEU A  61      35.038   1.857  13.816  1.00  0.00           H  
ATOM    935 2HB  LEU A  61      34.920   0.121  13.516  1.00  0.00           H  
ATOM    936  HG  LEU A  61      36.169   1.902  11.433  1.00  0.00           H  
ATOM    937 1HD1 LEU A  61      38.341   1.608  12.538  1.00  0.00           H  
ATOM    938 2HD1 LEU A  61      37.216   2.555  13.540  1.00  0.00           H  
ATOM    939 3HD1 LEU A  61      37.531   0.846  13.927  1.00  0.00           H  
ATOM    940 1HD2 LEU A  61      37.447  -0.170  11.008  1.00  0.00           H  
ATOM    941 2HD2 LEU A  61      36.625  -0.959  12.376  1.00  0.00           H  
ATOM    942 3HD2 LEU A  61      35.695  -0.474  10.938  1.00  0.00           H  
ATOM    943  N   LYS A  62      33.026  -0.926  11.622  1.00  0.00           N  
ATOM    944  CA  LYS A  62      32.826  -2.052  10.717  1.00  0.00           C  
ATOM    945  C   LYS A  62      31.771  -1.733   9.666  1.00  0.00           C  
ATOM    946  O   LYS A  62      31.924  -2.078   8.494  1.00  0.00           O  
ATOM    947  CB  LYS A  62      32.427  -3.304  11.499  1.00  0.00           C  
ATOM    948  CG  LYS A  62      33.545  -3.901  12.344  1.00  0.00           C  
ATOM    949  CD  LYS A  62      33.067  -5.129  13.105  1.00  0.00           C  
ATOM    950  CE  LYS A  62      34.180  -5.720  13.957  1.00  0.00           C  
ATOM    951  NZ  LYS A  62      33.716  -6.899  14.738  1.00  0.00           N  
ATOM    952  H   LYS A  62      32.784  -1.030  12.597  1.00  0.00           H  
ATOM    953  HA  LYS A  62      33.765  -2.250  10.198  1.00  0.00           H  
ATOM    954 1HB  LYS A  62      31.595  -3.068  12.164  1.00  0.00           H  
ATOM    955 2HB  LYS A  62      32.084  -4.073  10.806  1.00  0.00           H  
ATOM    956 1HG  LYS A  62      34.376  -4.186  11.698  1.00  0.00           H  
ATOM    957 2HG  LYS A  62      33.900  -3.157  13.056  1.00  0.00           H  
ATOM    958 1HD  LYS A  62      32.232  -4.854  13.752  1.00  0.00           H  
ATOM    959 2HD  LYS A  62      32.723  -5.884  12.399  1.00  0.00           H  
ATOM    960 1HE  LYS A  62      35.005  -6.027  13.316  1.00  0.00           H  
ATOM    961 2HE  LYS A  62      34.548  -4.964  14.651  1.00  0.00           H  
ATOM    962 1HZ  LYS A  62      34.481  -7.261  15.289  1.00  0.00           H  
ATOM    963 2HZ  LYS A  62      32.962  -6.623  15.351  1.00  0.00           H  
ATOM    964 3HZ  LYS A  62      33.389  -7.615  14.105  1.00  0.00           H  
ATOM    965  N   LEU A  63      30.700  -1.073  10.091  1.00  0.00           N  
ATOM    966  CA  LEU A  63      29.617  -0.706   9.186  1.00  0.00           C  
ATOM    967  C   LEU A  63      30.091   0.289   8.135  1.00  0.00           C  
ATOM    968  O   LEU A  63      29.727   0.189   6.963  1.00  0.00           O  
ATOM    969  CB  LEU A  63      28.447  -0.106   9.975  1.00  0.00           C  
ATOM    970  CG  LEU A  63      27.186   0.209   9.160  1.00  0.00           C  
ATOM    971  CD1 LEU A  63      27.385   1.515   8.402  1.00  0.00           C  
ATOM    972  CD2 LEU A  63      26.899  -0.939   8.204  1.00  0.00           C  
ATOM    973  H   LEU A  63      30.634  -0.819  11.066  1.00  0.00           H  
ATOM    974  HA  LEU A  63      29.272  -1.605   8.677  1.00  0.00           H  
ATOM    975 1HB  LEU A  63      28.165  -0.804  10.763  1.00  0.00           H  
ATOM    976 2HB  LEU A  63      28.780   0.821  10.442  1.00  0.00           H  
ATOM    977  HG  LEU A  63      26.340   0.341   9.834  1.00  0.00           H  
ATOM    978 1HD1 LEU A  63      26.490   1.740   7.823  1.00  0.00           H  
ATOM    979 2HD1 LEU A  63      27.569   2.323   9.111  1.00  0.00           H  
ATOM    980 3HD1 LEU A  63      28.237   1.420   7.730  1.00  0.00           H  
ATOM    981 1HD2 LEU A  63      26.003  -0.715   7.624  1.00  0.00           H  
ATOM    982 2HD2 LEU A  63      27.745  -1.070   7.528  1.00  0.00           H  
ATOM    983 3HD2 LEU A  63      26.744  -1.856   8.773  1.00  0.00           H  
ATOM    984  N   ALA A  64      30.905   1.249   8.560  1.00  0.00           N  
ATOM    985  CA  ALA A  64      31.431   2.264   7.655  1.00  0.00           C  
ATOM    986  C   ALA A  64      32.343   1.646   6.604  1.00  0.00           C  
ATOM    987  O   ALA A  64      32.299   2.021   5.432  1.00  0.00           O  
ATOM    988  CB  ALA A  64      32.176   3.336   8.437  1.00  0.00           C  
ATOM    989  H   ALA A  64      31.166   1.277   9.535  1.00  0.00           H  
ATOM    990  HA  ALA A  64      30.590   2.725   7.137  1.00  0.00           H  
ATOM    991 1HB  ALA A  64      32.563   4.087   7.747  1.00  0.00           H  
ATOM    992 2HB  ALA A  64      31.495   3.810   9.144  1.00  0.00           H  
ATOM    993 3HB  ALA A  64      33.004   2.881   8.979  1.00  0.00           H  
ATOM    994  N   ILE A  65      33.170   0.697   7.029  1.00  0.00           N  
ATOM    995  CA  ILE A  65      34.094   0.024   6.124  1.00  0.00           C  
ATOM    996  C   ILE A  65      33.346  -0.784   5.072  1.00  0.00           C  
ATOM    997  O   ILE A  65      33.723  -0.796   3.900  1.00  0.00           O  
ATOM    998  CB  ILE A  65      35.047  -0.902   6.901  1.00  0.00           C  
ATOM    999  CG1 ILE A  65      35.930  -0.086   7.848  1.00  0.00           C  
ATOM   1000  CG2 ILE A  65      35.900  -1.715   5.940  1.00  0.00           C  
ATOM   1001  CD1 ILE A  65      36.802   0.930   7.146  1.00  0.00           C  
ATOM   1002  H   ILE A  65      33.158   0.435   8.004  1.00  0.00           H  
ATOM   1003  HA  ILE A  65      34.689   0.780   5.613  1.00  0.00           H  
ATOM   1004  HB  ILE A  65      34.466  -1.584   7.522  1.00  0.00           H  
ATOM   1005 1HG1 ILE A  65      35.304   0.440   8.567  1.00  0.00           H  
ATOM   1006 2HG1 ILE A  65      36.578  -0.758   8.411  1.00  0.00           H  
ATOM   1007 1HG2 ILE A  65      36.568  -2.364   6.506  1.00  0.00           H  
ATOM   1008 2HG2 ILE A  65      35.256  -2.323   5.306  1.00  0.00           H  
ATOM   1009 3HG2 ILE A  65      36.490  -1.041   5.318  1.00  0.00           H  
ATOM   1010 1HD1 ILE A  65      37.399   1.468   7.883  1.00  0.00           H  
ATOM   1011 2HD1 ILE A  65      37.464   0.420   6.446  1.00  0.00           H  
ATOM   1012 3HD1 ILE A  65      36.174   1.635   6.605  1.00  0.00           H  
ATOM   1013  N   ARG A  66      32.283  -1.459   5.498  1.00  0.00           N  
ATOM   1014  CA  ARG A  66      31.479  -2.272   4.593  1.00  0.00           C  
ATOM   1015  C   ARG A  66      30.792  -1.410   3.541  1.00  0.00           C  
ATOM   1016  O   ARG A  66      30.723  -1.781   2.369  1.00  0.00           O  
ATOM   1017  CB  ARG A  66      30.429  -3.055   5.367  1.00  0.00           C  
ATOM   1018  CG  ARG A  66      30.978  -4.182   6.228  1.00  0.00           C  
ATOM   1019  CD  ARG A  66      29.902  -4.862   6.994  1.00  0.00           C  
ATOM   1020  NE  ARG A  66      30.422  -5.940   7.819  1.00  0.00           N  
ATOM   1021  CZ  ARG A  66      29.696  -6.635   8.716  1.00  0.00           C  
ATOM   1022  NH1 ARG A  66      28.423  -6.354   8.892  1.00  0.00           N  
ATOM   1023  NH2 ARG A  66      30.262  -7.600   9.420  1.00  0.00           N  
ATOM   1024  H   ARG A  66      32.026  -1.407   6.473  1.00  0.00           H  
ATOM   1025  HA  ARG A  66      32.137  -2.979   4.086  1.00  0.00           H  
ATOM   1026 1HB  ARG A  66      29.879  -2.379   6.020  1.00  0.00           H  
ATOM   1027 2HB  ARG A  66      29.713  -3.492   4.670  1.00  0.00           H  
ATOM   1028 1HG  ARG A  66      31.466  -4.921   5.593  1.00  0.00           H  
ATOM   1029 2HG  ARG A  66      31.702  -3.779   6.937  1.00  0.00           H  
ATOM   1030 1HD  ARG A  66      29.409  -4.141   7.646  1.00  0.00           H  
ATOM   1031 2HD  ARG A  66      29.173  -5.283   6.302  1.00  0.00           H  
ATOM   1032  HE  ARG A  66      31.397  -6.185   7.713  1.00  0.00           H  
ATOM   1033 1HH1 ARG A  66      27.990  -5.617   8.354  1.00  0.00           H  
ATOM   1034 2HH1 ARG A  66      27.879  -6.876   9.564  1.00  0.00           H  
ATOM   1035 1HH2 ARG A  66      31.241  -7.816   9.285  1.00  0.00           H  
ATOM   1036 2HH2 ARG A  66      29.718  -8.121  10.091  1.00  0.00           H  
ATOM   1037  N   ILE A  67      30.285  -0.258   3.967  1.00  0.00           N  
ATOM   1038  CA  ILE A  67      29.602   0.659   3.062  1.00  0.00           C  
ATOM   1039  C   ILE A  67      30.558   1.208   2.010  1.00  0.00           C  
ATOM   1040  O   ILE A  67      30.202   1.332   0.838  1.00  0.00           O  
ATOM   1041  CB  ILE A  67      28.967   1.827   3.839  1.00  0.00           C  
ATOM   1042  CG1 ILE A  67      27.881   1.309   4.787  1.00  0.00           C  
ATOM   1043  CG2 ILE A  67      28.393   2.856   2.878  1.00  0.00           C  
ATOM   1044  CD1 ILE A  67      26.748   0.597   4.085  1.00  0.00           C  
ATOM   1045  H   ILE A  67      30.375  -0.012   4.942  1.00  0.00           H  
ATOM   1046  HA  ILE A  67      28.809   0.114   2.551  1.00  0.00           H  
ATOM   1047  HB  ILE A  67      29.724   2.305   4.459  1.00  0.00           H  
ATOM   1048 1HG1 ILE A  67      28.324   0.621   5.506  1.00  0.00           H  
ATOM   1049 2HG1 ILE A  67      27.462   2.144   5.350  1.00  0.00           H  
ATOM   1050 1HG2 ILE A  67      27.947   3.674   3.444  1.00  0.00           H  
ATOM   1051 2HG2 ILE A  67      29.188   3.244   2.244  1.00  0.00           H  
ATOM   1052 3HG2 ILE A  67      27.630   2.387   2.256  1.00  0.00           H  
ATOM   1053 1HD1 ILE A  67      26.018   0.260   4.822  1.00  0.00           H  
ATOM   1054 2HD1 ILE A  67      26.266   1.280   3.384  1.00  0.00           H  
ATOM   1055 3HD1 ILE A  67      27.138  -0.263   3.544  1.00  0.00           H  
ATOM   1056  N   ILE A  68      31.773   1.536   2.436  1.00  0.00           N  
ATOM   1057  CA  ILE A  68      32.782   2.073   1.531  1.00  0.00           C  
ATOM   1058  C   ILE A  68      33.182   1.046   0.479  1.00  0.00           C  
ATOM   1059  O   ILE A  68      33.359   1.380  -0.693  1.00  0.00           O  
ATOM   1060  CB  ILE A  68      34.031   2.526   2.308  1.00  0.00           C  
ATOM   1061  CG1 ILE A  68      33.683   3.677   3.255  1.00  0.00           C  
ATOM   1062  CG2 ILE A  68      35.135   2.939   1.347  1.00  0.00           C  
ATOM   1063  CD1 ILE A  68      33.149   4.905   2.553  1.00  0.00           C  
ATOM   1064  H   ILE A  68      32.003   1.410   3.411  1.00  0.00           H  
ATOM   1065  HA  ILE A  68      32.362   2.938   1.019  1.00  0.00           H  
ATOM   1066  HB  ILE A  68      34.391   1.705   2.929  1.00  0.00           H  
ATOM   1067 1HG1 ILE A  68      32.936   3.343   3.975  1.00  0.00           H  
ATOM   1068 2HG1 ILE A  68      34.571   3.967   3.818  1.00  0.00           H  
ATOM   1069 1HG2 ILE A  68      36.011   3.256   1.913  1.00  0.00           H  
ATOM   1070 2HG2 ILE A  68      35.401   2.093   0.713  1.00  0.00           H  
ATOM   1071 3HG2 ILE A  68      34.787   3.763   0.725  1.00  0.00           H  
ATOM   1072 1HD1 ILE A  68      32.925   5.677   3.290  1.00  0.00           H  
ATOM   1073 2HD1 ILE A  68      33.896   5.278   1.852  1.00  0.00           H  
ATOM   1074 3HD1 ILE A  68      32.240   4.647   2.012  1.00  0.00           H  
ATOM   1075  N   LYS A  69      33.323  -0.204   0.905  1.00  0.00           N  
ATOM   1076  CA  LYS A  69      33.702  -1.283  -0.000  1.00  0.00           C  
ATOM   1077  C   LYS A  69      32.627  -1.523  -1.052  1.00  0.00           C  
ATOM   1078  O   LYS A  69      32.931  -1.747  -2.224  1.00  0.00           O  
ATOM   1079  CB  LYS A  69      33.968  -2.570   0.782  1.00  0.00           C  
ATOM   1080  CG  LYS A  69      34.428  -3.743  -0.073  1.00  0.00           C  
ATOM   1081  CD  LYS A  69      34.758  -4.956   0.783  1.00  0.00           C  
ATOM   1082  CE  LYS A  69      35.308  -6.097  -0.060  1.00  0.00           C  
ATOM   1083  NZ  LYS A  69      34.299  -6.614  -1.023  1.00  0.00           N  
ATOM   1084  H   LYS A  69      33.164  -0.412   1.880  1.00  0.00           H  
ATOM   1085  HA  LYS A  69      34.617  -0.995  -0.518  1.00  0.00           H  
ATOM   1086 1HB  LYS A  69      34.734  -2.386   1.536  1.00  0.00           H  
ATOM   1087 2HB  LYS A  69      33.061  -2.873   1.305  1.00  0.00           H  
ATOM   1088 1HG  LYS A  69      33.640  -4.010  -0.778  1.00  0.00           H  
ATOM   1089 2HG  LYS A  69      35.314  -3.455  -0.638  1.00  0.00           H  
ATOM   1090 1HD  LYS A  69      35.499  -4.680   1.535  1.00  0.00           H  
ATOM   1091 2HD  LYS A  69      33.858  -5.296   1.294  1.00  0.00           H  
ATOM   1092 1HE  LYS A  69      36.179  -5.751  -0.616  1.00  0.00           H  
ATOM   1093 2HE  LYS A  69      35.621  -6.913   0.591  1.00  0.00           H  
ATOM   1094 1HZ  LYS A  69      34.701  -7.368  -1.562  1.00  0.00           H  
ATOM   1095 2HZ  LYS A  69      33.493  -6.955  -0.517  1.00  0.00           H  
ATOM   1096 3HZ  LYS A  69      34.015  -5.871  -1.645  1.00  0.00           H  
ATOM   1097  N   LYS A  70      31.369  -1.475  -0.626  1.00  0.00           N  
ATOM   1098  CA  LYS A  70      30.245  -1.687  -1.531  1.00  0.00           C  
ATOM   1099  C   LYS A  70      30.170  -0.588  -2.583  1.00  0.00           C  
ATOM   1100  O   LYS A  70      29.903  -0.854  -3.755  1.00  0.00           O  
ATOM   1101  CB  LYS A  70      28.933  -1.756  -0.749  1.00  0.00           C  
ATOM   1102  CG  LYS A  70      28.769  -3.013   0.096  1.00  0.00           C  
ATOM   1103  CD  LYS A  70      27.453  -2.999   0.858  1.00  0.00           C  
ATOM   1104  CE  LYS A  70      27.293  -4.249   1.711  1.00  0.00           C  
ATOM   1105  NZ  LYS A  70      26.026  -4.232   2.492  1.00  0.00           N  
ATOM   1106  H   LYS A  70      31.187  -1.287   0.349  1.00  0.00           H  
ATOM   1107  HA  LYS A  70      30.392  -2.635  -2.049  1.00  0.00           H  
ATOM   1108 1HB  LYS A  70      28.859  -0.895  -0.084  1.00  0.00           H  
ATOM   1109 2HB  LYS A  70      28.093  -1.708  -1.442  1.00  0.00           H  
ATOM   1110 1HG  LYS A  70      28.797  -3.891  -0.549  1.00  0.00           H  
ATOM   1111 2HG  LYS A  70      29.591  -3.081   0.809  1.00  0.00           H  
ATOM   1112 1HD  LYS A  70      27.414  -2.121   1.504  1.00  0.00           H  
ATOM   1113 2HD  LYS A  70      26.624  -2.945   0.152  1.00  0.00           H  
ATOM   1114 1HE  LYS A  70      27.298  -5.130   1.070  1.00  0.00           H  
ATOM   1115 2HE  LYS A  70      28.130  -4.326   2.404  1.00  0.00           H  
ATOM   1116 1HZ  LYS A  70      25.958  -5.076   3.043  1.00  0.00           H  
ATOM   1117 2HZ  LYS A  70      26.018  -3.428   3.104  1.00  0.00           H  
ATOM   1118 3HZ  LYS A  70      25.241  -4.180   1.859  1.00  0.00           H  
ATOM   1119  N   ALA A  71      30.407   0.648  -2.157  1.00  0.00           N  
ATOM   1120  CA  ALA A  71      30.366   1.791  -3.062  1.00  0.00           C  
ATOM   1121  C   ALA A  71      31.464   1.700  -4.114  1.00  0.00           C  
ATOM   1122  O   ALA A  71      31.241   2.004  -5.286  1.00  0.00           O  
ATOM   1123  CB  ALA A  71      30.489   3.091  -2.280  1.00  0.00           C  
ATOM   1124  H   ALA A  71      30.621   0.800  -1.182  1.00  0.00           H  
ATOM   1125  HA  ALA A  71      29.406   1.779  -3.579  1.00  0.00           H  
ATOM   1126 1HB  ALA A  71      30.457   3.934  -2.970  1.00  0.00           H  
ATOM   1127 2HB  ALA A  71      29.664   3.169  -1.572  1.00  0.00           H  
ATOM   1128 3HB  ALA A  71      31.434   3.101  -1.738  1.00  0.00           H  
ATOM   1129  N   SER A  72      32.650   1.280  -3.688  1.00  0.00           N  
ATOM   1130  CA  SER A  72      33.786   1.149  -4.593  1.00  0.00           C  
ATOM   1131  C   SER A  72      33.531   0.077  -5.645  1.00  0.00           C  
ATOM   1132  O   SER A  72      33.864   0.252  -6.817  1.00  0.00           O  
ATOM   1133  CB  SER A  72      35.041   0.814  -3.811  1.00  0.00           C  
ATOM   1134  OG  SER A  72      34.930  -0.440  -3.197  1.00  0.00           O  
ATOM   1135  H   SER A  72      32.768   1.046  -2.713  1.00  0.00           H  
ATOM   1136  HA  SER A  72      33.934   2.102  -5.104  1.00  0.00           H  
ATOM   1137 1HB  SER A  72      35.900   0.819  -4.481  1.00  0.00           H  
ATOM   1138 2HB  SER A  72      35.212   1.578  -3.054  1.00  0.00           H  
ATOM   1139  HG  SER A  72      35.581  -0.448  -2.491  1.00  0.00           H  
ATOM   1140  N   GLU A  73      32.938  -1.033  -5.219  1.00  0.00           N  
ATOM   1141  CA  GLU A  73      32.637  -2.136  -6.124  1.00  0.00           C  
ATOM   1142  C   GLU A  73      31.615  -1.723  -7.176  1.00  0.00           C  
ATOM   1143  O   GLU A  73      31.737  -2.080  -8.348  1.00  0.00           O  
ATOM   1144  CB  GLU A  73      32.117  -3.343  -5.340  1.00  0.00           C  
ATOM   1145  CG  GLU A  73      33.163  -4.027  -4.472  1.00  0.00           C  
ATOM   1146  CD  GLU A  73      32.601  -5.162  -3.662  1.00  0.00           C  
ATOM   1147  OE1 GLU A  73      31.407  -5.345  -3.680  1.00  0.00           O  
ATOM   1148  OE2 GLU A  73      33.365  -5.847  -3.024  1.00  0.00           O  
ATOM   1149  H   GLU A  73      32.689  -1.115  -4.243  1.00  0.00           H  
ATOM   1150  HA  GLU A  73      33.555  -2.423  -6.637  1.00  0.00           H  
ATOM   1151 1HB  GLU A  73      31.298  -3.030  -4.691  1.00  0.00           H  
ATOM   1152 2HB  GLU A  73      31.720  -4.084  -6.033  1.00  0.00           H  
ATOM   1153 1HG  GLU A  73      33.956  -4.412  -5.113  1.00  0.00           H  
ATOM   1154 2HG  GLU A  73      33.602  -3.291  -3.801  1.00  0.00           H  
ATOM   1155  N   THR A  74      30.607  -0.969  -6.751  1.00  0.00           N  
ATOM   1156  CA  THR A  74      29.562  -0.506  -7.655  1.00  0.00           C  
ATOM   1157  C   THR A  74      30.124   0.442  -8.707  1.00  0.00           C  
ATOM   1158  O   THR A  74      29.753   0.375  -9.879  1.00  0.00           O  
ATOM   1159  CB  THR A  74      28.429   0.193  -6.881  1.00  0.00           C  
ATOM   1160  OG1 THR A  74      27.834  -0.732  -5.961  1.00  0.00           O  
ATOM   1161  CG2 THR A  74      27.365   0.705  -7.839  1.00  0.00           C  
ATOM   1162  H   THR A  74      30.564  -0.710  -5.776  1.00  0.00           H  
ATOM   1163  HA  THR A  74      29.143  -1.370  -8.171  1.00  0.00           H  
ATOM   1164  HB  THR A  74      28.837   1.032  -6.318  1.00  0.00           H  
ATOM   1165  HG1 THR A  74      28.384  -0.801  -5.177  1.00  0.00           H  
ATOM   1166 1HG2 THR A  74      26.573   1.196  -7.274  1.00  0.00           H  
ATOM   1167 2HG2 THR A  74      27.812   1.417  -8.532  1.00  0.00           H  
ATOM   1168 3HG2 THR A  74      26.946  -0.131  -8.398  1.00  0.00           H  
ATOM   1169  N   VAL A  75      31.021   1.325  -8.282  1.00  0.00           N  
ATOM   1170  CA  VAL A  75      31.636   2.288  -9.186  1.00  0.00           C  
ATOM   1171  C   VAL A  75      32.489   1.590 -10.238  1.00  0.00           C  
ATOM   1172  O   VAL A  75      32.478   1.967 -11.410  1.00  0.00           O  
ATOM   1173  CB  VAL A  75      32.510   3.280  -8.395  1.00  0.00           C  
ATOM   1174  CG1 VAL A  75      33.302   4.166  -9.345  1.00  0.00           C  
ATOM   1175  CG2 VAL A  75      31.637   4.119  -7.475  1.00  0.00           C  
ATOM   1176  H   VAL A  75      31.284   1.329  -7.307  1.00  0.00           H  
ATOM   1177  HA  VAL A  75      30.845   2.844  -9.690  1.00  0.00           H  
ATOM   1178  HB  VAL A  75      33.232   2.719  -7.801  1.00  0.00           H  
ATOM   1179 1HG1 VAL A  75      33.914   4.860  -8.769  1.00  0.00           H  
ATOM   1180 2HG1 VAL A  75      33.946   3.547  -9.969  1.00  0.00           H  
ATOM   1181 3HG1 VAL A  75      32.614   4.728  -9.977  1.00  0.00           H  
ATOM   1182 1HG2 VAL A  75      32.262   4.818  -6.919  1.00  0.00           H  
ATOM   1183 2HG2 VAL A  75      30.911   4.675  -8.069  1.00  0.00           H  
ATOM   1184 3HG2 VAL A  75      31.112   3.467  -6.777  1.00  0.00           H  
ATOM   1185  N   LYS A  76      33.227   0.571  -9.813  1.00  0.00           N  
ATOM   1186  CA  LYS A  76      34.087  -0.183 -10.717  1.00  0.00           C  
ATOM   1187  C   LYS A  76      33.269  -0.920 -11.769  1.00  0.00           C  
ATOM   1188  O   LYS A  76      33.644  -0.966 -12.941  1.00  0.00           O  
ATOM   1189  CB  LYS A  76      34.950  -1.173  -9.934  1.00  0.00           C  
ATOM   1190  CG  LYS A  76      35.886  -2.010 -10.795  1.00  0.00           C  
ATOM   1191  CD  LYS A  76      35.277  -3.367 -11.116  1.00  0.00           C  
ATOM   1192  CE  LYS A  76      35.240  -4.262  -9.886  1.00  0.00           C  
ATOM   1193  NZ  LYS A  76      34.602  -5.576 -10.174  1.00  0.00           N  
ATOM   1194  H   LYS A  76      33.192   0.311  -8.838  1.00  0.00           H  
ATOM   1195  HA  LYS A  76      34.743   0.517 -11.235  1.00  0.00           H  
ATOM   1196 1HB  LYS A  76      35.558  -0.632  -9.208  1.00  0.00           H  
ATOM   1197 2HB  LYS A  76      34.308  -1.856  -9.377  1.00  0.00           H  
ATOM   1198 1HG  LYS A  76      36.091  -1.484 -11.728  1.00  0.00           H  
ATOM   1199 2HG  LYS A  76      36.829  -2.160 -10.269  1.00  0.00           H  
ATOM   1200 1HD  LYS A  76      34.260  -3.231 -11.487  1.00  0.00           H  
ATOM   1201 2HD  LYS A  76      35.866  -3.856 -11.892  1.00  0.00           H  
ATOM   1202 1HE  LYS A  76      36.255  -4.435  -9.531  1.00  0.00           H  
ATOM   1203 2HE  LYS A  76      34.680  -3.768  -9.093  1.00  0.00           H  
ATOM   1204 1HZ  LYS A  76      34.597  -6.139  -9.335  1.00  0.00           H  
ATOM   1205 2HZ  LYS A  76      33.653  -5.429 -10.487  1.00  0.00           H  
ATOM   1206 3HZ  LYS A  76      35.124  -6.053 -10.895  1.00  0.00           H  
ATOM   1207  N   GLU A  77      32.149  -1.496 -11.344  1.00  0.00           N  
ATOM   1208  CA  GLU A  77      31.275  -2.234 -12.248  1.00  0.00           C  
ATOM   1209  C   GLU A  77      30.669  -1.313 -13.300  1.00  0.00           C  
ATOM   1210  O   GLU A  77      30.567  -1.676 -14.472  1.00  0.00           O  
ATOM   1211  CB  GLU A  77      30.162  -2.931 -11.463  1.00  0.00           C  
ATOM   1212  CG  GLU A  77      30.635  -4.082 -10.588  1.00  0.00           C  
ATOM   1213  CD  GLU A  77      31.213  -5.221 -11.381  1.00  0.00           C  
ATOM   1214  OE1 GLU A  77      30.693  -5.513 -12.431  1.00  0.00           O  
ATOM   1215  OE2 GLU A  77      32.176  -5.800 -10.936  1.00  0.00           O  
ATOM   1216  H   GLU A  77      31.896  -1.421 -10.369  1.00  0.00           H  
ATOM   1217  HA  GLU A  77      31.868  -2.992 -12.761  1.00  0.00           H  
ATOM   1218 1HB  GLU A  77      29.661  -2.207 -10.821  1.00  0.00           H  
ATOM   1219 2HB  GLU A  77      29.418  -3.323 -12.157  1.00  0.00           H  
ATOM   1220 1HG  GLU A  77      31.395  -3.713  -9.899  1.00  0.00           H  
ATOM   1221 2HG  GLU A  77      29.795  -4.446  -9.998  1.00  0.00           H  
ATOM   1222  N   ILE A  78      30.268  -0.120 -12.875  1.00  0.00           N  
ATOM   1223  CA  ILE A  78      29.671   0.855 -13.779  1.00  0.00           C  
ATOM   1224  C   ILE A  78      30.672   1.316 -14.831  1.00  0.00           C  
ATOM   1225  O   ILE A  78      30.328   1.472 -16.003  1.00  0.00           O  
ATOM   1226  CB  ILE A  78      29.144   2.075 -13.001  1.00  0.00           C  
ATOM   1227  CG1 ILE A  78      28.017   1.657 -12.054  1.00  0.00           C  
ATOM   1228  CG2 ILE A  78      28.665   3.152 -13.961  1.00  0.00           C  
ATOM   1229  CD1 ILE A  78      26.823   1.051 -12.755  1.00  0.00           C  
ATOM   1230  H   ILE A  78      30.380   0.118 -11.900  1.00  0.00           H  
ATOM   1231  HA  ILE A  78      28.832   0.384 -14.290  1.00  0.00           H  
ATOM   1232  HB  ILE A  78      29.942   2.482 -12.381  1.00  0.00           H  
ATOM   1233 1HG1 ILE A  78      28.395   0.931 -11.335  1.00  0.00           H  
ATOM   1234 2HG1 ILE A  78      27.674   2.526 -11.490  1.00  0.00           H  
ATOM   1235 1HG2 ILE A  78      28.296   4.007 -13.395  1.00  0.00           H  
ATOM   1236 2HG2 ILE A  78      29.493   3.468 -14.595  1.00  0.00           H  
ATOM   1237 3HG2 ILE A  78      27.863   2.755 -14.583  1.00  0.00           H  
ATOM   1238 1HD1 ILE A  78      26.066   0.781 -12.018  1.00  0.00           H  
ATOM   1239 2HD1 ILE A  78      26.405   1.775 -13.455  1.00  0.00           H  
ATOM   1240 3HD1 ILE A  78      27.134   0.159 -13.298  1.00  0.00           H  
ATOM   1241  N   PHE A  79      31.911   1.533 -14.406  1.00  0.00           N  
ATOM   1242  CA  PHE A  79      32.965   1.976 -15.310  1.00  0.00           C  
ATOM   1243  C   PHE A  79      33.152   0.996 -16.461  1.00  0.00           C  
ATOM   1244  O   PHE A  79      33.344   1.400 -17.608  1.00  0.00           O  
ATOM   1245  CB  PHE A  79      34.284   2.139 -14.553  1.00  0.00           C  
ATOM   1246  CG  PHE A  79      35.420   2.620 -15.411  1.00  0.00           C  
ATOM   1247  CD1 PHE A  79      35.295   3.775 -16.168  1.00  0.00           C  
ATOM   1248  CD2 PHE A  79      36.615   1.918 -15.463  1.00  0.00           C  
ATOM   1249  CE1 PHE A  79      36.339   4.218 -16.958  1.00  0.00           C  
ATOM   1250  CE2 PHE A  79      37.660   2.360 -16.250  1.00  0.00           C  
ATOM   1251  CZ  PHE A  79      37.521   3.511 -16.999  1.00  0.00           C  
ATOM   1252  H   PHE A  79      32.129   1.387 -13.431  1.00  0.00           H  
ATOM   1253  HA  PHE A  79      32.680   2.943 -15.727  1.00  0.00           H  
ATOM   1254 1HB  PHE A  79      34.150   2.849 -13.737  1.00  0.00           H  
ATOM   1255 2HB  PHE A  79      34.571   1.185 -14.113  1.00  0.00           H  
ATOM   1256  HD1 PHE A  79      34.360   4.335 -16.135  1.00  0.00           H  
ATOM   1257  HD2 PHE A  79      36.724   1.009 -14.872  1.00  0.00           H  
ATOM   1258  HE1 PHE A  79      36.227   5.128 -17.548  1.00  0.00           H  
ATOM   1259  HE2 PHE A  79      38.594   1.799 -16.282  1.00  0.00           H  
ATOM   1260  HZ  PHE A  79      38.344   3.859 -17.622  1.00  0.00           H  
ATOM   1261  N   LYS A  80      33.099  -0.289 -16.176  1.00  0.00           N  
ATOM   1262  CA  LYS A  80      33.553  -1.267 -17.155  1.00  0.00           C  
ATOM   1263  C   LYS A  80      33.068  -0.951 -18.573  1.00  0.00           C  
ATOM   1264  O   LYS A  80      33.756  -1.238 -19.553  1.00  0.00           O  
ATOM   1265  CB  LYS A  80      33.091  -2.667 -16.747  1.00  0.00           C  
ATOM   1266  CG  LYS A  80      33.559  -3.779 -17.675  1.00  0.00           C  
ATOM   1267  CD  LYS A  80      33.117  -5.144 -17.169  1.00  0.00           C  
ATOM   1268  CE  LYS A  80      33.550  -6.254 -18.115  1.00  0.00           C  
ATOM   1269  NZ  LYS A  80      33.125  -7.596 -17.632  1.00  0.00           N  
ATOM   1270  H   LYS A  80      32.742  -0.579 -15.277  1.00  0.00           H  
ATOM   1271  HA  LYS A  80      34.643  -1.253 -17.178  1.00  0.00           H  
ATOM   1272 1HB  LYS A  80      33.456  -2.892 -15.744  1.00  0.00           H  
ATOM   1273 2HB  LYS A  80      32.002  -2.695 -16.713  1.00  0.00           H  
ATOM   1274 1HG  LYS A  80      33.145  -3.620 -18.672  1.00  0.00           H  
ATOM   1275 2HG  LYS A  80      34.646  -3.762 -17.745  1.00  0.00           H  
ATOM   1276 1HD  LYS A  80      33.552  -5.326 -16.185  1.00  0.00           H  
ATOM   1277 2HD  LYS A  80      32.031  -5.164 -17.075  1.00  0.00           H  
ATOM   1278 1HE  LYS A  80      33.117  -6.082 -19.099  1.00  0.00           H  
ATOM   1279 2HE  LYS A  80      34.636  -6.245 -18.213  1.00  0.00           H  
ATOM   1280 1HZ  LYS A  80      33.431  -8.302 -18.286  1.00  0.00           H  
ATOM   1281 2HZ  LYS A  80      33.536  -7.774 -16.726  1.00  0.00           H  
ATOM   1282 3HZ  LYS A  80      32.118  -7.622 -17.555  1.00  0.00           H  
ATOM   1283  N   SER A  81      31.883  -0.359 -18.692  1.00  0.00           N  
ATOM   1284  CA  SER A  81      31.341   0.001 -20.006  1.00  0.00           C  
ATOM   1285  C   SER A  81      31.835   1.364 -20.501  1.00  0.00           C  
ATOM   1286  O   SER A  81      31.812   1.646 -21.699  1.00  0.00           O  
ATOM   1287  CB  SER A  81      29.826   0.004 -19.949  1.00  0.00           C  
ATOM   1288  OG  SER A  81      29.330  -1.281 -19.689  1.00  0.00           O  
ATOM   1289  H   SER A  81      31.349  -0.155 -17.859  1.00  0.00           H  
ATOM   1290  HA  SER A  81      31.664  -0.748 -20.731  1.00  0.00           H  
ATOM   1291 1HB  SER A  81      29.492   0.690 -19.171  1.00  0.00           H  
ATOM   1292 2HB  SER A  81      29.427   0.365 -20.896  1.00  0.00           H  
ATOM   1293  HG  SER A  81      28.374  -1.196 -19.669  1.00  0.00           H  
ATOM   1294  N   GLU A  82      32.282   2.209 -19.570  1.00  0.00           N  
ATOM   1295  CA  GLU A  82      32.599   3.606 -19.880  1.00  0.00           C  
ATOM   1296  C   GLU A  82      33.904   3.729 -20.659  1.00  0.00           C  
ATOM   1297  O   GLU A  82      34.927   3.167 -20.268  1.00  0.00           O  
ATOM   1298  CB  GLU A  82      32.689   4.429 -18.593  1.00  0.00           C  
ATOM   1299  CG  GLU A  82      32.962   5.911 -18.812  1.00  0.00           C  
ATOM   1300  CD  GLU A  82      31.807   6.631 -19.449  1.00  0.00           C  
ATOM   1301  OE1 GLU A  82      30.850   5.984 -19.802  1.00  0.00           O  
ATOM   1302  OE2 GLU A  82      31.881   7.830 -19.584  1.00  0.00           O  
ATOM   1303  H   GLU A  82      32.406   1.878 -18.624  1.00  0.00           H  
ATOM   1304  HA  GLU A  82      31.799   4.013 -20.500  1.00  0.00           H  
ATOM   1305 1HB  GLU A  82      31.755   4.340 -18.038  1.00  0.00           H  
ATOM   1306 2HB  GLU A  82      33.484   4.032 -17.962  1.00  0.00           H  
ATOM   1307 1HG  GLU A  82      33.180   6.375 -17.851  1.00  0.00           H  
ATOM   1308 2HG  GLU A  82      33.843   6.017 -19.444  1.00  0.00           H  
ATOM   1309  N   GLU A  83      33.861   4.468 -21.764  1.00  0.00           N  
ATOM   1310  CA  GLU A  83      35.049   4.704 -22.580  1.00  0.00           C  
ATOM   1311  C   GLU A  83      36.001   5.729 -21.965  1.00  0.00           C  
ATOM   1312  O   GLU A  83      37.218   5.543 -21.972  1.00  0.00           O  
ATOM   1313  CB  GLU A  83      34.635   5.168 -23.978  1.00  0.00           C  
ATOM   1314  CG  GLU A  83      33.941   4.102 -24.814  1.00  0.00           C  
ATOM   1315  CD  GLU A  83      33.506   4.607 -26.162  1.00  0.00           C  
ATOM   1316  OE1 GLU A  83      33.634   5.783 -26.404  1.00  0.00           O  
ATOM   1317  OE2 GLU A  83      33.045   3.816 -26.951  1.00  0.00           O  
ATOM   1318  H   GLU A  83      32.983   4.878 -22.048  1.00  0.00           H  
ATOM   1319  HA  GLU A  83      35.598   3.766 -22.671  1.00  0.00           H  
ATOM   1320 1HB  GLU A  83      33.960   6.020 -23.894  1.00  0.00           H  
ATOM   1321 2HB  GLU A  83      35.517   5.501 -24.527  1.00  0.00           H  
ATOM   1322 1HG  GLU A  83      34.623   3.264 -24.956  1.00  0.00           H  
ATOM   1323 2HG  GLU A  83      33.070   3.739 -24.270  1.00  0.00           H  
ATOM   1324  N   ASP A  84      35.444   6.815 -21.431  1.00  0.00           N  
ATOM   1325  CA  ASP A  84      36.257   7.943 -20.975  1.00  0.00           C  
ATOM   1326  C   ASP A  84      36.894   7.659 -19.617  1.00  0.00           C  
ATOM   1327  O   ASP A  84      36.199   7.368 -18.643  1.00  0.00           O  
ATOM   1328  CB  ASP A  84      35.409   9.214 -20.889  1.00  0.00           C  
ATOM   1329  CG  ASP A  84      36.225  10.448 -20.525  1.00  0.00           C  
ATOM   1330  OD1 ASP A  84      37.379  10.298 -20.202  1.00  0.00           O  
ATOM   1331  OD2 ASP A  84      35.686  11.527 -20.574  1.00  0.00           O  
ATOM   1332  H   ASP A  84      34.439   6.858 -21.340  1.00  0.00           H  
ATOM   1333  HA  ASP A  84      37.058   8.107 -21.697  1.00  0.00           H  
ATOM   1334 1HB  ASP A  84      34.919   9.390 -21.847  1.00  0.00           H  
ATOM   1335 2HB  ASP A  84      34.627   9.080 -20.141  1.00  0.00           H  
ATOM   1336  N   GLY A  85      38.184   7.728 -19.498  1.00  0.00           N  
ATOM   1337  CA  GLY A  85      38.985   7.387 -18.329  1.00  0.00           C  
ATOM   1338  C   GLY A  85      38.882   8.452 -17.231  1.00  0.00           C  
ATOM   1339  O   GLY A  85      39.051   8.156 -16.048  1.00  0.00           O  
ATOM   1340  H   GLY A  85      38.734   8.050 -20.282  1.00  0.00           H  
ATOM   1341 1HA  GLY A  85      38.657   6.427 -17.931  1.00  0.00           H  
ATOM   1342 2HA  GLY A  85      40.028   7.273 -18.623  1.00  0.00           H  
ATOM   1343  N   GLU A  86      38.604   9.692 -17.632  1.00  0.00           N  
ATOM   1344  CA  GLU A  86      38.371  10.778 -16.687  1.00  0.00           C  
ATOM   1345  C   GLU A  86      37.247  10.434 -15.718  1.00  0.00           C  
ATOM   1346  O   GLU A  86      37.379  10.619 -14.508  1.00  0.00           O  
ATOM   1347  CB  GLU A  86      38.036  12.072 -17.433  1.00  0.00           C  
ATOM   1348  CG  GLU A  86      37.822  13.280 -16.532  1.00  0.00           C  
ATOM   1349  CD  GLU A  86      37.527  14.537 -17.300  1.00  0.00           C  
ATOM   1350  OE1 GLU A  86      37.993  14.658 -18.408  1.00  0.00           O  
ATOM   1351  OE2 GLU A  86      36.835  15.380 -16.779  1.00  0.00           O  
ATOM   1352  H   GLU A  86      38.552   9.889 -18.621  1.00  0.00           H  
ATOM   1353  HA  GLU A  86      39.282  10.934 -16.108  1.00  0.00           H  
ATOM   1354 1HB  GLU A  86      38.842  12.311 -18.127  1.00  0.00           H  
ATOM   1355 2HB  GLU A  86      37.130  11.928 -18.021  1.00  0.00           H  
ATOM   1356 1HG  GLU A  86      36.990  13.075 -15.859  1.00  0.00           H  
ATOM   1357 2HG  GLU A  86      38.714  13.430 -15.926  1.00  0.00           H  
ATOM   1358  N   LEU A  87      36.141   9.933 -16.258  1.00  0.00           N  
ATOM   1359  CA  LEU A  87      34.991   9.563 -15.442  1.00  0.00           C  
ATOM   1360  C   LEU A  87      35.372   8.529 -14.390  1.00  0.00           C  
ATOM   1361  O   LEU A  87      35.019   8.663 -13.218  1.00  0.00           O  
ATOM   1362  CB  LEU A  87      33.868   9.010 -16.329  1.00  0.00           C  
ATOM   1363  CG  LEU A  87      32.552   8.686 -15.610  1.00  0.00           C  
ATOM   1364  CD1 LEU A  87      31.401   8.751 -16.605  1.00  0.00           C  
ATOM   1365  CD2 LEU A  87      32.647   7.307 -14.974  1.00  0.00           C  
ATOM   1366  H   LEU A  87      36.096   9.805 -17.259  1.00  0.00           H  
ATOM   1367  HA  LEU A  87      34.628  10.454 -14.932  1.00  0.00           H  
ATOM   1368 1HB  LEU A  87      33.649   9.739 -17.107  1.00  0.00           H  
ATOM   1369 2HB  LEU A  87      34.220   8.095 -16.805  1.00  0.00           H  
ATOM   1370  HG  LEU A  87      32.367   9.431 -14.836  1.00  0.00           H  
ATOM   1371 1HD1 LEU A  87      30.465   8.521 -16.094  1.00  0.00           H  
ATOM   1372 2HD1 LEU A  87      31.344   9.753 -17.030  1.00  0.00           H  
ATOM   1373 3HD1 LEU A  87      31.567   8.027 -17.401  1.00  0.00           H  
ATOM   1374 1HD2 LEU A  87      31.712   7.077 -14.462  1.00  0.00           H  
ATOM   1375 2HD2 LEU A  87      32.831   6.561 -15.747  1.00  0.00           H  
ATOM   1376 3HD2 LEU A  87      33.466   7.294 -14.255  1.00  0.00           H  
ATOM   1377  N   ARG A  88      36.094   7.498 -14.815  1.00  0.00           N  
ATOM   1378  CA  ARG A  88      36.525   6.439 -13.910  1.00  0.00           C  
ATOM   1379  C   ARG A  88      37.490   6.971 -12.859  1.00  0.00           C  
ATOM   1380  O   ARG A  88      37.412   6.602 -11.687  1.00  0.00           O  
ATOM   1381  CB  ARG A  88      37.194   5.313 -14.684  1.00  0.00           C  
ATOM   1382  CG  ARG A  88      37.707   4.166 -13.828  1.00  0.00           C  
ATOM   1383  CD  ARG A  88      36.597   3.432 -13.169  1.00  0.00           C  
ATOM   1384  NE  ARG A  88      37.085   2.363 -12.312  1.00  0.00           N  
ATOM   1385  CZ  ARG A  88      37.462   2.524 -11.029  1.00  0.00           C  
ATOM   1386  NH1 ARG A  88      37.400   3.711 -10.469  1.00  0.00           N  
ATOM   1387  NH2 ARG A  88      37.893   1.486 -10.332  1.00  0.00           N  
ATOM   1388  H   ARG A  88      36.351   7.446 -15.790  1.00  0.00           H  
ATOM   1389  HA  ARG A  88      35.647   6.038 -13.403  1.00  0.00           H  
ATOM   1390 1HB  ARG A  88      36.489   4.897 -15.403  1.00  0.00           H  
ATOM   1391 2HB  ARG A  88      38.040   5.709 -15.246  1.00  0.00           H  
ATOM   1392 1HG  ARG A  88      38.259   3.463 -14.454  1.00  0.00           H  
ATOM   1393 2HG  ARG A  88      38.368   4.557 -13.053  1.00  0.00           H  
ATOM   1394 1HD  ARG A  88      36.018   4.122 -12.556  1.00  0.00           H  
ATOM   1395 2HD  ARG A  88      35.951   2.992 -13.928  1.00  0.00           H  
ATOM   1396  HE  ARG A  88      37.147   1.435 -12.708  1.00  0.00           H  
ATOM   1397 1HH1 ARG A  88      37.070   4.504 -11.001  1.00  0.00           H  
ATOM   1398 2HH1 ARG A  88      37.682   3.831  -9.507  1.00  0.00           H  
ATOM   1399 1HH2 ARG A  88      37.941   0.573 -10.763  1.00  0.00           H  
ATOM   1400 2HH2 ARG A  88      38.175   1.606  -9.371  1.00  0.00           H  
ATOM   1401  N   VAL A  89      38.400   7.840 -13.284  1.00  0.00           N  
ATOM   1402  CA  VAL A  89      39.382   8.425 -12.379  1.00  0.00           C  
ATOM   1403  C   VAL A  89      38.711   9.299 -11.328  1.00  0.00           C  
ATOM   1404  O   VAL A  89      39.088   9.277 -10.156  1.00  0.00           O  
ATOM   1405  CB  VAL A  89      40.401   9.268 -13.169  1.00  0.00           C  
ATOM   1406  CG1 VAL A  89      41.311  10.031 -12.218  1.00  0.00           C  
ATOM   1407  CG2 VAL A  89      41.214   8.370 -14.089  1.00  0.00           C  
ATOM   1408  H   VAL A  89      38.412   8.102 -14.259  1.00  0.00           H  
ATOM   1409  HA  VAL A  89      39.912   7.617 -11.874  1.00  0.00           H  
ATOM   1410  HB  VAL A  89      39.864  10.007 -13.763  1.00  0.00           H  
ATOM   1411 1HG1 VAL A  89      42.025  10.622 -12.793  1.00  0.00           H  
ATOM   1412 2HG1 VAL A  89      40.712  10.694 -11.594  1.00  0.00           H  
ATOM   1413 3HG1 VAL A  89      41.851   9.326 -11.586  1.00  0.00           H  
ATOM   1414 1HG2 VAL A  89      41.931   8.973 -14.644  1.00  0.00           H  
ATOM   1415 2HG2 VAL A  89      41.746   7.627 -13.495  1.00  0.00           H  
ATOM   1416 3HG2 VAL A  89      40.546   7.865 -14.787  1.00  0.00           H  
ATOM   1417  N   GLU A  90      37.715  10.068 -11.753  1.00  0.00           N  
ATOM   1418  CA  GLU A  90      36.989  10.952 -10.848  1.00  0.00           C  
ATOM   1419  C   GLU A  90      36.226  10.157  -9.797  1.00  0.00           C  
ATOM   1420  O   GLU A  90      36.191  10.532  -8.625  1.00  0.00           O  
ATOM   1421  CB  GLU A  90      36.020  11.840 -11.632  1.00  0.00           C  
ATOM   1422  CG  GLU A  90      35.250  12.838 -10.778  1.00  0.00           C  
ATOM   1423  CD  GLU A  90      36.140  13.863 -10.132  1.00  0.00           C  
ATOM   1424  OE1 GLU A  90      37.233  14.058 -10.607  1.00  0.00           O  
ATOM   1425  OE2 GLU A  90      35.725  14.453  -9.162  1.00  0.00           O  
ATOM   1426  H   GLU A  90      37.453  10.040 -12.728  1.00  0.00           H  
ATOM   1427  HA  GLU A  90      37.710  11.589 -10.335  1.00  0.00           H  
ATOM   1428 1HB  GLU A  90      36.571  12.401 -12.387  1.00  0.00           H  
ATOM   1429 2HB  GLU A  90      35.295  11.216 -12.153  1.00  0.00           H  
ATOM   1430 1HG  GLU A  90      34.521  13.350 -11.405  1.00  0.00           H  
ATOM   1431 2HG  GLU A  90      34.708  12.295 -10.005  1.00  0.00           H  
ATOM   1432  N   ALA A  91      35.615   9.056 -10.222  1.00  0.00           N  
ATOM   1433  CA  ALA A  91      34.851   8.205  -9.317  1.00  0.00           C  
ATOM   1434  C   ALA A  91      35.752   7.571  -8.266  1.00  0.00           C  
ATOM   1435  O   ALA A  91      35.387   7.481  -7.094  1.00  0.00           O  
ATOM   1436  CB  ALA A  91      34.112   7.129 -10.099  1.00  0.00           C  
ATOM   1437  H   ALA A  91      35.681   8.802 -11.197  1.00  0.00           H  
ATOM   1438  HA  ALA A  91      34.122   8.829  -8.800  1.00  0.00           H  
ATOM   1439 1HB  ALA A  91      33.547   6.501  -9.409  1.00  0.00           H  
ATOM   1440 2HB  ALA A  91      33.428   7.598 -10.806  1.00  0.00           H  
ATOM   1441 3HB  ALA A  91      34.830   6.515 -10.641  1.00  0.00           H  
ATOM   1442  N   ALA A  92      36.932   7.132  -8.691  1.00  0.00           N  
ATOM   1443  CA  ALA A  92      37.888   6.505  -7.786  1.00  0.00           C  
ATOM   1444  C   ALA A  92      38.380   7.491  -6.735  1.00  0.00           C  
ATOM   1445  O   ALA A  92      38.526   7.143  -5.563  1.00  0.00           O  
ATOM   1446  CB  ALA A  92      39.063   5.936  -8.568  1.00  0.00           C  
ATOM   1447  H   ALA A  92      37.173   7.235  -9.666  1.00  0.00           H  
ATOM   1448  HA  ALA A  92      37.381   5.691  -7.268  1.00  0.00           H  
ATOM   1449 1HB  ALA A  92      39.768   5.471  -7.878  1.00  0.00           H  
ATOM   1450 2HB  ALA A  92      38.702   5.189  -9.275  1.00  0.00           H  
ATOM   1451 3HB  ALA A  92      39.561   6.737  -9.110  1.00  0.00           H  
ATOM   1452  N   LYS A  93      38.635   8.724  -7.160  1.00  0.00           N  
ATOM   1453  CA  LYS A  93      39.112   9.763  -6.255  1.00  0.00           C  
ATOM   1454  C   LYS A  93      38.063  10.101  -5.204  1.00  0.00           C  
ATOM   1455  O   LYS A  93      38.385  10.297  -4.032  1.00  0.00           O  
ATOM   1456  CB  LYS A  93      39.497  11.020  -7.037  1.00  0.00           C  
ATOM   1457  CG  LYS A  93      40.077  12.139  -6.183  1.00  0.00           C  
ATOM   1458  CD  LYS A  93      40.521  13.315  -7.040  1.00  0.00           C  
ATOM   1459  CE  LYS A  93      41.088  14.440  -6.187  1.00  0.00           C  
ATOM   1460  NZ  LYS A  93      41.527  15.598  -7.013  1.00  0.00           N  
ATOM   1461  H   LYS A  93      38.495   8.947  -8.135  1.00  0.00           H  
ATOM   1462  HA  LYS A  93      39.996   9.391  -5.736  1.00  0.00           H  
ATOM   1463 1HB  LYS A  93      40.234  10.763  -7.798  1.00  0.00           H  
ATOM   1464 2HB  LYS A  93      38.619  11.412  -7.551  1.00  0.00           H  
ATOM   1465 1HG  LYS A  93      39.324  12.482  -5.472  1.00  0.00           H  
ATOM   1466 2HG  LYS A  93      40.934  11.764  -5.624  1.00  0.00           H  
ATOM   1467 1HD  LYS A  93      41.285  12.984  -7.745  1.00  0.00           H  
ATOM   1468 2HD  LYS A  93      39.670  13.695  -7.606  1.00  0.00           H  
ATOM   1469 1HE  LYS A  93      40.330  14.779  -5.482  1.00  0.00           H  
ATOM   1470 2HE  LYS A  93      41.942  14.071  -5.619  1.00  0.00           H  
ATOM   1471 1HZ  LYS A  93      41.896  16.321  -6.411  1.00  0.00           H  
ATOM   1472 2HZ  LYS A  93      42.244  15.299  -7.659  1.00  0.00           H  
ATOM   1473 3HZ  LYS A  93      40.739  15.961  -7.530  1.00  0.00           H  
ATOM   1474  N   ARG A  94      36.806  10.168  -5.629  1.00  0.00           N  
ATOM   1475  CA  ARG A  94      35.707  10.483  -4.724  1.00  0.00           C  
ATOM   1476  C   ARG A  94      35.530   9.395  -3.672  1.00  0.00           C  
ATOM   1477  O   ARG A  94      35.287   9.685  -2.500  1.00  0.00           O  
ATOM   1478  CB  ARG A  94      34.408  10.652  -5.498  1.00  0.00           C  
ATOM   1479  CG  ARG A  94      34.335  11.903  -6.359  1.00  0.00           C  
ATOM   1480  CD  ARG A  94      33.064  11.969  -7.125  1.00  0.00           C  
ATOM   1481  NE  ARG A  94      32.989  13.164  -7.950  1.00  0.00           N  
ATOM   1482  CZ  ARG A  94      32.016  13.415  -8.847  1.00  0.00           C  
ATOM   1483  NH1 ARG A  94      31.044  12.547  -9.022  1.00  0.00           N  
ATOM   1484  NH2 ARG A  94      32.037  14.533  -9.550  1.00  0.00           N  
ATOM   1485  H   ARG A  94      36.607   9.996  -6.604  1.00  0.00           H  
ATOM   1486  HA  ARG A  94      35.934  11.421  -4.217  1.00  0.00           H  
ATOM   1487 1HB  ARG A  94      34.260   9.793  -6.151  1.00  0.00           H  
ATOM   1488 2HB  ARG A  94      33.570  10.682  -4.801  1.00  0.00           H  
ATOM   1489 1HG  ARG A  94      34.398  12.787  -5.724  1.00  0.00           H  
ATOM   1490 2HG  ARG A  94      35.163  11.906  -7.068  1.00  0.00           H  
ATOM   1491 1HD  ARG A  94      32.987  11.099  -7.777  1.00  0.00           H  
ATOM   1492 2HD  ARG A  94      32.222  11.979  -6.433  1.00  0.00           H  
ATOM   1493  HE  ARG A  94      33.720  13.855  -7.844  1.00  0.00           H  
ATOM   1494 1HH1 ARG A  94      31.027  11.692  -8.485  1.00  0.00           H  
ATOM   1495 2HH1 ARG A  94      30.314  12.735  -9.694  1.00  0.00           H  
ATOM   1496 1HH2 ARG A  94      32.784  15.201  -9.416  1.00  0.00           H  
ATOM   1497 2HH2 ARG A  94      31.308  14.721 -10.222  1.00  0.00           H  
ATOM   1498  N   ILE A  95      35.653   8.142  -4.098  1.00  0.00           N  
ATOM   1499  CA  ILE A  95      35.507   7.008  -3.193  1.00  0.00           C  
ATOM   1500  C   ILE A  95      36.609   6.998  -2.141  1.00  0.00           C  
ATOM   1501  O   ILE A  95      36.359   6.716  -0.969  1.00  0.00           O  
ATOM   1502  CB  ILE A  95      35.526   5.679  -3.970  1.00  0.00           C  
ATOM   1503  CG1 ILE A  95      34.326   5.598  -4.918  1.00  0.00           C  
ATOM   1504  CG2 ILE A  95      35.530   4.501  -3.008  1.00  0.00           C  
ATOM   1505  CD1 ILE A  95      32.989   5.663  -4.217  1.00  0.00           C  
ATOM   1506  H   ILE A  95      35.853   7.971  -5.073  1.00  0.00           H  
ATOM   1507  HA  ILE A  95      34.549   7.095  -2.682  1.00  0.00           H  
ATOM   1508  HB  ILE A  95      36.421   5.633  -4.590  1.00  0.00           H  
ATOM   1509 1HG1 ILE A  95      34.375   6.414  -5.637  1.00  0.00           H  
ATOM   1510 2HG1 ILE A  95      34.370   4.665  -5.481  1.00  0.00           H  
ATOM   1511 1HG2 ILE A  95      35.542   3.569  -3.574  1.00  0.00           H  
ATOM   1512 2HG2 ILE A  95      36.414   4.552  -2.374  1.00  0.00           H  
ATOM   1513 3HG2 ILE A  95      34.635   4.535  -2.387  1.00  0.00           H  
ATOM   1514 1HD1 ILE A  95      32.188   5.599  -4.954  1.00  0.00           H  
ATOM   1515 2HD1 ILE A  95      32.904   4.832  -3.516  1.00  0.00           H  
ATOM   1516 3HD1 ILE A  95      32.908   6.604  -3.675  1.00  0.00           H  
ATOM   1517  N   ILE A  96      37.829   7.307  -2.567  1.00  0.00           N  
ATOM   1518  CA  ILE A  96      38.972   7.334  -1.662  1.00  0.00           C  
ATOM   1519  C   ILE A  96      38.817   8.425  -0.610  1.00  0.00           C  
ATOM   1520  O   ILE A  96      39.134   8.220   0.562  1.00  0.00           O  
ATOM   1521  CB  ILE A  96      40.283   7.552  -2.439  1.00  0.00           C  
ATOM   1522  CG1 ILE A  96      40.594   6.335  -3.315  1.00  0.00           C  
ATOM   1523  CG2 ILE A  96      41.430   7.830  -1.480  1.00  0.00           C  
ATOM   1524  CD1 ILE A  96      41.709   6.567  -4.309  1.00  0.00           C  
ATOM   1525  H   ILE A  96      37.968   7.529  -3.542  1.00  0.00           H  
ATOM   1526  HA  ILE A  96      39.031   6.374  -1.150  1.00  0.00           H  
ATOM   1527  HB  ILE A  96      40.170   8.403  -3.111  1.00  0.00           H  
ATOM   1528 1HG1 ILE A  96      40.871   5.493  -2.681  1.00  0.00           H  
ATOM   1529 2HG1 ILE A  96      39.700   6.047  -3.868  1.00  0.00           H  
ATOM   1530 1HG2 ILE A  96      42.349   7.981  -2.046  1.00  0.00           H  
ATOM   1531 2HG2 ILE A  96      41.211   8.724  -0.900  1.00  0.00           H  
ATOM   1532 3HG2 ILE A  96      41.555   6.981  -0.807  1.00  0.00           H  
ATOM   1533 1HD1 ILE A  96      41.870   5.660  -4.892  1.00  0.00           H  
ATOM   1534 2HD1 ILE A  96      41.436   7.384  -4.977  1.00  0.00           H  
ATOM   1535 3HD1 ILE A  96      42.624   6.822  -3.776  1.00  0.00           H  
ATOM   1536  N   GLU A  97      38.328   9.585  -1.036  1.00  0.00           N  
ATOM   1537  CA  GLU A  97      38.129  10.711  -0.131  1.00  0.00           C  
ATOM   1538  C   GLU A  97      37.074  10.393   0.921  1.00  0.00           C  
ATOM   1539  O   GLU A  97      37.229  10.737   2.093  1.00  0.00           O  
ATOM   1540  CB  GLU A  97      37.721  11.960  -0.915  1.00  0.00           C  
ATOM   1541  CG  GLU A  97      37.562  13.212  -0.065  1.00  0.00           C  
ATOM   1542  CD  GLU A  97      37.248  14.436  -0.879  1.00  0.00           C  
ATOM   1543  OE1 GLU A  97      37.665  14.497  -2.011  1.00  0.00           O  
ATOM   1544  OE2 GLU A  97      36.590  15.312  -0.369  1.00  0.00           O  
ATOM   1545  H   GLU A  97      38.088   9.689  -2.012  1.00  0.00           H  
ATOM   1546  HA  GLU A  97      39.070  10.913   0.382  1.00  0.00           H  
ATOM   1547 1HB  GLU A  97      38.467  12.168  -1.682  1.00  0.00           H  
ATOM   1548 2HB  GLU A  97      36.773  11.778  -1.422  1.00  0.00           H  
ATOM   1549 1HG  GLU A  97      36.759  13.052   0.653  1.00  0.00           H  
ATOM   1550 2HG  GLU A  97      38.483  13.379   0.493  1.00  0.00           H  
ATOM   1551  N   LEU A  98      36.001   9.734   0.495  1.00  0.00           N  
ATOM   1552  CA  LEU A  98      34.918   9.369   1.400  1.00  0.00           C  
ATOM   1553  C   LEU A  98      35.391   8.374   2.452  1.00  0.00           C  
ATOM   1554  O   LEU A  98      35.028   8.476   3.624  1.00  0.00           O  
ATOM   1555  CB  LEU A  98      33.747   8.770   0.611  1.00  0.00           C  
ATOM   1556  CG  LEU A  98      32.984   9.748  -0.292  1.00  0.00           C  
ATOM   1557  CD1 LEU A  98      31.978   8.980  -1.138  1.00  0.00           C  
ATOM   1558  CD2 LEU A  98      32.290  10.795   0.567  1.00  0.00           C  
ATOM   1559  H   LEU A  98      35.935   9.480  -0.480  1.00  0.00           H  
ATOM   1560  HA  LEU A  98      34.574  10.269   1.909  1.00  0.00           H  
ATOM   1561 1HB  LEU A  98      34.127   7.967  -0.018  1.00  0.00           H  
ATOM   1562 2HB  LEU A  98      33.034   8.345   1.316  1.00  0.00           H  
ATOM   1563  HG  LEU A  98      33.683  10.240  -0.969  1.00  0.00           H  
ATOM   1564 1HD1 LEU A  98      31.436   9.675  -1.779  1.00  0.00           H  
ATOM   1565 2HD1 LEU A  98      32.503   8.252  -1.756  1.00  0.00           H  
ATOM   1566 3HD1 LEU A  98      31.274   8.463  -0.487  1.00  0.00           H  
ATOM   1567 1HD2 LEU A  98      31.748  11.491  -0.075  1.00  0.00           H  
ATOM   1568 2HD2 LEU A  98      31.589  10.305   1.243  1.00  0.00           H  
ATOM   1569 3HD2 LEU A  98      33.033  11.341   1.147  1.00  0.00           H  
ATOM   1570  N   SER A  99      36.203   7.412   2.026  1.00  0.00           N  
ATOM   1571  CA  SER A  99      36.727   6.396   2.931  1.00  0.00           C  
ATOM   1572  C   SER A  99      37.640   7.013   3.983  1.00  0.00           C  
ATOM   1573  O   SER A  99      37.595   6.639   5.155  1.00  0.00           O  
ATOM   1574  CB  SER A  99      37.483   5.340   2.149  1.00  0.00           C  
ATOM   1575  OG  SER A  99      38.618   5.887   1.534  1.00  0.00           O  
ATOM   1576  H   SER A  99      36.464   7.384   1.051  1.00  0.00           H  
ATOM   1577  HA  SER A  99      35.888   5.921   3.442  1.00  0.00           H  
ATOM   1578 1HB  SER A  99      37.782   4.535   2.819  1.00  0.00           H  
ATOM   1579 2HB  SER A  99      36.829   4.910   1.392  1.00  0.00           H  
ATOM   1580  HG  SER A  99      38.855   5.281   0.828  1.00  0.00           H  
ATOM   1581  N   ILE A 100      38.469   7.961   3.557  1.00  0.00           N  
ATOM   1582  CA  ILE A 100      39.394   8.632   4.462  1.00  0.00           C  
ATOM   1583  C   ILE A 100      38.647   9.442   5.514  1.00  0.00           C  
ATOM   1584  O   ILE A 100      39.025   9.454   6.686  1.00  0.00           O  
ATOM   1585  CB  ILE A 100      40.349   9.556   3.685  1.00  0.00           C  
ATOM   1586  CG1 ILE A 100      41.231   8.738   2.738  1.00  0.00           C  
ATOM   1587  CG2 ILE A 100      41.204  10.367   4.646  1.00  0.00           C  
ATOM   1588  CD1 ILE A 100      42.100   7.719   3.440  1.00  0.00           C  
ATOM   1589  H   ILE A 100      38.457   8.223   2.582  1.00  0.00           H  
ATOM   1590  HA  ILE A 100      39.987   7.875   4.974  1.00  0.00           H  
ATOM   1591  HB  ILE A 100      39.770  10.239   3.064  1.00  0.00           H  
ATOM   1592 1HG1 ILE A 100      40.603   8.213   2.019  1.00  0.00           H  
ATOM   1593 2HG1 ILE A 100      41.881   9.408   2.175  1.00  0.00           H  
ATOM   1594 1HG2 ILE A 100      41.874  11.014   4.080  1.00  0.00           H  
ATOM   1595 2HG2 ILE A 100      40.561  10.976   5.279  1.00  0.00           H  
ATOM   1596 3HG2 ILE A 100      41.792   9.692   5.268  1.00  0.00           H  
ATOM   1597 1HD1 ILE A 100      42.696   7.180   2.704  1.00  0.00           H  
ATOM   1598 2HD1 ILE A 100      42.763   8.228   4.141  1.00  0.00           H  
ATOM   1599 3HD1 ILE A 100      41.470   7.016   3.982  1.00  0.00           H  
ATOM   1600  N   ARG A 101      37.585  10.118   5.088  1.00  0.00           N  
ATOM   1601  CA  ARG A 101      36.782  10.932   5.993  1.00  0.00           C  
ATOM   1602  C   ARG A 101      36.094  10.072   7.045  1.00  0.00           C  
ATOM   1603  O   ARG A 101      36.026  10.444   8.217  1.00  0.00           O  
ATOM   1604  CB  ARG A 101      35.733  11.717   5.219  1.00  0.00           C  
ATOM   1605  CG  ARG A 101      36.282  12.846   4.362  1.00  0.00           C  
ATOM   1606  CD  ARG A 101      35.198  13.581   3.662  1.00  0.00           C  
ATOM   1607  NE  ARG A 101      35.723  14.609   2.778  1.00  0.00           N  
ATOM   1608  CZ  ARG A 101      36.069  15.852   3.169  1.00  0.00           C  
ATOM   1609  NH1 ARG A 101      35.939  16.204   4.429  1.00  0.00           N  
ATOM   1610  NH2 ARG A 101      36.538  16.716   2.287  1.00  0.00           N  
ATOM   1611  H   ARG A 101      37.328  10.066   4.113  1.00  0.00           H  
ATOM   1612  HA  ARG A 101      37.441  11.638   6.500  1.00  0.00           H  
ATOM   1613 1HB  ARG A 101      35.185  11.042   4.563  1.00  0.00           H  
ATOM   1614 2HB  ARG A 101      35.015  12.150   5.916  1.00  0.00           H  
ATOM   1615 1HG  ARG A 101      36.823  13.552   4.994  1.00  0.00           H  
ATOM   1616 2HG  ARG A 101      36.960  12.438   3.612  1.00  0.00           H  
ATOM   1617 1HD  ARG A 101      34.613  12.883   3.063  1.00  0.00           H  
ATOM   1618 2HD  ARG A 101      34.551  14.061   4.395  1.00  0.00           H  
ATOM   1619  HE  ARG A 101      35.838  14.376   1.801  1.00  0.00           H  
ATOM   1620 1HH1 ARG A 101      35.580  15.543   5.104  1.00  0.00           H  
ATOM   1621 2HH1 ARG A 101      36.198  17.134   4.723  1.00  0.00           H  
ATOM   1622 1HH2 ARG A 101      36.638  16.445   1.318  1.00  0.00           H  
ATOM   1623 2HH2 ARG A 101      36.797  17.646   2.580  1.00  0.00           H  
ATOM   1624  N   ALA A 102      35.585   8.920   6.619  1.00  0.00           N  
ATOM   1625  CA  ALA A 102      34.901   8.004   7.524  1.00  0.00           C  
ATOM   1626  C   ALA A 102      35.856   7.453   8.576  1.00  0.00           C  
ATOM   1627  O   ALA A 102      35.500   7.329   9.748  1.00  0.00           O  
ATOM   1628  CB  ALA A 102      34.262   6.866   6.742  1.00  0.00           C  
ATOM   1629  H   ALA A 102      35.675   8.673   5.644  1.00  0.00           H  
ATOM   1630  HA  ALA A 102      34.119   8.560   8.041  1.00  0.00           H  
ATOM   1631 1HB  ALA A 102      33.755   6.191   7.431  1.00  0.00           H  
ATOM   1632 2HB  ALA A 102      33.539   7.272   6.034  1.00  0.00           H  
ATOM   1633 3HB  ALA A 102      35.032   6.320   6.200  1.00  0.00           H  
ATOM   1634  N   VAL A 103      37.070   7.124   8.151  1.00  0.00           N  
ATOM   1635  CA  VAL A 103      38.079   6.585   9.055  1.00  0.00           C  
ATOM   1636  C   VAL A 103      38.480   7.611  10.107  1.00  0.00           C  
ATOM   1637  O   VAL A 103      38.656   7.277  11.279  1.00  0.00           O  
ATOM   1638  CB  VAL A 103      39.327   6.150   8.264  1.00  0.00           C  
ATOM   1639  CG1 VAL A 103      40.452   5.765   9.214  1.00  0.00           C  
ATOM   1640  CG2 VAL A 103      38.978   4.991   7.343  1.00  0.00           C  
ATOM   1641  H   VAL A 103      37.301   7.250   7.176  1.00  0.00           H  
ATOM   1642  HA  VAL A 103      37.662   5.712   9.559  1.00  0.00           H  
ATOM   1643  HB  VAL A 103      39.682   6.993   7.671  1.00  0.00           H  
ATOM   1644 1HG1 VAL A 103      41.326   5.460   8.638  1.00  0.00           H  
ATOM   1645 2HG1 VAL A 103      40.709   6.620   9.839  1.00  0.00           H  
ATOM   1646 3HG1 VAL A 103      40.128   4.937   9.845  1.00  0.00           H  
ATOM   1647 1HG2 VAL A 103      39.865   4.689   6.787  1.00  0.00           H  
ATOM   1648 2HG2 VAL A 103      38.618   4.150   7.936  1.00  0.00           H  
ATOM   1649 3HG2 VAL A 103      38.201   5.302   6.645  1.00  0.00           H  
ATOM   1650  N   ARG A 104      38.623   8.862   9.682  1.00  0.00           N  
ATOM   1651  CA  ARG A 104      39.004   9.940  10.586  1.00  0.00           C  
ATOM   1652  C   ARG A 104      37.929  10.182  11.638  1.00  0.00           C  
ATOM   1653  O   ARG A 104      38.233  10.406  12.810  1.00  0.00           O  
ATOM   1654  CB  ARG A 104      39.250  11.226   9.811  1.00  0.00           C  
ATOM   1655  CG  ARG A 104      39.797  12.378  10.641  1.00  0.00           C  
ATOM   1656  CD  ARG A 104      40.052  13.581   9.808  1.00  0.00           C  
ATOM   1657  NE  ARG A 104      41.074  13.338   8.803  1.00  0.00           N  
ATOM   1658  CZ  ARG A 104      42.401  13.393   9.032  1.00  0.00           C  
ATOM   1659  NH1 ARG A 104      42.849  13.682  10.233  1.00  0.00           N  
ATOM   1660  NH2 ARG A 104      43.251  13.155   8.049  1.00  0.00           N  
ATOM   1661  H   ARG A 104      38.464   9.072   8.707  1.00  0.00           H  
ATOM   1662  HA  ARG A 104      39.927   9.657  11.092  1.00  0.00           H  
ATOM   1663 1HB  ARG A 104      39.958  11.036   9.006  1.00  0.00           H  
ATOM   1664 2HB  ARG A 104      38.318  11.561   9.356  1.00  0.00           H  
ATOM   1665 1HG  ARG A 104      39.076  12.643  11.415  1.00  0.00           H  
ATOM   1666 2HG  ARG A 104      40.736  12.077  11.107  1.00  0.00           H  
ATOM   1667 1HD  ARG A 104      39.134  13.872   9.298  1.00  0.00           H  
ATOM   1668 2HD  ARG A 104      40.388  14.399  10.445  1.00  0.00           H  
ATOM   1669  HE  ARG A 104      40.768  13.113   7.866  1.00  0.00           H  
ATOM   1670 1HH1 ARG A 104      42.199  13.863  10.985  1.00  0.00           H  
ATOM   1671 2HH1 ARG A 104      43.843  13.723  10.405  1.00  0.00           H  
ATOM   1672 1HH2 ARG A 104      42.906  12.933   7.125  1.00  0.00           H  
ATOM   1673 2HH2 ARG A 104      44.245  13.196   8.220  1.00  0.00           H  
ATOM   1674  N   ALA A 105      36.671  10.136  11.213  1.00  0.00           N  
ATOM   1675  CA  ALA A 105      35.548  10.350  12.117  1.00  0.00           C  
ATOM   1676  C   ALA A 105      35.471   9.251  13.169  1.00  0.00           C  
ATOM   1677  O   ALA A 105      35.204   9.518  14.341  1.00  0.00           O  
ATOM   1678  CB  ALA A 105      34.245  10.426  11.334  1.00  0.00           C  
ATOM   1679  H   ALA A 105      36.488   9.948  10.238  1.00  0.00           H  
ATOM   1680  HA  ALA A 105      35.705  11.297  12.634  1.00  0.00           H  
ATOM   1681 1HB  ALA A 105      33.416  10.586  12.023  1.00  0.00           H  
ATOM   1682 2HB  ALA A 105      34.294  11.253  10.626  1.00  0.00           H  
ATOM   1683 3HB  ALA A 105      34.092   9.494  10.793  1.00  0.00           H  
ATOM   1684  N   ILE A 106      35.706   8.014  12.744  1.00  0.00           N  
ATOM   1685  CA  ILE A 106      35.663   6.872  13.648  1.00  0.00           C  
ATOM   1686  C   ILE A 106      36.761   6.960  14.700  1.00  0.00           C  
ATOM   1687  O   ILE A 106      36.537   6.655  15.871  1.00  0.00           O  
ATOM   1688  CB  ILE A 106      35.801   5.551  12.870  1.00  0.00           C  
ATOM   1689  CG1 ILE A 106      34.613   5.362  11.923  1.00  0.00           C  
ATOM   1690  CG2 ILE A 106      35.911   4.377  13.831  1.00  0.00           C  
ATOM   1691  CD1 ILE A 106      33.276   5.307  12.624  1.00  0.00           C  
ATOM   1692  H   ILE A 106      35.920   7.861  11.769  1.00  0.00           H  
ATOM   1693  HA  ILE A 106      34.701   6.872  14.159  1.00  0.00           H  
ATOM   1694  HB  ILE A 106      36.696   5.586  12.250  1.00  0.00           H  
ATOM   1695 1HG1 ILE A 106      34.588   6.181  11.204  1.00  0.00           H  
ATOM   1696 2HG1 ILE A 106      34.740   4.437  11.359  1.00  0.00           H  
ATOM   1697 1HG2 ILE A 106      36.008   3.451  13.264  1.00  0.00           H  
ATOM   1698 2HG2 ILE A 106      36.787   4.507  14.465  1.00  0.00           H  
ATOM   1699 3HG2 ILE A 106      35.017   4.330  14.452  1.00  0.00           H  
ATOM   1700 1HD1 ILE A 106      32.483   5.171  11.887  1.00  0.00           H  
ATOM   1701 2HD1 ILE A 106      33.266   4.471  13.325  1.00  0.00           H  
ATOM   1702 3HD1 ILE A 106      33.110   6.237  13.166  1.00  0.00           H  
ATOM   1703  N   ILE A 107      37.948   7.379  14.275  1.00  0.00           N  
ATOM   1704  CA  ILE A 107      39.084   7.508  15.179  1.00  0.00           C  
ATOM   1705  C   ILE A 107      38.831   8.581  16.231  1.00  0.00           C  
ATOM   1706  O   ILE A 107      39.176   8.411  17.400  1.00  0.00           O  
ATOM   1707  CB  ILE A 107      40.370   7.843  14.401  1.00  0.00           C  
ATOM   1708  CG1 ILE A 107      40.788   6.659  13.526  1.00  0.00           C  
ATOM   1709  CG2 ILE A 107      41.488   8.222  15.360  1.00  0.00           C  
ATOM   1710  CD1 ILE A 107      41.878   6.989  12.532  1.00  0.00           C  
ATOM   1711  H   ILE A 107      38.066   7.614  13.300  1.00  0.00           H  
ATOM   1712  HA  ILE A 107      39.229   6.557  15.690  1.00  0.00           H  
ATOM   1713  HB  ILE A 107      40.180   8.680  13.729  1.00  0.00           H  
ATOM   1714 1HG1 ILE A 107      41.139   5.845  14.159  1.00  0.00           H  
ATOM   1715 2HG1 ILE A 107      39.923   6.292  12.972  1.00  0.00           H  
ATOM   1716 1HG2 ILE A 107      42.389   8.455  14.793  1.00  0.00           H  
ATOM   1717 2HG2 ILE A 107      41.189   9.094  15.940  1.00  0.00           H  
ATOM   1718 3HG2 ILE A 107      41.688   7.389  16.033  1.00  0.00           H  
ATOM   1719 1HD1 ILE A 107      42.120   6.100  11.948  1.00  0.00           H  
ATOM   1720 2HD1 ILE A 107      41.534   7.779  11.864  1.00  0.00           H  
ATOM   1721 3HD1 ILE A 107      42.766   7.325  13.065  1.00  0.00           H  
ATOM   1722  N   GLU A 108      38.218   9.686  15.772  1.00  0.00           N  
ATOM   1723  CA  GLU A 108      37.876  10.843  16.598  1.00  0.00           C  
ATOM   1724  C   GLU A 108      36.852  10.485  17.668  1.00  0.00           C  
ATOM   1725  O   GLU A 108      36.862  11.047  18.763  1.00  0.00           O  
ATOM   1726  CB  GLU A 108      37.335  11.978  15.726  1.00  0.00           C  
ATOM   1727  CG  GLU A 108      37.039  13.266  16.482  1.00  0.00           C  
ATOM   1728  CD  GLU A 108      38.271  13.893  17.073  1.00  0.00           C  
ATOM   1729  OE1 GLU A 108      39.346  13.595  16.612  1.00  0.00           O  
ATOM   1730  OE2 GLU A 108      38.136  14.673  17.987  1.00  0.00           O  
ATOM   1731  H   GLU A 108      37.969   9.740  14.795  1.00  0.00           H  
ATOM   1732  HA  GLU A 108      38.780  11.189  17.100  1.00  0.00           H  
ATOM   1733 1HB  GLU A 108      38.056  12.209  14.941  1.00  0.00           H  
ATOM   1734 2HB  GLU A 108      36.414  11.657  15.240  1.00  0.00           H  
ATOM   1735 1HG  GLU A 108      36.575  13.977  15.799  1.00  0.00           H  
ATOM   1736 2HG  GLU A 108      36.328  13.051  17.279  1.00  0.00           H  
ATOM   1737  N   LEU A 109      35.973   9.551  17.344  1.00  0.00           N  
ATOM   1738  CA  LEU A 109      35.015   9.038  18.307  1.00  0.00           C  
ATOM   1739  C   LEU A 109      35.724   8.298  19.427  1.00  0.00           C  
ATOM   1740  O   LEU A 109      35.170   8.114  20.511  1.00  0.00           O  
ATOM   1741  CB  LEU A 109      34.014   8.103  17.617  1.00  0.00           C  
ATOM   1742  CG  LEU A 109      33.061   8.770  16.616  1.00  0.00           C  
ATOM   1743  CD1 LEU A 109      32.232   7.703  15.915  1.00  0.00           C  
ATOM   1744  CD2 LEU A 109      32.169   9.762  17.348  1.00  0.00           C  
ATOM   1745  H   LEU A 109      35.968   9.185  16.403  1.00  0.00           H  
ATOM   1746  HA  LEU A 109      34.471   9.879  18.735  1.00  0.00           H  
ATOM   1747 1HB  LEU A 109      34.569   7.333  17.083  1.00  0.00           H  
ATOM   1748 2HB  LEU A 109      33.406   7.620  18.381  1.00  0.00           H  
ATOM   1749  HG  LEU A 109      33.641   9.295  15.857  1.00  0.00           H  
ATOM   1750 1HD1 LEU A 109      31.556   8.177  15.204  1.00  0.00           H  
ATOM   1751 2HD1 LEU A 109      32.894   7.019  15.384  1.00  0.00           H  
ATOM   1752 3HD1 LEU A 109      31.653   7.149  16.652  1.00  0.00           H  
ATOM   1753 1HD2 LEU A 109      31.493  10.237  16.637  1.00  0.00           H  
ATOM   1754 2HD2 LEU A 109      31.588   9.238  18.107  1.00  0.00           H  
ATOM   1755 3HD2 LEU A 109      32.787  10.523  17.825  1.00  0.00           H  
ATOM   1756  N   GLY A 110      36.953   7.876  19.157  1.00  0.00           N  
ATOM   1757  CA  GLY A 110      37.740   7.122  20.124  1.00  0.00           C  
ATOM   1758  C   GLY A 110      37.606   5.617  19.922  1.00  0.00           C  
ATOM   1759  O   GLY A 110      37.295   4.881  20.858  1.00  0.00           O  
ATOM   1760  H   GLY A 110      37.357   8.083  18.255  1.00  0.00           H  
ATOM   1761 1HA  GLY A 110      38.789   7.404  20.038  1.00  0.00           H  
ATOM   1762 2HA  GLY A 110      37.420   7.379  21.133  1.00  0.00           H  
ATOM   1763  N   ALA A 111      37.844   5.173  18.693  1.00  0.00           N  
ATOM   1764  CA  ALA A 111      37.985   3.752  18.400  1.00  0.00           C  
ATOM   1765  C   ALA A 111      39.368   3.246  18.801  1.00  0.00           C  
ATOM   1766  O   ALA A 111      40.380   3.889  18.522  1.00  0.00           O  
ATOM   1767  CB  ALA A 111      37.730   3.487  16.923  1.00  0.00           C  
ATOM   1768  H   ALA A 111      37.930   5.838  17.938  1.00  0.00           H  
ATOM   1769  HA  ALA A 111      37.245   3.210  18.989  1.00  0.00           H  
ATOM   1770 1HB  ALA A 111      37.839   2.422  16.720  1.00  0.00           H  
ATOM   1771 2HB  ALA A 111      36.719   3.803  16.666  1.00  0.00           H  
ATOM   1772 3HB  ALA A 111      38.447   4.046  16.325  1.00  0.00           H  
ATOM   1773  N   PRO A 112      39.405   2.090  19.457  1.00  0.00           N  
ATOM   1774  CA  PRO A 112      40.648   1.554  20.012  1.00  0.00           C  
ATOM   1775  C   PRO A 112      41.647   1.179  18.917  1.00  0.00           C  
ATOM   1776  O   PRO A 112      41.263   0.695  17.852  1.00  0.00           O  
ATOM   1777  CB  PRO A 112      40.171   0.319  20.784  1.00  0.00           C  
ATOM   1778  CG  PRO A 112      38.890  -0.054  20.119  1.00  0.00           C  
ATOM   1779  CD  PRO A 112      38.296   1.260  19.686  1.00  0.00           C  
ATOM   1780  HA  PRO A 112      41.091   2.297  20.692  1.00  0.00           H  
ATOM   1781 1HB  PRO A 112      40.929  -0.476  20.727  1.00  0.00           H  
ATOM   1782 2HB  PRO A 112      40.043   0.567  21.848  1.00  0.00           H  
ATOM   1783 1HG  PRO A 112      39.083  -0.731  19.274  1.00  0.00           H  
ATOM   1784 2HG  PRO A 112      38.243  -0.600  20.822  1.00  0.00           H  
ATOM   1785 1HD  PRO A 112      37.727   1.116  18.755  1.00  0.00           H  
ATOM   1786 2HD  PRO A 112      37.644   1.649  20.482  1.00  0.00           H  
ATOM   1787  N   GLY A 113      42.950   1.370  19.097  1.00  0.00           N  
ATOM   1788  CA  GLY A 113      43.993   1.583  18.100  1.00  0.00           C  
ATOM   1789  C   GLY A 113      44.076   0.410  17.136  1.00  0.00           C  
ATOM   1790  O   GLY A 113      44.386   0.583  15.957  1.00  0.00           O  
ATOM   1791  H   GLY A 113      43.321   1.378  20.036  1.00  0.00           H  
ATOM   1792 1HA  GLY A 113      43.787   2.500  17.548  1.00  0.00           H  
ATOM   1793 2HA  GLY A 113      44.952   1.718  18.600  1.00  0.00           H  
ATOM   1794  N   GLU A 114      43.795  -0.773  17.658  1.00  0.00           N  
ATOM   1795  CA  GLU A 114      43.588  -1.963  16.842  1.00  0.00           C  
ATOM   1796  C   GLU A 114      42.511  -1.730  15.790  1.00  0.00           C  
ATOM   1797  O   GLU A 114      42.692  -2.061  14.618  1.00  0.00           O  
ATOM   1798  CB  GLU A 114      43.205  -3.154  17.724  1.00  0.00           C  
ATOM   1799  CG  GLU A 114      44.317  -3.640  18.642  1.00  0.00           C  
ATOM   1800  CD  GLU A 114      44.432  -2.828  19.902  1.00  0.00           C  
ATOM   1801  OE1 GLU A 114      43.665  -1.910  20.067  1.00  0.00           O  
ATOM   1802  OE2 GLU A 114      45.289  -3.125  20.700  1.00  0.00           O  
ATOM   1803  H   GLU A 114      43.719  -0.863  18.661  1.00  0.00           H  
ATOM   1804  HA  GLU A 114      44.521  -2.196  16.327  1.00  0.00           H  
ATOM   1805 1HB  GLU A 114      42.350  -2.886  18.345  1.00  0.00           H  
ATOM   1806 2HB  GLU A 114      42.901  -3.990  17.094  1.00  0.00           H  
ATOM   1807 1HG  GLU A 114      44.125  -4.679  18.910  1.00  0.00           H  
ATOM   1808 2HG  GLU A 114      45.262  -3.601  18.103  1.00  0.00           H  
ATOM   1809  N   ASP A 115      41.389  -1.158  16.215  1.00  0.00           N  
ATOM   1810  CA  ASP A 115      40.281  -0.879  15.310  1.00  0.00           C  
ATOM   1811  C   ASP A 115      40.673   0.151  14.259  1.00  0.00           C  
ATOM   1812  O   ASP A 115      40.318   0.023  13.087  1.00  0.00           O  
ATOM   1813  CB  ASP A 115      39.063  -0.381  16.091  1.00  0.00           C  
ATOM   1814  CG  ASP A 115      38.396  -1.477  16.912  1.00  0.00           C  
ATOM   1815  OD1 ASP A 115      38.667  -2.628  16.661  1.00  0.00           O  
ATOM   1816  OD2 ASP A 115      37.623  -1.153  17.781  1.00  0.00           O  
ATOM   1817  H   ASP A 115      41.302  -0.910  17.190  1.00  0.00           H  
ATOM   1818  HA  ASP A 115      40.012  -1.803  14.797  1.00  0.00           H  
ATOM   1819 1HB  ASP A 115      39.365   0.423  16.763  1.00  0.00           H  
ATOM   1820 2HB  ASP A 115      38.329   0.031  15.398  1.00  0.00           H  
ATOM   1821  N   ALA A 116      41.407   1.173  14.684  1.00  0.00           N  
ATOM   1822  CA  ALA A 116      41.850   2.227  13.779  1.00  0.00           C  
ATOM   1823  C   ALA A 116      42.809   1.684  12.728  1.00  0.00           C  
ATOM   1824  O   ALA A 116      42.735   2.054  11.556  1.00  0.00           O  
ATOM   1825  CB  ALA A 116      42.506   3.355  14.561  1.00  0.00           C  
ATOM   1826  H   ALA A 116      41.665   1.221  15.659  1.00  0.00           H  
ATOM   1827  HA  ALA A 116      40.974   2.619  13.261  1.00  0.00           H  
ATOM   1828 1HB  ALA A 116      42.832   4.135  13.871  1.00  0.00           H  
ATOM   1829 2HB  ALA A 116      41.790   3.773  15.268  1.00  0.00           H  
ATOM   1830 3HB  ALA A 116      43.368   2.969  15.103  1.00  0.00           H  
ATOM   1831  N   ARG A 117      43.709   0.805  13.153  1.00  0.00           N  
ATOM   1832  CA  ARG A 117      44.685   0.209  12.248  1.00  0.00           C  
ATOM   1833  C   ARG A 117      44.004  -0.657  11.197  1.00  0.00           C  
ATOM   1834  O   ARG A 117      44.381  -0.639  10.025  1.00  0.00           O  
ATOM   1835  CB  ARG A 117      45.689  -0.633  13.022  1.00  0.00           C  
ATOM   1836  CG  ARG A 117      46.784  -1.261  12.175  1.00  0.00           C  
ATOM   1837  CD  ARG A 117      47.737  -2.044  13.002  1.00  0.00           C  
ATOM   1838  NE  ARG A 117      47.091  -3.174  13.651  1.00  0.00           N  
ATOM   1839  CZ  ARG A 117      46.826  -4.351  13.052  1.00  0.00           C  
ATOM   1840  NH1 ARG A 117      47.156  -4.537  11.793  1.00  0.00           N  
ATOM   1841  NH2 ARG A 117      46.233  -5.318  13.729  1.00  0.00           N  
ATOM   1842  H   ARG A 117      43.718   0.542  14.128  1.00  0.00           H  
ATOM   1843  HA  ARG A 117      45.222   1.011  11.741  1.00  0.00           H  
ATOM   1844 1HB  ARG A 117      46.170  -0.019  13.781  1.00  0.00           H  
ATOM   1845 2HB  ARG A 117      45.167  -1.440  13.536  1.00  0.00           H  
ATOM   1846 1HG  ARG A 117      46.338  -1.931  11.440  1.00  0.00           H  
ATOM   1847 2HG  ARG A 117      47.341  -0.477  11.660  1.00  0.00           H  
ATOM   1848 1HD  ARG A 117      48.539  -2.426  12.370  1.00  0.00           H  
ATOM   1849 2HD  ARG A 117      48.160  -1.403  13.775  1.00  0.00           H  
ATOM   1850  HE  ARG A 117      46.822  -3.068  14.620  1.00  0.00           H  
ATOM   1851 1HH1 ARG A 117      47.609  -3.797  11.275  1.00  0.00           H  
ATOM   1852 2HH1 ARG A 117      46.958  -5.419  11.344  1.00  0.00           H  
ATOM   1853 1HH2 ARG A 117      45.979  -5.175  14.697  1.00  0.00           H  
ATOM   1854 2HH2 ARG A 117      46.034  -6.200  13.280  1.00  0.00           H  
ATOM   1855  N   LYS A 118      42.999  -1.415  11.622  1.00  0.00           N  
ATOM   1856  CA  LYS A 118      42.263  -2.290  10.717  1.00  0.00           C  
ATOM   1857  C   LYS A 118      41.509  -1.486   9.666  1.00  0.00           C  
ATOM   1858  O   LYS A 118      41.470  -1.861   8.494  1.00  0.00           O  
ATOM   1859  CB  LYS A 118      41.291  -3.175  11.499  1.00  0.00           C  
ATOM   1860  CG  LYS A 118      41.961  -4.251  12.344  1.00  0.00           C  
ATOM   1861  CD  LYS A 118      40.933  -5.075  13.105  1.00  0.00           C  
ATOM   1862  CE  LYS A 118      41.601  -6.144  13.957  1.00  0.00           C  
ATOM   1863  NZ  LYS A 118      40.610  -6.933  14.738  1.00  0.00           N  
ATOM   1864  H   LYS A 118      42.738  -1.384  12.597  1.00  0.00           H  
ATOM   1865  HA  LYS A 118      42.977  -2.931  10.198  1.00  0.00           H  
ATOM   1866 1HB  LYS A 118      40.689  -2.555  12.164  1.00  0.00           H  
ATOM   1867 2HB  LYS A 118      40.610  -3.669  10.806  1.00  0.00           H  
ATOM   1868 1HG  LYS A 118      42.538  -4.913  11.698  1.00  0.00           H  
ATOM   1869 2HG  LYS A 118      42.640  -3.784  13.056  1.00  0.00           H  
ATOM   1870 1HD  LYS A 118      40.348  -4.420  13.752  1.00  0.00           H  
ATOM   1871 2HD  LYS A 118      40.257  -5.557  12.399  1.00  0.00           H  
ATOM   1872 1HE  LYS A 118      42.163  -6.822  13.316  1.00  0.00           H  
ATOM   1873 2HE  LYS A 118      42.298  -5.674  14.650  1.00  0.00           H  
ATOM   1874 1HZ  LYS A 118      41.092  -7.629  15.289  1.00  0.00           H  
ATOM   1875 2HZ  LYS A 118      40.095  -6.316  15.351  1.00  0.00           H  
ATOM   1876 3HZ  LYS A 118      39.969  -7.390  14.105  1.00  0.00           H  
ATOM   1877  N   ALA A 119      40.911  -0.379  10.091  1.00  0.00           N  
ATOM   1878  CA  ALA A 119      40.157   0.480   9.186  1.00  0.00           C  
ATOM   1879  C   ALA A 119      41.065   1.105   8.135  1.00  0.00           C  
ATOM   1880  O   ALA A 119      40.700   1.201   6.963  1.00  0.00           O  
ATOM   1881  CB  ALA A 119      39.429   1.564   9.968  1.00  0.00           C  
ATOM   1882  H   ALA A 119      40.980  -0.126  11.066  1.00  0.00           H  
ATOM   1883  HA  ALA A 119      39.422  -0.136   8.668  1.00  0.00           H  
ATOM   1884 1HB  ALA A 119      38.871   2.197   9.278  1.00  0.00           H  
ATOM   1885 2HB  ALA A 119      38.740   1.102  10.675  1.00  0.00           H  
ATOM   1886 3HB  ALA A 119      40.153   2.169  10.510  1.00  0.00           H  
ATOM   1887  N   ALA A 120      42.249   1.529   8.560  1.00  0.00           N  
ATOM   1888  CA  ALA A 120      43.212   2.146   7.655  1.00  0.00           C  
ATOM   1889  C   ALA A 120      43.693   1.154   6.604  1.00  0.00           C  
ATOM   1890  O   ALA A 120      43.842   1.500   5.432  1.00  0.00           O  
ATOM   1891  CB  ALA A 120      44.393   2.703   8.437  1.00  0.00           C  
ATOM   1892  H   ALA A 120      42.489   1.422   9.535  1.00  0.00           H  
ATOM   1893  HA  ALA A 120      42.713   2.966   7.138  1.00  0.00           H  
ATOM   1894 1HB  ALA A 120      45.103   3.159   7.747  1.00  0.00           H  
ATOM   1895 2HB  ALA A 120      44.040   3.453   9.144  1.00  0.00           H  
ATOM   1896 3HB  ALA A 120      44.883   1.895   8.979  1.00  0.00           H  
ATOM   1897  N   GLU A 121      43.935  -0.081   7.029  1.00  0.00           N  
ATOM   1898  CA  GLU A 121      44.399  -1.126   6.124  1.00  0.00           C  
ATOM   1899  C   GLU A 121      43.346  -1.452   5.072  1.00  0.00           C  
ATOM   1900  O   GLU A 121      43.666  -1.651   3.900  1.00  0.00           O  
ATOM   1901  CB  GLU A 121      44.759  -2.390   6.909  1.00  0.00           C  
ATOM   1902  CG  GLU A 121      45.327  -3.517   6.058  1.00  0.00           C  
ATOM   1903  CD  GLU A 121      45.751  -4.708   6.873  1.00  0.00           C  
ATOM   1904  OE1 GLU A 121      45.629  -4.656   8.073  1.00  0.00           O  
ATOM   1905  OE2 GLU A 121      46.197  -5.670   6.294  1.00  0.00           O  
ATOM   1906  H   GLU A 121      43.794  -0.302   8.004  1.00  0.00           H  
ATOM   1907  HA  GLU A 121      45.292  -0.768   5.611  1.00  0.00           H  
ATOM   1908 1HB  GLU A 121      45.494  -2.145   7.675  1.00  0.00           H  
ATOM   1909 2HB  GLU A 121      43.871  -2.768   7.416  1.00  0.00           H  
ATOM   1910 1HG  GLU A 121      44.571  -3.833   5.340  1.00  0.00           H  
ATOM   1911 2HG  GLU A 121      46.183  -3.141   5.500  1.00  0.00           H  
ATOM   1912  N   GLU A 122      42.089  -1.505   5.498  1.00  0.00           N  
ATOM   1913  CA  GLU A 122      40.986  -1.807   4.593  1.00  0.00           C  
ATOM   1914  C   GLU A 122      40.822  -0.717   3.541  1.00  0.00           C  
ATOM   1915  O   GLU A 122      40.577  -1.004   2.369  1.00  0.00           O  
ATOM   1916  CB  GLU A 122      39.682  -1.973   5.377  1.00  0.00           C  
ATOM   1917  CG  GLU A 122      39.625  -3.222   6.245  1.00  0.00           C  
ATOM   1918  CD  GLU A 122      38.362  -3.314   7.055  1.00  0.00           C  
ATOM   1919  OE1 GLU A 122      37.598  -2.379   7.037  1.00  0.00           O  
ATOM   1920  OE2 GLU A 122      38.161  -4.321   7.693  1.00  0.00           O  
ATOM   1921  H   GLU A 122      41.892  -1.332   6.473  1.00  0.00           H  
ATOM   1922  HA  GLU A 122      41.206  -2.744   4.080  1.00  0.00           H  
ATOM   1923 1HB  GLU A 122      39.535  -1.108   6.025  1.00  0.00           H  
ATOM   1924 2HB  GLU A 122      38.842  -2.008   4.684  1.00  0.00           H  
ATOM   1925 1HG  GLU A 122      39.697  -4.100   5.604  1.00  0.00           H  
ATOM   1926 2HG  GLU A 122      40.483  -3.225   6.916  1.00  0.00           H  
ATOM   1927  N   VAL A 123      40.959   0.534   3.967  1.00  0.00           N  
ATOM   1928  CA  VAL A 123      40.826   1.670   3.062  1.00  0.00           C  
ATOM   1929  C   VAL A 123      41.928   1.668   2.010  1.00  0.00           C  
ATOM   1930  O   VAL A 123      41.681   1.954   0.838  1.00  0.00           O  
ATOM   1931  CB  VAL A 123      40.877   2.991   3.852  1.00  0.00           C  
ATOM   1932  CG1 VAL A 123      40.929   4.178   2.901  1.00  0.00           C  
ATOM   1933  CG2 VAL A 123      39.670   3.091   4.773  1.00  0.00           C  
ATOM   1934  H   VAL A 123      41.160   0.702   4.942  1.00  0.00           H  
ATOM   1935  HA  VAL A 123      39.861   1.600   2.558  1.00  0.00           H  
ATOM   1936  HB  VAL A 123      41.791   3.014   4.445  1.00  0.00           H  
ATOM   1937 1HG1 VAL A 123      40.965   5.104   3.477  1.00  0.00           H  
ATOM   1938 2HG1 VAL A 123      41.819   4.105   2.277  1.00  0.00           H  
ATOM   1939 3HG1 VAL A 123      40.041   4.178   2.270  1.00  0.00           H  
ATOM   1940 1HG2 VAL A 123      39.713   4.027   5.328  1.00  0.00           H  
ATOM   1941 2HG2 VAL A 123      38.756   3.062   4.179  1.00  0.00           H  
ATOM   1942 3HG2 VAL A 123      39.676   2.254   5.471  1.00  0.00           H  
ATOM   1943  N   ALA A 124      43.145   1.344   2.436  1.00  0.00           N  
ATOM   1944  CA  ALA A 124      44.287   1.305   1.531  1.00  0.00           C  
ATOM   1945  C   ALA A 124      44.120   0.216   0.479  1.00  0.00           C  
ATOM   1946  O   ALA A 124      44.440   0.417  -0.693  1.00  0.00           O  
ATOM   1947  CB  ALA A 124      45.575   1.092   2.313  1.00  0.00           C  
ATOM   1948  H   ALA A 124      43.281   1.119   3.411  1.00  0.00           H  
ATOM   1949  HA  ALA A 124      44.342   2.263   1.014  1.00  0.00           H  
ATOM   1950 1HB  ALA A 124      46.419   1.066   1.623  1.00  0.00           H  
ATOM   1951 2HB  ALA A 124      45.710   1.910   3.021  1.00  0.00           H  
ATOM   1952 3HB  ALA A 124      45.520   0.149   2.854  1.00  0.00           H  
ATOM   1953  N   GLU A 125      43.617  -0.938   0.905  1.00  0.00           N  
ATOM   1954  CA  GLU A 125      43.406  -2.062  -0.000  1.00  0.00           C  
ATOM   1955  C   GLU A 125      42.354  -1.733  -1.052  1.00  0.00           C  
ATOM   1956  O   GLU A 125      42.504  -2.080  -2.224  1.00  0.00           O  
ATOM   1957  CB  GLU A 125      42.985  -3.307   0.785  1.00  0.00           C  
ATOM   1958  CG  GLU A 125      42.790  -4.552  -0.069  1.00  0.00           C  
ATOM   1959  CD  GLU A 125      44.063  -5.023  -0.716  1.00  0.00           C  
ATOM   1960  OE1 GLU A 125      45.115  -4.667  -0.241  1.00  0.00           O  
ATOM   1961  OE2 GLU A 125      43.983  -5.739  -1.686  1.00  0.00           O  
ATOM   1962  H   GLU A 125      43.375  -1.039   1.880  1.00  0.00           H  
ATOM   1963  HA  GLU A 125      44.344  -2.274  -0.513  1.00  0.00           H  
ATOM   1964 1HB  GLU A 125      43.738  -3.533   1.539  1.00  0.00           H  
ATOM   1965 2HB  GLU A 125      42.048  -3.108   1.306  1.00  0.00           H  
ATOM   1966 1HG  GLU A 125      42.397  -5.352   0.558  1.00  0.00           H  
ATOM   1967 2HG  GLU A 125      42.053  -4.338  -0.842  1.00  0.00           H  
ATOM   1968  N   LEU A 126      41.289  -1.062  -0.626  1.00  0.00           N  
ATOM   1969  CA  LEU A 126      40.210  -0.684  -1.531  1.00  0.00           C  
ATOM   1970  C   LEU A 126      40.694   0.306  -2.583  1.00  0.00           C  
ATOM   1971  O   LEU A 126      40.329   0.209  -3.755  1.00  0.00           O  
ATOM   1972  CB  LEU A 126      39.046  -0.072  -0.741  1.00  0.00           C  
ATOM   1973  CG  LEU A 126      37.822   0.336  -1.570  1.00  0.00           C  
ATOM   1974  CD1 LEU A 126      37.264  -0.885  -2.288  1.00  0.00           C  
ATOM   1975  CD2 LEU A 126      36.776   0.960  -0.658  1.00  0.00           C  
ATOM   1976  H   LEU A 126      41.226  -0.808   0.349  1.00  0.00           H  
ATOM   1977  HA  LEU A 126      39.856  -1.580  -2.040  1.00  0.00           H  
ATOM   1978 1HB  LEU A 126      38.715  -0.793   0.005  1.00  0.00           H  
ATOM   1979 2HB  LEU A 126      39.407   0.816  -0.223  1.00  0.00           H  
ATOM   1980  HG  LEU A 126      38.121   1.061  -2.328  1.00  0.00           H  
ATOM   1981 1HD1 LEU A 126      36.394  -0.595  -2.878  1.00  0.00           H  
ATOM   1982 2HD1 LEU A 126      38.026  -1.299  -2.948  1.00  0.00           H  
ATOM   1983 3HD1 LEU A 126      36.971  -1.636  -1.555  1.00  0.00           H  
ATOM   1984 1HD2 LEU A 126      35.906   1.251  -1.248  1.00  0.00           H  
ATOM   1985 2HD2 LEU A 126      36.475   0.236   0.099  1.00  0.00           H  
ATOM   1986 3HD2 LEU A 126      37.196   1.840  -0.172  1.00  0.00           H  
ATOM   1987  N   SER A 127      41.517   1.258  -2.157  1.00  0.00           N  
ATOM   1988  CA  SER A 127      42.053   2.268  -3.062  1.00  0.00           C  
ATOM   1989  C   SER A 127      42.959   1.641  -4.114  1.00  0.00           C  
ATOM   1990  O   SER A 127      42.919   2.017  -5.286  1.00  0.00           O  
ATOM   1991  CB  SER A 127      42.821   3.315  -2.279  1.00  0.00           C  
ATOM   1992  OG  SER A 127      41.966   4.044  -1.443  1.00  0.00           O  
ATOM   1993  H   SER A 127      41.778   1.283  -1.182  1.00  0.00           H  
ATOM   1994  HA  SER A 127      41.220   2.752  -3.573  1.00  0.00           H  
ATOM   1995 1HB  SER A 127      43.592   2.829  -1.682  1.00  0.00           H  
ATOM   1996 2HB  SER A 127      43.322   3.991  -2.971  1.00  0.00           H  
ATOM   1997  HG  SER A 127      42.527   4.441  -0.772  1.00  0.00           H  
ATOM   1998  N   LEU A 128      43.776   0.683  -3.688  1.00  0.00           N  
ATOM   1999  CA  LEU A 128      44.694   0.002  -4.593  1.00  0.00           C  
ATOM   2000  C   LEU A 128      43.938  -0.799  -5.645  1.00  0.00           C  
ATOM   2001  O   LEU A 128      44.315  -0.814  -6.817  1.00  0.00           O  
ATOM   2002  CB  LEU A 128      45.624  -0.928  -3.804  1.00  0.00           C  
ATOM   2003  CG  LEU A 128      46.715  -1.630  -4.623  1.00  0.00           C  
ATOM   2004  CD1 LEU A 128      47.898  -1.955  -3.721  1.00  0.00           C  
ATOM   2005  CD2 LEU A 128      46.145  -2.892  -5.252  1.00  0.00           C  
ATOM   2006  H   LEU A 128      43.760   0.421  -2.713  1.00  0.00           H  
ATOM   2007  HA  LEU A 128      45.298   0.752  -5.102  1.00  0.00           H  
ATOM   2008 1HB  LEU A 128      46.116  -0.348  -3.025  1.00  0.00           H  
ATOM   2009 2HB  LEU A 128      45.020  -1.700  -3.326  1.00  0.00           H  
ATOM   2010  HG  LEU A 128      47.068  -0.960  -5.407  1.00  0.00           H  
ATOM   2011 1HD1 LEU A 128      48.673  -2.453  -4.303  1.00  0.00           H  
ATOM   2012 2HD1 LEU A 128      48.298  -1.032  -3.299  1.00  0.00           H  
ATOM   2013 3HD1 LEU A 128      47.571  -2.611  -2.915  1.00  0.00           H  
ATOM   2014 1HD2 LEU A 128      46.920  -3.390  -5.835  1.00  0.00           H  
ATOM   2015 2HD2 LEU A 128      45.792  -3.563  -4.468  1.00  0.00           H  
ATOM   2016 3HD2 LEU A 128      45.312  -2.629  -5.906  1.00  0.00           H  
ATOM   2017  N   GLU A 129      42.869  -1.464  -5.219  1.00  0.00           N  
ATOM   2018  CA  GLU A 129      42.057  -2.268  -6.124  1.00  0.00           C  
ATOM   2019  C   GLU A 129      41.378  -1.400  -7.176  1.00  0.00           C  
ATOM   2020  O   GLU A 129      41.304  -1.771  -8.347  1.00  0.00           O  
ATOM   2021  CB  GLU A 129      41.003  -3.053  -5.339  1.00  0.00           C  
ATOM   2022  CG  GLU A 129      40.151  -3.984  -6.189  1.00  0.00           C  
ATOM   2023  CD  GLU A 129      39.189  -4.804  -5.375  1.00  0.00           C  
ATOM   2024  OE1 GLU A 129      39.195  -4.672  -4.174  1.00  0.00           O  
ATOM   2025  OE2 GLU A 129      38.448  -5.562  -5.954  1.00  0.00           O  
ATOM   2026  H   GLU A 129      42.613  -1.411  -4.243  1.00  0.00           H  
ATOM   2027  HA  GLU A 129      42.709  -2.975  -6.638  1.00  0.00           H  
ATOM   2028 1HB  GLU A 129      41.493  -3.654  -4.573  1.00  0.00           H  
ATOM   2029 2HB  GLU A 129      40.335  -2.358  -4.832  1.00  0.00           H  
ATOM   2030 1HG  GLU A 129      39.587  -3.390  -6.907  1.00  0.00           H  
ATOM   2031 2HG  GLU A 129      40.807  -4.651  -6.748  1.00  0.00           H  
ATOM   2032  N   LEU A 130      40.883  -0.243  -6.751  1.00  0.00           N  
ATOM   2033  CA  LEU A 130      40.209   0.681  -7.655  1.00  0.00           C  
ATOM   2034  C   LEU A 130      41.170   1.221  -8.707  1.00  0.00           C  
ATOM   2035  O   LEU A 130      40.815   1.348  -9.879  1.00  0.00           O  
ATOM   2036  CB  LEU A 130      39.599   1.845  -6.865  1.00  0.00           C  
ATOM   2037  CG  LEU A 130      38.412   1.487  -5.962  1.00  0.00           C  
ATOM   2038  CD1 LEU A 130      38.034   2.694  -5.115  1.00  0.00           C  
ATOM   2039  CD2 LEU A 130      37.240   1.033  -6.820  1.00  0.00           C  
ATOM   2040  H   LEU A 130      40.976   0.003  -5.776  1.00  0.00           H  
ATOM   2041  HA  LEU A 130      39.409   0.145  -8.164  1.00  0.00           H  
ATOM   2042 1HB  LEU A 130      40.373   2.282  -6.236  1.00  0.00           H  
ATOM   2043 2HB  LEU A 130      39.261   2.605  -7.570  1.00  0.00           H  
ATOM   2044  HG  LEU A 130      38.699   0.681  -5.285  1.00  0.00           H  
ATOM   2045 1HD1 LEU A 130      37.191   2.439  -4.473  1.00  0.00           H  
ATOM   2046 2HD1 LEU A 130      38.884   2.985  -4.497  1.00  0.00           H  
ATOM   2047 3HD1 LEU A 130      37.757   3.523  -5.765  1.00  0.00           H  
ATOM   2048 1HD2 LEU A 130      36.396   0.777  -6.178  1.00  0.00           H  
ATOM   2049 2HD2 LEU A 130      36.951   1.838  -7.496  1.00  0.00           H  
ATOM   2050 3HD2 LEU A 130      37.532   0.158  -7.401  1.00  0.00           H  
ATOM   2051  N   VAL A 131      42.388   1.537  -8.282  1.00  0.00           N  
ATOM   2052  CA  VAL A 131      43.403   2.064  -9.186  1.00  0.00           C  
ATOM   2053  C   VAL A 131      43.792   1.033 -10.238  1.00  0.00           C  
ATOM   2054  O   VAL A 131      43.971   1.365 -11.410  1.00  0.00           O  
ATOM   2055  CB  VAL A 131      44.656   2.485  -8.395  1.00  0.00           C  
ATOM   2056  CG1 VAL A 131      45.785   2.857  -9.345  1.00  0.00           C  
ATOM   2057  CG2 VAL A 131      44.321   3.648  -7.475  1.00  0.00           C  
ATOM   2058  H   VAL A 131      42.617   1.409  -7.307  1.00  0.00           H  
ATOM   2059  HA  VAL A 131      42.996   2.941  -9.690  1.00  0.00           H  
ATOM   2060  HB  VAL A 131      45.001   1.638  -7.802  1.00  0.00           H  
ATOM   2061 1HG1 VAL A 131      46.663   3.151  -8.769  1.00  0.00           H  
ATOM   2062 2HG1 VAL A 131      46.033   1.998  -9.970  1.00  0.00           H  
ATOM   2063 3HG1 VAL A 131      45.471   3.687  -9.976  1.00  0.00           H  
ATOM   2064 1HG2 VAL A 131      45.211   3.940  -6.918  1.00  0.00           H  
ATOM   2065 2HG2 VAL A 131      43.970   4.493  -8.068  1.00  0.00           H  
ATOM   2066 3HG2 VAL A 131      43.540   3.346  -6.776  1.00  0.00           H  
ATOM   2067  N   ARG A 132      43.921  -0.219  -9.813  1.00  0.00           N  
ATOM   2068  CA  ARG A 132      44.289  -1.302 -10.717  1.00  0.00           C  
ATOM   2069  C   ARG A 132      43.212  -1.531 -11.769  1.00  0.00           C  
ATOM   2070  O   ARG A 132      43.514  -1.757 -12.941  1.00  0.00           O  
ATOM   2071  CB  ARG A 132      44.519  -2.591  -9.942  1.00  0.00           C  
ATOM   2072  CG  ARG A 132      45.762  -2.598  -9.067  1.00  0.00           C  
ATOM   2073  CD  ARG A 132      47.006  -2.616  -9.878  1.00  0.00           C  
ATOM   2074  NE  ARG A 132      47.091  -3.803 -10.714  1.00  0.00           N  
ATOM   2075  CZ  ARG A 132      47.564  -4.995 -10.304  1.00  0.00           C  
ATOM   2076  NH1 ARG A 132      47.990  -5.144  -9.069  1.00  0.00           N  
ATOM   2077  NH2 ARG A 132      47.600  -6.016 -11.143  1.00  0.00           N  
ATOM   2078  H   ARG A 132      43.760  -0.427  -8.838  1.00  0.00           H  
ATOM   2079  HA  ARG A 132      45.216  -1.030 -11.223  1.00  0.00           H  
ATOM   2080 1HB  ARG A 132      43.662  -2.787  -9.300  1.00  0.00           H  
ATOM   2081 2HB  ARG A 132      44.603  -3.425 -10.640  1.00  0.00           H  
ATOM   2082 1HG  ARG A 132      45.773  -1.704  -8.443  1.00  0.00           H  
ATOM   2083 2HG  ARG A 132      45.755  -3.484  -8.431  1.00  0.00           H  
ATOM   2084 1HD  ARG A 132      47.030  -1.740 -10.526  1.00  0.00           H  
ATOM   2085 2HD  ARG A 132      47.872  -2.602  -9.217  1.00  0.00           H  
ATOM   2086  HE  ARG A 132      46.772  -3.727 -11.671  1.00  0.00           H  
ATOM   2087 1HH1 ARG A 132      47.963  -4.364  -8.428  1.00  0.00           H  
ATOM   2088 2HH1 ARG A 132      48.345  -6.038  -8.762  1.00  0.00           H  
ATOM   2089 1HH2 ARG A 132      47.272  -5.902 -12.092  1.00  0.00           H  
ATOM   2090 2HH2 ARG A 132      47.954  -6.910 -10.835  1.00  0.00           H  
ATOM   2091  N   HIS A 133      41.954  -1.471 -11.344  1.00  0.00           N  
ATOM   2092  CA  HIS A 133      40.829  -1.672 -12.248  1.00  0.00           C  
ATOM   2093  C   HIS A 133      40.764  -0.572 -13.300  1.00  0.00           C  
ATOM   2094  O   HIS A 133      40.494  -0.836 -14.472  1.00  0.00           O  
ATOM   2095  CB  HIS A 133      39.511  -1.720 -11.469  1.00  0.00           C  
ATOM   2096  CG  HIS A 133      38.315  -1.997 -12.326  1.00  0.00           C  
ATOM   2097  ND1 HIS A 133      38.085  -3.227 -12.906  1.00  0.00           N  
ATOM   2098  CD2 HIS A 133      37.284  -1.204 -12.701  1.00  0.00           C  
ATOM   2099  CE1 HIS A 133      36.962  -3.178 -13.602  1.00  0.00           C  
ATOM   2100  NE2 HIS A 133      36.458  -1.962 -13.494  1.00  0.00           N  
ATOM   2101  H   HIS A 133      41.773  -1.281 -10.369  1.00  0.00           H  
ATOM   2102  HA  HIS A 133      40.947  -2.621 -12.770  1.00  0.00           H  
ATOM   2103 1HB  HIS A 133      39.569  -2.495 -10.703  1.00  0.00           H  
ATOM   2104 2HB  HIS A 133      39.354  -0.769 -10.961  1.00  0.00           H  
ATOM   2105  HD2 HIS A 133      37.137  -0.159 -12.427  1.00  0.00           H  
ATOM   2106  HE1 HIS A 133      36.526  -4.001 -14.168  1.00  0.00           H  
ATOM   2107  HE2 HIS A 133      35.603  -1.637 -13.922  1.00  0.00           H  
ATOM   2108  N   ALA A 134      41.013   0.662 -12.875  1.00  0.00           N  
ATOM   2109  CA  ALA A 134      40.983   1.805 -13.779  1.00  0.00           C  
ATOM   2110  C   ALA A 134      42.081   1.703 -14.831  1.00  0.00           C  
ATOM   2111  O   ALA A 134      41.861   2.009 -16.003  1.00  0.00           O  
ATOM   2112  CB  ALA A 134      41.118   3.103 -12.996  1.00  0.00           C  
ATOM   2113  H   ALA A 134      41.229   0.812 -11.900  1.00  0.00           H  
ATOM   2114  HA  ALA A 134      40.023   1.803 -14.296  1.00  0.00           H  
ATOM   2115 1HB  ALA A 134      41.094   3.947 -13.685  1.00  0.00           H  
ATOM   2116 2HB  ALA A 134      40.294   3.189 -12.288  1.00  0.00           H  
ATOM   2117 3HB  ALA A 134      42.063   3.104 -12.455  1.00  0.00           H  
ATOM   2118  N   ALA A 135      43.263   1.272 -14.406  1.00  0.00           N  
ATOM   2119  CA  ALA A 135      44.397   1.129 -15.310  1.00  0.00           C  
ATOM   2120  C   ALA A 135      44.069   0.187 -16.461  1.00  0.00           C  
ATOM   2121  O   ALA A 135      44.338   0.493 -17.623  1.00  0.00           O  
ATOM   2122  CB  ALA A 135      45.619   0.632 -14.552  1.00  0.00           C  
ATOM   2123  H   ALA A 135      43.379   1.037 -13.431  1.00  0.00           H  
ATOM   2124  HA  ALA A 135      44.618   2.109 -15.733  1.00  0.00           H  
ATOM   2125 1HB  ALA A 135      46.458   0.531 -15.240  1.00  0.00           H  
ATOM   2126 2HB  ALA A 135      45.877   1.346 -13.769  1.00  0.00           H  
ATOM   2127 3HB  ALA A 135      45.400  -0.335 -14.103  1.00  0.00           H  
ATOM   2128  N   LYS A 136      43.486  -0.961 -16.132  1.00  0.00           N  
ATOM   2129  CA  LYS A 136      43.120  -1.950 -17.138  1.00  0.00           C  
ATOM   2130  C   LYS A 136      42.175  -1.358 -18.175  1.00  0.00           C  
ATOM   2131  O   LYS A 136      42.305  -1.623 -19.370  1.00  0.00           O  
ATOM   2132  CB  LYS A 136      42.478  -3.172 -16.479  1.00  0.00           C  
ATOM   2133  CG  LYS A 136      43.445  -4.035 -15.679  1.00  0.00           C  
ATOM   2134  CD  LYS A 136      42.731  -5.216 -15.038  1.00  0.00           C  
ATOM   2135  CE  LYS A 136      43.692  -6.072 -14.227  1.00  0.00           C  
ATOM   2136  NZ  LYS A 136      43.000  -7.209 -13.562  1.00  0.00           N  
ATOM   2137  H   LYS A 136      43.292  -1.153 -15.160  1.00  0.00           H  
ATOM   2138  HA  LYS A 136      44.025  -2.268 -17.656  1.00  0.00           H  
ATOM   2139 1HB  LYS A 136      41.684  -2.848 -15.806  1.00  0.00           H  
ATOM   2140 2HB  LYS A 136      42.023  -3.801 -17.244  1.00  0.00           H  
ATOM   2141 1HG  LYS A 136      44.229  -4.410 -16.338  1.00  0.00           H  
ATOM   2142 2HG  LYS A 136      43.908  -3.434 -14.897  1.00  0.00           H  
ATOM   2143 1HD  LYS A 136      41.940  -4.850 -14.381  1.00  0.00           H  
ATOM   2144 2HD  LYS A 136      42.278  -5.832 -15.814  1.00  0.00           H  
ATOM   2145 1HE  LYS A 136      44.468  -6.467 -14.881  1.00  0.00           H  
ATOM   2146 2HE  LYS A 136      44.170  -5.458 -13.463  1.00  0.00           H  
ATOM   2147 1HZ  LYS A 136      43.671  -7.750 -13.035  1.00  0.00           H  
ATOM   2148 2HZ  LYS A 136      42.290  -6.853 -12.937  1.00  0.00           H  
ATOM   2149 3HZ  LYS A 136      42.569  -7.796 -14.261  1.00  0.00           H  
ATOM   2150  N   LEU A 137      41.224  -0.554 -17.696  1.00  0.00           N  
ATOM   2151  CA  LEU A 137      40.240   0.118 -18.541  1.00  0.00           C  
ATOM   2152  C   LEU A 137      40.813   1.173 -19.485  1.00  0.00           C  
ATOM   2153  O   LEU A 137      40.152   1.595 -20.434  1.00  0.00           O  
ATOM   2154  CB  LEU A 137      39.179   0.776 -17.650  1.00  0.00           C  
ATOM   2155  CG  LEU A 137      38.283  -0.187 -16.860  1.00  0.00           C  
ATOM   2156  CD1 LEU A 137      37.382   0.609 -15.926  1.00  0.00           C  
ATOM   2157  CD2 LEU A 137      37.463  -1.027 -17.827  1.00  0.00           C  
ATOM   2158  H   LEU A 137      41.171  -0.394 -16.700  1.00  0.00           H  
ATOM   2159  HA  LEU A 137      39.756  -0.629 -19.169  1.00  0.00           H  
ATOM   2160 1HB  LEU A 137      39.681   1.425 -16.934  1.00  0.00           H  
ATOM   2161 2HB  LEU A 137      38.533   1.392 -18.276  1.00  0.00           H  
ATOM   2162  HG  LEU A 137      38.904  -0.841 -16.247  1.00  0.00           H  
ATOM   2163 1HD1 LEU A 137      36.746  -0.075 -15.364  1.00  0.00           H  
ATOM   2164 2HD1 LEU A 137      37.995   1.185 -15.232  1.00  0.00           H  
ATOM   2165 3HD1 LEU A 137      36.760   1.286 -16.510  1.00  0.00           H  
ATOM   2166 1HD2 LEU A 137      36.827  -1.712 -17.266  1.00  0.00           H  
ATOM   2167 2HD2 LEU A 137      36.841  -0.373 -18.440  1.00  0.00           H  
ATOM   2168 3HD2 LEU A 137      38.132  -1.598 -18.471  1.00  0.00           H  
ATOM   2169  N   GLY A 138      42.040   1.612 -19.243  1.00  0.00           N  
ATOM   2170  CA  GLY A 138      42.690   2.499 -20.204  1.00  0.00           C  
ATOM   2171  C   GLY A 138      42.899   3.923 -19.696  1.00  0.00           C  
ATOM   2172  O   GLY A 138      43.384   4.788 -20.426  1.00  0.00           O  
ATOM   2173  H   GLY A 138      42.507   1.325 -18.395  1.00  0.00           H  
ATOM   2174 1HA  GLY A 138      43.663   2.089 -20.477  1.00  0.00           H  
ATOM   2175 2HA  GLY A 138      42.094   2.547 -21.115  1.00  0.00           H  
ATOM   2176  N   THR A 139      42.539   4.185 -18.449  1.00  0.00           N  
ATOM   2177  CA  THR A 139      42.711   5.531 -17.910  1.00  0.00           C  
ATOM   2178  C   THR A 139      44.185   5.921 -17.950  1.00  0.00           C  
ATOM   2179  O   THR A 139      45.053   5.149 -17.542  1.00  0.00           O  
ATOM   2180  CB  THR A 139      42.179   5.633 -16.469  1.00  0.00           C  
ATOM   2181  OG1 THR A 139      40.788   5.289 -16.444  1.00  0.00           O  
ATOM   2182  CG2 THR A 139      42.357   7.046 -15.933  1.00  0.00           C  
ATOM   2183  H   THR A 139      42.148   3.445 -17.884  1.00  0.00           H  
ATOM   2184  HA  THR A 139      42.150   6.228 -18.533  1.00  0.00           H  
ATOM   2185  HB  THR A 139      42.723   4.938 -15.830  1.00  0.00           H  
ATOM   2186  HG1 THR A 139      40.695   4.333 -16.454  1.00  0.00           H  
ATOM   2187 1HG2 THR A 139      41.976   7.100 -14.914  1.00  0.00           H  
ATOM   2188 2HG2 THR A 139      43.415   7.307 -15.940  1.00  0.00           H  
ATOM   2189 3HG2 THR A 139      41.807   7.745 -16.563  1.00  0.00           H  
ATOM   2190  N   PRO A 140      44.473   7.123 -18.443  1.00  0.00           N  
ATOM   2191  CA  PRO A 140      45.858   7.548 -18.624  1.00  0.00           C  
ATOM   2192  C   PRO A 140      46.645   7.385 -17.327  1.00  0.00           C  
ATOM   2193  O   PRO A 140      46.171   7.752 -16.252  1.00  0.00           O  
ATOM   2194  CB  PRO A 140      45.721   9.021 -19.024  1.00  0.00           C  
ATOM   2195  CG  PRO A 140      44.390   9.096 -19.689  1.00  0.00           C  
ATOM   2196  CD  PRO A 140      43.515   8.172 -18.885  1.00  0.00           C  
ATOM   2197  HA  PRO A 140      46.314   6.961 -19.435  1.00  0.00           H  
ATOM   2198 1HB  PRO A 140      45.789   9.660 -18.131  1.00  0.00           H  
ATOM   2199 2HB  PRO A 140      46.548   9.308 -19.689  1.00  0.00           H  
ATOM   2200 1HG  PRO A 140      44.023  10.134 -19.689  1.00  0.00           H  
ATOM   2201 2HG  PRO A 140      44.474   8.790 -20.743  1.00  0.00           H  
ATOM   2202 1HD  PRO A 140      43.090   8.719 -18.031  1.00  0.00           H  
ATOM   2203 2HD  PRO A 140      42.716   7.772 -19.526  1.00  0.00           H  
ATOM   2204  N   ALA A 141      47.794   6.832 -17.613  1.00  0.00           N  
ATOM   2205  CA  ALA A 141      48.829   6.488 -16.647  1.00  0.00           C  
ATOM   2206  C   ALA A 141      49.172   7.645 -15.708  1.00  0.00           C  
ATOM   2207  O   ALA A 141      49.336   7.452 -14.503  1.00  0.00           O  
ATOM   2208  CB  ALA A 141      50.080   6.020 -17.376  1.00  0.00           C  
ATOM   2209  H   ALA A 141      48.009   6.614 -18.575  1.00  0.00           H  
ATOM   2210  HA  ALA A 141      48.456   5.673 -16.027  1.00  0.00           H  
ATOM   2211 1HB  ALA A 141      50.845   5.748 -16.649  1.00  0.00           H  
ATOM   2212 2HB  ALA A 141      49.840   5.153 -17.992  1.00  0.00           H  
ATOM   2213 3HB  ALA A 141      50.452   6.823 -18.011  1.00  0.00           H  
ATOM   2214  N   GLU A 142      49.282   8.854 -16.258  1.00  0.00           N  
ATOM   2215  CA  GLU A 142      49.536  10.035 -15.442  1.00  0.00           C  
ATOM   2216  C   GLU A 142      48.451  10.222 -14.390  1.00  0.00           C  
ATOM   2217  O   GLU A 142      48.744  10.461 -13.218  1.00  0.00           O  
ATOM   2218  CB  GLU A 142      49.626  11.283 -16.323  1.00  0.00           C  
ATOM   2219  CG  GLU A 142      49.935  12.567 -15.566  1.00  0.00           C  
ATOM   2220  CD  GLU A 142      50.049  13.764 -16.467  1.00  0.00           C  
ATOM   2221  OE1 GLU A 142      49.914  13.604 -17.656  1.00  0.00           O  
ATOM   2222  OE2 GLU A 142      50.271  14.841 -15.965  1.00  0.00           O  
ATOM   2223  H   GLU A 142      49.187   8.950 -17.259  1.00  0.00           H  
ATOM   2224  HA  GLU A 142      50.488   9.902 -14.927  1.00  0.00           H  
ATOM   2225 1HB  GLU A 142      50.403  11.143 -17.075  1.00  0.00           H  
ATOM   2226 2HB  GLU A 142      48.682  11.425 -16.850  1.00  0.00           H  
ATOM   2227 1HG  GLU A 142      49.143  12.747 -14.839  1.00  0.00           H  
ATOM   2228 2HG  GLU A 142      50.869  12.438 -15.020  1.00  0.00           H  
ATOM   2229  N   ASP A 143      47.197  10.112 -14.815  1.00  0.00           N  
ATOM   2230  CA  ASP A 143      46.064  10.269 -13.910  1.00  0.00           C  
ATOM   2231  C   ASP A 143      46.043   9.167 -12.859  1.00  0.00           C  
ATOM   2232  O   ASP A 143      45.764   9.419 -11.687  1.00  0.00           O  
ATOM   2233  CB  ASP A 143      44.748  10.262 -14.691  1.00  0.00           C  
ATOM   2234  CG  ASP A 143      44.540  11.528 -15.513  1.00  0.00           C  
ATOM   2235  OD1 ASP A 143      45.222  12.493 -15.263  1.00  0.00           O  
ATOM   2236  OD2 ASP A 143      43.701  11.516 -16.382  1.00  0.00           O  
ATOM   2237  H   ASP A 143      47.024   9.915 -15.790  1.00  0.00           H  
ATOM   2238  HA  ASP A 143      46.160  11.227 -13.398  1.00  0.00           H  
ATOM   2239 1HB  ASP A 143      44.727   9.403 -15.362  1.00  0.00           H  
ATOM   2240 2HB  ASP A 143      43.913  10.156 -13.997  1.00  0.00           H  
ATOM   2241  N   VAL A 144      46.340   7.944 -13.284  1.00  0.00           N  
ATOM   2242  CA  VAL A 144      46.356   6.801 -12.379  1.00  0.00           C  
ATOM   2243  C   VAL A 144      47.448   6.945 -11.328  1.00  0.00           C  
ATOM   2244  O   VAL A 144      47.241   6.630 -10.156  1.00  0.00           O  
ATOM   2245  CB  VAL A 144      46.577   5.497 -13.169  1.00  0.00           C  
ATOM   2246  CG1 VAL A 144      46.784   4.327 -12.218  1.00  0.00           C  
ATOM   2247  CG2 VAL A 144      45.393   5.242 -14.089  1.00  0.00           C  
ATOM   2248  H   VAL A 144      46.560   7.802 -14.259  1.00  0.00           H  
ATOM   2249  HA  VAL A 144      45.391   6.746 -11.874  1.00  0.00           H  
ATOM   2250  HB  VAL A 144      47.486   5.593 -13.763  1.00  0.00           H  
ATOM   2251 1HG1 VAL A 144      46.939   3.414 -12.793  1.00  0.00           H  
ATOM   2252 2HG1 VAL A 144      47.658   4.515 -11.594  1.00  0.00           H  
ATOM   2253 3HG1 VAL A 144      45.903   4.212 -11.586  1.00  0.00           H  
ATOM   2254 1HG2 VAL A 144      45.556   4.319 -14.644  1.00  0.00           H  
ATOM   2255 2HG2 VAL A 144      44.483   5.152 -13.494  1.00  0.00           H  
ATOM   2256 3HG2 VAL A 144      45.289   6.072 -14.787  1.00  0.00           H  
ATOM   2257  N   LEU A 145      48.612   7.423 -11.753  1.00  0.00           N  
ATOM   2258  CA  LEU A 145      49.740   7.611 -10.848  1.00  0.00           C  
ATOM   2259  C   LEU A 145      49.433   8.669  -9.797  1.00  0.00           C  
ATOM   2260  O   LEU A 145      49.776   8.512  -8.625  1.00  0.00           O  
ATOM   2261  CB  LEU A 145      50.992   8.014 -11.637  1.00  0.00           C  
ATOM   2262  CG  LEU A 145      52.286   8.123 -10.822  1.00  0.00           C  
ATOM   2263  CD1 LEU A 145      52.300   9.444 -10.064  1.00  0.00           C  
ATOM   2264  CD2 LEU A 145      52.385   6.944  -9.866  1.00  0.00           C  
ATOM   2265  H   LEU A 145      48.719   7.663 -12.728  1.00  0.00           H  
ATOM   2266  HA  LEU A 145      49.936   6.668 -10.339  1.00  0.00           H  
ATOM   2267 1HB  LEU A 145      51.157   7.281 -12.425  1.00  0.00           H  
ATOM   2268 2HB  LEU A 145      50.811   8.983 -12.104  1.00  0.00           H  
ATOM   2269  HG  LEU A 145      53.143   8.117 -11.496  1.00  0.00           H  
ATOM   2270 1HD1 LEU A 145      53.220   9.522  -9.485  1.00  0.00           H  
ATOM   2271 2HD1 LEU A 145      52.248  10.271 -10.773  1.00  0.00           H  
ATOM   2272 3HD1 LEU A 145      51.444   9.487  -9.393  1.00  0.00           H  
ATOM   2273 1HD2 LEU A 145      53.306   7.021  -9.287  1.00  0.00           H  
ATOM   2274 2HD2 LEU A 145      51.529   6.951  -9.190  1.00  0.00           H  
ATOM   2275 3HD2 LEU A 145      52.391   6.014 -10.435  1.00  0.00           H  
ATOM   2276  N   GLU A 146      48.785   9.748 -10.222  1.00  0.00           N  
ATOM   2277  CA  GLU A 146      48.430  10.835  -9.317  1.00  0.00           C  
ATOM   2278  C   GLU A 146      47.431  10.372  -8.266  1.00  0.00           C  
ATOM   2279  O   GLU A 146      47.536  10.734  -7.094  1.00  0.00           O  
ATOM   2280  CB  GLU A 146      47.850  12.014 -10.101  1.00  0.00           C  
ATOM   2281  CG  GLU A 146      47.495  13.223  -9.247  1.00  0.00           C  
ATOM   2282  CD  GLU A 146      48.696  13.856  -8.601  1.00  0.00           C  
ATOM   2283  OE1 GLU A 146      49.785  13.641  -9.076  1.00  0.00           O  
ATOM   2284  OE2 GLU A 146      48.524  14.556  -7.630  1.00  0.00           O  
ATOM   2285  H   GLU A 146      48.532   9.817 -11.197  1.00  0.00           H  
ATOM   2286  HA  GLU A 146      49.333  11.167  -8.804  1.00  0.00           H  
ATOM   2287 1HB  GLU A 146      48.567  12.337 -10.856  1.00  0.00           H  
ATOM   2288 2HB  GLU A 146      46.947  11.696 -10.622  1.00  0.00           H  
ATOM   2289 1HG  GLU A 146      47.000  13.965  -9.873  1.00  0.00           H  
ATOM   2290 2HG  GLU A 146      46.793  12.915  -8.473  1.00  0.00           H  
ATOM   2291  N   LEU A 147      46.461   9.569  -8.691  1.00  0.00           N  
ATOM   2292  CA  LEU A 147      45.440   9.055  -7.786  1.00  0.00           C  
ATOM   2293  C   LEU A 147      46.048   8.136  -6.735  1.00  0.00           C  
ATOM   2294  O   LEU A 147      45.674   8.185  -5.563  1.00  0.00           O  
ATOM   2295  CB  LEU A 147      44.364   8.298  -8.575  1.00  0.00           C  
ATOM   2296  CG  LEU A 147      43.203   7.735  -7.746  1.00  0.00           C  
ATOM   2297  CD1 LEU A 147      42.493   8.875  -7.028  1.00  0.00           C  
ATOM   2298  CD2 LEU A 147      42.246   6.982  -8.658  1.00  0.00           C  
ATOM   2299  H   LEU A 147      46.430   9.308  -9.666  1.00  0.00           H  
ATOM   2300  HA  LEU A 147      44.973   9.898  -7.277  1.00  0.00           H  
ATOM   2301 1HB  LEU A 147      43.943   8.970  -9.321  1.00  0.00           H  
ATOM   2302 2HB  LEU A 147      44.836   7.463  -9.094  1.00  0.00           H  
ATOM   2303  HG  LEU A 147      43.593   7.055  -6.988  1.00  0.00           H  
ATOM   2304 1HD1 LEU A 147      41.667   8.475  -6.438  1.00  0.00           H  
ATOM   2305 2HD1 LEU A 147      43.195   9.384  -6.368  1.00  0.00           H  
ATOM   2306 3HD1 LEU A 147      42.105   9.581  -7.761  1.00  0.00           H  
ATOM   2307 1HD2 LEU A 147      41.421   6.582  -8.068  1.00  0.00           H  
ATOM   2308 2HD2 LEU A 147      41.854   7.662  -9.415  1.00  0.00           H  
ATOM   2309 3HD2 LEU A 147      42.776   6.163  -9.144  1.00  0.00           H  
ATOM   2310  N   VAL A 148      46.987   7.298  -7.160  1.00  0.00           N  
ATOM   2311  CA  VAL A 148      47.650   6.366  -6.255  1.00  0.00           C  
ATOM   2312  C   VAL A 148      48.467   7.106  -5.204  1.00  0.00           C  
ATOM   2313  O   VAL A 148      48.475   6.729  -4.032  1.00  0.00           O  
ATOM   2314  CB  VAL A 148      48.573   5.419  -7.045  1.00  0.00           C  
ATOM   2315  CG1 VAL A 148      49.408   4.574  -6.094  1.00  0.00           C  
ATOM   2316  CG2 VAL A 148      47.743   4.536  -7.965  1.00  0.00           C  
ATOM   2317  H   VAL A 148      47.249   7.306  -8.135  1.00  0.00           H  
ATOM   2318  HA  VAL A 148      46.887   5.772  -5.750  1.00  0.00           H  
ATOM   2319  HB  VAL A 148      49.266   6.014  -7.639  1.00  0.00           H  
ATOM   2320 1HG1 VAL A 148      50.054   3.910  -6.670  1.00  0.00           H  
ATOM   2321 2HG1 VAL A 148      50.020   5.225  -5.471  1.00  0.00           H  
ATOM   2322 3HG1 VAL A 148      48.749   3.978  -5.462  1.00  0.00           H  
ATOM   2323 1HG2 VAL A 148      48.402   3.869  -8.520  1.00  0.00           H  
ATOM   2324 2HG2 VAL A 148      47.046   3.945  -7.371  1.00  0.00           H  
ATOM   2325 3HG2 VAL A 148      47.186   5.160  -8.663  1.00  0.00           H  
ATOM   2326  N   VAL A 149      49.153   8.160  -5.629  1.00  0.00           N  
ATOM   2327  CA  VAL A 149      49.975   8.955  -4.724  1.00  0.00           C  
ATOM   2328  C   VAL A 149      49.121   9.652  -3.672  1.00  0.00           C  
ATOM   2329  O   VAL A 149      49.493   9.717  -2.500  1.00  0.00           O  
ATOM   2330  CB  VAL A 149      50.773  10.009  -5.514  1.00  0.00           C  
ATOM   2331  CG1 VAL A 149      51.484  10.961  -4.564  1.00  0.00           C  
ATOM   2332  CG2 VAL A 149      51.770   9.322  -6.434  1.00  0.00           C  
ATOM   2333  H   VAL A 149      49.104   8.418  -6.604  1.00  0.00           H  
ATOM   2334  HA  VAL A 149      50.677   8.290  -4.220  1.00  0.00           H  
ATOM   2335  HB  VAL A 149      50.080  10.606  -6.108  1.00  0.00           H  
ATOM   2336 1HG1 VAL A 149      52.043  11.700  -5.139  1.00  0.00           H  
ATOM   2337 2HG1 VAL A 149      50.748  11.469  -3.940  1.00  0.00           H  
ATOM   2338 3HG1 VAL A 149      52.171  10.399  -3.932  1.00  0.00           H  
ATOM   2339 1HG2 VAL A 149      52.330  10.073  -6.990  1.00  0.00           H  
ATOM   2340 2HG2 VAL A 149      52.459   8.721  -5.840  1.00  0.00           H  
ATOM   2341 3HG2 VAL A 149      51.236   8.677  -7.133  1.00  0.00           H  
ATOM   2342  N   GLU A 150      47.975  10.172  -4.098  1.00  0.00           N  
ATOM   2343  CA  GLU A 150      47.066  10.865  -3.193  1.00  0.00           C  
ATOM   2344  C   GLU A 150      46.506   9.916  -2.141  1.00  0.00           C  
ATOM   2345  O   GLU A 150      46.387  10.274  -0.969  1.00  0.00           O  
ATOM   2346  CB  GLU A 150      45.919  11.507  -3.977  1.00  0.00           C  
ATOM   2347  CG  GLU A 150      44.954  12.321  -3.127  1.00  0.00           C  
ATOM   2348  CD  GLU A 150      43.894  13.008  -3.941  1.00  0.00           C  
ATOM   2349  OE1 GLU A 150      44.159  13.335  -5.073  1.00  0.00           O  
ATOM   2350  OE2 GLU A 150      42.816  13.206  -3.431  1.00  0.00           O  
ATOM   2351  H   GLU A 150      47.728  10.085  -5.073  1.00  0.00           H  
ATOM   2352  HA  GLU A 150      47.621  11.651  -2.680  1.00  0.00           H  
ATOM   2353 1HB  GLU A 150      46.327  12.166  -4.744  1.00  0.00           H  
ATOM   2354 2HB  GLU A 150      45.346  10.731  -4.484  1.00  0.00           H  
ATOM   2355 1HG  GLU A 150      44.472  11.658  -2.408  1.00  0.00           H  
ATOM   2356 2HG  GLU A 150      45.518  13.067  -2.569  1.00  0.00           H  
ATOM   2357  N   ALA A 151      46.164   8.705  -2.567  1.00  0.00           N  
ATOM   2358  CA  ALA A 151      45.616   7.701  -1.662  1.00  0.00           C  
ATOM   2359  C   ALA A 151      46.638   7.290  -0.610  1.00  0.00           C  
ATOM   2360  O   ALA A 151      46.302   7.117   0.562  1.00  0.00           O  
ATOM   2361  CB  ALA A 151      45.144   6.484  -2.444  1.00  0.00           C  
ATOM   2362  H   ALA A 151      46.287   8.474  -3.543  1.00  0.00           H  
ATOM   2363  HA  ALA A 151      44.763   8.141  -1.145  1.00  0.00           H  
ATOM   2364 1HB  ALA A 151      44.738   5.744  -1.755  1.00  0.00           H  
ATOM   2365 2HB  ALA A 151      44.371   6.784  -3.152  1.00  0.00           H  
ATOM   2366 3HB  ALA A 151      45.984   6.052  -2.986  1.00  0.00           H  
ATOM   2367  N   LEU A 152      47.887   7.135  -1.036  1.00  0.00           N  
ATOM   2368  CA  LEU A 152      48.961   6.743  -0.131  1.00  0.00           C  
ATOM   2369  C   LEU A 152      49.214   7.816   0.921  1.00  0.00           C  
ATOM   2370  O   LEU A 152      49.435   7.510   2.093  1.00  0.00           O  
ATOM   2371  CB  LEU A 152      50.249   6.478  -0.921  1.00  0.00           C  
ATOM   2372  CG  LEU A 152      51.455   6.017  -0.092  1.00  0.00           C  
ATOM   2373  CD1 LEU A 152      51.111   4.718   0.626  1.00  0.00           C  
ATOM   2374  CD2 LEU A 152      52.659   5.835  -1.004  1.00  0.00           C  
ATOM   2375  H   LEU A 152      48.097   7.293  -2.011  1.00  0.00           H  
ATOM   2376  HA  LEU A 152      48.667   5.826   0.378  1.00  0.00           H  
ATOM   2377 1HB  LEU A 152      50.048   5.711  -1.667  1.00  0.00           H  
ATOM   2378 2HB  LEU A 152      50.534   7.394  -1.438  1.00  0.00           H  
ATOM   2379  HG  LEU A 152      51.683   6.766   0.667  1.00  0.00           H  
ATOM   2380 1HD1 LEU A 152      51.967   4.391   1.215  1.00  0.00           H  
ATOM   2381 2HD1 LEU A 152      50.259   4.882   1.286  1.00  0.00           H  
ATOM   2382 3HD1 LEU A 152      50.861   3.953  -0.108  1.00  0.00           H  
ATOM   2383 1HD2 LEU A 152      53.516   5.508  -0.414  1.00  0.00           H  
ATOM   2384 2HD2 LEU A 152      52.432   5.085  -1.761  1.00  0.00           H  
ATOM   2385 3HD2 LEU A 152      52.893   6.783  -1.490  1.00  0.00           H  
ATOM   2386  N   GLU A 153      49.180   9.074   0.495  1.00  0.00           N  
ATOM   2387  CA  GLU A 153      49.405  10.195   1.400  1.00  0.00           C  
ATOM   2388  C   GLU A 153      48.307  10.284   2.452  1.00  0.00           C  
ATOM   2389  O   GLU A 153      48.577  10.549   3.624  1.00  0.00           O  
ATOM   2390  CB  GLU A 153      49.480  11.507   0.616  1.00  0.00           C  
ATOM   2391  CG  GLU A 153      49.789  12.731   1.466  1.00  0.00           C  
ATOM   2392  CD  GLU A 153      49.944  13.985   0.651  1.00  0.00           C  
ATOM   2393  OE1 GLU A 153      49.836  13.908  -0.549  1.00  0.00           O  
ATOM   2394  OE2 GLU A 153      50.169  15.022   1.230  1.00  0.00           O  
ATOM   2395  H   GLU A 153      48.994   9.258  -0.480  1.00  0.00           H  
ATOM   2396  HA  GLU A 153      50.355  10.040   1.913  1.00  0.00           H  
ATOM   2397 1HB  GLU A 153      50.251  11.429  -0.151  1.00  0.00           H  
ATOM   2398 2HB  GLU A 153      48.531  11.683   0.109  1.00  0.00           H  
ATOM   2399 1HG  GLU A 153      48.982  12.875   2.184  1.00  0.00           H  
ATOM   2400 2HG  GLU A 153      50.707  12.550   2.024  1.00  0.00           H  
ATOM   2401  N   ARG A 154      47.068  10.061   2.026  1.00  0.00           N  
ATOM   2402  CA  ARG A 154      45.926  10.115   2.931  1.00  0.00           C  
ATOM   2403  C   ARG A 154      46.004   9.016   3.983  1.00  0.00           C  
ATOM   2404  O   ARG A 154      45.703   9.243   5.155  1.00  0.00           O  
ATOM   2405  CB  ARG A 154      44.623   9.980   2.157  1.00  0.00           C  
ATOM   2406  CG  ARG A 154      44.261  11.183   1.300  1.00  0.00           C  
ATOM   2407  CD  ARG A 154      42.965  10.989   0.600  1.00  0.00           C  
ATOM   2408  NE  ARG A 154      42.654  12.100  -0.284  1.00  0.00           N  
ATOM   2409  CZ  ARG A 154      42.066  13.248   0.108  1.00  0.00           C  
ATOM   2410  NH1 ARG A 154      41.732  13.418   1.367  1.00  0.00           N  
ATOM   2411  NH2 ARG A 154      41.825  14.201  -0.775  1.00  0.00           N  
ATOM   2412  H   ARG A 154      46.914   9.849   1.051  1.00  0.00           H  
ATOM   2413  HA  ARG A 154      45.931  11.081   3.438  1.00  0.00           H  
ATOM   2414 1HB  ARG A 154      44.678   9.113   1.501  1.00  0.00           H  
ATOM   2415 2HB  ARG A 154      43.802   9.812   2.854  1.00  0.00           H  
ATOM   2416 1HG  ARG A 154      44.179  12.068   1.932  1.00  0.00           H  
ATOM   2417 2HG  ARG A 154      45.036  11.342   0.550  1.00  0.00           H  
ATOM   2418 1HD  ARG A 154      43.009  10.079   0.001  1.00  0.00           H  
ATOM   2419 2HD  ARG A 154      42.165  10.902   1.334  1.00  0.00           H  
ATOM   2420  HE  ARG A 154      42.897  12.006  -1.261  1.00  0.00           H  
ATOM   2421 1HH1 ARG A 154      41.916  12.689   2.042  1.00  0.00           H  
ATOM   2422 2HH1 ARG A 154      41.291  14.278   1.661  1.00  0.00           H  
ATOM   2423 1HH2 ARG A 154      42.082  14.070  -1.744  1.00  0.00           H  
ATOM   2424 2HH2 ARG A 154      41.384  15.060  -0.482  1.00  0.00           H  
ATOM   2425  N   VAL A 155      46.410   7.824   3.557  1.00  0.00           N  
ATOM   2426  CA  VAL A 155      46.529   6.687   4.462  1.00  0.00           C  
ATOM   2427  C   VAL A 155      47.604   6.930   5.514  1.00  0.00           C  
ATOM   2428  O   VAL A 155      47.426   6.598   6.686  1.00  0.00           O  
ATOM   2429  CB  VAL A 155      46.867   5.409   3.672  1.00  0.00           C  
ATOM   2430  CG1 VAL A 155      47.179   4.262   4.623  1.00  0.00           C  
ATOM   2431  CG2 VAL A 155      45.711   5.047   2.752  1.00  0.00           C  
ATOM   2432  H   VAL A 155      46.642   7.703   2.581  1.00  0.00           H  
ATOM   2433  HA  VAL A 155      45.572   6.544   4.966  1.00  0.00           H  
ATOM   2434  HB  VAL A 155      47.764   5.586   3.078  1.00  0.00           H  
ATOM   2435 1HG1 VAL A 155      47.416   3.367   4.047  1.00  0.00           H  
ATOM   2436 2HG1 VAL A 155      48.032   4.529   5.246  1.00  0.00           H  
ATOM   2437 3HG1 VAL A 155      46.313   4.068   5.254  1.00  0.00           H  
ATOM   2438 1HG2 VAL A 155      45.958   4.143   2.196  1.00  0.00           H  
ATOM   2439 2HG2 VAL A 155      44.813   4.876   3.346  1.00  0.00           H  
ATOM   2440 3HG2 VAL A 155      45.533   5.865   2.053  1.00  0.00           H  
ATOM   2441  N   VAL A 156      48.720   7.511   5.088  1.00  0.00           N  
ATOM   2442  CA  VAL A 156      49.827   7.799   5.993  1.00  0.00           C  
ATOM   2443  C   VAL A 156      49.425   8.825   7.045  1.00  0.00           C  
ATOM   2444  O   VAL A 156      49.780   8.698   8.217  1.00  0.00           O  
ATOM   2445  CB  VAL A 156      51.040   8.326   5.203  1.00  0.00           C  
ATOM   2446  CG1 VAL A 156      52.127   8.805   6.154  1.00  0.00           C  
ATOM   2447  CG2 VAL A 156      51.570   7.238   4.282  1.00  0.00           C  
ATOM   2448  H   VAL A 156      48.804   7.760   4.113  1.00  0.00           H  
ATOM   2449  HA  VAL A 156      50.112   6.874   6.497  1.00  0.00           H  
ATOM   2450  HB  VAL A 156      50.730   9.186   4.610  1.00  0.00           H  
ATOM   2451 1HG1 VAL A 156      52.976   9.174   5.579  1.00  0.00           H  
ATOM   2452 2HG1 VAL A 156      51.736   9.608   6.779  1.00  0.00           H  
ATOM   2453 3HG1 VAL A 156      52.449   7.977   6.785  1.00  0.00           H  
ATOM   2454 1HG2 VAL A 156      52.427   7.617   3.727  1.00  0.00           H  
ATOM   2455 2HG2 VAL A 156      51.875   6.375   4.876  1.00  0.00           H  
ATOM   2456 3HG2 VAL A 156      50.789   6.939   3.584  1.00  0.00           H  
ATOM   2457  N   GLU A 157      48.683   9.841   6.619  1.00  0.00           N  
ATOM   2458  CA  GLU A 157      48.231  10.892   7.524  1.00  0.00           C  
ATOM   2459  C   GLU A 157      47.277  10.341   8.576  1.00  0.00           C  
ATOM   2460  O   GLU A 157      47.349  10.712   9.748  1.00  0.00           O  
ATOM   2461  CB  GLU A 157      47.547  12.014   6.740  1.00  0.00           C  
ATOM   2462  CG  GLU A 157      47.084  13.186   7.593  1.00  0.00           C  
ATOM   2463  CD  GLU A 157      48.223  13.925   8.239  1.00  0.00           C  
ATOM   2464  OE1 GLU A 157      49.327  13.809   7.764  1.00  0.00           O  
ATOM   2465  OE2 GLU A 157      47.988  14.607   9.209  1.00  0.00           O  
ATOM   2466  H   GLU A 157      48.425   9.887   5.644  1.00  0.00           H  
ATOM   2467  HA  GLU A 157      49.100  11.304   8.037  1.00  0.00           H  
ATOM   2468 1HB  GLU A 157      48.232  12.400   5.985  1.00  0.00           H  
ATOM   2469 2HB  GLU A 157      46.677  11.615   6.218  1.00  0.00           H  
ATOM   2470 1HG  GLU A 157      46.525  13.880   6.966  1.00  0.00           H  
ATOM   2471 2HG  GLU A 157      46.412  12.816   8.366  1.00  0.00           H  
ATOM   2472  N   LEU A 158      46.384   9.454   8.151  1.00  0.00           N  
ATOM   2473  CA  LEU A 158      45.414   8.850   9.055  1.00  0.00           C  
ATOM   2474  C   LEU A 158      46.102   7.989  10.107  1.00  0.00           C  
ATOM   2475  O   LEU A 158      45.724   8.003  11.279  1.00  0.00           O  
ATOM   2476  CB  LEU A 158      44.412   8.000   8.264  1.00  0.00           C  
ATOM   2477  CG  LEU A 158      43.305   7.334   9.093  1.00  0.00           C  
ATOM   2478  CD1 LEU A 158      42.494   8.404   9.811  1.00  0.00           C  
ATOM   2479  CD2 LEU A 158      42.421   6.498   8.180  1.00  0.00           C  
ATOM   2480  H   LEU A 158      46.377   9.191   7.176  1.00  0.00           H  
ATOM   2481  HA  LEU A 158      44.873   9.647   9.564  1.00  0.00           H  
ATOM   2482 1HB  LEU A 158      43.932   8.632   7.519  1.00  0.00           H  
ATOM   2483 2HB  LEU A 158      44.957   7.211   7.746  1.00  0.00           H  
ATOM   2484  HG  LEU A 158      43.754   6.691   9.850  1.00  0.00           H  
ATOM   2485 1HD1 LEU A 158      41.708   7.931  10.399  1.00  0.00           H  
ATOM   2486 2HD1 LEU A 158      43.148   8.974  10.471  1.00  0.00           H  
ATOM   2487 3HD1 LEU A 158      42.045   9.073   9.078  1.00  0.00           H  
ATOM   2488 1HD2 LEU A 158      41.635   6.024   8.769  1.00  0.00           H  
ATOM   2489 2HD2 LEU A 158      41.970   7.140   7.422  1.00  0.00           H  
ATOM   2490 3HD2 LEU A 158      43.022   5.730   7.693  1.00  0.00           H  
ATOM   2491  N   ILE A 159      47.113   7.240   9.682  1.00  0.00           N  
ATOM   2492  CA  ILE A 159      47.857   6.371  10.586  1.00  0.00           C  
ATOM   2493  C   ILE A 159      48.604   7.181  11.638  1.00  0.00           C  
ATOM   2494  O   ILE A 159      48.647   6.806  12.810  1.00  0.00           O  
ATOM   2495  CB  ILE A 159      48.855   5.494   9.808  1.00  0.00           C  
ATOM   2496  CG1 ILE A 159      48.111   4.550   8.860  1.00  0.00           C  
ATOM   2497  CG2 ILE A 159      49.733   4.707  10.768  1.00  0.00           C  
ATOM   2498  CD1 ILE A 159      47.166   3.601   9.562  1.00  0.00           C  
ATOM   2499  H   ILE A 159      47.374   7.273   8.707  1.00  0.00           H  
ATOM   2500  HA  ILE A 159      47.151   5.718  11.097  1.00  0.00           H  
ATOM   2501  HB  ILE A 159      49.489   6.128   9.188  1.00  0.00           H  
ATOM   2502 1HG1 ILE A 159      47.537   5.134   8.142  1.00  0.00           H  
ATOM   2503 2HG1 ILE A 159      48.831   3.957   8.297  1.00  0.00           H  
ATOM   2504 1HG2 ILE A 159      50.432   4.092  10.202  1.00  0.00           H  
ATOM   2505 2HG2 ILE A 159      50.288   5.397  11.402  1.00  0.00           H  
ATOM   2506 3HG2 ILE A 159      49.107   4.066  11.390  1.00  0.00           H  
ATOM   2507 1HD1 ILE A 159      46.676   2.964   8.824  1.00  0.00           H  
ATOM   2508 2HD1 ILE A 159      47.726   2.981  10.262  1.00  0.00           H  
ATOM   2509 3HD1 ILE A 159      46.413   4.172  10.104  1.00  0.00           H  
ATOM   2510  N   ILE A 160      49.192   8.294  11.213  1.00  0.00           N  
ATOM   2511  CA  ILE A 160      49.939   9.159  12.117  1.00  0.00           C  
ATOM   2512  C   ILE A 160      49.026   9.776  13.169  1.00  0.00           C  
ATOM   2513  O   ILE A 160      49.390   9.874  14.341  1.00  0.00           O  
ATOM   2514  CB  ILE A 160      50.656  10.277  11.339  1.00  0.00           C  
ATOM   2515  CG1 ILE A 160      51.767   9.691  10.463  1.00  0.00           C  
ATOM   2516  CG2 ILE A 160      51.222  11.314  12.298  1.00  0.00           C  
ATOM   2517  CD1 ILE A 160      52.343  10.672   9.469  1.00  0.00           C  
ATOM   2518  H   ILE A 160      49.119   8.547  10.238  1.00  0.00           H  
ATOM   2519  HA  ILE A 160      50.690   8.558  12.628  1.00  0.00           H  
ATOM   2520  HB  ILE A 160      49.950  10.764  10.668  1.00  0.00           H  
ATOM   2521 1HG1 ILE A 160      52.577   9.330  11.096  1.00  0.00           H  
ATOM   2522 2HG1 ILE A 160      51.380   8.834   9.910  1.00  0.00           H  
ATOM   2523 1HG2 ILE A 160      51.726  12.096  11.731  1.00  0.00           H  
ATOM   2524 2HG2 ILE A 160      50.412  11.752  12.879  1.00  0.00           H  
ATOM   2525 3HG2 ILE A 160      51.934  10.837  12.971  1.00  0.00           H  
ATOM   2526 1HD1 ILE A 160      53.123  10.183   8.885  1.00  0.00           H  
ATOM   2527 2HD1 ILE A 160      51.554  11.020   8.801  1.00  0.00           H  
ATOM   2528 3HD1 ILE A 160      52.768  11.522  10.001  1.00  0.00           H  
ATOM   2529  N   GLU A 161      47.838  10.191  12.744  1.00  0.00           N  
ATOM   2530  CA  GLU A 161      46.870  10.799  13.648  1.00  0.00           C  
ATOM   2531  C   GLU A 161      46.397   9.803  14.700  1.00  0.00           C  
ATOM   2532  O   GLU A 161      46.245  10.148  15.872  1.00  0.00           O  
ATOM   2533  CB  GLU A 161      45.671  11.335  12.863  1.00  0.00           C  
ATOM   2534  CG  GLU A 161      44.636  12.058  13.712  1.00  0.00           C  
ATOM   2535  CD  GLU A 161      43.518  12.648  12.897  1.00  0.00           C  
ATOM   2536  OE1 GLU A 161      43.553  12.520  11.696  1.00  0.00           O  
ATOM   2537  OE2 GLU A 161      42.629  13.227  13.475  1.00  0.00           O  
ATOM   2538  H   GLU A 161      47.599  10.082  11.769  1.00  0.00           H  
ATOM   2539  HA  GLU A 161      47.352  11.632  14.161  1.00  0.00           H  
ATOM   2540 1HB  GLU A 161      46.018  12.028  12.096  1.00  0.00           H  
ATOM   2541 2HB  GLU A 161      45.170  10.510  12.356  1.00  0.00           H  
ATOM   2542 1HG  GLU A 161      44.214  11.355  14.430  1.00  0.00           H  
ATOM   2543 2HG  GLU A 161      45.130  12.853  14.270  1.00  0.00           H  
ATOM   2544  N   ALA A 162      46.166   8.566  14.275  1.00  0.00           N  
ATOM   2545  CA  ALA A 162      45.710   7.517  15.179  1.00  0.00           C  
ATOM   2546  C   ALA A 162      46.766   7.200  16.231  1.00  0.00           C  
ATOM   2547  O   ALA A 162      46.448   6.998  17.403  1.00  0.00           O  
ATOM   2548  CB  ALA A 162      45.349   6.263  14.396  1.00  0.00           C  
ATOM   2549  H   ALA A 162      46.310   8.346  13.300  1.00  0.00           H  
ATOM   2550  HA  ALA A 162      44.821   7.878  15.696  1.00  0.00           H  
ATOM   2551 1HB  ALA A 162      45.011   5.489  15.085  1.00  0.00           H  
ATOM   2552 2HB  ALA A 162      44.553   6.492  13.688  1.00  0.00           H  
ATOM   2553 3HB  ALA A 162      46.225   5.908  13.855  1.00  0.00           H  
ATOM   2554  N   LEU A 163      48.024   7.158  15.806  1.00  0.00           N  
ATOM   2555  CA  LEU A 163      49.129   6.865  16.710  1.00  0.00           C  
ATOM   2556  C   LEU A 163      49.178   7.862  17.861  1.00  0.00           C  
ATOM   2557  O   LEU A 163      49.314   7.478  19.023  1.00  0.00           O  
ATOM   2558  CB  LEU A 163      50.459   6.890  15.946  1.00  0.00           C  
ATOM   2559  CG  LEU A 163      51.698   6.484  16.755  1.00  0.00           C  
ATOM   2560  CD1 LEU A 163      52.139   7.651  17.629  1.00  0.00           C  
ATOM   2561  CD2 LEU A 163      51.376   5.260  17.599  1.00  0.00           C  
ATOM   2562  H   LEU A 163      48.220   7.334  14.831  1.00  0.00           H  
ATOM   2563  HA  LEU A 163      48.981   5.868  17.125  1.00  0.00           H  
ATOM   2564 1HB  LEU A 163      50.384   6.215  15.095  1.00  0.00           H  
ATOM   2565 2HB  LEU A 163      50.625   7.899  15.570  1.00  0.00           H  
ATOM   2566  HG  LEU A 163      52.517   6.250  16.074  1.00  0.00           H  
ATOM   2567 1HD1 LEU A 163      53.019   7.363  18.203  1.00  0.00           H  
ATOM   2568 2HD1 LEU A 163      52.381   8.506  16.999  1.00  0.00           H  
ATOM   2569 3HD1 LEU A 163      51.333   7.919  18.311  1.00  0.00           H  
ATOM   2570 1HD2 LEU A 163      52.257   4.971  18.173  1.00  0.00           H  
ATOM   2571 2HD2 LEU A 163      50.558   5.493  18.281  1.00  0.00           H  
ATOM   2572 3HD2 LEU A 163      51.081   4.437  16.948  1.00  0.00           H  
ATOM   2573  N   LYS A 164      49.067   9.144  17.532  1.00  0.00           N  
ATOM   2574  CA  LYS A 164      49.098  10.199  18.538  1.00  0.00           C  
ATOM   2575  C   LYS A 164      48.000  10.003  19.575  1.00  0.00           C  
ATOM   2576  O   LYS A 164      48.238  10.129  20.776  1.00  0.00           O  
ATOM   2577  CB  LYS A 164      48.960  11.572  17.879  1.00  0.00           C  
ATOM   2578  CG  LYS A 164      50.179  12.012  17.079  1.00  0.00           C  
ATOM   2579  CD  LYS A 164      49.958  13.374  16.438  1.00  0.00           C  
ATOM   2580  CE  LYS A 164      51.169  13.807  15.625  1.00  0.00           C  
ATOM   2581  NZ  LYS A 164      50.952  15.120  14.960  1.00  0.00           N  
ATOM   2582  H   LYS A 164      48.958   9.395  16.560  1.00  0.00           H  
ATOM   2583  HA  LYS A 164      50.057  10.156  19.055  1.00  0.00           H  
ATOM   2584 1HB  LYS A 164      48.102  11.568  17.206  1.00  0.00           H  
ATOM   2585 2HB  LYS A 164      48.772  12.326  18.644  1.00  0.00           H  
ATOM   2586 1HG  LYS A 164      51.046  12.066  17.738  1.00  0.00           H  
ATOM   2587 2HG  LYS A 164      50.384  11.281  16.298  1.00  0.00           H  
ATOM   2588 1HD  LYS A 164      49.087  13.331  15.783  1.00  0.00           H  
ATOM   2589 2HD  LYS A 164      49.770  14.115  17.215  1.00  0.00           H  
ATOM   2590 1HE  LYS A 164      52.037  13.884  16.279  1.00  0.00           H  
ATOM   2591 2HE  LYS A 164      51.382  13.058  14.862  1.00  0.00           H  
ATOM   2592 1HZ  LYS A 164      51.776  15.371  14.432  1.00  0.00           H  
ATOM   2593 2HZ  LYS A 164      50.159  15.055  14.336  1.00  0.00           H  
ATOM   2594 3HZ  LYS A 164      50.773  15.827  15.659  1.00  0.00           H  
ATOM   2595  N   LYS A 165      46.793   9.693  19.102  1.00  0.00           N  
ATOM   2596  CA  LYS A 165      45.650   9.430  19.978  1.00  0.00           C  
ATOM   2597  C   LYS A 165      45.829   8.147  20.783  1.00  0.00           C  
ATOM   2598  O   LYS A 165      45.274   8.004  21.872  1.00  0.00           O  
ATOM   2599  CB  LYS A 165      44.360   9.353  19.160  1.00  0.00           C  
ATOM   2600  CG  LYS A 165      43.906  10.684  18.575  1.00  0.00           C  
ATOM   2601  CD  LYS A 165      42.626  10.526  17.769  1.00  0.00           C  
ATOM   2602  CE  LYS A 165      42.171  11.855  17.184  1.00  0.00           C  
ATOM   2603  NZ  LYS A 165      40.939  11.708  16.361  1.00  0.00           N  
ATOM   2604  H   LYS A 165      46.656   9.636  18.103  1.00  0.00           H  
ATOM   2605  HA  LYS A 165      45.563  10.252  20.689  1.00  0.00           H  
ATOM   2606 1HB  LYS A 165      44.494   8.653  18.334  1.00  0.00           H  
ATOM   2607 2HB  LYS A 165      43.554   8.971  19.786  1.00  0.00           H  
ATOM   2608 1HG  LYS A 165      43.732  11.396  19.382  1.00  0.00           H  
ATOM   2609 2HG  LYS A 165      44.687  11.082  17.926  1.00  0.00           H  
ATOM   2610 1HD  LYS A 165      42.793   9.818  16.955  1.00  0.00           H  
ATOM   2611 2HD  LYS A 165      41.838  10.134  18.411  1.00  0.00           H  
ATOM   2612 1HE  LYS A 165      41.972  12.558  17.991  1.00  0.00           H  
ATOM   2613 2HE  LYS A 165      42.963  12.267  16.559  1.00  0.00           H  
ATOM   2614 1HZ  LYS A 165      40.671  12.610  15.992  1.00  0.00           H  
ATOM   2615 2HZ  LYS A 165      41.118  11.072  15.597  1.00  0.00           H  
ATOM   2616 3HZ  LYS A 165      40.192  11.345  16.935  1.00  0.00           H  
ATOM   2617  N   GLY A 166      46.606   7.217  20.241  1.00  0.00           N  
ATOM   2618  CA  GLY A 166      46.820   5.920  20.877  1.00  0.00           C  
ATOM   2619  C   GLY A 166      45.742   4.905  20.516  1.00  0.00           C  
ATOM   2620  O   GLY A 166      45.438   4.004  21.297  1.00  0.00           O  
ATOM   2621  H   GLY A 166      47.064   7.410  19.362  1.00  0.00           H  
ATOM   2622 1HA  GLY A 166      47.792   5.525  20.580  1.00  0.00           H  
ATOM   2623 2HA  GLY A 166      46.841   6.045  21.959  1.00  0.00           H  
ATOM   2624  N   ALA A 167      45.159   5.046  19.329  1.00  0.00           N  
ATOM   2625  CA  ALA A 167      44.291   4.001  18.796  1.00  0.00           C  
ATOM   2626  C   ALA A 167      45.085   2.765  18.393  1.00  0.00           C  
ATOM   2627  O   ALA A 167      44.584   1.643  18.465  1.00  0.00           O  
ATOM   2628  CB  ALA A 167      43.499   4.528  17.608  1.00  0.00           C  
ATOM   2629  H   ALA A 167      45.324   5.888  18.797  1.00  0.00           H  
ATOM   2630  HA  ALA A 167      43.595   3.706  19.581  1.00  0.00           H  
ATOM   2631 1HB  ALA A 167      42.854   3.739  17.222  1.00  0.00           H  
ATOM   2632 2HB  ALA A 167      42.888   5.374  17.924  1.00  0.00           H  
ATOM   2633 3HB  ALA A 167      44.186   4.849  16.827  1.00  0.00           H  
ATOM   2634  N   ILE A 168      46.325   2.984  17.969  1.00  0.00           N  
ATOM   2635  CA  ILE A 168      47.260   1.895  17.709  1.00  0.00           C  
ATOM   2636  C   ILE A 168      48.619   2.204  18.331  1.00  0.00           C  
ATOM   2637  O   ILE A 168      48.987   3.367  18.497  1.00  0.00           O  
ATOM   2638  CB  ILE A 168      47.422   1.652  16.197  1.00  0.00           C  
ATOM   2639  CG1 ILE A 168      48.097   2.855  15.533  1.00  0.00           C  
ATOM   2640  CG2 ILE A 168      46.072   1.373  15.555  1.00  0.00           C  
ATOM   2641  CD1 ILE A 168      47.216   4.081  15.452  1.00  0.00           C  
ATOM   2642  H   ILE A 168      46.634   3.934  17.821  1.00  0.00           H  
ATOM   2643  HA  ILE A 168      46.867   0.986  18.164  1.00  0.00           H  
ATOM   2644  HB  ILE A 168      48.076   0.796  16.035  1.00  0.00           H  
ATOM   2645 1HG1 ILE A 168      48.998   3.119  16.086  1.00  0.00           H  
ATOM   2646 2HG1 ILE A 168      48.401   2.589  14.521  1.00  0.00           H  
ATOM   2647 1HG2 ILE A 168      46.205   1.204  14.487  1.00  0.00           H  
ATOM   2648 2HG2 ILE A 168      45.630   0.487  16.010  1.00  0.00           H  
ATOM   2649 3HG2 ILE A 168      45.413   2.227  15.708  1.00  0.00           H  
ATOM   2650 1HD1 ILE A 168      47.763   4.891  14.969  1.00  0.00           H  
ATOM   2651 2HD1 ILE A 168      46.322   3.850  14.871  1.00  0.00           H  
ATOM   2652 3HD1 ILE A 168      46.927   4.388  16.456  1.00  0.00           H  
ATOM   2653  N   THR A 169      49.362   1.157  18.674  1.00  0.00           N  
ATOM   2654  CA  THR A 169      50.621   1.309  19.397  1.00  0.00           C  
ATOM   2655  C   THR A 169      51.826   1.333  18.462  1.00  0.00           C  
ATOM   2656  O   THR A 169      51.743   0.892  17.316  1.00  0.00           O  
ATOM   2657  CB  THR A 169      50.798   0.180  20.429  1.00  0.00           C  
ATOM   2658  OG1 THR A 169      50.869  -1.082  19.753  1.00  0.00           O  
ATOM   2659  CG2 THR A 169      49.633   0.163  21.406  1.00  0.00           C  
ATOM   2660  H   THR A 169      49.048   0.229  18.428  1.00  0.00           H  
ATOM   2661  HA  THR A 169      50.602   2.260  19.929  1.00  0.00           H  
ATOM   2662  HB  THR A 169      51.726   0.333  20.980  1.00  0.00           H  
ATOM   2663  HG1 THR A 169      51.281  -1.731  20.329  1.00  0.00           H  
ATOM   2664 1HG2 THR A 169      49.776  -0.641  22.128  1.00  0.00           H  
ATOM   2665 2HG2 THR A 169      49.584   1.117  21.930  1.00  0.00           H  
ATOM   2666 3HG2 THR A 169      48.704   0.000  20.862  1.00  0.00           H  
ATOM   2667  N   PRO A 170      52.982   1.876  18.996  1.00  0.00           N  
ATOM   2668  CA  PRO A 170      53.926   2.340  17.989  1.00  0.00           C  
ATOM   2669  C   PRO A 170      54.369   1.207  17.084  1.00  0.00           C  
ATOM   2670  O   PRO A 170      54.510   1.385  15.874  1.00  0.00           O  
ATOM   2671  CB  PRO A 170      55.090   2.878  18.828  1.00  0.00           C  
ATOM   2672  CG  PRO A 170      54.456   3.284  20.115  1.00  0.00           C  
ATOM   2673  CD  PRO A 170      53.411   2.229  20.366  1.00  0.00           C  
ATOM   2674  HA  PRO A 170      53.461   3.144  17.400  1.00  0.00           H  
ATOM   2675 1HB  PRO A 170      55.853   2.097  18.956  1.00  0.00           H  
ATOM   2676 2HB  PRO A 170      55.573   3.717  18.307  1.00  0.00           H  
ATOM   2677 1HG  PRO A 170      55.211   3.330  20.912  1.00  0.00           H  
ATOM   2678 2HG  PRO A 170      54.026   4.293  20.025  1.00  0.00           H  
ATOM   2679 1HD  PRO A 170      53.869   1.375  20.887  1.00  0.00           H  
ATOM   2680 2HD  PRO A 170      52.595   2.657  20.967  1.00  0.00           H  
ATOM   2681  N   GLU A 171      54.594   0.028  17.658  1.00  0.00           N  
ATOM   2682  CA  GLU A 171      55.010  -1.106  16.842  1.00  0.00           C  
ATOM   2683  C   GLU A 171      53.961  -1.443  15.790  1.00  0.00           C  
ATOM   2684  O   GLU A 171      54.284  -1.640  14.618  1.00  0.00           O  
ATOM   2685  CB  GLU A 171      55.273  -2.329  17.724  1.00  0.00           C  
ATOM   2686  CG  GLU A 171      55.757  -3.557  16.966  1.00  0.00           C  
ATOM   2687  CD  GLU A 171      56.042  -4.726  17.868  1.00  0.00           C  
ATOM   2688  OE1 GLU A 171      55.890  -4.585  19.058  1.00  0.00           O  
ATOM   2689  OE2 GLU A 171      56.412  -5.762  17.366  1.00  0.00           O  
ATOM   2690  H   GLU A 171      54.473  -0.064  18.656  1.00  0.00           H  
ATOM   2691  HA  GLU A 171      55.934  -0.841  16.327  1.00  0.00           H  
ATOM   2692 1HB  GLU A 171      56.024  -2.081  18.474  1.00  0.00           H  
ATOM   2693 2HB  GLU A 171      54.359  -2.600  18.252  1.00  0.00           H  
ATOM   2694 1HG  GLU A 171      54.996  -3.848  16.243  1.00  0.00           H  
ATOM   2695 2HG  GLU A 171      56.662  -3.299  16.417  1.00  0.00           H  
ATOM   2696  N   ASP A 172      52.704  -1.508  16.215  1.00  0.00           N  
ATOM   2697  CA  ASP A 172      51.604  -1.821  15.310  1.00  0.00           C  
ATOM   2698  C   ASP A 172      51.429  -0.733  14.259  1.00  0.00           C  
ATOM   2699  O   ASP A 172      51.186  -1.022  13.087  1.00  0.00           O  
ATOM   2700  CB  ASP A 172      50.300  -1.998  16.091  1.00  0.00           C  
ATOM   2701  CG  ASP A 172      50.270  -3.280  16.913  1.00  0.00           C  
ATOM   2702  OD1 ASP A 172      51.080  -4.141  16.663  1.00  0.00           O  
ATOM   2703  OD2 ASP A 172      49.438  -3.386  17.782  1.00  0.00           O  
ATOM   2704  H   ASP A 172      52.505  -1.336  17.190  1.00  0.00           H  
ATOM   2705  HA  ASP A 172      51.833  -2.756  14.798  1.00  0.00           H  
ATOM   2706 1HB  ASP A 172      50.160  -1.150  16.763  1.00  0.00           H  
ATOM   2707 2HB  ASP A 172      49.459  -2.009  15.398  1.00  0.00           H  
ATOM   2708  N   GLY A 173      51.554   0.520  14.684  1.00  0.00           N  
ATOM   2709  CA  GLY A 173      51.410   1.654  13.779  1.00  0.00           C  
ATOM   2710  C   GLY A 173      52.512   1.663  12.728  1.00  0.00           C  
ATOM   2711  O   GLY A 173      52.263   1.946  11.556  1.00  0.00           O  
ATOM   2712  H   GLY A 173      51.754   0.691  15.659  1.00  0.00           H  
ATOM   2713 1HA  GLY A 173      50.436   1.608  13.291  1.00  0.00           H  
ATOM   2714 2HA  GLY A 173      51.440   2.581  14.350  1.00  0.00           H  
ATOM   2715  N   LEU A 174      53.731   1.352  13.153  1.00  0.00           N  
ATOM   2716  CA  LEU A 174      54.874   1.323  12.248  1.00  0.00           C  
ATOM   2717  C   LEU A 174      54.718   0.232  11.197  1.00  0.00           C  
ATOM   2718  O   LEU A 174      55.037   0.435  10.025  1.00  0.00           O  
ATOM   2719  CB  LEU A 174      56.170   1.099  13.038  1.00  0.00           C  
ATOM   2720  CG  LEU A 174      57.466   1.152  12.219  1.00  0.00           C  
ATOM   2721  CD1 LEU A 174      58.620   1.570  13.120  1.00  0.00           C  
ATOM   2722  CD2 LEU A 174      57.727  -0.209  11.591  1.00  0.00           C  
ATOM   2723  H   LEU A 174      53.870   1.130  14.128  1.00  0.00           H  
ATOM   2724  HA  LEU A 174      54.936   2.284  11.738  1.00  0.00           H  
ATOM   2725 1HB  LEU A 174      56.238   1.857  13.816  1.00  0.00           H  
ATOM   2726 2HB  LEU A 174      56.120   0.121  13.516  1.00  0.00           H  
ATOM   2727  HG  LEU A 174      57.369   1.902  11.433  1.00  0.00           H  
ATOM   2728 1HD1 LEU A 174      59.541   1.608  12.538  1.00  0.00           H  
ATOM   2729 2HD1 LEU A 174      58.416   2.555  13.540  1.00  0.00           H  
ATOM   2730 3HD1 LEU A 174      58.731   0.846  13.927  1.00  0.00           H  
ATOM   2731 1HD2 LEU A 174      58.647  -0.170  11.008  1.00  0.00           H  
ATOM   2732 2HD2 LEU A 174      57.825  -0.959  12.376  1.00  0.00           H  
ATOM   2733 3HD2 LEU A 174      56.895  -0.474  10.938  1.00  0.00           H  
ATOM   2734  N   LYS A 175      54.226  -0.926  11.622  1.00  0.00           N  
ATOM   2735  CA  LYS A 175      54.026  -2.052  10.717  1.00  0.00           C  
ATOM   2736  C   LYS A 175      52.971  -1.733   9.666  1.00  0.00           C  
ATOM   2737  O   LYS A 175      53.124  -2.078   8.494  1.00  0.00           O  
ATOM   2738  CB  LYS A 175      53.627  -3.304  11.499  1.00  0.00           C  
ATOM   2739  CG  LYS A 175      54.745  -3.901  12.344  1.00  0.00           C  
ATOM   2740  CD  LYS A 175      54.267  -5.129  13.105  1.00  0.00           C  
ATOM   2741  CE  LYS A 175      55.380  -5.720  13.957  1.00  0.00           C  
ATOM   2742  NZ  LYS A 175      54.916  -6.899  14.738  1.00  0.00           N  
ATOM   2743  H   LYS A 175      53.984  -1.030  12.597  1.00  0.00           H  
ATOM   2744  HA  LYS A 175      54.965  -2.250  10.198  1.00  0.00           H  
ATOM   2745 1HB  LYS A 175      52.795  -3.068  12.164  1.00  0.00           H  
ATOM   2746 2HB  LYS A 175      53.284  -4.073  10.806  1.00  0.00           H  
ATOM   2747 1HG  LYS A 175      55.576  -4.186  11.698  1.00  0.00           H  
ATOM   2748 2HG  LYS A 175      55.100  -3.157  13.056  1.00  0.00           H  
ATOM   2749 1HD  LYS A 175      53.432  -4.854  13.752  1.00  0.00           H  
ATOM   2750 2HD  LYS A 175      53.923  -5.884  12.399  1.00  0.00           H  
ATOM   2751 1HE  LYS A 175      56.205  -6.027  13.316  1.00  0.00           H  
ATOM   2752 2HE  LYS A 175      55.748  -4.964  14.651  1.00  0.00           H  
ATOM   2753 1HZ  LYS A 175      55.681  -7.261  15.289  1.00  0.00           H  
ATOM   2754 2HZ  LYS A 175      54.162  -6.623  15.351  1.00  0.00           H  
ATOM   2755 3HZ  LYS A 175      54.589  -7.615  14.105  1.00  0.00           H  
ATOM   2756  N   LEU A 176      51.900  -1.073  10.091  1.00  0.00           N  
ATOM   2757  CA  LEU A 176      50.817  -0.706   9.186  1.00  0.00           C  
ATOM   2758  C   LEU A 176      51.291   0.289   8.135  1.00  0.00           C  
ATOM   2759  O   LEU A 176      50.927   0.189   6.963  1.00  0.00           O  
ATOM   2760  CB  LEU A 176      49.647  -0.106   9.975  1.00  0.00           C  
ATOM   2761  CG  LEU A 176      48.386   0.209   9.160  1.00  0.00           C  
ATOM   2762  CD1 LEU A 176      48.585   1.515   8.402  1.00  0.00           C  
ATOM   2763  CD2 LEU A 176      48.099  -0.939   8.204  1.00  0.00           C  
ATOM   2764  H   LEU A 176      51.834  -0.819  11.066  1.00  0.00           H  
ATOM   2765  HA  LEU A 176      50.472  -1.605   8.677  1.00  0.00           H  
ATOM   2766 1HB  LEU A 176      49.365  -0.804  10.763  1.00  0.00           H  
ATOM   2767 2HB  LEU A 176      49.980   0.821  10.442  1.00  0.00           H  
ATOM   2768  HG  LEU A 176      47.540   0.341   9.834  1.00  0.00           H  
ATOM   2769 1HD1 LEU A 176      47.690   1.740   7.823  1.00  0.00           H  
ATOM   2770 2HD1 LEU A 176      48.769   2.323   9.111  1.00  0.00           H  
ATOM   2771 3HD1 LEU A 176      49.437   1.420   7.730  1.00  0.00           H  
ATOM   2772 1HD2 LEU A 176      47.203  -0.715   7.624  1.00  0.00           H  
ATOM   2773 2HD2 LEU A 176      48.945  -1.070   7.528  1.00  0.00           H  
ATOM   2774 3HD2 LEU A 176      47.944  -1.856   8.773  1.00  0.00           H  
ATOM   2775  N   ALA A 177      52.105   1.249   8.560  1.00  0.00           N  
ATOM   2776  CA  ALA A 177      52.631   2.264   7.655  1.00  0.00           C  
ATOM   2777  C   ALA A 177      53.543   1.646   6.604  1.00  0.00           C  
ATOM   2778  O   ALA A 177      53.499   2.021   5.432  1.00  0.00           O  
ATOM   2779  CB  ALA A 177      53.376   3.336   8.437  1.00  0.00           C  
ATOM   2780  H   ALA A 177      52.366   1.277   9.535  1.00  0.00           H  
ATOM   2781  HA  ALA A 177      51.790   2.725   7.137  1.00  0.00           H  
ATOM   2782 1HB  ALA A 177      53.763   4.087   7.747  1.00  0.00           H  
ATOM   2783 2HB  ALA A 177      52.695   3.810   9.144  1.00  0.00           H  
ATOM   2784 3HB  ALA A 177      54.204   2.881   8.979  1.00  0.00           H  
ATOM   2785  N   ILE A 178      54.370   0.697   7.029  1.00  0.00           N  
ATOM   2786  CA  ILE A 178      55.294   0.024   6.124  1.00  0.00           C  
ATOM   2787  C   ILE A 178      54.546  -0.784   5.072  1.00  0.00           C  
ATOM   2788  O   ILE A 178      54.923  -0.796   3.900  1.00  0.00           O  
ATOM   2789  CB  ILE A 178      56.247  -0.902   6.901  1.00  0.00           C  
ATOM   2790  CG1 ILE A 178      57.130  -0.086   7.848  1.00  0.00           C  
ATOM   2791  CG2 ILE A 178      57.100  -1.715   5.940  1.00  0.00           C  
ATOM   2792  CD1 ILE A 178      58.002   0.930   7.146  1.00  0.00           C  
ATOM   2793  H   ILE A 178      54.358   0.435   8.004  1.00  0.00           H  
ATOM   2794  HA  ILE A 178      55.889   0.780   5.613  1.00  0.00           H  
ATOM   2795  HB  ILE A 178      55.666  -1.584   7.522  1.00  0.00           H  
ATOM   2796 1HG1 ILE A 178      56.504   0.440   8.567  1.00  0.00           H  
ATOM   2797 2HG1 ILE A 178      57.778  -0.758   8.411  1.00  0.00           H  
ATOM   2798 1HG2 ILE A 178      57.768  -2.364   6.506  1.00  0.00           H  
ATOM   2799 2HG2 ILE A 178      56.456  -2.323   5.306  1.00  0.00           H  
ATOM   2800 3HG2 ILE A 178      57.690  -1.041   5.318  1.00  0.00           H  
ATOM   2801 1HD1 ILE A 178      58.599   1.468   7.883  1.00  0.00           H  
ATOM   2802 2HD1 ILE A 178      58.664   0.420   6.446  1.00  0.00           H  
ATOM   2803 3HD1 ILE A 178      57.374   1.635   6.605  1.00  0.00           H  
ATOM   2804  N   ARG A 179      53.483  -1.459   5.498  1.00  0.00           N  
ATOM   2805  CA  ARG A 179      52.679  -2.272   4.593  1.00  0.00           C  
ATOM   2806  C   ARG A 179      51.992  -1.410   3.541  1.00  0.00           C  
ATOM   2807  O   ARG A 179      51.923  -1.781   2.369  1.00  0.00           O  
ATOM   2808  CB  ARG A 179      51.629  -3.055   5.367  1.00  0.00           C  
ATOM   2809  CG  ARG A 179      52.178  -4.182   6.228  1.00  0.00           C  
ATOM   2810  CD  ARG A 179      51.102  -4.862   6.994  1.00  0.00           C  
ATOM   2811  NE  ARG A 179      51.622  -5.940   7.819  1.00  0.00           N  
ATOM   2812  CZ  ARG A 179      50.896  -6.635   8.716  1.00  0.00           C  
ATOM   2813  NH1 ARG A 179      49.623  -6.354   8.892  1.00  0.00           N  
ATOM   2814  NH2 ARG A 179      51.462  -7.600   9.420  1.00  0.00           N  
ATOM   2815  H   ARG A 179      53.226  -1.407   6.473  1.00  0.00           H  
ATOM   2816  HA  ARG A 179      53.337  -2.979   4.086  1.00  0.00           H  
ATOM   2817 1HB  ARG A 179      51.079  -2.379   6.020  1.00  0.00           H  
ATOM   2818 2HB  ARG A 179      50.913  -3.492   4.670  1.00  0.00           H  
ATOM   2819 1HG  ARG A 179      52.666  -4.921   5.593  1.00  0.00           H  
ATOM   2820 2HG  ARG A 179      52.902  -3.779   6.937  1.00  0.00           H  
ATOM   2821 1HD  ARG A 179      50.609  -4.141   7.646  1.00  0.00           H  
ATOM   2822 2HD  ARG A 179      50.373  -5.283   6.302  1.00  0.00           H  
ATOM   2823  HE  ARG A 179      52.597  -6.185   7.713  1.00  0.00           H  
ATOM   2824 1HH1 ARG A 179      49.190  -5.617   8.354  1.00  0.00           H  
ATOM   2825 2HH1 ARG A 179      49.079  -6.876   9.564  1.00  0.00           H  
ATOM   2826 1HH2 ARG A 179      52.441  -7.816   9.285  1.00  0.00           H  
ATOM   2827 2HH2 ARG A 179      50.918  -8.121  10.091  1.00  0.00           H  
ATOM   2828  N   ILE A 180      51.485  -0.258   3.967  1.00  0.00           N  
ATOM   2829  CA  ILE A 180      50.802   0.659   3.062  1.00  0.00           C  
ATOM   2830  C   ILE A 180      51.758   1.208   2.010  1.00  0.00           C  
ATOM   2831  O   ILE A 180      51.402   1.332   0.838  1.00  0.00           O  
ATOM   2832  CB  ILE A 180      50.167   1.827   3.839  1.00  0.00           C  
ATOM   2833  CG1 ILE A 180      49.081   1.309   4.787  1.00  0.00           C  
ATOM   2834  CG2 ILE A 180      49.593   2.856   2.878  1.00  0.00           C  
ATOM   2835  CD1 ILE A 180      47.948   0.597   4.085  1.00  0.00           C  
ATOM   2836  H   ILE A 180      51.575  -0.012   4.942  1.00  0.00           H  
ATOM   2837  HA  ILE A 180      50.009   0.114   2.551  1.00  0.00           H  
ATOM   2838  HB  ILE A 180      50.924   2.305   4.459  1.00  0.00           H  
ATOM   2839 1HG1 ILE A 180      49.524   0.621   5.506  1.00  0.00           H  
ATOM   2840 2HG1 ILE A 180      48.662   2.144   5.350  1.00  0.00           H  
ATOM   2841 1HG2 ILE A 180      49.147   3.674   3.444  1.00  0.00           H  
ATOM   2842 2HG2 ILE A 180      50.388   3.244   2.244  1.00  0.00           H  
ATOM   2843 3HG2 ILE A 180      48.830   2.387   2.256  1.00  0.00           H  
ATOM   2844 1HD1 ILE A 180      47.218   0.260   4.822  1.00  0.00           H  
ATOM   2845 2HD1 ILE A 180      47.466   1.280   3.384  1.00  0.00           H  
ATOM   2846 3HD1 ILE A 180      48.338  -0.263   3.544  1.00  0.00           H  
ATOM   2847  N   ILE A 181      52.973   1.536   2.436  1.00  0.00           N  
ATOM   2848  CA  ILE A 181      53.982   2.073   1.531  1.00  0.00           C  
ATOM   2849  C   ILE A 181      54.382   1.046   0.479  1.00  0.00           C  
ATOM   2850  O   ILE A 181      54.559   1.380  -0.693  1.00  0.00           O  
ATOM   2851  CB  ILE A 181      55.231   2.526   2.308  1.00  0.00           C  
ATOM   2852  CG1 ILE A 181      54.883   3.677   3.255  1.00  0.00           C  
ATOM   2853  CG2 ILE A 181      56.335   2.939   1.347  1.00  0.00           C  
ATOM   2854  CD1 ILE A 181      54.349   4.905   2.553  1.00  0.00           C  
ATOM   2855  H   ILE A 181      53.203   1.410   3.411  1.00  0.00           H  
ATOM   2856  HA  ILE A 181      53.562   2.938   1.019  1.00  0.00           H  
ATOM   2857  HB  ILE A 181      55.591   1.705   2.929  1.00  0.00           H  
ATOM   2858 1HG1 ILE A 181      54.136   3.343   3.975  1.00  0.00           H  
ATOM   2859 2HG1 ILE A 181      55.771   3.967   3.818  1.00  0.00           H  
ATOM   2860 1HG2 ILE A 181      57.211   3.256   1.913  1.00  0.00           H  
ATOM   2861 2HG2 ILE A 181      56.601   2.093   0.713  1.00  0.00           H  
ATOM   2862 3HG2 ILE A 181      55.987   3.763   0.725  1.00  0.00           H  
ATOM   2863 1HD1 ILE A 181      54.125   5.677   3.290  1.00  0.00           H  
ATOM   2864 2HD1 ILE A 181      55.096   5.278   1.852  1.00  0.00           H  
ATOM   2865 3HD1 ILE A 181      53.440   4.647   2.012  1.00  0.00           H  
ATOM   2866  N   LYS A 182      54.523  -0.204   0.905  1.00  0.00           N  
ATOM   2867  CA  LYS A 182      54.902  -1.283  -0.000  1.00  0.00           C  
ATOM   2868  C   LYS A 182      53.827  -1.523  -1.052  1.00  0.00           C  
ATOM   2869  O   LYS A 182      54.131  -1.747  -2.224  1.00  0.00           O  
ATOM   2870  CB  LYS A 182      55.168  -2.570   0.782  1.00  0.00           C  
ATOM   2871  CG  LYS A 182      55.628  -3.743  -0.073  1.00  0.00           C  
ATOM   2872  CD  LYS A 182      55.958  -4.956   0.783  1.00  0.00           C  
ATOM   2873  CE  LYS A 182      56.508  -6.097  -0.060  1.00  0.00           C  
ATOM   2874  NZ  LYS A 182      55.499  -6.614  -1.023  1.00  0.00           N  
ATOM   2875  H   LYS A 182      54.364  -0.412   1.880  1.00  0.00           H  
ATOM   2876  HA  LYS A 182      55.817  -0.995  -0.518  1.00  0.00           H  
ATOM   2877 1HB  LYS A 182      55.934  -2.386   1.536  1.00  0.00           H  
ATOM   2878 2HB  LYS A 182      54.261  -2.873   1.305  1.00  0.00           H  
ATOM   2879 1HG  LYS A 182      54.840  -4.010  -0.778  1.00  0.00           H  
ATOM   2880 2HG  LYS A 182      56.514  -3.455  -0.638  1.00  0.00           H  
ATOM   2881 1HD  LYS A 182      56.699  -4.680   1.535  1.00  0.00           H  
ATOM   2882 2HD  LYS A 182      55.058  -5.296   1.294  1.00  0.00           H  
ATOM   2883 1HE  LYS A 182      57.379  -5.751  -0.616  1.00  0.00           H  
ATOM   2884 2HE  LYS A 182      56.821  -6.913   0.591  1.00  0.00           H  
ATOM   2885 1HZ  LYS A 182      55.901  -7.368  -1.562  1.00  0.00           H  
ATOM   2886 2HZ  LYS A 182      54.693  -6.955  -0.517  1.00  0.00           H  
ATOM   2887 3HZ  LYS A 182      55.215  -5.871  -1.645  1.00  0.00           H  
ATOM   2888  N   LYS A 183      52.569  -1.475  -0.626  1.00  0.00           N  
ATOM   2889  CA  LYS A 183      51.445  -1.687  -1.531  1.00  0.00           C  
ATOM   2890  C   LYS A 183      51.370  -0.588  -2.583  1.00  0.00           C  
ATOM   2891  O   LYS A 183      51.103  -0.854  -3.755  1.00  0.00           O  
ATOM   2892  CB  LYS A 183      50.133  -1.756  -0.749  1.00  0.00           C  
ATOM   2893  CG  LYS A 183      49.969  -3.013   0.096  1.00  0.00           C  
ATOM   2894  CD  LYS A 183      48.653  -2.999   0.858  1.00  0.00           C  
ATOM   2895  CE  LYS A 183      48.493  -4.249   1.711  1.00  0.00           C  
ATOM   2896  NZ  LYS A 183      47.226  -4.232   2.492  1.00  0.00           N  
ATOM   2897  H   LYS A 183      52.387  -1.287   0.349  1.00  0.00           H  
ATOM   2898  HA  LYS A 183      51.592  -2.635  -2.049  1.00  0.00           H  
ATOM   2899 1HB  LYS A 183      50.059  -0.895  -0.084  1.00  0.00           H  
ATOM   2900 2HB  LYS A 183      49.293  -1.708  -1.442  1.00  0.00           H  
ATOM   2901 1HG  LYS A 183      49.997  -3.891  -0.549  1.00  0.00           H  
ATOM   2902 2HG  LYS A 183      50.791  -3.081   0.809  1.00  0.00           H  
ATOM   2903 1HD  LYS A 183      48.614  -2.121   1.504  1.00  0.00           H  
ATOM   2904 2HD  LYS A 183      47.824  -2.945   0.152  1.00  0.00           H  
ATOM   2905 1HE  LYS A 183      48.498  -5.130   1.070  1.00  0.00           H  
ATOM   2906 2HE  LYS A 183      49.330  -4.326   2.404  1.00  0.00           H  
ATOM   2907 1HZ  LYS A 183      47.158  -5.076   3.043  1.00  0.00           H  
ATOM   2908 2HZ  LYS A 183      47.218  -3.428   3.104  1.00  0.00           H  
ATOM   2909 3HZ  LYS A 183      46.441  -4.180   1.859  1.00  0.00           H  
ATOM   2910  N   ALA A 184      51.607   0.648  -2.157  1.00  0.00           N  
ATOM   2911  CA  ALA A 184      51.566   1.791  -3.062  1.00  0.00           C  
ATOM   2912  C   ALA A 184      52.664   1.700  -4.114  1.00  0.00           C  
ATOM   2913  O   ALA A 184      52.441   2.004  -5.286  1.00  0.00           O  
ATOM   2914  CB  ALA A 184      51.689   3.091  -2.280  1.00  0.00           C  
ATOM   2915  H   ALA A 184      51.821   0.800  -1.182  1.00  0.00           H  
ATOM   2916  HA  ALA A 184      50.606   1.779  -3.579  1.00  0.00           H  
ATOM   2917 1HB  ALA A 184      51.657   3.934  -2.970  1.00  0.00           H  
ATOM   2918 2HB  ALA A 184      50.864   3.169  -1.572  1.00  0.00           H  
ATOM   2919 3HB  ALA A 184      52.634   3.101  -1.738  1.00  0.00           H  
ATOM   2920  N   SER A 185      53.850   1.280  -3.688  1.00  0.00           N  
ATOM   2921  CA  SER A 185      54.986   1.149  -4.593  1.00  0.00           C  
ATOM   2922  C   SER A 185      54.731   0.077  -5.645  1.00  0.00           C  
ATOM   2923  O   SER A 185      55.064   0.252  -6.817  1.00  0.00           O  
ATOM   2924  CB  SER A 185      56.241   0.814  -3.811  1.00  0.00           C  
ATOM   2925  OG  SER A 185      56.130  -0.440  -3.197  1.00  0.00           O  
ATOM   2926  H   SER A 185      53.968   1.046  -2.713  1.00  0.00           H  
ATOM   2927  HA  SER A 185      55.134   2.102  -5.104  1.00  0.00           H  
ATOM   2928 1HB  SER A 185      57.100   0.819  -4.481  1.00  0.00           H  
ATOM   2929 2HB  SER A 185      56.412   1.578  -3.054  1.00  0.00           H  
ATOM   2930  HG  SER A 185      56.781  -0.448  -2.491  1.00  0.00           H  
ATOM   2931  N   GLU A 186      54.138  -1.033  -5.219  1.00  0.00           N  
ATOM   2932  CA  GLU A 186      53.837  -2.136  -6.124  1.00  0.00           C  
ATOM   2933  C   GLU A 186      52.815  -1.723  -7.176  1.00  0.00           C  
ATOM   2934  O   GLU A 186      52.937  -2.080  -8.348  1.00  0.00           O  
ATOM   2935  CB  GLU A 186      53.317  -3.343  -5.340  1.00  0.00           C  
ATOM   2936  CG  GLU A 186      54.363  -4.027  -4.472  1.00  0.00           C  
ATOM   2937  CD  GLU A 186      53.801  -5.162  -3.662  1.00  0.00           C  
ATOM   2938  OE1 GLU A 186      52.607  -5.345  -3.680  1.00  0.00           O  
ATOM   2939  OE2 GLU A 186      54.565  -5.847  -3.024  1.00  0.00           O  
ATOM   2940  H   GLU A 186      53.889  -1.115  -4.243  1.00  0.00           H  
ATOM   2941  HA  GLU A 186      54.755  -2.423  -6.637  1.00  0.00           H  
ATOM   2942 1HB  GLU A 186      52.498  -3.030  -4.691  1.00  0.00           H  
ATOM   2943 2HB  GLU A 186      52.920  -4.084  -6.033  1.00  0.00           H  
ATOM   2944 1HG  GLU A 186      55.156  -4.412  -5.113  1.00  0.00           H  
ATOM   2945 2HG  GLU A 186      54.802  -3.291  -3.801  1.00  0.00           H  
ATOM   2946  N   THR A 187      51.807  -0.969  -6.751  1.00  0.00           N  
ATOM   2947  CA  THR A 187      50.762  -0.506  -7.655  1.00  0.00           C  
ATOM   2948  C   THR A 187      51.324   0.442  -8.707  1.00  0.00           C  
ATOM   2949  O   THR A 187      50.953   0.375  -9.879  1.00  0.00           O  
ATOM   2950  CB  THR A 187      49.629   0.193  -6.881  1.00  0.00           C  
ATOM   2951  OG1 THR A 187      49.034  -0.732  -5.961  1.00  0.00           O  
ATOM   2952  CG2 THR A 187      48.565   0.705  -7.839  1.00  0.00           C  
ATOM   2953  H   THR A 187      51.764  -0.710  -5.776  1.00  0.00           H  
ATOM   2954  HA  THR A 187      50.343  -1.370  -8.171  1.00  0.00           H  
ATOM   2955  HB  THR A 187      50.037   1.032  -6.318  1.00  0.00           H  
ATOM   2956  HG1 THR A 187      49.584  -0.801  -5.177  1.00  0.00           H  
ATOM   2957 1HG2 THR A 187      47.773   1.196  -7.274  1.00  0.00           H  
ATOM   2958 2HG2 THR A 187      49.012   1.417  -8.532  1.00  0.00           H  
ATOM   2959 3HG2 THR A 187      48.146  -0.131  -8.398  1.00  0.00           H  
ATOM   2960  N   VAL A 188      52.221   1.325  -8.282  1.00  0.00           N  
ATOM   2961  CA  VAL A 188      52.836   2.288  -9.186  1.00  0.00           C  
ATOM   2962  C   VAL A 188      53.689   1.590 -10.238  1.00  0.00           C  
ATOM   2963  O   VAL A 188      53.678   1.967 -11.410  1.00  0.00           O  
ATOM   2964  CB  VAL A 188      53.710   3.280  -8.395  1.00  0.00           C  
ATOM   2965  CG1 VAL A 188      54.502   4.166  -9.345  1.00  0.00           C  
ATOM   2966  CG2 VAL A 188      52.837   4.119  -7.475  1.00  0.00           C  
ATOM   2967  H   VAL A 188      52.484   1.329  -7.307  1.00  0.00           H  
ATOM   2968  HA  VAL A 188      52.045   2.844  -9.690  1.00  0.00           H  
ATOM   2969  HB  VAL A 188      54.432   2.719  -7.801  1.00  0.00           H  
ATOM   2970 1HG1 VAL A 188      55.114   4.860  -8.769  1.00  0.00           H  
ATOM   2971 2HG1 VAL A 188      55.146   3.547  -9.969  1.00  0.00           H  
ATOM   2972 3HG1 VAL A 188      53.814   4.728  -9.977  1.00  0.00           H  
ATOM   2973 1HG2 VAL A 188      53.462   4.818  -6.919  1.00  0.00           H  
ATOM   2974 2HG2 VAL A 188      52.111   4.675  -8.069  1.00  0.00           H  
ATOM   2975 3HG2 VAL A 188      52.312   3.467  -6.777  1.00  0.00           H  
ATOM   2976  N   LYS A 189      54.427   0.571  -9.813  1.00  0.00           N  
ATOM   2977  CA  LYS A 189      55.287  -0.183 -10.717  1.00  0.00           C  
ATOM   2978  C   LYS A 189      54.469  -0.920 -11.769  1.00  0.00           C  
ATOM   2979  O   LYS A 189      54.844  -0.966 -12.941  1.00  0.00           O  
ATOM   2980  CB  LYS A 189      56.150  -1.173  -9.934  1.00  0.00           C  
ATOM   2981  CG  LYS A 189      57.086  -2.010 -10.795  1.00  0.00           C  
ATOM   2982  CD  LYS A 189      56.477  -3.367 -11.116  1.00  0.00           C  
ATOM   2983  CE  LYS A 189      56.440  -4.262  -9.886  1.00  0.00           C  
ATOM   2984  NZ  LYS A 189      55.802  -5.576 -10.174  1.00  0.00           N  
ATOM   2985  H   LYS A 189      54.392   0.311  -8.838  1.00  0.00           H  
ATOM   2986  HA  LYS A 189      55.943   0.517 -11.235  1.00  0.00           H  
ATOM   2987 1HB  LYS A 189      56.758  -0.632  -9.208  1.00  0.00           H  
ATOM   2988 2HB  LYS A 189      55.508  -1.856  -9.377  1.00  0.00           H  
ATOM   2989 1HG  LYS A 189      57.291  -1.484 -11.728  1.00  0.00           H  
ATOM   2990 2HG  LYS A 189      58.029  -2.160 -10.269  1.00  0.00           H  
ATOM   2991 1HD  LYS A 189      55.460  -3.231 -11.487  1.00  0.00           H  
ATOM   2992 2HD  LYS A 189      57.066  -3.856 -11.892  1.00  0.00           H  
ATOM   2993 1HE  LYS A 189      57.455  -4.435  -9.531  1.00  0.00           H  
ATOM   2994 2HE  LYS A 189      55.880  -3.768  -9.093  1.00  0.00           H  
ATOM   2995 1HZ  LYS A 189      55.797  -6.139  -9.335  1.00  0.00           H  
ATOM   2996 2HZ  LYS A 189      54.853  -5.429 -10.487  1.00  0.00           H  
ATOM   2997 3HZ  LYS A 189      56.324  -6.053 -10.895  1.00  0.00           H  
ATOM   2998  N   GLU A 190      53.349  -1.496 -11.344  1.00  0.00           N  
ATOM   2999  CA  GLU A 190      52.475  -2.234 -12.248  1.00  0.00           C  
ATOM   3000  C   GLU A 190      51.869  -1.313 -13.300  1.00  0.00           C  
ATOM   3001  O   GLU A 190      51.767  -1.676 -14.472  1.00  0.00           O  
ATOM   3002  CB  GLU A 190      51.362  -2.931 -11.463  1.00  0.00           C  
ATOM   3003  CG  GLU A 190      51.835  -4.082 -10.588  1.00  0.00           C  
ATOM   3004  CD  GLU A 190      52.413  -5.221 -11.381  1.00  0.00           C  
ATOM   3005  OE1 GLU A 190      51.893  -5.513 -12.431  1.00  0.00           O  
ATOM   3006  OE2 GLU A 190      53.376  -5.800 -10.936  1.00  0.00           O  
ATOM   3007  H   GLU A 190      53.096  -1.421 -10.369  1.00  0.00           H  
ATOM   3008  HA  GLU A 190      53.068  -2.992 -12.761  1.00  0.00           H  
ATOM   3009 1HB  GLU A 190      50.861  -2.207 -10.821  1.00  0.00           H  
ATOM   3010 2HB  GLU A 190      50.618  -3.323 -12.157  1.00  0.00           H  
ATOM   3011 1HG  GLU A 190      52.595  -3.713  -9.899  1.00  0.00           H  
ATOM   3012 2HG  GLU A 190      50.995  -4.446  -9.998  1.00  0.00           H  
ATOM   3013  N   ILE A 191      51.468  -0.120 -12.875  1.00  0.00           N  
ATOM   3014  CA  ILE A 191      50.871   0.855 -13.779  1.00  0.00           C  
ATOM   3015  C   ILE A 191      51.872   1.316 -14.831  1.00  0.00           C  
ATOM   3016  O   ILE A 191      51.528   1.472 -16.003  1.00  0.00           O  
ATOM   3017  CB  ILE A 191      50.344   2.075 -13.001  1.00  0.00           C  
ATOM   3018  CG1 ILE A 191      49.217   1.657 -12.054  1.00  0.00           C  
ATOM   3019  CG2 ILE A 191      49.865   3.152 -13.961  1.00  0.00           C  
ATOM   3020  CD1 ILE A 191      48.023   1.051 -12.755  1.00  0.00           C  
ATOM   3021  H   ILE A 191      51.580   0.118 -11.900  1.00  0.00           H  
ATOM   3022  HA  ILE A 191      50.032   0.384 -14.290  1.00  0.00           H  
ATOM   3023  HB  ILE A 191      51.142   2.482 -12.381  1.00  0.00           H  
ATOM   3024 1HG1 ILE A 191      49.595   0.931 -11.335  1.00  0.00           H  
ATOM   3025 2HG1 ILE A 191      48.874   2.526 -11.490  1.00  0.00           H  
ATOM   3026 1HG2 ILE A 191      49.496   4.007 -13.395  1.00  0.00           H  
ATOM   3027 2HG2 ILE A 191      50.693   3.468 -14.595  1.00  0.00           H  
ATOM   3028 3HG2 ILE A 191      49.063   2.755 -14.583  1.00  0.00           H  
ATOM   3029 1HD1 ILE A 191      47.266   0.781 -12.018  1.00  0.00           H  
ATOM   3030 2HD1 ILE A 191      47.605   1.775 -13.455  1.00  0.00           H  
ATOM   3031 3HD1 ILE A 191      48.334   0.159 -13.298  1.00  0.00           H  
ATOM   3032  N   PHE A 192      53.111   1.533 -14.406  1.00  0.00           N  
ATOM   3033  CA  PHE A 192      54.165   1.976 -15.310  1.00  0.00           C  
ATOM   3034  C   PHE A 192      54.352   0.996 -16.461  1.00  0.00           C  
ATOM   3035  O   PHE A 192      54.544   1.400 -17.608  1.00  0.00           O  
ATOM   3036  CB  PHE A 192      55.484   2.139 -14.553  1.00  0.00           C  
ATOM   3037  CG  PHE A 192      56.620   2.620 -15.411  1.00  0.00           C  
ATOM   3038  CD1 PHE A 192      56.495   3.775 -16.168  1.00  0.00           C  
ATOM   3039  CD2 PHE A 192      57.815   1.918 -15.463  1.00  0.00           C  
ATOM   3040  CE1 PHE A 192      57.539   4.218 -16.958  1.00  0.00           C  
ATOM   3041  CE2 PHE A 192      58.860   2.360 -16.250  1.00  0.00           C  
ATOM   3042  CZ  PHE A 192      58.721   3.511 -16.999  1.00  0.00           C  
ATOM   3043  H   PHE A 192      53.329   1.387 -13.431  1.00  0.00           H  
ATOM   3044  HA  PHE A 192      53.880   2.943 -15.727  1.00  0.00           H  
ATOM   3045 1HB  PHE A 192      55.350   2.849 -13.737  1.00  0.00           H  
ATOM   3046 2HB  PHE A 192      55.771   1.185 -14.113  1.00  0.00           H  
ATOM   3047  HD1 PHE A 192      55.560   4.335 -16.135  1.00  0.00           H  
ATOM   3048  HD2 PHE A 192      57.924   1.009 -14.872  1.00  0.00           H  
ATOM   3049  HE1 PHE A 192      57.427   5.128 -17.548  1.00  0.00           H  
ATOM   3050  HE2 PHE A 192      59.794   1.799 -16.282  1.00  0.00           H  
ATOM   3051  HZ  PHE A 192      59.544   3.859 -17.622  1.00  0.00           H  
ATOM   3052  N   LYS A 193      54.299  -0.289 -16.176  1.00  0.00           N  
ATOM   3053  CA  LYS A 193      54.753  -1.267 -17.155  1.00  0.00           C  
ATOM   3054  C   LYS A 193      54.268  -0.951 -18.573  1.00  0.00           C  
ATOM   3055  O   LYS A 193      54.956  -1.238 -19.553  1.00  0.00           O  
ATOM   3056  CB  LYS A 193      54.291  -2.667 -16.747  1.00  0.00           C  
ATOM   3057  CG  LYS A 193      54.759  -3.779 -17.675  1.00  0.00           C  
ATOM   3058  CD  LYS A 193      54.317  -5.144 -17.169  1.00  0.00           C  
ATOM   3059  CE  LYS A 193      54.750  -6.254 -18.115  1.00  0.00           C  
ATOM   3060  NZ  LYS A 193      54.325  -7.596 -17.632  1.00  0.00           N  
ATOM   3061  H   LYS A 193      53.942  -0.579 -15.277  1.00  0.00           H  
ATOM   3062  HA  LYS A 193      55.843  -1.253 -17.178  1.00  0.00           H  
ATOM   3063 1HB  LYS A 193      54.656  -2.892 -15.744  1.00  0.00           H  
ATOM   3064 2HB  LYS A 193      53.202  -2.695 -16.713  1.00  0.00           H  
ATOM   3065 1HG  LYS A 193      54.345  -3.620 -18.672  1.00  0.00           H  
ATOM   3066 2HG  LYS A 193      55.846  -3.762 -17.745  1.00  0.00           H  
ATOM   3067 1HD  LYS A 193      54.752  -5.326 -16.185  1.00  0.00           H  
ATOM   3068 2HD  LYS A 193      53.231  -5.164 -17.075  1.00  0.00           H  
ATOM   3069 1HE  LYS A 193      54.317  -6.082 -19.099  1.00  0.00           H  
ATOM   3070 2HE  LYS A 193      55.836  -6.245 -18.213  1.00  0.00           H  
ATOM   3071 1HZ  LYS A 193      54.631  -8.302 -18.286  1.00  0.00           H  
ATOM   3072 2HZ  LYS A 193      54.736  -7.774 -16.726  1.00  0.00           H  
ATOM   3073 3HZ  LYS A 193      53.318  -7.622 -17.555  1.00  0.00           H  
ATOM   3074  N   SER A 194      53.083  -0.359 -18.692  1.00  0.00           N  
ATOM   3075  CA  SER A 194      52.541   0.001 -20.006  1.00  0.00           C  
ATOM   3076  C   SER A 194      53.035   1.364 -20.501  1.00  0.00           C  
ATOM   3077  O   SER A 194      53.012   1.646 -21.699  1.00  0.00           O  
ATOM   3078  CB  SER A 194      51.026   0.004 -19.949  1.00  0.00           C  
ATOM   3079  OG  SER A 194      50.530  -1.281 -19.689  1.00  0.00           O  
ATOM   3080  H   SER A 194      52.549  -0.155 -17.859  1.00  0.00           H  
ATOM   3081  HA  SER A 194      52.864  -0.748 -20.731  1.00  0.00           H  
ATOM   3082 1HB  SER A 194      50.692   0.690 -19.171  1.00  0.00           H  
ATOM   3083 2HB  SER A 194      50.627   0.365 -20.896  1.00  0.00           H  
ATOM   3084  HG  SER A 194      49.574  -1.196 -19.669  1.00  0.00           H  
ATOM   3085  N   GLU A 195      53.482   2.209 -19.570  1.00  0.00           N  
ATOM   3086  CA  GLU A 195      53.799   3.606 -19.880  1.00  0.00           C  
ATOM   3087  C   GLU A 195      55.104   3.729 -20.659  1.00  0.00           C  
ATOM   3088  O   GLU A 195      56.127   3.167 -20.268  1.00  0.00           O  
ATOM   3089  CB  GLU A 195      53.889   4.429 -18.593  1.00  0.00           C  
ATOM   3090  CG  GLU A 195      54.162   5.911 -18.812  1.00  0.00           C  
ATOM   3091  CD  GLU A 195      53.007   6.631 -19.449  1.00  0.00           C  
ATOM   3092  OE1 GLU A 195      52.050   5.984 -19.802  1.00  0.00           O  
ATOM   3093  OE2 GLU A 195      53.081   7.830 -19.584  1.00  0.00           O  
ATOM   3094  H   GLU A 195      53.606   1.878 -18.624  1.00  0.00           H  
ATOM   3095  HA  GLU A 195      52.999   4.013 -20.500  1.00  0.00           H  
ATOM   3096 1HB  GLU A 195      52.955   4.340 -18.038  1.00  0.00           H  
ATOM   3097 2HB  GLU A 195      54.684   4.032 -17.962  1.00  0.00           H  
ATOM   3098 1HG  GLU A 195      54.380   6.375 -17.851  1.00  0.00           H  
ATOM   3099 2HG  GLU A 195      55.043   6.017 -19.444  1.00  0.00           H  
ATOM   3100  N   GLU A 196      55.061   4.468 -21.764  1.00  0.00           N  
ATOM   3101  CA  GLU A 196      56.249   4.704 -22.580  1.00  0.00           C  
ATOM   3102  C   GLU A 196      57.201   5.729 -21.965  1.00  0.00           C  
ATOM   3103  O   GLU A 196      58.418   5.543 -21.972  1.00  0.00           O  
ATOM   3104  CB  GLU A 196      55.835   5.168 -23.978  1.00  0.00           C  
ATOM   3105  CG  GLU A 196      55.141   4.102 -24.814  1.00  0.00           C  
ATOM   3106  CD  GLU A 196      54.706   4.607 -26.162  1.00  0.00           C  
ATOM   3107  OE1 GLU A 196      54.834   5.783 -26.404  1.00  0.00           O  
ATOM   3108  OE2 GLU A 196      54.245   3.816 -26.951  1.00  0.00           O  
ATOM   3109  H   GLU A 196      54.183   4.878 -22.048  1.00  0.00           H  
ATOM   3110  HA  GLU A 196      56.798   3.766 -22.671  1.00  0.00           H  
ATOM   3111 1HB  GLU A 196      55.160   6.020 -23.894  1.00  0.00           H  
ATOM   3112 2HB  GLU A 196      56.717   5.501 -24.527  1.00  0.00           H  
ATOM   3113 1HG  GLU A 196      55.823   3.264 -24.956  1.00  0.00           H  
ATOM   3114 2HG  GLU A 196      54.270   3.739 -24.270  1.00  0.00           H  
ATOM   3115  N   ASP A 197      56.644   6.815 -21.431  1.00  0.00           N  
ATOM   3116  CA  ASP A 197      57.457   7.943 -20.975  1.00  0.00           C  
ATOM   3117  C   ASP A 197      58.094   7.659 -19.617  1.00  0.00           C  
ATOM   3118  O   ASP A 197      57.399   7.368 -18.643  1.00  0.00           O  
ATOM   3119  CB  ASP A 197      56.609   9.214 -20.889  1.00  0.00           C  
ATOM   3120  CG  ASP A 197      57.425  10.448 -20.525  1.00  0.00           C  
ATOM   3121  OD1 ASP A 197      58.579  10.298 -20.202  1.00  0.00           O  
ATOM   3122  OD2 ASP A 197      56.886  11.527 -20.574  1.00  0.00           O  
ATOM   3123  H   ASP A 197      55.639   6.858 -21.340  1.00  0.00           H  
ATOM   3124  HA  ASP A 197      58.258   8.107 -21.697  1.00  0.00           H  
ATOM   3125 1HB  ASP A 197      56.119   9.390 -21.847  1.00  0.00           H  
ATOM   3126 2HB  ASP A 197      55.827   9.080 -20.141  1.00  0.00           H  
ATOM   3127  N   GLY A 198      59.384   7.728 -19.498  1.00  0.00           N  
ATOM   3128  CA  GLY A 198      60.185   7.387 -18.329  1.00  0.00           C  
ATOM   3129  C   GLY A 198      60.082   8.452 -17.231  1.00  0.00           C  
ATOM   3130  O   GLY A 198      60.251   8.156 -16.048  1.00  0.00           O  
ATOM   3131  H   GLY A 198      59.934   8.050 -20.282  1.00  0.00           H  
ATOM   3132 1HA  GLY A 198      59.857   6.427 -17.931  1.00  0.00           H  
ATOM   3133 2HA  GLY A 198      61.228   7.273 -18.623  1.00  0.00           H  
ATOM   3134  N   GLU A 199      59.804   9.692 -17.632  1.00  0.00           N  
ATOM   3135  CA  GLU A 199      59.571  10.778 -16.687  1.00  0.00           C  
ATOM   3136  C   GLU A 199      58.447  10.434 -15.718  1.00  0.00           C  
ATOM   3137  O   GLU A 199      58.579  10.619 -14.508  1.00  0.00           O  
ATOM   3138  CB  GLU A 199      59.236  12.072 -17.433  1.00  0.00           C  
ATOM   3139  CG  GLU A 199      59.022  13.280 -16.532  1.00  0.00           C  
ATOM   3140  CD  GLU A 199      58.727  14.537 -17.300  1.00  0.00           C  
ATOM   3141  OE1 GLU A 199      59.193  14.658 -18.408  1.00  0.00           O  
ATOM   3142  OE2 GLU A 199      58.035  15.380 -16.779  1.00  0.00           O  
ATOM   3143  H   GLU A 199      59.752   9.889 -18.621  1.00  0.00           H  
ATOM   3144  HA  GLU A 199      60.482  10.934 -16.108  1.00  0.00           H  
ATOM   3145 1HB  GLU A 199      60.042  12.311 -18.127  1.00  0.00           H  
ATOM   3146 2HB  GLU A 199      58.330  11.928 -18.021  1.00  0.00           H  
ATOM   3147 1HG  GLU A 199      58.190  13.075 -15.859  1.00  0.00           H  
ATOM   3148 2HG  GLU A 199      59.914  13.430 -15.926  1.00  0.00           H  
ATOM   3149  N   LEU A 200      57.341   9.933 -16.258  1.00  0.00           N  
ATOM   3150  CA  LEU A 200      56.191   9.563 -15.442  1.00  0.00           C  
ATOM   3151  C   LEU A 200      56.572   8.529 -14.390  1.00  0.00           C  
ATOM   3152  O   LEU A 200      56.219   8.663 -13.218  1.00  0.00           O  
ATOM   3153  CB  LEU A 200      55.068   9.010 -16.329  1.00  0.00           C  
ATOM   3154  CG  LEU A 200      53.752   8.686 -15.610  1.00  0.00           C  
ATOM   3155  CD1 LEU A 200      52.601   8.751 -16.605  1.00  0.00           C  
ATOM   3156  CD2 LEU A 200      53.847   7.307 -14.974  1.00  0.00           C  
ATOM   3157  H   LEU A 200      57.296   9.805 -17.259  1.00  0.00           H  
ATOM   3158  HA  LEU A 200      55.828  10.454 -14.932  1.00  0.00           H  
ATOM   3159 1HB  LEU A 200      54.849   9.739 -17.107  1.00  0.00           H  
ATOM   3160 2HB  LEU A 200      55.420   8.095 -16.805  1.00  0.00           H  
ATOM   3161  HG  LEU A 200      53.567   9.431 -14.836  1.00  0.00           H  
ATOM   3162 1HD1 LEU A 200      51.665   8.521 -16.094  1.00  0.00           H  
ATOM   3163 2HD1 LEU A 200      52.544   9.753 -17.030  1.00  0.00           H  
ATOM   3164 3HD1 LEU A 200      52.767   8.027 -17.401  1.00  0.00           H  
ATOM   3165 1HD2 LEU A 200      52.912   7.077 -14.462  1.00  0.00           H  
ATOM   3166 2HD2 LEU A 200      54.031   6.561 -15.747  1.00  0.00           H  
ATOM   3167 3HD2 LEU A 200      54.666   7.294 -14.255  1.00  0.00           H  
ATOM   3168  N   ARG A 201      57.294   7.498 -14.815  1.00  0.00           N  
ATOM   3169  CA  ARG A 201      57.725   6.439 -13.910  1.00  0.00           C  
ATOM   3170  C   ARG A 201      58.690   6.971 -12.859  1.00  0.00           C  
ATOM   3171  O   ARG A 201      58.612   6.602 -11.687  1.00  0.00           O  
ATOM   3172  CB  ARG A 201      58.394   5.313 -14.684  1.00  0.00           C  
ATOM   3173  CG  ARG A 201      58.907   4.166 -13.828  1.00  0.00           C  
ATOM   3174  CD  ARG A 201      57.797   3.432 -13.169  1.00  0.00           C  
ATOM   3175  NE  ARG A 201      58.285   2.363 -12.312  1.00  0.00           N  
ATOM   3176  CZ  ARG A 201      58.662   2.524 -11.029  1.00  0.00           C  
ATOM   3177  NH1 ARG A 201      58.600   3.711 -10.469  1.00  0.00           N  
ATOM   3178  NH2 ARG A 201      59.093   1.486 -10.332  1.00  0.00           N  
ATOM   3179  H   ARG A 201      57.551   7.446 -15.790  1.00  0.00           H  
ATOM   3180  HA  ARG A 201      56.847   6.038 -13.403  1.00  0.00           H  
ATOM   3181 1HB  ARG A 201      57.689   4.897 -15.403  1.00  0.00           H  
ATOM   3182 2HB  ARG A 201      59.240   5.709 -15.246  1.00  0.00           H  
ATOM   3183 1HG  ARG A 201      59.459   3.463 -14.454  1.00  0.00           H  
ATOM   3184 2HG  ARG A 201      59.568   4.557 -13.053  1.00  0.00           H  
ATOM   3185 1HD  ARG A 201      57.218   4.122 -12.556  1.00  0.00           H  
ATOM   3186 2HD  ARG A 201      57.151   2.992 -13.928  1.00  0.00           H  
ATOM   3187  HE  ARG A 201      58.347   1.435 -12.708  1.00  0.00           H  
ATOM   3188 1HH1 ARG A 201      58.270   4.504 -11.001  1.00  0.00           H  
ATOM   3189 2HH1 ARG A 201      58.882   3.831  -9.507  1.00  0.00           H  
ATOM   3190 1HH2 ARG A 201      59.141   0.573 -10.763  1.00  0.00           H  
ATOM   3191 2HH2 ARG A 201      59.375   1.606  -9.371  1.00  0.00           H  
ATOM   3192  N   VAL A 202      59.600   7.840 -13.284  1.00  0.00           N  
ATOM   3193  CA  VAL A 202      60.582   8.425 -12.379  1.00  0.00           C  
ATOM   3194  C   VAL A 202      59.911   9.299 -11.328  1.00  0.00           C  
ATOM   3195  O   VAL A 202      60.288   9.277 -10.156  1.00  0.00           O  
ATOM   3196  CB  VAL A 202      61.601   9.268 -13.169  1.00  0.00           C  
ATOM   3197  CG1 VAL A 202      62.511  10.031 -12.218  1.00  0.00           C  
ATOM   3198  CG2 VAL A 202      62.414   8.370 -14.089  1.00  0.00           C  
ATOM   3199  H   VAL A 202      59.612   8.102 -14.259  1.00  0.00           H  
ATOM   3200  HA  VAL A 202      61.112   7.617 -11.874  1.00  0.00           H  
ATOM   3201  HB  VAL A 202      61.064  10.007 -13.763  1.00  0.00           H  
ATOM   3202 1HG1 VAL A 202      63.225  10.622 -12.793  1.00  0.00           H  
ATOM   3203 2HG1 VAL A 202      61.912  10.694 -11.594  1.00  0.00           H  
ATOM   3204 3HG1 VAL A 202      63.051   9.326 -11.586  1.00  0.00           H  
ATOM   3205 1HG2 VAL A 202      63.131   8.973 -14.644  1.00  0.00           H  
ATOM   3206 2HG2 VAL A 202      62.946   7.627 -13.495  1.00  0.00           H  
ATOM   3207 3HG2 VAL A 202      61.746   7.865 -14.787  1.00  0.00           H  
ATOM   3208  N   GLU A 203      58.915  10.068 -11.753  1.00  0.00           N  
ATOM   3209  CA  GLU A 203      58.189  10.952 -10.848  1.00  0.00           C  
ATOM   3210  C   GLU A 203      57.426  10.157  -9.797  1.00  0.00           C  
ATOM   3211  O   GLU A 203      57.391  10.532  -8.625  1.00  0.00           O  
ATOM   3212  CB  GLU A 203      57.220  11.840 -11.632  1.00  0.00           C  
ATOM   3213  CG  GLU A 203      56.450  12.838 -10.778  1.00  0.00           C  
ATOM   3214  CD  GLU A 203      57.340  13.863 -10.132  1.00  0.00           C  
ATOM   3215  OE1 GLU A 203      58.433  14.058 -10.607  1.00  0.00           O  
ATOM   3216  OE2 GLU A 203      56.925  14.453  -9.162  1.00  0.00           O  
ATOM   3217  H   GLU A 203      58.653  10.040 -12.728  1.00  0.00           H  
ATOM   3218  HA  GLU A 203      58.910  11.589 -10.335  1.00  0.00           H  
ATOM   3219 1HB  GLU A 203      57.771  12.401 -12.387  1.00  0.00           H  
ATOM   3220 2HB  GLU A 203      56.495  11.216 -12.153  1.00  0.00           H  
ATOM   3221 1HG  GLU A 203      55.721  13.350 -11.405  1.00  0.00           H  
ATOM   3222 2HG  GLU A 203      55.908  12.295 -10.005  1.00  0.00           H  
ATOM   3223  N   ALA A 204      56.815   9.056 -10.222  1.00  0.00           N  
ATOM   3224  CA  ALA A 204      56.051   8.205  -9.317  1.00  0.00           C  
ATOM   3225  C   ALA A 204      56.952   7.571  -8.266  1.00  0.00           C  
ATOM   3226  O   ALA A 204      56.587   7.481  -7.094  1.00  0.00           O  
ATOM   3227  CB  ALA A 204      55.312   7.129 -10.099  1.00  0.00           C  
ATOM   3228  H   ALA A 204      56.881   8.802 -11.197  1.00  0.00           H  
ATOM   3229  HA  ALA A 204      55.322   8.829  -8.800  1.00  0.00           H  
ATOM   3230 1HB  ALA A 204      54.747   6.501  -9.409  1.00  0.00           H  
ATOM   3231 2HB  ALA A 204      54.628   7.598 -10.806  1.00  0.00           H  
ATOM   3232 3HB  ALA A 204      56.030   6.515 -10.641  1.00  0.00           H  
ATOM   3233  N   ALA A 205      58.132   7.132  -8.691  1.00  0.00           N  
ATOM   3234  CA  ALA A 205      59.088   6.505  -7.786  1.00  0.00           C  
ATOM   3235  C   ALA A 205      59.580   7.491  -6.735  1.00  0.00           C  
ATOM   3236  O   ALA A 205      59.726   7.143  -5.563  1.00  0.00           O  
ATOM   3237  CB  ALA A 205      60.263   5.936  -8.568  1.00  0.00           C  
ATOM   3238  H   ALA A 205      58.373   7.235  -9.666  1.00  0.00           H  
ATOM   3239  HA  ALA A 205      58.581   5.691  -7.268  1.00  0.00           H  
ATOM   3240 1HB  ALA A 205      60.968   5.471  -7.878  1.00  0.00           H  
ATOM   3241 2HB  ALA A 205      59.902   5.189  -9.275  1.00  0.00           H  
ATOM   3242 3HB  ALA A 205      60.761   6.737  -9.110  1.00  0.00           H  
ATOM   3243  N   LYS A 206      59.835   8.724  -7.160  1.00  0.00           N  
ATOM   3244  CA  LYS A 206      60.312   9.763  -6.255  1.00  0.00           C  
ATOM   3245  C   LYS A 206      59.263  10.101  -5.204  1.00  0.00           C  
ATOM   3246  O   LYS A 206      59.585  10.297  -4.032  1.00  0.00           O  
ATOM   3247  CB  LYS A 206      60.697  11.020  -7.037  1.00  0.00           C  
ATOM   3248  CG  LYS A 206      61.277  12.139  -6.183  1.00  0.00           C  
ATOM   3249  CD  LYS A 206      61.721  13.315  -7.040  1.00  0.00           C  
ATOM   3250  CE  LYS A 206      62.288  14.440  -6.187  1.00  0.00           C  
ATOM   3251  NZ  LYS A 206      62.727  15.598  -7.013  1.00  0.00           N  
ATOM   3252  H   LYS A 206      59.695   8.947  -8.135  1.00  0.00           H  
ATOM   3253  HA  LYS A 206      61.196   9.391  -5.736  1.00  0.00           H  
ATOM   3254 1HB  LYS A 206      61.434  10.763  -7.798  1.00  0.00           H  
ATOM   3255 2HB  LYS A 206      59.819  11.412  -7.551  1.00  0.00           H  
ATOM   3256 1HG  LYS A 206      60.524  12.482  -5.472  1.00  0.00           H  
ATOM   3257 2HG  LYS A 206      62.134  11.764  -5.624  1.00  0.00           H  
ATOM   3258 1HD  LYS A 206      62.485  12.984  -7.745  1.00  0.00           H  
ATOM   3259 2HD  LYS A 206      60.870  13.695  -7.606  1.00  0.00           H  
ATOM   3260 1HE  LYS A 206      61.530  14.779  -5.482  1.00  0.00           H  
ATOM   3261 2HE  LYS A 206      63.142  14.071  -5.619  1.00  0.00           H  
ATOM   3262 1HZ  LYS A 206      63.096  16.321  -6.411  1.00  0.00           H  
ATOM   3263 2HZ  LYS A 206      63.444  15.299  -7.659  1.00  0.00           H  
ATOM   3264 3HZ  LYS A 206      61.939  15.961  -7.530  1.00  0.00           H  
ATOM   3265  N   ARG A 207      58.006  10.168  -5.629  1.00  0.00           N  
ATOM   3266  CA  ARG A 207      56.907  10.483  -4.724  1.00  0.00           C  
ATOM   3267  C   ARG A 207      56.730   9.395  -3.672  1.00  0.00           C  
ATOM   3268  O   ARG A 207      56.487   9.685  -2.500  1.00  0.00           O  
ATOM   3269  CB  ARG A 207      55.608  10.652  -5.498  1.00  0.00           C  
ATOM   3270  CG  ARG A 207      55.535  11.903  -6.359  1.00  0.00           C  
ATOM   3271  CD  ARG A 207      54.264  11.969  -7.125  1.00  0.00           C  
ATOM   3272  NE  ARG A 207      54.189  13.164  -7.950  1.00  0.00           N  
ATOM   3273  CZ  ARG A 207      53.216  13.415  -8.847  1.00  0.00           C  
ATOM   3274  NH1 ARG A 207      52.244  12.547  -9.022  1.00  0.00           N  
ATOM   3275  NH2 ARG A 207      53.237  14.533  -9.550  1.00  0.00           N  
ATOM   3276  H   ARG A 207      57.807   9.996  -6.604  1.00  0.00           H  
ATOM   3277  HA  ARG A 207      57.134  11.421  -4.217  1.00  0.00           H  
ATOM   3278 1HB  ARG A 207      55.460   9.793  -6.151  1.00  0.00           H  
ATOM   3279 2HB  ARG A 207      54.770  10.682  -4.801  1.00  0.00           H  
ATOM   3280 1HG  ARG A 207      55.598  12.787  -5.724  1.00  0.00           H  
ATOM   3281 2HG  ARG A 207      56.363  11.906  -7.068  1.00  0.00           H  
ATOM   3282 1HD  ARG A 207      54.187  11.099  -7.777  1.00  0.00           H  
ATOM   3283 2HD  ARG A 207      53.422  11.979  -6.433  1.00  0.00           H  
ATOM   3284  HE  ARG A 207      54.920  13.855  -7.844  1.00  0.00           H  
ATOM   3285 1HH1 ARG A 207      52.227  11.692  -8.485  1.00  0.00           H  
ATOM   3286 2HH1 ARG A 207      51.514  12.735  -9.694  1.00  0.00           H  
ATOM   3287 1HH2 ARG A 207      53.984  15.201  -9.416  1.00  0.00           H  
ATOM   3288 2HH2 ARG A 207      52.508  14.721 -10.222  1.00  0.00           H  
ATOM   3289  N   ILE A 208      56.853   8.142  -4.098  1.00  0.00           N  
ATOM   3290  CA  ILE A 208      56.707   7.008  -3.193  1.00  0.00           C  
ATOM   3291  C   ILE A 208      57.809   6.998  -2.141  1.00  0.00           C  
ATOM   3292  O   ILE A 208      57.559   6.716  -0.969  1.00  0.00           O  
ATOM   3293  CB  ILE A 208      56.726   5.679  -3.970  1.00  0.00           C  
ATOM   3294  CG1 ILE A 208      55.526   5.598  -4.918  1.00  0.00           C  
ATOM   3295  CG2 ILE A 208      56.730   4.501  -3.008  1.00  0.00           C  
ATOM   3296  CD1 ILE A 208      54.189   5.663  -4.217  1.00  0.00           C  
ATOM   3297  H   ILE A 208      57.053   7.971  -5.073  1.00  0.00           H  
ATOM   3298  HA  ILE A 208      55.749   7.095  -2.682  1.00  0.00           H  
ATOM   3299  HB  ILE A 208      57.621   5.633  -4.590  1.00  0.00           H  
ATOM   3300 1HG1 ILE A 208      55.575   6.414  -5.637  1.00  0.00           H  
ATOM   3301 2HG1 ILE A 208      55.570   4.665  -5.481  1.00  0.00           H  
ATOM   3302 1HG2 ILE A 208      56.742   3.569  -3.574  1.00  0.00           H  
ATOM   3303 2HG2 ILE A 208      57.614   4.552  -2.374  1.00  0.00           H  
ATOM   3304 3HG2 ILE A 208      55.835   4.535  -2.387  1.00  0.00           H  
ATOM   3305 1HD1 ILE A 208      53.388   5.599  -4.954  1.00  0.00           H  
ATOM   3306 2HD1 ILE A 208      54.104   4.832  -3.516  1.00  0.00           H  
ATOM   3307 3HD1 ILE A 208      54.108   6.604  -3.675  1.00  0.00           H  
ATOM   3308  N   ILE A 209      59.029   7.307  -2.567  1.00  0.00           N  
ATOM   3309  CA  ILE A 209      60.172   7.334  -1.662  1.00  0.00           C  
ATOM   3310  C   ILE A 209      60.017   8.425  -0.610  1.00  0.00           C  
ATOM   3311  O   ILE A 209      60.334   8.220   0.562  1.00  0.00           O  
ATOM   3312  CB  ILE A 209      61.483   7.552  -2.439  1.00  0.00           C  
ATOM   3313  CG1 ILE A 209      61.794   6.335  -3.315  1.00  0.00           C  
ATOM   3314  CG2 ILE A 209      62.630   7.830  -1.480  1.00  0.00           C  
ATOM   3315  CD1 ILE A 209      62.909   6.567  -4.309  1.00  0.00           C  
ATOM   3316  H   ILE A 209      59.168   7.529  -3.542  1.00  0.00           H  
ATOM   3317  HA  ILE A 209      60.231   6.374  -1.150  1.00  0.00           H  
ATOM   3318  HB  ILE A 209      61.370   8.403  -3.111  1.00  0.00           H  
ATOM   3319 1HG1 ILE A 209      62.071   5.493  -2.681  1.00  0.00           H  
ATOM   3320 2HG1 ILE A 209      60.900   6.047  -3.868  1.00  0.00           H  
ATOM   3321 1HG2 ILE A 209      63.549   7.981  -2.046  1.00  0.00           H  
ATOM   3322 2HG2 ILE A 209      62.411   8.724  -0.900  1.00  0.00           H  
ATOM   3323 3HG2 ILE A 209      62.755   6.981  -0.807  1.00  0.00           H  
ATOM   3324 1HD1 ILE A 209      63.070   5.660  -4.892  1.00  0.00           H  
ATOM   3325 2HD1 ILE A 209      62.636   7.384  -4.977  1.00  0.00           H  
ATOM   3326 3HD1 ILE A 209      63.824   6.822  -3.776  1.00  0.00           H  
ATOM   3327  N   GLU A 210      59.528   9.585  -1.036  1.00  0.00           N  
ATOM   3328  CA  GLU A 210      59.329  10.711  -0.131  1.00  0.00           C  
ATOM   3329  C   GLU A 210      58.274  10.393   0.921  1.00  0.00           C  
ATOM   3330  O   GLU A 210      58.429  10.737   2.093  1.00  0.00           O  
ATOM   3331  CB  GLU A 210      58.921  11.960  -0.915  1.00  0.00           C  
ATOM   3332  CG  GLU A 210      58.762  13.212  -0.065  1.00  0.00           C  
ATOM   3333  CD  GLU A 210      58.448  14.436  -0.879  1.00  0.00           C  
ATOM   3334  OE1 GLU A 210      58.865  14.497  -2.011  1.00  0.00           O  
ATOM   3335  OE2 GLU A 210      57.790  15.312  -0.369  1.00  0.00           O  
ATOM   3336  H   GLU A 210      59.288   9.689  -2.012  1.00  0.00           H  
ATOM   3337  HA  GLU A 210      60.270  10.913   0.382  1.00  0.00           H  
ATOM   3338 1HB  GLU A 210      59.667  12.168  -1.682  1.00  0.00           H  
ATOM   3339 2HB  GLU A 210      57.973  11.778  -1.422  1.00  0.00           H  
ATOM   3340 1HG  GLU A 210      57.959  13.052   0.653  1.00  0.00           H  
ATOM   3341 2HG  GLU A 210      59.683  13.379   0.493  1.00  0.00           H  
ATOM   3342  N   LEU A 211      57.201   9.734   0.495  1.00  0.00           N  
ATOM   3343  CA  LEU A 211      56.118   9.369   1.400  1.00  0.00           C  
ATOM   3344  C   LEU A 211      56.591   8.374   2.452  1.00  0.00           C  
ATOM   3345  O   LEU A 211      56.228   8.476   3.624  1.00  0.00           O  
ATOM   3346  CB  LEU A 211      54.947   8.770   0.611  1.00  0.00           C  
ATOM   3347  CG  LEU A 211      54.184   9.748  -0.292  1.00  0.00           C  
ATOM   3348  CD1 LEU A 211      53.178   8.980  -1.138  1.00  0.00           C  
ATOM   3349  CD2 LEU A 211      53.490  10.795   0.567  1.00  0.00           C  
ATOM   3350  H   LEU A 211      57.135   9.480  -0.480  1.00  0.00           H  
ATOM   3351  HA  LEU A 211      55.774  10.269   1.909  1.00  0.00           H  
ATOM   3352 1HB  LEU A 211      55.327   7.967  -0.018  1.00  0.00           H  
ATOM   3353 2HB  LEU A 211      54.234   8.345   1.316  1.00  0.00           H  
ATOM   3354  HG  LEU A 211      54.883  10.240  -0.969  1.00  0.00           H  
ATOM   3355 1HD1 LEU A 211      52.636   9.675  -1.779  1.00  0.00           H  
ATOM   3356 2HD1 LEU A 211      53.703   8.252  -1.756  1.00  0.00           H  
ATOM   3357 3HD1 LEU A 211      52.474   8.463  -0.487  1.00  0.00           H  
ATOM   3358 1HD2 LEU A 211      52.948  11.491  -0.075  1.00  0.00           H  
ATOM   3359 2HD2 LEU A 211      52.789  10.305   1.243  1.00  0.00           H  
ATOM   3360 3HD2 LEU A 211      54.233  11.341   1.147  1.00  0.00           H  
ATOM   3361  N   SER A 212      57.403   7.412   2.026  1.00  0.00           N  
ATOM   3362  CA  SER A 212      57.927   6.396   2.931  1.00  0.00           C  
ATOM   3363  C   SER A 212      58.840   7.013   3.983  1.00  0.00           C  
ATOM   3364  O   SER A 212      58.795   6.639   5.155  1.00  0.00           O  
ATOM   3365  CB  SER A 212      58.683   5.340   2.149  1.00  0.00           C  
ATOM   3366  OG  SER A 212      59.818   5.887   1.534  1.00  0.00           O  
ATOM   3367  H   SER A 212      57.664   7.384   1.051  1.00  0.00           H  
ATOM   3368  HA  SER A 212      57.088   5.921   3.442  1.00  0.00           H  
ATOM   3369 1HB  SER A 212      58.982   4.535   2.819  1.00  0.00           H  
ATOM   3370 2HB  SER A 212      58.029   4.910   1.392  1.00  0.00           H  
ATOM   3371  HG  SER A 212      60.055   5.281   0.828  1.00  0.00           H  
ATOM   3372  N   ILE A 213      59.669   7.961   3.557  1.00  0.00           N  
ATOM   3373  CA  ILE A 213      60.594   8.632   4.462  1.00  0.00           C  
ATOM   3374  C   ILE A 213      59.847   9.442   5.514  1.00  0.00           C  
ATOM   3375  O   ILE A 213      60.225   9.454   6.686  1.00  0.00           O  
ATOM   3376  CB  ILE A 213      61.549   9.556   3.685  1.00  0.00           C  
ATOM   3377  CG1 ILE A 213      62.431   8.738   2.738  1.00  0.00           C  
ATOM   3378  CG2 ILE A 213      62.404  10.367   4.646  1.00  0.00           C  
ATOM   3379  CD1 ILE A 213      63.300   7.719   3.440  1.00  0.00           C  
ATOM   3380  H   ILE A 213      59.657   8.223   2.582  1.00  0.00           H  
ATOM   3381  HA  ILE A 213      61.187   7.875   4.974  1.00  0.00           H  
ATOM   3382  HB  ILE A 213      60.970  10.239   3.064  1.00  0.00           H  
ATOM   3383 1HG1 ILE A 213      61.803   8.213   2.019  1.00  0.00           H  
ATOM   3384 2HG1 ILE A 213      63.081   9.408   2.175  1.00  0.00           H  
ATOM   3385 1HG2 ILE A 213      63.074  11.014   4.080  1.00  0.00           H  
ATOM   3386 2HG2 ILE A 213      61.761  10.976   5.279  1.00  0.00           H  
ATOM   3387 3HG2 ILE A 213      62.992   9.692   5.268  1.00  0.00           H  
ATOM   3388 1HD1 ILE A 213      63.896   7.180   2.704  1.00  0.00           H  
ATOM   3389 2HD1 ILE A 213      63.963   8.228   4.141  1.00  0.00           H  
ATOM   3390 3HD1 ILE A 213      62.670   7.016   3.982  1.00  0.00           H  
ATOM   3391  N   ARG A 214      58.785  10.118   5.088  1.00  0.00           N  
ATOM   3392  CA  ARG A 214      57.982  10.932   5.993  1.00  0.00           C  
ATOM   3393  C   ARG A 214      57.294  10.072   7.045  1.00  0.00           C  
ATOM   3394  O   ARG A 214      57.226  10.444   8.217  1.00  0.00           O  
ATOM   3395  CB  ARG A 214      56.933  11.717   5.219  1.00  0.00           C  
ATOM   3396  CG  ARG A 214      57.482  12.846   4.362  1.00  0.00           C  
ATOM   3397  CD  ARG A 214      56.398  13.581   3.662  1.00  0.00           C  
ATOM   3398  NE  ARG A 214      56.923  14.609   2.778  1.00  0.00           N  
ATOM   3399  CZ  ARG A 214      57.269  15.852   3.169  1.00  0.00           C  
ATOM   3400  NH1 ARG A 214      57.139  16.204   4.429  1.00  0.00           N  
ATOM   3401  NH2 ARG A 214      57.738  16.716   2.287  1.00  0.00           N  
ATOM   3402  H   ARG A 214      58.528  10.066   4.113  1.00  0.00           H  
ATOM   3403  HA  ARG A 214      58.641  11.638   6.500  1.00  0.00           H  
ATOM   3404 1HB  ARG A 214      56.385  11.042   4.563  1.00  0.00           H  
ATOM   3405 2HB  ARG A 214      56.215  12.150   5.916  1.00  0.00           H  
ATOM   3406 1HG  ARG A 214      58.023  13.552   4.994  1.00  0.00           H  
ATOM   3407 2HG  ARG A 214      58.160  12.438   3.612  1.00  0.00           H  
ATOM   3408 1HD  ARG A 214      55.813  12.883   3.063  1.00  0.00           H  
ATOM   3409 2HD  ARG A 214      55.751  14.061   4.395  1.00  0.00           H  
ATOM   3410  HE  ARG A 214      57.038  14.376   1.801  1.00  0.00           H  
ATOM   3411 1HH1 ARG A 214      56.780  15.543   5.104  1.00  0.00           H  
ATOM   3412 2HH1 ARG A 214      57.398  17.134   4.723  1.00  0.00           H  
ATOM   3413 1HH2 ARG A 214      57.838  16.445   1.318  1.00  0.00           H  
ATOM   3414 2HH2 ARG A 214      57.997  17.646   2.580  1.00  0.00           H  
ATOM   3415  N   ALA A 215      56.785   8.920   6.619  1.00  0.00           N  
ATOM   3416  CA  ALA A 215      56.101   8.004   7.524  1.00  0.00           C  
ATOM   3417  C   ALA A 215      57.056   7.453   8.576  1.00  0.00           C  
ATOM   3418  O   ALA A 215      56.700   7.329   9.748  1.00  0.00           O  
ATOM   3419  CB  ALA A 215      55.462   6.866   6.742  1.00  0.00           C  
ATOM   3420  H   ALA A 215      56.875   8.673   5.644  1.00  0.00           H  
ATOM   3421  HA  ALA A 215      55.319   8.560   8.041  1.00  0.00           H  
ATOM   3422 1HB  ALA A 215      54.955   6.191   7.431  1.00  0.00           H  
ATOM   3423 2HB  ALA A 215      54.739   7.272   6.034  1.00  0.00           H  
ATOM   3424 3HB  ALA A 215      56.232   6.320   6.200  1.00  0.00           H  
ATOM   3425  N   VAL A 216      58.270   7.124   8.151  1.00  0.00           N  
ATOM   3426  CA  VAL A 216      59.279   6.585   9.055  1.00  0.00           C  
ATOM   3427  C   VAL A 216      59.680   7.611  10.107  1.00  0.00           C  
ATOM   3428  O   VAL A 216      59.856   7.277  11.279  1.00  0.00           O  
ATOM   3429  CB  VAL A 216      60.527   6.150   8.264  1.00  0.00           C  
ATOM   3430  CG1 VAL A 216      61.652   5.765   9.214  1.00  0.00           C  
ATOM   3431  CG2 VAL A 216      60.178   4.991   7.343  1.00  0.00           C  
ATOM   3432  H   VAL A 216      58.501   7.250   7.176  1.00  0.00           H  
ATOM   3433  HA  VAL A 216      58.862   5.712   9.559  1.00  0.00           H  
ATOM   3434  HB  VAL A 216      60.882   6.993   7.671  1.00  0.00           H  
ATOM   3435 1HG1 VAL A 216      62.526   5.460   8.638  1.00  0.00           H  
ATOM   3436 2HG1 VAL A 216      61.909   6.620   9.839  1.00  0.00           H  
ATOM   3437 3HG1 VAL A 216      61.328   4.937   9.845  1.00  0.00           H  
ATOM   3438 1HG2 VAL A 216      61.065   4.689   6.787  1.00  0.00           H  
ATOM   3439 2HG2 VAL A 216      59.818   4.150   7.936  1.00  0.00           H  
ATOM   3440 3HG2 VAL A 216      59.401   5.302   6.645  1.00  0.00           H  
ATOM   3441  N   ARG A 217      59.823   8.862   9.682  1.00  0.00           N  
ATOM   3442  CA  ARG A 217      60.204   9.940  10.586  1.00  0.00           C  
ATOM   3443  C   ARG A 217      59.129  10.182  11.638  1.00  0.00           C  
ATOM   3444  O   ARG A 217      59.433  10.406  12.810  1.00  0.00           O  
ATOM   3445  CB  ARG A 217      60.450  11.226   9.811  1.00  0.00           C  
ATOM   3446  CG  ARG A 217      60.997  12.378  10.641  1.00  0.00           C  
ATOM   3447  CD  ARG A 217      61.252  13.581   9.808  1.00  0.00           C  
ATOM   3448  NE  ARG A 217      62.274  13.338   8.803  1.00  0.00           N  
ATOM   3449  CZ  ARG A 217      63.601  13.393   9.032  1.00  0.00           C  
ATOM   3450  NH1 ARG A 217      64.049  13.682  10.233  1.00  0.00           N  
ATOM   3451  NH2 ARG A 217      64.451  13.155   8.049  1.00  0.00           N  
ATOM   3452  H   ARG A 217      59.664   9.072   8.707  1.00  0.00           H  
ATOM   3453  HA  ARG A 217      61.127   9.657  11.092  1.00  0.00           H  
ATOM   3454 1HB  ARG A 217      61.158  11.036   9.006  1.00  0.00           H  
ATOM   3455 2HB  ARG A 217      59.518  11.561   9.356  1.00  0.00           H  
ATOM   3456 1HG  ARG A 217      60.276  12.643  11.415  1.00  0.00           H  
ATOM   3457 2HG  ARG A 217      61.936  12.077  11.107  1.00  0.00           H  
ATOM   3458 1HD  ARG A 217      60.334  13.872   9.298  1.00  0.00           H  
ATOM   3459 2HD  ARG A 217      61.588  14.399  10.445  1.00  0.00           H  
ATOM   3460  HE  ARG A 217      61.968  13.113   7.866  1.00  0.00           H  
ATOM   3461 1HH1 ARG A 217      63.399  13.863  10.985  1.00  0.00           H  
ATOM   3462 2HH1 ARG A 217      65.043  13.723  10.405  1.00  0.00           H  
ATOM   3463 1HH2 ARG A 217      64.106  12.933   7.125  1.00  0.00           H  
ATOM   3464 2HH2 ARG A 217      65.445  13.196   8.220  1.00  0.00           H  
ATOM   3465  N   ALA A 218      57.871  10.136  11.213  1.00  0.00           N  
ATOM   3466  CA  ALA A 218      56.748  10.350  12.117  1.00  0.00           C  
ATOM   3467  C   ALA A 218      56.671   9.251  13.169  1.00  0.00           C  
ATOM   3468  O   ALA A 218      56.404   9.518  14.341  1.00  0.00           O  
ATOM   3469  CB  ALA A 218      55.445  10.426  11.334  1.00  0.00           C  
ATOM   3470  H   ALA A 218      57.688   9.948  10.238  1.00  0.00           H  
ATOM   3471  HA  ALA A 218      56.905  11.297  12.634  1.00  0.00           H  
ATOM   3472 1HB  ALA A 218      54.616  10.586  12.023  1.00  0.00           H  
ATOM   3473 2HB  ALA A 218      55.494  11.253  10.626  1.00  0.00           H  
ATOM   3474 3HB  ALA A 218      55.292   9.494  10.793  1.00  0.00           H  
ATOM   3475  N   ILE A 219      56.906   8.014  12.744  1.00  0.00           N  
ATOM   3476  CA  ILE A 219      56.863   6.872  13.648  1.00  0.00           C  
ATOM   3477  C   ILE A 219      57.961   6.960  14.700  1.00  0.00           C  
ATOM   3478  O   ILE A 219      57.737   6.655  15.871  1.00  0.00           O  
ATOM   3479  CB  ILE A 219      57.001   5.551  12.870  1.00  0.00           C  
ATOM   3480  CG1 ILE A 219      55.813   5.362  11.923  1.00  0.00           C  
ATOM   3481  CG2 ILE A 219      57.111   4.377  13.831  1.00  0.00           C  
ATOM   3482  CD1 ILE A 219      54.476   5.307  12.624  1.00  0.00           C  
ATOM   3483  H   ILE A 219      57.120   7.861  11.769  1.00  0.00           H  
ATOM   3484  HA  ILE A 219      55.901   6.872  14.159  1.00  0.00           H  
ATOM   3485  HB  ILE A 219      57.896   5.586  12.250  1.00  0.00           H  
ATOM   3486 1HG1 ILE A 219      55.788   6.181  11.204  1.00  0.00           H  
ATOM   3487 2HG1 ILE A 219      55.940   4.437  11.359  1.00  0.00           H  
ATOM   3488 1HG2 ILE A 219      57.208   3.451  13.264  1.00  0.00           H  
ATOM   3489 2HG2 ILE A 219      57.987   4.507  14.465  1.00  0.00           H  
ATOM   3490 3HG2 ILE A 219      56.217   4.330  14.452  1.00  0.00           H  
ATOM   3491 1HD1 ILE A 219      53.683   5.171  11.887  1.00  0.00           H  
ATOM   3492 2HD1 ILE A 219      54.466   4.471  13.325  1.00  0.00           H  
ATOM   3493 3HD1 ILE A 219      54.310   6.237  13.166  1.00  0.00           H  
ATOM   3494  N   ILE A 220      59.148   7.379  14.275  1.00  0.00           N  
ATOM   3495  CA  ILE A 220      60.284   7.508  15.179  1.00  0.00           C  
ATOM   3496  C   ILE A 220      60.031   8.581  16.231  1.00  0.00           C  
ATOM   3497  O   ILE A 220      60.376   8.411  17.400  1.00  0.00           O  
ATOM   3498  CB  ILE A 220      61.570   7.843  14.401  1.00  0.00           C  
ATOM   3499  CG1 ILE A 220      61.988   6.659  13.526  1.00  0.00           C  
ATOM   3500  CG2 ILE A 220      62.688   8.222  15.360  1.00  0.00           C  
ATOM   3501  CD1 ILE A 220      63.078   6.989  12.532  1.00  0.00           C  
ATOM   3502  H   ILE A 220      59.266   7.614  13.300  1.00  0.00           H  
ATOM   3503  HA  ILE A 220      60.429   6.557  15.690  1.00  0.00           H  
ATOM   3504  HB  ILE A 220      61.380   8.680  13.729  1.00  0.00           H  
ATOM   3505 1HG1 ILE A 220      62.339   5.845  14.159  1.00  0.00           H  
ATOM   3506 2HG1 ILE A 220      61.123   6.292  12.972  1.00  0.00           H  
ATOM   3507 1HG2 ILE A 220      63.589   8.455  14.793  1.00  0.00           H  
ATOM   3508 2HG2 ILE A 220      62.389   9.094  15.940  1.00  0.00           H  
ATOM   3509 3HG2 ILE A 220      62.888   7.389  16.033  1.00  0.00           H  
ATOM   3510 1HD1 ILE A 220      63.320   6.100  11.948  1.00  0.00           H  
ATOM   3511 2HD1 ILE A 220      62.734   7.779  11.864  1.00  0.00           H  
ATOM   3512 3HD1 ILE A 220      63.966   7.325  13.065  1.00  0.00           H  
ATOM   3513  N   GLU A 221      59.418   9.686  15.772  1.00  0.00           N  
ATOM   3514  CA  GLU A 221      59.076  10.843  16.598  1.00  0.00           C  
ATOM   3515  C   GLU A 221      58.052  10.485  17.668  1.00  0.00           C  
ATOM   3516  O   GLU A 221      58.062  11.047  18.763  1.00  0.00           O  
ATOM   3517  CB  GLU A 221      58.535  11.978  15.726  1.00  0.00           C  
ATOM   3518  CG  GLU A 221      58.239  13.266  16.482  1.00  0.00           C  
ATOM   3519  CD  GLU A 221      59.471  13.893  17.073  1.00  0.00           C  
ATOM   3520  OE1 GLU A 221      60.546  13.595  16.612  1.00  0.00           O  
ATOM   3521  OE2 GLU A 221      59.336  14.673  17.987  1.00  0.00           O  
ATOM   3522  H   GLU A 221      59.169   9.740  14.795  1.00  0.00           H  
ATOM   3523  HA  GLU A 221      59.980  11.189  17.100  1.00  0.00           H  
ATOM   3524 1HB  GLU A 221      59.256  12.209  14.941  1.00  0.00           H  
ATOM   3525 2HB  GLU A 221      57.614  11.657  15.240  1.00  0.00           H  
ATOM   3526 1HG  GLU A 221      57.775  13.977  15.799  1.00  0.00           H  
ATOM   3527 2HG  GLU A 221      57.528  13.051  17.279  1.00  0.00           H  
ATOM   3528  N   LEU A 222      57.173   9.551  17.344  1.00  0.00           N  
ATOM   3529  CA  LEU A 222      56.215   9.038  18.307  1.00  0.00           C  
ATOM   3530  C   LEU A 222      56.924   8.298  19.427  1.00  0.00           C  
ATOM   3531  O   LEU A 222      56.370   8.114  20.511  1.00  0.00           O  
ATOM   3532  CB  LEU A 222      55.214   8.103  17.617  1.00  0.00           C  
ATOM   3533  CG  LEU A 222      54.261   8.770  16.616  1.00  0.00           C  
ATOM   3534  CD1 LEU A 222      53.432   7.703  15.915  1.00  0.00           C  
ATOM   3535  CD2 LEU A 222      53.369   9.762  17.348  1.00  0.00           C  
ATOM   3536  H   LEU A 222      57.168   9.185  16.403  1.00  0.00           H  
ATOM   3537  HA  LEU A 222      55.671   9.879  18.735  1.00  0.00           H  
ATOM   3538 1HB  LEU A 222      55.769   7.333  17.083  1.00  0.00           H  
ATOM   3539 2HB  LEU A 222      54.606   7.620  18.381  1.00  0.00           H  
ATOM   3540  HG  LEU A 222      54.841   9.295  15.857  1.00  0.00           H  
ATOM   3541 1HD1 LEU A 222      52.756   8.177  15.204  1.00  0.00           H  
ATOM   3542 2HD1 LEU A 222      54.094   7.019  15.384  1.00  0.00           H  
ATOM   3543 3HD1 LEU A 222      52.853   7.149  16.652  1.00  0.00           H  
ATOM   3544 1HD2 LEU A 222      52.693  10.237  16.637  1.00  0.00           H  
ATOM   3545 2HD2 LEU A 222      52.788   9.238  18.107  1.00  0.00           H  
ATOM   3546 3HD2 LEU A 222      53.987  10.523  17.825  1.00  0.00           H  
ATOM   3547  N   GLY A 223      58.153   7.876  19.157  1.00  0.00           N  
ATOM   3548  CA  GLY A 223      58.940   7.122  20.124  1.00  0.00           C  
ATOM   3549  C   GLY A 223      58.806   5.617  19.922  1.00  0.00           C  
ATOM   3550  O   GLY A 223      58.495   4.881  20.858  1.00  0.00           O  
ATOM   3551  H   GLY A 223      58.557   8.083  18.255  1.00  0.00           H  
ATOM   3552 1HA  GLY A 223      59.989   7.404  20.038  1.00  0.00           H  
ATOM   3553 2HA  GLY A 223      58.620   7.379  21.133  1.00  0.00           H  
ATOM   3554  N   ALA A 224      59.044   5.173  18.693  1.00  0.00           N  
ATOM   3555  CA  ALA A 224      59.185   3.752  18.400  1.00  0.00           C  
ATOM   3556  C   ALA A 224      60.568   3.246  18.801  1.00  0.00           C  
ATOM   3557  O   ALA A 224      61.580   3.889  18.522  1.00  0.00           O  
ATOM   3558  CB  ALA A 224      58.930   3.487  16.923  1.00  0.00           C  
ATOM   3559  H   ALA A 224      59.130   5.838  17.938  1.00  0.00           H  
ATOM   3560  HA  ALA A 224      58.445   3.210  18.989  1.00  0.00           H  
ATOM   3561 1HB  ALA A 224      59.039   2.422  16.720  1.00  0.00           H  
ATOM   3562 2HB  ALA A 224      57.919   3.803  16.666  1.00  0.00           H  
ATOM   3563 3HB  ALA A 224      59.647   4.046  16.325  1.00  0.00           H  
ATOM   3564  N   PRO A 225      60.605   2.090  19.457  1.00  0.00           N  
ATOM   3565  CA  PRO A 225      61.848   1.554  20.012  1.00  0.00           C  
ATOM   3566  C   PRO A 225      62.847   1.179  18.917  1.00  0.00           C  
ATOM   3567  O   PRO A 225      62.463   0.695  17.852  1.00  0.00           O  
ATOM   3568  CB  PRO A 225      61.371   0.319  20.784  1.00  0.00           C  
ATOM   3569  CG  PRO A 225      60.090  -0.054  20.119  1.00  0.00           C  
ATOM   3570  CD  PRO A 225      59.496   1.260  19.686  1.00  0.00           C  
ATOM   3571  HA  PRO A 225      62.291   2.297  20.692  1.00  0.00           H  
ATOM   3572 1HB  PRO A 225      62.129  -0.476  20.727  1.00  0.00           H  
ATOM   3573 2HB  PRO A 225      61.243   0.567  21.848  1.00  0.00           H  
ATOM   3574 1HG  PRO A 225      60.283  -0.731  19.274  1.00  0.00           H  
ATOM   3575 2HG  PRO A 225      59.443  -0.600  20.822  1.00  0.00           H  
ATOM   3576 1HD  PRO A 225      58.927   1.116  18.755  1.00  0.00           H  
ATOM   3577 2HD  PRO A 225      58.844   1.649  20.482  1.00  0.00           H  
ATOM   3578  N   GLY A 226      64.150   1.370  19.097  1.00  0.00           N  
ATOM   3579  CA  GLY A 226      65.193   1.583  18.100  1.00  0.00           C  
ATOM   3580  C   GLY A 226      65.276   0.410  17.136  1.00  0.00           C  
ATOM   3581  O   GLY A 226      65.586   0.583  15.957  1.00  0.00           O  
ATOM   3582  H   GLY A 226      64.521   1.378  20.036  1.00  0.00           H  
ATOM   3583 1HA  GLY A 226      64.987   2.500  17.548  1.00  0.00           H  
ATOM   3584 2HA  GLY A 226      66.152   1.718  18.600  1.00  0.00           H  
ATOM   3585  N   GLU A 227      64.995  -0.773  17.658  1.00  0.00           N  
ATOM   3586  CA  GLU A 227      64.788  -1.963  16.842  1.00  0.00           C  
ATOM   3587  C   GLU A 227      63.711  -1.730  15.790  1.00  0.00           C  
ATOM   3588  O   GLU A 227      63.892  -2.061  14.618  1.00  0.00           O  
ATOM   3589  CB  GLU A 227      64.405  -3.154  17.724  1.00  0.00           C  
ATOM   3590  CG  GLU A 227      65.517  -3.640  18.642  1.00  0.00           C  
ATOM   3591  CD  GLU A 227      65.632  -2.828  19.902  1.00  0.00           C  
ATOM   3592  OE1 GLU A 227      64.865  -1.910  20.067  1.00  0.00           O  
ATOM   3593  OE2 GLU A 227      66.489  -3.125  20.700  1.00  0.00           O  
ATOM   3594  H   GLU A 227      64.919  -0.863  18.661  1.00  0.00           H  
ATOM   3595  HA  GLU A 227      65.721  -2.196  16.327  1.00  0.00           H  
ATOM   3596 1HB  GLU A 227      63.550  -2.886  18.345  1.00  0.00           H  
ATOM   3597 2HB  GLU A 227      64.101  -3.990  17.094  1.00  0.00           H  
ATOM   3598 1HG  GLU A 227      65.325  -4.679  18.910  1.00  0.00           H  
ATOM   3599 2HG  GLU A 227      66.462  -3.601  18.103  1.00  0.00           H  
ATOM   3600  N   ASP A 228      62.589  -1.158  16.215  1.00  0.00           N  
ATOM   3601  CA  ASP A 228      61.481  -0.879  15.310  1.00  0.00           C  
ATOM   3602  C   ASP A 228      61.873   0.151  14.259  1.00  0.00           C  
ATOM   3603  O   ASP A 228      61.518   0.023  13.087  1.00  0.00           O  
ATOM   3604  CB  ASP A 228      60.263  -0.381  16.091  1.00  0.00           C  
ATOM   3605  CG  ASP A 228      59.596  -1.477  16.912  1.00  0.00           C  
ATOM   3606  OD1 ASP A 228      59.867  -2.628  16.661  1.00  0.00           O  
ATOM   3607  OD2 ASP A 228      58.823  -1.153  17.781  1.00  0.00           O  
ATOM   3608  H   ASP A 228      62.502  -0.910  17.190  1.00  0.00           H  
ATOM   3609  HA  ASP A 228      61.212  -1.803  14.797  1.00  0.00           H  
ATOM   3610 1HB  ASP A 228      60.565   0.423  16.763  1.00  0.00           H  
ATOM   3611 2HB  ASP A 228      59.529   0.031  15.398  1.00  0.00           H  
ATOM   3612  N   ALA A 229      62.607   1.173  14.684  1.00  0.00           N  
ATOM   3613  CA  ALA A 229      63.050   2.227  13.779  1.00  0.00           C  
ATOM   3614  C   ALA A 229      64.009   1.684  12.728  1.00  0.00           C  
ATOM   3615  O   ALA A 229      63.935   2.054  11.556  1.00  0.00           O  
ATOM   3616  CB  ALA A 229      63.706   3.355  14.561  1.00  0.00           C  
ATOM   3617  H   ALA A 229      62.865   1.221  15.659  1.00  0.00           H  
ATOM   3618  HA  ALA A 229      62.174   2.619  13.261  1.00  0.00           H  
ATOM   3619 1HB  ALA A 229      64.032   4.135  13.871  1.00  0.00           H  
ATOM   3620 2HB  ALA A 229      62.990   3.773  15.268  1.00  0.00           H  
ATOM   3621 3HB  ALA A 229      64.568   2.969  15.103  1.00  0.00           H  
ATOM   3622  N   ARG A 230      64.909   0.805  13.153  1.00  0.00           N  
ATOM   3623  CA  ARG A 230      65.885   0.209  12.248  1.00  0.00           C  
ATOM   3624  C   ARG A 230      65.204  -0.657  11.197  1.00  0.00           C  
ATOM   3625  O   ARG A 230      65.581  -0.639  10.025  1.00  0.00           O  
ATOM   3626  CB  ARG A 230      66.889  -0.633  13.022  1.00  0.00           C  
ATOM   3627  CG  ARG A 230      67.984  -1.261  12.175  1.00  0.00           C  
ATOM   3628  CD  ARG A 230      68.937  -2.044  13.002  1.00  0.00           C  
ATOM   3629  NE  ARG A 230      68.291  -3.174  13.651  1.00  0.00           N  
ATOM   3630  CZ  ARG A 230      68.026  -4.351  13.052  1.00  0.00           C  
ATOM   3631  NH1 ARG A 230      68.356  -4.537  11.793  1.00  0.00           N  
ATOM   3632  NH2 ARG A 230      67.433  -5.318  13.729  1.00  0.00           N  
ATOM   3633  H   ARG A 230      64.918   0.542  14.128  1.00  0.00           H  
ATOM   3634  HA  ARG A 230      66.422   1.011  11.741  1.00  0.00           H  
ATOM   3635 1HB  ARG A 230      67.370  -0.019  13.781  1.00  0.00           H  
ATOM   3636 2HB  ARG A 230      66.367  -1.440  13.536  1.00  0.00           H  
ATOM   3637 1HG  ARG A 230      67.538  -1.931  11.440  1.00  0.00           H  
ATOM   3638 2HG  ARG A 230      68.541  -0.477  11.660  1.00  0.00           H  
ATOM   3639 1HD  ARG A 230      69.739  -2.426  12.370  1.00  0.00           H  
ATOM   3640 2HD  ARG A 230      69.360  -1.403  13.775  1.00  0.00           H  
ATOM   3641  HE  ARG A 230      68.022  -3.068  14.620  1.00  0.00           H  
ATOM   3642 1HH1 ARG A 230      68.809  -3.797  11.275  1.00  0.00           H  
ATOM   3643 2HH1 ARG A 230      68.158  -5.419  11.344  1.00  0.00           H  
ATOM   3644 1HH2 ARG A 230      67.179  -5.175  14.697  1.00  0.00           H  
ATOM   3645 2HH2 ARG A 230      67.234  -6.200  13.280  1.00  0.00           H  
ATOM   3646  N   LYS A 231      64.199  -1.415  11.622  1.00  0.00           N  
ATOM   3647  CA  LYS A 231      63.463  -2.290  10.717  1.00  0.00           C  
ATOM   3648  C   LYS A 231      62.709  -1.486   9.666  1.00  0.00           C  
ATOM   3649  O   LYS A 231      62.670  -1.861   8.494  1.00  0.00           O  
ATOM   3650  CB  LYS A 231      62.491  -3.175  11.499  1.00  0.00           C  
ATOM   3651  CG  LYS A 231      63.161  -4.251  12.344  1.00  0.00           C  
ATOM   3652  CD  LYS A 231      62.133  -5.075  13.105  1.00  0.00           C  
ATOM   3653  CE  LYS A 231      62.801  -6.144  13.957  1.00  0.00           C  
ATOM   3654  NZ  LYS A 231      61.810  -6.933  14.738  1.00  0.00           N  
ATOM   3655  H   LYS A 231      63.938  -1.384  12.597  1.00  0.00           H  
ATOM   3656  HA  LYS A 231      64.177  -2.931  10.198  1.00  0.00           H  
ATOM   3657 1HB  LYS A 231      61.889  -2.555  12.164  1.00  0.00           H  
ATOM   3658 2HB  LYS A 231      61.810  -3.669  10.806  1.00  0.00           H  
ATOM   3659 1HG  LYS A 231      63.738  -4.913  11.698  1.00  0.00           H  
ATOM   3660 2HG  LYS A 231      63.840  -3.784  13.056  1.00  0.00           H  
ATOM   3661 1HD  LYS A 231      61.548  -4.420  13.752  1.00  0.00           H  
ATOM   3662 2HD  LYS A 231      61.457  -5.557  12.399  1.00  0.00           H  
ATOM   3663 1HE  LYS A 231      63.363  -6.822  13.316  1.00  0.00           H  
ATOM   3664 2HE  LYS A 231      63.498  -5.674  14.650  1.00  0.00           H  
ATOM   3665 1HZ  LYS A 231      62.292  -7.629  15.289  1.00  0.00           H  
ATOM   3666 2HZ  LYS A 231      61.295  -6.316  15.351  1.00  0.00           H  
ATOM   3667 3HZ  LYS A 231      61.169  -7.390  14.105  1.00  0.00           H  
ATOM   3668  N   ALA A 232      62.111  -0.379  10.091  1.00  0.00           N  
ATOM   3669  CA  ALA A 232      61.357   0.480   9.186  1.00  0.00           C  
ATOM   3670  C   ALA A 232      62.265   1.105   8.135  1.00  0.00           C  
ATOM   3671  O   ALA A 232      61.900   1.201   6.963  1.00  0.00           O  
ATOM   3672  CB  ALA A 232      60.629   1.564   9.968  1.00  0.00           C  
ATOM   3673  H   ALA A 232      62.180  -0.126  11.066  1.00  0.00           H  
ATOM   3674  HA  ALA A 232      60.622  -0.136   8.668  1.00  0.00           H  
ATOM   3675 1HB  ALA A 232      60.071   2.197   9.278  1.00  0.00           H  
ATOM   3676 2HB  ALA A 232      59.940   1.102  10.675  1.00  0.00           H  
ATOM   3677 3HB  ALA A 232      61.353   2.169  10.510  1.00  0.00           H  
ATOM   3678  N   ALA A 233      63.449   1.529   8.560  1.00  0.00           N  
ATOM   3679  CA  ALA A 233      64.412   2.146   7.655  1.00  0.00           C  
ATOM   3680  C   ALA A 233      64.893   1.154   6.604  1.00  0.00           C  
ATOM   3681  O   ALA A 233      65.042   1.500   5.432  1.00  0.00           O  
ATOM   3682  CB  ALA A 233      65.593   2.703   8.437  1.00  0.00           C  
ATOM   3683  H   ALA A 233      63.689   1.422   9.535  1.00  0.00           H  
ATOM   3684  HA  ALA A 233      63.913   2.966   7.138  1.00  0.00           H  
ATOM   3685 1HB  ALA A 233      66.303   3.159   7.747  1.00  0.00           H  
ATOM   3686 2HB  ALA A 233      65.240   3.453   9.144  1.00  0.00           H  
ATOM   3687 3HB  ALA A 233      66.083   1.895   8.979  1.00  0.00           H  
ATOM   3688  N   GLU A 234      65.135  -0.081   7.029  1.00  0.00           N  
ATOM   3689  CA  GLU A 234      65.599  -1.126   6.124  1.00  0.00           C  
ATOM   3690  C   GLU A 234      64.546  -1.452   5.072  1.00  0.00           C  
ATOM   3691  O   GLU A 234      64.866  -1.651   3.900  1.00  0.00           O  
ATOM   3692  CB  GLU A 234      65.959  -2.390   6.909  1.00  0.00           C  
ATOM   3693  CG  GLU A 234      66.527  -3.517   6.058  1.00  0.00           C  
ATOM   3694  CD  GLU A 234      66.951  -4.708   6.873  1.00  0.00           C  
ATOM   3695  OE1 GLU A 234      66.829  -4.656   8.073  1.00  0.00           O  
ATOM   3696  OE2 GLU A 234      67.397  -5.670   6.294  1.00  0.00           O  
ATOM   3697  H   GLU A 234      64.994  -0.302   8.004  1.00  0.00           H  
ATOM   3698  HA  GLU A 234      66.492  -0.768   5.611  1.00  0.00           H  
ATOM   3699 1HB  GLU A 234      66.694  -2.145   7.675  1.00  0.00           H  
ATOM   3700 2HB  GLU A 234      65.071  -2.768   7.416  1.00  0.00           H  
ATOM   3701 1HG  GLU A 234      65.771  -3.833   5.340  1.00  0.00           H  
ATOM   3702 2HG  GLU A 234      67.383  -3.141   5.500  1.00  0.00           H  
ATOM   3703  N   GLU A 235      63.289  -1.505   5.498  1.00  0.00           N  
ATOM   3704  CA  GLU A 235      62.186  -1.807   4.593  1.00  0.00           C  
ATOM   3705  C   GLU A 235      62.022  -0.717   3.541  1.00  0.00           C  
ATOM   3706  O   GLU A 235      61.777  -1.004   2.369  1.00  0.00           O  
ATOM   3707  CB  GLU A 235      60.882  -1.973   5.377  1.00  0.00           C  
ATOM   3708  CG  GLU A 235      60.825  -3.222   6.245  1.00  0.00           C  
ATOM   3709  CD  GLU A 235      59.562  -3.314   7.055  1.00  0.00           C  
ATOM   3710  OE1 GLU A 235      58.798  -2.379   7.037  1.00  0.00           O  
ATOM   3711  OE2 GLU A 235      59.361  -4.321   7.693  1.00  0.00           O  
ATOM   3712  H   GLU A 235      63.092  -1.332   6.473  1.00  0.00           H  
ATOM   3713  HA  GLU A 235      62.406  -2.744   4.080  1.00  0.00           H  
ATOM   3714 1HB  GLU A 235      60.735  -1.108   6.025  1.00  0.00           H  
ATOM   3715 2HB  GLU A 235      60.042  -2.008   4.684  1.00  0.00           H  
ATOM   3716 1HG  GLU A 235      60.897  -4.100   5.604  1.00  0.00           H  
ATOM   3717 2HG  GLU A 235      61.683  -3.225   6.916  1.00  0.00           H  
ATOM   3718  N   VAL A 236      62.159   0.534   3.967  1.00  0.00           N  
ATOM   3719  CA  VAL A 236      62.026   1.670   3.062  1.00  0.00           C  
ATOM   3720  C   VAL A 236      63.128   1.668   2.010  1.00  0.00           C  
ATOM   3721  O   VAL A 236      62.881   1.954   0.838  1.00  0.00           O  
ATOM   3722  CB  VAL A 236      62.077   2.991   3.852  1.00  0.00           C  
ATOM   3723  CG1 VAL A 236      62.129   4.178   2.901  1.00  0.00           C  
ATOM   3724  CG2 VAL A 236      60.870   3.091   4.773  1.00  0.00           C  
ATOM   3725  H   VAL A 236      62.360   0.702   4.942  1.00  0.00           H  
ATOM   3726  HA  VAL A 236      61.061   1.600   2.558  1.00  0.00           H  
ATOM   3727  HB  VAL A 236      62.991   3.014   4.445  1.00  0.00           H  
ATOM   3728 1HG1 VAL A 236      62.165   5.104   3.477  1.00  0.00           H  
ATOM   3729 2HG1 VAL A 236      63.019   4.105   2.277  1.00  0.00           H  
ATOM   3730 3HG1 VAL A 236      61.241   4.178   2.270  1.00  0.00           H  
ATOM   3731 1HG2 VAL A 236      60.913   4.027   5.328  1.00  0.00           H  
ATOM   3732 2HG2 VAL A 236      59.956   3.062   4.179  1.00  0.00           H  
ATOM   3733 3HG2 VAL A 236      60.876   2.254   5.471  1.00  0.00           H  
ATOM   3734  N   ALA A 237      64.345   1.344   2.436  1.00  0.00           N  
ATOM   3735  CA  ALA A 237      65.487   1.305   1.531  1.00  0.00           C  
ATOM   3736  C   ALA A 237      65.320   0.216   0.479  1.00  0.00           C  
ATOM   3737  O   ALA A 237      65.640   0.417  -0.693  1.00  0.00           O  
ATOM   3738  CB  ALA A 237      66.775   1.092   2.313  1.00  0.00           C  
ATOM   3739  H   ALA A 237      64.481   1.119   3.411  1.00  0.00           H  
ATOM   3740  HA  ALA A 237      65.542   2.263   1.014  1.00  0.00           H  
ATOM   3741 1HB  ALA A 237      67.619   1.066   1.623  1.00  0.00           H  
ATOM   3742 2HB  ALA A 237      66.910   1.910   3.021  1.00  0.00           H  
ATOM   3743 3HB  ALA A 237      66.720   0.149   2.854  1.00  0.00           H  
ATOM   3744  N   GLU A 238      64.817  -0.938   0.905  1.00  0.00           N  
ATOM   3745  CA  GLU A 238      64.606  -2.062  -0.000  1.00  0.00           C  
ATOM   3746  C   GLU A 238      63.554  -1.733  -1.052  1.00  0.00           C  
ATOM   3747  O   GLU A 238      63.704  -2.080  -2.224  1.00  0.00           O  
ATOM   3748  CB  GLU A 238      64.185  -3.307   0.785  1.00  0.00           C  
ATOM   3749  CG  GLU A 238      63.990  -4.552  -0.069  1.00  0.00           C  
ATOM   3750  CD  GLU A 238      65.263  -5.023  -0.716  1.00  0.00           C  
ATOM   3751  OE1 GLU A 238      66.315  -4.667  -0.241  1.00  0.00           O  
ATOM   3752  OE2 GLU A 238      65.183  -5.739  -1.686  1.00  0.00           O  
ATOM   3753  H   GLU A 238      64.575  -1.039   1.880  1.00  0.00           H  
ATOM   3754  HA  GLU A 238      65.544  -2.274  -0.513  1.00  0.00           H  
ATOM   3755 1HB  GLU A 238      64.938  -3.533   1.539  1.00  0.00           H  
ATOM   3756 2HB  GLU A 238      63.248  -3.108   1.306  1.00  0.00           H  
ATOM   3757 1HG  GLU A 238      63.597  -5.352   0.558  1.00  0.00           H  
ATOM   3758 2HG  GLU A 238      63.253  -4.338  -0.842  1.00  0.00           H  
ATOM   3759  N   LEU A 239      62.489  -1.062  -0.626  1.00  0.00           N  
ATOM   3760  CA  LEU A 239      61.410  -0.684  -1.531  1.00  0.00           C  
ATOM   3761  C   LEU A 239      61.894   0.306  -2.583  1.00  0.00           C  
ATOM   3762  O   LEU A 239      61.529   0.209  -3.755  1.00  0.00           O  
ATOM   3763  CB  LEU A 239      60.246  -0.072  -0.741  1.00  0.00           C  
ATOM   3764  CG  LEU A 239      59.022   0.336  -1.570  1.00  0.00           C  
ATOM   3765  CD1 LEU A 239      58.464  -0.885  -2.288  1.00  0.00           C  
ATOM   3766  CD2 LEU A 239      57.976   0.960  -0.658  1.00  0.00           C  
ATOM   3767  H   LEU A 239      62.426  -0.808   0.349  1.00  0.00           H  
ATOM   3768  HA  LEU A 239      61.056  -1.580  -2.040  1.00  0.00           H  
ATOM   3769 1HB  LEU A 239      59.915  -0.793   0.005  1.00  0.00           H  
ATOM   3770 2HB  LEU A 239      60.607   0.816  -0.223  1.00  0.00           H  
ATOM   3771  HG  LEU A 239      59.321   1.061  -2.328  1.00  0.00           H  
ATOM   3772 1HD1 LEU A 239      57.594  -0.595  -2.878  1.00  0.00           H  
ATOM   3773 2HD1 LEU A 239      59.226  -1.299  -2.948  1.00  0.00           H  
ATOM   3774 3HD1 LEU A 239      58.171  -1.636  -1.555  1.00  0.00           H  
ATOM   3775 1HD2 LEU A 239      57.106   1.251  -1.248  1.00  0.00           H  
ATOM   3776 2HD2 LEU A 239      57.675   0.236   0.099  1.00  0.00           H  
ATOM   3777 3HD2 LEU A 239      58.396   1.840  -0.172  1.00  0.00           H  
ATOM   3778  N   SER A 240      62.717   1.258  -2.157  1.00  0.00           N  
ATOM   3779  CA  SER A 240      63.253   2.268  -3.062  1.00  0.00           C  
ATOM   3780  C   SER A 240      64.159   1.641  -4.114  1.00  0.00           C  
ATOM   3781  O   SER A 240      64.119   2.017  -5.286  1.00  0.00           O  
ATOM   3782  CB  SER A 240      64.021   3.315  -2.279  1.00  0.00           C  
ATOM   3783  OG  SER A 240      63.166   4.044  -1.443  1.00  0.00           O  
ATOM   3784  H   SER A 240      62.978   1.283  -1.182  1.00  0.00           H  
ATOM   3785  HA  SER A 240      62.420   2.752  -3.573  1.00  0.00           H  
ATOM   3786 1HB  SER A 240      64.792   2.829  -1.682  1.00  0.00           H  
ATOM   3787 2HB  SER A 240      64.522   3.991  -2.971  1.00  0.00           H  
ATOM   3788  HG  SER A 240      63.727   4.441  -0.772  1.00  0.00           H  
ATOM   3789  N   LEU A 241      64.976   0.683  -3.688  1.00  0.00           N  
ATOM   3790  CA  LEU A 241      65.894   0.002  -4.593  1.00  0.00           C  
ATOM   3791  C   LEU A 241      65.138  -0.799  -5.645  1.00  0.00           C  
ATOM   3792  O   LEU A 241      65.515  -0.814  -6.817  1.00  0.00           O  
ATOM   3793  CB  LEU A 241      66.824  -0.928  -3.804  1.00  0.00           C  
ATOM   3794  CG  LEU A 241      67.915  -1.630  -4.623  1.00  0.00           C  
ATOM   3795  CD1 LEU A 241      69.098  -1.955  -3.721  1.00  0.00           C  
ATOM   3796  CD2 LEU A 241      67.345  -2.892  -5.252  1.00  0.00           C  
ATOM   3797  H   LEU A 241      64.960   0.421  -2.713  1.00  0.00           H  
ATOM   3798  HA  LEU A 241      66.498   0.752  -5.102  1.00  0.00           H  
ATOM   3799 1HB  LEU A 241      67.316  -0.348  -3.025  1.00  0.00           H  
ATOM   3800 2HB  LEU A 241      66.220  -1.700  -3.326  1.00  0.00           H  
ATOM   3801  HG  LEU A 241      68.268  -0.960  -5.407  1.00  0.00           H  
ATOM   3802 1HD1 LEU A 241      69.873  -2.453  -4.303  1.00  0.00           H  
ATOM   3803 2HD1 LEU A 241      69.498  -1.032  -3.299  1.00  0.00           H  
ATOM   3804 3HD1 LEU A 241      68.771  -2.611  -2.915  1.00  0.00           H  
ATOM   3805 1HD2 LEU A 241      68.120  -3.390  -5.835  1.00  0.00           H  
ATOM   3806 2HD2 LEU A 241      66.992  -3.563  -4.468  1.00  0.00           H  
ATOM   3807 3HD2 LEU A 241      66.512  -2.629  -5.906  1.00  0.00           H  
ATOM   3808  N   GLU A 242      64.069  -1.464  -5.219  1.00  0.00           N  
ATOM   3809  CA  GLU A 242      63.257  -2.268  -6.124  1.00  0.00           C  
ATOM   3810  C   GLU A 242      62.578  -1.400  -7.176  1.00  0.00           C  
ATOM   3811  O   GLU A 242      62.504  -1.771  -8.347  1.00  0.00           O  
ATOM   3812  CB  GLU A 242      62.203  -3.053  -5.339  1.00  0.00           C  
ATOM   3813  CG  GLU A 242      61.351  -3.984  -6.189  1.00  0.00           C  
ATOM   3814  CD  GLU A 242      60.389  -4.804  -5.375  1.00  0.00           C  
ATOM   3815  OE1 GLU A 242      60.395  -4.672  -4.174  1.00  0.00           O  
ATOM   3816  OE2 GLU A 242      59.648  -5.562  -5.954  1.00  0.00           O  
ATOM   3817  H   GLU A 242      63.813  -1.411  -4.243  1.00  0.00           H  
ATOM   3818  HA  GLU A 242      63.909  -2.975  -6.638  1.00  0.00           H  
ATOM   3819 1HB  GLU A 242      62.693  -3.654  -4.573  1.00  0.00           H  
ATOM   3820 2HB  GLU A 242      61.535  -2.358  -4.832  1.00  0.00           H  
ATOM   3821 1HG  GLU A 242      60.787  -3.390  -6.907  1.00  0.00           H  
ATOM   3822 2HG  GLU A 242      62.007  -4.651  -6.748  1.00  0.00           H  
ATOM   3823  N   LEU A 243      62.083  -0.243  -6.751  1.00  0.00           N  
ATOM   3824  CA  LEU A 243      61.409   0.681  -7.655  1.00  0.00           C  
ATOM   3825  C   LEU A 243      62.370   1.221  -8.707  1.00  0.00           C  
ATOM   3826  O   LEU A 243      62.015   1.348  -9.879  1.00  0.00           O  
ATOM   3827  CB  LEU A 243      60.799   1.845  -6.865  1.00  0.00           C  
ATOM   3828  CG  LEU A 243      59.612   1.487  -5.962  1.00  0.00           C  
ATOM   3829  CD1 LEU A 243      59.234   2.694  -5.115  1.00  0.00           C  
ATOM   3830  CD2 LEU A 243      58.440   1.033  -6.820  1.00  0.00           C  
ATOM   3831  H   LEU A 243      62.176   0.003  -5.776  1.00  0.00           H  
ATOM   3832  HA  LEU A 243      60.609   0.145  -8.164  1.00  0.00           H  
ATOM   3833 1HB  LEU A 243      61.573   2.282  -6.236  1.00  0.00           H  
ATOM   3834 2HB  LEU A 243      60.461   2.605  -7.570  1.00  0.00           H  
ATOM   3835  HG  LEU A 243      59.899   0.681  -5.285  1.00  0.00           H  
ATOM   3836 1HD1 LEU A 243      58.391   2.439  -4.473  1.00  0.00           H  
ATOM   3837 2HD1 LEU A 243      60.084   2.985  -4.497  1.00  0.00           H  
ATOM   3838 3HD1 LEU A 243      58.957   3.523  -5.765  1.00  0.00           H  
ATOM   3839 1HD2 LEU A 243      57.596   0.777  -6.178  1.00  0.00           H  
ATOM   3840 2HD2 LEU A 243      58.151   1.838  -7.496  1.00  0.00           H  
ATOM   3841 3HD2 LEU A 243      58.732   0.158  -7.401  1.00  0.00           H  
ATOM   3842  N   VAL A 244      63.588   1.537  -8.282  1.00  0.00           N  
ATOM   3843  CA  VAL A 244      64.603   2.064  -9.186  1.00  0.00           C  
ATOM   3844  C   VAL A 244      64.992   1.033 -10.238  1.00  0.00           C  
ATOM   3845  O   VAL A 244      65.171   1.365 -11.410  1.00  0.00           O  
ATOM   3846  CB  VAL A 244      65.856   2.485  -8.395  1.00  0.00           C  
ATOM   3847  CG1 VAL A 244      66.985   2.857  -9.345  1.00  0.00           C  
ATOM   3848  CG2 VAL A 244      65.521   3.648  -7.475  1.00  0.00           C  
ATOM   3849  H   VAL A 244      63.817   1.409  -7.307  1.00  0.00           H  
ATOM   3850  HA  VAL A 244      64.196   2.941  -9.690  1.00  0.00           H  
ATOM   3851  HB  VAL A 244      66.201   1.638  -7.802  1.00  0.00           H  
ATOM   3852 1HG1 VAL A 244      67.863   3.151  -8.769  1.00  0.00           H  
ATOM   3853 2HG1 VAL A 244      67.233   1.998  -9.970  1.00  0.00           H  
ATOM   3854 3HG1 VAL A 244      66.671   3.687  -9.976  1.00  0.00           H  
ATOM   3855 1HG2 VAL A 244      66.411   3.940  -6.918  1.00  0.00           H  
ATOM   3856 2HG2 VAL A 244      65.170   4.493  -8.068  1.00  0.00           H  
ATOM   3857 3HG2 VAL A 244      64.740   3.346  -6.776  1.00  0.00           H  
ATOM   3858  N   ARG A 245      65.121  -0.219  -9.813  1.00  0.00           N  
ATOM   3859  CA  ARG A 245      65.489  -1.302 -10.717  1.00  0.00           C  
ATOM   3860  C   ARG A 245      64.412  -1.531 -11.769  1.00  0.00           C  
ATOM   3861  O   ARG A 245      64.714  -1.757 -12.941  1.00  0.00           O  
ATOM   3862  CB  ARG A 245      65.719  -2.591  -9.942  1.00  0.00           C  
ATOM   3863  CG  ARG A 245      66.962  -2.598  -9.067  1.00  0.00           C  
ATOM   3864  CD  ARG A 245      68.206  -2.616  -9.878  1.00  0.00           C  
ATOM   3865  NE  ARG A 245      68.291  -3.803 -10.714  1.00  0.00           N  
ATOM   3866  CZ  ARG A 245      68.764  -4.995 -10.304  1.00  0.00           C  
ATOM   3867  NH1 ARG A 245      69.190  -5.144  -9.069  1.00  0.00           N  
ATOM   3868  NH2 ARG A 245      68.800  -6.016 -11.143  1.00  0.00           N  
ATOM   3869  H   ARG A 245      64.960  -0.427  -8.838  1.00  0.00           H  
ATOM   3870  HA  ARG A 245      66.416  -1.030 -11.223  1.00  0.00           H  
ATOM   3871 1HB  ARG A 245      64.862  -2.787  -9.300  1.00  0.00           H  
ATOM   3872 2HB  ARG A 245      65.803  -3.425 -10.640  1.00  0.00           H  
ATOM   3873 1HG  ARG A 245      66.973  -1.704  -8.443  1.00  0.00           H  
ATOM   3874 2HG  ARG A 245      66.955  -3.484  -8.431  1.00  0.00           H  
ATOM   3875 1HD  ARG A 245      68.230  -1.740 -10.526  1.00  0.00           H  
ATOM   3876 2HD  ARG A 245      69.072  -2.602  -9.217  1.00  0.00           H  
ATOM   3877  HE  ARG A 245      67.972  -3.727 -11.671  1.00  0.00           H  
ATOM   3878 1HH1 ARG A 245      69.163  -4.364  -8.428  1.00  0.00           H  
ATOM   3879 2HH1 ARG A 245      69.545  -6.038  -8.762  1.00  0.00           H  
ATOM   3880 1HH2 ARG A 245      68.472  -5.902 -12.092  1.00  0.00           H  
ATOM   3881 2HH2 ARG A 245      69.154  -6.910 -10.835  1.00  0.00           H  
ATOM   3882  N   HIS A 246      63.154  -1.471 -11.344  1.00  0.00           N  
ATOM   3883  CA  HIS A 246      62.029  -1.672 -12.248  1.00  0.00           C  
ATOM   3884  C   HIS A 246      61.964  -0.572 -13.300  1.00  0.00           C  
ATOM   3885  O   HIS A 246      61.694  -0.836 -14.472  1.00  0.00           O  
ATOM   3886  CB  HIS A 246      60.711  -1.720 -11.469  1.00  0.00           C  
ATOM   3887  CG  HIS A 246      59.515  -1.997 -12.326  1.00  0.00           C  
ATOM   3888  ND1 HIS A 246      59.285  -3.227 -12.906  1.00  0.00           N  
ATOM   3889  CD2 HIS A 246      58.484  -1.204 -12.701  1.00  0.00           C  
ATOM   3890  CE1 HIS A 246      58.162  -3.178 -13.602  1.00  0.00           C  
ATOM   3891  NE2 HIS A 246      57.658  -1.962 -13.494  1.00  0.00           N  
ATOM   3892  H   HIS A 246      62.973  -1.281 -10.369  1.00  0.00           H  
ATOM   3893  HA  HIS A 246      62.147  -2.621 -12.770  1.00  0.00           H  
ATOM   3894 1HB  HIS A 246      60.769  -2.495 -10.703  1.00  0.00           H  
ATOM   3895 2HB  HIS A 246      60.554  -0.769 -10.961  1.00  0.00           H  
ATOM   3896  HD2 HIS A 246      58.337  -0.159 -12.427  1.00  0.00           H  
ATOM   3897  HE1 HIS A 246      57.726  -4.001 -14.168  1.00  0.00           H  
ATOM   3898  HE2 HIS A 246      56.803  -1.637 -13.922  1.00  0.00           H  
ATOM   3899  N   ALA A 247      62.213   0.662 -12.875  1.00  0.00           N  
ATOM   3900  CA  ALA A 247      62.183   1.805 -13.779  1.00  0.00           C  
ATOM   3901  C   ALA A 247      63.281   1.703 -14.831  1.00  0.00           C  
ATOM   3902  O   ALA A 247      63.061   2.009 -16.003  1.00  0.00           O  
ATOM   3903  CB  ALA A 247      62.318   3.103 -12.996  1.00  0.00           C  
ATOM   3904  H   ALA A 247      62.429   0.812 -11.900  1.00  0.00           H  
ATOM   3905  HA  ALA A 247      61.223   1.803 -14.296  1.00  0.00           H  
ATOM   3906 1HB  ALA A 247      62.294   3.947 -13.685  1.00  0.00           H  
ATOM   3907 2HB  ALA A 247      61.494   3.189 -12.288  1.00  0.00           H  
ATOM   3908 3HB  ALA A 247      63.263   3.104 -12.455  1.00  0.00           H  
ATOM   3909  N   ALA A 248      64.463   1.272 -14.406  1.00  0.00           N  
ATOM   3910  CA  ALA A 248      65.597   1.129 -15.310  1.00  0.00           C  
ATOM   3911  C   ALA A 248      65.269   0.187 -16.461  1.00  0.00           C  
ATOM   3912  O   ALA A 248      65.538   0.493 -17.623  1.00  0.00           O  
ATOM   3913  CB  ALA A 248      66.819   0.632 -14.552  1.00  0.00           C  
ATOM   3914  H   ALA A 248      64.579   1.037 -13.431  1.00  0.00           H  
ATOM   3915  HA  ALA A 248      65.818   2.109 -15.733  1.00  0.00           H  
ATOM   3916 1HB  ALA A 248      67.658   0.531 -15.240  1.00  0.00           H  
ATOM   3917 2HB  ALA A 248      67.077   1.346 -13.769  1.00  0.00           H  
ATOM   3918 3HB  ALA A 248      66.600  -0.335 -14.103  1.00  0.00           H  
ATOM   3919  N   LYS A 249      64.686  -0.961 -16.132  1.00  0.00           N  
ATOM   3920  CA  LYS A 249      64.320  -1.950 -17.138  1.00  0.00           C  
ATOM   3921  C   LYS A 249      63.375  -1.358 -18.175  1.00  0.00           C  
ATOM   3922  O   LYS A 249      63.505  -1.623 -19.370  1.00  0.00           O  
ATOM   3923  CB  LYS A 249      63.678  -3.172 -16.479  1.00  0.00           C  
ATOM   3924  CG  LYS A 249      64.645  -4.035 -15.679  1.00  0.00           C  
ATOM   3925  CD  LYS A 249      63.931  -5.216 -15.038  1.00  0.00           C  
ATOM   3926  CE  LYS A 249      64.892  -6.072 -14.227  1.00  0.00           C  
ATOM   3927  NZ  LYS A 249      64.200  -7.209 -13.562  1.00  0.00           N  
ATOM   3928  H   LYS A 249      64.492  -1.153 -15.160  1.00  0.00           H  
ATOM   3929  HA  LYS A 249      65.225  -2.268 -17.656  1.00  0.00           H  
ATOM   3930 1HB  LYS A 249      62.884  -2.848 -15.806  1.00  0.00           H  
ATOM   3931 2HB  LYS A 249      63.223  -3.801 -17.244  1.00  0.00           H  
ATOM   3932 1HG  LYS A 249      65.429  -4.410 -16.338  1.00  0.00           H  
ATOM   3933 2HG  LYS A 249      65.108  -3.434 -14.897  1.00  0.00           H  
ATOM   3934 1HD  LYS A 249      63.140  -4.850 -14.381  1.00  0.00           H  
ATOM   3935 2HD  LYS A 249      63.478  -5.832 -15.814  1.00  0.00           H  
ATOM   3936 1HE  LYS A 249      65.668  -6.467 -14.881  1.00  0.00           H  
ATOM   3937 2HE  LYS A 249      65.370  -5.458 -13.463  1.00  0.00           H  
ATOM   3938 1HZ  LYS A 249      64.871  -7.750 -13.035  1.00  0.00           H  
ATOM   3939 2HZ  LYS A 249      63.490  -6.853 -12.937  1.00  0.00           H  
ATOM   3940 3HZ  LYS A 249      63.769  -7.796 -14.261  1.00  0.00           H  
ATOM   3941  N   LEU A 250      62.424  -0.554 -17.696  1.00  0.00           N  
ATOM   3942  CA  LEU A 250      61.440   0.118 -18.541  1.00  0.00           C  
ATOM   3943  C   LEU A 250      62.013   1.173 -19.485  1.00  0.00           C  
ATOM   3944  O   LEU A 250      61.352   1.595 -20.434  1.00  0.00           O  
ATOM   3945  CB  LEU A 250      60.379   0.776 -17.650  1.00  0.00           C  
ATOM   3946  CG  LEU A 250      59.483  -0.187 -16.860  1.00  0.00           C  
ATOM   3947  CD1 LEU A 250      58.582   0.609 -15.926  1.00  0.00           C  
ATOM   3948  CD2 LEU A 250      58.663  -1.027 -17.827  1.00  0.00           C  
ATOM   3949  H   LEU A 250      62.371  -0.394 -16.700  1.00  0.00           H  
ATOM   3950  HA  LEU A 250      60.956  -0.629 -19.169  1.00  0.00           H  
ATOM   3951 1HB  LEU A 250      60.881   1.425 -16.934  1.00  0.00           H  
ATOM   3952 2HB  LEU A 250      59.733   1.392 -18.276  1.00  0.00           H  
ATOM   3953  HG  LEU A 250      60.104  -0.841 -16.247  1.00  0.00           H  
ATOM   3954 1HD1 LEU A 250      57.946  -0.075 -15.364  1.00  0.00           H  
ATOM   3955 2HD1 LEU A 250      59.195   1.185 -15.232  1.00  0.00           H  
ATOM   3956 3HD1 LEU A 250      57.960   1.286 -16.510  1.00  0.00           H  
ATOM   3957 1HD2 LEU A 250      58.027  -1.712 -17.266  1.00  0.00           H  
ATOM   3958 2HD2 LEU A 250      58.041  -0.373 -18.440  1.00  0.00           H  
ATOM   3959 3HD2 LEU A 250      59.332  -1.598 -18.471  1.00  0.00           H  
ATOM   3960  N   GLY A 251      63.240   1.612 -19.243  1.00  0.00           N  
ATOM   3961  CA  GLY A 251      63.890   2.499 -20.204  1.00  0.00           C  
ATOM   3962  C   GLY A 251      64.099   3.923 -19.696  1.00  0.00           C  
ATOM   3963  O   GLY A 251      64.584   4.788 -20.426  1.00  0.00           O  
ATOM   3964  H   GLY A 251      63.707   1.325 -18.395  1.00  0.00           H  
ATOM   3965 1HA  GLY A 251      64.863   2.089 -20.477  1.00  0.00           H  
ATOM   3966 2HA  GLY A 251      63.294   2.547 -21.115  1.00  0.00           H  
ATOM   3967  N   THR A 252      63.739   4.185 -18.449  1.00  0.00           N  
ATOM   3968  CA  THR A 252      63.911   5.531 -17.910  1.00  0.00           C  
ATOM   3969  C   THR A 252      65.385   5.921 -17.950  1.00  0.00           C  
ATOM   3970  O   THR A 252      66.253   5.149 -17.542  1.00  0.00           O  
ATOM   3971  CB  THR A 252      63.379   5.633 -16.469  1.00  0.00           C  
ATOM   3972  OG1 THR A 252      61.988   5.289 -16.444  1.00  0.00           O  
ATOM   3973  CG2 THR A 252      63.557   7.046 -15.933  1.00  0.00           C  
ATOM   3974  H   THR A 252      63.348   3.445 -17.884  1.00  0.00           H  
ATOM   3975  HA  THR A 252      63.350   6.228 -18.533  1.00  0.00           H  
ATOM   3976  HB  THR A 252      63.923   4.938 -15.830  1.00  0.00           H  
ATOM   3977  HG1 THR A 252      61.895   4.333 -16.454  1.00  0.00           H  
ATOM   3978 1HG2 THR A 252      63.176   7.100 -14.914  1.00  0.00           H  
ATOM   3979 2HG2 THR A 252      64.615   7.307 -15.940  1.00  0.00           H  
ATOM   3980 3HG2 THR A 252      63.007   7.745 -16.563  1.00  0.00           H  
ATOM   3981  N   PRO A 253      65.673   7.123 -18.443  1.00  0.00           N  
ATOM   3982  CA  PRO A 253      67.058   7.548 -18.624  1.00  0.00           C  
ATOM   3983  C   PRO A 253      67.845   7.385 -17.327  1.00  0.00           C  
ATOM   3984  O   PRO A 253      67.371   7.752 -16.252  1.00  0.00           O  
ATOM   3985  CB  PRO A 253      66.921   9.021 -19.024  1.00  0.00           C  
ATOM   3986  CG  PRO A 253      65.590   9.096 -19.689  1.00  0.00           C  
ATOM   3987  CD  PRO A 253      64.715   8.172 -18.885  1.00  0.00           C  
ATOM   3988  HA  PRO A 253      67.514   6.961 -19.435  1.00  0.00           H  
ATOM   3989 1HB  PRO A 253      66.989   9.660 -18.131  1.00  0.00           H  
ATOM   3990 2HB  PRO A 253      67.748   9.308 -19.689  1.00  0.00           H  
ATOM   3991 1HG  PRO A 253      65.223  10.134 -19.689  1.00  0.00           H  
ATOM   3992 2HG  PRO A 253      65.674   8.790 -20.743  1.00  0.00           H  
ATOM   3993 1HD  PRO A 253      64.290   8.719 -18.031  1.00  0.00           H  
ATOM   3994 2HD  PRO A 253      63.916   7.772 -19.526  1.00  0.00           H  
ATOM   3995  N   ALA A 254      68.994   6.832 -17.613  1.00  0.00           N  
ATOM   3996  CA  ALA A 254      70.029   6.488 -16.647  1.00  0.00           C  
ATOM   3997  C   ALA A 254      70.372   7.645 -15.708  1.00  0.00           C  
ATOM   3998  O   ALA A 254      70.536   7.452 -14.503  1.00  0.00           O  
ATOM   3999  CB  ALA A 254      71.280   6.020 -17.376  1.00  0.00           C  
ATOM   4000  H   ALA A 254      69.209   6.614 -18.575  1.00  0.00           H  
ATOM   4001  HA  ALA A 254      69.656   5.673 -16.027  1.00  0.00           H  
ATOM   4002 1HB  ALA A 254      72.045   5.748 -16.649  1.00  0.00           H  
ATOM   4003 2HB  ALA A 254      71.040   5.153 -17.992  1.00  0.00           H  
ATOM   4004 3HB  ALA A 254      71.652   6.823 -18.011  1.00  0.00           H  
ATOM   4005  N   GLU A 255      70.482   8.854 -16.258  1.00  0.00           N  
ATOM   4006  CA  GLU A 255      70.736  10.035 -15.442  1.00  0.00           C  
ATOM   4007  C   GLU A 255      69.651  10.222 -14.390  1.00  0.00           C  
ATOM   4008  O   GLU A 255      69.944  10.461 -13.218  1.00  0.00           O  
ATOM   4009  CB  GLU A 255      70.826  11.283 -16.323  1.00  0.00           C  
ATOM   4010  CG  GLU A 255      71.135  12.567 -15.566  1.00  0.00           C  
ATOM   4011  CD  GLU A 255      71.249  13.764 -16.467  1.00  0.00           C  
ATOM   4012  OE1 GLU A 255      71.114  13.604 -17.656  1.00  0.00           O  
ATOM   4013  OE2 GLU A 255      71.471  14.841 -15.965  1.00  0.00           O  
ATOM   4014  H   GLU A 255      70.387   8.950 -17.259  1.00  0.00           H  
ATOM   4015  HA  GLU A 255      71.688   9.902 -14.927  1.00  0.00           H  
ATOM   4016 1HB  GLU A 255      71.603  11.143 -17.075  1.00  0.00           H  
ATOM   4017 2HB  GLU A 255      69.882  11.425 -16.850  1.00  0.00           H  
ATOM   4018 1HG  GLU A 255      70.343  12.747 -14.839  1.00  0.00           H  
ATOM   4019 2HG  GLU A 255      72.069  12.438 -15.020  1.00  0.00           H  
ATOM   4020  N   ASP A 256      68.397  10.112 -14.815  1.00  0.00           N  
ATOM   4021  CA  ASP A 256      67.264  10.269 -13.910  1.00  0.00           C  
ATOM   4022  C   ASP A 256      67.243   9.167 -12.859  1.00  0.00           C  
ATOM   4023  O   ASP A 256      66.964   9.419 -11.687  1.00  0.00           O  
ATOM   4024  CB  ASP A 256      65.948  10.262 -14.691  1.00  0.00           C  
ATOM   4025  CG  ASP A 256      65.740  11.528 -15.513  1.00  0.00           C  
ATOM   4026  OD1 ASP A 256      66.422  12.493 -15.263  1.00  0.00           O  
ATOM   4027  OD2 ASP A 256      64.901  11.516 -16.382  1.00  0.00           O  
ATOM   4028  H   ASP A 256      68.224   9.915 -15.790  1.00  0.00           H  
ATOM   4029  HA  ASP A 256      67.360  11.227 -13.398  1.00  0.00           H  
ATOM   4030 1HB  ASP A 256      65.927   9.403 -15.362  1.00  0.00           H  
ATOM   4031 2HB  ASP A 256      65.113  10.156 -13.997  1.00  0.00           H  
ATOM   4032  N   VAL A 257      67.540   7.944 -13.284  1.00  0.00           N  
ATOM   4033  CA  VAL A 257      67.556   6.801 -12.379  1.00  0.00           C  
ATOM   4034  C   VAL A 257      68.648   6.945 -11.328  1.00  0.00           C  
ATOM   4035  O   VAL A 257      68.441   6.630 -10.156  1.00  0.00           O  
ATOM   4036  CB  VAL A 257      67.777   5.497 -13.169  1.00  0.00           C  
ATOM   4037  CG1 VAL A 257      67.984   4.327 -12.218  1.00  0.00           C  
ATOM   4038  CG2 VAL A 257      66.593   5.242 -14.089  1.00  0.00           C  
ATOM   4039  H   VAL A 257      67.760   7.802 -14.259  1.00  0.00           H  
ATOM   4040  HA  VAL A 257      66.591   6.746 -11.874  1.00  0.00           H  
ATOM   4041  HB  VAL A 257      68.686   5.593 -13.763  1.00  0.00           H  
ATOM   4042 1HG1 VAL A 257      68.139   3.414 -12.793  1.00  0.00           H  
ATOM   4043 2HG1 VAL A 257      68.858   4.515 -11.594  1.00  0.00           H  
ATOM   4044 3HG1 VAL A 257      67.103   4.212 -11.586  1.00  0.00           H  
ATOM   4045 1HG2 VAL A 257      66.756   4.319 -14.644  1.00  0.00           H  
ATOM   4046 2HG2 VAL A 257      65.683   5.152 -13.494  1.00  0.00           H  
ATOM   4047 3HG2 VAL A 257      66.489   6.072 -14.787  1.00  0.00           H  
ATOM   4048  N   LEU A 258      69.812   7.423 -11.753  1.00  0.00           N  
ATOM   4049  CA  LEU A 258      70.940   7.611 -10.848  1.00  0.00           C  
ATOM   4050  C   LEU A 258      70.633   8.669  -9.797  1.00  0.00           C  
ATOM   4051  O   LEU A 258      70.976   8.512  -8.625  1.00  0.00           O  
ATOM   4052  CB  LEU A 258      72.192   8.014 -11.637  1.00  0.00           C  
ATOM   4053  CG  LEU A 258      73.486   8.123 -10.822  1.00  0.00           C  
ATOM   4054  CD1 LEU A 258      73.500   9.444 -10.064  1.00  0.00           C  
ATOM   4055  CD2 LEU A 258      73.585   6.944  -9.866  1.00  0.00           C  
ATOM   4056  H   LEU A 258      69.919   7.663 -12.728  1.00  0.00           H  
ATOM   4057  HA  LEU A 258      71.136   6.668 -10.339  1.00  0.00           H  
ATOM   4058 1HB  LEU A 258      72.357   7.281 -12.425  1.00  0.00           H  
ATOM   4059 2HB  LEU A 258      72.011   8.983 -12.104  1.00  0.00           H  
ATOM   4060  HG  LEU A 258      74.343   8.117 -11.496  1.00  0.00           H  
ATOM   4061 1HD1 LEU A 258      74.420   9.522  -9.485  1.00  0.00           H  
ATOM   4062 2HD1 LEU A 258      73.448  10.271 -10.773  1.00  0.00           H  
ATOM   4063 3HD1 LEU A 258      72.644   9.487  -9.393  1.00  0.00           H  
ATOM   4064 1HD2 LEU A 258      74.506   7.021  -9.287  1.00  0.00           H  
ATOM   4065 2HD2 LEU A 258      72.729   6.951  -9.190  1.00  0.00           H  
ATOM   4066 3HD2 LEU A 258      73.591   6.014 -10.435  1.00  0.00           H  
ATOM   4067  N   GLU A 259      69.985   9.748 -10.222  1.00  0.00           N  
ATOM   4068  CA  GLU A 259      69.630  10.835  -9.317  1.00  0.00           C  
ATOM   4069  C   GLU A 259      68.631  10.372  -8.266  1.00  0.00           C  
ATOM   4070  O   GLU A 259      68.736  10.734  -7.094  1.00  0.00           O  
ATOM   4071  CB  GLU A 259      69.050  12.014 -10.101  1.00  0.00           C  
ATOM   4072  CG  GLU A 259      68.695  13.223  -9.247  1.00  0.00           C  
ATOM   4073  CD  GLU A 259      69.896  13.856  -8.601  1.00  0.00           C  
ATOM   4074  OE1 GLU A 259      70.985  13.641  -9.076  1.00  0.00           O  
ATOM   4075  OE2 GLU A 259      69.724  14.556  -7.630  1.00  0.00           O  
ATOM   4076  H   GLU A 259      69.732   9.817 -11.197  1.00  0.00           H  
ATOM   4077  HA  GLU A 259      70.533  11.167  -8.804  1.00  0.00           H  
ATOM   4078 1HB  GLU A 259      69.767  12.337 -10.856  1.00  0.00           H  
ATOM   4079 2HB  GLU A 259      68.147  11.696 -10.622  1.00  0.00           H  
ATOM   4080 1HG  GLU A 259      68.200  13.965  -9.873  1.00  0.00           H  
ATOM   4081 2HG  GLU A 259      67.993  12.915  -8.473  1.00  0.00           H  
ATOM   4082  N   LEU A 260      67.661   9.569  -8.691  1.00  0.00           N  
ATOM   4083  CA  LEU A 260      66.640   9.055  -7.786  1.00  0.00           C  
ATOM   4084  C   LEU A 260      67.248   8.136  -6.735  1.00  0.00           C  
ATOM   4085  O   LEU A 260      66.874   8.185  -5.563  1.00  0.00           O  
ATOM   4086  CB  LEU A 260      65.564   8.298  -8.575  1.00  0.00           C  
ATOM   4087  CG  LEU A 260      64.403   7.735  -7.746  1.00  0.00           C  
ATOM   4088  CD1 LEU A 260      63.693   8.875  -7.028  1.00  0.00           C  
ATOM   4089  CD2 LEU A 260      63.446   6.982  -8.658  1.00  0.00           C  
ATOM   4090  H   LEU A 260      67.630   9.308  -9.666  1.00  0.00           H  
ATOM   4091  HA  LEU A 260      66.173   9.898  -7.277  1.00  0.00           H  
ATOM   4092 1HB  LEU A 260      65.143   8.970  -9.321  1.00  0.00           H  
ATOM   4093 2HB  LEU A 260      66.036   7.463  -9.094  1.00  0.00           H  
ATOM   4094  HG  LEU A 260      64.793   7.055  -6.988  1.00  0.00           H  
ATOM   4095 1HD1 LEU A 260      62.867   8.475  -6.438  1.00  0.00           H  
ATOM   4096 2HD1 LEU A 260      64.395   9.384  -6.368  1.00  0.00           H  
ATOM   4097 3HD1 LEU A 260      63.305   9.581  -7.761  1.00  0.00           H  
ATOM   4098 1HD2 LEU A 260      62.621   6.582  -8.068  1.00  0.00           H  
ATOM   4099 2HD2 LEU A 260      63.054   7.662  -9.415  1.00  0.00           H  
ATOM   4100 3HD2 LEU A 260      63.976   6.163  -9.144  1.00  0.00           H  
ATOM   4101  N   VAL A 261      68.187   7.298  -7.160  1.00  0.00           N  
ATOM   4102  CA  VAL A 261      68.850   6.366  -6.255  1.00  0.00           C  
ATOM   4103  C   VAL A 261      69.667   7.106  -5.204  1.00  0.00           C  
ATOM   4104  O   VAL A 261      69.675   6.729  -4.032  1.00  0.00           O  
ATOM   4105  CB  VAL A 261      69.773   5.419  -7.045  1.00  0.00           C  
ATOM   4106  CG1 VAL A 261      70.608   4.574  -6.094  1.00  0.00           C  
ATOM   4107  CG2 VAL A 261      68.943   4.536  -7.965  1.00  0.00           C  
ATOM   4108  H   VAL A 261      68.449   7.306  -8.135  1.00  0.00           H  
ATOM   4109  HA  VAL A 261      68.087   5.772  -5.750  1.00  0.00           H  
ATOM   4110  HB  VAL A 261      70.466   6.014  -7.639  1.00  0.00           H  
ATOM   4111 1HG1 VAL A 261      71.254   3.910  -6.670  1.00  0.00           H  
ATOM   4112 2HG1 VAL A 261      71.220   5.225  -5.471  1.00  0.00           H  
ATOM   4113 3HG1 VAL A 261      69.949   3.978  -5.462  1.00  0.00           H  
ATOM   4114 1HG2 VAL A 261      69.602   3.869  -8.520  1.00  0.00           H  
ATOM   4115 2HG2 VAL A 261      68.246   3.945  -7.371  1.00  0.00           H  
ATOM   4116 3HG2 VAL A 261      68.386   5.160  -8.663  1.00  0.00           H  
ATOM   4117  N   VAL A 262      70.353   8.160  -5.629  1.00  0.00           N  
ATOM   4118  CA  VAL A 262      71.175   8.955  -4.724  1.00  0.00           C  
ATOM   4119  C   VAL A 262      70.321   9.652  -3.672  1.00  0.00           C  
ATOM   4120  O   VAL A 262      70.693   9.717  -2.500  1.00  0.00           O  
ATOM   4121  CB  VAL A 262      71.973  10.009  -5.514  1.00  0.00           C  
ATOM   4122  CG1 VAL A 262      72.684  10.961  -4.564  1.00  0.00           C  
ATOM   4123  CG2 VAL A 262      72.970   9.322  -6.434  1.00  0.00           C  
ATOM   4124  H   VAL A 262      70.304   8.418  -6.604  1.00  0.00           H  
ATOM   4125  HA  VAL A 262      71.877   8.290  -4.220  1.00  0.00           H  
ATOM   4126  HB  VAL A 262      71.280  10.606  -6.108  1.00  0.00           H  
ATOM   4127 1HG1 VAL A 262      73.243  11.700  -5.139  1.00  0.00           H  
ATOM   4128 2HG1 VAL A 262      71.948  11.469  -3.940  1.00  0.00           H  
ATOM   4129 3HG1 VAL A 262      73.371  10.399  -3.932  1.00  0.00           H  
ATOM   4130 1HG2 VAL A 262      73.530  10.073  -6.990  1.00  0.00           H  
ATOM   4131 2HG2 VAL A 262      73.659   8.721  -5.840  1.00  0.00           H  
ATOM   4132 3HG2 VAL A 262      72.436   8.677  -7.133  1.00  0.00           H  
ATOM   4133  N   GLU A 263      69.175  10.172  -4.098  1.00  0.00           N  
ATOM   4134  CA  GLU A 263      68.266  10.865  -3.193  1.00  0.00           C  
ATOM   4135  C   GLU A 263      67.706   9.916  -2.141  1.00  0.00           C  
ATOM   4136  O   GLU A 263      67.587  10.274  -0.969  1.00  0.00           O  
ATOM   4137  CB  GLU A 263      67.119  11.507  -3.977  1.00  0.00           C  
ATOM   4138  CG  GLU A 263      66.154  12.321  -3.127  1.00  0.00           C  
ATOM   4139  CD  GLU A 263      65.094  13.008  -3.941  1.00  0.00           C  
ATOM   4140  OE1 GLU A 263      65.359  13.335  -5.073  1.00  0.00           O  
ATOM   4141  OE2 GLU A 263      64.016  13.206  -3.431  1.00  0.00           O  
ATOM   4142  H   GLU A 263      68.928  10.085  -5.073  1.00  0.00           H  
ATOM   4143  HA  GLU A 263      68.821  11.651  -2.680  1.00  0.00           H  
ATOM   4144 1HB  GLU A 263      67.527  12.166  -4.744  1.00  0.00           H  
ATOM   4145 2HB  GLU A 263      66.546  10.731  -4.484  1.00  0.00           H  
ATOM   4146 1HG  GLU A 263      65.672  11.658  -2.408  1.00  0.00           H  
ATOM   4147 2HG  GLU A 263      66.718  13.067  -2.569  1.00  0.00           H  
ATOM   4148  N   ALA A 264      67.364   8.705  -2.567  1.00  0.00           N  
ATOM   4149  CA  ALA A 264      66.816   7.701  -1.662  1.00  0.00           C  
ATOM   4150  C   ALA A 264      67.838   7.290  -0.610  1.00  0.00           C  
ATOM   4151  O   ALA A 264      67.502   7.117   0.562  1.00  0.00           O  
ATOM   4152  CB  ALA A 264      66.344   6.484  -2.444  1.00  0.00           C  
ATOM   4153  H   ALA A 264      67.487   8.474  -3.543  1.00  0.00           H  
ATOM   4154  HA  ALA A 264      65.963   8.141  -1.145  1.00  0.00           H  
ATOM   4155 1HB  ALA A 264      65.938   5.744  -1.755  1.00  0.00           H  
ATOM   4156 2HB  ALA A 264      65.571   6.784  -3.152  1.00  0.00           H  
ATOM   4157 3HB  ALA A 264      67.184   6.052  -2.986  1.00  0.00           H  
ATOM   4158  N   LEU A 265      69.087   7.135  -1.036  1.00  0.00           N  
ATOM   4159  CA  LEU A 265      70.161   6.743  -0.131  1.00  0.00           C  
ATOM   4160  C   LEU A 265      70.414   7.816   0.921  1.00  0.00           C  
ATOM   4161  O   LEU A 265      70.635   7.510   2.093  1.00  0.00           O  
ATOM   4162  CB  LEU A 265      71.449   6.478  -0.921  1.00  0.00           C  
ATOM   4163  CG  LEU A 265      72.655   6.017  -0.092  1.00  0.00           C  
ATOM   4164  CD1 LEU A 265      72.311   4.718   0.626  1.00  0.00           C  
ATOM   4165  CD2 LEU A 265      73.859   5.835  -1.004  1.00  0.00           C  
ATOM   4166  H   LEU A 265      69.297   7.293  -2.011  1.00  0.00           H  
ATOM   4167  HA  LEU A 265      69.867   5.826   0.378  1.00  0.00           H  
ATOM   4168 1HB  LEU A 265      71.248   5.711  -1.667  1.00  0.00           H  
ATOM   4169 2HB  LEU A 265      71.734   7.394  -1.438  1.00  0.00           H  
ATOM   4170  HG  LEU A 265      72.883   6.766   0.667  1.00  0.00           H  
ATOM   4171 1HD1 LEU A 265      73.167   4.391   1.215  1.00  0.00           H  
ATOM   4172 2HD1 LEU A 265      71.459   4.882   1.286  1.00  0.00           H  
ATOM   4173 3HD1 LEU A 265      72.061   3.953  -0.108  1.00  0.00           H  
ATOM   4174 1HD2 LEU A 265      74.716   5.508  -0.414  1.00  0.00           H  
ATOM   4175 2HD2 LEU A 265      73.632   5.085  -1.761  1.00  0.00           H  
ATOM   4176 3HD2 LEU A 265      74.093   6.783  -1.490  1.00  0.00           H  
ATOM   4177  N   GLU A 266      70.380   9.074   0.495  1.00  0.00           N  
ATOM   4178  CA  GLU A 266      70.605  10.195   1.400  1.00  0.00           C  
ATOM   4179  C   GLU A 266      69.507  10.284   2.452  1.00  0.00           C  
ATOM   4180  O   GLU A 266      69.777  10.549   3.624  1.00  0.00           O  
ATOM   4181  CB  GLU A 266      70.680  11.507   0.616  1.00  0.00           C  
ATOM   4182  CG  GLU A 266      70.989  12.731   1.466  1.00  0.00           C  
ATOM   4183  CD  GLU A 266      71.144  13.985   0.651  1.00  0.00           C  
ATOM   4184  OE1 GLU A 266      71.036  13.908  -0.549  1.00  0.00           O  
ATOM   4185  OE2 GLU A 266      71.369  15.022   1.230  1.00  0.00           O  
ATOM   4186  H   GLU A 266      70.194   9.258  -0.480  1.00  0.00           H  
ATOM   4187  HA  GLU A 266      71.555  10.040   1.913  1.00  0.00           H  
ATOM   4188 1HB  GLU A 266      71.451  11.429  -0.151  1.00  0.00           H  
ATOM   4189 2HB  GLU A 266      69.731  11.683   0.109  1.00  0.00           H  
ATOM   4190 1HG  GLU A 266      70.182  12.875   2.184  1.00  0.00           H  
ATOM   4191 2HG  GLU A 266      71.907  12.550   2.024  1.00  0.00           H  
ATOM   4192  N   ARG A 267      68.268  10.061   2.026  1.00  0.00           N  
ATOM   4193  CA  ARG A 267      67.126  10.115   2.931  1.00  0.00           C  
ATOM   4194  C   ARG A 267      67.204   9.016   3.983  1.00  0.00           C  
ATOM   4195  O   ARG A 267      66.903   9.243   5.155  1.00  0.00           O  
ATOM   4196  CB  ARG A 267      65.823   9.980   2.157  1.00  0.00           C  
ATOM   4197  CG  ARG A 267      65.461  11.183   1.300  1.00  0.00           C  
ATOM   4198  CD  ARG A 267      64.165  10.989   0.600  1.00  0.00           C  
ATOM   4199  NE  ARG A 267      63.854  12.100  -0.284  1.00  0.00           N  
ATOM   4200  CZ  ARG A 267      63.266  13.248   0.108  1.00  0.00           C  
ATOM   4201  NH1 ARG A 267      62.932  13.418   1.367  1.00  0.00           N  
ATOM   4202  NH2 ARG A 267      63.025  14.201  -0.775  1.00  0.00           N  
ATOM   4203  H   ARG A 267      68.114   9.849   1.051  1.00  0.00           H  
ATOM   4204  HA  ARG A 267      67.131  11.081   3.438  1.00  0.00           H  
ATOM   4205 1HB  ARG A 267      65.878   9.113   1.501  1.00  0.00           H  
ATOM   4206 2HB  ARG A 267      65.002   9.812   2.854  1.00  0.00           H  
ATOM   4207 1HG  ARG A 267      65.379  12.068   1.932  1.00  0.00           H  
ATOM   4208 2HG  ARG A 267      66.236  11.342   0.550  1.00  0.00           H  
ATOM   4209 1HD  ARG A 267      64.209  10.079   0.001  1.00  0.00           H  
ATOM   4210 2HD  ARG A 267      63.365  10.902   1.334  1.00  0.00           H  
ATOM   4211  HE  ARG A 267      64.097  12.006  -1.261  1.00  0.00           H  
ATOM   4212 1HH1 ARG A 267      63.116  12.689   2.042  1.00  0.00           H  
ATOM   4213 2HH1 ARG A 267      62.491  14.278   1.661  1.00  0.00           H  
ATOM   4214 1HH2 ARG A 267      63.282  14.070  -1.744  1.00  0.00           H  
ATOM   4215 2HH2 ARG A 267      62.584  15.060  -0.482  1.00  0.00           H  
ATOM   4216  N   VAL A 268      67.610   7.824   3.557  1.00  0.00           N  
ATOM   4217  CA  VAL A 268      67.729   6.687   4.462  1.00  0.00           C  
ATOM   4218  C   VAL A 268      68.804   6.930   5.514  1.00  0.00           C  
ATOM   4219  O   VAL A 268      68.626   6.598   6.686  1.00  0.00           O  
ATOM   4220  CB  VAL A 268      68.067   5.409   3.672  1.00  0.00           C  
ATOM   4221  CG1 VAL A 268      68.379   4.262   4.623  1.00  0.00           C  
ATOM   4222  CG2 VAL A 268      66.911   5.047   2.752  1.00  0.00           C  
ATOM   4223  H   VAL A 268      67.842   7.703   2.581  1.00  0.00           H  
ATOM   4224  HA  VAL A 268      66.772   6.544   4.966  1.00  0.00           H  
ATOM   4225  HB  VAL A 268      68.964   5.586   3.078  1.00  0.00           H  
ATOM   4226 1HG1 VAL A 268      68.616   3.367   4.047  1.00  0.00           H  
ATOM   4227 2HG1 VAL A 268      69.232   4.529   5.246  1.00  0.00           H  
ATOM   4228 3HG1 VAL A 268      67.513   4.068   5.254  1.00  0.00           H  
ATOM   4229 1HG2 VAL A 268      67.158   4.143   2.196  1.00  0.00           H  
ATOM   4230 2HG2 VAL A 268      66.013   4.876   3.346  1.00  0.00           H  
ATOM   4231 3HG2 VAL A 268      66.733   5.865   2.053  1.00  0.00           H  
ATOM   4232  N   VAL A 269      69.920   7.511   5.088  1.00  0.00           N  
ATOM   4233  CA  VAL A 269      71.027   7.799   5.993  1.00  0.00           C  
ATOM   4234  C   VAL A 269      70.625   8.825   7.045  1.00  0.00           C  
ATOM   4235  O   VAL A 269      70.980   8.698   8.217  1.00  0.00           O  
ATOM   4236  CB  VAL A 269      72.240   8.326   5.203  1.00  0.00           C  
ATOM   4237  CG1 VAL A 269      73.327   8.805   6.154  1.00  0.00           C  
ATOM   4238  CG2 VAL A 269      72.770   7.238   4.282  1.00  0.00           C  
ATOM   4239  H   VAL A 269      70.004   7.760   4.113  1.00  0.00           H  
ATOM   4240  HA  VAL A 269      71.312   6.874   6.497  1.00  0.00           H  
ATOM   4241  HB  VAL A 269      71.930   9.186   4.610  1.00  0.00           H  
ATOM   4242 1HG1 VAL A 269      74.176   9.174   5.579  1.00  0.00           H  
ATOM   4243 2HG1 VAL A 269      72.936   9.608   6.779  1.00  0.00           H  
ATOM   4244 3HG1 VAL A 269      73.649   7.977   6.785  1.00  0.00           H  
ATOM   4245 1HG2 VAL A 269      73.627   7.617   3.727  1.00  0.00           H  
ATOM   4246 2HG2 VAL A 269      73.075   6.375   4.876  1.00  0.00           H  
ATOM   4247 3HG2 VAL A 269      71.989   6.939   3.584  1.00  0.00           H  
ATOM   4248  N   GLU A 270      69.883   9.841   6.619  1.00  0.00           N  
ATOM   4249  CA  GLU A 270      69.431  10.892   7.524  1.00  0.00           C  
ATOM   4250  C   GLU A 270      68.477  10.341   8.576  1.00  0.00           C  
ATOM   4251  O   GLU A 270      68.549  10.712   9.748  1.00  0.00           O  
ATOM   4252  CB  GLU A 270      68.747  12.014   6.740  1.00  0.00           C  
ATOM   4253  CG  GLU A 270      68.284  13.186   7.593  1.00  0.00           C  
ATOM   4254  CD  GLU A 270      69.423  13.925   8.239  1.00  0.00           C  
ATOM   4255  OE1 GLU A 270      70.527  13.809   7.764  1.00  0.00           O  
ATOM   4256  OE2 GLU A 270      69.188  14.607   9.209  1.00  0.00           O  
ATOM   4257  H   GLU A 270      69.625   9.887   5.644  1.00  0.00           H  
ATOM   4258  HA  GLU A 270      70.300  11.304   8.037  1.00  0.00           H  
ATOM   4259 1HB  GLU A 270      69.432  12.400   5.985  1.00  0.00           H  
ATOM   4260 2HB  GLU A 270      67.877  11.615   6.218  1.00  0.00           H  
ATOM   4261 1HG  GLU A 270      67.725  13.880   6.966  1.00  0.00           H  
ATOM   4262 2HG  GLU A 270      67.612  12.816   8.366  1.00  0.00           H  
ATOM   4263  N   LEU A 271      67.584   9.454   8.151  1.00  0.00           N  
ATOM   4264  CA  LEU A 271      66.614   8.850   9.055  1.00  0.00           C  
ATOM   4265  C   LEU A 271      67.302   7.989  10.107  1.00  0.00           C  
ATOM   4266  O   LEU A 271      66.924   8.003  11.279  1.00  0.00           O  
ATOM   4267  CB  LEU A 271      65.612   8.000   8.264  1.00  0.00           C  
ATOM   4268  CG  LEU A 271      64.505   7.334   9.093  1.00  0.00           C  
ATOM   4269  CD1 LEU A 271      63.694   8.404   9.811  1.00  0.00           C  
ATOM   4270  CD2 LEU A 271      63.621   6.498   8.180  1.00  0.00           C  
ATOM   4271  H   LEU A 271      67.577   9.191   7.176  1.00  0.00           H  
ATOM   4272  HA  LEU A 271      66.073   9.647   9.564  1.00  0.00           H  
ATOM   4273 1HB  LEU A 271      65.132   8.632   7.519  1.00  0.00           H  
ATOM   4274 2HB  LEU A 271      66.157   7.211   7.746  1.00  0.00           H  
ATOM   4275  HG  LEU A 271      64.954   6.691   9.850  1.00  0.00           H  
ATOM   4276 1HD1 LEU A 271      62.908   7.931  10.399  1.00  0.00           H  
ATOM   4277 2HD1 LEU A 271      64.348   8.974  10.471  1.00  0.00           H  
ATOM   4278 3HD1 LEU A 271      63.245   9.073   9.078  1.00  0.00           H  
ATOM   4279 1HD2 LEU A 271      62.835   6.024   8.769  1.00  0.00           H  
ATOM   4280 2HD2 LEU A 271      63.170   7.140   7.422  1.00  0.00           H  
ATOM   4281 3HD2 LEU A 271      64.222   5.730   7.693  1.00  0.00           H  
ATOM   4282  N   ILE A 272      68.313   7.240   9.682  1.00  0.00           N  
ATOM   4283  CA  ILE A 272      69.057   6.371  10.586  1.00  0.00           C  
ATOM   4284  C   ILE A 272      69.804   7.181  11.638  1.00  0.00           C  
ATOM   4285  O   ILE A 272      69.847   6.806  12.810  1.00  0.00           O  
ATOM   4286  CB  ILE A 272      70.055   5.494   9.808  1.00  0.00           C  
ATOM   4287  CG1 ILE A 272      69.311   4.550   8.860  1.00  0.00           C  
ATOM   4288  CG2 ILE A 272      70.933   4.707  10.768  1.00  0.00           C  
ATOM   4289  CD1 ILE A 272      68.366   3.601   9.562  1.00  0.00           C  
ATOM   4290  H   ILE A 272      68.574   7.273   8.707  1.00  0.00           H  
ATOM   4291  HA  ILE A 272      68.351   5.718  11.097  1.00  0.00           H  
ATOM   4292  HB  ILE A 272      70.689   6.128   9.188  1.00  0.00           H  
ATOM   4293 1HG1 ILE A 272      68.737   5.134   8.142  1.00  0.00           H  
ATOM   4294 2HG1 ILE A 272      70.031   3.957   8.297  1.00  0.00           H  
ATOM   4295 1HG2 ILE A 272      71.632   4.092  10.202  1.00  0.00           H  
ATOM   4296 2HG2 ILE A 272      71.488   5.397  11.402  1.00  0.00           H  
ATOM   4297 3HG2 ILE A 272      70.307   4.066  11.390  1.00  0.00           H  
ATOM   4298 1HD1 ILE A 272      67.876   2.964   8.824  1.00  0.00           H  
ATOM   4299 2HD1 ILE A 272      68.926   2.981  10.262  1.00  0.00           H  
ATOM   4300 3HD1 ILE A 272      67.613   4.172  10.104  1.00  0.00           H  
ATOM   4301  N   ILE A 273      70.392   8.294  11.213  1.00  0.00           N  
ATOM   4302  CA  ILE A 273      71.139   9.159  12.117  1.00  0.00           C  
ATOM   4303  C   ILE A 273      70.226   9.776  13.169  1.00  0.00           C  
ATOM   4304  O   ILE A 273      70.590   9.874  14.341  1.00  0.00           O  
ATOM   4305  CB  ILE A 273      71.856  10.277  11.339  1.00  0.00           C  
ATOM   4306  CG1 ILE A 273      72.967   9.691  10.463  1.00  0.00           C  
ATOM   4307  CG2 ILE A 273      72.422  11.314  12.298  1.00  0.00           C  
ATOM   4308  CD1 ILE A 273      73.543  10.672   9.469  1.00  0.00           C  
ATOM   4309  H   ILE A 273      70.319   8.547  10.238  1.00  0.00           H  
ATOM   4310  HA  ILE A 273      71.890   8.558  12.628  1.00  0.00           H  
ATOM   4311  HB  ILE A 273      71.150  10.764  10.668  1.00  0.00           H  
ATOM   4312 1HG1 ILE A 273      73.777   9.330  11.096  1.00  0.00           H  
ATOM   4313 2HG1 ILE A 273      72.580   8.834   9.910  1.00  0.00           H  
ATOM   4314 1HG2 ILE A 273      72.926  12.096  11.731  1.00  0.00           H  
ATOM   4315 2HG2 ILE A 273      71.612  11.752  12.879  1.00  0.00           H  
ATOM   4316 3HG2 ILE A 273      73.134  10.837  12.971  1.00  0.00           H  
ATOM   4317 1HD1 ILE A 273      74.323  10.183   8.885  1.00  0.00           H  
ATOM   4318 2HD1 ILE A 273      72.754  11.020   8.801  1.00  0.00           H  
ATOM   4319 3HD1 ILE A 273      73.968  11.522  10.001  1.00  0.00           H  
ATOM   4320  N   GLU A 274      69.038  10.191  12.744  1.00  0.00           N  
ATOM   4321  CA  GLU A 274      68.070  10.799  13.648  1.00  0.00           C  
ATOM   4322  C   GLU A 274      67.597   9.803  14.700  1.00  0.00           C  
ATOM   4323  O   GLU A 274      67.445  10.148  15.872  1.00  0.00           O  
ATOM   4324  CB  GLU A 274      66.871  11.335  12.863  1.00  0.00           C  
ATOM   4325  CG  GLU A 274      65.836  12.058  13.712  1.00  0.00           C  
ATOM   4326  CD  GLU A 274      64.718  12.648  12.897  1.00  0.00           C  
ATOM   4327  OE1 GLU A 274      64.753  12.520  11.696  1.00  0.00           O  
ATOM   4328  OE2 GLU A 274      63.829  13.227  13.475  1.00  0.00           O  
ATOM   4329  H   GLU A 274      68.799  10.082  11.769  1.00  0.00           H  
ATOM   4330  HA  GLU A 274      68.552  11.632  14.161  1.00  0.00           H  
ATOM   4331 1HB  GLU A 274      67.218  12.028  12.096  1.00  0.00           H  
ATOM   4332 2HB  GLU A 274      66.370  10.510  12.356  1.00  0.00           H  
ATOM   4333 1HG  GLU A 274      65.414  11.355  14.430  1.00  0.00           H  
ATOM   4334 2HG  GLU A 274      66.330  12.853  14.270  1.00  0.00           H  
ATOM   4335  N   ALA A 275      67.366   8.566  14.275  1.00  0.00           N  
ATOM   4336  CA  ALA A 275      66.910   7.517  15.179  1.00  0.00           C  
ATOM   4337  C   ALA A 275      67.966   7.200  16.231  1.00  0.00           C  
ATOM   4338  O   ALA A 275      67.648   6.998  17.403  1.00  0.00           O  
ATOM   4339  CB  ALA A 275      66.549   6.263  14.396  1.00  0.00           C  
ATOM   4340  H   ALA A 275      67.510   8.346  13.300  1.00  0.00           H  
ATOM   4341  HA  ALA A 275      66.021   7.878  15.696  1.00  0.00           H  
ATOM   4342 1HB  ALA A 275      66.211   5.489  15.085  1.00  0.00           H  
ATOM   4343 2HB  ALA A 275      65.753   6.492  13.688  1.00  0.00           H  
ATOM   4344 3HB  ALA A 275      67.425   5.908  13.855  1.00  0.00           H  
ATOM   4345  N   LEU A 276      69.224   7.158  15.806  1.00  0.00           N  
ATOM   4346  CA  LEU A 276      70.329   6.865  16.710  1.00  0.00           C  
ATOM   4347  C   LEU A 276      70.378   7.862  17.861  1.00  0.00           C  
ATOM   4348  O   LEU A 276      70.514   7.478  19.023  1.00  0.00           O  
ATOM   4349  CB  LEU A 276      71.659   6.890  15.946  1.00  0.00           C  
ATOM   4350  CG  LEU A 276      72.898   6.484  16.755  1.00  0.00           C  
ATOM   4351  CD1 LEU A 276      73.339   7.651  17.629  1.00  0.00           C  
ATOM   4352  CD2 LEU A 276      72.576   5.260  17.599  1.00  0.00           C  
ATOM   4353  H   LEU A 276      69.420   7.334  14.831  1.00  0.00           H  
ATOM   4354  HA  LEU A 276      70.181   5.868  17.125  1.00  0.00           H  
ATOM   4355 1HB  LEU A 276      71.584   6.215  15.095  1.00  0.00           H  
ATOM   4356 2HB  LEU A 276      71.825   7.899  15.570  1.00  0.00           H  
ATOM   4357  HG  LEU A 276      73.717   6.250  16.074  1.00  0.00           H  
ATOM   4358 1HD1 LEU A 276      74.219   7.363  18.203  1.00  0.00           H  
ATOM   4359 2HD1 LEU A 276      73.581   8.506  16.999  1.00  0.00           H  
ATOM   4360 3HD1 LEU A 276      72.533   7.919  18.311  1.00  0.00           H  
ATOM   4361 1HD2 LEU A 276      73.457   4.971  18.173  1.00  0.00           H  
ATOM   4362 2HD2 LEU A 276      71.758   5.493  18.281  1.00  0.00           H  
ATOM   4363 3HD2 LEU A 276      72.281   4.437  16.948  1.00  0.00           H  
ATOM   4364  N   LYS A 277      70.267   9.144  17.532  1.00  0.00           N  
ATOM   4365  CA  LYS A 277      70.298  10.199  18.538  1.00  0.00           C  
ATOM   4366  C   LYS A 277      69.200  10.003  19.575  1.00  0.00           C  
ATOM   4367  O   LYS A 277      69.438  10.129  20.776  1.00  0.00           O  
ATOM   4368  CB  LYS A 277      70.160  11.572  17.879  1.00  0.00           C  
ATOM   4369  CG  LYS A 277      71.379  12.012  17.079  1.00  0.00           C  
ATOM   4370  CD  LYS A 277      71.158  13.374  16.438  1.00  0.00           C  
ATOM   4371  CE  LYS A 277      72.369  13.807  15.625  1.00  0.00           C  
ATOM   4372  NZ  LYS A 277      72.152  15.120  14.960  1.00  0.00           N  
ATOM   4373  H   LYS A 277      70.158   9.395  16.560  1.00  0.00           H  
ATOM   4374  HA  LYS A 277      71.257  10.156  19.055  1.00  0.00           H  
ATOM   4375 1HB  LYS A 277      69.302  11.568  17.206  1.00  0.00           H  
ATOM   4376 2HB  LYS A 277      69.972  12.326  18.644  1.00  0.00           H  
ATOM   4377 1HG  LYS A 277      72.246  12.066  17.738  1.00  0.00           H  
ATOM   4378 2HG  LYS A 277      71.584  11.281  16.298  1.00  0.00           H  
ATOM   4379 1HD  LYS A 277      70.287  13.331  15.783  1.00  0.00           H  
ATOM   4380 2HD  LYS A 277      70.970  14.115  17.215  1.00  0.00           H  
ATOM   4381 1HE  LYS A 277      73.237  13.884  16.279  1.00  0.00           H  
ATOM   4382 2HE  LYS A 277      72.582  13.058  14.862  1.00  0.00           H  
ATOM   4383 1HZ  LYS A 277      72.976  15.371  14.432  1.00  0.00           H  
ATOM   4384 2HZ  LYS A 277      71.359  15.055  14.336  1.00  0.00           H  
ATOM   4385 3HZ  LYS A 277      71.973  15.827  15.659  1.00  0.00           H  
ATOM   4386  N   LYS A 278      67.993   9.693  19.102  1.00  0.00           N  
ATOM   4387  CA  LYS A 278      66.850   9.430  19.978  1.00  0.00           C  
ATOM   4388  C   LYS A 278      67.029   8.147  20.783  1.00  0.00           C  
ATOM   4389  O   LYS A 278      66.474   8.004  21.872  1.00  0.00           O  
ATOM   4390  CB  LYS A 278      65.560   9.353  19.160  1.00  0.00           C  
ATOM   4391  CG  LYS A 278      65.106  10.684  18.575  1.00  0.00           C  
ATOM   4392  CD  LYS A 278      63.826  10.526  17.769  1.00  0.00           C  
ATOM   4393  CE  LYS A 278      63.371  11.855  17.184  1.00  0.00           C  
ATOM   4394  NZ  LYS A 278      62.139  11.708  16.361  1.00  0.00           N  
ATOM   4395  H   LYS A 278      67.856   9.636  18.103  1.00  0.00           H  
ATOM   4396  HA  LYS A 278      66.763  10.252  20.689  1.00  0.00           H  
ATOM   4397 1HB  LYS A 278      65.694   8.653  18.334  1.00  0.00           H  
ATOM   4398 2HB  LYS A 278      64.754   8.971  19.786  1.00  0.00           H  
ATOM   4399 1HG  LYS A 278      64.932  11.396  19.382  1.00  0.00           H  
ATOM   4400 2HG  LYS A 278      65.887  11.082  17.926  1.00  0.00           H  
ATOM   4401 1HD  LYS A 278      63.993   9.818  16.955  1.00  0.00           H  
ATOM   4402 2HD  LYS A 278      63.038  10.134  18.411  1.00  0.00           H  
ATOM   4403 1HE  LYS A 278      63.172  12.558  17.991  1.00  0.00           H  
ATOM   4404 2HE  LYS A 278      64.163  12.267  16.559  1.00  0.00           H  
ATOM   4405 1HZ  LYS A 278      61.871  12.610  15.992  1.00  0.00           H  
ATOM   4406 2HZ  LYS A 278      62.318  11.072  15.597  1.00  0.00           H  
ATOM   4407 3HZ  LYS A 278      61.392  11.345  16.935  1.00  0.00           H  
ATOM   4408  N   GLY A 279      67.806   7.217  20.241  1.00  0.00           N  
ATOM   4409  CA  GLY A 279      68.020   5.920  20.877  1.00  0.00           C  
ATOM   4410  C   GLY A 279      66.942   4.905  20.516  1.00  0.00           C  
ATOM   4411  O   GLY A 279      66.638   4.004  21.297  1.00  0.00           O  
ATOM   4412  H   GLY A 279      68.264   7.410  19.362  1.00  0.00           H  
ATOM   4413 1HA  GLY A 279      68.992   5.525  20.580  1.00  0.00           H  
ATOM   4414 2HA  GLY A 279      68.041   6.045  21.959  1.00  0.00           H  
ATOM   4415  N   ALA A 280      66.359   5.046  19.329  1.00  0.00           N  
ATOM   4416  CA  ALA A 280      65.491   4.001  18.796  1.00  0.00           C  
ATOM   4417  C   ALA A 280      66.285   2.765  18.393  1.00  0.00           C  
ATOM   4418  O   ALA A 280      65.784   1.643  18.465  1.00  0.00           O  
ATOM   4419  CB  ALA A 280      64.699   4.528  17.608  1.00  0.00           C  
ATOM   4420  H   ALA A 280      66.524   5.888  18.797  1.00  0.00           H  
ATOM   4421  HA  ALA A 280      64.795   3.706  19.581  1.00  0.00           H  
ATOM   4422 1HB  ALA A 280      64.054   3.739  17.222  1.00  0.00           H  
ATOM   4423 2HB  ALA A 280      64.088   5.374  17.924  1.00  0.00           H  
ATOM   4424 3HB  ALA A 280      65.386   4.849  16.827  1.00  0.00           H  
ATOM   4425  N   ILE A 281      67.525   2.984  17.969  1.00  0.00           N  
ATOM   4426  CA  ILE A 281      68.460   1.895  17.709  1.00  0.00           C  
ATOM   4427  C   ILE A 281      69.819   2.204  18.331  1.00  0.00           C  
ATOM   4428  O   ILE A 281      70.187   3.367  18.497  1.00  0.00           O  
ATOM   4429  CB  ILE A 281      68.622   1.652  16.197  1.00  0.00           C  
ATOM   4430  CG1 ILE A 281      69.297   2.855  15.533  1.00  0.00           C  
ATOM   4431  CG2 ILE A 281      67.272   1.373  15.555  1.00  0.00           C  
ATOM   4432  CD1 ILE A 281      68.416   4.081  15.452  1.00  0.00           C  
ATOM   4433  H   ILE A 281      67.834   3.934  17.821  1.00  0.00           H  
ATOM   4434  HA  ILE A 281      68.067   0.986  18.164  1.00  0.00           H  
ATOM   4435  HB  ILE A 281      69.276   0.796  16.035  1.00  0.00           H  
ATOM   4436 1HG1 ILE A 281      70.198   3.119  16.086  1.00  0.00           H  
ATOM   4437 2HG1 ILE A 281      69.601   2.589  14.521  1.00  0.00           H  
ATOM   4438 1HG2 ILE A 281      67.405   1.204  14.487  1.00  0.00           H  
ATOM   4439 2HG2 ILE A 281      66.830   0.487  16.010  1.00  0.00           H  
ATOM   4440 3HG2 ILE A 281      66.613   2.227  15.708  1.00  0.00           H  
ATOM   4441 1HD1 ILE A 281      68.963   4.891  14.969  1.00  0.00           H  
ATOM   4442 2HD1 ILE A 281      67.522   3.850  14.871  1.00  0.00           H  
ATOM   4443 3HD1 ILE A 281      68.127   4.388  16.456  1.00  0.00           H  
ATOM   4444  N   THR A 282      70.562   1.157  18.674  1.00  0.00           N  
ATOM   4445  CA  THR A 282      71.821   1.309  19.397  1.00  0.00           C  
ATOM   4446  C   THR A 282      73.026   1.333  18.462  1.00  0.00           C  
ATOM   4447  O   THR A 282      72.943   0.892  17.316  1.00  0.00           O  
ATOM   4448  CB  THR A 282      71.998   0.180  20.429  1.00  0.00           C  
ATOM   4449  OG1 THR A 282      72.069  -1.082  19.753  1.00  0.00           O  
ATOM   4450  CG2 THR A 282      70.833   0.163  21.406  1.00  0.00           C  
ATOM   4451  H   THR A 282      70.248   0.229  18.428  1.00  0.00           H  
ATOM   4452  HA  THR A 282      71.802   2.260  19.929  1.00  0.00           H  
ATOM   4453  HB  THR A 282      72.926   0.333  20.980  1.00  0.00           H  
ATOM   4454  HG1 THR A 282      72.481  -1.731  20.329  1.00  0.00           H  
ATOM   4455 1HG2 THR A 282      70.976  -0.641  22.128  1.00  0.00           H  
ATOM   4456 2HG2 THR A 282      70.784   1.117  21.930  1.00  0.00           H  
ATOM   4457 3HG2 THR A 282      69.904   0.000  20.862  1.00  0.00           H  
ATOM   4458  N   PRO A 283      74.182   1.876  18.996  1.00  0.00           N  
ATOM   4459  CA  PRO A 283      75.126   2.340  17.989  1.00  0.00           C  
ATOM   4460  C   PRO A 283      75.569   1.207  17.084  1.00  0.00           C  
ATOM   4461  O   PRO A 283      75.710   1.385  15.874  1.00  0.00           O  
ATOM   4462  CB  PRO A 283      76.290   2.878  18.828  1.00  0.00           C  
ATOM   4463  CG  PRO A 283      75.656   3.284  20.115  1.00  0.00           C  
ATOM   4464  CD  PRO A 283      74.611   2.229  20.366  1.00  0.00           C  
ATOM   4465  HA  PRO A 283      74.661   3.144  17.400  1.00  0.00           H  
ATOM   4466 1HB  PRO A 283      77.053   2.097  18.956  1.00  0.00           H  
ATOM   4467 2HB  PRO A 283      76.773   3.717  18.307  1.00  0.00           H  
ATOM   4468 1HG  PRO A 283      76.411   3.330  20.912  1.00  0.00           H  
ATOM   4469 2HG  PRO A 283      75.226   4.293  20.025  1.00  0.00           H  
ATOM   4470 1HD  PRO A 283      75.069   1.375  20.887  1.00  0.00           H  
ATOM   4471 2HD  PRO A 283      73.795   2.657  20.967  1.00  0.00           H  
ATOM   4472  N   GLU A 284      75.794   0.028  17.658  1.00  0.00           N  
ATOM   4473  CA  GLU A 284      76.210  -1.106  16.842  1.00  0.00           C  
ATOM   4474  C   GLU A 284      75.161  -1.443  15.790  1.00  0.00           C  
ATOM   4475  O   GLU A 284      75.484  -1.640  14.618  1.00  0.00           O  
ATOM   4476  CB  GLU A 284      76.473  -2.329  17.724  1.00  0.00           C  
ATOM   4477  CG  GLU A 284      76.957  -3.557  16.966  1.00  0.00           C  
ATOM   4478  CD  GLU A 284      77.242  -4.726  17.868  1.00  0.00           C  
ATOM   4479  OE1 GLU A 284      77.090  -4.585  19.058  1.00  0.00           O  
ATOM   4480  OE2 GLU A 284      77.612  -5.762  17.366  1.00  0.00           O  
ATOM   4481  H   GLU A 284      75.673  -0.064  18.656  1.00  0.00           H  
ATOM   4482  HA  GLU A 284      77.134  -0.841  16.327  1.00  0.00           H  
ATOM   4483 1HB  GLU A 284      77.224  -2.081  18.474  1.00  0.00           H  
ATOM   4484 2HB  GLU A 284      75.559  -2.600  18.252  1.00  0.00           H  
ATOM   4485 1HG  GLU A 284      76.196  -3.848  16.243  1.00  0.00           H  
ATOM   4486 2HG  GLU A 284      77.862  -3.299  16.417  1.00  0.00           H  
ATOM   4487  N   ASP A 285      73.904  -1.508  16.215  1.00  0.00           N  
ATOM   4488  CA  ASP A 285      72.804  -1.821  15.310  1.00  0.00           C  
ATOM   4489  C   ASP A 285      72.629  -0.733  14.259  1.00  0.00           C  
ATOM   4490  O   ASP A 285      72.386  -1.022  13.087  1.00  0.00           O  
ATOM   4491  CB  ASP A 285      71.500  -1.998  16.091  1.00  0.00           C  
ATOM   4492  CG  ASP A 285      71.470  -3.280  16.913  1.00  0.00           C  
ATOM   4493  OD1 ASP A 285      72.280  -4.141  16.663  1.00  0.00           O  
ATOM   4494  OD2 ASP A 285      70.638  -3.386  17.782  1.00  0.00           O  
ATOM   4495  H   ASP A 285      73.705  -1.336  17.190  1.00  0.00           H  
ATOM   4496  HA  ASP A 285      73.033  -2.756  14.798  1.00  0.00           H  
ATOM   4497 1HB  ASP A 285      71.360  -1.150  16.763  1.00  0.00           H  
ATOM   4498 2HB  ASP A 285      70.659  -2.009  15.398  1.00  0.00           H  
ATOM   4499  N   GLY A 286      72.754   0.520  14.684  1.00  0.00           N  
ATOM   4500  CA  GLY A 286      72.610   1.654  13.779  1.00  0.00           C  
ATOM   4501  C   GLY A 286      73.712   1.663  12.728  1.00  0.00           C  
ATOM   4502  O   GLY A 286      73.463   1.946  11.556  1.00  0.00           O  
ATOM   4503  H   GLY A 286      72.954   0.691  15.659  1.00  0.00           H  
ATOM   4504 1HA  GLY A 286      71.636   1.608  13.291  1.00  0.00           H  
ATOM   4505 2HA  GLY A 286      72.640   2.581  14.350  1.00  0.00           H  
ATOM   4506  N   LEU A 287      74.931   1.352  13.153  1.00  0.00           N  
ATOM   4507  CA  LEU A 287      76.074   1.323  12.248  1.00  0.00           C  
ATOM   4508  C   LEU A 287      75.918   0.232  11.197  1.00  0.00           C  
ATOM   4509  O   LEU A 287      76.237   0.435  10.025  1.00  0.00           O  
ATOM   4510  CB  LEU A 287      77.370   1.099  13.038  1.00  0.00           C  
ATOM   4511  CG  LEU A 287      78.666   1.152  12.219  1.00  0.00           C  
ATOM   4512  CD1 LEU A 287      79.820   1.570  13.120  1.00  0.00           C  
ATOM   4513  CD2 LEU A 287      78.927  -0.209  11.591  1.00  0.00           C  
ATOM   4514  H   LEU A 287      75.070   1.130  14.128  1.00  0.00           H  
ATOM   4515  HA  LEU A 287      76.136   2.284  11.738  1.00  0.00           H  
ATOM   4516 1HB  LEU A 287      77.438   1.857  13.816  1.00  0.00           H  
ATOM   4517 2HB  LEU A 287      77.320   0.121  13.516  1.00  0.00           H  
ATOM   4518  HG  LEU A 287      78.569   1.902  11.433  1.00  0.00           H  
ATOM   4519 1HD1 LEU A 287      80.741   1.608  12.538  1.00  0.00           H  
ATOM   4520 2HD1 LEU A 287      79.616   2.555  13.540  1.00  0.00           H  
ATOM   4521 3HD1 LEU A 287      79.931   0.846  13.927  1.00  0.00           H  
ATOM   4522 1HD2 LEU A 287      79.847  -0.170  11.008  1.00  0.00           H  
ATOM   4523 2HD2 LEU A 287      79.025  -0.959  12.376  1.00  0.00           H  
ATOM   4524 3HD2 LEU A 287      78.095  -0.474  10.938  1.00  0.00           H  
ATOM   4525  N   LYS A 288      75.426  -0.926  11.622  1.00  0.00           N  
ATOM   4526  CA  LYS A 288      75.226  -2.052  10.717  1.00  0.00           C  
ATOM   4527  C   LYS A 288      74.171  -1.733   9.666  1.00  0.00           C  
ATOM   4528  O   LYS A 288      74.324  -2.078   8.494  1.00  0.00           O  
ATOM   4529  CB  LYS A 288      74.827  -3.304  11.499  1.00  0.00           C  
ATOM   4530  CG  LYS A 288      75.945  -3.901  12.344  1.00  0.00           C  
ATOM   4531  CD  LYS A 288      75.467  -5.129  13.105  1.00  0.00           C  
ATOM   4532  CE  LYS A 288      76.580  -5.720  13.957  1.00  0.00           C  
ATOM   4533  NZ  LYS A 288      76.116  -6.899  14.738  1.00  0.00           N  
ATOM   4534  H   LYS A 288      75.184  -1.030  12.597  1.00  0.00           H  
ATOM   4535  HA  LYS A 288      76.165  -2.250  10.198  1.00  0.00           H  
ATOM   4536 1HB  LYS A 288      73.995  -3.068  12.164  1.00  0.00           H  
ATOM   4537 2HB  LYS A 288      74.484  -4.073  10.806  1.00  0.00           H  
ATOM   4538 1HG  LYS A 288      76.776  -4.186  11.698  1.00  0.00           H  
ATOM   4539 2HG  LYS A 288      76.300  -3.157  13.056  1.00  0.00           H  
ATOM   4540 1HD  LYS A 288      74.632  -4.854  13.752  1.00  0.00           H  
ATOM   4541 2HD  LYS A 288      75.123  -5.884  12.399  1.00  0.00           H  
ATOM   4542 1HE  LYS A 288      77.405  -6.027  13.316  1.00  0.00           H  
ATOM   4543 2HE  LYS A 288      76.948  -4.964  14.651  1.00  0.00           H  
ATOM   4544 1HZ  LYS A 288      76.881  -7.261  15.289  1.00  0.00           H  
ATOM   4545 2HZ  LYS A 288      75.362  -6.623  15.351  1.00  0.00           H  
ATOM   4546 3HZ  LYS A 288      75.789  -7.615  14.105  1.00  0.00           H  
ATOM   4547  N   LEU A 289      73.100  -1.073  10.091  1.00  0.00           N  
ATOM   4548  CA  LEU A 289      72.017  -0.706   9.186  1.00  0.00           C  
ATOM   4549  C   LEU A 289      72.491   0.289   8.135  1.00  0.00           C  
ATOM   4550  O   LEU A 289      72.127   0.189   6.963  1.00  0.00           O  
ATOM   4551  CB  LEU A 289      70.847  -0.106   9.975  1.00  0.00           C  
ATOM   4552  CG  LEU A 289      69.586   0.209   9.160  1.00  0.00           C  
ATOM   4553  CD1 LEU A 289      69.785   1.515   8.402  1.00  0.00           C  
ATOM   4554  CD2 LEU A 289      69.299  -0.939   8.204  1.00  0.00           C  
ATOM   4555  H   LEU A 289      73.034  -0.819  11.066  1.00  0.00           H  
ATOM   4556  HA  LEU A 289      71.672  -1.605   8.677  1.00  0.00           H  
ATOM   4557 1HB  LEU A 289      70.565  -0.804  10.763  1.00  0.00           H  
ATOM   4558 2HB  LEU A 289      71.180   0.821  10.442  1.00  0.00           H  
ATOM   4559  HG  LEU A 289      68.740   0.341   9.834  1.00  0.00           H  
ATOM   4560 1HD1 LEU A 289      68.890   1.740   7.823  1.00  0.00           H  
ATOM   4561 2HD1 LEU A 289      69.969   2.323   9.111  1.00  0.00           H  
ATOM   4562 3HD1 LEU A 289      70.637   1.420   7.730  1.00  0.00           H  
ATOM   4563 1HD2 LEU A 289      68.403  -0.715   7.624  1.00  0.00           H  
ATOM   4564 2HD2 LEU A 289      70.145  -1.070   7.528  1.00  0.00           H  
ATOM   4565 3HD2 LEU A 289      69.144  -1.856   8.773  1.00  0.00           H  
ATOM   4566  N   ALA A 290      73.305   1.249   8.560  1.00  0.00           N  
ATOM   4567  CA  ALA A 290      73.831   2.264   7.655  1.00  0.00           C  
ATOM   4568  C   ALA A 290      74.743   1.646   6.604  1.00  0.00           C  
ATOM   4569  O   ALA A 290      74.699   2.021   5.432  1.00  0.00           O  
ATOM   4570  CB  ALA A 290      74.576   3.336   8.437  1.00  0.00           C  
ATOM   4571  H   ALA A 290      73.566   1.277   9.535  1.00  0.00           H  
ATOM   4572  HA  ALA A 290      72.990   2.725   7.137  1.00  0.00           H  
ATOM   4573 1HB  ALA A 290      74.963   4.087   7.747  1.00  0.00           H  
ATOM   4574 2HB  ALA A 290      73.895   3.810   9.144  1.00  0.00           H  
ATOM   4575 3HB  ALA A 290      75.404   2.881   8.979  1.00  0.00           H  
ATOM   4576  N   ILE A 291      75.570   0.697   7.029  1.00  0.00           N  
ATOM   4577  CA  ILE A 291      76.494   0.024   6.124  1.00  0.00           C  
ATOM   4578  C   ILE A 291      75.746  -0.784   5.072  1.00  0.00           C  
ATOM   4579  O   ILE A 291      76.123  -0.796   3.900  1.00  0.00           O  
ATOM   4580  CB  ILE A 291      77.447  -0.902   6.901  1.00  0.00           C  
ATOM   4581  CG1 ILE A 291      78.330  -0.086   7.848  1.00  0.00           C  
ATOM   4582  CG2 ILE A 291      78.300  -1.715   5.940  1.00  0.00           C  
ATOM   4583  CD1 ILE A 291      79.202   0.930   7.146  1.00  0.00           C  
ATOM   4584  H   ILE A 291      75.558   0.435   8.004  1.00  0.00           H  
ATOM   4585  HA  ILE A 291      77.089   0.780   5.613  1.00  0.00           H  
ATOM   4586  HB  ILE A 291      76.866  -1.584   7.522  1.00  0.00           H  
ATOM   4587 1HG1 ILE A 291      77.704   0.440   8.567  1.00  0.00           H  
ATOM   4588 2HG1 ILE A 291      78.978  -0.758   8.411  1.00  0.00           H  
ATOM   4589 1HG2 ILE A 291      78.968  -2.364   6.506  1.00  0.00           H  
ATOM   4590 2HG2 ILE A 291      77.656  -2.323   5.306  1.00  0.00           H  
ATOM   4591 3HG2 ILE A 291      78.890  -1.041   5.318  1.00  0.00           H  
ATOM   4592 1HD1 ILE A 291      79.799   1.468   7.883  1.00  0.00           H  
ATOM   4593 2HD1 ILE A 291      79.864   0.420   6.446  1.00  0.00           H  
ATOM   4594 3HD1 ILE A 291      78.574   1.635   6.605  1.00  0.00           H  
ATOM   4595  N   ARG A 292      74.683  -1.459   5.498  1.00  0.00           N  
ATOM   4596  CA  ARG A 292      73.879  -2.272   4.593  1.00  0.00           C  
ATOM   4597  C   ARG A 292      73.192  -1.410   3.541  1.00  0.00           C  
ATOM   4598  O   ARG A 292      73.123  -1.781   2.369  1.00  0.00           O  
ATOM   4599  CB  ARG A 292      72.829  -3.055   5.367  1.00  0.00           C  
ATOM   4600  CG  ARG A 292      73.378  -4.182   6.228  1.00  0.00           C  
ATOM   4601  CD  ARG A 292      72.302  -4.862   6.994  1.00  0.00           C  
ATOM   4602  NE  ARG A 292      72.822  -5.940   7.819  1.00  0.00           N  
ATOM   4603  CZ  ARG A 292      72.096  -6.635   8.716  1.00  0.00           C  
ATOM   4604  NH1 ARG A 292      70.823  -6.354   8.892  1.00  0.00           N  
ATOM   4605  NH2 ARG A 292      72.662  -7.600   9.420  1.00  0.00           N  
ATOM   4606  H   ARG A 292      74.426  -1.407   6.473  1.00  0.00           H  
ATOM   4607  HA  ARG A 292      74.537  -2.979   4.086  1.00  0.00           H  
ATOM   4608 1HB  ARG A 292      72.279  -2.379   6.020  1.00  0.00           H  
ATOM   4609 2HB  ARG A 292      72.113  -3.492   4.670  1.00  0.00           H  
ATOM   4610 1HG  ARG A 292      73.866  -4.921   5.593  1.00  0.00           H  
ATOM   4611 2HG  ARG A 292      74.102  -3.779   6.937  1.00  0.00           H  
ATOM   4612 1HD  ARG A 292      71.809  -4.141   7.646  1.00  0.00           H  
ATOM   4613 2HD  ARG A 292      71.573  -5.283   6.302  1.00  0.00           H  
ATOM   4614  HE  ARG A 292      73.797  -6.185   7.713  1.00  0.00           H  
ATOM   4615 1HH1 ARG A 292      70.390  -5.617   8.354  1.00  0.00           H  
ATOM   4616 2HH1 ARG A 292      70.279  -6.876   9.564  1.00  0.00           H  
ATOM   4617 1HH2 ARG A 292      73.641  -7.816   9.285  1.00  0.00           H  
ATOM   4618 2HH2 ARG A 292      72.118  -8.121  10.091  1.00  0.00           H  
ATOM   4619  N   ILE A 293      72.685  -0.258   3.967  1.00  0.00           N  
ATOM   4620  CA  ILE A 293      72.002   0.659   3.062  1.00  0.00           C  
ATOM   4621  C   ILE A 293      72.958   1.208   2.010  1.00  0.00           C  
ATOM   4622  O   ILE A 293      72.602   1.332   0.838  1.00  0.00           O  
ATOM   4623  CB  ILE A 293      71.367   1.827   3.839  1.00  0.00           C  
ATOM   4624  CG1 ILE A 293      70.281   1.309   4.787  1.00  0.00           C  
ATOM   4625  CG2 ILE A 293      70.793   2.856   2.878  1.00  0.00           C  
ATOM   4626  CD1 ILE A 293      69.148   0.597   4.085  1.00  0.00           C  
ATOM   4627  H   ILE A 293      72.775  -0.012   4.942  1.00  0.00           H  
ATOM   4628  HA  ILE A 293      71.209   0.114   2.551  1.00  0.00           H  
ATOM   4629  HB  ILE A 293      72.124   2.305   4.459  1.00  0.00           H  
ATOM   4630 1HG1 ILE A 293      70.724   0.621   5.506  1.00  0.00           H  
ATOM   4631 2HG1 ILE A 293      69.862   2.144   5.350  1.00  0.00           H  
ATOM   4632 1HG2 ILE A 293      70.347   3.674   3.444  1.00  0.00           H  
ATOM   4633 2HG2 ILE A 293      71.588   3.244   2.244  1.00  0.00           H  
ATOM   4634 3HG2 ILE A 293      70.030   2.387   2.256  1.00  0.00           H  
ATOM   4635 1HD1 ILE A 293      68.418   0.260   4.822  1.00  0.00           H  
ATOM   4636 2HD1 ILE A 293      68.666   1.280   3.384  1.00  0.00           H  
ATOM   4637 3HD1 ILE A 293      69.538  -0.263   3.544  1.00  0.00           H  
ATOM   4638  N   ILE A 294      74.173   1.536   2.436  1.00  0.00           N  
ATOM   4639  CA  ILE A 294      75.182   2.073   1.531  1.00  0.00           C  
ATOM   4640  C   ILE A 294      75.582   1.046   0.479  1.00  0.00           C  
ATOM   4641  O   ILE A 294      75.759   1.380  -0.693  1.00  0.00           O  
ATOM   4642  CB  ILE A 294      76.431   2.526   2.308  1.00  0.00           C  
ATOM   4643  CG1 ILE A 294      76.083   3.677   3.255  1.00  0.00           C  
ATOM   4644  CG2 ILE A 294      77.535   2.939   1.347  1.00  0.00           C  
ATOM   4645  CD1 ILE A 294      75.549   4.905   2.553  1.00  0.00           C  
ATOM   4646  H   ILE A 294      74.403   1.410   3.411  1.00  0.00           H  
ATOM   4647  HA  ILE A 294      74.762   2.938   1.019  1.00  0.00           H  
ATOM   4648  HB  ILE A 294      76.791   1.705   2.929  1.00  0.00           H  
ATOM   4649 1HG1 ILE A 294      75.336   3.343   3.975  1.00  0.00           H  
ATOM   4650 2HG1 ILE A 294      76.971   3.967   3.818  1.00  0.00           H  
ATOM   4651 1HG2 ILE A 294      78.411   3.256   1.913  1.00  0.00           H  
ATOM   4652 2HG2 ILE A 294      77.801   2.093   0.713  1.00  0.00           H  
ATOM   4653 3HG2 ILE A 294      77.187   3.763   0.725  1.00  0.00           H  
ATOM   4654 1HD1 ILE A 294      75.325   5.677   3.290  1.00  0.00           H  
ATOM   4655 2HD1 ILE A 294      76.296   5.278   1.852  1.00  0.00           H  
ATOM   4656 3HD1 ILE A 294      74.640   4.647   2.012  1.00  0.00           H  
ATOM   4657  N   LYS A 295      75.723  -0.204   0.905  1.00  0.00           N  
ATOM   4658  CA  LYS A 295      76.102  -1.283  -0.000  1.00  0.00           C  
ATOM   4659  C   LYS A 295      75.027  -1.523  -1.052  1.00  0.00           C  
ATOM   4660  O   LYS A 295      75.331  -1.747  -2.224  1.00  0.00           O  
ATOM   4661  CB  LYS A 295      76.368  -2.570   0.782  1.00  0.00           C  
ATOM   4662  CG  LYS A 295      76.828  -3.743  -0.073  1.00  0.00           C  
ATOM   4663  CD  LYS A 295      77.158  -4.956   0.783  1.00  0.00           C  
ATOM   4664  CE  LYS A 295      77.708  -6.097  -0.060  1.00  0.00           C  
ATOM   4665  NZ  LYS A 295      76.699  -6.614  -1.023  1.00  0.00           N  
ATOM   4666  H   LYS A 295      75.564  -0.412   1.880  1.00  0.00           H  
ATOM   4667  HA  LYS A 295      77.017  -0.995  -0.518  1.00  0.00           H  
ATOM   4668 1HB  LYS A 295      77.134  -2.386   1.536  1.00  0.00           H  
ATOM   4669 2HB  LYS A 295      75.461  -2.873   1.305  1.00  0.00           H  
ATOM   4670 1HG  LYS A 295      76.040  -4.010  -0.778  1.00  0.00           H  
ATOM   4671 2HG  LYS A 295      77.714  -3.455  -0.638  1.00  0.00           H  
ATOM   4672 1HD  LYS A 295      77.899  -4.680   1.535  1.00  0.00           H  
ATOM   4673 2HD  LYS A 295      76.258  -5.296   1.294  1.00  0.00           H  
ATOM   4674 1HE  LYS A 295      78.579  -5.751  -0.616  1.00  0.00           H  
ATOM   4675 2HE  LYS A 295      78.021  -6.913   0.591  1.00  0.00           H  
ATOM   4676 1HZ  LYS A 295      77.101  -7.368  -1.562  1.00  0.00           H  
ATOM   4677 2HZ  LYS A 295      75.893  -6.955  -0.517  1.00  0.00           H  
ATOM   4678 3HZ  LYS A 295      76.415  -5.871  -1.645  1.00  0.00           H  
ATOM   4679  N   LYS A 296      73.769  -1.475  -0.626  1.00  0.00           N  
ATOM   4680  CA  LYS A 296      72.645  -1.687  -1.531  1.00  0.00           C  
ATOM   4681  C   LYS A 296      72.570  -0.588  -2.583  1.00  0.00           C  
ATOM   4682  O   LYS A 296      72.303  -0.854  -3.755  1.00  0.00           O  
ATOM   4683  CB  LYS A 296      71.333  -1.756  -0.749  1.00  0.00           C  
ATOM   4684  CG  LYS A 296      71.169  -3.013   0.096  1.00  0.00           C  
ATOM   4685  CD  LYS A 296      69.853  -2.999   0.858  1.00  0.00           C  
ATOM   4686  CE  LYS A 296      69.693  -4.249   1.711  1.00  0.00           C  
ATOM   4687  NZ  LYS A 296      68.426  -4.232   2.492  1.00  0.00           N  
ATOM   4688  H   LYS A 296      73.587  -1.287   0.349  1.00  0.00           H  
ATOM   4689  HA  LYS A 296      72.792  -2.635  -2.049  1.00  0.00           H  
ATOM   4690 1HB  LYS A 296      71.259  -0.895  -0.084  1.00  0.00           H  
ATOM   4691 2HB  LYS A 296      70.493  -1.708  -1.442  1.00  0.00           H  
ATOM   4692 1HG  LYS A 296      71.197  -3.891  -0.549  1.00  0.00           H  
ATOM   4693 2HG  LYS A 296      71.991  -3.081   0.809  1.00  0.00           H  
ATOM   4694 1HD  LYS A 296      69.814  -2.121   1.504  1.00  0.00           H  
ATOM   4695 2HD  LYS A 296      69.024  -2.945   0.152  1.00  0.00           H  
ATOM   4696 1HE  LYS A 296      69.698  -5.130   1.070  1.00  0.00           H  
ATOM   4697 2HE  LYS A 296      70.530  -4.326   2.404  1.00  0.00           H  
ATOM   4698 1HZ  LYS A 296      68.358  -5.076   3.043  1.00  0.00           H  
ATOM   4699 2HZ  LYS A 296      68.418  -3.428   3.104  1.00  0.00           H  
ATOM   4700 3HZ  LYS A 296      67.641  -4.180   1.859  1.00  0.00           H  
ATOM   4701  N   ALA A 297      72.807   0.648  -2.157  1.00  0.00           N  
ATOM   4702  CA  ALA A 297      72.766   1.791  -3.062  1.00  0.00           C  
ATOM   4703  C   ALA A 297      73.864   1.700  -4.114  1.00  0.00           C  
ATOM   4704  O   ALA A 297      73.641   2.004  -5.286  1.00  0.00           O  
ATOM   4705  CB  ALA A 297      72.889   3.091  -2.280  1.00  0.00           C  
ATOM   4706  H   ALA A 297      73.021   0.800  -1.182  1.00  0.00           H  
ATOM   4707  HA  ALA A 297      71.806   1.779  -3.579  1.00  0.00           H  
ATOM   4708 1HB  ALA A 297      72.857   3.934  -2.970  1.00  0.00           H  
ATOM   4709 2HB  ALA A 297      72.064   3.169  -1.572  1.00  0.00           H  
ATOM   4710 3HB  ALA A 297      73.834   3.101  -1.738  1.00  0.00           H  
ATOM   4711  N   SER A 298      75.050   1.280  -3.688  1.00  0.00           N  
ATOM   4712  CA  SER A 298      76.186   1.149  -4.593  1.00  0.00           C  
ATOM   4713  C   SER A 298      75.931   0.077  -5.645  1.00  0.00           C  
ATOM   4714  O   SER A 298      76.264   0.252  -6.817  1.00  0.00           O  
ATOM   4715  CB  SER A 298      77.441   0.814  -3.811  1.00  0.00           C  
ATOM   4716  OG  SER A 298      77.330  -0.440  -3.197  1.00  0.00           O  
ATOM   4717  H   SER A 298      75.168   1.046  -2.713  1.00  0.00           H  
ATOM   4718  HA  SER A 298      76.334   2.102  -5.104  1.00  0.00           H  
ATOM   4719 1HB  SER A 298      78.300   0.819  -4.481  1.00  0.00           H  
ATOM   4720 2HB  SER A 298      77.612   1.578  -3.054  1.00  0.00           H  
ATOM   4721  HG  SER A 298      77.981  -0.448  -2.491  1.00  0.00           H  
ATOM   4722  N   GLU A 299      75.338  -1.033  -5.219  1.00  0.00           N  
ATOM   4723  CA  GLU A 299      75.037  -2.136  -6.124  1.00  0.00           C  
ATOM   4724  C   GLU A 299      74.015  -1.723  -7.176  1.00  0.00           C  
ATOM   4725  O   GLU A 299      74.137  -2.080  -8.348  1.00  0.00           O  
ATOM   4726  CB  GLU A 299      74.517  -3.343  -5.340  1.00  0.00           C  
ATOM   4727  CG  GLU A 299      75.563  -4.027  -4.472  1.00  0.00           C  
ATOM   4728  CD  GLU A 299      75.001  -5.162  -3.662  1.00  0.00           C  
ATOM   4729  OE1 GLU A 299      73.807  -5.345  -3.680  1.00  0.00           O  
ATOM   4730  OE2 GLU A 299      75.765  -5.847  -3.024  1.00  0.00           O  
ATOM   4731  H   GLU A 299      75.089  -1.115  -4.243  1.00  0.00           H  
ATOM   4732  HA  GLU A 299      75.955  -2.423  -6.637  1.00  0.00           H  
ATOM   4733 1HB  GLU A 299      73.698  -3.030  -4.691  1.00  0.00           H  
ATOM   4734 2HB  GLU A 299      74.120  -4.084  -6.033  1.00  0.00           H  
ATOM   4735 1HG  GLU A 299      76.356  -4.412  -5.113  1.00  0.00           H  
ATOM   4736 2HG  GLU A 299      76.002  -3.291  -3.801  1.00  0.00           H  
ATOM   4737  N   THR A 300      73.007  -0.969  -6.751  1.00  0.00           N  
ATOM   4738  CA  THR A 300      71.962  -0.506  -7.655  1.00  0.00           C  
ATOM   4739  C   THR A 300      72.524   0.442  -8.707  1.00  0.00           C  
ATOM   4740  O   THR A 300      72.153   0.375  -9.879  1.00  0.00           O  
ATOM   4741  CB  THR A 300      70.829   0.193  -6.881  1.00  0.00           C  
ATOM   4742  OG1 THR A 300      70.234  -0.732  -5.961  1.00  0.00           O  
ATOM   4743  CG2 THR A 300      69.765   0.705  -7.839  1.00  0.00           C  
ATOM   4744  H   THR A 300      72.964  -0.710  -5.776  1.00  0.00           H  
ATOM   4745  HA  THR A 300      71.543  -1.370  -8.171  1.00  0.00           H  
ATOM   4746  HB  THR A 300      71.237   1.032  -6.318  1.00  0.00           H  
ATOM   4747  HG1 THR A 300      70.784  -0.801  -5.177  1.00  0.00           H  
ATOM   4748 1HG2 THR A 300      68.973   1.196  -7.274  1.00  0.00           H  
ATOM   4749 2HG2 THR A 300      70.212   1.417  -8.532  1.00  0.00           H  
ATOM   4750 3HG2 THR A 300      69.346  -0.131  -8.398  1.00  0.00           H  
ATOM   4751  N   VAL A 301      73.421   1.325  -8.282  1.00  0.00           N  
ATOM   4752  CA  VAL A 301      74.036   2.288  -9.186  1.00  0.00           C  
ATOM   4753  C   VAL A 301      74.889   1.590 -10.238  1.00  0.00           C  
ATOM   4754  O   VAL A 301      74.878   1.967 -11.410  1.00  0.00           O  
ATOM   4755  CB  VAL A 301      74.910   3.280  -8.395  1.00  0.00           C  
ATOM   4756  CG1 VAL A 301      75.702   4.166  -9.345  1.00  0.00           C  
ATOM   4757  CG2 VAL A 301      74.037   4.119  -7.475  1.00  0.00           C  
ATOM   4758  H   VAL A 301      73.684   1.329  -7.307  1.00  0.00           H  
ATOM   4759  HA  VAL A 301      73.245   2.844  -9.690  1.00  0.00           H  
ATOM   4760  HB  VAL A 301      75.632   2.719  -7.801  1.00  0.00           H  
ATOM   4761 1HG1 VAL A 301      76.314   4.860  -8.769  1.00  0.00           H  
ATOM   4762 2HG1 VAL A 301      76.346   3.547  -9.969  1.00  0.00           H  
ATOM   4763 3HG1 VAL A 301      75.014   4.728  -9.977  1.00  0.00           H  
ATOM   4764 1HG2 VAL A 301      74.662   4.818  -6.919  1.00  0.00           H  
ATOM   4765 2HG2 VAL A 301      73.311   4.675  -8.069  1.00  0.00           H  
ATOM   4766 3HG2 VAL A 301      73.512   3.467  -6.777  1.00  0.00           H  
ATOM   4767  N   LYS A 302      75.627   0.571  -9.813  1.00  0.00           N  
ATOM   4768  CA  LYS A 302      76.487  -0.183 -10.717  1.00  0.00           C  
ATOM   4769  C   LYS A 302      75.669  -0.920 -11.769  1.00  0.00           C  
ATOM   4770  O   LYS A 302      76.044  -0.966 -12.941  1.00  0.00           O  
ATOM   4771  CB  LYS A 302      77.350  -1.173  -9.934  1.00  0.00           C  
ATOM   4772  CG  LYS A 302      78.286  -2.010 -10.795  1.00  0.00           C  
ATOM   4773  CD  LYS A 302      77.677  -3.367 -11.116  1.00  0.00           C  
ATOM   4774  CE  LYS A 302      77.640  -4.262  -9.886  1.00  0.00           C  
ATOM   4775  NZ  LYS A 302      77.002  -5.576 -10.174  1.00  0.00           N  
ATOM   4776  H   LYS A 302      75.592   0.311  -8.838  1.00  0.00           H  
ATOM   4777  HA  LYS A 302      77.143   0.517 -11.235  1.00  0.00           H  
ATOM   4778 1HB  LYS A 302      77.958  -0.632  -9.208  1.00  0.00           H  
ATOM   4779 2HB  LYS A 302      76.708  -1.856  -9.377  1.00  0.00           H  
ATOM   4780 1HG  LYS A 302      78.491  -1.484 -11.728  1.00  0.00           H  
ATOM   4781 2HG  LYS A 302      79.229  -2.160 -10.269  1.00  0.00           H  
ATOM   4782 1HD  LYS A 302      76.660  -3.231 -11.487  1.00  0.00           H  
ATOM   4783 2HD  LYS A 302      78.266  -3.856 -11.892  1.00  0.00           H  
ATOM   4784 1HE  LYS A 302      78.655  -4.435  -9.531  1.00  0.00           H  
ATOM   4785 2HE  LYS A 302      77.080  -3.768  -9.093  1.00  0.00           H  
ATOM   4786 1HZ  LYS A 302      76.997  -6.139  -9.335  1.00  0.00           H  
ATOM   4787 2HZ  LYS A 302      76.053  -5.429 -10.487  1.00  0.00           H  
ATOM   4788 3HZ  LYS A 302      77.524  -6.053 -10.895  1.00  0.00           H  
ATOM   4789  N   GLU A 303      74.549  -1.496 -11.344  1.00  0.00           N  
ATOM   4790  CA  GLU A 303      73.675  -2.234 -12.248  1.00  0.00           C  
ATOM   4791  C   GLU A 303      73.069  -1.313 -13.300  1.00  0.00           C  
ATOM   4792  O   GLU A 303      72.967  -1.676 -14.472  1.00  0.00           O  
ATOM   4793  CB  GLU A 303      72.562  -2.931 -11.463  1.00  0.00           C  
ATOM   4794  CG  GLU A 303      73.035  -4.082 -10.588  1.00  0.00           C  
ATOM   4795  CD  GLU A 303      73.613  -5.221 -11.381  1.00  0.00           C  
ATOM   4796  OE1 GLU A 303      73.093  -5.513 -12.431  1.00  0.00           O  
ATOM   4797  OE2 GLU A 303      74.576  -5.800 -10.936  1.00  0.00           O  
ATOM   4798  H   GLU A 303      74.296  -1.421 -10.369  1.00  0.00           H  
ATOM   4799  HA  GLU A 303      74.268  -2.992 -12.761  1.00  0.00           H  
ATOM   4800 1HB  GLU A 303      72.061  -2.207 -10.821  1.00  0.00           H  
ATOM   4801 2HB  GLU A 303      71.818  -3.323 -12.157  1.00  0.00           H  
ATOM   4802 1HG  GLU A 303      73.795  -3.713  -9.899  1.00  0.00           H  
ATOM   4803 2HG  GLU A 303      72.195  -4.446  -9.998  1.00  0.00           H  
ATOM   4804  N   ILE A 304      72.668  -0.120 -12.875  1.00  0.00           N  
ATOM   4805  CA  ILE A 304      72.071   0.855 -13.779  1.00  0.00           C  
ATOM   4806  C   ILE A 304      73.072   1.316 -14.831  1.00  0.00           C  
ATOM   4807  O   ILE A 304      72.728   1.472 -16.003  1.00  0.00           O  
ATOM   4808  CB  ILE A 304      71.544   2.075 -13.001  1.00  0.00           C  
ATOM   4809  CG1 ILE A 304      70.417   1.657 -12.054  1.00  0.00           C  
ATOM   4810  CG2 ILE A 304      71.065   3.152 -13.961  1.00  0.00           C  
ATOM   4811  CD1 ILE A 304      69.223   1.051 -12.755  1.00  0.00           C  
ATOM   4812  H   ILE A 304      72.780   0.118 -11.900  1.00  0.00           H  
ATOM   4813  HA  ILE A 304      71.232   0.384 -14.290  1.00  0.00           H  
ATOM   4814  HB  ILE A 304      72.342   2.482 -12.381  1.00  0.00           H  
ATOM   4815 1HG1 ILE A 304      70.795   0.931 -11.335  1.00  0.00           H  
ATOM   4816 2HG1 ILE A 304      70.074   2.526 -11.490  1.00  0.00           H  
ATOM   4817 1HG2 ILE A 304      70.696   4.007 -13.395  1.00  0.00           H  
ATOM   4818 2HG2 ILE A 304      71.893   3.468 -14.595  1.00  0.00           H  
ATOM   4819 3HG2 ILE A 304      70.263   2.755 -14.583  1.00  0.00           H  
ATOM   4820 1HD1 ILE A 304      68.466   0.781 -12.018  1.00  0.00           H  
ATOM   4821 2HD1 ILE A 304      68.805   1.775 -13.455  1.00  0.00           H  
ATOM   4822 3HD1 ILE A 304      69.534   0.159 -13.298  1.00  0.00           H  
ATOM   4823  N   PHE A 305      74.311   1.533 -14.406  1.00  0.00           N  
ATOM   4824  CA  PHE A 305      75.365   1.976 -15.310  1.00  0.00           C  
ATOM   4825  C   PHE A 305      75.552   0.996 -16.461  1.00  0.00           C  
ATOM   4826  O   PHE A 305      75.744   1.400 -17.608  1.00  0.00           O  
ATOM   4827  CB  PHE A 305      76.684   2.139 -14.553  1.00  0.00           C  
ATOM   4828  CG  PHE A 305      77.820   2.620 -15.411  1.00  0.00           C  
ATOM   4829  CD1 PHE A 305      77.695   3.775 -16.168  1.00  0.00           C  
ATOM   4830  CD2 PHE A 305      79.015   1.918 -15.463  1.00  0.00           C  
ATOM   4831  CE1 PHE A 305      78.739   4.218 -16.958  1.00  0.00           C  
ATOM   4832  CE2 PHE A 305      80.060   2.360 -16.250  1.00  0.00           C  
ATOM   4833  CZ  PHE A 305      79.921   3.511 -16.999  1.00  0.00           C  
ATOM   4834  H   PHE A 305      74.529   1.387 -13.431  1.00  0.00           H  
ATOM   4835  HA  PHE A 305      75.080   2.943 -15.727  1.00  0.00           H  
ATOM   4836 1HB  PHE A 305      76.550   2.849 -13.737  1.00  0.00           H  
ATOM   4837 2HB  PHE A 305      76.971   1.185 -14.113  1.00  0.00           H  
ATOM   4838  HD1 PHE A 305      76.760   4.335 -16.135  1.00  0.00           H  
ATOM   4839  HD2 PHE A 305      79.124   1.009 -14.872  1.00  0.00           H  
ATOM   4840  HE1 PHE A 305      78.627   5.128 -17.548  1.00  0.00           H  
ATOM   4841  HE2 PHE A 305      80.994   1.799 -16.282  1.00  0.00           H  
ATOM   4842  HZ  PHE A 305      80.744   3.859 -17.622  1.00  0.00           H  
ATOM   4843  N   LYS A 306      75.499  -0.289 -16.176  1.00  0.00           N  
ATOM   4844  CA  LYS A 306      75.953  -1.267 -17.155  1.00  0.00           C  
ATOM   4845  C   LYS A 306      75.468  -0.951 -18.573  1.00  0.00           C  
ATOM   4846  O   LYS A 306      76.156  -1.238 -19.553  1.00  0.00           O  
ATOM   4847  CB  LYS A 306      75.491  -2.667 -16.747  1.00  0.00           C  
ATOM   4848  CG  LYS A 306      75.959  -3.779 -17.675  1.00  0.00           C  
ATOM   4849  CD  LYS A 306      75.517  -5.144 -17.169  1.00  0.00           C  
ATOM   4850  CE  LYS A 306      75.950  -6.254 -18.115  1.00  0.00           C  
ATOM   4851  NZ  LYS A 306      75.525  -7.596 -17.632  1.00  0.00           N  
ATOM   4852  H   LYS A 306      75.142  -0.579 -15.277  1.00  0.00           H  
ATOM   4853  HA  LYS A 306      77.043  -1.253 -17.178  1.00  0.00           H  
ATOM   4854 1HB  LYS A 306      75.856  -2.892 -15.744  1.00  0.00           H  
ATOM   4855 2HB  LYS A 306      74.402  -2.695 -16.713  1.00  0.00           H  
ATOM   4856 1HG  LYS A 306      75.545  -3.620 -18.672  1.00  0.00           H  
ATOM   4857 2HG  LYS A 306      77.046  -3.762 -17.745  1.00  0.00           H  
ATOM   4858 1HD  LYS A 306      75.952  -5.326 -16.185  1.00  0.00           H  
ATOM   4859 2HD  LYS A 306      74.431  -5.164 -17.075  1.00  0.00           H  
ATOM   4860 1HE  LYS A 306      75.517  -6.082 -19.099  1.00  0.00           H  
ATOM   4861 2HE  LYS A 306      77.036  -6.245 -18.213  1.00  0.00           H  
ATOM   4862 1HZ  LYS A 306      75.831  -8.302 -18.286  1.00  0.00           H  
ATOM   4863 2HZ  LYS A 306      75.936  -7.774 -16.726  1.00  0.00           H  
ATOM   4864 3HZ  LYS A 306      74.518  -7.622 -17.555  1.00  0.00           H  
ATOM   4865  N   SER A 307      74.283  -0.359 -18.692  1.00  0.00           N  
ATOM   4866  CA  SER A 307      73.741   0.001 -20.006  1.00  0.00           C  
ATOM   4867  C   SER A 307      74.235   1.364 -20.501  1.00  0.00           C  
ATOM   4868  O   SER A 307      74.212   1.646 -21.699  1.00  0.00           O  
ATOM   4869  CB  SER A 307      72.226   0.004 -19.949  1.00  0.00           C  
ATOM   4870  OG  SER A 307      71.730  -1.281 -19.689  1.00  0.00           O  
ATOM   4871  H   SER A 307      73.749  -0.155 -17.859  1.00  0.00           H  
ATOM   4872  HA  SER A 307      74.064  -0.748 -20.731  1.00  0.00           H  
ATOM   4873 1HB  SER A 307      71.892   0.690 -19.171  1.00  0.00           H  
ATOM   4874 2HB  SER A 307      71.827   0.365 -20.896  1.00  0.00           H  
ATOM   4875  HG  SER A 307      70.774  -1.196 -19.669  1.00  0.00           H  
ATOM   4876  N   GLU A 308      74.682   2.209 -19.570  1.00  0.00           N  
ATOM   4877  CA  GLU A 308      74.999   3.606 -19.880  1.00  0.00           C  
ATOM   4878  C   GLU A 308      76.304   3.729 -20.659  1.00  0.00           C  
ATOM   4879  O   GLU A 308      77.327   3.167 -20.268  1.00  0.00           O  
ATOM   4880  CB  GLU A 308      75.089   4.429 -18.593  1.00  0.00           C  
ATOM   4881  CG  GLU A 308      75.362   5.911 -18.812  1.00  0.00           C  
ATOM   4882  CD  GLU A 308      74.207   6.631 -19.449  1.00  0.00           C  
ATOM   4883  OE1 GLU A 308      73.250   5.984 -19.802  1.00  0.00           O  
ATOM   4884  OE2 GLU A 308      74.281   7.830 -19.584  1.00  0.00           O  
ATOM   4885  H   GLU A 308      74.806   1.878 -18.624  1.00  0.00           H  
ATOM   4886  HA  GLU A 308      74.199   4.013 -20.500  1.00  0.00           H  
ATOM   4887 1HB  GLU A 308      74.155   4.340 -18.038  1.00  0.00           H  
ATOM   4888 2HB  GLU A 308      75.884   4.032 -17.962  1.00  0.00           H  
ATOM   4889 1HG  GLU A 308      75.580   6.375 -17.851  1.00  0.00           H  
ATOM   4890 2HG  GLU A 308      76.243   6.017 -19.444  1.00  0.00           H  
ATOM   4891  N   GLU A 309      76.261   4.468 -21.764  1.00  0.00           N  
ATOM   4892  CA  GLU A 309      77.449   4.704 -22.580  1.00  0.00           C  
ATOM   4893  C   GLU A 309      78.401   5.729 -21.965  1.00  0.00           C  
ATOM   4894  O   GLU A 309      79.618   5.543 -21.972  1.00  0.00           O  
ATOM   4895  CB  GLU A 309      77.035   5.168 -23.978  1.00  0.00           C  
ATOM   4896  CG  GLU A 309      76.341   4.102 -24.814  1.00  0.00           C  
ATOM   4897  CD  GLU A 309      75.906   4.607 -26.162  1.00  0.00           C  
ATOM   4898  OE1 GLU A 309      76.034   5.783 -26.404  1.00  0.00           O  
ATOM   4899  OE2 GLU A 309      75.445   3.816 -26.951  1.00  0.00           O  
ATOM   4900  H   GLU A 309      75.383   4.878 -22.048  1.00  0.00           H  
ATOM   4901  HA  GLU A 309      77.998   3.766 -22.671  1.00  0.00           H  
ATOM   4902 1HB  GLU A 309      76.360   6.020 -23.894  1.00  0.00           H  
ATOM   4903 2HB  GLU A 309      77.917   5.501 -24.527  1.00  0.00           H  
ATOM   4904 1HG  GLU A 309      77.023   3.264 -24.956  1.00  0.00           H  
ATOM   4905 2HG  GLU A 309      75.470   3.739 -24.270  1.00  0.00           H  
ATOM   4906  N   ASP A 310      77.844   6.815 -21.431  1.00  0.00           N  
ATOM   4907  CA  ASP A 310      78.657   7.943 -20.975  1.00  0.00           C  
ATOM   4908  C   ASP A 310      79.294   7.659 -19.617  1.00  0.00           C  
ATOM   4909  O   ASP A 310      78.599   7.368 -18.643  1.00  0.00           O  
ATOM   4910  CB  ASP A 310      77.809   9.214 -20.889  1.00  0.00           C  
ATOM   4911  CG  ASP A 310      78.625  10.448 -20.525  1.00  0.00           C  
ATOM   4912  OD1 ASP A 310      79.779  10.298 -20.202  1.00  0.00           O  
ATOM   4913  OD2 ASP A 310      78.086  11.527 -20.574  1.00  0.00           O  
ATOM   4914  H   ASP A 310      76.839   6.858 -21.340  1.00  0.00           H  
ATOM   4915  HA  ASP A 310      79.458   8.107 -21.697  1.00  0.00           H  
ATOM   4916 1HB  ASP A 310      77.319   9.390 -21.847  1.00  0.00           H  
ATOM   4917 2HB  ASP A 310      77.027   9.080 -20.141  1.00  0.00           H  
ATOM   4918  N   GLY A 311      80.584   7.728 -19.498  1.00  0.00           N  
ATOM   4919  CA  GLY A 311      81.385   7.387 -18.329  1.00  0.00           C  
ATOM   4920  C   GLY A 311      81.282   8.452 -17.231  1.00  0.00           C  
ATOM   4921  O   GLY A 311      81.451   8.156 -16.048  1.00  0.00           O  
ATOM   4922  H   GLY A 311      81.134   8.050 -20.282  1.00  0.00           H  
ATOM   4923 1HA  GLY A 311      81.057   6.427 -17.931  1.00  0.00           H  
ATOM   4924 2HA  GLY A 311      82.428   7.273 -18.623  1.00  0.00           H  
ATOM   4925  N   GLU A 312      81.004   9.692 -17.632  1.00  0.00           N  
ATOM   4926  CA  GLU A 312      80.771  10.778 -16.687  1.00  0.00           C  
ATOM   4927  C   GLU A 312      79.647  10.434 -15.718  1.00  0.00           C  
ATOM   4928  O   GLU A 312      79.779  10.619 -14.508  1.00  0.00           O  
ATOM   4929  CB  GLU A 312      80.436  12.072 -17.433  1.00  0.00           C
[truncated: 584,835 more chars]
