# Supplementary material for: Blueprinting extendable nanomaterials with standardized protein blocks
Source: Nature. 2024 Mar 13;627(8005):898–904. doi: 10.1038/s41586-024-07188-4 (PMC10972742; doi:10.1038/s41586-024-07188-4)
Supplement: Supplementary file 4 — Design models with ideal backbones as well as experimentally determined structures for comparison. For reference to design names, see Supplementary Fig. 1. [file 41586_2024_7188_MOESM4_ESM.zip › THR37_design.pdb]

HEADER                                            29-OCT-21   XXXX              
EXPDTA    THEORETICAL MODEL                                                     
REMARK 220                                                                      
REMARK 220 EXPERIMENTAL DETAILS                                                 
REMARK 220  EXPERIMENT TYPE                : THEORETICAL MODELLING              
REMARK 220  DATE OF DATA COLLECTION        : 29-OCT-21                          
REMARK 220                                                                      
REMARK 220 REMARK: MODEL GENERATED BY ROSETTA                                   
REMARK 220  VERSION 2021.41+HEAD.36da336f772                                    
ATOM      1  N   TYR A   1      20.592   7.695  18.062  1.00  0.00           N  
ATOM      2  CA  TYR A   1      21.554   7.137  17.120  1.00  0.00           C  
ATOM      3  C   TYR A   1      20.893   6.194  16.123  1.00  0.00           C  
ATOM      4  O   TYR A   1      19.820   5.651  16.385  1.00  0.00           O  
ATOM      5  CB  TYR A   1      22.671   6.409  17.872  1.00  0.00           C  
ATOM      6  CG  TYR A   1      22.203   5.179  18.617  1.00  0.00           C  
ATOM      7  CD1 TYR A   1      22.587   3.918  18.185  1.00  0.00           C  
ATOM      8  CD2 TYR A   1      21.390   5.311  19.733  1.00  0.00           C  
ATOM      9  CE1 TYR A   1      22.160   2.794  18.865  1.00  0.00           C  
ATOM     10  CE2 TYR A   1      20.963   4.187  20.414  1.00  0.00           C  
ATOM     11  CZ  TYR A   1      21.346   2.933  19.984  1.00  0.00           C  
ATOM     12  OH  TYR A   1      20.920   1.814  20.662  1.00  0.00           O  
ATOM     13 1H   TYR A   1      21.063   8.307  18.698  1.00  0.00           H  
ATOM     14 2H   TYR A   1      19.894   8.208  17.562  1.00  0.00           H  
ATOM     15 3H   TYR A   1      20.157   6.954  18.574  1.00  0.00           H  
ATOM     16  HA  TYR A   1      21.994   7.955  16.549  1.00  0.00           H  
ATOM     17 1HB  TYR A   1      23.447   6.106  17.167  1.00  0.00           H  
ATOM     18 2HB  TYR A   1      23.128   7.088  18.590  1.00  0.00           H  
ATOM     19  HD1 TYR A   1      23.226   3.814  17.307  1.00  0.00           H  
ATOM     20  HD2 TYR A   1      21.088   6.302  20.073  1.00  0.00           H  
ATOM     21  HE1 TYR A   1      22.462   1.804  18.526  1.00  0.00           H  
ATOM     22  HE2 TYR A   1      20.324   4.291  21.291  1.00  0.00           H  
ATOM     23  HH  TYR A   1      21.273   1.029  20.235  1.00  0.00           H  
ATOM     24  N   ILE A   2      21.544   6.006  14.979  1.00  0.00           N  
ATOM     25  CA  ILE A   2      21.079   5.058  13.974  1.00  0.00           C  
ATOM     26  C   ILE A   2      21.496   3.638  14.324  1.00  0.00           C  
ATOM     27  O   ILE A   2      22.667   3.375  14.599  1.00  0.00           O  
ATOM     28  CB  ILE A   2      21.621   5.424  12.580  1.00  0.00           C  
ATOM     29  CG1 ILE A   2      21.185   6.838  12.191  1.00  0.00           C  
ATOM     30  CG2 ILE A   2      21.150   4.414  11.545  1.00  0.00           C  
ATOM     31  CD1 ILE A   2      19.685   7.019  12.129  1.00  0.00           C  
ATOM     32  H   ILE A   2      22.386   6.535  14.799  1.00  0.00           H  
ATOM     33  HA  ILE A   2      19.991   5.095  13.941  1.00  0.00           H  
ATOM     34  HB  ILE A   2      22.711   5.425  12.603  1.00  0.00           H  
ATOM     35 1HG1 ILE A   2      21.585   7.553  12.910  1.00  0.00           H  
ATOM     36 2HG1 ILE A   2      21.598   7.092  11.215  1.00  0.00           H  
ATOM     37 1HG2 ILE A   2      21.542   4.688  10.565  1.00  0.00           H  
ATOM     38 2HG2 ILE A   2      21.509   3.422  11.814  1.00  0.00           H  
ATOM     39 3HG2 ILE A   2      20.060   4.409  11.511  1.00  0.00           H  
ATOM     40 1HD1 ILE A   2      19.454   8.047  11.847  1.00  0.00           H  
ATOM     41 2HD1 ILE A   2      19.266   6.337  11.389  1.00  0.00           H  
ATOM     42 3HD1 ILE A   2      19.252   6.805  13.106  1.00  0.00           H  
ATOM     43  N   PRO A   3      20.533   2.725  14.312  1.00  0.00           N  
ATOM     44  CA  PRO A   3      20.812   1.317  14.556  1.00  0.00           C  
ATOM     45  C   PRO A   3      21.538   0.699  13.370  1.00  0.00           C  
ATOM     46  O   PRO A   3      21.136   0.880  12.221  1.00  0.00           O  
ATOM     47  CB  PRO A   3      19.417   0.713  14.744  1.00  0.00           C  
ATOM     48  CG  PRO A   3      18.517   1.626  13.983  1.00  0.00           C  
ATOM     49  CD  PRO A   3      19.156   2.983  14.123  1.00  0.00           C  
ATOM     50  HA  PRO A   3      21.410   1.221  15.474  1.00  0.00           H  
ATOM     51 1HB  PRO A   3      19.398  -0.318  14.364  1.00  0.00           H  
ATOM     52 2HB  PRO A   3      19.169   0.666  15.815  1.00  0.00           H  
ATOM     53 1HG  PRO A   3      18.443   1.299  12.935  1.00  0.00           H  
ATOM     54 2HG  PRO A   3      17.500   1.592  14.400  1.00  0.00           H  
ATOM     55 1HD  PRO A   3      19.006   3.556  13.196  1.00  0.00           H  
ATOM     56 2HD  PRO A   3      18.713   3.510  14.981  1.00  0.00           H  
ATOM     57  N   PRO A   4      22.622  -0.059  13.447  1.00  0.00           N  
ATOM     58  CA  PRO A   4      23.411  -0.391  12.267  1.00  0.00           C  
ATOM     59  C   PRO A   4      22.537  -1.027  11.199  1.00  0.00           C  
ATOM     60  O   PRO A   4      22.902  -1.062  10.024  1.00  0.00           O  
ATOM     61  CB  PRO A   4      24.452  -1.376  12.808  1.00  0.00           C  
ATOM     62  CG  PRO A   4      24.566  -1.031  14.254  1.00  0.00           C  
ATOM     63  CD  PRO A   4      23.165  -0.659  14.661  1.00  0.00           C  
ATOM     64  HA  PRO A   4      23.894   0.521  11.886  1.00  0.00           H  
ATOM     65 1HB  PRO A   4      24.113  -2.410  12.642  1.00  0.00           H  
ATOM     66 2HB  PRO A   4      25.401  -1.258  12.265  1.00  0.00           H  
ATOM     67 1HG  PRO A   4      24.958  -1.888  14.820  1.00  0.00           H  
ATOM     68 2HG  PRO A   4      25.280  -0.206  14.391  1.00  0.00           H  
ATOM     69 1HD  PRO A   4      22.615  -1.565  14.954  1.00  0.00           H  
ATOM     70 2HD  PRO A   4      23.203   0.058  15.495  1.00  0.00           H  
ATOM     71  N   GLU A   5      21.385  -1.526  11.622  1.00  0.00           N  
ATOM     72  CA  GLU A   5      20.437  -2.164  10.717  1.00  0.00           C  
ATOM     73  C   GLU A   5      19.934  -1.183   9.666  1.00  0.00           C  
ATOM     74  O   GLU A   5      19.793  -1.532   8.494  1.00  0.00           O  
ATOM     75  CB  GLU A   5      19.255  -2.738  11.501  1.00  0.00           C  
ATOM     76  CG  GLU A   5      19.611  -3.902  12.414  1.00  0.00           C  
ATOM     77  CD  GLU A   5      20.207  -3.460  13.721  1.00  0.00           C  
ATOM     78  OE1 GLU A   5      20.328  -2.276  13.927  1.00  0.00           O  
ATOM     79  OE2 GLU A   5      20.542  -4.307  14.515  1.00  0.00           O  
ATOM     80  H   GLU A   5      21.153  -1.464  12.603  1.00  0.00           H  
ATOM     81  HA  GLU A   5      20.945  -2.981  10.203  1.00  0.00           H  
ATOM     82 1HB  GLU A   5      18.811  -1.954  12.116  1.00  0.00           H  
ATOM     83 2HB  GLU A   5      18.489  -3.080  10.805  1.00  0.00           H  
ATOM     84 1HG  GLU A   5      18.710  -4.481  12.616  1.00  0.00           H  
ATOM     85 2HG  GLU A   5      20.318  -4.551  11.898  1.00  0.00           H  
ATOM     86  N   ALA A   6      19.664   0.046  10.091  1.00  0.00           N  
ATOM     87  CA  ALA A   6      19.176   1.080   9.186  1.00  0.00           C  
ATOM     88  C   ALA A   6      20.221   1.430   8.135  1.00  0.00           C  
ATOM     89  O   ALA A   6      19.897   1.622   6.963  1.00  0.00           O  
ATOM     90  CB  ALA A   6      18.776   2.323   9.968  1.00  0.00           C  
ATOM     91  H   ALA A   6      19.800   0.270  11.066  1.00  0.00           H  
ATOM     92  HA  ALA A   6      18.299   0.691   8.668  1.00  0.00           H  
ATOM     93 1HB  ALA A   6      18.414   3.085   9.278  1.00  0.00           H  
ATOM     94 2HB  ALA A   6      17.986   2.069  10.675  1.00  0.00           H  
ATOM     95 3HB  ALA A   6      19.639   2.705  10.510  1.00  0.00           H  
ATOM     96  N   ILE A   7      21.477   1.512   8.560  1.00  0.00           N  
ATOM     97  CA  ILE A   7      22.572   1.839   7.655  1.00  0.00           C  
ATOM     98  C   ILE A   7      22.761   0.753   6.604  1.00  0.00           C  
ATOM     99  O   ILE A   7      23.000   1.045   5.432  1.00  0.00           O  
ATOM    100  CB  ILE A   7      23.886   2.037   8.432  1.00  0.00           C  
ATOM    101  CG1 ILE A   7      23.806   3.290   9.307  1.00  0.00           C  
ATOM    102  CG2 ILE A   7      25.063   2.127   7.473  1.00  0.00           C  
ATOM    103  CD1 ILE A   7      24.938   3.415  10.301  1.00  0.00           C  
ATOM    104  H   ILE A   7      21.678   1.343   9.535  1.00  0.00           H  
ATOM    105  HA  ILE A   7      22.331   2.770   7.143  1.00  0.00           H  
ATOM    106  HB  ILE A   7      24.042   1.193   9.104  1.00  0.00           H  
ATOM    107 1HG1 ILE A   7      23.809   4.177   8.673  1.00  0.00           H  
ATOM    108 2HG1 ILE A   7      22.867   3.289   9.860  1.00  0.00           H  
ATOM    109 1HG2 ILE A   7      25.984   2.267   8.038  1.00  0.00           H  
ATOM    110 2HG2 ILE A   7      25.130   1.208   6.892  1.00  0.00           H  
ATOM    111 3HG2 ILE A   7      24.919   2.972   6.799  1.00  0.00           H  
ATOM    112 1HD1 ILE A   7      24.812   4.328  10.884  1.00  0.00           H  
ATOM    113 2HD1 ILE A   7      24.933   2.554  10.969  1.00  0.00           H  
ATOM    114 3HD1 ILE A   7      25.887   3.455   9.767  1.00  0.00           H  
ATOM    115  N   ARG A   8      22.653  -0.501   7.029  1.00  0.00           N  
ATOM    116  CA  ARG A   8      22.811  -1.633   6.124  1.00  0.00           C  
ATOM    117  C   ARG A   8      21.710  -1.657   5.072  1.00  0.00           C  
ATOM    118  O   ARG A   8      21.964  -1.937   3.900  1.00  0.00           O  
ATOM    119  CB  ARG A   8      22.797  -2.943   6.898  1.00  0.00           C  
ATOM    120  CG  ARG A   8      24.017  -3.182   7.773  1.00  0.00           C  
ATOM    121  CD  ARG A   8      25.235  -3.433   6.960  1.00  0.00           C  
ATOM    122  NE  ARG A   8      25.095  -4.614   6.123  1.00  0.00           N  
ATOM    123  CZ  ARG A   8      25.337  -5.874   6.533  1.00  0.00           C  
ATOM    124  NH1 ARG A   8      25.729  -6.100   7.767  1.00  0.00           N  
ATOM    125  NH2 ARG A   8      25.181  -6.883   5.694  1.00  0.00           N  
ATOM    126  H   ARG A   8      22.456  -0.675   8.004  1.00  0.00           H  
ATOM    127  HA  ARG A   8      23.772  -1.539   5.617  1.00  0.00           H  
ATOM    128 1HB  ARG A   8      21.919  -2.975   7.542  1.00  0.00           H  
ATOM    129 2HB  ARG A   8      22.722  -3.777   6.200  1.00  0.00           H  
ATOM    130 1HG  ARG A   8      24.195  -2.306   8.396  1.00  0.00           H  
ATOM    131 2HG  ARG A   8      23.845  -4.051   8.409  1.00  0.00           H  
ATOM    132 1HD  ARG A   8      25.422  -2.577   6.312  1.00  0.00           H  
ATOM    133 2HD  ARG A   8      26.088  -3.581   7.620  1.00  0.00           H  
ATOM    134  HE  ARG A   8      24.795  -4.480   5.167  1.00  0.00           H  
ATOM    135 1HH1 ARG A   8      25.849  -5.329   8.409  1.00  0.00           H  
ATOM    136 2HH1 ARG A   8      25.911  -7.045   8.074  1.00  0.00           H  
ATOM    137 1HH2 ARG A   8      24.879  -6.709   4.745  1.00  0.00           H  
ATOM    138 2HH2 ARG A   8      25.362  -7.827   6.001  1.00  0.00           H  
ATOM    139  N   THR A   9      20.486  -1.361   5.498  1.00  0.00           N  
ATOM    140  CA  THR A   9      19.343  -1.347   4.593  1.00  0.00           C  
ATOM    141  C   THR A   9      19.486  -0.255   3.541  1.00  0.00           C  
ATOM    142  O   THR A   9      19.172  -0.464   2.369  1.00  0.00           O  
ATOM    143  CB  THR A   9      18.026  -1.150   5.366  1.00  0.00           C  
ATOM    144  OG1 THR A   9      17.842  -2.235   6.286  1.00  0.00           O  
ATOM    145  CG2 THR A   9      16.847  -1.099   4.407  1.00  0.00           C  
ATOM    146  H   THR A   9      20.345  -1.140   6.473  1.00  0.00           H  
ATOM    147  HA  THR A   9      19.298  -2.307   4.077  1.00  0.00           H  
ATOM    148  HB  THR A   9      18.070  -0.218   5.929  1.00  0.00           H  
ATOM    149  HG1 THR A   9      18.374  -2.082   7.071  1.00  0.00           H  
ATOM    150 1HG2 THR A   9      15.925  -0.959   4.971  1.00  0.00           H  
ATOM    151 2HG2 THR A   9      16.978  -0.268   3.714  1.00  0.00           H  
ATOM    152 3HG2 THR A   9      16.791  -2.032   3.848  1.00  0.00           H  
ATOM    153  N   ALA A  10      19.962   0.910   3.967  1.00  0.00           N  
ATOM    154  CA  ALA A  10      20.148   2.039   3.062  1.00  0.00           C  
ATOM    155  C   ALA A  10      21.206   1.733   2.010  1.00  0.00           C  
ATOM    156  O   ALA A  10      21.047   2.075   0.838  1.00  0.00           O  
ATOM    157  CB  ALA A  10      20.526   3.289   3.844  1.00  0.00           C  
ATOM    158  H   ALA A  10      20.201   1.017   4.942  1.00  0.00           H  
ATOM    159  HA  ALA A  10      19.205   2.218   2.545  1.00  0.00           H  
ATOM    160 1HB  ALA A  10      20.662   4.122   3.154  1.00  0.00           H  
ATOM    161 2HB  ALA A  10      19.733   3.529   4.552  1.00  0.00           H  
ATOM    162 3HB  ALA A  10      21.454   3.112   4.386  1.00  0.00           H  
ATOM    163  N   ALA A  11      22.286   1.087   2.436  1.00  0.00           N  
ATOM    164  CA  ALA A  11      23.374   0.734   1.531  1.00  0.00           C  
ATOM    165  C   ALA A  11      22.912  -0.267   0.479  1.00  0.00           C  
ATOM    166  O   ALA A  11      23.273  -0.162  -0.693  1.00  0.00           O  
ATOM    167  CB  ALA A  11      24.553   0.173   2.313  1.00  0.00           C  
ATOM    168  H   ALA A  11      22.355   0.834   3.411  1.00  0.00           H  
ATOM    169  HA  ALA A  11      23.692   1.640   1.014  1.00  0.00           H  
ATOM    170 1HB  ALA A  11      25.357  -0.085   1.624  1.00  0.00           H  
ATOM    171 2HB  ALA A  11      24.909   0.922   3.021  1.00  0.00           H  
ATOM    172 3HB  ALA A  11      24.239  -0.717   2.855  1.00  0.00           H  
ATOM    173  N   GLU A  12      22.111  -1.238   0.905  1.00  0.00           N  
ATOM    174  CA  GLU A  12      21.598  -2.259   0.000  1.00  0.00           C  
ATOM    175  C   GLU A  12      20.679  -1.653  -1.052  1.00  0.00           C  
ATOM    176  O   GLU A  12      20.729  -2.027  -2.224  1.00  0.00           O  
ATOM    177  CB  GLU A  12      20.849  -3.339   0.784  1.00  0.00           C  
ATOM    178  CG  GLU A  12      20.338  -4.493  -0.066  1.00  0.00           C  
ATOM    179  CD  GLU A  12      19.686  -5.576   0.748  1.00  0.00           C  
ATOM    180  OE1 GLU A  12      20.068  -5.753   1.880  1.00  0.00           O  
ATOM    181  OE2 GLU A  12      18.804  -6.226   0.237  1.00  0.00           O  
ATOM    182  H   GLU A  12      21.851  -1.269   1.881  1.00  0.00           H  
ATOM    183  HA  GLU A  12      22.442  -2.722  -0.513  1.00  0.00           H  
ATOM    184 1HB  GLU A  12      21.504  -3.752   1.551  1.00  0.00           H  
ATOM    185 2HB  GLU A  12      19.993  -2.892   1.291  1.00  0.00           H  
ATOM    186 1HG  GLU A  12      19.614  -4.109  -0.785  1.00  0.00           H  
ATOM    187 2HG  GLU A  12      21.172  -4.917  -0.624  1.00  0.00           H  
ATOM    188  N   VAL A  13      19.840  -0.715  -0.626  1.00  0.00           N  
ATOM    189  CA  VAL A  13      18.906  -0.054  -1.531  1.00  0.00           C  
ATOM    190  C   VAL A  13      19.644   0.764  -2.583  1.00  0.00           C  
ATOM    191  O   VAL A  13      19.267   0.771  -3.755  1.00  0.00           O  
ATOM    192  CB  VAL A  13      17.958   0.867  -0.741  1.00  0.00           C  
ATOM    193  CG1 VAL A  13      17.110   1.700  -1.692  1.00  0.00           C  
ATOM    194  CG2 VAL A  13      17.077   0.037   0.180  1.00  0.00           C  
ATOM    195  H   VAL A  13      19.849  -0.453   0.349  1.00  0.00           H  
ATOM    196  HA  VAL A  13      18.313  -0.818  -2.035  1.00  0.00           H  
ATOM    197  HB  VAL A  13      18.552   1.562  -0.148  1.00  0.00           H  
ATOM    198 1HG1 VAL A  13      16.446   2.346  -1.116  1.00  0.00           H  
ATOM    199 2HG1 VAL A  13      17.760   2.313  -2.316  1.00  0.00           H  
ATOM    200 3HG1 VAL A  13      16.516   1.040  -2.323  1.00  0.00           H  
ATOM    201 1HG2 VAL A  13      16.409   0.695   0.736  1.00  0.00           H  
ATOM    202 2HG2 VAL A  13      16.487  -0.662  -0.414  1.00  0.00           H  
ATOM    203 3HG2 VAL A  13      17.703  -0.519   0.878  1.00  0.00           H  
ATOM    204  N   PHE A  14      20.698   1.453  -2.157  1.00  0.00           N  
ATOM    205  CA  PHE A  14      21.492   2.276  -3.062  1.00  0.00           C  
ATOM    206  C   PHE A  14      22.189   1.423  -4.114  1.00  0.00           C  
ATOM    207  O   PHE A  14      22.252   1.794  -5.286  1.00  0.00           O  
ATOM    208  CB  PHE A  14      22.532   3.080  -2.280  1.00  0.00           C  
ATOM    209  CG  PHE A  14      21.952   4.230  -1.505  1.00  0.00           C  
ATOM    210  CD1 PHE A  14      22.136   4.324  -0.134  1.00  0.00           C  
ATOM    211  CD2 PHE A  14      21.222   5.218  -2.146  1.00  0.00           C  
ATOM    212  CE1 PHE A  14      21.603   5.381   0.579  1.00  0.00           C  
ATOM    213  CE2 PHE A  14      20.689   6.277  -1.436  1.00  0.00           C  
ATOM    214  CZ  PHE A  14      20.880   6.357  -0.071  1.00  0.00           C  
ATOM    215  H   PHE A  14      20.955   1.405  -1.182  1.00  0.00           H  
ATOM    216  HA  PHE A  14      20.825   2.972  -3.573  1.00  0.00           H  
ATOM    217 1HB  PHE A  14      23.047   2.424  -1.579  1.00  0.00           H  
ATOM    218 2HB  PHE A  14      23.278   3.475  -2.967  1.00  0.00           H  
ATOM    219  HD1 PHE A  14      22.709   3.552   0.381  1.00  0.00           H  
ATOM    220  HD2 PHE A  14      21.070   5.155  -3.224  1.00  0.00           H  
ATOM    221  HE1 PHE A  14      21.755   5.442   1.657  1.00  0.00           H  
ATOM    222  HE2 PHE A  14      20.117   7.048  -1.952  1.00  0.00           H  
ATOM    223  HZ  PHE A  14      20.458   7.190   0.490  1.00  0.00           H  
ATOM    224  N   GLU A  15      22.711   0.278  -3.688  1.00  0.00           N  
ATOM    225  CA  GLU A  15      23.406  -0.631  -4.593  1.00  0.00           C  
ATOM    226  C   GLU A  15      22.458  -1.192  -5.645  1.00  0.00           C  
ATOM    227  O   GLU A  15      22.816  -1.311  -6.817  1.00  0.00           O  
ATOM    228  CB  GLU A  15      24.049  -1.777  -3.809  1.00  0.00           C  
ATOM    229  CG  GLU A  15      24.864  -2.741  -4.659  1.00  0.00           C  
ATOM    230  CD  GLU A  15      25.552  -3.802  -3.845  1.00  0.00           C  
ATOM    231  OE1 GLU A  15      25.421  -3.780  -2.644  1.00  0.00           O  
ATOM    232  OE2 GLU A  15      26.209  -4.634  -4.424  1.00  0.00           O  
ATOM    233  H   GLU A  15      22.624   0.031  -2.713  1.00  0.00           H  
ATOM    234  HA  GLU A  15      24.192  -0.075  -5.106  1.00  0.00           H  
ATOM    235 1HB  GLU A  15      24.707  -1.369  -3.042  1.00  0.00           H  
ATOM    236 2HB  GLU A  15      23.273  -2.352  -3.302  1.00  0.00           H  
ATOM    237 1HG  GLU A  15      24.202  -3.224  -5.378  1.00  0.00           H  
ATOM    238 2HG  GLU A  15      25.610  -2.176  -5.216  1.00  0.00           H  
ATOM    239  N   ARG A  16      21.247  -1.536  -5.219  1.00  0.00           N  
ATOM    240  CA  ARG A  16      20.245  -2.086  -6.124  1.00  0.00           C  
ATOM    241  C   ARG A  16      19.832  -1.064  -7.176  1.00  0.00           C  
ATOM    242  O   ARG A  16      19.660  -1.400  -8.348  1.00  0.00           O  
ATOM    243  CB  ARG A  16      19.015  -2.538  -5.350  1.00  0.00           C  
ATOM    244  CG  ARG A  16      19.219  -3.778  -4.494  1.00  0.00           C  
ATOM    245  CD  ARG A  16      17.970  -4.172  -3.793  1.00  0.00           C  
ATOM    246  NE  ARG A  16      18.179  -5.308  -2.909  1.00  0.00           N  
ATOM    247  CZ  ARG A  16      18.155  -6.597  -3.301  1.00  0.00           C  
ATOM    248  NH1 ARG A  16      17.930  -6.897  -4.561  1.00  0.00           N  
ATOM    249  NH2 ARG A  16      18.358  -7.560  -2.419  1.00  0.00           N  
ATOM    250  H   ARG A  16      21.015  -1.413  -4.244  1.00  0.00           H  
ATOM    251  HA  ARG A  16      20.674  -2.951  -6.631  1.00  0.00           H  
ATOM    252 1HB  ARG A  16      18.684  -1.735  -4.694  1.00  0.00           H  
ATOM    253 2HB  ARG A  16      18.204  -2.748  -6.047  1.00  0.00           H  
ATOM    254 1HG  ARG A  16      19.535  -4.608  -5.125  1.00  0.00           H  
ATOM    255 2HG  ARG A  16      19.985  -3.580  -3.743  1.00  0.00           H  
ATOM    256 1HD  ARG A  16      17.609  -3.337  -3.194  1.00  0.00           H  
ATOM    257 2HD  ARG A  16      17.213  -4.446  -4.527  1.00  0.00           H  
ATOM    258  HE  ARG A  16      18.356  -5.117  -1.932  1.00  0.00           H  
ATOM    259 1HH1 ARG A  16      17.775  -6.161  -5.236  1.00  0.00           H  
ATOM    260 2HH1 ARG A  16      17.912  -7.863  -4.855  1.00  0.00           H  
ATOM    261 1HH2 ARG A  16      18.531  -7.329  -1.450  1.00  0.00           H  
ATOM    262 2HH2 ARG A  16      18.339  -8.525  -2.712  1.00  0.00           H  
ATOM    263  N   LEU A  17      19.674   0.185  -6.751  1.00  0.00           N  
ATOM    264  CA  LEU A  17      19.282   1.258  -7.655  1.00  0.00           C  
ATOM    265  C   LEU A  17      20.354   1.512  -8.707  1.00  0.00           C  
ATOM    266  O   LEU A  17      20.048   1.732  -9.879  1.00  0.00           O  
ATOM    267  CB  LEU A  17      19.017   2.546  -6.865  1.00  0.00           C  
ATOM    268  CG  LEU A  17      17.776   2.529  -5.963  1.00  0.00           C  
ATOM    269  CD1 LEU A  17      17.746   3.793  -5.115  1.00  0.00           C  
ATOM    270  CD2 LEU A  17      16.525   2.417  -6.821  1.00  0.00           C  
ATOM    271  H   LEU A  17      19.830   0.396  -5.776  1.00  0.00           H  
ATOM    272  HA  LEU A  17      18.365   0.964  -8.164  1.00  0.00           H  
ATOM    273 1HB  LEU A  17      19.881   2.751  -6.235  1.00  0.00           H  
ATOM    274 2HB  LEU A  17      18.903   3.369  -7.570  1.00  0.00           H  
ATOM    275  HG  LEU A  17      17.829   1.675  -5.286  1.00  0.00           H  
ATOM    276 1HD1 LEU A  17      16.865   3.781  -4.474  1.00  0.00           H  
ATOM    277 2HD1 LEU A  17      18.643   3.838  -4.497  1.00  0.00           H  
ATOM    278 3HD1 LEU A  17      17.709   4.666  -5.766  1.00  0.00           H  
ATOM    279 1HD2 LEU A  17      15.643   2.404  -6.180  1.00  0.00           H  
ATOM    280 2HD2 LEU A  17      16.470   3.270  -7.497  1.00  0.00           H  
ATOM    281 3HD2 LEU A  17      16.564   1.495  -7.403  1.00  0.00           H  
ATOM    282  N   ILE A  18      21.612   1.480  -8.282  1.00  0.00           N  
ATOM    283  CA  ILE A  18      22.733   1.707  -9.186  1.00  0.00           C  
ATOM    284  C   ILE A  18      22.823   0.609 -10.238  1.00  0.00           C  
ATOM    285  O   ILE A  18      23.087   0.879 -11.410  1.00  0.00           O  
ATOM    286  CB  ILE A  18      24.059   1.783  -8.408  1.00  0.00           C  
ATOM    287  CG1 ILE A  18      24.054   2.986  -7.460  1.00  0.00           C  
ATOM    288  CG2 ILE A  18      25.236   1.864  -9.369  1.00  0.00           C  
ATOM    289  CD1 ILE A  18      23.893   4.315  -8.161  1.00  0.00           C  
ATOM    290  H   ILE A  18      21.797   1.293  -7.307  1.00  0.00           H  
ATOM    291  HA  ILE A  18      22.578   2.656  -9.697  1.00  0.00           H  
ATOM    292  HB  ILE A  18      24.169   0.894  -7.788  1.00  0.00           H  
ATOM    293 1HG1 ILE A  18      23.242   2.879  -6.742  1.00  0.00           H  
ATOM    294 2HG1 ILE A  18      24.987   3.009  -6.897  1.00  0.00           H  
ATOM    295 1HG2 ILE A  18      26.165   1.918  -8.802  1.00  0.00           H  
ATOM    296 2HG2 ILE A  18      25.249   0.979 -10.003  1.00  0.00           H  
ATOM    297 3HG2 ILE A  18      25.137   2.754  -9.990  1.00  0.00           H  
ATOM    298 1HD1 ILE A  18      23.899   5.119  -7.424  1.00  0.00           H  
ATOM    299 2HD1 ILE A  18      24.717   4.459  -8.862  1.00  0.00           H  
ATOM    300 3HD1 ILE A  18      22.949   4.329  -8.704  1.00  0.00           H  
ATOM    301  N   LYS A  19      22.602  -0.630  -9.813  1.00  0.00           N  
ATOM    302  CA  LYS A  19      22.657  -1.772 -10.717  1.00  0.00           C  
ATOM    303  C   LYS A  19      21.558  -1.696 -11.769  1.00  0.00           C  
ATOM    304  O   LYS A  19      21.785  -1.998 -12.941  1.00  0.00           O  
ATOM    305  CB  LYS A  19      22.545  -3.081  -9.933  1.00  0.00           C  
ATOM    306  CG  LYS A  19      22.665  -4.337 -10.786  1.00  0.00           C  
ATOM    307  CD  LYS A  19      22.638  -5.592  -9.928  1.00  0.00           C  
ATOM    308  CE  LYS A  19      22.743  -6.849 -10.780  1.00  0.00           C  
ATOM    309  NZ  LYS A  19      22.718  -8.086  -9.953  1.00  0.00           N  
ATOM    310  H   LYS A  19      22.390  -0.785  -8.838  1.00  0.00           H  
ATOM    311  HA  LYS A  19      23.616  -1.757 -11.236  1.00  0.00           H  
ATOM    312 1HB  LYS A  19      23.326  -3.117  -9.173  1.00  0.00           H  
ATOM    313 2HB  LYS A  19      21.585  -3.116  -9.419  1.00  0.00           H  
ATOM    314 1HG  LYS A  19      21.839  -4.375 -11.497  1.00  0.00           H  
ATOM    315 2HG  LYS A  19      23.600  -4.309 -11.345  1.00  0.00           H  
ATOM    316 1HD  LYS A  19      23.471  -5.570  -9.224  1.00  0.00           H  
ATOM    317 2HD  LYS A  19      21.707  -5.626  -9.362  1.00  0.00           H  
ATOM    318 1HE  LYS A  19      21.913  -6.881 -11.484  1.00  0.00           H  
ATOM    319 2HE  LYS A  19      23.673  -6.826 -11.348  1.00  0.00           H  
ATOM    320 1HZ  LYS A  19      22.790  -8.895 -10.554  1.00  0.00           H  
ATOM    321 2HZ  LYS A  19      23.495  -8.076  -9.307  1.00  0.00           H  
ATOM    322 3HZ  LYS A  19      21.851  -8.128  -9.435  1.00  0.00           H  
ATOM    323  N   SER A  20      20.366  -1.291 -11.344  1.00  0.00           N  
ATOM    324  CA  SER A  20      19.229  -1.174 -12.248  1.00  0.00           C  
ATOM    325  C   SER A  20      19.470  -0.099 -13.300  1.00  0.00           C  
ATOM    326  O   SER A  20      19.138  -0.278 -14.472  1.00  0.00           O  
ATOM    327  CB  SER A  20      17.970  -0.855 -11.465  1.00  0.00           C  
ATOM    328  OG  SER A  20      16.864  -0.742 -12.317  1.00  0.00           O  
ATOM    329  H   SER A  20      20.244  -1.058 -10.369  1.00  0.00           H  
ATOM    330  HA  SER A  20      19.093  -2.128 -12.759  1.00  0.00           H  
ATOM    331 1HB  SER A  20      17.790  -1.640 -10.731  1.00  0.00           H  
ATOM    332 2HB  SER A  20      18.109   0.077 -10.918  1.00  0.00           H  
ATOM    333  HG  SER A  20      16.114  -0.541 -11.752  1.00  0.00           H  
ATOM    334  N   ALA A  21      20.049   1.018 -12.875  1.00  0.00           N  
ATOM    335  CA  ALA A  21      20.336   2.125 -13.779  1.00  0.00           C  
ATOM    336  C   ALA A  21      21.362   1.726 -14.831  1.00  0.00           C  
ATOM    337  O   ALA A  21      21.234   2.082 -16.003  1.00  0.00           O  
ATOM    338  CB  ALA A  21      20.825   3.335 -12.996  1.00  0.00           C  
ATOM    339  H   ALA A  21      20.297   1.103 -11.900  1.00  0.00           H  
ATOM    340  HA  ALA A  21      19.413   2.388 -14.296  1.00  0.00           H  
ATOM    341 1HB  ALA A  21      21.035   4.153 -13.685  1.00  0.00           H  
ATOM    342 2HB  ALA A  21      20.056   3.645 -12.288  1.00  0.00           H  
ATOM    343 3HB  ALA A  21      21.733   3.075 -12.455  1.00  0.00           H  
ATOM    344  N   ILE A  22      22.380   0.985 -14.406  1.00  0.00           N  
ATOM    345  CA  ILE A  22      23.431   0.535 -15.310  1.00  0.00           C  
ATOM    346  C   ILE A  22      22.856  -0.280 -16.461  1.00  0.00           C  
ATOM    347  O   ILE A  22      23.199  -0.060 -17.623  1.00  0.00           O  
ATOM    348  CB  ILE A  22      24.479  -0.306 -14.558  1.00  0.00           C  
ATOM    349  CG1 ILE A  22      25.265   0.571 -13.579  1.00  0.00           C  
ATOM    350  CG2 ILE A  22      25.420  -0.986 -15.541  1.00  0.00           C  
ATOM    351  CD1 ILE A  22      26.110  -0.212 -12.601  1.00  0.00           C  
ATOM    352  H   ILE A  22      22.427   0.727 -13.431  1.00  0.00           H  
ATOM    353  HA  ILE A  22      23.926   1.411 -15.727  1.00  0.00           H  
ATOM    354  HB  ILE A  22      23.976  -1.068 -13.964  1.00  0.00           H  
ATOM    355 1HG1 ILE A  22      25.919   1.241 -14.136  1.00  0.00           H  
ATOM    356 2HG1 ILE A  22      24.572   1.191 -13.010  1.00  0.00           H  
ATOM    357 1HG2 ILE A  22      26.154  -1.575 -14.993  1.00  0.00           H  
ATOM    358 2HG2 ILE A  22      24.848  -1.640 -16.198  1.00  0.00           H  
ATOM    359 3HG2 ILE A  22      25.932  -0.230 -16.137  1.00  0.00           H  
ATOM    360 1HD1 ILE A  22      26.635   0.478 -11.940  1.00  0.00           H  
ATOM    361 2HD1 ILE A  22      25.469  -0.865 -12.007  1.00  0.00           H  
ATOM    362 3HD1 ILE A  22      26.835  -0.814 -13.147  1.00  0.00           H  
ATOM    363  N   GLU A  23      21.979  -1.223 -16.132  1.00  0.00           N  
ATOM    364  CA  GLU A  23      21.354  -2.073 -17.138  1.00  0.00           C  
ATOM    365  C   GLU A  23      20.609  -1.243 -18.175  1.00  0.00           C  
ATOM    366  O   GLU A  23      20.657  -1.536 -19.370  1.00  0.00           O  
ATOM    367  CB  GLU A  23      20.393  -3.063 -16.477  1.00  0.00           C  
ATOM    368  CG  GLU A  23      21.075  -4.154 -15.663  1.00  0.00           C  
ATOM    369  CD  GLU A  23      20.099  -5.060 -14.965  1.00  0.00           C  
ATOM    370  OE1 GLU A  23      18.924  -4.786 -15.013  1.00  0.00           O  
ATOM    371  OE2 GLU A  23      20.529  -6.027 -14.382  1.00  0.00           O  
ATOM    372  H   GLU A  23      21.739  -1.354 -15.160  1.00  0.00           H  
ATOM    373  HA  GLU A  23      22.136  -2.634 -17.651  1.00  0.00           H  
ATOM    374 1HB  GLU A  23      19.715  -2.525 -15.814  1.00  0.00           H  
ATOM    375 2HB  GLU A  23      19.786  -3.547 -17.242  1.00  0.00           H  
ATOM    376 1HG  GLU A  23      21.697  -4.753 -16.328  1.00  0.00           H  
ATOM    377 2HG  GLU A  23      21.724  -3.688 -14.924  1.00  0.00           H  
ATOM    378  N   SER A  24      19.923  -0.205 -17.686  1.00  0.00           N  
ATOM    379  CA  SER A  24      18.975   0.576 -18.469  1.00  0.00           C  
ATOM    380  C   SER A  24      19.722   1.333 -19.561  1.00  0.00           C  
ATOM    381  O   SER A  24      19.139   1.713 -20.576  1.00  0.00           O  
ATOM    382  CB  SER A  24      18.219   1.544 -17.580  1.00  0.00           C  
ATOM    383  OG  SER A  24      19.073   2.533 -17.074  1.00  0.00           O  
ATOM    384  H   SER A  24      20.059   0.064 -16.722  1.00  0.00           H  
ATOM    385  HA  SER A  24      18.262  -0.108 -18.931  1.00  0.00           H  
ATOM    386 1HB  SER A  24      17.416   2.010 -18.151  1.00  0.00           H  
ATOM    387 2HB  SER A  24      17.760   0.999 -16.756  1.00  0.00           H  
ATOM    388  HG  SER A  24      18.630   2.896 -16.304  1.00  0.00           H  
ATOM    389  N   GLY A  25      21.022   1.552 -19.349  1.00  0.00           N  
ATOM    390  CA  GLY A  25      21.866   2.176 -20.370  1.00  0.00           C  
ATOM    391  C   GLY A  25      22.200   3.629 -20.039  1.00  0.00           C  
ATOM    392  O   GLY A  25      22.720   4.363 -20.879  1.00  0.00           O  
ATOM    393  H   GLY A  25      21.429   1.281 -18.465  1.00  0.00           H  
ATOM    394 1HA  GLY A  25      22.793   1.611 -20.471  1.00  0.00           H  
ATOM    395 2HA  GLY A  25      21.360   2.137 -21.334  1.00  0.00           H  
ATOM    396  N   ALA A  26      21.901   4.044 -18.815  1.00  0.00           N  
ATOM    397  CA  ALA A  26      22.262   5.385 -18.370  1.00  0.00           C  
ATOM    398  C   ALA A  26      23.756   5.608 -18.549  1.00  0.00           C  
ATOM    399  O   ALA A  26      24.565   4.732 -18.244  1.00  0.00           O  
ATOM    400  CB  ALA A  26      21.859   5.598 -16.918  1.00  0.00           C  
ATOM    401  H   ALA A  26      21.417   3.418 -18.188  1.00  0.00           H  
ATOM    402  HA  ALA A  26      21.730   6.103 -18.993  1.00  0.00           H  
ATOM    403 1HB  ALA A  26      22.148   6.601 -16.604  1.00  0.00           H  
ATOM    404 2HB  ALA A  26      20.779   5.484 -16.820  1.00  0.00           H  
ATOM    405 3HB  ALA A  26      22.360   4.863 -16.290  1.00  0.00           H  
ATOM    406  N   ASP A  27      24.121   6.788 -19.047  1.00  0.00           N  
ATOM    407  CA  ASP A  27      25.503   7.059 -19.446  1.00  0.00           C  
ATOM    408  C   ASP A  27      26.430   7.211 -18.261  1.00  0.00           C  
ATOM    409  O   ASP A  27      25.981   7.359 -17.124  1.00  0.00           O  
ATOM    410  CB  ASP A  27      25.572   8.326 -20.302  1.00  0.00           C  
ATOM    411  CG  ASP A  27      26.881   8.452 -21.070  1.00  0.00           C  
ATOM    412  OD1 ASP A  27      27.750   7.639 -20.861  1.00  0.00           O  
ATOM    413  OD2 ASP A  27      26.999   9.360 -21.858  1.00  0.00           O  
ATOM    414  H   ASP A  27      23.427   7.514 -19.152  1.00  0.00           H  
ATOM    415  HA  ASP A  27      25.863   6.218 -20.039  1.00  0.00           H  
ATOM    416 1HB  ASP A  27      24.748   8.329 -21.015  1.00  0.00           H  
ATOM    417 2HB  ASP A  27      25.456   9.203 -19.664  1.00  0.00           H  
ATOM    418  N   GLY A  28      27.429   7.206 -18.286  1.00  0.00           N  
ATOM    419  CA  GLY A  28      28.476   7.300 -17.289  1.00  0.00           C  
ATOM    420  C   GLY A  28      28.231   8.471 -16.372  1.00  0.00           C  
ATOM    421  O   GLY A  28      28.296   8.339 -15.150  1.00  0.00           O  
ATOM    422  H   GLY A  28      27.898   7.118 -19.176  1.00  0.00           H  
ATOM    423 1HA  GLY A  28      28.513   6.376 -16.712  1.00  0.00           H  
ATOM    424 2HA  GLY A  28      29.440   7.409 -17.784  1.00  0.00           H  
ATOM    425  N   GLU A  29      27.945   9.634 -16.958  1.00  0.00           N  
ATOM    426  CA  GLU A  29      27.822  10.835 -16.142  1.00  0.00           C  
ATOM    427  C   GLU A  29      26.731  10.678 -15.090  1.00  0.00           C  
ATOM    428  O   GLU A  29      26.934  10.997 -13.919  1.00  0.00           O  
ATOM    429  CB  GLU A  29      27.523  12.050 -17.024  1.00  0.00           C  
ATOM    430  CG  GLU A  29      27.420  13.366 -16.266  1.00  0.00           C  
ATOM    431  CD  GLU A  29      27.161  14.541 -17.168  1.00  0.00           C  
ATOM    432  OE1 GLU A  29      27.085  14.347 -18.357  1.00  0.00           O  
ATOM    433  OE2 GLU A  29      27.040  15.634 -16.666  1.00  0.00           O  
ATOM    434  H   GLU A  29      27.818   9.662 -17.960  1.00  0.00           H  
ATOM    435  HA  GLU A  29      28.768  11.002 -15.627  1.00  0.00           H  
ATOM    436 1HB  GLU A  29      28.307  12.156 -17.774  1.00  0.00           H  
ATOM    437 2HB  GLU A  29      26.583  11.893 -17.552  1.00  0.00           H  
ATOM    438 1HG  GLU A  29      26.610  13.294 -15.541  1.00  0.00           H  
ATOM    439 2HG  GLU A  29      28.347  13.531 -15.719  1.00  0.00           H  
ATOM    440  N   LYS A  30      25.573  10.185 -15.515  1.00  0.00           N  
ATOM    441  CA  LYS A  30      24.447   9.984 -14.610  1.00  0.00           C  
ATOM    442  C   LYS A  30      24.767   8.930 -13.559  1.00  0.00           C  
ATOM    443  O   LYS A  30      24.422   9.083 -12.387  1.00  0.00           O  
ATOM    444  CB  LYS A  30      23.195   9.583 -15.392  1.00  0.00           C  
ATOM    445  CG  LYS A  30      21.945   9.421 -14.538  1.00  0.00           C  
ATOM    446  CD  LYS A  30      20.726   9.114 -15.395  1.00  0.00           C  
ATOM    447  CE  LYS A  30      19.479   8.937 -14.542  1.00  0.00           C  
ATOM    448  NZ  LYS A  30      18.278   8.637 -15.368  1.00  0.00           N  
ATOM    449  H   LYS A  30      25.470   9.943 -16.490  1.00  0.00           H  
ATOM    450  HA  LYS A  30      24.248  10.922 -14.091  1.00  0.00           H  
ATOM    451 1HB  LYS A  30      22.985  10.335 -16.153  1.00  0.00           H  
ATOM    452 2HB  LYS A  30      23.374   8.638 -15.906  1.00  0.00           H  
ATOM    453 1HG  LYS A  30      22.093   8.607 -13.827  1.00  0.00           H  
ATOM    454 2HG  LYS A  30      21.764  10.338 -13.980  1.00  0.00           H  
ATOM    455 1HD  LYS A  30      20.562   9.931 -16.100  1.00  0.00           H  
ATOM    456 2HD  LYS A  30      20.900   8.199 -15.961  1.00  0.00           H  
ATOM    457 1HE  LYS A  30      19.633   8.122 -13.837  1.00  0.00           H  
ATOM    458 2HE  LYS A  30      19.294   9.849 -13.974  1.00  0.00           H  
ATOM    459 1HZ  LYS A  30      17.473   8.527 -14.767  1.00  0.00           H  
ATOM    460 2HZ  LYS A  30      18.114   9.397 -16.014  1.00  0.00           H  
ATOM    461 3HZ  LYS A  30      18.429   7.783 -15.885  1.00  0.00           H  
ATOM    462  N   LEU A  31      25.428   7.859 -13.984  1.00  0.00           N  
ATOM    463  CA  LEU A  31      25.796   6.776 -13.079  1.00  0.00           C  
ATOM    464  C   LEU A  31      26.790   7.251 -12.028  1.00  0.00           C  
ATOM    465  O   LEU A  31      26.690   6.887 -10.856  1.00  0.00           O  
ATOM    466  CB  LEU A  31      26.397   5.606 -13.868  1.00  0.00           C  
ATOM    467  CG  LEU A  31      25.421   4.841 -14.771  1.00  0.00           C  
ATOM    468  CD1 LEU A  31      26.192   3.837 -15.617  1.00  0.00           C  
ATOM    469  CD2 LEU A  31      24.376   4.144 -13.912  1.00  0.00           C  
ATOM    470  H   LEU A  31      25.682   7.793 -14.959  1.00  0.00           H  
ATOM    471  HA  LEU A  31      24.897   6.430 -12.570  1.00  0.00           H  
ATOM    472 1HB  LEU A  31      27.200   5.988 -14.497  1.00  0.00           H  
ATOM    473 2HB  LEU A  31      26.824   4.894 -13.163  1.00  0.00           H  
ATOM    474  HG  LEU A  31      24.928   5.539 -15.448  1.00  0.00           H  
ATOM    475 1HD1 LEU A  31      25.498   3.293 -16.258  1.00  0.00           H  
ATOM    476 2HD1 LEU A  31      26.919   4.364 -16.235  1.00  0.00           H  
ATOM    477 3HD1 LEU A  31      26.710   3.134 -14.965  1.00  0.00           H  
ATOM    478 1HD2 LEU A  31      23.681   3.601 -14.554  1.00  0.00           H  
ATOM    479 2HD2 LEU A  31      24.868   3.445 -13.236  1.00  0.00           H  
ATOM    480 3HD2 LEU A  31      23.828   4.887 -13.332  1.00  0.00           H  
ATOM    481  N   VAL A  32      27.750   8.066 -12.453  1.00  0.00           N  
ATOM    482  CA  VAL A  32      28.765   8.593 -11.548  1.00  0.00           C  
ATOM    483  C   VAL A  32      28.146   9.504 -10.497  1.00  0.00           C  
ATOM    484  O   VAL A  32      28.521   9.460  -9.325  1.00  0.00           O  
ATOM    485  CB  VAL A  32      29.831   9.376 -12.337  1.00  0.00           C  
ATOM    486  CG1 VAL A  32      30.784  10.085 -11.387  1.00  0.00           C  
ATOM    487  CG2 VAL A  32      30.590   8.432 -13.258  1.00  0.00           C  
ATOM    488  H   VAL A  32      27.778   8.327 -13.428  1.00  0.00           H  
ATOM    489  HA  VAL A  32      29.248   7.755 -11.044  1.00  0.00           H  
ATOM    490  HB  VAL A  32      29.338  10.145 -12.931  1.00  0.00           H  
ATOM    491 1HG1 VAL A  32      31.530  10.633 -11.962  1.00  0.00           H  
ATOM    492 2HG1 VAL A  32      30.224  10.781 -10.763  1.00  0.00           H  
ATOM    493 3HG1 VAL A  32      31.282   9.349 -10.755  1.00  0.00           H  
ATOM    494 1HG2 VAL A  32      31.341   8.993 -13.814  1.00  0.00           H  
ATOM    495 2HG2 VAL A  32      31.079   7.660 -12.664  1.00  0.00           H  
ATOM    496 3HG2 VAL A  32      29.894   7.968 -13.957  1.00  0.00           H  
ATOM    497  N   LYS A  33      27.196  10.330 -10.922  1.00  0.00           N  
ATOM    498  CA  LYS A  33      26.523  11.254 -10.017  1.00  0.00           C  
ATOM    499  C   LYS A  33      25.715  10.505  -8.966  1.00  0.00           C  
ATOM    500  O   LYS A  33      25.702  10.882  -7.794  1.00  0.00           O  
ATOM    501  CB  LYS A  33      25.615  12.204 -10.799  1.00  0.00           C  
ATOM    502  CG  LYS A  33      26.358  13.231 -11.643  1.00  0.00           C  
ATOM    503  CD  LYS A  33      25.390  14.125 -12.405  1.00  0.00           C  
ATOM    504  CE  LYS A  33      26.131  15.145 -13.257  1.00  0.00           C  
ATOM    505  NZ  LYS A  33      25.197  16.001 -14.038  1.00  0.00           N  
ATOM    506  H   LYS A  33      26.933  10.317 -11.897  1.00  0.00           H  
ATOM    507  HA  LYS A  33      27.280  11.843  -9.498  1.00  0.00           H  
ATOM    508 1HB  LYS A  33      24.971  11.628 -11.464  1.00  0.00           H  
ATOM    509 2HB  LYS A  33      24.970  12.745 -10.106  1.00  0.00           H  
ATOM    510 1HG  LYS A  33      26.981  13.852 -10.998  1.00  0.00           H  
ATOM    511 2HG  LYS A  33      27.003  12.718 -12.356  1.00  0.00           H  
ATOM    512 1HD  LYS A  33      24.761  13.512 -13.051  1.00  0.00           H  
ATOM    513 2HD  LYS A  33      24.750  14.653 -11.698  1.00  0.00           H  
ATOM    514 1HE  LYS A  33      26.739  15.782 -12.616  1.00  0.00           H  
ATOM    515 2HE  LYS A  33      26.794  14.627 -13.950  1.00  0.00           H  
ATOM    516 1HZ  LYS A  33      25.726  16.662 -14.589  1.00  0.00           H  
ATOM    517 2HZ  LYS A  33      24.641  15.422 -14.651  1.00  0.00           H  
ATOM    518 3HZ  LYS A  33      24.590  16.501 -13.405  1.00  0.00           H  
ATOM    519  N   MET A  34      25.041   9.442  -9.391  1.00  0.00           N  
ATOM    520  CA  MET A  34      24.229   8.637  -8.486  1.00  0.00           C  
ATOM    521  C   MET A  34      25.091   7.951  -7.435  1.00  0.00           C  
ATOM    522  O   MET A  34      24.720   7.881  -6.263  1.00  0.00           O  
ATOM    523  CB  MET A  34      23.427   7.604  -9.274  1.00  0.00           C  
ATOM    524  CG  MET A  34      22.332   8.193 -10.152  1.00  0.00           C  
ATOM    525  SD  MET A  34      21.511   6.948 -11.168  1.00  0.00           S  
ATOM    526  CE  MET A  34      20.608   6.035  -9.921  1.00  0.00           C  
ATOM    527  H   MET A  34      25.092   9.185 -10.366  1.00  0.00           H  
ATOM    528  HA  MET A  34      23.535   9.296  -7.965  1.00  0.00           H  
ATOM    529 1HB  MET A  34      24.098   7.034  -9.915  1.00  0.00           H  
ATOM    530 2HB  MET A  34      22.959   6.901  -8.583  1.00  0.00           H  
ATOM    531 1HG  MET A  34      21.583   8.675  -9.525  1.00  0.00           H  
ATOM    532 2HG  MET A  34      22.761   8.947 -10.812  1.00  0.00           H  
ATOM    533 1HE  MET A  34      20.048   5.229 -10.395  1.00  0.00           H  
ATOM    534 2HE  MET A  34      21.309   5.616  -9.198  1.00  0.00           H  
ATOM    535 3HE  MET A  34      19.916   6.705  -9.409  1.00  0.00           H  
ATOM    536  N   VAL A  35      26.243   7.445  -7.860  1.00  0.00           N  
ATOM    537  CA  VAL A  35      27.161   6.763  -6.955  1.00  0.00           C  
ATOM    538  C   VAL A  35      27.709   7.719  -5.904  1.00  0.00           C  
ATOM    539  O   VAL A  35      27.832   7.364  -4.732  1.00  0.00           O  
ATOM    540  CB  VAL A  35      28.331   6.147  -7.744  1.00  0.00           C  
ATOM    541  CG1 VAL A  35      29.386   5.601  -6.794  1.00  0.00           C  
ATOM    542  CG2 VAL A  35      27.815   5.052  -8.665  1.00  0.00           C  
ATOM    543  H   VAL A  35      26.490   7.535  -8.835  1.00  0.00           H  
ATOM    544  HA  VAL A  35      26.619   5.962  -6.451  1.00  0.00           H  
ATOM    545  HB  VAL A  35      28.808   6.928  -8.338  1.00  0.00           H  
ATOM    546 1HG1 VAL A  35      30.206   5.169  -7.369  1.00  0.00           H  
ATOM    547 2HG1 VAL A  35      29.767   6.409  -6.170  1.00  0.00           H  
ATOM    548 3HG1 VAL A  35      28.943   4.831  -6.162  1.00  0.00           H  
ATOM    549 1HG2 VAL A  35      28.648   4.621  -9.221  1.00  0.00           H  
ATOM    550 2HG2 VAL A  35      27.334   4.274  -8.071  1.00  0.00           H  
ATOM    551 3HG2 VAL A  35      27.093   5.474  -9.364  1.00  0.00           H  
ATOM    552  N   GLU A  36      28.037   8.934  -6.329  1.00  0.00           N  
ATOM    553  CA  GLU A  36      28.573   9.944  -5.424  1.00  0.00           C  
ATOM    554  C   GLU A  36      27.545  10.342  -4.372  1.00  0.00           C  
ATOM    555  O   GLU A  36      27.878  10.517  -3.200  1.00  0.00           O  
ATOM    556  CB  GLU A  36      29.020  11.180  -6.208  1.00  0.00           C  
ATOM    557  CG  GLU A  36      29.665  12.265  -5.358  1.00  0.00           C  
ATOM    558  CD  GLU A  36      30.170  13.423  -6.172  1.00  0.00           C  
ATOM    559  OE1 GLU A  36      30.536  13.214  -7.304  1.00  0.00           O  
ATOM    560  OE2 GLU A  36      30.191  14.518  -5.662  1.00  0.00           O  
ATOM    561  H   GLU A  36      27.912   9.164  -7.304  1.00  0.00           H  
ATOM    562  HA  GLU A  36      29.439   9.524  -4.911  1.00  0.00           H  
ATOM    563 1HB  GLU A  36      29.736  10.885  -6.975  1.00  0.00           H  
ATOM    564 2HB  GLU A  36      28.160  11.619  -6.715  1.00  0.00           H  
ATOM    565 1HG  GLU A  36      28.933  12.633  -4.639  1.00  0.00           H  
ATOM    566 2HG  GLU A  36      30.494  11.830  -4.800  1.00  0.00           H  
ATOM    567  N   LYS A  37      26.295  10.483  -4.798  1.00  0.00           N  
ATOM    568  CA  LYS A  37      25.216  10.861  -3.893  1.00  0.00           C  
ATOM    569  C   LYS A  37      24.976   9.786  -2.841  1.00  0.00           C  
ATOM    570  O   LYS A  37      24.751  10.090  -1.669  1.00  0.00           O  
ATOM    571  CB  LYS A  37      23.929  11.127  -4.676  1.00  0.00           C  
ATOM    572  CG  LYS A  37      23.957  12.394  -5.520  1.00  0.00           C  
ATOM    573  CD  LYS A  37      22.653  12.579  -6.282  1.00  0.00           C  
ATOM    574  CE  LYS A  37      22.683  13.839  -7.134  1.00  0.00           C  
ATOM    575  NZ  LYS A  37      21.429  14.013  -7.915  1.00  0.00           N  
ATOM    576  H   LYS A  37      26.087  10.324  -5.773  1.00  0.00           H  
ATOM    577  HA  LYS A  37      25.504  11.776  -3.374  1.00  0.00           H  
ATOM    578 1HB  LYS A  37      23.727  10.287  -5.340  1.00  0.00           H  
ATOM    579 2HB  LYS A  37      23.091  11.205  -3.983  1.00  0.00           H  
ATOM    580 1HG  LYS A  37      24.116  13.258  -4.874  1.00  0.00           H  
ATOM    581 2HG  LYS A  37      24.779  12.338  -6.232  1.00  0.00           H  
ATOM    582 1HD  LYS A  37      22.484  11.717  -6.928  1.00  0.00           H  
ATOM    583 2HD  LYS A  37      21.826  12.650  -5.576  1.00  0.00           H  
ATOM    584 1HE  LYS A  37      22.821  14.709  -6.493  1.00  0.00           H  
ATOM    585 2HE  LYS A  37      23.523  13.790  -7.827  1.00  0.00           H  
ATOM    586 1HZ  LYS A  37      21.489  14.858  -8.466  1.00  0.00           H  
ATOM    587 2HZ  LYS A  37      21.300  13.220  -8.528  1.00  0.00           H  
ATOM    588 3HZ  LYS A  37      20.644  14.079  -7.283  1.00  0.00           H  
ATOM    589  N   ALA A  38      25.025   8.528  -3.267  1.00  0.00           N  
ATOM    590  CA  ALA A  38      24.814   7.404  -2.362  1.00  0.00           C  
ATOM    591  C   ALA A  38      25.913   7.329  -1.310  1.00  0.00           C  
ATOM    592  O   ALA A  38      25.647   7.061  -0.138  1.00  0.00           O  
ATOM    593  CB  ALA A  38      24.741   6.101  -3.144  1.00  0.00           C  
ATOM    594  H   ALA A  38      25.213   8.346  -4.242  1.00  0.00           H  
ATOM    595  HA  ALA A  38      23.867   7.559  -1.845  1.00  0.00           H  
ATOM    596 1HB  ALA A  38      24.583   5.271  -2.455  1.00  0.00           H  
ATOM    597 2HB  ALA A  38      23.913   6.147  -3.852  1.00  0.00           H  
ATOM    598 3HB  ALA A  38      25.673   5.949  -3.686  1.00  0.00           H  
ATOM    599  N   GLY A  39      27.149   7.567  -1.736  1.00  0.00           N  
ATOM    600  CA  GLY A  39      28.292   7.527  -0.831  1.00  0.00           C  
ATOM    601  C   GLY A  39      28.200   8.625   0.221  1.00  0.00           C  
ATOM    602  O   GLY A  39      28.504   8.402   1.393  1.00  0.00           O  
ATOM    603  H   GLY A  39      27.301   7.781  -2.711  1.00  0.00           H  
ATOM    604 1HA  GLY A  39      28.336   6.553  -0.343  1.00  0.00           H  
ATOM    605 2HA  GLY A  39      29.212   7.642  -1.402  1.00  0.00           H  
ATOM    606  N   ARG A  40      27.779   9.811  -0.205  1.00  0.00           N  
ATOM    607  CA  ARG A  40      27.647  10.947   0.700  1.00  0.00           C  
ATOM    608  C   ARG A  40      26.575  10.692   1.752  1.00  0.00           C  
ATOM    609  O   ARG A  40      26.749  11.027   2.924  1.00  0.00           O  
ATOM    610  CB  ARG A  40      27.303  12.211  -0.074  1.00  0.00           C  
ATOM    611  CG  ARG A  40      28.431  12.763  -0.931  1.00  0.00           C  
ATOM    612  CD  ARG A  40      28.029  14.010  -1.631  1.00  0.00           C  
ATOM    613  NE  ARG A  40      29.076  14.497  -2.515  1.00  0.00           N  
ATOM    614  CZ  ARG A  40      30.112  15.263  -2.124  1.00  0.00           C  
ATOM    615  NH1 ARG A  40      30.227  15.621  -0.864  1.00  0.00           N  
ATOM    616  NH2 ARG A  40      31.014  15.656  -3.007  1.00  0.00           N  
ATOM    617  H   ARG A  40      27.545   9.929  -1.180  1.00  0.00           H  
ATOM    618  HA  ARG A  40      28.601  11.098   1.207  1.00  0.00           H  
ATOM    619 1HB  ARG A  40      26.456  12.016  -0.730  1.00  0.00           H  
ATOM    620 2HB  ARG A  40      27.004  12.994   0.623  1.00  0.00           H  
ATOM    621 1HG  ARG A  40      29.291  12.987  -0.299  1.00  0.00           H  
ATOM    622 2HG  ARG A  40      28.714  12.024  -1.681  1.00  0.00           H  
ATOM    623 1HD  ARG A  40      27.139  13.820  -2.230  1.00  0.00           H  
ATOM    624 2HD  ARG A  40      27.814  14.786  -0.898  1.00  0.00           H  
ATOM    625  HE  ARG A  40      29.022  14.242  -3.493  1.00  0.00           H  
ATOM    626 1HH1 ARG A  40      29.537  15.321  -0.189  1.00  0.00           H  
ATOM    627 2HH1 ARG A  40      31.004  16.195  -0.571  1.00  0.00           H  
ATOM    628 1HH2 ARG A  40      30.926  15.381  -3.975  1.00  0.00           H  
ATOM    629 2HH2 ARG A  40      31.791  16.230  -2.713  1.00  0.00           H  
ATOM    630  N   VAL A  41      25.466  10.097   1.326  1.00  0.00           N  
ATOM    631  CA  VAL A  41      24.363   9.795   2.231  1.00  0.00           C  
ATOM    632  C   VAL A  41      24.777   8.774   3.283  1.00  0.00           C  
ATOM    633  O   VAL A  41      24.420   8.896   4.455  1.00  0.00           O  
ATOM    634  CB  VAL A  41      23.157   9.253   1.441  1.00  0.00           C  
ATOM    635  CG1 VAL A  41      22.076   8.760   2.392  1.00  0.00           C  
ATOM    636  CG2 VAL A  41      22.613  10.335   0.521  1.00  0.00           C  
ATOM    637  H   VAL A  41      25.385   9.848   0.351  1.00  0.00           H  
ATOM    638  HA  VAL A  41      24.067  10.716   2.735  1.00  0.00           H  
ATOM    639  HB  VAL A  41      23.478   8.397   0.847  1.00  0.00           H  
ATOM    640 1HG1 VAL A  41      21.231   8.381   1.816  1.00  0.00           H  
ATOM    641 2HG1 VAL A  41      22.477   7.962   3.016  1.00  0.00           H  
ATOM    642 3HG1 VAL A  41      21.743   9.584   3.023  1.00  0.00           H  
ATOM    643 1HG2 VAL A  41      21.761   9.945  -0.035  1.00  0.00           H  
ATOM    644 2HG2 VAL A  41      22.297  11.193   1.114  1.00  0.00           H  
ATOM    645 3HG2 VAL A  41      23.391  10.644  -0.178  1.00  0.00           H  
ATOM    646  N   LEU A  42      25.532   7.767   2.857  1.00  0.00           N  
ATOM    647  CA  LEU A  42      25.996   6.722   3.762  1.00  0.00           C  
ATOM    648  C   LEU A  42      26.943   7.284   4.814  1.00  0.00           C  
ATOM    649  O   LEU A  42      26.876   6.912   5.986  1.00  0.00           O  
ATOM    650  CB  LEU A  42      26.700   5.612   2.973  1.00  0.00           C  
ATOM    651  CG  LEU A  42      25.797   4.761   2.070  1.00  0.00           C  
ATOM    652  CD1 LEU A  42      26.655   3.831   1.224  1.00  0.00           C  
ATOM    653  CD2 LEU A  42      24.819   3.973   2.928  1.00  0.00           C  
ATOM    654  H   LEU A  42      25.791   7.725   1.882  1.00  0.00           H  
ATOM    655  HA  LEU A  42      25.132   6.296   4.271  1.00  0.00           H  
ATOM    656 1HB  LEU A  42      27.465   6.064   2.343  1.00  0.00           H  
ATOM    657 2HB  LEU A  42      27.190   4.940   3.678  1.00  0.00           H  
ATOM    658  HG  LEU A  42      25.243   5.412   1.393  1.00  0.00           H  
ATOM    659 1HD1 LEU A  42      26.014   3.227   0.582  1.00  0.00           H  
ATOM    660 2HD1 LEU A  42      27.332   4.422   0.606  1.00  0.00           H  
ATOM    661 3HD1 LEU A  42      27.235   3.178   1.875  1.00  0.00           H  
ATOM    662 1HD2 LEU A  42      24.177   3.369   2.287  1.00  0.00           H  
ATOM    663 2HD2 LEU A  42      25.372   3.321   3.605  1.00  0.00           H  
ATOM    664 3HD2 LEU A  42      24.207   4.663   3.509  1.00  0.00           H  
ATOM    665  N   VAL A  43      27.825   8.182   4.388  1.00  0.00           N  
ATOM    666  CA  VAL A  43      28.789   8.798   5.293  1.00  0.00           C  
ATOM    667  C   VAL A  43      28.090   9.650   6.345  1.00  0.00           C  
ATOM    668  O   VAL A  43      28.467   9.640   7.517  1.00  0.00           O  
ATOM    669  CB  VAL A  43      29.780   9.673   4.503  1.00  0.00           C  
ATOM    670  CG1 VAL A  43      30.666  10.465   5.454  1.00  0.00           C  
ATOM    671  CG2 VAL A  43      30.620   8.802   3.582  1.00  0.00           C  
ATOM    672  H   VAL A  43      27.828   8.445   3.413  1.00  0.00           H  
ATOM    673  HA  VAL A  43      29.345   8.007   5.797  1.00  0.00           H  
ATOM    674  HB  VAL A  43      29.219  10.396   3.910  1.00  0.00           H  
ATOM    675 1HG1 VAL A  43      31.360  11.079   4.878  1.00  0.00           H  
ATOM    676 2HG1 VAL A  43      30.046  11.108   6.078  1.00  0.00           H  
ATOM    677 3HG1 VAL A  43      31.228   9.777   6.085  1.00  0.00           H  
ATOM    678 1HG2 VAL A  43      31.318   9.428   3.026  1.00  0.00           H  
ATOM    679 2HG2 VAL A  43      31.177   8.076   4.176  1.00  0.00           H  
ATOM    680 3HG2 VAL A  43      29.969   8.277   2.884  1.00  0.00           H  
ATOM    681  N   GLU A  44      27.070  10.387   5.919  1.00  0.00           N  
ATOM    682  CA  GLU A  44      26.316  11.247   6.824  1.00  0.00           C  
ATOM    683  C   GLU A  44      25.579  10.428   7.876  1.00  0.00           C  
ATOM    684  O   GLU A  44      25.533  10.802   9.048  1.00  0.00           O  
ATOM    685  CB  GLU A  44      25.319  12.103   6.040  1.00  0.00           C  
ATOM    686  CG  GLU A  44      24.534  13.092   6.890  1.00  0.00           C  
ATOM    687  CD  GLU A  44      23.631  13.976   6.076  1.00  0.00           C  
ATOM    688  OE1 GLU A  44      23.956  14.244   4.944  1.00  0.00           O  
ATOM    689  OE2 GLU A  44      22.614  14.384   6.586  1.00  0.00           O  
ATOM    690  H   GLU A  44      26.810  10.351   4.944  1.00  0.00           H  
ATOM    691  HA  GLU A  44      27.016  11.907   7.337  1.00  0.00           H  
ATOM    692 1HB  GLU A  44      25.849  12.668   5.273  1.00  0.00           H  
ATOM    693 2HB  GLU A  44      24.603  11.456   5.533  1.00  0.00           H  
ATOM    694 1HG  GLU A  44      23.931  12.539   7.609  1.00  0.00           H  
ATOM    695 2HG  GLU A  44      25.235  13.712   7.447  1.00  0.00           H  
ATOM    696  N   ALA A  45      25.003   9.308   7.451  1.00  0.00           N  
ATOM    697  CA  ALA A  45      24.267   8.434   8.355  1.00  0.00           C  
ATOM    698  C   ALA A  45      25.187   7.828   9.407  1.00  0.00           C  
ATOM    699  O   ALA A  45      24.823   7.725  10.579  1.00  0.00           O  
ATOM    700  CB  ALA A  45      23.562   7.336   7.572  1.00  0.00           C  
ATOM    701  H   ALA A  45      25.077   9.056   6.476  1.00  0.00           H  
ATOM    702  HA  ALA A  45      23.519   9.035   8.872  1.00  0.00           H  
ATOM    703 1HB  ALA A  45      23.016   6.691   8.261  1.00  0.00           H  
ATOM    704 2HB  ALA A  45      22.865   7.783   6.864  1.00  0.00           H  
ATOM    705 3HB  ALA A  45      24.300   6.745   7.031  1.00  0.00           H  
ATOM    706  N   ILE A  46      26.381   7.428   8.982  1.00  0.00           N  
ATOM    707  CA  ILE A  46      27.356   6.831   9.886  1.00  0.00           C  
ATOM    708  C   ILE A  46      27.816   7.833  10.938  1.00  0.00           C  
ATOM    709  O   ILE A  46      27.971   7.490  12.110  1.00  0.00           O  
ATOM    710  CB  ILE A  46      28.576   6.305   9.108  1.00  0.00           C  
ATOM    711  CG1 ILE A  46      28.178   5.114   8.232  1.00  0.00           C  
ATOM    712  CG2 ILE A  46      29.690   5.915  10.067  1.00  0.00           C  
ATOM    713  CD1 ILE A  46      29.240   4.705   7.238  1.00  0.00           C  
ATOM    714  H   ILE A  46      26.619   7.541   8.007  1.00  0.00           H  
ATOM    715  HA  ILE A  46      26.885   5.992  10.397  1.00  0.00           H  
ATOM    716  HB  ILE A  46      28.942   7.081   8.437  1.00  0.00           H  
ATOM    717 1HG1 ILE A  46      27.954   4.256   8.865  1.00  0.00           H  
ATOM    718 2HG1 ILE A  46      27.270   5.357   7.679  1.00  0.00           H  
ATOM    719 1HG2 ILE A  46      30.545   5.545   9.500  1.00  0.00           H  
ATOM    720 2HG2 ILE A  46      29.991   6.786  10.648  1.00  0.00           H  
ATOM    721 3HG2 ILE A  46      29.335   5.134  10.740  1.00  0.00           H  
ATOM    722 1HD1 ILE A  46      28.884   3.856   6.654  1.00  0.00           H  
ATOM    723 2HD1 ILE A  46      29.455   5.540   6.570  1.00  0.00           H  
ATOM    724 3HD1 ILE A  46      30.147   4.424   7.770  1.00  0.00           H  
ATOM    725  N   LYS A  47      28.033   9.073  10.513  1.00  0.00           N  
ATOM    726  CA  LYS A  47      28.476  10.127  11.417  1.00  0.00           C  
ATOM    727  C   LYS A  47      27.417  10.431  12.469  1.00  0.00           C  
ATOM    728  O   LYS A  47      27.733  10.637  13.641  1.00  0.00           O  
ATOM    729  CB  LYS A  47      28.819  11.395  10.634  1.00  0.00           C  
ATOM    730  CG  LYS A  47      29.362  12.534  11.487  1.00  0.00           C  
ATOM    731  CD  LYS A  47      29.766  13.723  10.629  1.00  0.00           C  
ATOM    732  CE  LYS A  47      30.295  14.868  11.481  1.00  0.00           C  
ATOM    733  NZ  LYS A  47      30.694  16.039  10.654  1.00  0.00           N  
ATOM    734  H   LYS A  47      27.887   9.291   9.538  1.00  0.00           H  
ATOM    735  HA  LYS A  47      29.372   9.784  11.935  1.00  0.00           H  
ATOM    736 1HB  LYS A  47      29.564  11.163   9.873  1.00  0.00           H  
ATOM    737 2HB  LYS A  47      27.928  11.758  10.120  1.00  0.00           H  
ATOM    738 1HG  LYS A  47      28.599  12.852  12.198  1.00  0.00           H  
ATOM    739 2HG  LYS A  47      30.231  12.188  12.045  1.00  0.00           H  
ATOM    740 1HD  LYS A  47      30.541  13.418   9.924  1.00  0.00           H  
ATOM    741 2HD  LYS A  47      28.903  14.074  10.063  1.00  0.00           H  
ATOM    742 1HE  LYS A  47      29.526  15.181  12.186  1.00  0.00           H  
ATOM    743 2HE  LYS A  47      31.161  14.528  12.049  1.00  0.00           H  
ATOM    744 1HZ  LYS A  47      31.039  16.774  11.255  1.00  0.00           H  
ATOM    745 2HZ  LYS A  47      31.421  15.764  10.008  1.00  0.00           H  
ATOM    746 3HZ  LYS A  47      29.895  16.375  10.137  1.00  0.00           H  
ATOM    747  N   ARG A  48      26.158  10.458  12.044  1.00  0.00           N  
ATOM    748  CA  ARG A  48      25.049  10.738  12.948  1.00  0.00           C  
ATOM    749  C   ARG A  48      24.908   9.645  14.000  1.00  0.00           C  
ATOM    750  O   ARG A  48      24.658   9.927  15.172  1.00  0.00           O  
ATOM    751  CB  ARG A  48      23.745  10.864  12.173  1.00  0.00           C  
ATOM    752  CG  ARG A  48      23.629  12.114  11.316  1.00  0.00           C  
ATOM    753  CD  ARG A  48      22.321  12.180  10.615  1.00  0.00           C  
ATOM    754  NE  ARG A  48      22.238  13.331   9.730  1.00  0.00           N  
ATOM    755  CZ  ARG A  48      21.888  14.572  10.121  1.00  0.00           C  
ATOM    756  NH1 ARG A  48      21.594  14.807  11.381  1.00  0.00           N  
ATOM    757  NH2 ARG A  48      21.841  15.554   9.238  1.00  0.00           N  
ATOM    758  H   ARG A  48      25.964  10.280  11.069  1.00  0.00           H  
ATOM    759  HA  ARG A  48      25.245  11.684  13.454  1.00  0.00           H  
ATOM    760 1HB  ARG A  48      23.627  10.003  11.518  1.00  0.00           H  
ATOM    761 2HB  ARG A  48      22.907  10.863  12.870  1.00  0.00           H  
ATOM    762 1HG  ARG A  48      23.725  12.998  11.947  1.00  0.00           H  
ATOM    763 2HG  ARG A  48      24.421  12.116  10.566  1.00  0.00           H  
ATOM    764 1HD  ARG A  48      22.184  11.280  10.017  1.00  0.00           H  
ATOM    765 2HD  ARG A  48      21.519  12.255  11.348  1.00  0.00           H  
ATOM    766  HE  ARG A  48      22.457  13.190   8.753  1.00  0.00           H  
ATOM    767 1HH1 ARG A  48      21.630  14.056  12.056  1.00  0.00           H  
ATOM    768 2HH1 ARG A  48      21.333  15.737  11.673  1.00  0.00           H  
ATOM    769 1HH2 ARG A  48      22.068  15.374   8.269  1.00  0.00           H  
ATOM    770 2HH2 ARG A  48      21.580  16.484   9.530  1.00  0.00           H  
ATOM    771  N   SER A  49      25.070   8.397  13.575  1.00  0.00           N  
ATOM    772  CA  SER A  49      24.961   7.258  14.479  1.00  0.00           C  
ATOM    773  C   SER A  49      26.062   7.283  15.531  1.00  0.00           C  
ATOM    774  O   SER A  49      25.821   6.993  16.703  1.00  0.00           O  
ATOM    775  CB  SER A  49      25.027   5.961  13.696  1.00  0.00           C  
ATOM    776  OG  SER A  49      24.920   4.854  14.548  1.00  0.00           O  
ATOM    777  H   SER A  49      25.274   8.232  12.600  1.00  0.00           H  
ATOM    778  HA  SER A  49      23.998   7.312  14.989  1.00  0.00           H  
ATOM    779 1HB  SER A  49      24.222   5.938  12.962  1.00  0.00           H  
ATOM    780 2HB  SER A  49      25.968   5.914  13.150  1.00  0.00           H  
ATOM    781  HG  SER A  49      24.141   4.373  14.260  1.00  0.00           H  
ATOM    782  N   ALA A  50      27.272   7.631  15.106  1.00  0.00           N  
ATOM    783  CA  ALA A  50      28.414   7.694  16.010  1.00  0.00           C  
ATOM    784  C   ALA A  50      28.152   8.657  17.161  1.00  0.00           C  
ATOM    785  O   ALA A  50      28.399   8.333  18.323  1.00  0.00           O  
ATOM    786  CB  ALA A  50      29.668   8.104  15.252  1.00  0.00           C  
ATOM    787  H   ALA A  50      27.404   7.858  14.131  1.00  0.00           H  
ATOM    788  HA  ALA A  50      28.566   6.701  16.433  1.00  0.00           H  
ATOM    789 1HB  ALA A  50      30.512   8.147  15.940  1.00  0.00           H  
ATOM    790 2HB  ALA A  50      29.875   7.374  14.469  1.00  0.00           H  
ATOM    791 3HB  ALA A  50      29.517   9.084  14.803  1.00  0.00           H  
ATOM    792  N   LYS A  51      27.650   9.843  16.832  1.00  0.00           N  
ATOM    793  CA  LYS A  51      27.354  10.856  17.838  1.00  0.00           C  
ATOM    794  C   LYS A  51      26.370  10.330  18.875  1.00  0.00           C  
ATOM    795  O   LYS A  51      26.512  10.594  20.069  1.00  0.00           O  
ATOM    796  CB  LYS A  51      26.799  12.120  17.179  1.00  0.00           C  
ATOM    797  CG  LYS A  51      27.811  12.888  16.340  1.00  0.00           C  
ATOM    798  CD  LYS A  51      28.907  13.488  17.208  1.00  0.00           C  
ATOM    799  CE  LYS A  51      29.876  14.319  16.381  1.00  0.00           C  
ATOM    800  NZ  LYS A  51      30.972  14.887  17.213  1.00  0.00           N  
ATOM    801  H   LYS A  51      27.469  10.048  15.860  1.00  0.00           H  
ATOM    802  HA  LYS A  51      28.280  11.111  18.355  1.00  0.00           H  
ATOM    803 1HB  LYS A  51      25.961  11.855  16.533  1.00  0.00           H  
ATOM    804 2HB  LYS A  51      26.420  12.794  17.947  1.00  0.00           H  
ATOM    805 1HG  LYS A  51      28.264  12.216  15.610  1.00  0.00           H  
ATOM    806 2HG  LYS A  51      27.304  13.690  15.803  1.00  0.00           H  
ATOM    807 1HD  LYS A  51      28.458  14.123  17.974  1.00  0.00           H  
ATOM    808 2HD  LYS A  51      29.458  12.688  17.702  1.00  0.00           H  
ATOM    809 1HE  LYS A  51      30.314  13.698  15.601  1.00  0.00           H  
ATOM    810 2HE  LYS A  51      29.338  15.138  15.904  1.00  0.00           H  
ATOM    811 1HZ  LYS A  51      31.591  15.431  16.629  1.00  0.00           H  
ATOM    812 2HZ  LYS A  51      30.578  15.481  17.929  1.00  0.00           H  
ATOM    813 3HZ  LYS A  51      31.490  14.137  17.645  1.00  0.00           H  
ATOM    814  N   GLY A  52      25.374   9.584  18.398  1.00  0.00           N  
ATOM    815  CA  GLY A  52      24.349   8.986  19.249  1.00  0.00           C  
ATOM    816  C   GLY A  52      24.927   8.049  20.309  1.00  0.00           C  
ATOM    817  O   GLY A  52      24.319   7.832  21.357  1.00  0.00           O  
ATOM    818  H   GLY A  52      25.316   9.418  17.403  1.00  0.00           H  
ATOM    819 1HA  GLY A  52      23.784   9.774  19.747  1.00  0.00           H  
ATOM    820 2HA  GLY A  52      23.645   8.427  18.633  1.00  0.00           H  
ATOM    821  N   GLY A  53      26.101   7.492  20.041  1.00  0.00           N  
ATOM    822  CA  GLY A  53      26.755   6.591  20.990  1.00  0.00           C  
ATOM    823  C   GLY A  53      26.539   5.122  20.637  1.00  0.00           C  
ATOM    824  O   GLY A  53      26.280   4.295  21.511  1.00  0.00           O  
ATOM    825  H   GLY A  53      26.553   7.696  19.161  1.00  0.00           H  
ATOM    826 1HA  GLY A  53      27.825   6.800  21.012  1.00  0.00           H  
ATOM    827 2HA  GLY A  53      26.371   6.778  21.992  1.00  0.00           H  
ATOM    828  N   VAL A  54      26.648   4.808  19.350  1.00  0.00           N  
ATOM    829  CA  VAL A  54      26.813   3.428  18.902  1.00  0.00           C  
ATOM    830  C   VAL A  54      28.277   3.000  19.022  1.00  0.00           C  
ATOM    831  O   VAL A  54      29.183   3.739  18.638  1.00  0.00           O  
ATOM    832  CB  VAL A  54      26.348   3.277  17.441  1.00  0.00           C  
ATOM    833  CG1 VAL A  54      27.222   4.110  16.515  1.00  0.00           C  
ATOM    834  CG2 VAL A  54      26.379   1.811  17.038  1.00  0.00           C  
ATOM    835  H   VAL A  54      26.616   5.544  18.660  1.00  0.00           H  
ATOM    836  HA  VAL A  54      26.200   2.784  19.533  1.00  0.00           H  
ATOM    837  HB  VAL A  54      25.331   3.658  17.352  1.00  0.00           H  
ATOM    838 1HG1 VAL A  54      26.879   3.991  15.487  1.00  0.00           H  
ATOM    839 2HG1 VAL A  54      27.156   5.160  16.800  1.00  0.00           H  
ATOM    840 3HG1 VAL A  54      28.256   3.775  16.593  1.00  0.00           H  
ATOM    841 1HG2 VAL A  54      26.048   1.711  16.004  1.00  0.00           H  
ATOM    842 2HG2 VAL A  54      27.395   1.428  17.132  1.00  0.00           H  
ATOM    843 3HG2 VAL A  54      25.714   1.240  17.687  1.00  0.00           H  
ATOM    844  N   PRO A  55      28.503   1.804  19.556  1.00  0.00           N  
ATOM    845  CA  PRO A  55      29.853   1.343  19.886  1.00  0.00           C  
ATOM    846  C   PRO A  55      30.726   1.170  18.643  1.00  0.00           C  
ATOM    847  O   PRO A  55      30.265   0.679  17.613  1.00  0.00           O  
ATOM    848  CB  PRO A  55      29.592   0.001  20.578  1.00  0.00           C  
ATOM    849  CG  PRO A  55      28.262  -0.425  20.058  1.00  0.00           C  
ATOM    850  CD  PRO A  55      27.511   0.863  19.849  1.00  0.00           C  
ATOM    851  HA  PRO A  55      30.321   2.059  20.578  1.00  0.00           H  
ATOM    852 1HB  PRO A  55      30.394  -0.711  20.333  1.00  0.00           H  
ATOM    853 2HB  PRO A  55      29.601   0.133  21.670  1.00  0.00           H  
ATOM    854 1HG  PRO A  55      28.383  -1.000  19.128  1.00  0.00           H  
ATOM    855 2HG  PRO A  55      27.767  -1.091  20.780  1.00  0.00           H  
ATOM    856 1HD  PRO A  55      26.825   0.754  18.995  1.00  0.00           H  
ATOM    857 2HD  PRO A  55      26.955   1.117  20.763  1.00  0.00           H  
ATOM    858  N   TYR A  56      31.938   1.632  18.950  1.00  0.00           N  
ATOM    859  CA  TYR A  56      32.938   1.995  17.948  1.00  0.00           C  
ATOM    860  C   TYR A  56      33.328   0.795  17.076  1.00  0.00           C  
ATOM    861  O   TYR A  56      33.617   0.946  15.889  1.00  0.00           O  
ATOM    862  CB  TYR A  56      34.178   2.583  18.626  1.00  0.00           C  
ATOM    863  CG  TYR A  56      35.037   1.552  19.325  1.00  0.00           C  
ATOM    864  CD1 TYR A  56      36.056   0.914  18.633  1.00  0.00           C  
ATOM    865  CD2 TYR A  56      34.807   1.246  20.658  1.00  0.00           C  
ATOM    866  CE1 TYR A  56      36.841  -0.027  19.271  1.00  0.00           C  
ATOM    867  CE2 TYR A  56      35.592   0.306  21.296  1.00  0.00           C  
ATOM    868  CZ  TYR A  56      36.605  -0.330  20.607  1.00  0.00           C  
ATOM    869  OH  TYR A  56      37.387  -1.267  21.243  1.00  0.00           O  
ATOM    870  H   TYR A  56      32.191   1.742  19.922  1.00  0.00           H  
ATOM    871  HA  TYR A  56      32.509   2.751  17.290  1.00  0.00           H  
ATOM    872 1HB  TYR A  56      34.793   3.091  17.883  1.00  0.00           H  
ATOM    873 2HB  TYR A  56      33.872   3.326  19.362  1.00  0.00           H  
ATOM    874  HD1 TYR A  56      36.237   1.155  17.585  1.00  0.00           H  
ATOM    875  HD2 TYR A  56      34.006   1.747  21.202  1.00  0.00           H  
ATOM    876  HE1 TYR A  56      37.641  -0.528  18.727  1.00  0.00           H  
ATOM    877  HE2 TYR A  56      35.410   0.064  22.344  1.00  0.00           H  
ATOM    878  HH  TYR A  56      38.039  -1.609  20.627  1.00  0.00           H  
ATOM    879  N   GLU A  57      33.340  -0.412  17.658  1.00  0.00           N  
ATOM    880  CA  GLU A  57      33.427  -1.617  16.842  1.00  0.00           C  
ATOM    881  C   GLU A  57      32.326  -1.651  15.790  1.00  0.00           C  
ATOM    882  O   GLU A  57      32.582  -1.928  14.618  1.00  0.00           O  
ATOM    883  CB  GLU A  57      33.342  -2.865  17.723  1.00  0.00           C  
ATOM    884  CG  GLU A  57      34.573  -3.111  18.585  1.00  0.00           C  
ATOM    885  CD  GLU A  57      34.420  -4.296  19.497  1.00  0.00           C  
ATOM    886  OE1 GLU A  57      33.348  -4.850  19.547  1.00  0.00           O  
ATOM    887  OE2 GLU A  57      35.378  -4.649  20.145  1.00  0.00           O  
ATOM    888  H   GLU A  57      33.288  -0.473  18.665  1.00  0.00           H  
ATOM    889  HA  GLU A  57      34.388  -1.618  16.327  1.00  0.00           H  
ATOM    890 1HB  GLU A  57      32.480  -2.785  18.386  1.00  0.00           H  
ATOM    891 2HB  GLU A  57      33.192  -3.744  17.096  1.00  0.00           H  
ATOM    892 1HG  GLU A  57      35.432  -3.275  17.935  1.00  0.00           H  
ATOM    893 2HG  GLU A  57      34.768  -2.221  19.183  1.00  0.00           H  
ATOM    894  N   GLU A  58      31.100  -1.368  16.215  1.00  0.00           N  
ATOM    895  CA  GLU A  58      29.956  -1.365  15.310  1.00  0.00           C  
ATOM    896  C   GLU A  58      30.088  -0.271  14.259  1.00  0.00           C  
ATOM    897  O   GLU A  58      29.775  -0.482  13.087  1.00  0.00           O  
ATOM    898  CB  GLU A  58      28.655  -1.177  16.094  1.00  0.00           C  
ATOM    899  CG  GLU A  58      28.272  -2.363  16.969  1.00  0.00           C  
ATOM    900  CD  GLU A  58      27.976  -3.604  16.174  1.00  0.00           C  
ATOM    901  OE1 GLU A  58      27.391  -3.489  15.124  1.00  0.00           O  
ATOM    902  OE2 GLU A  58      28.336  -4.669  16.618  1.00  0.00           O  
ATOM    903  H   GLU A  58      30.956  -1.149  17.190  1.00  0.00           H  
ATOM    904  HA  GLU A  58      29.919  -2.326  14.796  1.00  0.00           H  
ATOM    905 1HB  GLU A  58      28.741  -0.301  16.737  1.00  0.00           H  
ATOM    906 2HB  GLU A  58      27.835  -0.994  15.400  1.00  0.00           H  
ATOM    907 1HG  GLU A  58      29.090  -2.573  17.658  1.00  0.00           H  
ATOM    908 2HG  GLU A  58      27.395  -2.097  17.558  1.00  0.00           H  
ATOM    909  N   LEU A  59      30.553   0.898  14.684  1.00  0.00           N  
ATOM    910  CA  LEU A  59      30.728   2.028  13.779  1.00  0.00           C  
ATOM    911  C   LEU A  59      31.789   1.733  12.728  1.00  0.00           C  
ATOM    912  O   LEU A  59      31.627   2.073  11.556  1.00  0.00           O  
ATOM    913  CB  LEU A  59      31.117   3.284  14.568  1.00  0.00           C  
ATOM    914  CG  LEU A  59      31.296   4.562  13.739  1.00  0.00           C  
ATOM    915  CD1 LEU A  59      29.994   4.888  13.021  1.00  0.00           C  
ATOM    916  CD2 LEU A  59      31.719   5.705  14.651  1.00  0.00           C  
ATOM    917  H   LEU A  59      30.792   1.007  15.659  1.00  0.00           H  
ATOM    918  HA  LEU A  59      29.783   2.213  13.270  1.00  0.00           H  
ATOM    919 1HB  LEU A  59      30.348   3.478  15.314  1.00  0.00           H  
ATOM    920 2HB  LEU A  59      32.057   3.092  15.087  1.00  0.00           H  
ATOM    921  HG  LEU A  59      32.063   4.400  12.981  1.00  0.00           H  
ATOM    922 1HD1 LEU A  59      30.120   5.796  12.431  1.00  0.00           H  
ATOM    923 2HD1 LEU A  59      29.725   4.063  12.361  1.00  0.00           H  
ATOM    924 3HD1 LEU A  59      29.202   5.040  13.754  1.00  0.00           H  
ATOM    925 1HD2 LEU A  59      31.846   6.613  14.061  1.00  0.00           H  
ATOM    926 2HD2 LEU A  59      30.952   5.868  15.408  1.00  0.00           H  
ATOM    927 3HD2 LEU A  59      32.661   5.452  15.137  1.00  0.00           H  
ATOM    928  N   LEU A  60      32.876   1.098  13.153  1.00  0.00           N  
ATOM    929  CA  LEU A  60      33.966   0.755  12.248  1.00  0.00           C  
ATOM    930  C   LEU A  60      33.515  -0.250  11.197  1.00  0.00           C  
ATOM    931  O   LEU A  60      33.877  -0.142  10.025  1.00  0.00           O  
ATOM    932  CB  LEU A  60      35.150   0.182  13.037  1.00  0.00           C  
ATOM    933  CG  LEU A  60      36.386  -0.187  12.208  1.00  0.00           C  
ATOM    934  CD1 LEU A  60      36.904   1.052  11.490  1.00  0.00           C  
ATOM    935  CD2 LEU A  60      37.452  -0.776  13.120  1.00  0.00           C  
ATOM    936  H   LEU A  60      32.949   0.846  14.128  1.00  0.00           H  
ATOM    937  HA  LEU A  60      34.291   1.662  11.739  1.00  0.00           H  
ATOM    938 1HB  LEU A  60      35.457   0.913  13.783  1.00  0.00           H  
ATOM    939 2HB  LEU A  60      34.818  -0.718  13.556  1.00  0.00           H  
ATOM    940  HG  LEU A  60      36.111  -0.921  11.450  1.00  0.00           H  
ATOM    941 1HD1 LEU A  60      37.783   0.790  10.900  1.00  0.00           H  
ATOM    942 2HD1 LEU A  60      36.128   1.441  10.830  1.00  0.00           H  
ATOM    943 3HD1 LEU A  60      37.172   1.812  12.223  1.00  0.00           H  
ATOM    944 1HD2 LEU A  60      38.331  -1.038  12.530  1.00  0.00           H  
ATOM    945 2HD2 LEU A  60      37.729  -0.042  13.877  1.00  0.00           H  
ATOM    946 3HD2 LEU A  60      37.062  -1.669  13.607  1.00  0.00           H  
ATOM    947  N   GLU A  61      32.723  -1.228  11.622  1.00  0.00           N  
ATOM    948  CA  GLU A  61      32.221  -2.255  10.717  1.00  0.00           C  
ATOM    949  C   GLU A  61      31.295  -1.658   9.666  1.00  0.00           C  
ATOM    950  O   GLU A  61      31.347  -2.032   8.494  1.00  0.00           O  
ATOM    951  CB  GLU A  61      31.484  -3.343  11.501  1.00  0.00           C  
ATOM    952  CG  GLU A  61      32.382  -4.206  12.375  1.00  0.00           C  
ATOM    953  CD  GLU A  61      33.371  -5.013  11.581  1.00  0.00           C  
ATOM    954  OE1 GLU A  61      33.013  -5.490  10.531  1.00  0.00           O  
ATOM    955  OE2 GLU A  61      34.486  -5.154  12.025  1.00  0.00           O  
ATOM    956  H   GLU A  61      32.462  -1.261  12.597  1.00  0.00           H  
ATOM    957  HA  GLU A  61      33.069  -2.708  10.203  1.00  0.00           H  
ATOM    958 1HB  GLU A  61      30.733  -2.883  12.144  1.00  0.00           H  
ATOM    959 2HB  GLU A  61      30.961  -4.001  10.807  1.00  0.00           H  
ATOM    960 1HG  GLU A  61      32.928  -3.562  13.065  1.00  0.00           H  
ATOM    961 2HG  GLU A  61      31.761  -4.879  12.964  1.00  0.00           H  
ATOM    962  N   MET A  62      30.447  -0.728  10.091  1.00  0.00           N  
ATOM    963  CA  MET A  62      29.507  -0.077   9.186  1.00  0.00           C  
ATOM    964  C   MET A  62      30.237   0.749   8.135  1.00  0.00           C  
ATOM    965  O   MET A  62      29.860   0.754   6.963  1.00  0.00           O  
ATOM    966  CB  MET A  62      28.537   0.801   9.974  1.00  0.00           C  
ATOM    967  CG  MET A  62      27.603   0.033  10.900  1.00  0.00           C  
ATOM    968  SD  MET A  62      26.552  -1.135  10.015  1.00  0.00           S  
ATOM    969  CE  MET A  62      27.464  -2.658  10.253  1.00  0.00           C  
ATOM    970  H   MET A  62      30.453  -0.465  11.066  1.00  0.00           H  
ATOM    971  HA  MET A  62      28.939  -0.847   8.665  1.00  0.00           H  
ATOM    972 1HB  MET A  62      29.099   1.510  10.580  1.00  0.00           H  
ATOM    973 2HB  MET A  62      27.922   1.376   9.282  1.00  0.00           H  
ATOM    974 1HG  MET A  62      28.191  -0.518  11.633  1.00  0.00           H  
ATOM    975 2HG  MET A  62      26.964   0.735  11.435  1.00  0.00           H  
ATOM    976 1HE  MET A  62      26.939  -3.477   9.762  1.00  0.00           H  
ATOM    977 2HE  MET A  62      28.461  -2.556   9.824  1.00  0.00           H  
ATOM    978 3HE  MET A  62      27.548  -2.869  11.320  1.00  0.00           H  
ATOM    979  N   ALA A  63      31.284   1.447   8.560  1.00  0.00           N  
ATOM    980  CA  ALA A  63      32.069   2.278   7.655  1.00  0.00           C  
ATOM    981  C   ALA A  63      32.775   1.433   6.604  1.00  0.00           C  
ATOM    982  O   ALA A  63      32.836   1.805   5.432  1.00  0.00           O  
ATOM    983  CB  ALA A  63      33.081   3.103   8.436  1.00  0.00           C  
ATOM    984  H   ALA A  63      31.543   1.401   9.535  1.00  0.00           H  
ATOM    985  HA  ALA A  63      31.387   2.953   7.138  1.00  0.00           H  
ATOM    986 1HB  ALA A  63      33.659   3.718   7.747  1.00  0.00           H  
ATOM    987 2HB  ALA A  63      32.557   3.746   9.144  1.00  0.00           H  
ATOM    988 3HB  ALA A  63      33.751   2.438   8.979  1.00  0.00           H  
ATOM    989  N   LYS A  64      33.309   0.292   7.029  1.00  0.00           N  
ATOM    990  CA  LYS A  64      34.012  -0.609   6.124  1.00  0.00           C  
ATOM    991  C   LYS A  64      33.070  -1.180   5.072  1.00  0.00           C  
ATOM    992  O   LYS A  64      33.430  -1.296   3.900  1.00  0.00           O  
ATOM    993  CB  LYS A  64      34.676  -1.743   6.907  1.00  0.00           C  
ATOM    994  CG  LYS A  64      35.869  -1.312   7.749  1.00  0.00           C  
ATOM    995  CD  LYS A  64      36.607  -2.515   8.318  1.00  0.00           C  
ATOM    996  CE  LYS A  64      35.802  -3.189   9.419  1.00  0.00           C  
ATOM    997  NZ  LYS A  64      36.565  -4.284  10.076  1.00  0.00           N  
ATOM    998  H   LYS A  64      33.225   0.043   8.004  1.00  0.00           H  
ATOM    999  HA  LYS A  64      34.787  -0.043   5.605  1.00  0.00           H  
ATOM   1000 1HB  LYS A  64      33.945  -2.202   7.573  1.00  0.00           H  
ATOM   1001 2HB  LYS A  64      35.016  -2.513   6.214  1.00  0.00           H  
ATOM   1002 1HG  LYS A  64      36.558  -0.732   7.134  1.00  0.00           H  
ATOM   1003 2HG  LYS A  64      35.527  -0.684   8.570  1.00  0.00           H  
ATOM   1004 1HD  LYS A  64      36.795  -3.237   7.522  1.00  0.00           H  
ATOM   1005 2HD  LYS A  64      37.565  -2.194   8.727  1.00  0.00           H  
ATOM   1006 1HE  LYS A  64      35.527  -2.451  10.172  1.00  0.00           H  
ATOM   1007 2HE  LYS A  64      34.886  -3.603   8.998  1.00  0.00           H  
ATOM   1008 1HZ  LYS A  64      35.997  -4.705  10.798  1.00  0.00           H  
ATOM   1009 2HZ  LYS A  64      36.809  -4.984   9.389  1.00  0.00           H  
ATOM   1010 3HZ  LYS A  64      37.407  -3.909  10.487  1.00  0.00           H  
ATOM   1011  N   TYR A  65      31.862  -1.535   5.498  1.00  0.00           N  
ATOM   1012  CA  TYR A  65      30.865  -2.095   4.593  1.00  0.00           C  
ATOM   1013  C   TYR A  65      30.443  -1.078   3.541  1.00  0.00           C  
ATOM   1014  O   TYR A  65      30.275  -1.416   2.369  1.00  0.00           O  
ATOM   1015  CB  TYR A  65      29.645  -2.584   5.377  1.00  0.00           C  
ATOM   1016  CG  TYR A  65      28.587  -3.236   4.515  1.00  0.00           C  
ATOM   1017  CD1 TYR A  65      28.764  -4.536   4.064  1.00  0.00           C  
ATOM   1018  CD2 TYR A  65      27.440  -2.534   4.175  1.00  0.00           C  
ATOM   1019  CE1 TYR A  65      27.797  -5.132   3.276  1.00  0.00           C  
ATOM   1020  CE2 TYR A  65      26.474  -3.130   3.388  1.00  0.00           C  
ATOM   1021  CZ  TYR A  65      26.649  -4.423   2.939  1.00  0.00           C  
ATOM   1022  OH  TYR A  65      25.687  -5.016   2.155  1.00  0.00           O  
ATOM   1023  H   TYR A  65      31.629  -1.414   6.473  1.00  0.00           H  
ATOM   1024  HA  TYR A  65      31.308  -2.944   4.072  1.00  0.00           H  
ATOM   1025 1HB  TYR A  65      29.962  -3.306   6.131  1.00  0.00           H  
ATOM   1026 2HB  TYR A  65      29.188  -1.745   5.900  1.00  0.00           H  
ATOM   1027  HD1 TYR A  65      29.665  -5.088   4.331  1.00  0.00           H  
ATOM   1028  HD2 TYR A  65      27.302  -1.513   4.528  1.00  0.00           H  
ATOM   1029  HE1 TYR A  65      27.936  -6.153   2.922  1.00  0.00           H  
ATOM   1030  HE2 TYR A  65      25.572  -2.578   3.120  1.00  0.00           H  
ATOM   1031  HH  TYR A  65      24.965  -4.399   2.015  1.00  0.00           H  
ATOM   1032  N   VAL A  66      30.273   0.170   3.967  1.00  0.00           N  
ATOM   1033  CA  VAL A  66      29.869   1.239   3.062  1.00  0.00           C  
ATOM   1034  C   VAL A  66      30.939   1.504   2.010  1.00  0.00           C  
ATOM   1035  O   VAL A  66      30.631   1.722   0.838  1.00  0.00           O  
ATOM   1036  CB  VAL A  66      29.597   2.533   3.852  1.00  0.00           C  
ATOM   1037  CG1 VAL A  66      29.361   3.697   2.901  1.00  0.00           C  
ATOM   1038  CG2 VAL A  66      28.403   2.337   4.772  1.00  0.00           C  
ATOM   1039  H   VAL A  66      30.428   0.382   4.942  1.00  0.00           H  
ATOM   1040  HA  VAL A  66      28.950   0.937   2.558  1.00  0.00           H  
ATOM   1041  HB  VAL A  66      30.478   2.777   4.445  1.00  0.00           H  
ATOM   1042 1HG1 VAL A  66      29.171   4.604   3.476  1.00  0.00           H  
ATOM   1043 2HG1 VAL A  66      30.242   3.842   2.277  1.00  0.00           H  
ATOM   1044 3HG1 VAL A  66      28.499   3.482   2.270  1.00  0.00           H  
ATOM   1045 1HG2 VAL A  66      28.217   3.256   5.328  1.00  0.00           H  
ATOM   1046 2HG2 VAL A  66      27.523   2.087   4.179  1.00  0.00           H  
ATOM   1047 3HG2 VAL A  66      28.611   1.526   5.471  1.00  0.00           H  
ATOM   1048  N   ILE A  67      32.197   1.484   2.436  1.00  0.00           N  
ATOM   1049  CA  ILE A  67      33.316   1.722   1.531  1.00  0.00           C  
ATOM   1050  C   ILE A  67      33.416   0.625   0.479  1.00  0.00           C  
ATOM   1051  O   ILE A  67      33.676   0.897  -0.693  1.00  0.00           O  
ATOM   1052  CB  ILE A  67      34.642   1.811   2.308  1.00  0.00           C  
ATOM   1053  CG1 ILE A  67      34.664   3.066   3.184  1.00  0.00           C  
ATOM   1054  CG2 ILE A  67      35.822   1.807   1.349  1.00  0.00           C  
ATOM   1055  CD1 ILE A  67      35.803   3.097   4.178  1.00  0.00           C  
ATOM   1056  H   ILE A  67      32.383   1.299   3.411  1.00  0.00           H  
ATOM   1057  HA  ILE A  67      33.152   2.670   1.020  1.00  0.00           H  
ATOM   1058  HB  ILE A  67      34.728   0.957   2.979  1.00  0.00           H  
ATOM   1059 1HG1 ILE A  67      34.739   3.950   2.552  1.00  0.00           H  
ATOM   1060 2HG1 ILE A  67      33.728   3.140   3.738  1.00  0.00           H  
ATOM   1061 1HG2 ILE A  67      36.751   1.871   1.914  1.00  0.00           H  
ATOM   1062 2HG2 ILE A  67      35.815   0.886   0.767  1.00  0.00           H  
ATOM   1063 3HG2 ILE A  67      35.747   2.661   0.676  1.00  0.00           H  
ATOM   1064 1HD1 ILE A  67      35.751   4.016   4.762  1.00  0.00           H  
ATOM   1065 2HD1 ILE A  67      35.727   2.238   4.846  1.00  0.00           H  
ATOM   1066 3HD1 ILE A  67      36.752   3.060   3.645  1.00  0.00           H  
ATOM   1067  N   GLU A  68      33.208  -0.616   0.905  1.00  0.00           N  
ATOM   1068  CA  GLU A  68      33.275  -1.758  -0.000  1.00  0.00           C  
ATOM   1069  C   GLU A  68      32.175  -1.692  -1.052  1.00  0.00           C  
ATOM   1070  O   GLU A  68      32.405  -1.991  -2.224  1.00  0.00           O  
ATOM   1071  CB  GLU A  68      33.166  -3.068   0.784  1.00  0.00           C  
ATOM   1072  CG  GLU A  68      33.302  -4.323  -0.066  1.00  0.00           C  
ATOM   1073  CD  GLU A  68      33.279  -5.586   0.748  1.00  0.00           C  
ATOM   1074  OE1 GLU A  68      33.698  -5.549   1.880  1.00  0.00           O  
ATOM   1075  OE2 GLU A  68      32.841  -6.590   0.238  1.00  0.00           O  
ATOM   1076  H   GLU A  68      32.998  -0.773   1.880  1.00  0.00           H  
ATOM   1077  HA  GLU A  68      34.237  -1.737  -0.513  1.00  0.00           H  
ATOM   1078 1HB  GLU A  68      33.940  -3.098   1.551  1.00  0.00           H  
ATOM   1079 2HB  GLU A  68      32.202  -3.109   1.291  1.00  0.00           H  
ATOM   1080 1HG  GLU A  68      32.483  -4.352  -0.785  1.00  0.00           H  
ATOM   1081 2HG  GLU A  68      34.236  -4.272  -0.623  1.00  0.00           H  
ATOM   1082  N   THR A  69      30.979  -1.299  -0.626  1.00  0.00           N  
ATOM   1083  CA  THR A  69      29.841  -1.194  -1.531  1.00  0.00           C  
ATOM   1084  C   THR A  69      30.071  -0.116  -2.583  1.00  0.00           C  
ATOM   1085  O   THR A  69      29.741  -0.298  -3.755  1.00  0.00           O  
ATOM   1086  CB  THR A  69      28.544  -0.894  -0.757  1.00  0.00           C  
ATOM   1087  OG1 THR A  69      28.275  -1.960   0.162  1.00  0.00           O  
ATOM   1088  CG2 THR A  69      27.372  -0.748  -1.717  1.00  0.00           C  
ATOM   1089  H   THR A  69      30.856  -1.067   0.349  1.00  0.00           H  
ATOM   1090  HA  THR A  69      29.720  -2.147  -2.047  1.00  0.00           H  
ATOM   1091  HB  THR A  69      28.662   0.032  -0.194  1.00  0.00           H  
ATOM   1092  HG1 THR A  69      28.817  -1.850   0.947  1.00  0.00           H  
ATOM   1093 1HG2 THR A  69      26.464  -0.536  -1.152  1.00  0.00           H  
ATOM   1094 2HG2 THR A  69      27.569   0.069  -2.410  1.00  0.00           H  
ATOM   1095 3HG2 THR A  69      27.243  -1.674  -2.276  1.00  0.00           H  
ATOM   1096  N   LEU A  70      30.639   1.007  -2.157  1.00  0.00           N  
ATOM   1097  CA  LEU A  70      30.915   2.117  -3.062  1.00  0.00           C  
ATOM   1098  C   LEU A  70      31.945   1.727  -4.114  1.00  0.00           C  
ATOM   1099  O   LEU A  70      31.814   2.081  -5.286  1.00  0.00           O  
ATOM   1100  CB  LEU A  70      31.417   3.333  -2.273  1.00  0.00           C  
ATOM   1101  CG  LEU A  70      31.627   4.615  -3.088  1.00  0.00           C  
ATOM   1102  CD1 LEU A  70      32.945   4.524  -3.846  1.00  0.00           C  
ATOM   1103  CD2 LEU A  70      30.459   4.807  -4.043  1.00  0.00           C  
ATOM   1104  H   LEU A  70      30.886   1.094  -1.182  1.00  0.00           H  
ATOM   1105  HA  LEU A  70      29.990   2.387  -3.570  1.00  0.00           H  
ATOM   1106 1HB  LEU A  70      30.699   3.555  -1.485  1.00  0.00           H  
ATOM   1107 2HB  LEU A  70      32.368   3.076  -1.807  1.00  0.00           H  
ATOM   1108  HG  LEU A  70      31.689   5.469  -2.414  1.00  0.00           H  
ATOM   1109 1HD1 LEU A  70      33.094   5.435  -4.426  1.00  0.00           H  
ATOM   1110 2HD1 LEU A  70      33.765   4.407  -3.138  1.00  0.00           H  
ATOM   1111 3HD1 LEU A  70      32.919   3.667  -4.519  1.00  0.00           H  
ATOM   1112 1HD2 LEU A  70      30.608   5.719  -4.622  1.00  0.00           H  
ATOM   1113 2HD2 LEU A  70      30.397   3.954  -4.719  1.00  0.00           H  
ATOM   1114 3HD2 LEU A  70      29.533   4.886  -3.474  1.00  0.00           H  
ATOM   1115  N   THR A  71      32.970   0.996  -3.688  1.00  0.00           N  
ATOM   1116  CA  THR A  71      34.026   0.557  -4.593  1.00  0.00           C  
ATOM   1117  C   THR A  71      33.486  -0.404  -5.645  1.00  0.00           C  
ATOM   1118  O   THR A  71      33.856  -0.329  -6.817  1.00  0.00           O  
ATOM   1119  CB  THR A  71      35.175  -0.116  -3.819  1.00  0.00           C  
ATOM   1120  OG1 THR A  71      35.749   0.823  -2.900  1.00  0.00           O  
ATOM   1121  CG2 THR A  71      36.251  -0.603  -4.778  1.00  0.00           C  
ATOM   1122  H   THR A  71      33.019   0.738  -2.713  1.00  0.00           H  
ATOM   1123  HA  THR A  71      34.425   1.431  -5.109  1.00  0.00           H  
ATOM   1124  HB  THR A  71      34.787  -0.964  -3.256  1.00  0.00           H  
ATOM   1125  HG1 THR A  71      35.198   0.879  -2.115  1.00  0.00           H  
ATOM   1126 1HG2 THR A  71      37.054  -1.075  -4.214  1.00  0.00           H  
ATOM   1127 2HG2 THR A  71      35.820  -1.325  -5.471  1.00  0.00           H  
ATOM   1128 3HG2 THR A  71      36.649   0.243  -5.337  1.00  0.00           H  
ATOM   1129  N   ARG A  72      32.609  -1.307  -5.219  1.00  0.00           N  
ATOM   1130  CA  ARG A  72      32.016  -2.284  -6.124  1.00  0.00           C  
ATOM   1131  C   ARG A  72      31.147  -1.606  -7.176  1.00  0.00           C  
ATOM   1132  O   ARG A  72      31.166  -1.983  -8.348  1.00  0.00           O  
ATOM   1133  CB  ARG A  72      31.177  -3.290  -5.350  1.00  0.00           C  
ATOM   1134  CG  ARG A  72      31.974  -4.262  -4.494  1.00  0.00           C  
ATOM   1135  CD  ARG A  72      31.090  -5.229  -3.793  1.00  0.00           C  
ATOM   1136  NE  ARG A  72      31.839  -6.107  -2.910  1.00  0.00           N  
ATOM   1137  CZ  ARG A  72      32.462  -7.236  -3.302  1.00  0.00           C  
ATOM   1138  NH1 ARG A  72      32.417  -7.608  -4.562  1.00  0.00           N  
ATOM   1139  NH2 ARG A  72      33.119  -7.968  -2.420  1.00  0.00           N  
ATOM   1140  H   ARG A  72      32.347  -1.316  -4.244  1.00  0.00           H  
ATOM   1141  HA  ARG A  72      32.820  -2.819  -6.631  1.00  0.00           H  
ATOM   1142 1HB  ARG A  72      30.489  -2.761  -4.693  1.00  0.00           H  
ATOM   1143 2HB  ARG A  72      30.579  -3.878  -6.046  1.00  0.00           H  
ATOM   1144 1HG  ARG A  72      32.662  -4.824  -5.126  1.00  0.00           H  
ATOM   1145 2HG  ARG A  72      32.539  -3.708  -3.744  1.00  0.00           H  
ATOM   1146 1HD  ARG A  72      30.360  -4.685  -3.194  1.00  0.00           H  
ATOM   1147 2HD  ARG A  72      30.570  -5.844  -4.526  1.00  0.00           H  
ATOM   1148  HE  ARG A  72      31.897  -5.854  -1.932  1.00  0.00           H  
ATOM   1149 1HH1 ARG A  72      31.914  -7.048  -5.236  1.00  0.00           H  
ATOM   1150 2HH1 ARG A  72      32.884  -8.454  -4.856  1.00  0.00           H  
ATOM   1151 1HH2 ARG A  72      33.155  -7.682  -1.451  1.00  0.00           H  
ATOM   1152 2HH2 ARG A  72      33.586  -8.813  -2.713  1.00  0.00           H  
ATOM   1153  N   MET A  73      30.386  -0.603  -6.751  1.00  0.00           N  
ATOM   1154  CA  MET A  73      29.509   0.131  -7.655  1.00  0.00           C  
ATOM   1155  C   MET A  73      30.311   0.887  -8.707  1.00  0.00           C  
ATOM   1156  O   MET A  73      29.936   0.925  -9.879  1.00  0.00           O  
ATOM   1157  CB  MET A  73      28.624   1.093  -6.866  1.00  0.00           C  
ATOM   1158  CG  MET A  73      27.553   0.416  -6.023  1.00  0.00           C  
ATOM   1159  SD  MET A  73      26.390   1.591  -5.301  1.00  0.00           S  
ATOM   1160  CE  MET A  73      27.398   2.317  -4.012  1.00  0.00           C  
ATOM   1161  H   MET A  73      30.416  -0.342  -5.776  1.00  0.00           H  
ATOM   1162  HA  MET A  73      28.872  -0.584  -8.176  1.00  0.00           H  
ATOM   1163 1HB  MET A  73      29.243   1.693  -6.200  1.00  0.00           H  
ATOM   1164 2HB  MET A  73      28.125   1.777  -7.554  1.00  0.00           H  
ATOM   1165 1HG  MET A  73      26.994  -0.287  -6.640  1.00  0.00           H  
ATOM   1166 2HG  MET A  73      28.025  -0.142  -5.214  1.00  0.00           H  
ATOM   1167 1HE  MET A  73      26.817   3.066  -3.474  1.00  0.00           H  
ATOM   1168 2HE  MET A  73      27.719   1.539  -3.319  1.00  0.00           H  
ATOM   1169 3HE  MET A  73      28.274   2.789  -4.458  1.00  0.00           H  
ATOM   1170  N   VAL A  74      31.417   1.488  -8.282  1.00  0.00           N  
ATOM   1171  CA  VAL A  74      32.274   2.245  -9.186  1.00  0.00           C  
ATOM   1172  C   VAL A  74      32.901   1.339 -10.238  1.00  0.00           C  
ATOM   1173  O   VAL A  74      32.995   1.705 -11.410  1.00  0.00           O  
ATOM   1174  CB  VAL A  74      33.388   2.957  -8.395  1.00  0.00           C  
ATOM   1175  CG1 VAL A  74      34.393   3.591  -9.345  1.00  0.00           C  
ATOM   1176  CG2 VAL A  74      32.781   4.004  -7.474  1.00  0.00           C  
ATOM   1177  H   VAL A  74      31.671   1.419  -7.307  1.00  0.00           H  
ATOM   1178  HA  VAL A  74      31.666   2.998  -9.690  1.00  0.00           H  
ATOM   1179  HB  VAL A  74      33.928   2.219  -7.802  1.00  0.00           H  
ATOM   1180 1HG1 VAL A  74      35.174   4.089  -8.770  1.00  0.00           H  
ATOM   1181 2HG1 VAL A  74      34.841   2.818  -9.970  1.00  0.00           H  
ATOM   1182 3HG1 VAL A  74      33.887   4.321  -9.976  1.00  0.00           H  
ATOM   1183 1HG2 VAL A  74      33.574   4.503  -6.918  1.00  0.00           H  
ATOM   1184 2HG2 VAL A  74      32.236   4.739  -8.068  1.00  0.00           H  
ATOM   1185 3HG2 VAL A  74      32.096   3.522  -6.776  1.00  0.00           H  
ATOM   1186  N   GLU A  75      33.329   0.155  -9.813  1.00  0.00           N  
ATOM   1187  CA  GLU A  75      33.948  -0.806 -10.717  1.00  0.00           C  
ATOM   1188  C   GLU A  75      32.958  -1.289 -11.769  1.00  0.00           C  
ATOM   1189  O   GLU A  75      33.305  -1.436 -12.941  1.00  0.00           O  
ATOM   1190  CB  GLU A  75      34.496  -2.000  -9.932  1.00  0.00           C  
ATOM   1191  CG  GLU A  75      35.705  -1.680  -9.064  1.00  0.00           C  
ATOM   1192  CD  GLU A  75      36.171  -2.857  -8.253  1.00  0.00           C  
ATOM   1193  OE1 GLU A  75      35.509  -3.866  -8.272  1.00  0.00           O  
ATOM   1194  OE2 GLU A  75      37.191  -2.746  -7.615  1.00  0.00           O  
ATOM   1195  H   GLU A  75      33.223  -0.086  -8.838  1.00  0.00           H  
ATOM   1196  HA  GLU A  75      34.776  -0.315 -11.230  1.00  0.00           H  
ATOM   1197 1HB  GLU A  75      33.716  -2.399  -9.285  1.00  0.00           H  
ATOM   1198 2HB  GLU A  75      34.783  -2.791 -10.626  1.00  0.00           H  
ATOM   1199 1HG  GLU A  75      36.522  -1.348  -9.704  1.00  0.00           H  
ATOM   1200 2HG  GLU A  75      35.450  -0.860  -8.393  1.00  0.00           H  
ATOM   1201  N   GLU A  76      31.723  -1.535 -11.344  1.00  0.00           N  
ATOM   1202  CA  GLU A  76      30.680  -2.002 -12.248  1.00  0.00           C  
ATOM   1203  C   GLU A  76      30.351  -0.951 -13.300  1.00  0.00           C  
ATOM   1204  O   GLU A  76      30.153  -1.272 -14.472  1.00  0.00           O  
ATOM   1205  CB  GLU A  76      29.417  -2.365 -11.463  1.00  0.00           C  
ATOM   1206  CG  GLU A  76      29.552  -3.608 -10.595  1.00  0.00           C  
ATOM   1207  CD  GLU A  76      28.318  -3.892  -9.785  1.00  0.00           C  
ATOM   1208  OE1 GLU A  76      27.420  -3.085  -9.802  1.00  0.00           O  
ATOM   1209  OE2 GLU A  76      28.274  -4.917  -9.146  1.00  0.00           O  
ATOM   1210  H   GLU A  76      31.501  -1.395 -10.369  1.00  0.00           H  
ATOM   1211  HA  GLU A  76      31.041  -2.894 -12.761  1.00  0.00           H  
ATOM   1212 1HB  GLU A  76      29.140  -1.533 -10.815  1.00  0.00           H  
ATOM   1213 2HB  GLU A  76      28.592  -2.529 -12.156  1.00  0.00           H  
ATOM   1214 1HG  GLU A  76      29.757  -4.465 -11.236  1.00  0.00           H  
ATOM   1215 2HG  GLU A  76      30.400  -3.480  -9.924  1.00  0.00           H  
ATOM   1216  N   ILE A  77      30.294   0.307 -12.875  1.00  0.00           N  
ATOM   1217  CA  ILE A  77      29.989   1.408 -13.779  1.00  0.00           C  
ATOM   1218  C   ILE A  77      31.078   1.576 -14.831  1.00  0.00           C  
ATOM   1219  O   ILE A  77      30.790   1.821 -16.003  1.00  0.00           O  
ATOM   1220  CB  ILE A  77      29.818   2.725 -13.001  1.00  0.00           C  
ATOM   1221  CG1 ILE A  77      28.563   2.670 -12.126  1.00  0.00           C  
ATOM   1222  CG2 ILE A  77      29.751   3.904 -13.959  1.00  0.00           C  
ATOM   1223  CD1 ILE A  77      28.461   3.803 -11.131  1.00  0.00           C  
ATOM   1224  H   ILE A  77      30.467   0.505 -11.900  1.00  0.00           H  
ATOM   1225  HA  ILE A  77      29.053   1.186 -14.291  1.00  0.00           H  
ATOM   1226  HB  ILE A  77      30.665   2.863 -12.329  1.00  0.00           H  
ATOM   1227 1HG1 ILE A  77      27.677   2.691 -12.759  1.00  0.00           H  
ATOM   1228 2HG1 ILE A  77      28.546   1.730 -11.573  1.00  0.00           H  
ATOM   1229 1HG2 ILE A  77      29.629   4.827 -13.393  1.00  0.00           H  
ATOM   1230 2HG2 ILE A  77      30.671   3.954 -14.540  1.00  0.00           H  
ATOM   1231 3HG2 ILE A  77      28.903   3.778 -14.633  1.00  0.00           H  
ATOM   1232 1HD1 ILE A  77      27.547   3.695 -10.548  1.00  0.00           H  
ATOM   1233 2HD1 ILE A  77      29.323   3.780 -10.463  1.00  0.00           H  
ATOM   1234 3HD1 ILE A  77      28.441   4.753 -11.663  1.00  0.00           H  
ATOM   1235  N   ILE A  78      32.330   1.443 -14.406  1.00  0.00           N  
ATOM   1236  CA  ILE A  78      33.465   1.579 -15.310  1.00  0.00           C  
ATOM   1237  C   ILE A  78      33.374   0.585 -16.461  1.00  0.00           C  
ATOM   1238  O   ILE A  78      33.666   0.921 -17.609  1.00  0.00           O  
ATOM   1239  CB  ILE A  78      34.793   1.376 -14.558  1.00  0.00           C  
ATOM   1240  CG1 ILE A  78      35.037   2.530 -13.583  1.00  0.00           C  
ATOM   1241  CG2 ILE A  78      35.947   1.252 -15.541  1.00  0.00           C  
ATOM   1242  CD1 ILE A  78      36.167   2.280 -12.610  1.00  0.00           C  
ATOM   1243  H   ILE A  78      32.500   1.242 -13.431  1.00  0.00           H  
ATOM   1244  HA  ILE A  78      33.456   2.585 -15.727  1.00  0.00           H  
ATOM   1245  HB  ILE A  78      34.738   0.466 -13.962  1.00  0.00           H  
ATOM   1246 1HG1 ILE A  78      35.263   3.437 -14.143  1.00  0.00           H  
ATOM   1247 2HG1 ILE A  78      34.130   2.719 -13.009  1.00  0.00           H  
ATOM   1248 1HG2 ILE A  78      36.878   1.109 -14.993  1.00  0.00           H  
ATOM   1249 2HG2 ILE A  78      35.777   0.398 -16.196  1.00  0.00           H  
ATOM   1250 3HG2 ILE A  78      36.014   2.161 -16.140  1.00  0.00           H  
ATOM   1251 1HD1 ILE A  78      36.278   3.142 -11.952  1.00  0.00           H  
ATOM   1252 2HD1 ILE A  78      35.944   1.394 -12.014  1.00  0.00           H  
ATOM   1253 3HD1 ILE A  78      37.093   2.123 -13.162  1.00  0.00           H  
ATOM   1254  N   LYS A  79      32.968  -0.637 -16.146  1.00  0.00           N  
ATOM   1255  CA  LYS A  79      32.767  -1.652 -17.171  1.00  0.00           C  
ATOM   1256  C   LYS A  79      31.724  -1.191 -18.184  1.00  0.00           C  
ATOM   1257  O   LYS A  79      31.748  -1.601 -19.345  1.00  0.00           O  
ATOM   1258  CB  LYS A  79      32.344  -2.979 -16.540  1.00  0.00           C  
ATOM   1259  CG  LYS A  79      33.442  -3.678 -15.748  1.00  0.00           C  
ATOM   1260  CD  LYS A  79      32.942  -4.980 -15.141  1.00  0.00           C  
ATOM   1261  CE  LYS A  79      34.037  -5.677 -14.347  1.00  0.00           C  
ATOM   1262  NZ  LYS A  79      33.552  -6.934 -13.715  1.00  0.00           N  
ATOM   1263  H   LYS A  79      32.796  -0.864 -15.177  1.00  0.00           H  
ATOM   1264  HA  LYS A  79      33.709  -1.802 -17.699  1.00  0.00           H  
ATOM   1265 1HB  LYS A  79      31.503  -2.811 -15.867  1.00  0.00           H  
ATOM   1266 2HB  LYS A  79      32.008  -3.663 -17.320  1.00  0.00           H  
ATOM   1267 1HG  LYS A  79      34.284  -3.893 -16.407  1.00  0.00           H  
ATOM   1268 2HG  LYS A  79      33.787  -3.023 -14.949  1.00  0.00           H  
ATOM   1269 1HD  LYS A  79      32.101  -4.773 -14.479  1.00  0.00           H  
ATOM   1270 2HD  LYS A  79      32.603  -5.645 -15.935  1.00  0.00           H  
ATOM   1271 1HE  LYS A  79      34.870  -5.915 -15.008  1.00  0.00           H  
ATOM   1272 2HE  LYS A  79      34.401  -5.010 -13.566  1.00  0.00           H  
ATOM   1273 1HZ  LYS A  79      34.306  -7.365 -13.199  1.00  0.00           H  
ATOM   1274 2HZ  LYS A  79      32.791  -6.723 -13.085  1.00  0.00           H  
ATOM   1275 3HZ  LYS A  79      33.230  -7.569 -14.432  1.00  0.00           H  
ATOM   1276  N   SER A  80      30.812  -0.336 -17.729  1.00  0.00           N  
ATOM   1277  CA  SER A  80      29.828   0.290 -18.602  1.00  0.00           C  
ATOM   1278  C   SER A  80      30.498   1.194 -19.632  1.00  0.00           C  
ATOM   1279  O   SER A  80      29.896   1.549 -20.645  1.00  0.00           O  
ATOM   1280  CB  SER A  80      28.838   1.091 -17.780  1.00  0.00           C  
ATOM   1281  OG  SER A  80      29.459   2.195 -17.181  1.00  0.00           O  
ATOM   1282  H   SER A  80      30.797  -0.110 -16.745  1.00  0.00           H  
ATOM   1283  HA  SER A  80      29.289  -0.495 -19.135  1.00  0.00           H  
ATOM   1284 1HB  SER A  80      28.024   1.431 -18.420  1.00  0.00           H  
ATOM   1285 2HB  SER A  80      28.404   0.454 -17.010  1.00  0.00           H  
ATOM   1286  HG  SER A  80      29.090   2.260 -16.297  1.00  0.00           H  
ATOM   1287  N   GLY A  81      31.748   1.559 -19.359  1.00  0.00           N  
ATOM   1288  CA  GLY A  81      32.452   2.582 -20.135  1.00  0.00           C  
ATOM   1289  C   GLY A  81      32.239   3.963 -19.526  1.00  0.00           C  
ATOM   1290  O   GLY A  81      32.185   4.965 -20.239  1.00  0.00           O  
ATOM   1291  H   GLY A  81      32.233   1.118 -18.590  1.00  0.00           H  
ATOM   1292 1HA  GLY A  81      33.516   2.348 -20.164  1.00  0.00           H  
ATOM   1293 2HA  GLY A  81      32.093   2.570 -21.163  1.00  0.00           H  
ATOM   1294  N   ALA A  82      32.120   3.996 -18.208  1.00  0.00           N  
ATOM   1295  CA  ALA A  82      32.018   5.224 -17.436  1.00  0.00           C  
ATOM   1296  C   ALA A  82      33.387   5.869 -17.253  1.00  0.00           C  
ATOM   1297  O   ALA A  82      34.394   5.178 -17.101  1.00  0.00           O  
ATOM   1298  CB  ALA A  82      31.375   4.948 -16.085  1.00  0.00           C  
ATOM   1299  H   ALA A  82      32.097   3.127 -17.694  1.00  0.00           H  
ATOM   1300  HA  ALA A  82      31.390   5.921 -17.990  1.00  0.00           H  
ATOM   1301 1HB  ALA A  82      31.305   5.877 -15.519  1.00  0.00           H  
ATOM   1302 2HB  ALA A  82      30.376   4.538 -16.234  1.00  0.00           H  
ATOM   1303 3HB  ALA A  82      31.982   4.232 -15.533  1.00  0.00           H  
ATOM   1304  N   PRO A  83      33.418   7.198 -17.268  1.00  0.00           N  
ATOM   1305  CA  PRO A  83      34.676   7.935 -17.185  1.00  0.00           C  
ATOM   1306  C   PRO A  83      35.335   7.800 -15.806  1.00  0.00           C  
ATOM   1307  O   PRO A  83      34.684   7.978 -14.776  1.00  0.00           O  
ATOM   1308  CB  PRO A  83      34.238   9.377 -17.461  1.00  0.00           C  
ATOM   1309  CG  PRO A  83      32.802   9.405 -17.066  1.00  0.00           C  
ATOM   1310  CD  PRO A  83      32.299   8.022 -17.383  1.00  0.00           C  
ATOM   1311  HA  PRO A  83      35.359   7.573 -17.967  1.00  0.00           H  
ATOM   1312 1HB  PRO A  83      34.856  10.076 -16.877  1.00  0.00           H  
ATOM   1313 2HB  PRO A  83      34.394   9.621 -18.522  1.00  0.00           H  
ATOM   1314 1HG  PRO A  83      32.706   9.656 -15.999  1.00  0.00           H  
ATOM   1315 2HG  PRO A  83      32.269  10.188 -17.625  1.00  0.00           H  
ATOM   1316 1HD  PRO A  83      31.538   7.730 -16.645  1.00  0.00           H  
ATOM   1317 2HD  PRO A  83      31.878   8.009 -18.400  1.00  0.00           H  
ATOM   1318  N   VAL A  84      36.627   7.487 -15.679  1.00  0.00           N  
ATOM   1319  CA  VAL A  84      37.249   6.638 -14.668  1.00  0.00           C  
ATOM   1320  C   VAL A  84      37.981   7.461 -13.583  1.00  0.00           C  
ATOM   1321  O   VAL A  84      37.993   7.088 -12.410  1.00  0.00           O  
ATOM   1322  CB  VAL A  84      38.246   5.676 -15.340  1.00  0.00           C  
ATOM   1323  CG1 VAL A  84      38.990   4.862 -14.292  1.00  0.00           C  
ATOM   1324  CG2 VAL A  84      37.511   4.763 -16.310  1.00  0.00           C  
ATOM   1325  H   VAL A  84      37.291   7.861 -16.341  1.00  0.00           H  
ATOM   1326  HA  VAL A  84      36.469   6.051 -14.182  1.00  0.00           H  
ATOM   1327  HB  VAL A  84      38.991   6.259 -15.882  1.00  0.00           H  
ATOM   1328 1HG1 VAL A  84      39.690   4.187 -14.785  1.00  0.00           H  
ATOM   1329 2HG1 VAL A  84      39.538   5.533 -13.631  1.00  0.00           H  
ATOM   1330 3HG1 VAL A  84      38.276   4.280 -13.709  1.00  0.00           H  
ATOM   1331 1HG2 VAL A  84      38.222   4.086 -16.782  1.00  0.00           H  
ATOM   1332 2HG2 VAL A  84      36.762   4.184 -15.769  1.00  0.00           H  
ATOM   1333 3HG2 VAL A  84      37.021   5.365 -17.075  1.00  0.00           H  
ATOM   1334  N   GLU A  85      38.590   8.582 -13.984  1.00  0.00           N  
ATOM   1335  CA  GLU A  85      39.343   9.442 -13.079  1.00  0.00           C  
ATOM   1336  C   GLU A  85      38.435  10.066 -12.028  1.00  0.00           C  
ATOM   1337  O   GLU A  85      38.800  10.163 -10.856  1.00  0.00           O  
ATOM   1338  CB  GLU A  85      40.062  10.542 -13.863  1.00  0.00           C  
ATOM   1339  CG  GLU A  85      40.940  11.449 -13.013  1.00  0.00           C  
ATOM   1340  CD  GLU A  85      41.699  12.459 -13.827  1.00  0.00           C  
ATOM   1341  OE1 GLU A  85      41.232  12.816 -14.882  1.00  0.00           O  
ATOM   1342  OE2 GLU A  85      42.748  12.875 -13.394  1.00  0.00           O  
ATOM   1343  H   GLU A  85      38.531   8.853 -14.955  1.00  0.00           H  
ATOM   1344  HA  GLU A  85      40.089   8.835 -12.565  1.00  0.00           H  
ATOM   1345 1HB  GLU A  85      40.692  10.090 -14.630  1.00  0.00           H  
ATOM   1346 2HB  GLU A  85      39.327  11.167 -14.370  1.00  0.00           H  
ATOM   1347 1HG  GLU A  85      40.312  11.976 -12.295  1.00  0.00           H  
ATOM   1348 2HG  GLU A  85      41.645  10.835 -12.454  1.00  0.00           H  
ATOM   1349  N   PRO A  86      37.249  10.489 -12.453  1.00  0.00           N  
ATOM   1350  CA  PRO A  86      36.286  11.105 -11.548  1.00  0.00           C  
ATOM   1351  C   PRO A  86      35.806  10.113 -10.497  1.00  0.00           C  
ATOM   1352  O   PRO A  86      35.657  10.459  -9.325  1.00  0.00           O  
ATOM   1353  CB  PRO A  86      35.151  11.527 -12.487  1.00  0.00           C  
ATOM   1354  CG  PRO A  86      35.820  11.720 -13.805  1.00  0.00           C  
ATOM   1355  CD  PRO A  86      36.857  10.630 -13.862  1.00  0.00           C  
ATOM   1356  HA  PRO A  86      36.748  11.982 -11.070  1.00  0.00           H  
ATOM   1357 1HB  PRO A  86      34.375  10.748 -12.512  1.00  0.00           H  
ATOM   1358 2HB  PRO A  86      34.674  12.444 -12.112  1.00  0.00           H  
ATOM   1359 1HG  PRO A  86      35.083  11.646 -14.619  1.00  0.00           H  
ATOM   1360 2HG  PRO A  86      36.260  12.726 -13.864  1.00  0.00           H  
ATOM   1361 1HD  PRO A  86      36.401   9.709 -14.255  1.00  0.00           H  
ATOM   1362 2HD  PRO A  86      37.693  10.952 -14.500  1.00  0.00           H  
ATOM   1363  N   LEU A  87      35.565   8.878 -10.922  1.00  0.00           N  
ATOM   1364  CA  LEU A  87      35.102   7.832 -10.017  1.00  0.00           C  
ATOM   1365  C   LEU A  87      36.155   7.507  -8.966  1.00  0.00           C  
ATOM   1366  O   LEU A  87      35.835   7.307  -7.794  1.00  0.00           O  
ATOM   1367  CB  LEU A  87      34.751   6.565 -10.807  1.00  0.00           C  
ATOM   1368  CG  LEU A  87      33.514   6.664 -11.708  1.00  0.00           C  
ATOM   1369  CD1 LEU A  87      33.400   5.403 -12.555  1.00  0.00           C  
ATOM   1370  CD2 LEU A  87      32.274   6.859 -10.849  1.00  0.00           C  
ATOM   1371  H   LEU A  87      35.706   8.657 -11.897  1.00  0.00           H  
ATOM   1372  HA  LEU A  87      34.207   8.187  -9.508  1.00  0.00           H  
ATOM   1373 1HB  LEU A  87      35.600   6.302 -11.436  1.00  0.00           H  
ATOM   1374 2HB  LEU A  87      34.583   5.751 -10.101  1.00  0.00           H  
ATOM   1375  HG  LEU A  87      33.624   7.511 -12.385  1.00  0.00           H  
ATOM   1376 1HD1 LEU A  87      32.521   5.474 -13.196  1.00  0.00           H  
ATOM   1377 2HD1 LEU A  87      34.292   5.299 -13.174  1.00  0.00           H  
ATOM   1378 3HD1 LEU A  87      33.305   4.535 -11.904  1.00  0.00           H  
ATOM   1379 1HD2 LEU A  87      31.395   6.931 -11.490  1.00  0.00           H  
ATOM   1380 2HD2 LEU A  87      32.162   6.012 -10.173  1.00  0.00           H  
ATOM   1381 3HD2 LEU A  87      32.374   7.776 -10.268  1.00  0.00           H  
ATOM   1382  N   VAL A  88      37.412   7.455  -9.391  1.00  0.00           N  
ATOM   1383  CA  VAL A  88      38.515   7.154  -8.486  1.00  0.00           C  
ATOM   1384  C   VAL A  88      38.678   8.244  -7.435  1.00  0.00           C  
ATOM   1385  O   VAL A  88      38.923   7.958  -6.263  1.00  0.00           O  
ATOM   1386  CB  VAL A  88      39.829   7.006  -9.276  1.00  0.00           C  
ATOM   1387  CG1 VAL A  88      41.010   6.881  -8.325  1.00  0.00           C  
ATOM   1388  CG2 VAL A  88      39.747   5.797 -10.196  1.00  0.00           C  
ATOM   1389  H   VAL A  88      37.609   7.628 -10.366  1.00  0.00           H  
ATOM   1390  HA  VAL A  88      38.301   6.211  -7.982  1.00  0.00           H  
ATOM   1391  HB  VAL A  88      39.989   7.906  -9.870  1.00  0.00           H  
ATOM   1392 1HG1 VAL A  88      41.931   6.777  -8.900  1.00  0.00           H  
ATOM   1393 2HG1 VAL A  88      41.071   7.772  -7.701  1.00  0.00           H  
ATOM   1394 3HG1 VAL A  88      40.877   6.003  -7.693  1.00  0.00           H  
ATOM   1395 1HG2 VAL A  88      40.679   5.699 -10.751  1.00  0.00           H  
ATOM   1396 2HG2 VAL A  88      39.581   4.898  -9.602  1.00  0.00           H  
ATOM   1397 3HG2 VAL A  88      38.920   5.928 -10.895  1.00  0.00           H  
ATOM   1398  N   GLU A  89      38.541   9.495  -7.860  1.00  0.00           N  
ATOM   1399  CA  GLU A  89      38.672  10.631  -6.955  1.00  0.00           C  
ATOM   1400  C   GLU A  89      37.570  10.628  -5.904  1.00  0.00           C  
ATOM   1401  O   GLU A  89      37.816  10.913  -4.732  1.00  0.00           O  
ATOM   1402  CB  GLU A  89      38.638  11.945  -7.739  1.00  0.00           C  
ATOM   1403  CG  GLU A  89      38.844  13.190  -6.889  1.00  0.00           C  
ATOM   1404  CD  GLU A  89      38.894  14.453  -7.703  1.00  0.00           C  
ATOM   1405  OE1 GLU A  89      39.311  14.392  -8.834  1.00  0.00           O  
ATOM   1406  OE2 GLU A  89      38.513  15.480  -7.192  1.00  0.00           O  
ATOM   1407  H   GLU A  89      38.341   9.664  -8.835  1.00  0.00           H  
ATOM   1408  HA  GLU A  89      39.631  10.555  -6.441  1.00  0.00           H  
ATOM   1409 1HB  GLU A  89      39.413  11.931  -8.506  1.00  0.00           H  
ATOM   1410 2HB  GLU A  89      37.678  12.041  -8.246  1.00  0.00           H  
ATOM   1411 1HG  GLU A  89      38.028  13.266  -6.171  1.00  0.00           H  
ATOM   1412 2HG  GLU A  89      39.774  13.086  -6.331  1.00  0.00           H  
ATOM   1413  N   SER A  90      36.354  10.304  -6.329  1.00  0.00           N  
ATOM   1414  CA  SER A  90      35.212  10.263  -5.424  1.00  0.00           C  
ATOM   1415  C   SER A  90      35.380   9.174  -4.372  1.00  0.00           C  
ATOM   1416  O   SER A  90      35.060   9.375  -3.200  1.00  0.00           O  
ATOM   1417  CB  SER A  90      33.935  10.030  -6.207  1.00  0.00           C  
ATOM   1418  OG  SER A  90      32.823   9.991  -5.354  1.00  0.00           O  
ATOM   1419  H   SER A  90      36.217  10.080  -7.304  1.00  0.00           H  
ATOM   1420  HA  SER A  90      35.141  11.224  -4.913  1.00  0.00           H  
ATOM   1421 1HB  SER A  90      33.806  10.826  -6.940  1.00  0.00           H  
ATOM   1422 2HB  SER A  90      34.010   9.091  -6.754  1.00  0.00           H  
ATOM   1423  HG  SER A  90      32.061   9.841  -5.919  1.00  0.00           H  
ATOM   1424  N   VAL A  91      35.884   8.021  -4.798  1.00  0.00           N  
ATOM   1425  CA  VAL A  91      36.096   6.897  -3.893  1.00  0.00           C  
ATOM   1426  C   VAL A  91      37.147   7.227  -2.841  1.00  0.00           C  
ATOM   1427  O   VAL A  91      36.997   6.881  -1.669  1.00  0.00           O  
ATOM   1428  CB  VAL A  91      36.538   5.651  -4.683  1.00  0.00           C  
ATOM   1429  CG1 VAL A  91      36.943   4.534  -3.732  1.00  0.00           C  
ATOM   1430  CG2 VAL A  91      35.416   5.196  -5.604  1.00  0.00           C  
ATOM   1431  H   VAL A  91      36.126   7.920  -5.773  1.00  0.00           H  
ATOM   1432  HA  VAL A  91      35.154   6.676  -3.389  1.00  0.00           H  
ATOM   1433  HB  VAL A  91      37.418   5.902  -5.277  1.00  0.00           H  
ATOM   1434 1HG1 VAL A  91      37.253   3.661  -4.308  1.00  0.00           H  
ATOM   1435 2HG1 VAL A  91      37.771   4.869  -3.108  1.00  0.00           H  
ATOM   1436 3HG1 VAL A  91      36.095   4.269  -3.101  1.00  0.00           H  
ATOM   1437 1HG2 VAL A  91      35.737   4.315  -6.159  1.00  0.00           H  
ATOM   1438 2HG2 VAL A  91      34.535   4.951  -5.010  1.00  0.00           H  
ATOM   1439 3HG2 VAL A  91      35.172   5.997  -6.302  1.00  0.00           H  
ATOM   1440  N   ILE A  92      38.212   7.899  -3.267  1.00  0.00           N  
ATOM   1441  CA  ILE A  92      39.290   8.278  -2.362  1.00  0.00           C  
ATOM   1442  C   ILE A  92      38.806   9.267  -1.310  1.00  0.00           C  
ATOM   1443  O   ILE A  92      39.171   9.170  -0.138  1.00  0.00           O  
ATOM   1444  CB  ILE A  92      40.469   8.891  -3.139  1.00  0.00           C  
ATOM   1445  CG1 ILE A  92      41.141   7.830  -4.014  1.00  0.00           C  
ATOM   1446  CG2 ILE A  92      41.474   9.510  -2.180  1.00  0.00           C  
ATOM   1447  CD1 ILE A  92      42.130   8.395  -5.008  1.00  0.00           C  
ATOM   1448  H   ILE A  92      38.276   8.153  -4.242  1.00  0.00           H  
ATOM   1449  HA  ILE A  92      39.643   7.383  -1.851  1.00  0.00           H  
ATOM   1450  HB  ILE A  92      40.099   9.665  -3.811  1.00  0.00           H  
ATOM   1451 1HG1 ILE A  92      41.665   7.115  -3.381  1.00  0.00           H  
ATOM   1452 2HG1 ILE A  92      40.380   7.279  -4.568  1.00  0.00           H  
ATOM   1453 1HG2 ILE A  92      42.301   9.938  -2.746  1.00  0.00           H  
ATOM   1454 2HG2 ILE A  92      40.989  10.293  -1.599  1.00  0.00           H  
ATOM   1455 3HG2 ILE A  92      41.855   8.741  -1.507  1.00  0.00           H  
ATOM   1456 1HD1 ILE A  92      42.564   7.583  -5.592  1.00  0.00           H  
ATOM   1457 2HD1 ILE A  92      41.618   9.088  -5.677  1.00  0.00           H  
ATOM   1458 3HD1 ILE A  92      42.921   8.921  -4.476  1.00  0.00           H  
ATOM   1459  N   ARG A  93      37.982  10.219  -1.736  1.00  0.00           N  
ATOM   1460  CA  ARG A  93      37.445  11.228  -0.831  1.00  0.00           C  
ATOM   1461  C   ARG A  93      36.540  10.600   0.221  1.00  0.00           C  
ATOM   1462  O   ARG A  93      36.581  10.975   1.393  1.00  0.00           O  
ATOM   1463  CB  ARG A  93      36.664  12.280  -1.605  1.00  0.00           C  
ATOM   1464  CG  ARG A  93      37.513  13.205  -2.461  1.00  0.00           C  
ATOM   1465  CD  ARG A  93      36.684  14.220  -3.162  1.00  0.00           C  
ATOM   1466  NE  ARG A  93      37.481  15.055  -4.046  1.00  0.00           N  
ATOM   1467  CZ  ARG A  93      38.167  16.147  -3.654  1.00  0.00           C  
ATOM   1468  NH1 ARG A  93      38.143  16.521  -2.394  1.00  0.00           N  
ATOM   1469  NH2 ARG A  93      38.863  16.841  -4.536  1.00  0.00           N  
ATOM   1470  H   ARG A  93      37.721  10.244  -2.711  1.00  0.00           H  
ATOM   1471  HA  ARG A  93      38.278  11.717  -0.324  1.00  0.00           H  
ATOM   1472 1HB  ARG A  93      35.946  11.789  -2.261  1.00  0.00           H  
ATOM   1473 2HB  ARG A  93      36.100  12.900  -0.908  1.00  0.00           H  
ATOM   1474 1HG  ARG A  93      38.232  13.727  -1.830  1.00  0.00           H  
ATOM   1475 2HG  ARG A  93      38.046  12.620  -3.212  1.00  0.00           H  
ATOM   1476 1HD  ARG A  93      35.924  13.718  -3.761  1.00  0.00           H  
ATOM   1477 2HD  ARG A  93      36.200  14.864  -2.428  1.00  0.00           H  
ATOM   1478  HE  ARG A  93      37.524  14.799  -5.023  1.00  0.00           H  
ATOM   1479 1HH1 ARG A  93      37.610  15.990  -1.719  1.00  0.00           H  
ATOM   1480 2HH1 ARG A  93      38.656  17.339  -2.100  1.00  0.00           H  
ATOM   1481 1HH2 ARG A  93      38.882  16.554  -5.505  1.00  0.00           H  
ATOM   1482 2HH2 ARG A  93      39.377  17.659  -4.243  1.00  0.00           H  
ATOM   1483  N   LEU A  94      35.723   9.642  -0.205  1.00  0.00           N  
ATOM   1484  CA  LEU A  94      34.806   8.960   0.700  1.00  0.00           C  
ATOM   1485  C   LEU A  94      35.563   8.159   1.752  1.00  0.00           C  
ATOM   1486  O   LEU A  94      35.186   8.142   2.924  1.00  0.00           O  
ATOM   1487  CB  LEU A  94      33.877   8.029  -0.090  1.00  0.00           C  
ATOM   1488  CG  LEU A  94      32.849   8.724  -0.992  1.00  0.00           C  
ATOM   1489  CD1 LEU A  94      32.129   7.683  -1.838  1.00  0.00           C  
ATOM   1490  CD2 LEU A  94      31.866   9.505  -0.133  1.00  0.00           C  
ATOM   1491  H   LEU A  94      35.738   9.380  -1.180  1.00  0.00           H  
ATOM   1492  HA  LEU A  94      34.201   9.710   1.209  1.00  0.00           H  
ATOM   1493 1HB  LEU A  94      34.486   7.383  -0.719  1.00  0.00           H  
ATOM   1494 2HB  LEU A  94      33.330   7.404   0.616  1.00  0.00           H  
ATOM   1495  HG  LEU A  94      33.362   9.408  -1.669  1.00  0.00           H  
ATOM   1496 1HD1 LEU A  94      31.399   8.177  -2.479  1.00  0.00           H  
ATOM   1497 2HD1 LEU A  94      32.854   7.153  -2.457  1.00  0.00           H  
ATOM   1498 3HD1 LEU A  94      31.619   6.974  -1.187  1.00  0.00           H  
ATOM   1499 1HD2 LEU A  94      31.135  10.000  -0.774  1.00  0.00           H  
ATOM   1500 2HD2 LEU A  94      31.351   8.823   0.544  1.00  0.00           H  
ATOM   1501 3HD2 LEU A  94      32.405  10.254   0.448  1.00  0.00           H  
ATOM   1502  N   ILE A  95      36.633   7.496   1.326  1.00  0.00           N  
ATOM   1503  CA  ILE A  95      37.445   6.692   2.231  1.00  0.00           C  
ATOM   1504  C   ILE A  95      38.123   7.561   3.283  1.00  0.00           C  
ATOM   1505  O   ILE A  95      38.196   7.191   4.455  1.00  0.00           O  
ATOM   1506  CB  ILE A  95      38.512   5.899   1.454  1.00  0.00           C  
ATOM   1507  CG1 ILE A  95      37.851   4.831   0.579  1.00  0.00           C  
ATOM   1508  CG2 ILE A  95      39.507   5.265   2.413  1.00  0.00           C  
ATOM   1509  CD1 ILE A  95      38.791   4.188  -0.415  1.00  0.00           C  
ATOM   1510  H   ILE A  95      36.890   7.551   0.351  1.00  0.00           H  
ATOM   1511  HA  ILE A  95      36.794   5.984   2.743  1.00  0.00           H  
ATOM   1512  HB  ILE A  95      39.046   6.571   0.782  1.00  0.00           H  
ATOM   1513 1HG1 ILE A  95      37.436   4.048   1.212  1.00  0.00           H  
ATOM   1514 2HG1 ILE A  95      37.023   5.275   0.025  1.00  0.00           H  
ATOM   1515 1HG2 ILE A  95      40.254   4.708   1.847  1.00  0.00           H  
ATOM   1516 2HG2 ILE A  95      39.999   6.044   2.994  1.00  0.00           H  
ATOM   1517 3HG2 ILE A  95      38.982   4.587   3.086  1.00  0.00           H  
ATOM   1518 1HD1 ILE A  95      38.250   3.443  -0.999  1.00  0.00           H  
ATOM   1519 2HD1 ILE A  95      39.191   4.952  -1.084  1.00  0.00           H  
ATOM   1520 3HD1 ILE A  95      39.610   3.707   0.118  1.00  0.00           H  
ATOM   1521  N   ASP A  96      38.618   8.718   2.857  1.00  0.00           N  
ATOM   1522  CA  ASP A  96      39.290   9.642   3.762  1.00  0.00           C  
ATOM   1523  C   ASP A  96      38.330  10.182   4.814  1.00  0.00           C  
ATOM   1524  O   ASP A  96      38.686  10.310   5.985  1.00  0.00           O  
ATOM   1525  CB  ASP A  96      39.906  10.805   2.980  1.00  0.00           C  
ATOM   1526  CG  ASP A  96      40.763  11.715   3.849  1.00  0.00           C  
ATOM   1527  OD1 ASP A  96      41.667  11.222   4.481  1.00  0.00           O  
ATOM   1528  OD2 ASP A  96      40.506  12.895   3.873  1.00  0.00           O  
ATOM   1529  H   ASP A  96      38.526   8.963   1.881  1.00  0.00           H  
ATOM   1530  HA  ASP A  96      40.089   9.105   4.274  1.00  0.00           H  
ATOM   1531 1HB  ASP A  96      40.523  10.413   2.171  1.00  0.00           H  
ATOM   1532 2HB  ASP A  96      39.112  11.401   2.528  1.00  0.00           H  
ATOM   1533  N   GLU A  97      37.111  10.497   4.388  1.00  0.00           N  
ATOM   1534  CA  GLU A  97      36.096  11.023   5.293  1.00  0.00           C  
ATOM   1535  C   GLU A  97      35.707   9.992   6.345  1.00  0.00           C  
ATOM   1536  O   GLU A  97      35.527  10.324   7.517  1.00  0.00           O  
ATOM   1537  CB  GLU A  97      34.856  11.458   4.509  1.00  0.00           C  
ATOM   1538  CG  GLU A  97      35.062  12.692   3.641  1.00  0.00           C  
ATOM   1539  CD  GLU A  97      33.846  13.047   2.831  1.00  0.00           C  
ATOM   1540  OE1 GLU A  97      32.903  12.293   2.849  1.00  0.00           O  
ATOM   1541  OE2 GLU A  97      33.861  14.073   2.193  1.00  0.00           O  
ATOM   1542  H   GLU A  97      36.882  10.369   3.413  1.00  0.00           H  
ATOM   1543  HA  GLU A  97      36.507  11.893   5.806  1.00  0.00           H  
ATOM   1544 1HB  GLU A  97      34.531  10.644   3.860  1.00  0.00           H  
ATOM   1545 2HB  GLU A  97      34.042  11.669   5.202  1.00  0.00           H  
ATOM   1546 1HG  GLU A  97      35.316  13.536   4.282  1.00  0.00           H  
ATOM   1547 2HG  GLU A  97      35.901  12.515   2.970  1.00  0.00           H  
ATOM   1548  N   ILE A  98      35.579   8.740   5.919  1.00  0.00           N  
ATOM   1549  CA  ILE A  98      35.212   7.657   6.824  1.00  0.00           C  
ATOM   1550  C   ILE A  98      36.289   7.428   7.876  1.00  0.00           C  
ATOM   1551  O   ILE A  98      35.987   7.200   9.048  1.00  0.00           O  
ATOM   1552  CB  ILE A  98      34.968   6.351   6.047  1.00  0.00           C  
ATOM   1553  CG1 ILE A  98      33.775   6.508   5.099  1.00  0.00           C  
ATOM   1554  CG2 ILE A  98      34.739   5.195   7.008  1.00  0.00           C  
ATOM   1555  CD1 ILE A  98      32.477   6.836   5.801  1.00  0.00           C  
ATOM   1556  H   ILE A  98      35.740   8.533   4.944  1.00  0.00           H  
ATOM   1557  HA  ILE A  98      34.290   7.931   7.335  1.00  0.00           H  
ATOM   1558  HB  ILE A  98      35.836   6.129   5.426  1.00  0.00           H  
ATOM   1559 1HG1 ILE A  98      33.984   7.300   4.380  1.00  0.00           H  
ATOM   1560 2HG1 ILE A  98      33.633   5.585   4.536  1.00  0.00           H  
ATOM   1561 1HG2 ILE A  98      34.567   4.279   6.442  1.00  0.00           H  
ATOM   1562 2HG2 ILE A  98      35.616   5.070   7.642  1.00  0.00           H  
ATOM   1563 3HG2 ILE A  98      33.869   5.405   7.630  1.00  0.00           H  
ATOM   1564 1HD1 ILE A  98      31.679   6.932   5.064  1.00  0.00           H  
ATOM   1565 2HD1 ILE A  98      32.230   6.038   6.502  1.00  0.00           H  
ATOM   1566 3HD1 ILE A  98      32.584   7.775   6.343  1.00  0.00           H  
ATOM   1567  N   LEU A  99      37.547   7.490   7.451  1.00  0.00           N  
ATOM   1568  CA  LEU A  99      38.672   7.289   8.355  1.00  0.00           C  
ATOM   1569  C   LEU A  99      38.736   8.389   9.407  1.00  0.00           C  
ATOM   1570  O   LEU A  99      39.006   8.126  10.579  1.00  0.00           O  
ATOM   1571  CB  LEU A  99      39.986   7.251   7.565  1.00  0.00           C  
ATOM   1572  CG  LEU A  99      40.184   6.026   6.662  1.00  0.00           C  
ATOM   1573  CD1 LEU A  99      41.435   6.216   5.815  1.00  0.00           C  
ATOM   1574  CD2 LEU A  99      40.290   4.774   7.520  1.00  0.00           C  
ATOM   1575  H   LEU A  99      37.728   7.681   6.476  1.00  0.00           H  
ATOM   1576  HA  LEU A  99      38.541   6.334   8.863  1.00  0.00           H  
ATOM   1577 1HB  LEU A  99      40.039   8.138   6.936  1.00  0.00           H  
ATOM   1578 2HB  LEU A  99      40.817   7.280   8.270  1.00  0.00           H  
ATOM   1579  HG  LEU A  99      39.335   5.932   5.985  1.00  0.00           H  
ATOM   1580 1HD1 LEU A  99      41.576   5.346   5.174  1.00  0.00           H  
ATOM   1581 2HD1 LEU A  99      41.325   7.108   5.198  1.00  0.00           H  
ATOM   1582 3HD1 LEU A  99      42.301   6.330   6.466  1.00  0.00           H  
ATOM   1583 1HD2 LEU A  99      40.430   3.904   6.878  1.00  0.00           H  
ATOM   1584 2HD2 LEU A  99      41.140   4.867   8.196  1.00  0.00           H  
ATOM   1585 3HD2 LEU A  99      39.375   4.653   8.101  1.00  0.00           H  
ATOM   1586  N   ARG A 100      38.486   9.623   8.982  1.00  0.00           N  
ATOM   1587  CA  ARG A 100      38.515  10.766   9.886  1.00  0.00           C  
ATOM   1588  C   ARG A 100      37.418  10.664  10.938  1.00  0.00           C  
ATOM   1589  O   ARG A 100      37.638  10.971  12.110  1.00  0.00           O  
ATOM   1590  CB  ARG A 100      38.352  12.065   9.111  1.00  0.00           C  
ATOM   1591  CG  ARG A 100      39.546  12.453   8.254  1.00  0.00           C  
ATOM   1592  CD  ARG A 100      39.323  13.744   7.553  1.00  0.00           C  
ATOM   1593  NE  ARG A 100      40.428  14.079   6.669  1.00  0.00           N  
ATOM   1594  CZ  ARG A 100      41.562  14.692   7.060  1.00  0.00           C  
ATOM   1595  NH1 ARG A 100      41.725  15.031   8.319  1.00  0.00           N  
ATOM   1596  NH2 ARG A 100      42.509  14.954   6.177  1.00  0.00           N  
ATOM   1597  H   ARG A 100      38.270   9.773   8.007  1.00  0.00           H  
ATOM   1598  HA  ARG A 100      39.481  10.782  10.392  1.00  0.00           H  
ATOM   1599 1HB  ARG A 100      37.486  11.991   8.455  1.00  0.00           H  
ATOM   1600 2HB  ARG A 100      38.166  12.883   9.808  1.00  0.00           H  
ATOM   1601 1HG  ARG A 100      40.429  12.554   8.885  1.00  0.00           H  
ATOM   1602 2HG  ARG A 100      39.722  11.681   7.504  1.00  0.00           H  
ATOM   1603 1HD  ARG A 100      38.415  13.680   6.955  1.00  0.00           H  
ATOM   1604 2HD  ARG A 100      39.219  14.543   8.286  1.00  0.00           H  
ATOM   1605  HE  ARG A 100      40.338  13.834   5.692  1.00  0.00           H  
ATOM   1606 1HH1 ARG A 100      41.001  14.831   8.994  1.00  0.00           H  
ATOM   1607 2HH1 ARG A 100      42.575  15.490   8.612  1.00  0.00           H  
ATOM   1608 1HH2 ARG A 100      42.384  14.693   5.208  1.00  0.00           H  
ATOM   1609 2HH2 ARG A 100      43.359  15.413   6.469  1.00  0.00           H  
ATOM   1610  N   ILE A 101      36.236  10.231  10.513  1.00  0.00           N  
ATOM   1611  CA  ILE A 101      35.102  10.088  11.417  1.00  0.00           C  
ATOM   1612  C   ILE A 101      35.368   9.018  12.469  1.00  0.00           C  
ATOM   1613  O   ILE A 101      35.032   9.189  13.641  1.00  0.00           O  
ATOM   1614  CB  ILE A 101      33.821   9.737  10.639  1.00  0.00           C  
ATOM   1615  CG1 ILE A 101      33.388  10.916   9.763  1.00  0.00           C  
ATOM   1616  CG2 ILE A 101      32.707   9.345  11.597  1.00  0.00           C  
ATOM   1617  CD1 ILE A 101      32.303  10.573   8.769  1.00  0.00           C  
ATOM   1618  H   ILE A 101      36.120   9.995   9.538  1.00  0.00           H  
ATOM   1619  HA  ILE A 101      34.946  11.037  11.928  1.00  0.00           H  
ATOM   1620  HB  ILE A 101      34.020   8.903   9.967  1.00  0.00           H  
ATOM   1621 1HG1 ILE A 101      33.027  11.726  10.397  1.00  0.00           H  
ATOM   1622 2HG1 ILE A 101      34.249  11.294   9.211  1.00  0.00           H  
ATOM   1623 1HG2 ILE A 101      31.808   9.101  11.031  1.00  0.00           H  
ATOM   1624 2HG2 ILE A 101      33.016   8.477  12.178  1.00  0.00           H  
ATOM   1625 3HG2 ILE A 101      32.497  10.177  12.271  1.00  0.00           H  
ATOM   1626 1HD1 ILE A 101      32.050  11.458   8.185  1.00  0.00           H  
ATOM   1627 2HD1 ILE A 101      32.657   9.787   8.101  1.00  0.00           H  
ATOM   1628 3HD1 ILE A 101      31.418  10.226   9.301  1.00  0.00           H  
ATOM   1629  N   ILE A 102      35.973   7.915  12.044  1.00  0.00           N  
ATOM   1630  CA  ILE A 102      36.286   6.815  12.948  1.00  0.00           C  
ATOM   1631  C   ILE A 102      37.303   7.239  14.000  1.00  0.00           C  
ATOM   1632  O   ILE A 102      37.184   6.881  15.172  1.00  0.00           O  
ATOM   1633  CB  ILE A 102      36.827   5.602  12.170  1.00  0.00           C  
ATOM   1634  CG1 ILE A 102      35.756   5.054  11.222  1.00  0.00           C  
ATOM   1635  CG2 ILE A 102      37.295   4.519  13.130  1.00  0.00           C  
ATOM   1636  CD1 ILE A 102      34.501   4.586  11.924  1.00  0.00           C  
ATOM   1637  H   ILE A 102      36.223   7.836  11.069  1.00  0.00           H  
ATOM   1638  HA  ILE A 102      35.371   6.517  13.459  1.00  0.00           H  
ATOM   1639  HB  ILE A 102      37.667   5.912  11.550  1.00  0.00           H  
ATOM   1640 1HG1 ILE A 102      35.478   5.825  10.504  1.00  0.00           H  
ATOM   1641 2HG1 ILE A 102      36.163   4.215  10.659  1.00  0.00           H  
ATOM   1642 1HG2 ILE A 102      37.674   3.669  12.564  1.00  0.00           H  
ATOM   1643 2HG2 ILE A 102      38.088   4.914  13.764  1.00  0.00           H  
ATOM   1644 3HG2 ILE A 102      36.459   4.198  13.752  1.00  0.00           H  
ATOM   1645 1HD1 ILE A 102      33.790   4.212  11.187  1.00  0.00           H  
ATOM   1646 2HD1 ILE A 102      34.752   3.789  12.624  1.00  0.00           H  
ATOM   1647 3HD1 ILE A 102      34.056   5.419  12.467  1.00  0.00           H  
ATOM   1648  N   SER A 103      38.303   8.004  13.575  1.00  0.00           N  
ATOM   1649  CA  SER A 103      39.343   8.478  14.479  1.00  0.00           C  
ATOM   1650  C   SER A 103      38.771   9.420  15.531  1.00  0.00           C  
ATOM   1651  O   SER A 103      39.143   9.357  16.703  1.00  0.00           O  
ATOM   1652  CB  SER A 103      40.434   9.182  13.696  1.00  0.00           C  
ATOM   1653  OG  SER A 103      41.446   9.643  14.548  1.00  0.00           O  
ATOM   1654  H   SER A 103      38.344   8.264  12.600  1.00  0.00           H  
ATOM   1655  HA  SER A 103      39.777   7.617  14.990  1.00  0.00           H  
ATOM   1656 1HB  SER A 103      40.856   8.496  12.962  1.00  0.00           H  
ATOM   1657 2HB  SER A 103      40.005  10.021  13.149  1.00  0.00           H  
ATOM   1658  HG  SER A 103      42.093  10.072  13.983  1.00  0.00           H  
ATOM   1659  N   GLU A 104      37.865  10.293  15.106  1.00  0.00           N  
ATOM   1660  CA  GLU A 104      37.239  11.250  16.010  1.00  0.00           C  
ATOM   1661  C   GLU A 104      36.536  10.542  17.161  1.00  0.00           C  
ATOM   1662  O   GLU A 104      36.693  10.918  18.323  1.00  0.00           O  
ATOM   1663  CB  GLU A 104      36.240  12.126  15.251  1.00  0.00           C  
ATOM   1664  CG  GLU A 104      35.565  13.192  16.102  1.00  0.00           C  
ATOM   1665  CD  GLU A 104      34.616  14.054  15.316  1.00  0.00           C  
ATOM   1666  OE1 GLU A 104      34.498  13.848  14.132  1.00  0.00           O  
ATOM   1667  OE2 GLU A 104      34.008  14.919  15.901  1.00  0.00           O  
ATOM   1668  H   GLU A 104      37.603  10.294  14.131  1.00  0.00           H  
ATOM   1669  HA  GLU A 104      38.016  11.890  16.429  1.00  0.00           H  
ATOM   1670 1HB  GLU A 104      36.748  12.628  14.428  1.00  0.00           H  
ATOM   1671 2HB  GLU A 104      35.460  11.498  14.820  1.00  0.00           H  
ATOM   1672 1HG  GLU A 104      35.013  12.705  16.906  1.00  0.00           H  
ATOM   1673 2HG  GLU A 104      36.331  13.821  16.553  1.00  0.00           H  
ATOM   1674  N   TYR A 105      35.760   9.515  16.832  1.00  0.00           N  
ATOM   1675  CA  TYR A 105      35.031   8.752  17.838  1.00  0.00           C  
ATOM   1676  C   TYR A 105      35.978   8.162  18.875  1.00  0.00           C  
ATOM   1677  O   TYR A 105      35.730   8.250  20.078  1.00  0.00           O  
ATOM   1678  CB  TYR A 105      34.210   7.642  17.177  1.00  0.00           C  
ATOM   1679  CG  TYR A 105      33.446   6.781  18.159  1.00  0.00           C  
ATOM   1680  CD1 TYR A 105      32.110   6.488  17.931  1.00  0.00           C  
ATOM   1681  CD2 TYR A 105      34.083   6.284  19.286  1.00  0.00           C  
ATOM   1682  CE1 TYR A 105      31.412   5.701  18.827  1.00  0.00           C  
ATOM   1683  CE2 TYR A 105      33.386   5.498  20.183  1.00  0.00           C  
ATOM   1684  CZ  TYR A 105      32.056   5.206  19.956  1.00  0.00           C  
ATOM   1685  OH  TYR A 105      31.361   4.423  20.849  1.00  0.00           O  
ATOM   1686  H   TYR A 105      35.673   9.256  15.860  1.00  0.00           H  
ATOM   1687  HA  TYR A 105      34.350   9.427  18.358  1.00  0.00           H  
ATOM   1688 1HB  TYR A 105      33.494   8.084  16.483  1.00  0.00           H  
ATOM   1689 2HB  TYR A 105      34.870   6.996  16.600  1.00  0.00           H  
ATOM   1690  HD1 TYR A 105      31.610   6.879  17.044  1.00  0.00           H  
ATOM   1691  HD2 TYR A 105      35.133   6.515  19.466  1.00  0.00           H  
ATOM   1692  HE1 TYR A 105      30.363   5.471  18.648  1.00  0.00           H  
ATOM   1693  HE2 TYR A 105      33.886   5.108  21.070  1.00  0.00           H  
ATOM   1694  HH  TYR A 105      30.457   4.318  20.545  1.00  0.00           H  
ATOM   1695  N   ARG A 106      37.070   7.557  18.406  1.00  0.00           N  
ATOM   1696  CA  ARG A 106      37.978   6.815  19.282  1.00  0.00           C  
ATOM   1697  C   ARG A 106      39.143   7.651  19.811  1.00  0.00           C  
ATOM   1698  O   ARG A 106      39.749   7.315  20.829  1.00  0.00           O  
ATOM   1699  CB  ARG A 106      38.539   5.609  18.544  1.00  0.00           C  
ATOM   1700  CG  ARG A 106      39.488   4.744  19.359  1.00  0.00           C  
ATOM   1701  CD  ARG A 106      38.801   4.115  20.516  1.00  0.00           C  
ATOM   1702  NE  ARG A 106      39.693   3.251  21.272  1.00  0.00           N  
ATOM   1703  CZ  ARG A 106      39.393   2.694  22.461  1.00  0.00           C  
ATOM   1704  NH1 ARG A 106      38.222   2.919  23.015  1.00  0.00           N  
ATOM   1705  NH2 ARG A 106      40.275   1.920  23.070  1.00  0.00           N  
ATOM   1706  H   ARG A 106      37.277   7.612  17.419  1.00  0.00           H  
ATOM   1707  HA  ARG A 106      37.414   6.462  20.146  1.00  0.00           H  
ATOM   1708 1HB  ARG A 106      37.720   4.974  18.210  1.00  0.00           H  
ATOM   1709 2HB  ARG A 106      39.077   5.943  17.656  1.00  0.00           H  
ATOM   1710 1HG  ARG A 106      39.892   3.952  18.728  1.00  0.00           H  
ATOM   1711 2HG  ARG A 106      40.305   5.359  19.738  1.00  0.00           H  
ATOM   1712 1HD  ARG A 106      38.431   4.891  21.185  1.00  0.00           H  
ATOM   1713 2HD  ARG A 106      37.965   3.514  20.160  1.00  0.00           H  
ATOM   1714  HE  ARG A 106      40.604   3.055  20.877  1.00  0.00           H  
ATOM   1715 1HH1 ARG A 106      37.548   3.510  22.549  1.00  0.00           H  
ATOM   1716 2HH1 ARG A 106      37.997   2.501  23.906  1.00  0.00           H  
ATOM   1717 1HH2 ARG A 106      41.175   1.747  22.644  1.00  0.00           H  
ATOM   1718 2HH2 ARG A 106      40.049   1.503  23.961  1.00  0.00           H  
ATOM   1719  N   GLY A 107      39.458   8.743  19.120  1.00  0.00           N  
ATOM   1720  CA  GLY A 107      40.717   9.444  19.356  1.00  0.00           C  
ATOM   1721  C   GLY A 107      41.780   8.991  18.361  1.00  0.00           C  
ATOM   1722  O   GLY A 107      42.572   9.798  17.874  1.00  0.00           O  
ATOM   1723  H   GLY A 107      38.813   9.087  18.423  1.00  0.00           H  
ATOM   1724 1HA  GLY A 107      40.557  10.519  19.267  1.00  0.00           H  
ATOM   1725 2HA  GLY A 107      41.054   9.253  20.374  1.00  0.00           H  
ATOM   1726  N   TYR A 108      41.792   7.695  18.062  1.00  0.00           N  
ATOM   1727  CA  TYR A 108      42.754   7.137  17.120  1.00  0.00           C  
ATOM   1728  C   TYR A 108      42.093   6.194  16.123  1.00  0.00           C  
ATOM   1729  O   TYR A 108      41.020   5.651  16.385  1.00  0.00           O  
ATOM   1730  CB  TYR A 108      43.871   6.409  17.872  1.00  0.00           C  
ATOM   1731  CG  TYR A 108      43.403   5.179  18.617  1.00  0.00           C  
ATOM   1732  CD1 TYR A 108      43.787   3.918  18.185  1.00  0.00           C  
ATOM   1733  CD2 TYR A 108      42.590   5.311  19.733  1.00  0.00           C  
ATOM   1734  CE1 TYR A 108      43.360   2.794  18.865  1.00  0.00           C  
ATOM   1735  CE2 TYR A 108      42.163   4.187  20.414  1.00  0.00           C  
ATOM   1736  CZ  TYR A 108      42.546   2.933  19.984  1.00  0.00           C  
ATOM   1737  OH  TYR A 108      42.120   1.814  20.662  1.00  0.00           O  
ATOM   1738  H   TYR A 108      41.118   7.083  18.499  1.00  0.00           H  
ATOM   1739  HA  TYR A 108      43.194   7.955  16.549  1.00  0.00           H  
ATOM   1740 1HB  TYR A 108      44.647   6.106  17.167  1.00  0.00           H  
ATOM   1741 2HB  TYR A 108      44.328   7.088  18.590  1.00  0.00           H  
ATOM   1742  HD1 TYR A 108      44.426   3.814  17.307  1.00  0.00           H  
ATOM   1743  HD2 TYR A 108      42.288   6.302  20.073  1.00  0.00           H  
ATOM   1744  HE1 TYR A 108      43.662   1.804  18.526  1.00  0.00           H  
ATOM   1745  HE2 TYR A 108      41.524   4.291  21.291  1.00  0.00           H  
ATOM   1746  HH  TYR A 108      42.473   1.029  20.235  1.00  0.00           H  
ATOM   1747  N   ILE A 109      42.744   6.006  14.979  1.00  0.00           N  
ATOM   1748  CA  ILE A 109      42.279   5.058  13.974  1.00  0.00           C  
ATOM   1749  C   ILE A 109      42.696   3.638  14.324  1.00  0.00           C  
ATOM   1750  O   ILE A 109      43.867   3.375  14.599  1.00  0.00           O  
ATOM   1751  CB  ILE A 109      42.821   5.424  12.580  1.00  0.00           C  
ATOM   1752  CG1 ILE A 109      42.385   6.838  12.191  1.00  0.00           C  
ATOM   1753  CG2 ILE A 109      42.350   4.414  11.545  1.00  0.00           C  
ATOM   1754  CD1 ILE A 109      40.885   7.019  12.129  1.00  0.00           C  
ATOM   1755  H   ILE A 109      43.586   6.535  14.799  1.00  0.00           H  
ATOM   1756  HA  ILE A 109      41.191   5.095  13.941  1.00  0.00           H  
ATOM   1757  HB  ILE A 109      43.911   5.425  12.603  1.00  0.00           H  
ATOM   1758 1HG1 ILE A 109      42.785   7.553  12.910  1.00  0.00           H  
ATOM   1759 2HG1 ILE A 109      42.798   7.092  11.215  1.00  0.00           H  
ATOM   1760 1HG2 ILE A 109      42.742   4.688  10.565  1.00  0.00           H  
ATOM   1761 2HG2 ILE A 109      42.709   3.422  11.814  1.00  0.00           H  
ATOM   1762 3HG2 ILE A 109      41.260   4.409  11.511  1.00  0.00           H  
ATOM   1763 1HD1 ILE A 109      40.654   8.047  11.847  1.00  0.00           H  
ATOM   1764 2HD1 ILE A 109      40.466   6.337  11.389  1.00  0.00           H  
ATOM   1765 3HD1 ILE A 109      40.452   6.805  13.106  1.00  0.00           H  
ATOM   1766  N   PRO A 110      41.733   2.725  14.312  1.00  0.00           N  
ATOM   1767  CA  PRO A 110      42.012   1.317  14.556  1.00  0.00           C  
ATOM   1768  C   PRO A 110      42.738   0.699  13.370  1.00  0.00           C  
ATOM   1769  O   PRO A 110      42.336   0.880  12.221  1.00  0.00           O  
ATOM   1770  CB  PRO A 110      40.617   0.713  14.744  1.00  0.00           C  
ATOM   1771  CG  PRO A 110      39.717   1.626  13.983  1.00  0.00           C  
ATOM   1772  CD  PRO A 110      40.356   2.983  14.123  1.00  0.00           C  
ATOM   1773  HA  PRO A 110      42.610   1.221  15.474  1.00  0.00           H  
ATOM   1774 1HB  PRO A 110      40.598  -0.318  14.364  1.00  0.00           H  
ATOM   1775 2HB  PRO A 110      40.369   0.666  15.815  1.00  0.00           H  
ATOM   1776 1HG  PRO A 110      39.643   1.299  12.935  1.00  0.00           H  
ATOM   1777 2HG  PRO A 110      38.700   1.592  14.400  1.00  0.00           H  
ATOM   1778 1HD  PRO A 110      40.206   3.556  13.196  1.00  0.00           H  
ATOM   1779 2HD  PRO A 110      39.913   3.510  14.981  1.00  0.00           H  
ATOM   1780  N   PRO A 111      43.822  -0.059  13.447  1.00  0.00           N  
ATOM   1781  CA  PRO A 111      44.611  -0.391  12.267  1.00  0.00           C  
ATOM   1782  C   PRO A 111      43.737  -1.027  11.199  1.00  0.00           C  
ATOM   1783  O   PRO A 111      44.102  -1.062  10.024  1.00  0.00           O  
ATOM   1784  CB  PRO A 111      45.652  -1.376  12.808  1.00  0.00           C  
ATOM   1785  CG  PRO A 111      45.766  -1.031  14.254  1.00  0.00           C  
ATOM   1786  CD  PRO A 111      44.365  -0.659  14.661  1.00  0.00           C  
ATOM   1787  HA  PRO A 111      45.094   0.521  11.886  1.00  0.00           H  
ATOM   1788 1HB  PRO A 111      45.313  -2.410  12.642  1.00  0.00           H  
ATOM   1789 2HB  PRO A 111      46.601  -1.258  12.265  1.00  0.00           H  
ATOM   1790 1HG  PRO A 111      46.158  -1.888  14.820  1.00  0.00           H  
ATOM   1791 2HG  PRO A 111      46.480  -0.206  14.391  1.00  0.00           H  
ATOM   1792 1HD  PRO A 111      43.815  -1.565  14.954  1.00  0.00           H  
ATOM   1793 2HD  PRO A 111      44.403   0.058  15.495  1.00  0.00           H  
ATOM   1794  N   GLU A 112      42.585  -1.526  11.622  1.00  0.00           N  
ATOM   1795  CA  GLU A 112      41.637  -2.164  10.717  1.00  0.00           C  
ATOM   1796  C   GLU A 112      41.134  -1.183   9.666  1.00  0.00           C  
ATOM   1797  O   GLU A 112      40.993  -1.532   8.494  1.00  0.00           O  
ATOM   1798  CB  GLU A 112      40.455  -2.738  11.501  1.00  0.00           C  
ATOM   1799  CG  GLU A 112      40.811  -3.902  12.414  1.00  0.00           C  
ATOM   1800  CD  GLU A 112      41.407  -3.460  13.721  1.00  0.00           C  
ATOM   1801  OE1 GLU A 112      41.528  -2.276  13.927  1.00  0.00           O  
ATOM   1802  OE2 GLU A 112      41.742  -4.307  14.515  1.00  0.00           O  
ATOM   1803  H   GLU A 112      42.353  -1.464  12.603  1.00  0.00           H  
ATOM   1804  HA  GLU A 112      42.145  -2.981  10.203  1.00  0.00           H  
ATOM   1805 1HB  GLU A 112      40.011  -1.954  12.116  1.00  0.00           H  
ATOM   1806 2HB  GLU A 112      39.689  -3.080  10.805  1.00  0.00           H  
ATOM   1807 1HG  GLU A 112      39.910  -4.481  12.616  1.00  0.00           H  
ATOM   1808 2HG  GLU A 112      41.518  -4.551  11.898  1.00  0.00           H  
ATOM   1809  N   ALA A 113      40.864   0.046  10.091  1.00  0.00           N  
ATOM   1810  CA  ALA A 113      40.376   1.080   9.186  1.00  0.00           C  
ATOM   1811  C   ALA A 113      41.421   1.430   8.135  1.00  0.00           C  
ATOM   1812  O   ALA A 113      41.097   1.622   6.963  1.00  0.00           O  
ATOM   1813  CB  ALA A 113      39.976   2.323   9.968  1.00  0.00           C  
ATOM   1814  H   ALA A 113      41.000   0.270  11.066  1.00  0.00           H  
ATOM   1815  HA  ALA A 113      39.499   0.691   8.668  1.00  0.00           H  
ATOM   1816 1HB  ALA A 113      39.614   3.085   9.278  1.00  0.00           H  
ATOM   1817 2HB  ALA A 113      39.186   2.069  10.675  1.00  0.00           H  
ATOM   1818 3HB  ALA A 113      40.839   2.705  10.510  1.00  0.00           H  
ATOM   1819  N   ILE A 114      42.677   1.512   8.560  1.00  0.00           N  
ATOM   1820  CA  ILE A 114      43.772   1.839   7.655  1.00  0.00           C  
ATOM   1821  C   ILE A 114      43.961   0.753   6.604  1.00  0.00           C  
ATOM   1822  O   ILE A 114      44.200   1.045   5.432  1.00  0.00           O  
ATOM   1823  CB  ILE A 114      45.086   2.037   8.432  1.00  0.00           C  
ATOM   1824  CG1 ILE A 114      45.006   3.290   9.307  1.00  0.00           C  
ATOM   1825  CG2 ILE A 114      46.263   2.127   7.473  1.00  0.00           C  
ATOM   1826  CD1 ILE A 114      46.138   3.415  10.301  1.00  0.00           C  
ATOM   1827  H   ILE A 114      42.878   1.343   9.535  1.00  0.00           H  
ATOM   1828  HA  ILE A 114      43.531   2.770   7.143  1.00  0.00           H  
ATOM   1829  HB  ILE A 114      45.242   1.193   9.104  1.00  0.00           H  
ATOM   1830 1HG1 ILE A 114      45.009   4.177   8.673  1.00  0.00           H  
ATOM   1831 2HG1 ILE A 114      44.067   3.289   9.860  1.00  0.00           H  
ATOM   1832 1HG2 ILE A 114      47.184   2.267   8.038  1.00  0.00           H  
ATOM   1833 2HG2 ILE A 114      46.330   1.208   6.892  1.00  0.00           H  
ATOM   1834 3HG2 ILE A 114      46.119   2.972   6.799  1.00  0.00           H  
ATOM   1835 1HD1 ILE A 114      46.012   4.328  10.884  1.00  0.00           H  
ATOM   1836 2HD1 ILE A 114      46.133   2.554  10.969  1.00  0.00           H  
ATOM   1837 3HD1 ILE A 114      47.087   3.455   9.767  1.00  0.00           H  
ATOM   1838  N   ARG A 115      43.853  -0.501   7.029  1.00  0.00           N  
ATOM   1839  CA  ARG A 115      44.011  -1.633   6.124  1.00  0.00           C  
ATOM   1840  C   ARG A 115      42.910  -1.657   5.072  1.00  0.00           C  
ATOM   1841  O   ARG A 115      43.164  -1.937   3.900  1.00  0.00           O  
ATOM   1842  CB  ARG A 115      43.997  -2.943   6.898  1.00  0.00           C  
ATOM   1843  CG  ARG A 115      45.217  -3.182   7.773  1.00  0.00           C  
ATOM   1844  CD  ARG A 115      46.435  -3.433   6.960  1.00  0.00           C  
ATOM   1845  NE  ARG A 115      46.295  -4.614   6.123  1.00  0.00           N  
ATOM   1846  CZ  ARG A 115      46.537  -5.874   6.533  1.00  0.00           C  
ATOM   1847  NH1 ARG A 115      46.929  -6.100   7.767  1.00  0.00           N  
ATOM   1848  NH2 ARG A 115      46.381  -6.883   5.694  1.00  0.00           N  
ATOM   1849  H   ARG A 115      43.656  -0.675   8.004  1.00  0.00           H  
ATOM   1850  HA  ARG A 115      44.972  -1.539   5.617  1.00  0.00           H  
ATOM   1851 1HB  ARG A 115      43.119  -2.975   7.542  1.00  0.00           H  
ATOM   1852 2HB  ARG A 115      43.922  -3.777   6.200  1.00  0.00           H  
ATOM   1853 1HG  ARG A 115      45.395  -2.306   8.396  1.00  0.00           H  
ATOM   1854 2HG  ARG A 115      45.045  -4.051   8.409  1.00  0.00           H  
ATOM   1855 1HD  ARG A 115      46.622  -2.577   6.312  1.00  0.00           H  
ATOM   1856 2HD  ARG A 115      47.288  -3.581   7.620  1.00  0.00           H  
ATOM   1857  HE  ARG A 115      45.995  -4.480   5.167  1.00  0.00           H  
ATOM   1858 1HH1 ARG A 115      47.049  -5.329   8.409  1.00  0.00           H  
ATOM   1859 2HH1 ARG A 115      47.111  -7.045   8.074  1.00  0.00           H  
ATOM   1860 1HH2 ARG A 115      46.079  -6.709   4.745  1.00  0.00           H  
ATOM   1861 2HH2 ARG A 115      46.562  -7.827   6.001  1.00  0.00           H  
ATOM   1862  N   THR A 116      41.686  -1.361   5.498  1.00  0.00           N  
ATOM   1863  CA  THR A 116      40.543  -1.347   4.593  1.00  0.00           C  
ATOM   1864  C   THR A 116      40.686  -0.255   3.541  1.00  0.00           C  
ATOM   1865  O   THR A 116      40.372  -0.464   2.369  1.00  0.00           O  
ATOM   1866  CB  THR A 116      39.226  -1.150   5.366  1.00  0.00           C  
ATOM   1867  OG1 THR A 116      39.042  -2.235   6.286  1.00  0.00           O  
ATOM   1868  CG2 THR A 116      38.047  -1.099   4.407  1.00  0.00           C  
ATOM   1869  H   THR A 116      41.545  -1.140   6.473  1.00  0.00           H  
ATOM   1870  HA  THR A 116      40.498  -2.307   4.077  1.00  0.00           H  
ATOM   1871  HB  THR A 116      39.270  -0.218   5.929  1.00  0.00           H  
ATOM   1872  HG1 THR A 116      39.574  -2.082   7.071  1.00  0.00           H  
ATOM   1873 1HG2 THR A 116      37.125  -0.959   4.971  1.00  0.00           H  
ATOM   1874 2HG2 THR A 116      38.178  -0.268   3.714  1.00  0.00           H  
ATOM   1875 3HG2 THR A 116      37.991  -2.032   3.848  1.00  0.00           H  
ATOM   1876  N   ALA A 117      41.162   0.910   3.967  1.00  0.00           N  
ATOM   1877  CA  ALA A 117      41.348   2.039   3.062  1.00  0.00           C  
ATOM   1878  C   ALA A 117      42.406   1.733   2.010  1.00  0.00           C  
ATOM   1879  O   ALA A 117      42.247   2.075   0.838  1.00  0.00           O  
ATOM   1880  CB  ALA A 117      41.726   3.289   3.844  1.00  0.00           C  
ATOM   1881  H   ALA A 117      41.401   1.017   4.942  1.00  0.00           H  
ATOM   1882  HA  ALA A 117      40.405   2.218   2.545  1.00  0.00           H  
ATOM   1883 1HB  ALA A 117      41.862   4.122   3.154  1.00  0.00           H  
ATOM   1884 2HB  ALA A 117      40.933   3.529   4.552  1.00  0.00           H  
ATOM   1885 3HB  ALA A 117      42.654   3.112   4.386  1.00  0.00           H  
ATOM   1886  N   ALA A 118      43.486   1.087   2.436  1.00  0.00           N  
ATOM   1887  CA  ALA A 118      44.574   0.734   1.531  1.00  0.00           C  
ATOM   1888  C   ALA A 118      44.112  -0.267   0.479  1.00  0.00           C  
ATOM   1889  O   ALA A 118      44.473  -0.162  -0.693  1.00  0.00           O  
ATOM   1890  CB  ALA A 118      45.753   0.173   2.313  1.00  0.00           C  
ATOM   1891  H   ALA A 118      43.555   0.834   3.411  1.00  0.00           H  
ATOM   1892  HA  ALA A 118      44.892   1.640   1.014  1.00  0.00           H  
ATOM   1893 1HB  ALA A 118      46.557  -0.085   1.624  1.00  0.00           H  
ATOM   1894 2HB  ALA A 118      46.109   0.922   3.021  1.00  0.00           H  
ATOM   1895 3HB  ALA A 118      45.439  -0.717   2.855  1.00  0.00           H  
ATOM   1896  N   GLU A 119      43.311  -1.238   0.905  1.00  0.00           N  
ATOM   1897  CA  GLU A 119      42.798  -2.259  -0.000  1.00  0.00           C  
ATOM   1898  C   GLU A 119      41.879  -1.653  -1.052  1.00  0.00           C  
ATOM   1899  O   GLU A 119      41.929  -2.027  -2.224  1.00  0.00           O  
ATOM   1900  CB  GLU A 119      42.049  -3.339   0.784  1.00  0.00           C  
ATOM   1901  CG  GLU A 119      41.538  -4.493  -0.066  1.00  0.00           C  
ATOM   1902  CD  GLU A 119      40.886  -5.576   0.748  1.00  0.00           C  
ATOM   1903  OE1 GLU A 119      41.268  -5.753   1.880  1.00  0.00           O  
ATOM   1904  OE2 GLU A 119      40.004  -6.226   0.237  1.00  0.00           O  
ATOM   1905  H   GLU A 119      43.051  -1.269   1.881  1.00  0.00           H  
ATOM   1906  HA  GLU A 119      43.642  -2.722  -0.513  1.00  0.00           H  
ATOM   1907 1HB  GLU A 119      42.704  -3.752   1.551  1.00  0.00           H  
ATOM   1908 2HB  GLU A 119      41.193  -2.892   1.291  1.00  0.00           H  
ATOM   1909 1HG  GLU A 119      40.814  -4.109  -0.785  1.00  0.00           H  
ATOM   1910 2HG  GLU A 119      42.372  -4.917  -0.624  1.00  0.00           H  
ATOM   1911  N   VAL A 120      41.040  -0.715  -0.626  1.00  0.00           N  
ATOM   1912  CA  VAL A 120      40.106  -0.054  -1.531  1.00  0.00           C  
ATOM   1913  C   VAL A 120      40.844   0.764  -2.583  1.00  0.00           C  
ATOM   1914  O   VAL A 120      40.467   0.771  -3.755  1.00  0.00           O  
ATOM   1915  CB  VAL A 120      39.158   0.867  -0.741  1.00  0.00           C  
ATOM   1916  CG1 VAL A 120      38.310   1.700  -1.692  1.00  0.00           C  
ATOM   1917  CG2 VAL A 120      38.277   0.037   0.180  1.00  0.00           C  
ATOM   1918  H   VAL A 120      41.049  -0.453   0.349  1.00  0.00           H  
ATOM   1919  HA  VAL A 120      39.513  -0.818  -2.035  1.00  0.00           H  
ATOM   1920  HB  VAL A 120      39.752   1.562  -0.148  1.00  0.00           H  
ATOM   1921 1HG1 VAL A 120      37.646   2.346  -1.116  1.00  0.00           H  
ATOM   1922 2HG1 VAL A 120      38.960   2.313  -2.316  1.00  0.00           H  
ATOM   1923 3HG1 VAL A 120      37.716   1.040  -2.323  1.00  0.00           H  
ATOM   1924 1HG2 VAL A 120      37.609   0.695   0.736  1.00  0.00           H  
ATOM   1925 2HG2 VAL A 120      37.687  -0.662  -0.414  1.00  0.00           H  
ATOM   1926 3HG2 VAL A 120      38.903  -0.519   0.878  1.00  0.00           H  
ATOM   1927  N   PHE A 121      41.898   1.453  -2.157  1.00  0.00           N  
ATOM   1928  CA  PHE A 121      42.692   2.276  -3.062  1.00  0.00           C  
ATOM   1929  C   PHE A 121      43.389   1.423  -4.114  1.00  0.00           C  
ATOM   1930  O   PHE A 121      43.452   1.794  -5.286  1.00  0.00           O  
ATOM   1931  CB  PHE A 121      43.732   3.080  -2.280  1.00  0.00           C  
ATOM   1932  CG  PHE A 121      43.152   4.230  -1.505  1.00  0.00           C  
ATOM   1933  CD1 PHE A 121      43.336   4.324  -0.134  1.00  0.00           C  
ATOM   1934  CD2 PHE A 121      42.422   5.218  -2.146  1.00  0.00           C  
ATOM   1935  CE1 PHE A 121      42.803   5.381   0.579  1.00  0.00           C  
ATOM   1936  CE2 PHE A 121      41.889   6.277  -1.436  1.00  0.00           C  
ATOM   1937  CZ  PHE A 121      42.080   6.357  -0.071  1.00  0.00           C  
ATOM   1938  H   PHE A 121      42.155   1.405  -1.182  1.00  0.00           H  
ATOM   1939  HA  PHE A 121      42.025   2.972  -3.573  1.00  0.00           H  
ATOM   1940 1HB  PHE A 121      44.247   2.424  -1.579  1.00  0.00           H  
ATOM   1941 2HB  PHE A 121      44.478   3.475  -2.967  1.00  0.00           H  
ATOM   1942  HD1 PHE A 121      43.909   3.552   0.381  1.00  0.00           H  
ATOM   1943  HD2 PHE A 121      42.270   5.155  -3.224  1.00  0.00           H  
ATOM   1944  HE1 PHE A 121      42.955   5.442   1.657  1.00  0.00           H  
ATOM   1945  HE2 PHE A 121      41.317   7.048  -1.952  1.00  0.00           H  
ATOM   1946  HZ  PHE A 121      41.658   7.190   0.490  1.00  0.00           H  
ATOM   1947  N   GLU A 122      43.911   0.278  -3.688  1.00  0.00           N  
ATOM   1948  CA  GLU A 122      44.606  -0.631  -4.593  1.00  0.00           C  
ATOM   1949  C   GLU A 122      43.658  -1.192  -5.645  1.00  0.00           C  
ATOM   1950  O   GLU A 122      44.016  -1.311  -6.817  1.00  0.00           O  
ATOM   1951  CB  GLU A 122      45.249  -1.777  -3.809  1.00  0.00           C  
ATOM   1952  CG  GLU A 122      46.064  -2.741  -4.659  1.00  0.00           C  
ATOM   1953  CD  GLU A 122      46.752  -3.802  -3.845  1.00  0.00           C  
ATOM   1954  OE1 GLU A 122      46.621  -3.780  -2.644  1.00  0.00           O  
ATOM   1955  OE2 GLU A 122      47.409  -4.634  -4.424  1.00  0.00           O  
ATOM   1956  H   GLU A 122      43.824   0.031  -2.713  1.00  0.00           H  
ATOM   1957  HA  GLU A 122      45.392  -0.075  -5.106  1.00  0.00           H  
ATOM   1958 1HB  GLU A 122      45.907  -1.369  -3.042  1.00  0.00           H  
ATOM   1959 2HB  GLU A 122      44.473  -2.352  -3.302  1.00  0.00           H  
ATOM   1960 1HG  GLU A 122      45.402  -3.224  -5.378  1.00  0.00           H  
ATOM   1961 2HG  GLU A 122      46.810  -2.176  -5.216  1.00  0.00           H  
ATOM   1962  N   ARG A 123      42.447  -1.536  -5.219  1.00  0.00           N  
ATOM   1963  CA  ARG A 123      41.445  -2.086  -6.124  1.00  0.00           C  
ATOM   1964  C   ARG A 123      41.032  -1.064  -7.176  1.00  0.00           C  
ATOM   1965  O   ARG A 123      40.860  -1.400  -8.348  1.00  0.00           O  
ATOM   1966  CB  ARG A 123      40.215  -2.538  -5.350  1.00  0.00           C  
ATOM   1967  CG  ARG A 123      40.419  -3.778  -4.494  1.00  0.00           C  
ATOM   1968  CD  ARG A 123      39.170  -4.172  -3.793  1.00  0.00           C  
ATOM   1969  NE  ARG A 123      39.379  -5.308  -2.909  1.00  0.00           N  
ATOM   1970  CZ  ARG A 123      39.355  -6.597  -3.301  1.00  0.00           C  
ATOM   1971  NH1 ARG A 123      39.130  -6.897  -4.561  1.00  0.00           N  
ATOM   1972  NH2 ARG A 123      39.558  -7.560  -2.419  1.00  0.00           N  
ATOM   1973  H   ARG A 123      42.215  -1.413  -4.244  1.00  0.00           H  
ATOM   1974  HA  ARG A 123      41.874  -2.951  -6.631  1.00  0.00           H  
ATOM   1975 1HB  ARG A 123      39.884  -1.735  -4.694  1.00  0.00           H  
ATOM   1976 2HB  ARG A 123      39.404  -2.748  -6.047  1.00  0.00           H  
ATOM   1977 1HG  ARG A 123      40.735  -4.608  -5.125  1.00  0.00           H  
ATOM   1978 2HG  ARG A 123      41.185  -3.580  -3.743  1.00  0.00           H  
ATOM   1979 1HD  ARG A 123      38.809  -3.337  -3.194  1.00  0.00           H  
ATOM   1980 2HD  ARG A 123      38.413  -4.446  -4.527  1.00  0.00           H  
ATOM   1981  HE  ARG A 123      39.556  -5.117  -1.932  1.00  0.00           H  
ATOM   1982 1HH1 ARG A 123      38.975  -6.161  -5.236  1.00  0.00           H  
ATOM   1983 2HH1 ARG A 123      39.112  -7.863  -4.855  1.00  0.00           H  
ATOM   1984 1HH2 ARG A 123      39.731  -7.329  -1.450  1.00  0.00           H  
ATOM   1985 2HH2 ARG A 123      39.539  -8.525  -2.712  1.00  0.00           H  
ATOM   1986  N   LEU A 124      40.874   0.185  -6.751  1.00  0.00           N  
ATOM   1987  CA  LEU A 124      40.482   1.258  -7.655  1.00  0.00           C  
ATOM   1988  C   LEU A 124      41.554   1.512  -8.707  1.00  0.00           C  
ATOM   1989  O   LEU A 124      41.248   1.732  -9.879  1.00  0.00           O  
ATOM   1990  CB  LEU A 124      40.217   2.546  -6.865  1.00  0.00           C  
ATOM   1991  CG  LEU A 124      38.976   2.529  -5.963  1.00  0.00           C  
ATOM   1992  CD1 LEU A 124      38.946   3.793  -5.115  1.00  0.00           C  
ATOM   1993  CD2 LEU A 124      37.725   2.417  -6.821  1.00  0.00           C  
ATOM   1994  H   LEU A 124      41.030   0.396  -5.776  1.00  0.00           H  
ATOM   1995  HA  LEU A 124      39.565   0.964  -8.164  1.00  0.00           H  
ATOM   1996 1HB  LEU A 124      41.081   2.751  -6.235  1.00  0.00           H  
ATOM   1997 2HB  LEU A 124      40.103   3.369  -7.570  1.00  0.00           H  
ATOM   1998  HG  LEU A 124      39.029   1.675  -5.286  1.00  0.00           H  
ATOM   1999 1HD1 LEU A 124      38.065   3.781  -4.474  1.00  0.00           H  
ATOM   2000 2HD1 LEU A 124      39.843   3.838  -4.497  1.00  0.00           H  
ATOM   2001 3HD1 LEU A 124      38.909   4.666  -5.766  1.00  0.00           H  
ATOM   2002 1HD2 LEU A 124      36.843   2.404  -6.180  1.00  0.00           H  
ATOM   2003 2HD2 LEU A 124      37.670   3.270  -7.497  1.00  0.00           H  
ATOM   2004 3HD2 LEU A 124      37.764   1.495  -7.403  1.00  0.00           H  
ATOM   2005  N   ILE A 125      42.812   1.480  -8.282  1.00  0.00           N  
ATOM   2006  CA  ILE A 125      43.933   1.707  -9.186  1.00  0.00           C  
ATOM   2007  C   ILE A 125      44.023   0.609 -10.238  1.00  0.00           C  
ATOM   2008  O   ILE A 125      44.287   0.879 -11.410  1.00  0.00           O  
ATOM   2009  CB  ILE A 125      45.259   1.783  -8.408  1.00  0.00           C  
ATOM   2010  CG1 ILE A 125      45.254   2.986  -7.460  1.00  0.00           C  
ATOM   2011  CG2 ILE A 125      46.436   1.864  -9.369  1.00  0.00           C  
ATOM   2012  CD1 ILE A 125      45.093   4.315  -8.161  1.00  0.00           C  
ATOM   2013  H   ILE A 125      42.997   1.293  -7.307  1.00  0.00           H  
ATOM   2014  HA  ILE A 125      43.778   2.656  -9.697  1.00  0.00           H  
ATOM   2015  HB  ILE A 125      45.369   0.894  -7.788  1.00  0.00           H  
ATOM   2016 1HG1 ILE A 125      44.442   2.879  -6.742  1.00  0.00           H  
ATOM   2017 2HG1 ILE A 125      46.187   3.009  -6.897  1.00  0.00           H  
ATOM   2018 1HG2 ILE A 125      47.365   1.918  -8.802  1.00  0.00           H  
ATOM   2019 2HG2 ILE A 125      46.449   0.979 -10.003  1.00  0.00           H  
ATOM   2020 3HG2 ILE A 125      46.337   2.754  -9.990  1.00  0.00           H  
ATOM   2021 1HD1 ILE A 125      45.099   5.119  -7.424  1.00  0.00           H  
ATOM   2022 2HD1 ILE A 125      45.917   4.459  -8.862  1.00  0.00           H  
ATOM   2023 3HD1 ILE A 125      44.149   4.329  -8.704  1.00  0.00           H  
ATOM   2024  N   LYS A 126      43.802  -0.630  -9.813  1.00  0.00           N  
ATOM   2025  CA  LYS A 126      43.857  -1.772 -10.717  1.00  0.00           C  
ATOM   2026  C   LYS A 126      42.758  -1.696 -11.769  1.00  0.00           C  
ATOM   2027  O   LYS A 126      42.985  -1.998 -12.941  1.00  0.00           O  
ATOM   2028  CB  LYS A 126      43.745  -3.081  -9.933  1.00  0.00           C  
ATOM   2029  CG  LYS A 126      43.865  -4.337 -10.786  1.00  0.00           C  
ATOM   2030  CD  LYS A 126      43.838  -5.592  -9.928  1.00  0.00           C  
ATOM   2031  CE  LYS A 126      43.943  -6.849 -10.780  1.00  0.00           C  
ATOM   2032  NZ  LYS A 126      43.918  -8.086  -9.953  1.00  0.00           N  
ATOM   2033  H   LYS A 126      43.590  -0.785  -8.838  1.00  0.00           H  
ATOM   2034  HA  LYS A 126      44.816  -1.757 -11.236  1.00  0.00           H  
ATOM   2035 1HB  LYS A 126      44.526  -3.117  -9.173  1.00  0.00           H  
ATOM   2036 2HB  LYS A 126      42.785  -3.116  -9.419  1.00  0.00           H  
ATOM   2037 1HG  LYS A 126      43.039  -4.375 -11.497  1.00  0.00           H  
ATOM   2038 2HG  LYS A 126      44.800  -4.309 -11.345  1.00  0.00           H  
ATOM   2039 1HD  LYS A 126      44.671  -5.570  -9.224  1.00  0.00           H  
ATOM   2040 2HD  LYS A 126      42.907  -5.626  -9.362  1.00  0.00           H  
ATOM   2041 1HE  LYS A 126      43.113  -6.881 -11.484  1.00  0.00           H  
ATOM   2042 2HE  LYS A 126      44.873  -6.826 -11.348  1.00  0.00           H  
ATOM   2043 1HZ  LYS A 126      43.990  -8.895 -10.554  1.00  0.00           H  
ATOM   2044 2HZ  LYS A 126      44.695  -8.076  -9.307  1.00  0.00           H  
ATOM   2045 3HZ  LYS A 126      43.051  -8.128  -9.435  1.00  0.00           H  
ATOM   2046  N   SER A 127      41.566  -1.291 -11.344  1.00  0.00           N  
ATOM   2047  CA  SER A 127      40.429  -1.174 -12.248  1.00  0.00           C  
ATOM   2048  C   SER A 127      40.670  -0.099 -13.300  1.00  0.00           C  
ATOM   2049  O   SER A 127      40.338  -0.278 -14.472  1.00  0.00           O  
ATOM   2050  CB  SER A 127      39.170  -0.855 -11.465  1.00  0.00           C  
ATOM   2051  OG  SER A 127      38.064  -0.742 -12.317  1.00  0.00           O  
ATOM   2052  H   SER A 127      41.444  -1.058 -10.369  1.00  0.00           H  
ATOM   2053  HA  SER A 127      40.293  -2.128 -12.759  1.00  0.00           H  
ATOM   2054 1HB  SER A 127      38.990  -1.640 -10.731  1.00  0.00           H  
ATOM   2055 2HB  SER A 127      39.309   0.077 -10.918  1.00  0.00           H  
ATOM   2056  HG  SER A 127      37.314  -0.541 -11.752  1.00  0.00           H  
ATOM   2057  N   ALA A 128      41.249   1.018 -12.875  1.00  0.00           N  
ATOM   2058  CA  ALA A 128      41.536   2.125 -13.779  1.00  0.00           C  
ATOM   2059  C   ALA A 128      42.562   1.726 -14.831  1.00  0.00           C  
ATOM   2060  O   ALA A 128      42.434   2.082 -16.003  1.00  0.00           O  
ATOM   2061  CB  ALA A 128      42.025   3.335 -12.996  1.00  0.00           C  
ATOM   2062  H   ALA A 128      41.497   1.103 -11.900  1.00  0.00           H  
ATOM   2063  HA  ALA A 128      40.613   2.388 -14.296  1.00  0.00           H  
ATOM   2064 1HB  ALA A 128      42.235   4.153 -13.685  1.00  0.00           H  
ATOM   2065 2HB  ALA A 128      41.256   3.645 -12.288  1.00  0.00           H  
ATOM   2066 3HB  ALA A 128      42.933   3.075 -12.455  1.00  0.00           H  
ATOM   2067  N   ILE A 129      43.580   0.985 -14.406  1.00  0.00           N  
ATOM   2068  CA  ILE A 129      44.631   0.535 -15.310  1.00  0.00           C  
ATOM   2069  C   ILE A 129      44.056  -0.280 -16.461  1.00  0.00           C  
ATOM   2070  O   ILE A 129      44.399  -0.060 -17.623  1.00  0.00           O  
ATOM   2071  CB  ILE A 129      45.679  -0.306 -14.558  1.00  0.00           C  
ATOM   2072  CG1 ILE A 129      46.465   0.571 -13.579  1.00  0.00           C  
ATOM   2073  CG2 ILE A 129      46.620  -0.986 -15.541  1.00  0.00           C  
ATOM   2074  CD1 ILE A 129      47.310  -0.212 -12.601  1.00  0.00           C  
ATOM   2075  H   ILE A 129      43.627   0.727 -13.431  1.00  0.00           H  
ATOM   2076  HA  ILE A 129      45.126   1.411 -15.727  1.00  0.00           H  
ATOM   2077  HB  ILE A 129      45.176  -1.068 -13.964  1.00  0.00           H  
ATOM   2078 1HG1 ILE A 129      47.119   1.241 -14.136  1.00  0.00           H  
ATOM   2079 2HG1 ILE A 129      45.772   1.191 -13.010  1.00  0.00           H  
ATOM   2080 1HG2 ILE A 129      47.354  -1.575 -14.993  1.00  0.00           H  
ATOM   2081 2HG2 ILE A 129      46.048  -1.640 -16.198  1.00  0.00           H  
ATOM   2082 3HG2 ILE A 129      47.132  -0.230 -16.137  1.00  0.00           H  
ATOM   2083 1HD1 ILE A 129      47.835   0.478 -11.940  1.00  0.00           H  
ATOM   2084 2HD1 ILE A 129      46.669  -0.865 -12.007  1.00  0.00           H  
ATOM   2085 3HD1 ILE A 129      48.035  -0.814 -13.147  1.00  0.00           H  
ATOM   2086  N   GLU A 130      43.179  -1.223 -16.132  1.00  0.00           N  
ATOM   2087  CA  GLU A 130      42.554  -2.073 -17.138  1.00  0.00           C  
ATOM   2088  C   GLU A 130      41.809  -1.243 -18.175  1.00  0.00           C  
ATOM   2089  O   GLU A 130      41.857  -1.536 -19.370  1.00  0.00           O  
ATOM   2090  CB  GLU A 130      41.593  -3.063 -16.477  1.00  0.00           C  
ATOM   2091  CG  GLU A 130      42.275  -4.154 -15.663  1.00  0.00           C  
ATOM   2092  CD  GLU A 130      41.299  -5.060 -14.965  1.00  0.00           C  
ATOM   2093  OE1 GLU A 130      40.124  -4.786 -15.013  1.00  0.00           O  
ATOM   2094  OE2 GLU A 130      41.729  -6.027 -14.382  1.00  0.00           O  
ATOM   2095  H   GLU A 130      42.939  -1.354 -15.160  1.00  0.00           H  
ATOM   2096  HA  GLU A 130      43.336  -2.634 -17.651  1.00  0.00           H  
ATOM   2097 1HB  GLU A 130      40.915  -2.525 -15.814  1.00  0.00           H  
ATOM   2098 2HB  GLU A 130      40.986  -3.547 -17.242  1.00  0.00           H  
ATOM   2099 1HG  GLU A 130      42.897  -4.753 -16.328  1.00  0.00           H  
ATOM   2100 2HG  GLU A 130      42.924  -3.688 -14.924  1.00  0.00           H  
ATOM   2101  N   SER A 131      41.123  -0.205 -17.686  1.00  0.00           N  
ATOM   2102  CA  SER A 131      40.175   0.576 -18.469  1.00  0.00           C  
ATOM   2103  C   SER A 131      40.922   1.333 -19.561  1.00  0.00           C  
ATOM   2104  O   SER A 131      40.339   1.713 -20.576  1.00  0.00           O  
ATOM   2105  CB  SER A 131      39.419   1.544 -17.580  1.00  0.00           C  
ATOM   2106  OG  SER A 131      40.273   2.533 -17.074  1.00  0.00           O  
ATOM   2107  H   SER A 131      41.259   0.064 -16.722  1.00  0.00           H  
ATOM   2108  HA  SER A 131      39.462  -0.108 -18.931  1.00  0.00           H  
ATOM   2109 1HB  SER A 131      38.616   2.010 -18.151  1.00  0.00           H  
ATOM   2110 2HB  SER A 131      38.960   0.999 -16.756  1.00  0.00           H  
ATOM   2111  HG  SER A 131      39.830   2.896 -16.304  1.00  0.00           H  
ATOM   2112  N   GLY A 132      42.222   1.552 -19.349  1.00  0.00           N  
ATOM   2113  CA  GLY A 132      43.066   2.176 -20.370  1.00  0.00           C  
ATOM   2114  C   GLY A 132      43.400   3.629 -20.039  1.00  0.00           C  
ATOM   2115  O   GLY A 132      43.920   4.363 -20.879  1.00  0.00           O  
ATOM   2116  H   GLY A 132      42.629   1.281 -18.465  1.00  0.00           H  
ATOM   2117 1HA  GLY A 132      43.993   1.611 -20.471  1.00  0.00           H  
ATOM   2118 2HA  GLY A 132      42.560   2.137 -21.334  1.00  0.00           H  
ATOM   2119  N   ALA A 133      43.101   4.044 -18.815  1.00  0.00           N  
ATOM   2120  CA  ALA A 133      43.462   5.385 -18.370  1.00  0.00           C  
ATOM   2121  C   ALA A 133      44.956   5.608 -18.549  1.00  0.00           C  
ATOM   2122  O   ALA A 133      45.765   4.732 -18.244  1.00  0.00           O  
ATOM   2123  CB  ALA A 133      43.059   5.598 -16.918  1.00  0.00           C  
ATOM   2124  H   ALA A 133      42.617   3.418 -18.188  1.00  0.00           H  
ATOM   2125  HA  ALA A 133      42.930   6.103 -18.993  1.00  0.00           H  
ATOM   2126 1HB  ALA A 133      43.348   6.601 -16.604  1.00  0.00           H  
ATOM   2127 2HB  ALA A 133      41.979   5.484 -16.820  1.00  0.00           H  
ATOM   2128 3HB  ALA A 133      43.560   4.863 -16.290  1.00  0.00           H  
ATOM   2129  N   ASP A 134      45.321   6.788 -19.047  1.00  0.00           N  
ATOM   2130  CA  ASP A 134      46.703   7.059 -19.446  1.00  0.00           C  
ATOM   2131  C   ASP A 134      47.630   7.211 -18.261  1.00  0.00           C  
ATOM   2132  O   ASP A 134      47.181   7.359 -17.124  1.00  0.00           O  
ATOM   2133  CB  ASP A 134      46.772   8.326 -20.302  1.00  0.00           C  
ATOM   2134  CG  ASP A 134      48.081   8.452 -21.070  1.00  0.00           C  
ATOM   2135  OD1 ASP A 134      48.950   7.639 -20.861  1.00  0.00           O  
ATOM   2136  OD2 ASP A 134      48.199   9.360 -21.858  1.00  0.00           O  
ATOM   2137  H   ASP A 134      44.627   7.514 -19.152  1.00  0.00           H  
ATOM   2138  HA  ASP A 134      47.063   6.218 -20.039  1.00  0.00           H  
ATOM   2139 1HB  ASP A 134      45.948   8.329 -21.015  1.00  0.00           H  
ATOM   2140 2HB  ASP A 134      46.656   9.203 -19.664  1.00  0.00           H  
ATOM   2141  N   GLY A 135      48.629   7.206 -18.286  1.00  0.00           N  
ATOM   2142  CA  GLY A 135      49.676   7.300 -17.289  1.00  0.00           C  
ATOM   2143  C   GLY A 135      49.431   8.471 -16.372  1.00  0.00           C  
ATOM   2144  O   GLY A 135      49.496   8.339 -15.150  1.00  0.00           O  
ATOM   2145  H   GLY A 135      49.098   7.118 -19.176  1.00  0.00           H  
ATOM   2146 1HA  GLY A 135      49.713   6.376 -16.712  1.00  0.00           H  
ATOM   2147 2HA  GLY A 135      50.640   7.409 -17.784  1.00  0.00           H  
ATOM   2148  N   GLU A 136      49.145   9.634 -16.958  1.00  0.00           N  
ATOM   2149  CA  GLU A 136      49.022  10.835 -16.142  1.00  0.00           C  
ATOM   2150  C   GLU A 136      47.931  10.678 -15.090  1.00  0.00           C  
ATOM   2151  O   GLU A 136      48.134  10.997 -13.919  1.00  0.00           O  
ATOM   2152  CB  GLU A 136      48.723  12.050 -17.024  1.00  0.00           C  
ATOM   2153  CG  GLU A 136      48.620  13.366 -16.266  1.00  0.00           C  
ATOM   2154  CD  GLU A 136      48.361  14.541 -17.168  1.00  0.00           C  
ATOM   2155  OE1 GLU A 136      48.285  14.347 -18.357  1.00  0.00           O  
ATOM   2156  OE2 GLU A 136      48.240  15.634 -16.666  1.00  0.00           O  
ATOM   2157  H   GLU A 136      49.018   9.662 -17.960  1.00  0.00           H  
ATOM   2158  HA  GLU A 136      49.968  11.002 -15.627  1.00  0.00           H  
ATOM   2159 1HB  GLU A 136      49.507  12.156 -17.774  1.00  0.00           H  
ATOM   2160 2HB  GLU A 136      47.783  11.893 -17.552  1.00  0.00           H  
ATOM   2161 1HG  GLU A 136      47.810  13.294 -15.541  1.00  0.00           H  
ATOM   2162 2HG  GLU A 136      49.547  13.531 -15.719  1.00  0.00           H  
ATOM   2163  N   LYS A 137      46.773  10.185 -15.515  1.00  0.00           N  
ATOM   2164  CA  LYS A 137      45.647   9.984 -14.610  1.00  0.00           C  
ATOM   2165  C   LYS A 137      45.967   8.930 -13.559  1.00  0.00           C  
ATOM   2166  O   LYS A 137      45.622   9.083 -12.387  1.00  0.00           O  
ATOM   2167  CB  LYS A 137      44.395   9.583 -15.392  1.00  0.00           C  
ATOM   2168  CG  LYS A 137      43.145   9.421 -14.538  1.00  0.00           C  
ATOM   2169  CD  LYS A 137      41.926   9.114 -15.395  1.00  0.00           C  
ATOM   2170  CE  LYS A 137      40.679   8.937 -14.542  1.00  0.00           C  
ATOM   2171  NZ  LYS A 137      39.478   8.637 -15.368  1.00  0.00           N  
ATOM   2172  H   LYS A 137      46.670   9.943 -16.490  1.00  0.00           H  
ATOM   2173  HA  LYS A 137      45.448  10.922 -14.091  1.00  0.00           H  
ATOM   2174 1HB  LYS A 137      44.185  10.335 -16.153  1.00  0.00           H  
ATOM   2175 2HB  LYS A 137      44.574   8.638 -15.906  1.00  0.00           H  
ATOM   2176 1HG  LYS A 137      43.293   8.607 -13.827  1.00  0.00           H  
ATOM   2177 2HG  LYS A 137      42.964  10.338 -13.980  1.00  0.00           H  
ATOM   2178 1HD  LYS A 137      41.762   9.931 -16.100  1.00  0.00           H  
ATOM   2179 2HD  LYS A 137      42.100   8.199 -15.961  1.00  0.00           H  
ATOM   2180 1HE  LYS A 137      40.833   8.122 -13.837  1.00  0.00           H  
ATOM   2181 2HE  LYS A 137      40.494   9.849 -13.974  1.00  0.00           H  
ATOM   2182 1HZ  LYS A 137      38.673   8.527 -14.767  1.00  0.00           H  
ATOM   2183 2HZ  LYS A 137      39.314   9.397 -16.014  1.00  0.00           H  
ATOM   2184 3HZ  LYS A 137      39.629   7.783 -15.885  1.00  0.00           H  
ATOM   2185  N   LEU A 138      46.628   7.859 -13.984  1.00  0.00           N  
ATOM   2186  CA  LEU A 138      46.996   6.776 -13.079  1.00  0.00           C  
ATOM   2187  C   LEU A 138      47.990   7.251 -12.028  1.00  0.00           C  
ATOM   2188  O   LEU A 138      47.890   6.887 -10.856  1.00  0.00           O  
ATOM   2189  CB  LEU A 138      47.597   5.606 -13.868  1.00  0.00           C  
ATOM   2190  CG  LEU A 138      46.621   4.841 -14.771  1.00  0.00           C  
ATOM   2191  CD1 LEU A 138      47.392   3.837 -15.617  1.00  0.00           C  
ATOM   2192  CD2 LEU A 138      45.576   4.144 -13.912  1.00  0.00           C  
ATOM   2193  H   LEU A 138      46.882   7.793 -14.959  1.00  0.00           H  
ATOM   2194  HA  LEU A 138      46.097   6.430 -12.570  1.00  0.00           H  
ATOM   2195 1HB  LEU A 138      48.400   5.988 -14.497  1.00  0.00           H  
ATOM   2196 2HB  LEU A 138      48.024   4.894 -13.163  1.00  0.00           H  
ATOM   2197  HG  LEU A 138      46.128   5.539 -15.448  1.00  0.00           H  
ATOM   2198 1HD1 LEU A 138      46.698   3.293 -16.258  1.00  0.00           H  
ATOM   2199 2HD1 LEU A 138      48.119   4.364 -16.235  1.00  0.00           H  
ATOM   2200 3HD1 LEU A 138      47.910   3.134 -14.965  1.00  0.00           H  
ATOM   2201 1HD2 LEU A 138      44.881   3.601 -14.554  1.00  0.00           H  
ATOM   2202 2HD2 LEU A 138      46.068   3.445 -13.236  1.00  0.00           H  
ATOM   2203 3HD2 LEU A 138      45.028   4.887 -13.332  1.00  0.00           H  
ATOM   2204  N   VAL A 139      48.950   8.066 -12.453  1.00  0.00           N  
ATOM   2205  CA  VAL A 139      49.965   8.593 -11.548  1.00  0.00           C  
ATOM   2206  C   VAL A 139      49.346   9.504 -10.497  1.00  0.00           C  
ATOM   2207  O   VAL A 139      49.721   9.460  -9.325  1.00  0.00           O  
ATOM   2208  CB  VAL A 139      51.031   9.376 -12.337  1.00  0.00           C  
ATOM   2209  CG1 VAL A 139      51.984  10.085 -11.387  1.00  0.00           C  
ATOM   2210  CG2 VAL A 139      51.790   8.432 -13.258  1.00  0.00           C  
ATOM   2211  H   VAL A 139      48.978   8.327 -13.428  1.00  0.00           H  
ATOM   2212  HA  VAL A 139      50.448   7.755 -11.044  1.00  0.00           H  
ATOM   2213  HB  VAL A 139      50.538  10.145 -12.931  1.00  0.00           H  
ATOM   2214 1HG1 VAL A 139      52.730  10.633 -11.962  1.00  0.00           H  
ATOM   2215 2HG1 VAL A 139      51.424  10.781 -10.763  1.00  0.00           H  
ATOM   2216 3HG1 VAL A 139      52.482   9.349 -10.755  1.00  0.00           H  
ATOM   2217 1HG2 VAL A 139      52.541   8.993 -13.814  1.00  0.00           H  
ATOM   2218 2HG2 VAL A 139      52.279   7.660 -12.664  1.00  0.00           H  
ATOM   2219 3HG2 VAL A 139      51.094   7.968 -13.957  1.00  0.00           H  
ATOM   2220  N   LYS A 140      48.396  10.330 -10.922  1.00  0.00           N  
ATOM   2221  CA  LYS A 140      47.723  11.254 -10.017  1.00  0.00           C  
ATOM   2222  C   LYS A 140      46.915  10.505  -8.966  1.00  0.00           C  
ATOM   2223  O   LYS A 140      46.902  10.882  -7.794  1.00  0.00           O  
ATOM   2224  CB  LYS A 140      46.815  12.204 -10.799  1.00  0.00           C  
ATOM   2225  CG  LYS A 140      47.558  13.231 -11.643  1.00  0.00           C  
ATOM   2226  CD  LYS A 140      46.590  14.125 -12.405  1.00  0.00           C  
ATOM   2227  CE  LYS A 140      47.331  15.145 -13.257  1.00  0.00           C  
ATOM   2228  NZ  LYS A 140      46.397  16.001 -14.038  1.00  0.00           N  
ATOM   2229  H   LYS A 140      48.133  10.317 -11.897  1.00  0.00           H  
ATOM   2230  HA  LYS A 140      48.480  11.843  -9.498  1.00  0.00           H  
ATOM   2231 1HB  LYS A 140      46.171  11.628 -11.464  1.00  0.00           H  
ATOM   2232 2HB  LYS A 140      46.170  12.745 -10.106  1.00  0.00           H  
ATOM   2233 1HG  LYS A 140      48.181  13.852 -10.998  1.00  0.00           H  
ATOM   2234 2HG  LYS A 140      48.203  12.718 -12.356  1.00  0.00           H  
ATOM   2235 1HD  LYS A 140      45.961  13.512 -13.051  1.00  0.00           H  
ATOM   2236 2HD  LYS A 140      45.950  14.653 -11.698  1.00  0.00           H  
ATOM   2237 1HE  LYS A 140      47.939  15.782 -12.616  1.00  0.00           H  
ATOM   2238 2HE  LYS A 140      47.994  14.627 -13.950  1.00  0.00           H  
ATOM   2239 1HZ  LYS A 140      46.926  16.662 -14.589  1.00  0.00           H  
ATOM   2240 2HZ  LYS A 140      45.841  15.422 -14.651  1.00  0.00           H  
ATOM   2241 3HZ  LYS A 140      45.790  16.501 -13.405  1.00  0.00           H  
ATOM   2242  N   MET A 141      46.241   9.442  -9.391  1.00  0.00           N  
ATOM   2243  CA  MET A 141      45.429   8.637  -8.486  1.00  0.00           C  
ATOM   2244  C   MET A 141      46.291   7.951  -7.435  1.00  0.00           C  
ATOM   2245  O   MET A 141      45.920   7.881  -6.263  1.00  0.00           O  
ATOM   2246  CB  MET A 141      44.627   7.604  -9.274  1.00  0.00           C  
ATOM   2247  CG  MET A 141      43.532   8.193 -10.152  1.00  0.00           C  
ATOM   2248  SD  MET A 141      42.711   6.948 -11.168  1.00  0.00           S  
ATOM   2249  CE  MET A 141      41.808   6.035  -9.921  1.00  0.00           C  
ATOM   2250  H   MET A 141      46.292   9.185 -10.366  1.00  0.00           H  
ATOM   2251  HA  MET A 141      44.735   9.296  -7.965  1.00  0.00           H  
ATOM   2252 1HB  MET A 141      45.298   7.034  -9.915  1.00  0.00           H  
ATOM   2253 2HB  MET A 141      44.159   6.901  -8.583  1.00  0.00           H  
ATOM   2254 1HG  MET A 141      42.783   8.675  -9.525  1.00  0.00           H  
ATOM   2255 2HG  MET A 141      43.961   8.947 -10.812  1.00  0.00           H  
ATOM   2256 1HE  MET A 141      41.248   5.229 -10.395  1.00  0.00           H  
ATOM   2257 2HE  MET A 141      42.509   5.616  -9.198  1.00  0.00           H  
ATOM   2258 3HE  MET A 141      41.116   6.705  -9.409  1.00  0.00           H  
ATOM   2259  N   VAL A 142      47.443   7.445  -7.860  1.00  0.00           N  
ATOM   2260  CA  VAL A 142      48.361   6.763  -6.955  1.00  0.00           C  
ATOM   2261  C   VAL A 142      48.909   7.719  -5.904  1.00  0.00           C  
ATOM   2262  O   VAL A 142      49.032   7.364  -4.732  1.00  0.00           O  
ATOM   2263  CB  VAL A 142      49.531   6.147  -7.744  1.00  0.00           C  
ATOM   2264  CG1 VAL A 142      50.586   5.601  -6.794  1.00  0.00           C  
ATOM   2265  CG2 VAL A 142      49.015   5.052  -8.665  1.00  0.00           C  
ATOM   2266  H   VAL A 142      47.690   7.535  -8.835  1.00  0.00           H  
ATOM   2267  HA  VAL A 142      47.819   5.962  -6.451  1.00  0.00           H  
ATOM   2268  HB  VAL A 142      50.008   6.928  -8.338  1.00  0.00           H  
ATOM   2269 1HG1 VAL A 142      51.406   5.169  -7.369  1.00  0.00           H  
ATOM   2270 2HG1 VAL A 142      50.967   6.409  -6.170  1.00  0.00           H  
ATOM   2271 3HG1 VAL A 142      50.143   4.831  -6.162  1.00  0.00           H  
ATOM   2272 1HG2 VAL A 142      49.848   4.621  -9.221  1.00  0.00           H  
ATOM   2273 2HG2 VAL A 142      48.534   4.274  -8.071  1.00  0.00           H  
ATOM   2274 3HG2 VAL A 142      48.293   5.474  -9.364  1.00  0.00           H  
ATOM   2275  N   GLU A 143      49.237   8.934  -6.329  1.00  0.00           N  
ATOM   2276  CA  GLU A 143      49.773   9.944  -5.424  1.00  0.00           C  
ATOM   2277  C   GLU A 143      48.745  10.342  -4.372  1.00  0.00           C  
ATOM   2278  O   GLU A 143      49.078  10.517  -3.200  1.00  0.00           O  
ATOM   2279  CB  GLU A 143      50.220  11.180  -6.208  1.00  0.00           C  
ATOM   2280  CG  GLU A 143      50.865  12.265  -5.358  1.00  0.00           C  
ATOM   2281  CD  GLU A 143      51.370  13.423  -6.172  1.00  0.00           C  
ATOM   2282  OE1 GLU A 143      51.736  13.214  -7.304  1.00  0.00           O  
ATOM   2283  OE2 GLU A 143      51.391  14.518  -5.662  1.00  0.00           O  
ATOM   2284  H   GLU A 143      49.112   9.164  -7.304  1.00  0.00           H  
ATOM   2285  HA  GLU A 143      50.639   9.524  -4.911  1.00  0.00           H  
ATOM   2286 1HB  GLU A 143      50.936  10.885  -6.975  1.00  0.00           H  
ATOM   2287 2HB  GLU A 143      49.360  11.619  -6.715  1.00  0.00           H  
ATOM   2288 1HG  GLU A 143      50.133  12.633  -4.639  1.00  0.00           H  
ATOM   2289 2HG  GLU A 143      51.694  11.830  -4.800  1.00  0.00           H  
ATOM   2290  N   LYS A 144      47.495  10.483  -4.798  1.00  0.00           N  
ATOM   2291  CA  LYS A 144      46.416  10.861  -3.893  1.00  0.00           C  
ATOM   2292  C   LYS A 144      46.176   9.786  -2.841  1.00  0.00           C  
ATOM   2293  O   LYS A 144      45.951  10.090  -1.669  1.00  0.00           O  
ATOM   2294  CB  LYS A 144      45.129  11.127  -4.676  1.00  0.00           C  
ATOM   2295  CG  LYS A 144      45.157  12.394  -5.520  1.00  0.00           C  
ATOM   2296  CD  LYS A 144      43.853  12.579  -6.282  1.00  0.00           C  
ATOM   2297  CE  LYS A 144      43.883  13.839  -7.134  1.00  0.00           C  
ATOM   2298  NZ  LYS A 144      42.629  14.013  -7.915  1.00  0.00           N  
ATOM   2299  H   LYS A 144      47.287  10.324  -5.773  1.00  0.00           H  
ATOM   2300  HA  LYS A 144      46.704  11.776  -3.374  1.00  0.00           H  
ATOM   2301 1HB  LYS A 144      44.927  10.287  -5.340  1.00  0.00           H  
ATOM   2302 2HB  LYS A 144      44.291  11.205  -3.983  1.00  0.00           H  
ATOM   2303 1HG  LYS A 144      45.316  13.258  -4.874  1.00  0.00           H  
ATOM   2304 2HG  LYS A 144      45.979  12.338  -6.232  1.00  0.00           H  
ATOM   2305 1HD  LYS A 144      43.684  11.717  -6.928  1.00  0.00           H  
ATOM   2306 2HD  LYS A 144      43.026  12.650  -5.576  1.00  0.00           H  
ATOM   2307 1HE  LYS A 144      44.021  14.709  -6.493  1.00  0.00           H  
ATOM   2308 2HE  LYS A 144      44.723  13.790  -7.827  1.00  0.00           H  
ATOM   2309 1HZ  LYS A 144      42.689  14.858  -8.466  1.00  0.00           H  
ATOM   2310 2HZ  LYS A 144      42.500  13.220  -8.528  1.00  0.00           H  
ATOM   2311 3HZ  LYS A 144      41.844  14.079  -7.283  1.00  0.00           H  
ATOM   2312  N   ALA A 145      46.225   8.528  -3.267  1.00  0.00           N  
ATOM   2313  CA  ALA A 145      46.014   7.404  -2.362  1.00  0.00           C  
ATOM   2314  C   ALA A 145      47.113   7.329  -1.310  1.00  0.00           C  
ATOM   2315  O   ALA A 145      46.847   7.061  -0.138  1.00  0.00           O  
ATOM   2316  CB  ALA A 145      45.941   6.101  -3.144  1.00  0.00           C  
ATOM   2317  H   ALA A 145      46.413   8.346  -4.242  1.00  0.00           H  
ATOM   2318  HA  ALA A 145      45.067   7.559  -1.845  1.00  0.00           H  
ATOM   2319 1HB  ALA A 145      45.783   5.271  -2.455  1.00  0.00           H  
ATOM   2320 2HB  ALA A 145      45.113   6.147  -3.852  1.00  0.00           H  
ATOM   2321 3HB  ALA A 145      46.873   5.949  -3.686  1.00  0.00           H  
ATOM   2322  N   GLY A 146      48.349   7.567  -1.736  1.00  0.00           N  
ATOM   2323  CA  GLY A 146      49.492   7.527  -0.831  1.00  0.00           C  
ATOM   2324  C   GLY A 146      49.400   8.625   0.221  1.00  0.00           C  
ATOM   2325  O   GLY A 146      49.704   8.402   1.393  1.00  0.00           O  
ATOM   2326  H   GLY A 146      48.501   7.781  -2.711  1.00  0.00           H  
ATOM   2327 1HA  GLY A 146      49.536   6.553  -0.343  1.00  0.00           H  
ATOM   2328 2HA  GLY A 146      50.412   7.642  -1.402  1.00  0.00           H  
ATOM   2329  N   ARG A 147      48.979   9.811  -0.205  1.00  0.00           N  
ATOM   2330  CA  ARG A 147      48.847  10.947   0.700  1.00  0.00           C  
ATOM   2331  C   ARG A 147      47.775  10.692   1.752  1.00  0.00           C  
ATOM   2332  O   ARG A 147      47.949  11.027   2.924  1.00  0.00           O  
ATOM   2333  CB  ARG A 147      48.503  12.211  -0.074  1.00  0.00           C  
ATOM   2334  CG  ARG A 147      49.631  12.763  -0.931  1.00  0.00           C  
ATOM   2335  CD  ARG A 147      49.229  14.010  -1.631  1.00  0.00           C  
ATOM   2336  NE  ARG A 147      50.276  14.497  -2.515  1.00  0.00           N  
ATOM   2337  CZ  ARG A 147      51.312  15.263  -2.124  1.00  0.00           C  
ATOM   2338  NH1 ARG A 147      51.427  15.621  -0.864  1.00  0.00           N  
ATOM   2339  NH2 ARG A 147      52.214  15.656  -3.007  1.00  0.00           N  
ATOM   2340  H   ARG A 147      48.745   9.929  -1.180  1.00  0.00           H  
ATOM   2341  HA  ARG A 147      49.801  11.098   1.207  1.00  0.00           H  
ATOM   2342 1HB  ARG A 147      47.656  12.016  -0.730  1.00  0.00           H  
ATOM   2343 2HB  ARG A 147      48.204  12.994   0.623  1.00  0.00           H  
ATOM   2344 1HG  ARG A 147      50.491  12.987  -0.299  1.00  0.00           H  
ATOM   2345 2HG  ARG A 147      49.914  12.024  -1.681  1.00  0.00           H  
ATOM   2346 1HD  ARG A 147      48.339  13.820  -2.230  1.00  0.00           H  
ATOM   2347 2HD  ARG A 147      49.014  14.786  -0.898  1.00  0.00           H  
ATOM   2348  HE  ARG A 147      50.222  14.242  -3.493  1.00  0.00           H  
ATOM   2349 1HH1 ARG A 147      50.737  15.321  -0.189  1.00  0.00           H  
ATOM   2350 2HH1 ARG A 147      52.204  16.195  -0.571  1.00  0.00           H  
ATOM   2351 1HH2 ARG A 147      52.126  15.381  -3.975  1.00  0.00           H  
ATOM   2352 2HH2 ARG A 147      52.991  16.230  -2.713  1.00  0.00           H  
ATOM   2353  N   VAL A 148      46.666  10.097   1.326  1.00  0.00           N  
ATOM   2354  CA  VAL A 148      45.563   9.795   2.231  1.00  0.00           C  
ATOM   2355  C   VAL A 148      45.977   8.774   3.283  1.00  0.00           C  
ATOM   2356  O   VAL A 148      45.620   8.896   4.455  1.00  0.00           O  
ATOM   2357  CB  VAL A 148      44.357   9.253   1.441  1.00  0.00           C  
ATOM   2358  CG1 VAL A 148      43.276   8.760   2.392  1.00  0.00           C  
ATOM   2359  CG2 VAL A 148      43.813  10.335   0.521  1.00  0.00           C  
ATOM   2360  H   VAL A 148      46.585   9.848   0.351  1.00  0.00           H  
ATOM   2361  HA  VAL A 148      45.267  10.716   2.735  1.00  0.00           H  
ATOM   2362  HB  VAL A 148      44.678   8.397   0.847  1.00  0.00           H  
ATOM   2363 1HG1 VAL A 148      42.431   8.381   1.816  1.00  0.00           H  
ATOM   2364 2HG1 VAL A 148      43.677   7.962   3.016  1.00  0.00           H  
ATOM   2365 3HG1 VAL A 148      42.943   9.584   3.023  1.00  0.00           H  
ATOM   2366 1HG2 VAL A 148      42.961   9.945  -0.035  1.00  0.00           H  
ATOM   2367 2HG2 VAL A 148      43.497  11.193   1.114  1.00  0.00           H  
ATOM   2368 3HG2 VAL A 148      44.591  10.644  -0.178  1.00  0.00           H  
ATOM   2369  N   LEU A 149      46.732   7.767   2.857  1.00  0.00           N  
ATOM   2370  CA  LEU A 149      47.196   6.722   3.762  1.00  0.00           C  
ATOM   2371  C   LEU A 149      48.143   7.284   4.814  1.00  0.00           C  
ATOM   2372  O   LEU A 149      48.076   6.912   5.986  1.00  0.00           O  
ATOM   2373  CB  LEU A 149      47.900   5.612   2.973  1.00  0.00           C  
ATOM   2374  CG  LEU A 149      46.997   4.761   2.070  1.00  0.00           C  
ATOM   2375  CD1 LEU A 149      47.855   3.831   1.224  1.00  0.00           C  
ATOM   2376  CD2 LEU A 149      46.019   3.973   2.928  1.00  0.00           C  
ATOM   2377  H   LEU A 149      46.991   7.725   1.882  1.00  0.00           H  
ATOM   2378  HA  LEU A 149      46.332   6.296   4.271  1.00  0.00           H  
ATOM   2379 1HB  LEU A 149      48.665   6.064   2.343  1.00  0.00           H  
ATOM   2380 2HB  LEU A 149      48.390   4.940   3.678  1.00  0.00           H  
ATOM   2381  HG  LEU A 149      46.443   5.412   1.393  1.00  0.00           H  
ATOM   2382 1HD1 LEU A 149      47.214   3.227   0.582  1.00  0.00           H  
ATOM   2383 2HD1 LEU A 149      48.532   4.422   0.606  1.00  0.00           H  
ATOM   2384 3HD1 LEU A 149      48.435   3.178   1.875  1.00  0.00           H  
ATOM   2385 1HD2 LEU A 149      45.377   3.369   2.287  1.00  0.00           H  
ATOM   2386 2HD2 LEU A 149      46.572   3.321   3.605  1.00  0.00           H  
ATOM   2387 3HD2 LEU A 149      45.407   4.663   3.509  1.00  0.00           H  
ATOM   2388  N   VAL A 150      49.025   8.182   4.388  1.00  0.00           N  
ATOM   2389  CA  VAL A 150      49.989   8.798   5.293  1.00  0.00           C  
ATOM   2390  C   VAL A 150      49.290   9.650   6.345  1.00  0.00           C  
ATOM   2391  O   VAL A 150      49.667   9.640   7.517  1.00  0.00           O  
ATOM   2392  CB  VAL A 150      50.980   9.673   4.503  1.00  0.00           C  
ATOM   2393  CG1 VAL A 150      51.866  10.465   5.454  1.00  0.00           C  
ATOM   2394  CG2 VAL A 150      51.820   8.802   3.582  1.00  0.00           C  
ATOM   2395  H   VAL A 150      49.028   8.445   3.413  1.00  0.00           H  
ATOM   2396  HA  VAL A 150      50.545   8.007   5.797  1.00  0.00           H  
ATOM   2397  HB  VAL A 150      50.419  10.396   3.910  1.00  0.00           H  
ATOM   2398 1HG1 VAL A 150      52.560  11.079   4.878  1.00  0.00           H  
ATOM   2399 2HG1 VAL A 150      51.246  11.108   6.078  1.00  0.00           H  
ATOM   2400 3HG1 VAL A 150      52.428   9.777   6.085  1.00  0.00           H  
ATOM   2401 1HG2 VAL A 150      52.518   9.428   3.026  1.00  0.00           H  
ATOM   2402 2HG2 VAL A 150      52.377   8.076   4.176  1.00  0.00           H  
ATOM   2403 3HG2 VAL A 150      51.169   8.277   2.884  1.00  0.00           H  
ATOM   2404  N   GLU A 151      48.270  10.387   5.919  1.00  0.00           N  
ATOM   2405  CA  GLU A 151      47.516  11.247   6.824  1.00  0.00           C  
ATOM   2406  C   GLU A 151      46.779  10.428   7.876  1.00  0.00           C  
ATOM   2407  O   GLU A 151      46.733  10.802   9.048  1.00  0.00           O  
ATOM   2408  CB  GLU A 151      46.519  12.103   6.040  1.00  0.00           C  
ATOM   2409  CG  GLU A 151      45.734  13.092   6.890  1.00  0.00           C  
ATOM   2410  CD  GLU A 151      44.831  13.976   6.076  1.00  0.00           C  
ATOM   2411  OE1 GLU A 151      45.156  14.244   4.944  1.00  0.00           O  
ATOM   2412  OE2 GLU A 151      43.814  14.384   6.586  1.00  0.00           O  
ATOM   2413  H   GLU A 151      48.010  10.351   4.944  1.00  0.00           H  
ATOM   2414  HA  GLU A 151      48.216  11.907   7.337  1.00  0.00           H  
ATOM   2415 1HB  GLU A 151      47.049  12.668   5.273  1.00  0.00           H  
ATOM   2416 2HB  GLU A 151      45.803  11.456   5.533  1.00  0.00           H  
ATOM   2417 1HG  GLU A 151      45.131  12.539   7.609  1.00  0.00           H  
ATOM   2418 2HG  GLU A 151      46.435  13.712   7.447  1.00  0.00           H  
ATOM   2419  N   ALA A 152      46.203   9.308   7.451  1.00  0.00           N  
ATOM   2420  CA  ALA A 152      45.467   8.434   8.355  1.00  0.00           C  
ATOM   2421  C   ALA A 152      46.387   7.828   9.407  1.00  0.00           C  
ATOM   2422  O   ALA A 152      46.023   7.725  10.579  1.00  0.00           O  
ATOM   2423  CB  ALA A 152      44.762   7.336   7.572  1.00  0.00           C  
ATOM   2424  H   ALA A 152      46.277   9.056   6.476  1.00  0.00           H  
ATOM   2425  HA  ALA A 152      44.719   9.035   8.872  1.00  0.00           H  
ATOM   2426 1HB  ALA A 152      44.216   6.691   8.261  1.00  0.00           H  
ATOM   2427 2HB  ALA A 152      44.065   7.783   6.864  1.00  0.00           H  
ATOM   2428 3HB  ALA A 152      45.500   6.745   7.031  1.00  0.00           H  
ATOM   2429  N   ILE A 153      47.581   7.428   8.982  1.00  0.00           N  
ATOM   2430  CA  ILE A 153      48.556   6.831   9.886  1.00  0.00           C  
ATOM   2431  C   ILE A 153      49.016   7.833  10.938  1.00  0.00           C  
ATOM   2432  O   ILE A 153      49.171   7.490  12.110  1.00  0.00           O  
ATOM   2433  CB  ILE A 153      49.776   6.305   9.108  1.00  0.00           C  
ATOM   2434  CG1 ILE A 153      49.378   5.114   8.232  1.00  0.00           C  
ATOM   2435  CG2 ILE A 153      50.890   5.915  10.067  1.00  0.00           C  
ATOM   2436  CD1 ILE A 153      50.440   4.705   7.238  1.00  0.00           C  
ATOM   2437  H   ILE A 153      47.819   7.541   8.007  1.00  0.00           H  
ATOM   2438  HA  ILE A 153      48.085   5.992  10.397  1.00  0.00           H  
ATOM   2439  HB  ILE A 153      50.142   7.081   8.437  1.00  0.00           H  
ATOM   2440 1HG1 ILE A 153      49.154   4.256   8.865  1.00  0.00           H  
ATOM   2441 2HG1 ILE A 153      48.470   5.357   7.679  1.00  0.00           H  
ATOM   2442 1HG2 ILE A 153      51.745   5.545   9.500  1.00  0.00           H  
ATOM   2443 2HG2 ILE A 153      51.191   6.786  10.648  1.00  0.00           H  
ATOM   2444 3HG2 ILE A 153      50.535   5.134  10.740  1.00  0.00           H  
ATOM   2445 1HD1 ILE A 153      50.084   3.856   6.654  1.00  0.00           H  
ATOM   2446 2HD1 ILE A 153      50.655   5.540   6.570  1.00  0.00           H  
ATOM   2447 3HD1 ILE A 153      51.347   4.424   7.770  1.00  0.00           H  
ATOM   2448  N   LYS A 154      49.233   9.073  10.513  1.00  0.00           N  
ATOM   2449  CA  LYS A 154      49.676  10.127  11.417  1.00  0.00           C  
ATOM   2450  C   LYS A 154      48.617  10.431  12.469  1.00  0.00           C  
ATOM   2451  O   LYS A 154      48.933  10.637  13.641  1.00  0.00           O  
ATOM   2452  CB  LYS A 154      50.019  11.395  10.634  1.00  0.00           C  
ATOM   2453  CG  LYS A 154      50.562  12.534  11.487  1.00  0.00           C  
ATOM   2454  CD  LYS A 154      50.966  13.723  10.629  1.00  0.00           C  
ATOM   2455  CE  LYS A 154      51.495  14.868  11.481  1.00  0.00           C  
ATOM   2456  NZ  LYS A 154      51.894  16.039  10.654  1.00  0.00           N  
ATOM   2457  H   LYS A 154      49.087   9.291   9.538  1.00  0.00           H  
ATOM   2458  HA  LYS A 154      50.572   9.784  11.935  1.00  0.00           H  
ATOM   2459 1HB  LYS A 154      50.764  11.163   9.873  1.00  0.00           H  
ATOM   2460 2HB  LYS A 154      49.128  11.758  10.120  1.00  0.00           H  
ATOM   2461 1HG  LYS A 154      49.799  12.852  12.198  1.00  0.00           H  
ATOM   2462 2HG  LYS A 154      51.431  12.188  12.045  1.00  0.00           H  
ATOM   2463 1HD  LYS A 154      51.741  13.418   9.924  1.00  0.00           H  
ATOM   2464 2HD  LYS A 154      50.103  14.074  10.063  1.00  0.00           H  
ATOM   2465 1HE  LYS A 154      50.726  15.181  12.186  1.00  0.00           H  
ATOM   2466 2HE  LYS A 154      52.361  14.528  12.049  1.00  0.00           H  
ATOM   2467 1HZ  LYS A 154      52.239  16.774  11.255  1.00  0.00           H  
ATOM   2468 2HZ  LYS A 154      52.621  15.764  10.008  1.00  0.00           H  
ATOM   2469 3HZ  LYS A 154      51.095  16.375  10.137  1.00  0.00           H  
ATOM   2470  N   ARG A 155      47.358  10.458  12.044  1.00  0.00           N  
ATOM   2471  CA  ARG A 155      46.249  10.738  12.948  1.00  0.00           C  
ATOM   2472  C   ARG A 155      46.108   9.645  14.000  1.00  0.00           C  
ATOM   2473  O   ARG A 155      45.858   9.927  15.172  1.00  0.00           O  
ATOM   2474  CB  ARG A 155      44.945  10.864  12.173  1.00  0.00           C  
ATOM   2475  CG  ARG A 155      44.829  12.114  11.316  1.00  0.00           C  
ATOM   2476  CD  ARG A 155      43.521  12.180  10.615  1.00  0.00           C  
ATOM   2477  NE  ARG A 155      43.438  13.331   9.730  1.00  0.00           N  
ATOM   2478  CZ  ARG A 155      43.088  14.572  10.121  1.00  0.00           C  
ATOM   2479  NH1 ARG A 155      42.794  14.807  11.381  1.00  0.00           N  
ATOM   2480  NH2 ARG A 155      43.041  15.554   9.238  1.00  0.00           N  
ATOM   2481  H   ARG A 155      47.164  10.280  11.069  1.00  0.00           H  
ATOM   2482  HA  ARG A 155      46.445  11.684  13.454  1.00  0.00           H  
ATOM   2483 1HB  ARG A 155      44.827  10.003  11.518  1.00  0.00           H  
ATOM   2484 2HB  ARG A 155      44.107  10.863  12.870  1.00  0.00           H  
ATOM   2485 1HG  ARG A 155      44.925  12.998  11.947  1.00  0.00           H  
ATOM   2486 2HG  ARG A 155      45.621  12.116  10.566  1.00  0.00           H  
ATOM   2487 1HD  ARG A 155      43.384  11.280  10.017  1.00  0.00           H  
ATOM   2488 2HD  ARG A 155      42.719  12.255  11.348  1.00  0.00           H  
ATOM   2489  HE  ARG A 155      43.657  13.190   8.753  1.00  0.00           H  
ATOM   2490 1HH1 ARG A 155      42.830  14.056  12.056  1.00  0.00           H  
ATOM   2491 2HH1 ARG A 155      42.533  15.737  11.673  1.00  0.00           H  
ATOM   2492 1HH2 ARG A 155      43.268  15.374   8.269  1.00  0.00           H  
ATOM   2493 2HH2 ARG A 155      42.780  16.484   9.530  1.00  0.00           H  
ATOM   2494  N   SER A 156      46.270   8.397  13.575  1.00  0.00           N  
ATOM   2495  CA  SER A 156      46.161   7.258  14.479  1.00  0.00           C  
ATOM   2496  C   SER A 156      47.262   7.283  15.531  1.00  0.00           C  
ATOM   2497  O   SER A 156      47.021   6.993  16.703  1.00  0.00           O  
ATOM   2498  CB  SER A 156      46.227   5.961  13.696  1.00  0.00           C  
ATOM   2499  OG  SER A 156      46.120   4.854  14.548  1.00  0.00           O  
ATOM   2500  H   SER A 156      46.474   8.232  12.600  1.00  0.00           H  
ATOM   2501  HA  SER A 156      45.198   7.312  14.989  1.00  0.00           H  
ATOM   2502 1HB  SER A 156      45.422   5.938  12.962  1.00  0.00           H  
ATOM   2503 2HB  SER A 156      47.168   5.914  13.150  1.00  0.00           H  
ATOM   2504  HG  SER A 156      45.341   4.373  14.260  1.00  0.00           H  
ATOM   2505  N   ALA A 157      48.472   7.631  15.106  1.00  0.00           N  
ATOM   2506  CA  ALA A 157      49.614   7.694  16.010  1.00  0.00           C  
ATOM   2507  C   ALA A 157      49.352   8.657  17.161  1.00  0.00           C  
ATOM   2508  O   ALA A 157      49.599   8.333  18.323  1.00  0.00           O  
ATOM   2509  CB  ALA A 157      50.868   8.104  15.252  1.00  0.00           C  
ATOM   2510  H   ALA A 157      48.604   7.858  14.131  1.00  0.00           H  
ATOM   2511  HA  ALA A 157      49.766   6.701  16.433  1.00  0.00           H  
ATOM   2512 1HB  ALA A 157      51.712   8.147  15.940  1.00  0.00           H  
ATOM   2513 2HB  ALA A 157      51.075   7.374  14.469  1.00  0.00           H  
ATOM   2514 3HB  ALA A 157      50.717   9.084  14.803  1.00  0.00           H  
ATOM   2515  N   LYS A 158      48.850   9.843  16.832  1.00  0.00           N  
ATOM   2516  CA  LYS A 158      48.554  10.856  17.838  1.00  0.00           C  
ATOM   2517  C   LYS A 158      47.570  10.330  18.875  1.00  0.00           C  
ATOM   2518  O   LYS A 158      47.712  10.594  20.069  1.00  0.00           O  
ATOM   2519  CB  LYS A 158      47.999  12.120  17.179  1.00  0.00           C  
ATOM   2520  CG  LYS A 158      49.011  12.888  16.340  1.00  0.00           C  
ATOM   2521  CD  LYS A 158      50.107  13.488  17.208  1.00  0.00           C  
ATOM   2522  CE  LYS A 158      51.076  14.319  16.381  1.00  0.00           C  
ATOM   2523  NZ  LYS A 158      52.172  14.887  17.213  1.00  0.00           N  
ATOM   2524  H   LYS A 158      48.669  10.048  15.860  1.00  0.00           H  
ATOM   2525  HA  LYS A 158      49.480  11.111  18.355  1.00  0.00           H  
ATOM   2526 1HB  LYS A 158      47.161  11.855  16.533  1.00  0.00           H  
ATOM   2527 2HB  LYS A 158      47.620  12.794  17.947  1.00  0.00           H  
ATOM   2528 1HG  LYS A 158      49.464  12.216  15.610  1.00  0.00           H  
ATOM   2529 2HG  LYS A 158      48.504  13.690  15.803  1.00  0.00           H  
ATOM   2530 1HD  LYS A 158      49.658  14.123  17.974  1.00  0.00           H  
ATOM   2531 2HD  LYS A 158      50.658  12.688  17.702  1.00  0.00           H  
ATOM   2532 1HE  LYS A 158      51.514  13.698  15.601  1.00  0.00           H  
ATOM   2533 2HE  LYS A 158      50.538  15.138  15.904  1.00  0.00           H  
ATOM   2534 1HZ  LYS A 158      52.791  15.431  16.629  1.00  0.00           H  
ATOM   2535 2HZ  LYS A 158      51.778  15.481  17.929  1.00  0.00           H  
ATOM   2536 3HZ  LYS A 158      52.690  14.137  17.645  1.00  0.00           H  
ATOM   2537  N   GLY A 159      46.574   9.584  18.398  1.00  0.00           N  
ATOM   2538  CA  GLY A 159      45.549   8.986  19.249  1.00  0.00           C  
ATOM   2539  C   GLY A 159      46.127   8.049  20.309  1.00  0.00           C  
ATOM   2540  O   GLY A 159      45.519   7.832  21.357  1.00  0.00           O  
ATOM   2541  H   GLY A 159      46.516   9.418  17.403  1.00  0.00           H  
ATOM   2542 1HA  GLY A 159      44.984   9.774  19.747  1.00  0.00           H  
ATOM   2543 2HA  GLY A 159      44.845   8.427  18.633  1.00  0.00           H  
ATOM   2544  N   GLY A 160      47.301   7.492  20.041  1.00  0.00           N  
ATOM   2545  CA  GLY A 160      47.955   6.591  20.990  1.00  0.00           C  
ATOM   2546  C   GLY A 160      47.739   5.122  20.637  1.00  0.00           C  
ATOM   2547  O   GLY A 160      47.480   4.295  21.511  1.00  0.00           O  
ATOM   2548  H   GLY A 160      47.753   7.696  19.161  1.00  0.00           H  
ATOM   2549 1HA  GLY A 160      49.025   6.800  21.012  1.00  0.00           H  
ATOM   2550 2HA  GLY A 160      47.571   6.778  21.992  1.00  0.00           H  
ATOM   2551  N   VAL A 161      47.848   4.808  19.350  1.00  0.00           N  
ATOM   2552  CA  VAL A 161      48.013   3.428  18.902  1.00  0.00           C  
ATOM   2553  C   VAL A 161      49.477   3.000  19.022  1.00  0.00           C  
ATOM   2554  O   VAL A 161      50.383   3.739  18.638  1.00  0.00           O  
ATOM   2555  CB  VAL A 161      47.548   3.277  17.441  1.00  0.00           C  
ATOM   2556  CG1 VAL A 161      48.422   4.110  16.515  1.00  0.00           C  
ATOM   2557  CG2 VAL A 161      47.579   1.811  17.038  1.00  0.00           C  
ATOM   2558  H   VAL A 161      47.816   5.544  18.660  1.00  0.00           H  
ATOM   2559  HA  VAL A 161      47.400   2.784  19.533  1.00  0.00           H  
ATOM   2560  HB  VAL A 161      46.531   3.658  17.352  1.00  0.00           H  
ATOM   2561 1HG1 VAL A 161      48.079   3.991  15.487  1.00  0.00           H  
ATOM   2562 2HG1 VAL A 161      48.356   5.160  16.800  1.00  0.00           H  
ATOM   2563 3HG1 VAL A 161      49.456   3.775  16.593  1.00  0.00           H  
ATOM   2564 1HG2 VAL A 161      47.248   1.711  16.004  1.00  0.00           H  
ATOM   2565 2HG2 VAL A 161      48.595   1.428  17.132  1.00  0.00           H  
ATOM   2566 3HG2 VAL A 161      46.914   1.240  17.687  1.00  0.00           H  
ATOM   2567  N   PRO A 162      49.703   1.804  19.556  1.00  0.00           N  
ATOM   2568  CA  PRO A 162      51.053   1.343  19.886  1.00  0.00           C  
ATOM   2569  C   PRO A 162      51.926   1.170  18.643  1.00  0.00           C  
ATOM   2570  O   PRO A 162      51.465   0.679  17.613  1.00  0.00           O  
ATOM   2571  CB  PRO A 162      50.792   0.001  20.578  1.00  0.00           C  
ATOM   2572  CG  PRO A 162      49.462  -0.425  20.058  1.00  0.00           C  
ATOM   2573  CD  PRO A 162      48.711   0.863  19.849  1.00  0.00           C  
ATOM   2574  HA  PRO A 162      51.521   2.059  20.578  1.00  0.00           H  
ATOM   2575 1HB  PRO A 162      51.594  -0.711  20.333  1.00  0.00           H  
ATOM   2576 2HB  PRO A 162      50.801   0.133  21.670  1.00  0.00           H  
ATOM   2577 1HG  PRO A 162      49.583  -1.000  19.128  1.00  0.00           H  
ATOM   2578 2HG  PRO A 162      48.967  -1.091  20.780  1.00  0.00           H  
ATOM   2579 1HD  PRO A 162      48.025   0.754  18.995  1.00  0.00           H  
ATOM   2580 2HD  PRO A 162      48.155   1.117  20.763  1.00  0.00           H  
ATOM   2581  N   TYR A 163      53.138   1.632  18.950  1.00  0.00           N  
ATOM   2582  CA  TYR A 163      54.138   1.995  17.948  1.00  0.00           C  
ATOM   2583  C   TYR A 163      54.528   0.795  17.076  1.00  0.00           C  
ATOM   2584  O   TYR A 163      54.817   0.946  15.889  1.00  0.00           O  
ATOM   2585  CB  TYR A 163      55.378   2.583  18.626  1.00  0.00           C  
ATOM   2586  CG  TYR A 163      56.237   1.552  19.325  1.00  0.00           C  
ATOM   2587  CD1 TYR A 163      57.256   0.914  18.633  1.00  0.00           C  
ATOM   2588  CD2 TYR A 163      56.007   1.246  20.658  1.00  0.00           C  
ATOM   2589  CE1 TYR A 163      58.041  -0.027  19.271  1.00  0.00           C  
ATOM   2590  CE2 TYR A 163      56.792   0.306  21.296  1.00  0.00           C  
ATOM   2591  CZ  TYR A 163      57.805  -0.330  20.607  1.00  0.00           C  
ATOM   2592  OH  TYR A 163      58.587  -1.267  21.243  1.00  0.00           O  
ATOM   2593  H   TYR A 163      53.391   1.742  19.922  1.00  0.00           H  
ATOM   2594  HA  TYR A 163      53.709   2.751  17.290  1.00  0.00           H  
ATOM   2595 1HB  TYR A 163      55.993   3.091  17.883  1.00  0.00           H  
ATOM   2596 2HB  TYR A 163      55.072   3.326  19.362  1.00  0.00           H  
ATOM   2597  HD1 TYR A 163      57.437   1.155  17.585  1.00  0.00           H  
ATOM   2598  HD2 TYR A 163      55.206   1.747  21.202  1.00  0.00           H  
ATOM   2599  HE1 TYR A 163      58.841  -0.528  18.727  1.00  0.00           H  
ATOM   2600  HE2 TYR A 163      56.610   0.064  22.344  1.00  0.00           H  
ATOM   2601  HH  TYR A 163      59.239  -1.609  20.627  1.00  0.00           H  
ATOM   2602  N   GLU A 164      54.540  -0.412  17.658  1.00  0.00           N  
ATOM   2603  CA  GLU A 164      54.627  -1.617  16.842  1.00  0.00           C  
ATOM   2604  C   GLU A 164      53.526  -1.651  15.790  1.00  0.00           C  
ATOM   2605  O   GLU A 164      53.782  -1.928  14.618  1.00  0.00           O  
ATOM   2606  CB  GLU A 164      54.542  -2.865  17.723  1.00  0.00           C  
ATOM   2607  CG  GLU A 164      55.773  -3.111  18.585  1.00  0.00           C  
ATOM   2608  CD  GLU A 164      55.620  -4.296  19.497  1.00  0.00           C  
ATOM   2609  OE1 GLU A 164      54.548  -4.850  19.547  1.00  0.00           O  
ATOM   2610  OE2 GLU A 164      56.578  -4.649  20.145  1.00  0.00           O  
ATOM   2611  H   GLU A 164      54.488  -0.473  18.665  1.00  0.00           H  
ATOM   2612  HA  GLU A 164      55.588  -1.618  16.327  1.00  0.00           H  
ATOM   2613 1HB  GLU A 164      53.680  -2.785  18.386  1.00  0.00           H  
ATOM   2614 2HB  GLU A 164      54.392  -3.744  17.096  1.00  0.00           H  
ATOM   2615 1HG  GLU A 164      56.632  -3.275  17.935  1.00  0.00           H  
ATOM   2616 2HG  GLU A 164      55.968  -2.221  19.183  1.00  0.00           H  
ATOM   2617  N   GLU A 165      52.300  -1.368  16.215  1.00  0.00           N  
ATOM   2618  CA  GLU A 165      51.156  -1.365  15.310  1.00  0.00           C  
ATOM   2619  C   GLU A 165      51.288  -0.271  14.259  1.00  0.00           C  
ATOM   2620  O   GLU A 165      50.975  -0.482  13.087  1.00  0.00           O  
ATOM   2621  CB  GLU A 165      49.855  -1.177  16.094  1.00  0.00           C  
ATOM   2622  CG  GLU A 165      49.472  -2.363  16.969  1.00  0.00           C  
ATOM   2623  CD  GLU A 165      49.176  -3.604  16.174  1.00  0.00           C  
ATOM   2624  OE1 GLU A 165      48.591  -3.489  15.124  1.00  0.00           O  
ATOM   2625  OE2 GLU A 165      49.536  -4.669  16.618  1.00  0.00           O  
ATOM   2626  H   GLU A 165      52.156  -1.149  17.190  1.00  0.00           H  
ATOM   2627  HA  GLU A 165      51.119  -2.326  14.796  1.00  0.00           H  
ATOM   2628 1HB  GLU A 165      49.941  -0.301  16.737  1.00  0.00           H  
ATOM   2629 2HB  GLU A 165      49.035  -0.994  15.400  1.00  0.00           H  
ATOM   2630 1HG  GLU A 165      50.290  -2.573  17.658  1.00  0.00           H  
ATOM   2631 2HG  GLU A 165      48.595  -2.097  17.558  1.00  0.00           H  
ATOM   2632  N   LEU A 166      51.753   0.898  14.684  1.00  0.00           N  
ATOM   2633  CA  LEU A 166      51.928   2.028  13.779  1.00  0.00           C  
ATOM   2634  C   LEU A 166      52.989   1.733  12.728  1.00  0.00           C  
ATOM   2635  O   LEU A 166      52.827   2.073  11.556  1.00  0.00           O  
ATOM   2636  CB  LEU A 166      52.317   3.284  14.568  1.00  0.00           C  
ATOM   2637  CG  LEU A 166      52.496   4.562  13.739  1.00  0.00           C  
ATOM   2638  CD1 LEU A 166      51.194   4.888  13.021  1.00  0.00           C  
ATOM   2639  CD2 LEU A 166      52.919   5.705  14.651  1.00  0.00           C  
ATOM   2640  H   LEU A 166      51.992   1.007  15.659  1.00  0.00           H  
ATOM   2641  HA  LEU A 166      50.983   2.213  13.270  1.00  0.00           H  
ATOM   2642 1HB  LEU A 166      51.548   3.478  15.314  1.00  0.00           H  
ATOM   2643 2HB  LEU A 166      53.257   3.092  15.087  1.00  0.00           H  
ATOM   2644  HG  LEU A 166      53.263   4.400  12.981  1.00  0.00           H  
ATOM   2645 1HD1 LEU A 166      51.320   5.796  12.431  1.00  0.00           H  
ATOM   2646 2HD1 LEU A 166      50.925   4.063  12.361  1.00  0.00           H  
ATOM   2647 3HD1 LEU A 166      50.402   5.040  13.754  1.00  0.00           H  
ATOM   2648 1HD2 LEU A 166      53.046   6.613  14.061  1.00  0.00           H  
ATOM   2649 2HD2 LEU A 166      52.152   5.868  15.408  1.00  0.00           H  
ATOM   2650 3HD2 LEU A 166      53.861   5.452  15.137  1.00  0.00           H  
ATOM   2651  N   LEU A 167      54.076   1.098  13.153  1.00  0.00           N  
ATOM   2652  CA  LEU A 167      55.166   0.755  12.248  1.00  0.00           C  
ATOM   2653  C   LEU A 167      54.715  -0.250  11.197  1.00  0.00           C  
ATOM   2654  O   LEU A 167      55.077  -0.142  10.025  1.00  0.00           O  
ATOM   2655  CB  LEU A 167      56.350   0.182  13.037  1.00  0.00           C  
ATOM   2656  CG  LEU A 167      57.586  -0.187  12.208  1.00  0.00           C  
ATOM   2657  CD1 LEU A 167      58.104   1.052  11.490  1.00  0.00           C  
ATOM   2658  CD2 LEU A 167      58.652  -0.776  13.120  1.00  0.00           C  
ATOM   2659  H   LEU A 167      54.149   0.846  14.128  1.00  0.00           H  
ATOM   2660  HA  LEU A 167      55.491   1.662  11.739  1.00  0.00           H  
ATOM   2661 1HB  LEU A 167      56.657   0.913  13.783  1.00  0.00           H  
ATOM   2662 2HB  LEU A 167      56.018  -0.718  13.556  1.00  0.00           H  
ATOM   2663  HG  LEU A 167      57.311  -0.921  11.450  1.00  0.00           H  
ATOM   2664 1HD1 LEU A 167      58.983   0.790  10.900  1.00  0.00           H  
ATOM   2665 2HD1 LEU A 167      57.328   1.441  10.830  1.00  0.00           H  
ATOM   2666 3HD1 LEU A 167      58.372   1.812  12.223  1.00  0.00           H  
ATOM   2667 1HD2 LEU A 167      59.531  -1.038  12.530  1.00  0.00           H  
ATOM   2668 2HD2 LEU A 167      58.929  -0.042  13.877  1.00  0.00           H  
ATOM   2669 3HD2 LEU A 167      58.262  -1.669  13.607  1.00  0.00           H  
ATOM   2670  N   GLU A 168      53.923  -1.228  11.622  1.00  0.00           N  
ATOM   2671  CA  GLU A 168      53.421  -2.255  10.717  1.00  0.00           C  
ATOM   2672  C   GLU A 168      52.495  -1.658   9.666  1.00  0.00           C  
ATOM   2673  O   GLU A 168      52.547  -2.032   8.494  1.00  0.00           O  
ATOM   2674  CB  GLU A 168      52.684  -3.343  11.501  1.00  0.00           C  
ATOM   2675  CG  GLU A 168      53.582  -4.206  12.375  1.00  0.00           C  
ATOM   2676  CD  GLU A 168      54.571  -5.013  11.581  1.00  0.00           C  
ATOM   2677  OE1 GLU A 168      54.213  -5.490  10.531  1.00  0.00           O  
ATOM   2678  OE2 GLU A 168      55.686  -5.154  12.025  1.00  0.00           O  
ATOM   2679  H   GLU A 168      53.662  -1.261  12.597  1.00  0.00           H  
ATOM   2680  HA  GLU A 168      54.269  -2.708  10.203  1.00  0.00           H  
ATOM   2681 1HB  GLU A 168      51.933  -2.883  12.144  1.00  0.00           H  
ATOM   2682 2HB  GLU A 168      52.161  -4.001  10.807  1.00  0.00           H  
ATOM   2683 1HG  GLU A 168      54.128  -3.562  13.065  1.00  0.00           H  
ATOM   2684 2HG  GLU A 168      52.961  -4.879  12.964  1.00  0.00           H  
ATOM   2685  N   MET A 169      51.647  -0.728  10.091  1.00  0.00           N  
ATOM   2686  CA  MET A 169      50.707  -0.077   9.186  1.00  0.00           C  
ATOM   2687  C   MET A 169      51.437   0.749   8.135  1.00  0.00           C  
ATOM   2688  O   MET A 169      51.060   0.754   6.963  1.00  0.00           O  
ATOM   2689  CB  MET A 169      49.737   0.801   9.974  1.00  0.00           C  
ATOM   2690  CG  MET A 169      48.803   0.033  10.900  1.00  0.00           C  
ATOM   2691  SD  MET A 169      47.752  -1.135  10.015  1.00  0.00           S  
ATOM   2692  CE  MET A 169      48.664  -2.658  10.253  1.00  0.00           C  
ATOM   2693  H   MET A 169      51.653  -0.465  11.066  1.00  0.00           H  
ATOM   2694  HA  MET A 169      50.139  -0.847   8.665  1.00  0.00           H  
ATOM   2695 1HB  MET A 169      50.299   1.510  10.580  1.00  0.00           H  
ATOM   2696 2HB  MET A 169      49.122   1.376   9.282  1.00  0.00           H  
ATOM   2697 1HG  MET A 169      49.391  -0.518  11.633  1.00  0.00           H  
ATOM   2698 2HG  MET A 169      48.164   0.735  11.435  1.00  0.00           H  
ATOM   2699 1HE  MET A 169      48.139  -3.477   9.762  1.00  0.00           H  
ATOM   2700 2HE  MET A 169      49.661  -2.556   9.824  1.00  0.00           H  
ATOM   2701 3HE  MET A 169      48.748  -2.869  11.320  1.00  0.00           H  
ATOM   2702  N   ALA A 170      52.484   1.447   8.560  1.00  0.00           N  
ATOM   2703  CA  ALA A 170      53.269   2.278   7.655  1.00  0.00           C  
ATOM   2704  C   ALA A 170      53.975   1.433   6.604  1.00  0.00           C  
ATOM   2705  O   ALA A 170      54.036   1.805   5.432  1.00  0.00           O  
ATOM   2706  CB  ALA A 170      54.281   3.103   8.436  1.00  0.00           C  
ATOM   2707  H   ALA A 170      52.743   1.401   9.535  1.00  0.00           H  
ATOM   2708  HA  ALA A 170      52.587   2.953   7.138  1.00  0.00           H  
ATOM   2709 1HB  ALA A 170      54.859   3.718   7.747  1.00  0.00           H  
ATOM   2710 2HB  ALA A 170      53.757   3.746   9.144  1.00  0.00           H  
ATOM   2711 3HB  ALA A 170      54.951   2.438   8.979  1.00  0.00           H  
ATOM   2712  N   LYS A 171      54.509   0.292   7.029  1.00  0.00           N  
ATOM   2713  CA  LYS A 171      55.212  -0.609   6.124  1.00  0.00           C  
ATOM   2714  C   LYS A 171      54.270  -1.180   5.072  1.00  0.00           C  
ATOM   2715  O   LYS A 171      54.630  -1.296   3.900  1.00  0.00           O  
ATOM   2716  CB  LYS A 171      55.876  -1.743   6.907  1.00  0.00           C  
ATOM   2717  CG  LYS A 171      57.069  -1.312   7.749  1.00  0.00           C  
ATOM   2718  CD  LYS A 171      57.807  -2.515   8.318  1.00  0.00           C  
ATOM   2719  CE  LYS A 171      57.002  -3.189   9.419  1.00  0.00           C  
ATOM   2720  NZ  LYS A 171      57.765  -4.284  10.076  1.00  0.00           N  
ATOM   2721  H   LYS A 171      54.425   0.043   8.004  1.00  0.00           H  
ATOM   2722  HA  LYS A 171      55.987  -0.043   5.605  1.00  0.00           H  
ATOM   2723 1HB  LYS A 171      55.145  -2.202   7.573  1.00  0.00           H  
ATOM   2724 2HB  LYS A 171      56.216  -2.513   6.214  1.00  0.00           H  
ATOM   2725 1HG  LYS A 171      57.758  -0.732   7.134  1.00  0.00           H  
ATOM   2726 2HG  LYS A 171      56.727  -0.684   8.570  1.00  0.00           H  
ATOM   2727 1HD  LYS A 171      57.995  -3.237   7.522  1.00  0.00           H  
ATOM   2728 2HD  LYS A 171      58.765  -2.194   8.727  1.00  0.00           H  
ATOM   2729 1HE  LYS A 171      56.727  -2.451  10.172  1.00  0.00           H  
ATOM   2730 2HE  LYS A 171      56.086  -3.603   8.998  1.00  0.00           H  
ATOM   2731 1HZ  LYS A 171      57.197  -4.705  10.798  1.00  0.00           H  
ATOM   2732 2HZ  LYS A 171      58.009  -4.984   9.389  1.00  0.00           H  
ATOM   2733 3HZ  LYS A 171      58.607  -3.909  10.487  1.00  0.00           H  
ATOM   2734  N   TYR A 172      53.062  -1.535   5.498  1.00  0.00           N  
ATOM   2735  CA  TYR A 172      52.065  -2.095   4.593  1.00  0.00           C  
ATOM   2736  C   TYR A 172      51.643  -1.078   3.541  1.00  0.00           C  
ATOM   2737  O   TYR A 172      51.475  -1.416   2.369  1.00  0.00           O  
ATOM   2738  CB  TYR A 172      50.845  -2.584   5.377  1.00  0.00           C  
ATOM   2739  CG  TYR A 172      49.787  -3.236   4.515  1.00  0.00           C  
ATOM   2740  CD1 TYR A 172      49.964  -4.536   4.064  1.00  0.00           C  
ATOM   2741  CD2 TYR A 172      48.640  -2.534   4.175  1.00  0.00           C  
ATOM   2742  CE1 TYR A 172      48.997  -5.132   3.276  1.00  0.00           C  
ATOM   2743  CE2 TYR A 172      47.674  -3.130   3.388  1.00  0.00           C  
ATOM   2744  CZ  TYR A 172      47.849  -4.423   2.939  1.00  0.00           C  
ATOM   2745  OH  TYR A 172      46.887  -5.016   2.155  1.00  0.00           O  
ATOM   2746  H   TYR A 172      52.829  -1.414   6.473  1.00  0.00           H  
ATOM   2747  HA  TYR A 172      52.508  -2.944   4.072  1.00  0.00           H  
ATOM   2748 1HB  TYR A 172      51.162  -3.306   6.131  1.00  0.00           H  
ATOM   2749 2HB  TYR A 172      50.388  -1.745   5.900  1.00  0.00           H  
ATOM   2750  HD1 TYR A 172      50.865  -5.088   4.331  1.00  0.00           H  
ATOM   2751  HD2 TYR A 172      48.502  -1.513   4.528  1.00  0.00           H  
ATOM   2752  HE1 TYR A 172      49.136  -6.153   2.922  1.00  0.00           H  
ATOM   2753  HE2 TYR A 172      46.772  -2.578   3.120  1.00  0.00           H  
ATOM   2754  HH  TYR A 172      46.165  -4.399   2.015  1.00  0.00           H  
ATOM   2755  N   VAL A 173      51.473   0.170   3.967  1.00  0.00           N  
ATOM   2756  CA  VAL A 173      51.069   1.239   3.062  1.00  0.00           C  
ATOM   2757  C   VAL A 173      52.139   1.504   2.010  1.00  0.00           C  
ATOM   2758  O   VAL A 173      51.831   1.722   0.838  1.00  0.00           O  
ATOM   2759  CB  VAL A 173      50.797   2.533   3.852  1.00  0.00           C  
ATOM   2760  CG1 VAL A 173      50.561   3.697   2.901  1.00  0.00           C  
ATOM   2761  CG2 VAL A 173      49.603   2.337   4.772  1.00  0.00           C  
ATOM   2762  H   VAL A 173      51.628   0.382   4.942  1.00  0.00           H  
ATOM   2763  HA  VAL A 173      50.150   0.937   2.558  1.00  0.00           H  
ATOM   2764  HB  VAL A 173      51.678   2.777   4.445  1.00  0.00           H  
ATOM   2765 1HG1 VAL A 173      50.371   4.604   3.476  1.00  0.00           H  
ATOM   2766 2HG1 VAL A 173      51.442   3.842   2.277  1.00  0.00           H  
ATOM   2767 3HG1 VAL A 173      49.699   3.482   2.270  1.00  0.00           H  
ATOM   2768 1HG2 VAL A 173      49.417   3.256   5.328  1.00  0.00           H  
ATOM   2769 2HG2 VAL A 173      48.723   2.087   4.179  1.00  0.00           H  
ATOM   2770 3HG2 VAL A 173      49.811   1.526   5.471  1.00  0.00           H  
ATOM   2771  N   ILE A 174      53.397   1.484   2.436  1.00  0.00           N  
ATOM   2772  CA  ILE A 174      54.516   1.722   1.531  1.00  0.00           C  
ATOM   2773  C   ILE A 174      54.616   0.625   0.479  1.00  0.00           C  
ATOM   2774  O   ILE A 174      54.876   0.897  -0.693  1.00  0.00           O  
ATOM   2775  CB  ILE A 174      55.842   1.811   2.308  1.00  0.00           C  
ATOM   2776  CG1 ILE A 174      55.864   3.066   3.184  1.00  0.00           C  
ATOM   2777  CG2 ILE A 174      57.022   1.807   1.349  1.00  0.00           C  
ATOM   2778  CD1 ILE A 174      57.003   3.097   4.178  1.00  0.00           C  
ATOM   2779  H   ILE A 174      53.583   1.299   3.411  1.00  0.00           H  
ATOM   2780  HA  ILE A 174      54.352   2.670   1.020  1.00  0.00           H  
ATOM   2781  HB  ILE A 174      55.928   0.957   2.979  1.00  0.00           H  
ATOM   2782 1HG1 ILE A 174      55.939   3.950   2.552  1.00  0.00           H  
ATOM   2783 2HG1 ILE A 174      54.928   3.140   3.738  1.00  0.00           H  
ATOM   2784 1HG2 ILE A 174      57.951   1.871   1.914  1.00  0.00           H  
ATOM   2785 2HG2 ILE A 174      57.015   0.886   0.767  1.00  0.00           H  
ATOM   2786 3HG2 ILE A 174      56.947   2.661   0.676  1.00  0.00           H  
ATOM   2787 1HD1 ILE A 174      56.951   4.016   4.762  1.00  0.00           H  
ATOM   2788 2HD1 ILE A 174      56.927   2.238   4.846  1.00  0.00           H  
ATOM   2789 3HD1 ILE A 174      57.952   3.060   3.645  1.00  0.00           H  
ATOM   2790  N   GLU A 175      54.408  -0.616   0.905  1.00  0.00           N  
ATOM   2791  CA  GLU A 175      54.475  -1.758  -0.000  1.00  0.00           C  
ATOM   2792  C   GLU A 175      53.375  -1.692  -1.052  1.00  0.00           C  
ATOM   2793  O   GLU A 175      53.605  -1.991  -2.224  1.00  0.00           O  
ATOM   2794  CB  GLU A 175      54.366  -3.068   0.784  1.00  0.00           C  
ATOM   2795  CG  GLU A 175      54.502  -4.323  -0.066  1.00  0.00           C  
ATOM   2796  CD  GLU A 175      54.479  -5.586   0.748  1.00  0.00           C  
ATOM   2797  OE1 GLU A 175      54.898  -5.549   1.880  1.00  0.00           O  
ATOM   2798  OE2 GLU A 175      54.041  -6.590   0.238  1.00  0.00           O  
ATOM   2799  H   GLU A 175      54.198  -0.773   1.880  1.00  0.00           H  
ATOM   2800  HA  GLU A 175      55.437  -1.737  -0.513  1.00  0.00           H  
ATOM   2801 1HB  GLU A 175      55.140  -3.098   1.551  1.00  0.00           H  
ATOM   2802 2HB  GLU A 175      53.402  -3.109   1.291  1.00  0.00           H  
ATOM   2803 1HG  GLU A 175      53.683  -4.352  -0.785  1.00  0.00           H  
ATOM   2804 2HG  GLU A 175      55.436  -4.272  -0.623  1.00  0.00           H  
ATOM   2805  N   THR A 176      52.179  -1.299  -0.626  1.00  0.00           N  
ATOM   2806  CA  THR A 176      51.041  -1.194  -1.531  1.00  0.00           C  
ATOM   2807  C   THR A 176      51.271  -0.116  -2.583  1.00  0.00           C  
ATOM   2808  O   THR A 176      50.941  -0.298  -3.755  1.00  0.00           O  
ATOM   2809  CB  THR A 176      49.744  -0.894  -0.757  1.00  0.00           C  
ATOM   2810  OG1 THR A 176      49.475  -1.960   0.162  1.00  0.00           O  
ATOM   2811  CG2 THR A 176      48.572  -0.748  -1.717  1.00  0.00           C  
ATOM   2812  H   THR A 176      52.056  -1.067   0.349  1.00  0.00           H  
ATOM   2813  HA  THR A 176      50.920  -2.147  -2.047  1.00  0.00           H  
ATOM   2814  HB  THR A 176      49.862   0.032  -0.194  1.00  0.00           H  
ATOM   2815  HG1 THR A 176      50.017  -1.850   0.947  1.00  0.00           H  
ATOM   2816 1HG2 THR A 176      47.664  -0.536  -1.152  1.00  0.00           H  
ATOM   2817 2HG2 THR A 176      48.769   0.069  -2.410  1.00  0.00           H  
ATOM   2818 3HG2 THR A 176      48.443  -1.674  -2.276  1.00  0.00           H  
ATOM   2819  N   LEU A 177      51.839   1.007  -2.157  1.00  0.00           N  
ATOM   2820  CA  LEU A 177      52.115   2.117  -3.062  1.00  0.00           C  
ATOM   2821  C   LEU A 177      53.145   1.727  -4.114  1.00  0.00           C  
ATOM   2822  O   LEU A 177      53.014   2.081  -5.286  1.00  0.00           O  
ATOM   2823  CB  LEU A 177      52.617   3.333  -2.273  1.00  0.00           C  
ATOM   2824  CG  LEU A 177      52.827   4.615  -3.088  1.00  0.00           C  
ATOM   2825  CD1 LEU A 177      54.145   4.524  -3.846  1.00  0.00           C  
ATOM   2826  CD2 LEU A 177      51.659   4.807  -4.043  1.00  0.00           C  
ATOM   2827  H   LEU A 177      52.086   1.094  -1.182  1.00  0.00           H  
ATOM   2828  HA  LEU A 177      51.190   2.387  -3.570  1.00  0.00           H  
ATOM   2829 1HB  LEU A 177      51.899   3.555  -1.485  1.00  0.00           H  
ATOM   2830 2HB  LEU A 177      53.568   3.076  -1.807  1.00  0.00           H  
ATOM   2831  HG  LEU A 177      52.889   5.469  -2.414  1.00  0.00           H  
ATOM   2832 1HD1 LEU A 177      54.294   5.435  -4.426  1.00  0.00           H  
ATOM   2833 2HD1 LEU A 177      54.965   4.407  -3.138  1.00  0.00           H  
ATOM   2834 3HD1 LEU A 177      54.119   3.667  -4.519  1.00  0.00           H  
ATOM   2835 1HD2 LEU A 177      51.808   5.719  -4.622  1.00  0.00           H  
ATOM   2836 2HD2 LEU A 177      51.597   3.954  -4.719  1.00  0.00           H  
ATOM   2837 3HD2 LEU A 177      50.733   4.886  -3.474  1.00  0.00           H  
ATOM   2838  N   THR A 178      54.170   0.996  -3.688  1.00  0.00           N  
ATOM   2839  CA  THR A 178      55.226   0.557  -4.593  1.00  0.00           C  
ATOM   2840  C   THR A 178      54.686  -0.404  -5.645  1.00  0.00           C  
ATOM   2841  O   THR A 178      55.056  -0.329  -6.817  1.00  0.00           O  
ATOM   2842  CB  THR A 178      56.375  -0.116  -3.819  1.00  0.00           C  
ATOM   2843  OG1 THR A 178      56.949   0.823  -2.900  1.00  0.00           O  
ATOM   2844  CG2 THR A 178      57.451  -0.603  -4.778  1.00  0.00           C  
ATOM   2845  H   THR A 178      54.219   0.738  -2.713  1.00  0.00           H  
ATOM   2846  HA  THR A 178      55.625   1.431  -5.109  1.00  0.00           H  
ATOM   2847  HB  THR A 178      55.987  -0.964  -3.256  1.00  0.00           H  
ATOM   2848  HG1 THR A 178      56.398   0.879  -2.115  1.00  0.00           H  
ATOM   2849 1HG2 THR A 178      58.254  -1.075  -4.214  1.00  0.00           H  
ATOM   2850 2HG2 THR A 178      57.020  -1.325  -5.471  1.00  0.00           H  
ATOM   2851 3HG2 THR A 178      57.849   0.243  -5.337  1.00  0.00           H  
ATOM   2852  N   ARG A 179      53.809  -1.307  -5.219  1.00  0.00           N  
ATOM   2853  CA  ARG A 179      53.216  -2.284  -6.124  1.00  0.00           C  
ATOM   2854  C   ARG A 179      52.347  -1.606  -7.176  1.00  0.00           C  
ATOM   2855  O   ARG A 179      52.366  -1.983  -8.348  1.00  0.00           O  
ATOM   2856  CB  ARG A 179      52.377  -3.290  -5.350  1.00  0.00           C  
ATOM   2857  CG  ARG A 179      53.174  -4.262  -4.494  1.00  0.00           C  
ATOM   2858  CD  ARG A 179      52.290  -5.229  -3.793  1.00  0.00           C  
ATOM   2859  NE  ARG A 179      53.039  -6.107  -2.910  1.00  0.00           N  
ATOM   2860  CZ  ARG A 179      53.662  -7.236  -3.302  1.00  0.00           C  
ATOM   2861  NH1 ARG A 179      53.617  -7.608  -4.562  1.00  0.00           N  
ATOM   2862  NH2 ARG A 179      54.319  -7.968  -2.420  1.00  0.00           N  
ATOM   2863  H   ARG A 179      53.547  -1.316  -4.244  1.00  0.00           H  
ATOM   2864  HA  ARG A 179      54.020  -2.819  -6.631  1.00  0.00           H  
ATOM   2865 1HB  ARG A 179      51.689  -2.761  -4.693  1.00  0.00           H  
ATOM   2866 2HB  ARG A 179      51.779  -3.878  -6.046  1.00  0.00           H  
ATOM   2867 1HG  ARG A 179      53.862  -4.824  -5.126  1.00  0.00           H  
ATOM   2868 2HG  ARG A 179      53.739  -3.708  -3.744  1.00  0.00           H  
ATOM   2869 1HD  ARG A 179      51.560  -4.685  -3.194  1.00  0.00           H  
ATOM   2870 2HD  ARG A 179      51.770  -5.844  -4.526  1.00  0.00           H  
ATOM   2871  HE  ARG A 179      53.097  -5.854  -1.932  1.00  0.00           H  
ATOM   2872 1HH1 ARG A 179      53.114  -7.048  -5.236  1.00  0.00           H  
ATOM   2873 2HH1 ARG A 179      54.084  -8.454  -4.856  1.00  0.00           H  
ATOM   2874 1HH2 ARG A 179      54.355  -7.682  -1.451  1.00  0.00           H  
ATOM   2875 2HH2 ARG A 179      54.786  -8.813  -2.713  1.00  0.00           H  
ATOM   2876  N   MET A 180      51.586  -0.603  -6.751  1.00  0.00           N  
ATOM   2877  CA  MET A 180      50.709   0.131  -7.655  1.00  0.00           C  
ATOM   2878  C   MET A 180      51.511   0.887  -8.707  1.00  0.00           C  
ATOM   2879  O   MET A 180      51.136   0.925  -9.879  1.00  0.00           O  
ATOM   2880  CB  MET A 180      49.824   1.093  -6.866  1.00  0.00           C  
ATOM   2881  CG  MET A 180      48.753   0.416  -6.023  1.00  0.00           C  
ATOM   2882  SD  MET A 180      47.590   1.591  -5.301  1.00  0.00           S  
ATOM   2883  CE  MET A 180      48.598   2.317  -4.012  1.00  0.00           C  
ATOM   2884  H   MET A 180      51.616  -0.342  -5.776  1.00  0.00           H  
ATOM   2885  HA  MET A 180      50.072  -0.584  -8.176  1.00  0.00           H  
ATOM   2886 1HB  MET A 180      50.443   1.693  -6.200  1.00  0.00           H  
ATOM   2887 2HB  MET A 180      49.325   1.777  -7.554  1.00  0.00           H  
ATOM   2888 1HG  MET A 180      48.194  -0.287  -6.640  1.00  0.00           H  
ATOM   2889 2HG  MET A 180      49.225  -0.142  -5.214  1.00  0.00           H  
ATOM   2890 1HE  MET A 180      48.017   3.066  -3.474  1.00  0.00           H  
ATOM   2891 2HE  MET A 180      48.919   1.539  -3.319  1.00  0.00           H  
ATOM   2892 3HE  MET A 180      49.474   2.789  -4.458  1.00  0.00           H  
ATOM   2893  N   VAL A 181      52.617   1.488  -8.282  1.00  0.00           N  
ATOM   2894  CA  VAL A 181      53.474   2.245  -9.186  1.00  0.00           C  
ATOM   2895  C   VAL A 181      54.101   1.339 -10.238  1.00  0.00           C  
ATOM   2896  O   VAL A 181      54.195   1.705 -11.410  1.00  0.00           O  
ATOM   2897  CB  VAL A 181      54.588   2.957  -8.395  1.00  0.00           C  
ATOM   2898  CG1 VAL A 181      55.593   3.591  -9.345  1.00  0.00           C  
ATOM   2899  CG2 VAL A 181      53.981   4.004  -7.474  1.00  0.00           C  
ATOM   2900  H   VAL A 181      52.871   1.419  -7.307  1.00  0.00           H  
ATOM   2901  HA  VAL A 181      52.866   2.998  -9.690  1.00  0.00           H  
ATOM   2902  HB  VAL A 181      55.128   2.219  -7.802  1.00  0.00           H  
ATOM   2903 1HG1 VAL A 181      56.374   4.089  -8.770  1.00  0.00           H  
ATOM   2904 2HG1 VAL A 181      56.041   2.818  -9.970  1.00  0.00           H  
ATOM   2905 3HG1 VAL A 181      55.087   4.321  -9.976  1.00  0.00           H  
ATOM   2906 1HG2 VAL A 181      54.774   4.503  -6.918  1.00  0.00           H  
ATOM   2907 2HG2 VAL A 181      53.436   4.739  -8.068  1.00  0.00           H  
ATOM   2908 3HG2 VAL A 181      53.296   3.522  -6.776  1.00  0.00           H  
ATOM   2909  N   GLU A 182      54.529   0.155  -9.813  1.00  0.00           N  
ATOM   2910  CA  GLU A 182      55.148  -0.806 -10.717  1.00  0.00           C  
ATOM   2911  C   GLU A 182      54.158  -1.289 -11.769  1.00  0.00           C  
ATOM   2912  O   GLU A 182      54.505  -1.436 -12.941  1.00  0.00           O  
ATOM   2913  CB  GLU A 182      55.696  -2.000  -9.932  1.00  0.00           C  
ATOM   2914  CG  GLU A 182      56.905  -1.680  -9.064  1.00  0.00           C  
ATOM   2915  CD  GLU A 182      57.371  -2.857  -8.253  1.00  0.00           C  
ATOM   2916  OE1 GLU A 182      56.709  -3.866  -8.272  1.00  0.00           O  
ATOM   2917  OE2 GLU A 182      58.391  -2.746  -7.615  1.00  0.00           O  
ATOM   2918  H   GLU A 182      54.423  -0.086  -8.838  1.00  0.00           H  
ATOM   2919  HA  GLU A 182      55.976  -0.315 -11.230  1.00  0.00           H  
ATOM   2920 1HB  GLU A 182      54.916  -2.399  -9.285  1.00  0.00           H  
ATOM   2921 2HB  GLU A 182      55.983  -2.791 -10.626  1.00  0.00           H  
ATOM   2922 1HG  GLU A 182      57.722  -1.348  -9.704  1.00  0.00           H  
ATOM   2923 2HG  GLU A 182      56.650  -0.860  -8.393  1.00  0.00           H  
ATOM   2924  N   GLU A 183      52.923  -1.535 -11.344  1.00  0.00           N  
ATOM   2925  CA  GLU A 183      51.880  -2.002 -12.248  1.00  0.00           C  
ATOM   2926  C   GLU A 183      51.551  -0.951 -13.300  1.00  0.00           C  
ATOM   2927  O   GLU A 183      51.353  -1.272 -14.472  1.00  0.00           O  
ATOM   2928  CB  GLU A 183      50.617  -2.365 -11.463  1.00  0.00           C  
ATOM   2929  CG  GLU A 183      50.752  -3.608 -10.595  1.00  0.00           C  
ATOM   2930  CD  GLU A 183      49.518  -3.892  -9.785  1.00  0.00           C  
ATOM   2931  OE1 GLU A 183      48.620  -3.085  -9.802  1.00  0.00           O  
ATOM   2932  OE2 GLU A 183      49.474  -4.917  -9.146  1.00  0.00           O  
ATOM   2933  H   GLU A 183      52.701  -1.395 -10.369  1.00  0.00           H  
ATOM   2934  HA  GLU A 183      52.241  -2.894 -12.761  1.00  0.00           H  
ATOM   2935 1HB  GLU A 183      50.340  -1.533 -10.815  1.00  0.00           H  
ATOM   2936 2HB  GLU A 183      49.792  -2.529 -12.156  1.00  0.00           H  
ATOM   2937 1HG  GLU A 183      50.957  -4.465 -11.236  1.00  0.00           H  
ATOM   2938 2HG  GLU A 183      51.600  -3.480  -9.924  1.00  0.00           H  
ATOM   2939  N   ILE A 184      51.494   0.307 -12.875  1.00  0.00           N  
ATOM   2940  CA  ILE A 184      51.189   1.408 -13.779  1.00  0.00           C  
ATOM   2941  C   ILE A 184      52.278   1.576 -14.831  1.00  0.00           C  
ATOM   2942  O   ILE A 184      51.990   1.821 -16.003  1.00  0.00           O  
ATOM   2943  CB  ILE A 184      51.018   2.725 -13.001  1.00  0.00           C  
ATOM   2944  CG1 ILE A 184      49.763   2.670 -12.126  1.00  0.00           C  
ATOM   2945  CG2 ILE A 184      50.951   3.904 -13.959  1.00  0.00           C  
ATOM   2946  CD1 ILE A 184      49.661   3.803 -11.131  1.00  0.00           C  
ATOM   2947  H   ILE A 184      51.667   0.505 -11.900  1.00  0.00           H  
ATOM   2948  HA  ILE A 184      50.253   1.186 -14.291  1.00  0.00           H  
ATOM   2949  HB  ILE A 184      51.865   2.863 -12.329  1.00  0.00           H  
ATOM   2950 1HG1 ILE A 184      48.877   2.691 -12.759  1.00  0.00           H  
ATOM   2951 2HG1 ILE A 184      49.746   1.730 -11.573  1.00  0.00           H  
ATOM   2952 1HG2 ILE A 184      50.829   4.827 -13.393  1.00  0.00           H  
ATOM   2953 2HG2 ILE A 184      51.871   3.954 -14.540  1.00  0.00           H  
ATOM   2954 3HG2 ILE A 184      50.103   3.778 -14.633  1.00  0.00           H  
ATOM   2955 1HD1 ILE A 184      48.747   3.695 -10.548  1.00  0.00           H  
ATOM   2956 2HD1 ILE A 184      50.523   3.780 -10.463  1.00  0.00           H  
ATOM   2957 3HD1 ILE A 184      49.641   4.753 -11.663  1.00  0.00           H  
ATOM   2958  N   ILE A 185      53.530   1.443 -14.406  1.00  0.00           N  
ATOM   2959  CA  ILE A 185      54.665   1.579 -15.310  1.00  0.00           C  
ATOM   2960  C   ILE A 185      54.574   0.585 -16.461  1.00  0.00           C  
ATOM   2961  O   ILE A 185      54.866   0.921 -17.609  1.00  0.00           O  
ATOM   2962  CB  ILE A 185      55.993   1.376 -14.558  1.00  0.00           C  
ATOM   2963  CG1 ILE A 185      56.237   2.530 -13.583  1.00  0.00           C  
ATOM   2964  CG2 ILE A 185      57.147   1.252 -15.541  1.00  0.00           C  
ATOM   2965  CD1 ILE A 185      57.367   2.280 -12.610  1.00  0.00           C  
ATOM   2966  H   ILE A 185      53.700   1.242 -13.431  1.00  0.00           H  
ATOM   2967  HA  ILE A 185      54.656   2.585 -15.727  1.00  0.00           H  
ATOM   2968  HB  ILE A 185      55.938   0.466 -13.962  1.00  0.00           H  
ATOM   2969 1HG1 ILE A 185      56.463   3.437 -14.143  1.00  0.00           H  
ATOM   2970 2HG1 ILE A 185      55.330   2.719 -13.009  1.00  0.00           H  
ATOM   2971 1HG2 ILE A 185      58.078   1.109 -14.993  1.00  0.00           H  
ATOM   2972 2HG2 ILE A 185      56.977   0.398 -16.196  1.00  0.00           H  
ATOM   2973 3HG2 ILE A 185      57.214   2.161 -16.140  1.00  0.00           H  
ATOM   2974 1HD1 ILE A 185      57.478   3.142 -11.952  1.00  0.00           H  
ATOM   2975 2HD1 ILE A 185      57.144   1.394 -12.014  1.00  0.00           H  
ATOM   2976 3HD1 ILE A 185      58.293   2.123 -13.162  1.00  0.00           H  
ATOM   2977  N   LYS A 186      54.168  -0.637 -16.146  1.00  0.00           N  
ATOM   2978  CA  LYS A 186      53.967  -1.652 -17.171  1.00  0.00           C  
ATOM   2979  C   LYS A 186      52.924  -1.191 -18.184  1.00  0.00           C  
ATOM   2980  O   LYS A 186      52.948  -1.601 -19.345  1.00  0.00           O  
ATOM   2981  CB  LYS A 186      53.544  -2.979 -16.540  1.00  0.00           C  
ATOM   2982  CG  LYS A 186      54.642  -3.678 -15.748  1.00  0.00           C  
ATOM   2983  CD  LYS A 186      54.142  -4.980 -15.141  1.00  0.00           C  
ATOM   2984  CE  LYS A 186      55.237  -5.677 -14.347  1.00  0.00           C  
ATOM   2985  NZ  LYS A 186      54.752  -6.934 -13.715  1.00  0.00           N  
ATOM   2986  H   LYS A 186      53.996  -0.864 -15.177  1.00  0.00           H  
ATOM   2987  HA  LYS A 186      54.909  -1.802 -17.699  1.00  0.00           H  
ATOM   2988 1HB  LYS A 186      52.703  -2.811 -15.867  1.00  0.00           H  
ATOM   2989 2HB  LYS A 186      53.208  -3.663 -17.320  1.00  0.00           H  
ATOM   2990 1HG  LYS A 186      55.484  -3.893 -16.407  1.00  0.00           H  
ATOM   2991 2HG  LYS A 186      54.987  -3.023 -14.949  1.00  0.00           H  
ATOM   2992 1HD  LYS A 186      53.301  -4.773 -14.479  1.00  0.00           H  
ATOM   2993 2HD  LYS A 186      53.803  -5.645 -15.935  1.00  0.00           H  
ATOM   2994 1HE  LYS A 186      56.070  -5.915 -15.008  1.00  0.00           H  
ATOM   2995 2HE  LYS A 186      55.601  -5.010 -13.566  1.00  0.00           H  
ATOM   2996 1HZ  LYS A 186      55.506  -7.365 -13.199  1.00  0.00           H  
ATOM   2997 2HZ  LYS A 186      53.991  -6.723 -13.085  1.00  0.00           H  
ATOM   2998 3HZ  LYS A 186      54.430  -7.569 -14.432  1.00  0.00           H  
ATOM   2999  N   SER A 187      52.012  -0.336 -17.729  1.00  0.00           N  
ATOM   3000  CA  SER A 187      51.028   0.290 -18.602  1.00  0.00           C  
ATOM   3001  C   SER A 187      51.698   1.194 -19.632  1.00  0.00           C  
ATOM   3002  O   SER A 187      51.096   1.549 -20.645  1.00  0.00           O  
ATOM   3003  CB  SER A 187      50.038   1.091 -17.780  1.00  0.00           C  
ATOM   3004  OG  SER A 187      50.659   2.195 -17.181  1.00  0.00           O  
ATOM   3005  H   SER A 187      51.997  -0.110 -16.745  1.00  0.00           H  
ATOM   3006  HA  SER A 187      50.489  -0.495 -19.135  1.00  0.00           H  
ATOM   3007 1HB  SER A 187      49.224   1.431 -18.420  1.00  0.00           H  
ATOM   3008 2HB  SER A 187      49.604   0.454 -17.010  1.00  0.00           H  
ATOM   3009  HG  SER A 187      50.290   2.260 -16.297  1.00  0.00           H  
ATOM   3010  N   GLY A 188      52.948   1.559 -19.359  1.00  0.00           N  
ATOM   3011  CA  GLY A 188      53.652   2.582 -20.135  1.00  0.00           C  
ATOM   3012  C   GLY A 188      53.439   3.963 -19.526  1.00  0.00           C  
ATOM   3013  O   GLY A 188      53.385   4.965 -20.239  1.00  0.00           O  
ATOM   3014  H   GLY A 188      53.433   1.118 -18.590  1.00  0.00           H  
ATOM   3015 1HA  GLY A 188      54.716   2.348 -20.164  1.00  0.00           H  
ATOM   3016 2HA  GLY A 188      53.293   2.570 -21.163  1.00  0.00           H  
ATOM   3017  N   ALA A 189      53.320   3.996 -18.208  1.00  0.00           N  
ATOM   3018  CA  ALA A 189      53.218   5.224 -17.436  1.00  0.00           C  
ATOM   3019  C   ALA A 189      54.587   5.869 -17.253  1.00  0.00           C  
ATOM   3020  O   ALA A 189      55.594   5.178 -17.101  1.00  0.00           O  
ATOM   3021  CB  ALA A 189      52.575   4.948 -16.085  1.00  0.00           C  
ATOM   3022  H   ALA A 189      53.297   3.127 -17.694  1.00  0.00           H  
ATOM   3023  HA  ALA A 189      52.590   5.921 -17.990  1.00  0.00           H  
ATOM   3024 1HB  ALA A 189      52.505   5.877 -15.519  1.00  0.00           H  
ATOM   3025 2HB  ALA A 189      51.576   4.538 -16.234  1.00  0.00           H  
ATOM   3026 3HB  ALA A 189      53.182   4.232 -15.533  1.00  0.00           H  
ATOM   3027  N   PRO A 190      54.618   7.198 -17.268  1.00  0.00           N  
ATOM   3028  CA  PRO A 190      55.876   7.935 -17.185  1.00  0.00           C  
ATOM   3029  C   PRO A 190      56.535   7.800 -15.806  1.00  0.00           C  
ATOM   3030  O   PRO A 190      55.884   7.978 -14.776  1.00  0.00           O  
ATOM   3031  CB  PRO A 190      55.438   9.377 -17.461  1.00  0.00           C  
ATOM   3032  CG  PRO A 190      54.002   9.405 -17.066  1.00  0.00           C  
ATOM   3033  CD  PRO A 190      53.499   8.022 -17.383  1.00  0.00           C  
ATOM   3034  HA  PRO A 190      56.559   7.573 -17.967  1.00  0.00           H  
ATOM   3035 1HB  PRO A 190      56.056  10.076 -16.877  1.00  0.00           H  
ATOM   3036 2HB  PRO A 190      55.594   9.621 -18.522  1.00  0.00           H  
ATOM   3037 1HG  PRO A 190      53.906   9.656 -15.999  1.00  0.00           H  
ATOM   3038 2HG  PRO A 190      53.469  10.188 -17.625  1.00  0.00           H  
ATOM   3039 1HD  PRO A 190      52.738   7.730 -16.645  1.00  0.00           H  
ATOM   3040 2HD  PRO A 190      53.078   8.009 -18.400  1.00  0.00           H  
ATOM   3041  N   VAL A 191      57.827   7.487 -15.679  1.00  0.00           N  
ATOM   3042  CA  VAL A 191      58.449   6.638 -14.668  1.00  0.00           C  
ATOM   3043  C   VAL A 191      59.181   7.461 -13.583  1.00  0.00           C  
ATOM   3044  O   VAL A 191      59.193   7.088 -12.410  1.00  0.00           O  
ATOM   3045  CB  VAL A 191      59.446   5.676 -15.340  1.00  0.00           C  
ATOM   3046  CG1 VAL A 191      60.190   4.862 -14.292  1.00  0.00           C  
ATOM   3047  CG2 VAL A 191      58.711   4.763 -16.310  1.00  0.00           C  
ATOM   3048  H   VAL A 191      58.491   7.861 -16.341  1.00  0.00           H  
ATOM   3049  HA  VAL A 191      57.669   6.051 -14.182  1.00  0.00           H  
ATOM   3050  HB  VAL A 191      60.191   6.259 -15.882  1.00  0.00           H  
ATOM   3051 1HG1 VAL A 191      60.890   4.187 -14.785  1.00  0.00           H  
ATOM   3052 2HG1 VAL A 191      60.738   5.533 -13.631  1.00  0.00           H  
ATOM   3053 3HG1 VAL A 191      59.476   4.280 -13.709  1.00  0.00           H  
ATOM   3054 1HG2 VAL A 191      59.422   4.086 -16.782  1.00  0.00           H  
ATOM   3055 2HG2 VAL A 191      57.962   4.184 -15.769  1.00  0.00           H  
ATOM   3056 3HG2 VAL A 191      58.221   5.365 -17.075  1.00  0.00           H  
ATOM   3057  N   GLU A 192      59.790   8.582 -13.984  1.00  0.00           N  
ATOM   3058  CA  GLU A 192      60.543   9.442 -13.079  1.00  0.00           C  
ATOM   3059  C   GLU A 192      59.635  10.066 -12.028  1.00  0.00           C  
ATOM   3060  O   GLU A 192      60.000  10.163 -10.856  1.00  0.00           O  
ATOM   3061  CB  GLU A 192      61.262  10.542 -13.863  1.00  0.00           C  
ATOM   3062  CG  GLU A 192      62.140  11.449 -13.013  1.00  0.00           C  
ATOM   3063  CD  GLU A 192      62.899  12.459 -13.827  1.00  0.00           C  
ATOM   3064  OE1 GLU A 192      62.432  12.816 -14.882  1.00  0.00           O  
ATOM   3065  OE2 GLU A 192      63.948  12.875 -13.394  1.00  0.00           O  
ATOM   3066  H   GLU A 192      59.731   8.853 -14.955  1.00  0.00           H  
ATOM   3067  HA  GLU A 192      61.289   8.835 -12.565  1.00  0.00           H  
ATOM   3068 1HB  GLU A 192      61.892  10.090 -14.630  1.00  0.00           H  
ATOM   3069 2HB  GLU A 192      60.527  11.167 -14.370  1.00  0.00           H  
ATOM   3070 1HG  GLU A 192      61.512  11.976 -12.295  1.00  0.00           H  
ATOM   3071 2HG  GLU A 192      62.845  10.835 -12.454  1.00  0.00           H  
ATOM   3072  N   PRO A 193      58.449  10.489 -12.453  1.00  0.00           N  
ATOM   3073  CA  PRO A 193      57.486  11.105 -11.548  1.00  0.00           C  
ATOM   3074  C   PRO A 193      57.006  10.113 -10.497  1.00  0.00           C  
ATOM   3075  O   PRO A 193      56.857  10.459  -9.325  1.00  0.00           O  
ATOM   3076  CB  PRO A 193      56.351  11.527 -12.487  1.00  0.00           C  
ATOM   3077  CG  PRO A 193      57.020  11.720 -13.805  1.00  0.00           C  
ATOM   3078  CD  PRO A 193      58.057  10.630 -13.862  1.00  0.00           C  
ATOM   3079  HA  PRO A 193      57.948  11.982 -11.070  1.00  0.00           H  
ATOM   3080 1HB  PRO A 193      55.575  10.748 -12.512  1.00  0.00           H  
ATOM   3081 2HB  PRO A 193      55.874  12.444 -12.112  1.00  0.00           H  
ATOM   3082 1HG  PRO A 193      56.283  11.646 -14.619  1.00  0.00           H  
ATOM   3083 2HG  PRO A 193      57.460  12.726 -13.864  1.00  0.00           H  
ATOM   3084 1HD  PRO A 193      57.601   9.709 -14.255  1.00  0.00           H  
ATOM   3085 2HD  PRO A 193      58.893  10.952 -14.500  1.00  0.00           H  
ATOM   3086  N   LEU A 194      56.765   8.878 -10.922  1.00  0.00           N  
ATOM   3087  CA  LEU A 194      56.302   7.832 -10.017  1.00  0.00           C  
ATOM   3088  C   LEU A 194      57.355   7.507  -8.966  1.00  0.00           C  
ATOM   3089  O   LEU A 194      57.035   7.307  -7.794  1.00  0.00           O  
ATOM   3090  CB  LEU A 194      55.951   6.565 -10.807  1.00  0.00           C  
ATOM   3091  CG  LEU A 194      54.714   6.664 -11.708  1.00  0.00           C  
ATOM   3092  CD1 LEU A 194      54.600   5.403 -12.555  1.00  0.00           C  
ATOM   3093  CD2 LEU A 194      53.474   6.859 -10.849  1.00  0.00           C  
ATOM   3094  H   LEU A 194      56.906   8.657 -11.897  1.00  0.00           H  
ATOM   3095  HA  LEU A 194      55.407   8.187  -9.508  1.00  0.00           H  
ATOM   3096 1HB  LEU A 194      56.800   6.302 -11.436  1.00  0.00           H  
ATOM   3097 2HB  LEU A 194      55.783   5.751 -10.101  1.00  0.00           H  
ATOM   3098  HG  LEU A 194      54.824   7.511 -12.385  1.00  0.00           H  
ATOM   3099 1HD1 LEU A 194      53.721   5.474 -13.196  1.00  0.00           H  
ATOM   3100 2HD1 LEU A 194      55.492   5.299 -13.174  1.00  0.00           H  
ATOM   3101 3HD1 LEU A 194      54.505   4.535 -11.904  1.00  0.00           H  
ATOM   3102 1HD2 LEU A 194      52.595   6.931 -11.490  1.00  0.00           H  
ATOM   3103 2HD2 LEU A 194      53.362   6.012 -10.173  1.00  0.00           H  
ATOM   3104 3HD2 LEU A 194      53.574   7.776 -10.268  1.00  0.00           H  
ATOM   3105  N   VAL A 195      58.612   7.455  -9.391  1.00  0.00           N  
ATOM   3106  CA  VAL A 195      59.715   7.154  -8.486  1.00  0.00           C  
ATOM   3107  C   VAL A 195      59.878   8.244  -7.435  1.00  0.00           C  
ATOM   3108  O   VAL A 195      60.123   7.958  -6.263  1.00  0.00           O  
ATOM   3109  CB  VAL A 195      61.029   7.006  -9.276  1.00  0.00           C  
ATOM   3110  CG1 VAL A 195      62.210   6.881  -8.325  1.00  0.00           C  
ATOM   3111  CG2 VAL A 195      60.947   5.797 -10.196  1.00  0.00           C  
ATOM   3112  H   VAL A 195      58.809   7.628 -10.366  1.00  0.00           H  
ATOM   3113  HA  VAL A 195      59.501   6.211  -7.982  1.00  0.00           H  
ATOM   3114  HB  VAL A 195      61.189   7.906  -9.870  1.00  0.00           H  
ATOM   3115 1HG1 VAL A 195      63.131   6.777  -8.900  1.00  0.00           H  
ATOM   3116 2HG1 VAL A 195      62.271   7.772  -7.701  1.00  0.00           H  
ATOM   3117 3HG1 VAL A 195      62.077   6.003  -7.693  1.00  0.00           H  
ATOM   3118 1HG2 VAL A 195      61.879   5.699 -10.751  1.00  0.00           H  
ATOM   3119 2HG2 VAL A 195      60.781   4.898  -9.602  1.00  0.00           H  
ATOM   3120 3HG2 VAL A 195      60.120   5.928 -10.895  1.00  0.00           H  
ATOM   3121  N   GLU A 196      59.741   9.495  -7.860  1.00  0.00           N  
ATOM   3122  CA  GLU A 196      59.872  10.631  -6.955  1.00  0.00           C  
ATOM   3123  C   GLU A 196      58.770  10.628  -5.904  1.00  0.00           C  
ATOM   3124  O   GLU A 196      59.016  10.913  -4.732  1.00  0.00           O  
ATOM   3125  CB  GLU A 196      59.838  11.945  -7.739  1.00  0.00           C  
ATOM   3126  CG  GLU A 196      60.044  13.190  -6.889  1.00  0.00           C  
ATOM   3127  CD  GLU A 196      60.094  14.453  -7.703  1.00  0.00           C  
ATOM   3128  OE1 GLU A 196      60.511  14.392  -8.834  1.00  0.00           O  
ATOM   3129  OE2 GLU A 196      59.713  15.480  -7.192  1.00  0.00           O  
ATOM   3130  H   GLU A 196      59.541   9.664  -8.835  1.00  0.00           H  
ATOM   3131  HA  GLU A 196      60.831  10.555  -6.441  1.00  0.00           H  
ATOM   3132 1HB  GLU A 196      60.613  11.931  -8.506  1.00  0.00           H  
ATOM   3133 2HB  GLU A 196      58.878  12.041  -8.246  1.00  0.00           H  
ATOM   3134 1HG  GLU A 196      59.228  13.266  -6.171  1.00  0.00           H  
ATOM   3135 2HG  GLU A 196      60.974  13.086  -6.331  1.00  0.00           H  
ATOM   3136  N   SER A 197      57.554  10.304  -6.329  1.00  0.00           N  
ATOM   3137  CA  SER A 197      56.412  10.263  -5.424  1.00  0.00           C  
ATOM   3138  C   SER A 197      56.580   9.174  -4.372  1.00  0.00           C  
ATOM   3139  O   SER A 197      56.260   9.375  -3.200  1.00  0.00           O  
ATOM   3140  CB  SER A 197      55.135  10.030  -6.207  1.00  0.00           C  
ATOM   3141  OG  SER A 197      54.023   9.991  -5.354  1.00  0.00           O  
ATOM   3142  H   SER A 197      57.417  10.080  -7.304  1.00  0.00           H  
ATOM   3143  HA  SER A 197      56.341  11.224  -4.913  1.00  0.00           H  
ATOM   3144 1HB  SER A 197      55.006  10.826  -6.940  1.00  0.00           H  
ATOM   3145 2HB  SER A 197      55.210   9.091  -6.754  1.00  0.00           H  
ATOM   3146  HG  SER A 197      53.261   9.841  -5.919  1.00  0.00           H  
ATOM   3147  N   VAL A 198      57.084   8.021  -4.798  1.00  0.00           N  
ATOM   3148  CA  VAL A 198      57.296   6.897  -3.893  1.00  0.00           C  
ATOM   3149  C   VAL A 198      58.347   7.227  -2.841  1.00  0.00           C  
ATOM   3150  O   VAL A 198      58.197   6.881  -1.669  1.00  0.00           O  
ATOM   3151  CB  VAL A 198      57.738   5.651  -4.683  1.00  0.00           C  
ATOM   3152  CG1 VAL A 198      58.143   4.534  -3.732  1.00  0.00           C  
ATOM   3153  CG2 VAL A 198      56.616   5.196  -5.604  1.00  0.00           C  
ATOM   3154  H   VAL A 198      57.326   7.920  -5.773  1.00  0.00           H  
ATOM   3155  HA  VAL A 198      56.354   6.676  -3.389  1.00  0.00           H  
ATOM   3156  HB  VAL A 198      58.618   5.902  -5.277  1.00  0.00           H  
ATOM   3157 1HG1 VAL A 198      58.453   3.661  -4.308  1.00  0.00           H  
ATOM   3158 2HG1 VAL A 198      58.971   4.869  -3.108  1.00  0.00           H  
ATOM   3159 3HG1 VAL A 198      57.295   4.269  -3.101  1.00  0.00           H  
ATOM   3160 1HG2 VAL A 198      56.937   4.315  -6.159  1.00  0.00           H  
ATOM   3161 2HG2 VAL A 198      55.735   4.951  -5.010  1.00  0.00           H  
ATOM   3162 3HG2 VAL A 198      56.372   5.997  -6.302  1.00  0.00           H  
ATOM   3163  N   ILE A 199      59.412   7.899  -3.267  1.00  0.00           N  
ATOM   3164  CA  ILE A 199      60.490   8.278  -2.362  1.00  0.00           C  
ATOM   3165  C   ILE A 199      60.006   9.267  -1.310  1.00  0.00           C  
ATOM   3166  O   ILE A 199      60.371   9.170  -0.138  1.00  0.00           O  
ATOM   3167  CB  ILE A 199      61.669   8.891  -3.139  1.00  0.00           C  
ATOM   3168  CG1 ILE A 199      62.341   7.830  -4.014  1.00  0.00           C  
ATOM   3169  CG2 ILE A 199      62.674   9.510  -2.180  1.00  0.00           C  
ATOM   3170  CD1 ILE A 199      63.330   8.395  -5.008  1.00  0.00           C  
ATOM   3171  H   ILE A 199      59.476   8.153  -4.242  1.00  0.00           H  
ATOM   3172  HA  ILE A 199      60.843   7.383  -1.851  1.00  0.00           H  
ATOM   3173  HB  ILE A 199      61.299   9.665  -3.811  1.00  0.00           H  
ATOM   3174 1HG1 ILE A 199      62.865   7.115  -3.381  1.00  0.00           H  
ATOM   3175 2HG1 ILE A 199      61.580   7.279  -4.568  1.00  0.00           H  
ATOM   3176 1HG2 ILE A 199      63.501   9.938  -2.746  1.00  0.00           H  
ATOM   3177 2HG2 ILE A 199      62.189  10.293  -1.599  1.00  0.00           H  
ATOM   3178 3HG2 ILE A 199      63.055   8.741  -1.507  1.00  0.00           H  
ATOM   3179 1HD1 ILE A 199      63.764   7.583  -5.592  1.00  0.00           H  
ATOM   3180 2HD1 ILE A 199      62.818   9.088  -5.677  1.00  0.00           H  
ATOM   3181 3HD1 ILE A 199      64.121   8.921  -4.476  1.00  0.00           H  
ATOM   3182  N   ARG A 200      59.182  10.219  -1.736  1.00  0.00           N  
ATOM   3183  CA  ARG A 200      58.645  11.228  -0.831  1.00  0.00           C  
ATOM   3184  C   ARG A 200      57.740  10.600   0.221  1.00  0.00           C  
ATOM   3185  O   ARG A 200      57.781  10.975   1.393  1.00  0.00           O  
ATOM   3186  CB  ARG A 200      57.864  12.280  -1.605  1.00  0.00           C  
ATOM   3187  CG  ARG A 200      58.713  13.205  -2.461  1.00  0.00           C  
ATOM   3188  CD  ARG A 200      57.884  14.220  -3.162  1.00  0.00           C  
ATOM   3189  NE  ARG A 200      58.681  15.055  -4.046  1.00  0.00           N  
ATOM   3190  CZ  ARG A 200      59.367  16.147  -3.654  1.00  0.00           C  
ATOM   3191  NH1 ARG A 200      59.343  16.521  -2.394  1.00  0.00           N  
ATOM   3192  NH2 ARG A 200      60.063  16.841  -4.536  1.00  0.00           N  
ATOM   3193  H   ARG A 200      58.921  10.244  -2.711  1.00  0.00           H  
ATOM   3194  HA  ARG A 200      59.478  11.717  -0.324  1.00  0.00           H  
ATOM   3195 1HB  ARG A 200      57.146  11.789  -2.261  1.00  0.00           H  
ATOM   3196 2HB  ARG A 200      57.300  12.900  -0.908  1.00  0.00           H  
ATOM   3197 1HG  ARG A 200      59.432  13.727  -1.830  1.00  0.00           H  
ATOM   3198 2HG  ARG A 200      59.246  12.620  -3.212  1.00  0.00           H  
ATOM   3199 1HD  ARG A 200      57.124  13.718  -3.761  1.00  0.00           H  
ATOM   3200 2HD  ARG A 200      57.400  14.864  -2.428  1.00  0.00           H  
ATOM   3201  HE  ARG A 200      58.724  14.799  -5.023  1.00  0.00           H  
ATOM   3202 1HH1 ARG A 200      58.810  15.990  -1.719  1.00  0.00           H  
ATOM   3203 2HH1 ARG A 200      59.856  17.339  -2.100  1.00  0.00           H  
ATOM   3204 1HH2 ARG A 200      60.082  16.554  -5.505  1.00  0.00           H  
ATOM   3205 2HH2 ARG A 200      60.577  17.659  -4.243  1.00  0.00           H  
ATOM   3206  N   LEU A 201      56.923   9.642  -0.205  1.00  0.00           N  
ATOM   3207  CA  LEU A 201      56.006   8.960   0.700  1.00  0.00           C  
ATOM   3208  C   LEU A 201      56.763   8.159   1.752  1.00  0.00           C  
ATOM   3209  O   LEU A 201      56.386   8.142   2.924  1.00  0.00           O  
ATOM   3210  CB  LEU A 201      55.077   8.029  -0.090  1.00  0.00           C  
ATOM   3211  CG  LEU A 201      54.049   8.724  -0.992  1.00  0.00           C  
ATOM   3212  CD1 LEU A 201      53.329   7.683  -1.838  1.00  0.00           C  
ATOM   3213  CD2 LEU A 201      53.066   9.505  -0.133  1.00  0.00           C  
ATOM   3214  H   LEU A 201      56.938   9.380  -1.180  1.00  0.00           H  
ATOM   3215  HA  LEU A 201      55.401   9.710   1.209  1.00  0.00           H  
ATOM   3216 1HB  LEU A 201      55.686   7.383  -0.719  1.00  0.00           H  
ATOM   3217 2HB  LEU A 201      54.530   7.404   0.616  1.00  0.00           H  
ATOM   3218  HG  LEU A 201      54.562   9.408  -1.669  1.00  0.00           H  
ATOM   3219 1HD1 LEU A 201      52.599   8.177  -2.479  1.00  0.00           H  
ATOM   3220 2HD1 LEU A 201      54.054   7.153  -2.457  1.00  0.00           H  
ATOM   3221 3HD1 LEU A 201      52.819   6.974  -1.187  1.00  0.00           H  
ATOM   3222 1HD2 LEU A 201      52.335  10.000  -0.774  1.00  0.00           H  
ATOM   3223 2HD2 LEU A 201      52.551   8.823   0.544  1.00  0.00           H  
ATOM   3224 3HD2 LEU A 201      53.605  10.254   0.448  1.00  0.00           H  
ATOM   3225  N   ILE A 202      57.833   7.496   1.326  1.00  0.00           N  
ATOM   3226  CA  ILE A 202      58.645   6.692   2.231  1.00  0.00           C  
ATOM   3227  C   ILE A 202      59.323   7.561   3.283  1.00  0.00           C  
ATOM   3228  O   ILE A 202      59.396   7.191   4.455  1.00  0.00           O  
ATOM   3229  CB  ILE A 202      59.712   5.899   1.454  1.00  0.00           C  
ATOM   3230  CG1 ILE A 202      59.051   4.831   0.579  1.00  0.00           C  
ATOM   3231  CG2 ILE A 202      60.707   5.265   2.413  1.00  0.00           C  
ATOM   3232  CD1 ILE A 202      59.991   4.188  -0.415  1.00  0.00           C  
ATOM   3233  H   ILE A 202      58.090   7.551   0.351  1.00  0.00           H  
ATOM   3234  HA  ILE A 202      57.994   5.984   2.743  1.00  0.00           H  
ATOM   3235  HB  ILE A 202      60.246   6.571   0.782  1.00  0.00           H  
ATOM   3236 1HG1 ILE A 202      58.636   4.048   1.212  1.00  0.00           H  
ATOM   3237 2HG1 ILE A 202      58.223   5.275   0.025  1.00  0.00           H  
ATOM   3238 1HG2 ILE A 202      61.454   4.708   1.847  1.00  0.00           H  
ATOM   3239 2HG2 ILE A 202      61.199   6.044   2.994  1.00  0.00           H  
ATOM   3240 3HG2 ILE A 202      60.182   4.587   3.086  1.00  0.00           H  
ATOM   3241 1HD1 ILE A 202      59.450   3.443  -0.999  1.00  0.00           H  
ATOM   3242 2HD1 ILE A 202      60.391   4.952  -1.084  1.00  0.00           H  
ATOM   3243 3HD1 ILE A 202      60.810   3.707   0.118  1.00  0.00           H  
ATOM   3244  N   ASP A 203      59.818   8.718   2.857  1.00  0.00           N  
ATOM   3245  CA  ASP A 203      60.490   9.642   3.762  1.00  0.00           C  
ATOM   3246  C   ASP A 203      59.530  10.182   4.814  1.00  0.00           C  
ATOM   3247  O   ASP A 203      59.886  10.310   5.985  1.00  0.00           O  
ATOM   3248  CB  ASP A 203      61.106  10.805   2.980  1.00  0.00           C  
ATOM   3249  CG  ASP A 203      61.963  11.715   3.849  1.00  0.00           C  
ATOM   3250  OD1 ASP A 203      62.867  11.222   4.481  1.00  0.00           O  
ATOM   3251  OD2 ASP A 203      61.706  12.895   3.873  1.00  0.00           O  
ATOM   3252  H   ASP A 203      59.726   8.963   1.881  1.00  0.00           H  
ATOM   3253  HA  ASP A 203      61.289   9.105   4.274  1.00  0.00           H  
ATOM   3254 1HB  ASP A 203      61.723  10.413   2.171  1.00  0.00           H  
ATOM   3255 2HB  ASP A 203      60.312  11.401   2.528  1.00  0.00           H  
ATOM   3256  N   GLU A 204      58.311  10.497   4.388  1.00  0.00           N  
ATOM   3257  CA  GLU A 204      57.296  11.023   5.293  1.00  0.00           C  
ATOM   3258  C   GLU A 204      56.907   9.992   6.345  1.00  0.00           C  
ATOM   3259  O   GLU A 204      56.727  10.324   7.517  1.00  0.00           O  
ATOM   3260  CB  GLU A 204      56.056  11.458   4.509  1.00  0.00           C  
ATOM   3261  CG  GLU A 204      56.262  12.692   3.641  1.00  0.00           C  
ATOM   3262  CD  GLU A 204      55.046  13.047   2.831  1.00  0.00           C  
ATOM   3263  OE1 GLU A 204      54.103  12.293   2.849  1.00  0.00           O  
ATOM   3264  OE2 GLU A 204      55.061  14.073   2.193  1.00  0.00           O  
ATOM   3265  H   GLU A 204      58.082  10.369   3.413  1.00  0.00           H  
ATOM   3266  HA  GLU A 204      57.707  11.893   5.806  1.00  0.00           H  
ATOM   3267 1HB  GLU A 204      55.731  10.644   3.860  1.00  0.00           H  
ATOM   3268 2HB  GLU A 204      55.242  11.669   5.202  1.00  0.00           H  
ATOM   3269 1HG  GLU A 204      56.516  13.536   4.282  1.00  0.00           H  
ATOM   3270 2HG  GLU A 204      57.101  12.515   2.970  1.00  0.00           H  
ATOM   3271  N   ILE A 205      56.779   8.740   5.919  1.00  0.00           N  
ATOM   3272  CA  ILE A 205      56.412   7.657   6.824  1.00  0.00           C  
ATOM   3273  C   ILE A 205      57.489   7.428   7.876  1.00  0.00           C  
ATOM   3274  O   ILE A 205      57.187   7.200   9.048  1.00  0.00           O  
ATOM   3275  CB  ILE A 205      56.168   6.351   6.047  1.00  0.00           C  
ATOM   3276  CG1 ILE A 205      54.975   6.508   5.099  1.00  0.00           C  
ATOM   3277  CG2 ILE A 205      55.939   5.195   7.008  1.00  0.00           C  
ATOM   3278  CD1 ILE A 205      53.677   6.836   5.801  1.00  0.00           C  
ATOM   3279  H   ILE A 205      56.940   8.533   4.944  1.00  0.00           H  
ATOM   3280  HA  ILE A 205      55.490   7.931   7.335  1.00  0.00           H  
ATOM   3281  HB  ILE A 205      57.036   6.129   5.426  1.00  0.00           H  
ATOM   3282 1HG1 ILE A 205      55.184   7.300   4.380  1.00  0.00           H  
ATOM   3283 2HG1 ILE A 205      54.833   5.585   4.536  1.00  0.00           H  
ATOM   3284 1HG2 ILE A 205      55.767   4.279   6.442  1.00  0.00           H  
ATOM   3285 2HG2 ILE A 205      56.816   5.070   7.642  1.00  0.00           H  
ATOM   3286 3HG2 ILE A 205      55.069   5.405   7.630  1.00  0.00           H  
ATOM   3287 1HD1 ILE A 205      52.879   6.932   5.064  1.00  0.00           H  
ATOM   3288 2HD1 ILE A 205      53.430   6.038   6.502  1.00  0.00           H  
ATOM   3289 3HD1 ILE A 205      53.784   7.775   6.343  1.00  0.00           H  
ATOM   3290  N   LEU A 206      58.747   7.490   7.451  1.00  0.00           N  
ATOM   3291  CA  LEU A 206      59.872   7.289   8.355  1.00  0.00           C  
ATOM   3292  C   LEU A 206      59.936   8.389   9.407  1.00  0.00           C  
ATOM   3293  O   LEU A 206      60.206   8.126  10.579  1.00  0.00           O  
ATOM   3294  CB  LEU A 206      61.186   7.251   7.565  1.00  0.00           C  
ATOM   3295  CG  LEU A 206      61.384   6.026   6.662  1.00  0.00           C  
ATOM   3296  CD1 LEU A 206      62.635   6.216   5.815  1.00  0.00           C  
ATOM   3297  CD2 LEU A 206      61.490   4.774   7.520  1.00  0.00           C  
ATOM   3298  H   LEU A 206      58.928   7.681   6.476  1.00  0.00           H  
ATOM   3299  HA  LEU A 206      59.741   6.334   8.863  1.00  0.00           H  
ATOM   3300 1HB  LEU A 206      61.239   8.138   6.936  1.00  0.00           H  
ATOM   3301 2HB  LEU A 206      62.017   7.280   8.270  1.00  0.00           H  
ATOM   3302  HG  LEU A 206      60.535   5.932   5.985  1.00  0.00           H  
ATOM   3303 1HD1 LEU A 206      62.776   5.346   5.174  1.00  0.00           H  
ATOM   3304 2HD1 LEU A 206      62.525   7.108   5.198  1.00  0.00           H  
ATOM   3305 3HD1 LEU A 206      63.501   6.330   6.466  1.00  0.00           H  
ATOM   3306 1HD2 LEU A 206      61.630   3.904   6.878  1.00  0.00           H  
ATOM   3307 2HD2 LEU A 206      62.340   4.867   8.196  1.00  0.00           H  
ATOM   3308 3HD2 LEU A 206      60.575   4.653   8.101  1.00  0.00           H  
ATOM   3309  N   ARG A 207      59.686   9.623   8.982  1.00  0.00           N  
ATOM   3310  CA  ARG A 207      59.715  10.766   9.886  1.00  0.00           C  
ATOM   3311  C   ARG A 207      58.618  10.664  10.938  1.00  0.00           C  
ATOM   3312  O   ARG A 207      58.838  10.971  12.110  1.00  0.00           O  
ATOM   3313  CB  ARG A 207      59.552  12.065   9.111  1.00  0.00           C  
ATOM   3314  CG  ARG A 207      60.746  12.453   8.254  1.00  0.00           C  
ATOM   3315  CD  ARG A 207      60.523  13.744   7.553  1.00  0.00           C  
ATOM   3316  NE  ARG A 207      61.628  14.079   6.669  1.00  0.00           N  
ATOM   3317  CZ  ARG A 207      62.762  14.692   7.060  1.00  0.00           C  
ATOM   3318  NH1 ARG A 207      62.925  15.031   8.319  1.00  0.00           N  
ATOM   3319  NH2 ARG A 207      63.709  14.954   6.177  1.00  0.00           N  
ATOM   3320  H   ARG A 207      59.470   9.773   8.007  1.00  0.00           H  
ATOM   3321  HA  ARG A 207      60.681  10.782  10.392  1.00  0.00           H  
ATOM   3322 1HB  ARG A 207      58.686  11.991   8.455  1.00  0.00           H  
ATOM   3323 2HB  ARG A 207      59.366  12.883   9.808  1.00  0.00           H  
ATOM   3324 1HG  ARG A 207      61.629  12.554   8.885  1.00  0.00           H  
ATOM   3325 2HG  ARG A 207      60.922  11.681   7.504  1.00  0.00           H  
ATOM   3326 1HD  ARG A 207      59.615  13.680   6.955  1.00  0.00           H  
ATOM   3327 2HD  ARG A 207      60.419  14.543   8.286  1.00  0.00           H  
ATOM   3328  HE  ARG A 207      61.538  13.834   5.692  1.00  0.00           H  
ATOM   3329 1HH1 ARG A 207      62.201  14.831   8.994  1.00  0.00           H  
ATOM   3330 2HH1 ARG A 207      63.775  15.490   8.612  1.00  0.00           H  
ATOM   3331 1HH2 ARG A 207      63.584  14.693   5.208  1.00  0.00           H  
ATOM   3332 2HH2 ARG A 207      64.559  15.413   6.469  1.00  0.00           H  
ATOM   3333  N   ILE A 208      57.436  10.231  10.513  1.00  0.00           N  
ATOM   3334  CA  ILE A 208      56.302  10.088  11.417  1.00  0.00           C  
ATOM   3335  C   ILE A 208      56.568   9.018  12.469  1.00  0.00           C  
ATOM   3336  O   ILE A 208      56.232   9.189  13.641  1.00  0.00           O  
ATOM   3337  CB  ILE A 208      55.021   9.737  10.639  1.00  0.00           C  
ATOM   3338  CG1 ILE A 208      54.588  10.916   9.763  1.00  0.00           C  
ATOM   3339  CG2 ILE A 208      53.907   9.345  11.597  1.00  0.00           C  
ATOM   3340  CD1 ILE A 208      53.503  10.573   8.769  1.00  0.00           C  
ATOM   3341  H   ILE A 208      57.320   9.995   9.538  1.00  0.00           H  
ATOM   3342  HA  ILE A 208      56.146  11.037  11.928  1.00  0.00           H  
ATOM   3343  HB  ILE A 208      55.220   8.903   9.967  1.00  0.00           H  
ATOM   3344 1HG1 ILE A 208      54.227  11.726  10.397  1.00  0.00           H  
ATOM   3345 2HG1 ILE A 208      55.449  11.294   9.211  1.00  0.00           H  
ATOM   3346 1HG2 ILE A 208      53.008   9.101  11.031  1.00  0.00           H  
ATOM   3347 2HG2 ILE A 208      54.216   8.477  12.178  1.00  0.00           H  
ATOM   3348 3HG2 ILE A 208      53.697  10.177  12.271  1.00  0.00           H  
ATOM   3349 1HD1 ILE A 208      53.250  11.458   8.185  1.00  0.00           H  
ATOM   3350 2HD1 ILE A 208      53.857   9.787   8.101  1.00  0.00           H  
ATOM   3351 3HD1 ILE A 208      52.618  10.226   9.301  1.00  0.00           H  
ATOM   3352  N   ILE A 209      57.173   7.915  12.044  1.00  0.00           N  
ATOM   3353  CA  ILE A 209      57.486   6.815  12.948  1.00  0.00           C  
ATOM   3354  C   ILE A 209      58.503   7.239  14.000  1.00  0.00           C  
ATOM   3355  O   ILE A 209      58.384   6.881  15.172  1.00  0.00           O  
ATOM   3356  CB  ILE A 209      58.027   5.602  12.170  1.00  0.00           C  
ATOM   3357  CG1 ILE A 209      56.956   5.054  11.222  1.00  0.00           C  
ATOM   3358  CG2 ILE A 209      58.495   4.519  13.130  1.00  0.00           C  
ATOM   3359  CD1 ILE A 209      55.701   4.586  11.924  1.00  0.00           C  
ATOM   3360  H   ILE A 209      57.423   7.836  11.069  1.00  0.00           H  
ATOM   3361  HA  ILE A 209      56.571   6.517  13.459  1.00  0.00           H  
ATOM   3362  HB  ILE A 209      58.867   5.912  11.550  1.00  0.00           H  
ATOM   3363 1HG1 ILE A 209      56.678   5.825  10.504  1.00  0.00           H  
ATOM   3364 2HG1 ILE A 209      57.363   4.215  10.659  1.00  0.00           H  
ATOM   3365 1HG2 ILE A 209      58.874   3.669  12.564  1.00  0.00           H  
ATOM   3366 2HG2 ILE A 209      59.288   4.914  13.764  1.00  0.00           H  
ATOM   3367 3HG2 ILE A 209      57.659   4.198  13.752  1.00  0.00           H  
ATOM   3368 1HD1 ILE A 209      54.990   4.212  11.187  1.00  0.00           H  
ATOM   3369 2HD1 ILE A 209      55.952   3.789  12.624  1.00  0.00           H  
ATOM   3370 3HD1 ILE A 209      55.256   5.419  12.467  1.00  0.00           H  
ATOM   3371  N   SER A 210      59.503   8.004  13.575  1.00  0.00           N  
ATOM   3372  CA  SER A 210      60.543   8.478  14.479  1.00  0.00           C  
ATOM   3373  C   SER A 210      59.971   9.420  15.531  1.00  0.00           C  
ATOM   3374  O   SER A 210      60.343   9.357  16.703  1.00  0.00           O  
ATOM   3375  CB  SER A 210      61.634   9.182  13.696  1.00  0.00           C  
ATOM   3376  OG  SER A 210      62.646   9.643  14.548  1.00  0.00           O  
ATOM   3377  H   SER A 210      59.544   8.264  12.600  1.00  0.00           H  
ATOM   3378  HA  SER A 210      60.977   7.617  14.990  1.00  0.00           H  
ATOM   3379 1HB  SER A 210      62.056   8.496  12.962  1.00  0.00           H  
ATOM   3380 2HB  SER A 210      61.205  10.021  13.149  1.00  0.00           H  
ATOM   3381  HG  SER A 210      63.293  10.072  13.983  1.00  0.00           H  
ATOM   3382  N   GLU A 211      59.065  10.293  15.106  1.00  0.00           N  
ATOM   3383  CA  GLU A 211      58.439  11.250  16.010  1.00  0.00           C  
ATOM   3384  C   GLU A 211      57.736  10.542  17.161  1.00  0.00           C  
ATOM   3385  O   GLU A 211      57.893  10.918  18.323  1.00  0.00           O  
ATOM   3386  CB  GLU A 211      57.440  12.126  15.251  1.00  0.00           C  
ATOM   3387  CG  GLU A 211      56.765  13.192  16.102  1.00  0.00           C  
ATOM   3388  CD  GLU A 211      55.816  14.054  15.316  1.00  0.00           C  
ATOM   3389  OE1 GLU A 211      55.698  13.848  14.132  1.00  0.00           O  
ATOM   3390  OE2 GLU A 211      55.208  14.919  15.901  1.00  0.00           O  
ATOM   3391  H   GLU A 211      58.803  10.294  14.131  1.00  0.00           H  
ATOM   3392  HA  GLU A 211      59.216  11.890  16.429  1.00  0.00           H  
ATOM   3393 1HB  GLU A 211      57.948  12.628  14.428  1.00  0.00           H  
ATOM   3394 2HB  GLU A 211      56.660  11.498  14.820  1.00  0.00           H  
ATOM   3395 1HG  GLU A 211      56.213  12.705  16.906  1.00  0.00           H  
ATOM   3396 2HG  GLU A 211      57.531  13.821  16.553  1.00  0.00           H  
ATOM   3397  N   TYR A 212      56.960   9.515  16.832  1.00  0.00           N  
ATOM   3398  CA  TYR A 212      56.231   8.752  17.838  1.00  0.00           C  
ATOM   3399  C   TYR A 212      57.178   8.162  18.875  1.00  0.00           C  
ATOM   3400  O   TYR A 212      56.930   8.250  20.078  1.00  0.00           O  
ATOM   3401  CB  TYR A 212      55.410   7.642  17.177  1.00  0.00           C  
ATOM   3402  CG  TYR A 212      54.646   6.781  18.159  1.00  0.00           C  
ATOM   3403  CD1 TYR A 212      53.310   6.488  17.931  1.00  0.00           C  
ATOM   3404  CD2 TYR A 212      55.283   6.284  19.286  1.00  0.00           C  
ATOM   3405  CE1 TYR A 212      52.612   5.701  18.827  1.00  0.00           C  
ATOM   3406  CE2 TYR A 212      54.586   5.498  20.183  1.00  0.00           C  
ATOM   3407  CZ  TYR A 212      53.256   5.206  19.956  1.00  0.00           C  
ATOM   3408  OH  TYR A 212      52.561   4.423  20.849  1.00  0.00           O  
ATOM   3409  H   TYR A 212      56.873   9.256  15.860  1.00  0.00           H  
ATOM   3410  HA  TYR A 212      55.550   9.427  18.358  1.00  0.00           H  
ATOM   3411 1HB  TYR A 212      54.694   8.084  16.483  1.00  0.00           H  
ATOM   3412 2HB  TYR A 212      56.070   6.996  16.600  1.00  0.00           H  
ATOM   3413  HD1 TYR A 212      52.810   6.879  17.044  1.00  0.00           H  
ATOM   3414  HD2 TYR A 212      56.333   6.515  19.466  1.00  0.00           H  
ATOM   3415  HE1 TYR A 212      51.563   5.471  18.648  1.00  0.00           H  
ATOM   3416  HE2 TYR A 212      55.086   5.108  21.070  1.00  0.00           H  
ATOM   3417  HH  TYR A 212      51.657   4.318  20.545  1.00  0.00           H  
ATOM   3418  N   ARG A 213      58.270   7.557  18.406  1.00  0.00           N  
ATOM   3419  CA  ARG A 213      59.178   6.815  19.282  1.00  0.00           C  
ATOM   3420  C   ARG A 213      60.343   7.651  19.811  1.00  0.00           C  
ATOM   3421  O   ARG A 213      60.949   7.315  20.829  1.00  0.00           O  
ATOM   3422  CB  ARG A 213      59.739   5.609  18.544  1.00  0.00           C  
ATOM   3423  CG  ARG A 213      60.688   4.744  19.359  1.00  0.00           C  
ATOM   3424  CD  ARG A 213      60.001   4.115  20.516  1.00  0.00           C  
ATOM   3425  NE  ARG A 213      60.893   3.251  21.272  1.00  0.00           N  
ATOM   3426  CZ  ARG A 213      60.593   2.694  22.461  1.00  0.00           C  
ATOM   3427  NH1 ARG A 213      59.422   2.919  23.015  1.00  0.00           N  
ATOM   3428  NH2 ARG A 213      61.475   1.920  23.070  1.00  0.00           N  
ATOM   3429  H   ARG A 213      58.477   7.612  17.419  1.00  0.00           H  
ATOM   3430  HA  ARG A 213      58.614   6.462  20.146  1.00  0.00           H  
ATOM   3431 1HB  ARG A 213      58.920   4.974  18.210  1.00  0.00           H  
ATOM   3432 2HB  ARG A 213      60.277   5.943  17.656  1.00  0.00           H  
ATOM   3433 1HG  ARG A 213      61.092   3.952  18.728  1.00  0.00           H  
ATOM   3434 2HG  ARG A 213      61.505   5.359  19.738  1.00  0.00           H  
ATOM   3435 1HD  ARG A 213      59.631   4.891  21.185  1.00  0.00           H  
ATOM   3436 2HD  ARG A 213      59.165   3.514  20.160  1.00  0.00           H  
ATOM   3437  HE  ARG A 213      61.804   3.055  20.877  1.00  0.00           H  
ATOM   3438 1HH1 ARG A 213      58.748   3.510  22.549  1.00  0.00           H  
ATOM   3439 2HH1 ARG A 213      59.197   2.501  23.906  1.00  0.00           H  
ATOM   3440 1HH2 ARG A 213      62.375   1.747  22.644  1.00  0.00           H  
ATOM   3441 2HH2 ARG A 213      61.249   1.503  23.961  1.00  0.00           H  
ATOM   3442  N   GLY A 214      60.658   8.743  19.120  1.00  0.00           N  
ATOM   3443  CA  GLY A 214      61.917   9.444  19.356  1.00  0.00           C  
ATOM   3444  C   GLY A 214      62.980   8.991  18.361  1.00  0.00           C  
ATOM   3445  O   GLY A 214      63.772   9.798  17.874  1.00  0.00           O  
ATOM   3446  H   GLY A 214      60.013   9.087  18.423  1.00  0.00           H  
ATOM   3447 1HA  GLY A 214      61.757  10.519  19.267  1.00  0.00           H  
ATOM   3448 2HA  GLY A 214      62.254   9.253  20.374  1.00  0.00           H  
ATOM   3449  N   TYR A 215      62.992   7.695  18.062  1.00  0.00           N  
ATOM   3450  CA  TYR A 215      63.954   7.137  17.120  1.00  0.00           C  
ATOM   3451  C   TYR A 215      63.293   6.194  16.123  1.00  0.00           C  
ATOM   3452  O   TYR A 215      62.220   5.651  16.385  1.00  0.00           O  
ATOM   3453  CB  TYR A 215      65.071   6.409  17.872  1.00  0.00           C  
ATOM   3454  CG  TYR A 215      64.603   5.179  18.617  1.00  0.00           C  
ATOM   3455  CD1 TYR A 215      64.987   3.918  18.185  1.00  0.00           C  
ATOM   3456  CD2 TYR A 215      63.790   5.311  19.733  1.00  0.00           C  
ATOM   3457  CE1 TYR A 215      64.560   2.794  18.865  1.00  0.00           C  
ATOM   3458  CE2 TYR A 215      63.363   4.187  20.414  1.00  0.00           C  
ATOM   3459  CZ  TYR A 215      63.746   2.933  19.984  1.00  0.00           C  
ATOM   3460  OH  TYR A 215      63.320   1.814  20.662  1.00  0.00           O  
ATOM   3461  H   TYR A 215      62.318   7.083  18.499  1.00  0.00           H  
ATOM   3462  HA  TYR A 215      64.394   7.955  16.549  1.00  0.00           H  
ATOM   3463 1HB  TYR A 215      65.847   6.106  17.167  1.00  0.00           H  
ATOM   3464 2HB  TYR A 215      65.528   7.088  18.590  1.00  0.00           H  
ATOM   3465  HD1 TYR A 215      65.626   3.814  17.307  1.00  0.00           H  
ATOM   3466  HD2 TYR A 215      63.488   6.302  20.073  1.00  0.00           H  
ATOM   3467  HE1 TYR A 215      64.862   1.804  18.526  1.00  0.00           H  
ATOM   3468  HE2 TYR A 215      62.724   4.291  21.291  1.00  0.00           H  
ATOM   3469  HH  TYR A 215      63.673   1.029  20.235  1.00  0.00           H  
ATOM   3470  N   ILE A 216      63.944   6.006  14.979  1.00  0.00           N  
ATOM   3471  CA  ILE A 216      63.479   5.058  13.974  1.00  0.00           C  
ATOM   3472  C   ILE A 216      63.896   3.638  14.324  1.00  0.00           C  
ATOM   3473  O   ILE A 216      65.067   3.375  14.599  1.00  0.00           O  
ATOM   3474  CB  ILE A 216      64.021   5.424  12.580  1.00  0.00           C  
ATOM   3475  CG1 ILE A 216      63.585   6.838  12.191  1.00  0.00           C  
ATOM   3476  CG2 ILE A 216      63.550   4.414  11.545  1.00  0.00           C  
ATOM   3477  CD1 ILE A 216      62.085   7.019  12.129  1.00  0.00           C  
ATOM   3478  H   ILE A 216      64.786   6.535  14.799  1.00  0.00           H  
ATOM   3479  HA  ILE A 216      62.391   5.095  13.941  1.00  0.00           H  
ATOM   3480  HB  ILE A 216      65.111   5.425  12.603  1.00  0.00           H  
ATOM   3481 1HG1 ILE A 216      63.985   7.553  12.910  1.00  0.00           H  
ATOM   3482 2HG1 ILE A 216      63.998   7.092  11.215  1.00  0.00           H  
ATOM   3483 1HG2 ILE A 216      63.942   4.688  10.565  1.00  0.00           H  
ATOM   3484 2HG2 ILE A 216      63.909   3.422  11.814  1.00  0.00           H  
ATOM   3485 3HG2 ILE A 216      62.460   4.409  11.511  1.00  0.00           H  
ATOM   3486 1HD1 ILE A 216      61.854   8.047  11.847  1.00  0.00           H  
ATOM   3487 2HD1 ILE A 216      61.666   6.337  11.389  1.00  0.00           H  
ATOM   3488 3HD1 ILE A 216      61.652   6.805  13.106  1.00  0.00           H  
ATOM   3489  N   PRO A 217      62.933   2.725  14.312  1.00  0.00           N  
ATOM   3490  CA  PRO A 217      63.212   1.317  14.556  1.00  0.00           C  
ATOM   3491  C   PRO A 217      63.938   0.699  13.370  1.00  0.00           C  
ATOM   3492  O   PRO A 217      63.536   0.880  12.221  1.00  0.00           O  
ATOM   3493  CB  PRO A 217      61.817   0.713  14.744  1.00  0.00           C  
ATOM   3494  CG  PRO A 217      60.917   1.626  13.983  1.00  0.00           C  
ATOM   3495  CD  PRO A 217      61.556   2.983  14.123  1.00  0.00           C  
ATOM   3496  HA  PRO A 217      63.810   1.221  15.474  1.00  0.00           H  
ATOM   3497 1HB  PRO A 217      61.798  -0.318  14.364  1.00  0.00           H  
ATOM   3498 2HB  PRO A 217      61.569   0.666  15.815  1.00  0.00           H  
ATOM   3499 1HG  PRO A 217      60.843   1.299  12.935  1.00  0.00           H  
ATOM   3500 2HG  PRO A 217      59.900   1.592  14.400  1.00  0.00           H  
ATOM   3501 1HD  PRO A 217      61.406   3.556  13.196  1.00  0.00           H  
ATOM   3502 2HD  PRO A 217      61.113   3.510  14.981  1.00  0.00           H  
ATOM   3503  N   PRO A 218      65.022  -0.059  13.447  1.00  0.00           N  
ATOM   3504  CA  PRO A 218      65.811  -0.391  12.267  1.00  0.00           C  
ATOM   3505  C   PRO A 218      64.937  -1.027  11.199  1.00  0.00           C  
ATOM   3506  O   PRO A 218      65.302  -1.062  10.024  1.00  0.00           O  
ATOM   3507  CB  PRO A 218      66.852  -1.376  12.808  1.00  0.00           C  
ATOM   3508  CG  PRO A 218      66.966  -1.031  14.254  1.00  0.00           C  
ATOM   3509  CD  PRO A 218      65.565  -0.659  14.661  1.00  0.00           C  
ATOM   3510  HA  PRO A 218      66.294   0.521  11.886  1.00  0.00           H  
ATOM   3511 1HB  PRO A 218      66.513  -2.410  12.642  1.00  0.00           H  
ATOM   3512 2HB  PRO A 218      67.801  -1.258  12.265  1.00  0.00           H  
ATOM   3513 1HG  PRO A 218      67.358  -1.888  14.820  1.00  0.00           H  
ATOM   3514 2HG  PRO A 218      67.680  -0.206  14.391  1.00  0.00           H  
ATOM   3515 1HD  PRO A 218      65.015  -1.565  14.954  1.00  0.00           H  
ATOM   3516 2HD  PRO A 218      65.603   0.058  15.495  1.00  0.00           H  
ATOM   3517  N   GLU A 219      63.785  -1.526  11.622  1.00  0.00           N  
ATOM   3518  CA  GLU A 219      62.837  -2.164  10.717  1.00  0.00           C  
ATOM   3519  C   GLU A 219      62.334  -1.183   9.666  1.00  0.00           C  
ATOM   3520  O   GLU A 219      62.193  -1.532   8.494  1.00  0.00           O  
ATOM   3521  CB  GLU A 219      61.655  -2.738  11.501  1.00  0.00           C  
ATOM   3522  CG  GLU A 219      62.011  -3.902  12.414  1.00  0.00           C  
ATOM   3523  CD  GLU A 219      62.607  -3.460  13.721  1.00  0.00           C  
ATOM   3524  OE1 GLU A 219      62.728  -2.276  13.927  1.00  0.00           O  
ATOM   3525  OE2 GLU A 219      62.942  -4.307  14.515  1.00  0.00           O  
ATOM   3526  H   GLU A 219      63.553  -1.464  12.603  1.00  0.00           H  
ATOM   3527  HA  GLU A 219      63.345  -2.981  10.203  1.00  0.00           H  
ATOM   3528 1HB  GLU A 219      61.211  -1.954  12.116  1.00  0.00           H  
ATOM   3529 2HB  GLU A 219      60.889  -3.080  10.805  1.00  0.00           H  
ATOM   3530 1HG  GLU A 219      61.110  -4.481  12.616  1.00  0.00           H  
ATOM   3531 2HG  GLU A 219      62.718  -4.551  11.898  1.00  0.00           H  
ATOM   3532  N   ALA A 220      62.064   0.046  10.091  1.00  0.00           N  
ATOM   3533  CA  ALA A 220      61.576   1.080   9.186  1.00  0.00           C  
ATOM   3534  C   ALA A 220      62.621   1.430   8.135  1.00  0.00           C  
ATOM   3535  O   ALA A 220      62.297   1.622   6.963  1.00  0.00           O  
ATOM   3536  CB  ALA A 220      61.176   2.323   9.968  1.00  0.00           C  
ATOM   3537  H   ALA A 220      62.200   0.270  11.066  1.00  0.00           H  
ATOM   3538  HA  ALA A 220      60.699   0.691   8.668  1.00  0.00           H  
ATOM   3539 1HB  ALA A 220      60.814   3.085   9.278  1.00  0.00           H  
ATOM   3540 2HB  ALA A 220      60.386   2.069  10.675  1.00  0.00           H  
ATOM   3541 3HB  ALA A 220      62.039   2.705  10.510  1.00  0.00           H  
ATOM   3542  N   ILE A 221      63.877   1.512   8.560  1.00  0.00           N  
ATOM   3543  CA  ILE A 221      64.972   1.839   7.655  1.00  0.00           C  
ATOM   3544  C   ILE A 221      65.161   0.753   6.604  1.00  0.00           C  
ATOM   3545  O   ILE A 221      65.400   1.045   5.432  1.00  0.00           O  
ATOM   3546  CB  ILE A 221      66.286   2.037   8.432  1.00  0.00           C  
ATOM   3547  CG1 ILE A 221      66.206   3.290   9.307  1.00  0.00           C  
ATOM   3548  CG2 ILE A 221      67.463   2.127   7.473  1.00  0.00           C  
ATOM   3549  CD1 ILE A 221      67.338   3.415  10.301  1.00  0.00           C  
ATOM   3550  H   ILE A 221      64.078   1.343   9.535  1.00  0.00           H  
ATOM   3551  HA  ILE A 221      64.731   2.770   7.143  1.00  0.00           H  
ATOM   3552  HB  ILE A 221      66.442   1.193   9.104  1.00  0.00           H  
ATOM   3553 1HG1 ILE A 221      66.209   4.177   8.673  1.00  0.00           H  
ATOM   3554 2HG1 ILE A 221      65.267   3.289   9.860  1.00  0.00           H  
ATOM   3555 1HG2 ILE A 221      68.384   2.267   8.038  1.00  0.00           H  
ATOM   3556 2HG2 ILE A 221      67.530   1.208   6.892  1.00  0.00           H  
ATOM   3557 3HG2 ILE A 221      67.319   2.972   6.799  1.00  0.00           H  
ATOM   3558 1HD1 ILE A 221      67.212   4.328  10.884  1.00  0.00           H  
ATOM   3559 2HD1 ILE A 221      67.333   2.554  10.969  1.00  0.00           H  
ATOM   3560 3HD1 ILE A 221      68.287   3.455   9.767  1.00  0.00           H  
ATOM   3561  N   ARG A 222      65.053  -0.501   7.029  1.00  0.00           N  
ATOM   3562  CA  ARG A 222      65.211  -1.633   6.124  1.00  0.00           C  
ATOM   3563  C   ARG A 222      64.110  -1.657   5.072  1.00  0.00           C  
ATOM   3564  O   ARG A 222      64.364  -1.937   3.900  1.00  0.00           O  
ATOM   3565  CB  ARG A 222      65.197  -2.943   6.898  1.00  0.00           C  
ATOM   3566  CG  ARG A 222      66.417  -3.182   7.773  1.00  0.00           C  
ATOM   3567  CD  ARG A 222      67.635  -3.433   6.960  1.00  0.00           C  
ATOM   3568  NE  ARG A 222      67.495  -4.614   6.123  1.00  0.00           N  
ATOM   3569  CZ  ARG A 222      67.737  -5.874   6.533  1.00  0.00           C  
ATOM   3570  NH1 ARG A 222      68.129  -6.100   7.767  1.00  0.00           N  
ATOM   3571  NH2 ARG A 222      67.581  -6.883   5.694  1.00  0.00           N  
ATOM   3572  H   ARG A 222      64.856  -0.675   8.004  1.00  0.00           H  
ATOM   3573  HA  ARG A 222      66.172  -1.539   5.617  1.00  0.00           H  
ATOM   3574 1HB  ARG A 222      64.319  -2.975   7.542  1.00  0.00           H  
ATOM   3575 2HB  ARG A 222      65.122  -3.777   6.200  1.00  0.00           H  
ATOM   3576 1HG  ARG A 222      66.595  -2.306   8.396  1.00  0.00           H  
ATOM   3577 2HG  ARG A 222      66.245  -4.051   8.409  1.00  0.00           H  
ATOM   3578 1HD  ARG A 222      67.822  -2.577   6.312  1.00  0.00           H  
ATOM   3579 2HD  ARG A 222      68.488  -3.581   7.620  1.00  0.00           H  
ATOM   3580  HE  ARG A 222      67.195  -4.480   5.167  1.00  0.00           H  
ATOM   3581 1HH1 ARG A 222      68.249  -5.329   8.409  1.00  0.00           H  
ATOM   3582 2HH1 ARG A 222      68.311  -7.045   8.074  1.00  0.00           H  
ATOM   3583 1HH2 ARG A 222      67.279  -6.709   4.745  1.00  0.00           H  
ATOM   3584 2HH2 ARG A 222      67.762  -7.827   6.001  1.00  0.00           H  
ATOM   3585  N   THR A 223      62.886  -1.361   5.498  1.00  0.00           N  
ATOM   3586  CA  THR A 223      61.743  -1.347   4.593  1.00  0.00           C  
ATOM   3587  C   THR A 223      61.886  -0.255   3.541  1.00  0.00           C  
ATOM   3588  O   THR A 223      61.572  -0.464   2.369  1.00  0.00           O  
ATOM   3589  CB  THR A 223      60.426  -1.150   5.366  1.00  0.00           C  
ATOM   3590  OG1 THR A 223      60.242  -2.235   6.286  1.00  0.00           O  
ATOM   3591  CG2 THR A 223      59.247  -1.099   4.407  1.00  0.00           C  
ATOM   3592  H   THR A 223      62.745  -1.140   6.473  1.00  0.00           H  
ATOM   3593  HA  THR A 223      61.698  -2.307   4.077  1.00  0.00           H  
ATOM   3594  HB  THR A 223      60.470  -0.218   5.929  1.00  0.00           H  
ATOM   3595  HG1 THR A 223      60.774  -2.082   7.071  1.00  0.00           H  
ATOM   3596 1HG2 THR A 223      58.325  -0.959   4.971  1.00  0.00           H  
ATOM   3597 2HG2 THR A 223      59.378  -0.268   3.714  1.00  0.00           H  
ATOM   3598 3HG2 THR A 223      59.191  -2.032   3.848  1.00  0.00           H  
ATOM   3599  N   ALA A 224      62.362   0.910   3.967  1.00  0.00           N  
ATOM   3600  CA  ALA A 224      62.548   2.039   3.062  1.00  0.00           C  
ATOM   3601  C   ALA A 224      63.606   1.733   2.010  1.00  0.00           C  
ATOM   3602  O   ALA A 224      63.447   2.075   0.838  1.00  0.00           O  
ATOM   3603  CB  ALA A 224      62.926   3.289   3.844  1.00  0.00           C  
ATOM   3604  H   ALA A 224      62.601   1.017   4.942  1.00  0.00           H  
ATOM   3605  HA  ALA A 224      61.605   2.218   2.545  1.00  0.00           H  
ATOM   3606 1HB  ALA A 224      63.062   4.122   3.154  1.00  0.00           H  
ATOM   3607 2HB  ALA A 224      62.133   3.529   4.552  1.00  0.00           H  
ATOM   3608 3HB  ALA A 224      63.854   3.112   4.386  1.00  0.00           H  
ATOM   3609  N   ALA A 225      64.686   1.087   2.436  1.00  0.00           N  
ATOM   3610  CA  ALA A 225      65.774   0.734   1.531  1.00  0.00           C  
ATOM   3611  C   ALA A 225      65.312  -0.267   0.479  1.00  0.00           C  
ATOM   3612  O   ALA A 225      65.673  -0.162  -0.693  1.00  0.00           O  
ATOM   3613  CB  ALA A 225      66.953   0.173   2.313  1.00  0.00           C  
ATOM   3614  H   ALA A 225      64.755   0.834   3.411  1.00  0.00           H  
ATOM   3615  HA  ALA A 225      66.092   1.640   1.014  1.00  0.00           H  
ATOM   3616 1HB  ALA A 225      67.757  -0.085   1.624  1.00  0.00           H  
ATOM   3617 2HB  ALA A 225      67.309   0.922   3.021  1.00  0.00           H  
ATOM   3618 3HB  ALA A 225      66.639  -0.717   2.855  1.00  0.00           H  
ATOM   3619  N   GLU A 226      64.511  -1.238   0.905  1.00  0.00           N  
ATOM   3620  CA  GLU A 226      63.998  -2.259  -0.000  1.00  0.00           C  
ATOM   3621  C   GLU A 226      63.079  -1.653  -1.052  1.00  0.00           C  
ATOM   3622  O   GLU A 226      63.129  -2.027  -2.224  1.00  0.00           O  
ATOM   3623  CB  GLU A 226      63.249  -3.339   0.784  1.00  0.00           C  
ATOM   3624  CG  GLU A 226      62.738  -4.493  -0.066  1.00  0.00           C  
ATOM   3625  CD  GLU A 226      62.086  -5.576   0.748  1.00  0.00           C  
ATOM   3626  OE1 GLU A 226      62.468  -5.753   1.880  1.00  0.00           O  
ATOM   3627  OE2 GLU A 226      61.204  -6.226   0.237  1.00  0.00           O  
ATOM   3628  H   GLU A 226      64.251  -1.269   1.881  1.00  0.00           H  
ATOM   3629  HA  GLU A 226      64.842  -2.722  -0.513  1.00  0.00           H  
ATOM   3630 1HB  GLU A 226      63.904  -3.752   1.551  1.00  0.00           H  
ATOM   3631 2HB  GLU A 226      62.393  -2.892   1.291  1.00  0.00           H  
ATOM   3632 1HG  GLU A 226      62.014  -4.109  -0.785  1.00  0.00           H  
ATOM   3633 2HG  GLU A 226      63.572  -4.917  -0.624  1.00  0.00           H  
ATOM   3634  N   VAL A 227      62.240  -0.715  -0.626  1.00  0.00           N  
ATOM   3635  CA  VAL A 227      61.306  -0.054  -1.531  1.00  0.00           C  
ATOM   3636  C   VAL A 227      62.044   0.764  -2.583  1.00  0.00           C  
ATOM   3637  O   VAL A 227      61.667   0.771  -3.755  1.00  0.00           O  
ATOM   3638  CB  VAL A 227      60.358   0.867  -0.741  1.00  0.00           C  
ATOM   3639  CG1 VAL A 227      59.510   1.700  -1.692  1.00  0.00           C  
ATOM   3640  CG2 VAL A 227      59.477   0.037   0.180  1.00  0.00           C  
ATOM   3641  H   VAL A 227      62.249  -0.453   0.349  1.00  0.00           H  
ATOM   3642  HA  VAL A 227      60.713  -0.818  -2.035  1.00  0.00           H  
ATOM   3643  HB  VAL A 227      60.952   1.562  -0.148  1.00  0.00           H  
ATOM   3644 1HG1 VAL A 227      58.846   2.346  -1.116  1.00  0.00           H  
ATOM   3645 2HG1 VAL A 227      60.160   2.313  -2.316  1.00  0.00           H  
ATOM   3646 3HG1 VAL A 227      58.916   1.040  -2.323  1.00  0.00           H  
ATOM   3647 1HG2 VAL A 227      58.809   0.695   0.736  1.00  0.00           H  
ATOM   3648 2HG2 VAL A 227      58.887  -0.662  -0.414  1.00  0.00           H  
ATOM   3649 3HG2 VAL A 227      60.103  -0.519   0.878  1.00  0.00           H  
ATOM   3650  N   PHE A 228      63.098   1.453  -2.157  1.00  0.00           N  
ATOM   3651  CA  PHE A 228      63.892   2.276  -3.062  1.00  0.00           C  
ATOM   3652  C   PHE A 228      64.589   1.423  -4.114  1.00  0.00           C  
ATOM   3653  O   PHE A 228      64.652   1.794  -5.286  1.00  0.00           O  
ATOM   3654  CB  PHE A 228      64.932   3.080  -2.280  1.00  0.00           C  
ATOM   3655  CG  PHE A 228      64.352   4.230  -1.505  1.00  0.00           C  
ATOM   3656  CD1 PHE A 228      64.536   4.324  -0.134  1.00  0.00           C  
ATOM   3657  CD2 PHE A 228      63.622   5.218  -2.146  1.00  0.00           C  
ATOM   3658  CE1 PHE A 228      64.003   5.381   0.579  1.00  0.00           C  
ATOM   3659  CE2 PHE A 228      63.089   6.277  -1.436  1.00  0.00           C  
ATOM   3660  CZ  PHE A 228      63.280   6.357  -0.071  1.00  0.00           C  
ATOM   3661  H   PHE A 228      63.355   1.405  -1.182  1.00  0.00           H  
ATOM   3662  HA  PHE A 228      63.225   2.972  -3.573  1.00  0.00           H  
ATOM   3663 1HB  PHE A 228      65.447   2.424  -1.579  1.00  0.00           H  
ATOM   3664 2HB  PHE A 228      65.678   3.475  -2.967  1.00  0.00           H  
ATOM   3665  HD1 PHE A 228      65.109   3.552   0.381  1.00  0.00           H  
ATOM   3666  HD2 PHE A 228      63.470   5.155  -3.224  1.00  0.00           H  
ATOM   3667  HE1 PHE A 228      64.155   5.442   1.657  1.00  0.00           H  
ATOM   3668  HE2 PHE A 228      62.517   7.048  -1.952  1.00  0.00           H  
ATOM   3669  HZ  PHE A 228      62.858   7.190   0.490  1.00  0.00           H  
ATOM   3670  N   GLU A 229      65.111   0.278  -3.688  1.00  0.00           N  
ATOM   3671  CA  GLU A 229      65.806  -0.631  -4.593  1.00  0.00           C  
ATOM   3672  C   GLU A 229      64.858  -1.192  -5.645  1.00  0.00           C  
ATOM   3673  O   GLU A 229      65.216  -1.311  -6.817  1.00  0.00           O  
ATOM   3674  CB  GLU A 229      66.449  -1.777  -3.809  1.00  0.00           C  
ATOM   3675  CG  GLU A 229      67.264  -2.741  -4.659  1.00  0.00           C  
ATOM   3676  CD  GLU A 229      67.952  -3.802  -3.845  1.00  0.00           C  
ATOM   3677  OE1 GLU A 229      67.821  -3.780  -2.644  1.00  0.00           O  
ATOM   3678  OE2 GLU A 229      68.609  -4.634  -4.424  1.00  0.00           O  
ATOM   3679  H   GLU A 229      65.024   0.031  -2.713  1.00  0.00           H  
ATOM   3680  HA  GLU A 229      66.592  -0.075  -5.106  1.00  0.00           H  
ATOM   3681 1HB  GLU A 229      67.107  -1.369  -3.042  1.00  0.00           H  
ATOM   3682 2HB  GLU A 229      65.673  -2.352  -3.302  1.00  0.00           H  
ATOM   3683 1HG  GLU A 229      66.602  -3.224  -5.378  1.00  0.00           H  
ATOM   3684 2HG  GLU A 229      68.010  -2.176  -5.216  1.00  0.00           H  
ATOM   3685  N   ARG A 230      63.647  -1.536  -5.219  1.00  0.00           N  
ATOM   3686  CA  ARG A 230      62.645  -2.086  -6.124  1.00  0.00           C  
ATOM   3687  C   ARG A 230      62.232  -1.064  -7.176  1.00  0.00           C  
ATOM   3688  O   ARG A 230      62.060  -1.400  -8.348  1.00  0.00           O  
ATOM   3689  CB  ARG A 230      61.415  -2.538  -5.350  1.00  0.00           C  
ATOM   3690  CG  ARG A 230      61.619  -3.778  -4.494  1.00  0.00           C  
ATOM   3691  CD  ARG A 230      60.370  -4.172  -3.793  1.00  0.00           C  
ATOM   3692  NE  ARG A 230      60.579  -5.308  -2.909  1.00  0.00           N  
ATOM   3693  CZ  ARG A 230      60.555  -6.597  -3.301  1.00  0.00           C  
ATOM   3694  NH1 ARG A 230      60.330  -6.897  -4.561  1.00  0.00           N  
ATOM   3695  NH2 ARG A 230      60.758  -7.560  -2.419  1.00  0.00           N  
ATOM   3696  H   ARG A 230      63.415  -1.413  -4.244  1.00  0.00           H  
ATOM   3697  HA  ARG A 230      63.074  -2.951  -6.631  1.00  0.00           H  
ATOM   3698 1HB  ARG A 230      61.084  -1.735  -4.694  1.00  0.00           H  
ATOM   3699 2HB  ARG A 230      60.604  -2.748  -6.047  1.00  0.00           H  
ATOM   3700 1HG  ARG A 230      61.935  -4.608  -5.125  1.00  0.00           H  
ATOM   3701 2HG  ARG A 230      62.385  -3.580  -3.743  1.00  0.00           H  
ATOM   3702 1HD  ARG A 230      60.009  -3.337  -3.194  1.00  0.00           H  
ATOM   3703 2HD  ARG A 230      59.613  -4.446  -4.527  1.00  0.00           H  
ATOM   3704  HE  ARG A 230      60.756  -5.117  -1.932  1.00  0.00           H  
ATOM   3705 1HH1 ARG A 230      60.175  -6.161  -5.236  1.00  0.00           H  
ATOM   3706 2HH1 ARG A 230      60.312  -7.863  -4.855  1.00  0.00           H  
ATOM   3707 1HH2 ARG A 230      60.931  -7.329  -1.450  1.00  0.00           H  
ATOM   3708 2HH2 ARG A 230      60.739  -8.525  -2.712  1.00  0.00           H  
ATOM   3709  N   LEU A 231      62.074   0.185  -6.751  1.00  0.00           N  
ATOM   3710  CA  LEU A 231      61.682   1.258  -7.655  1.00  0.00           C  
ATOM   3711  C   LEU A 231      62.754   1.512  -8.707  1.00  0.00           C  
ATOM   3712  O   LEU A 231      62.448   1.732  -9.879  1.00  0.00           O  
ATOM   3713  CB  LEU A 231      61.417   2.546  -6.865  1.00  0.00           C  
ATOM   3714  CG  LEU A 231      60.176   2.529  -5.963  1.00  0.00           C  
ATOM   3715  CD1 LEU A 231      60.146   3.793  -5.115  1.00  0.00           C  
ATOM   3716  CD2 LEU A 231      58.925   2.417  -6.821  1.00  0.00           C  
ATOM   3717  H   LEU A 231      62.230   0.396  -5.776  1.00  0.00           H  
ATOM   3718  HA  LEU A 231      60.765   0.964  -8.164  1.00  0.00           H  
ATOM   3719 1HB  LEU A 231      62.281   2.751  -6.235  1.00  0.00           H  
ATOM   3720 2HB  LEU A 231      61.303   3.369  -7.570  1.00  0.00           H  
ATOM   3721  HG  LEU A 231      60.229   1.675  -5.286  1.00  0.00           H  
ATOM   3722 1HD1 LEU A 231      59.265   3.781  -4.474  1.00  0.00           H  
ATOM   3723 2HD1 LEU A 231      61.043   3.838  -4.497  1.00  0.00           H  
ATOM   3724 3HD1 LEU A 231      60.109   4.666  -5.766  1.00  0.00           H  
ATOM   3725 1HD2 LEU A 231      58.043   2.404  -6.180  1.00  0.00           H  
ATOM   3726 2HD2 LEU A 231      58.870   3.270  -7.497  1.00  0.00           H  
ATOM   3727 3HD2 LEU A 231      58.964   1.495  -7.403  1.00  0.00           H  
ATOM   3728  N   ILE A 232      64.012   1.480  -8.282  1.00  0.00           N  
ATOM   3729  CA  ILE A 232      65.133   1.707  -9.186  1.00  0.00           C  
ATOM   3730  C   ILE A 232      65.223   0.609 -10.238  1.00  0.00           C  
ATOM   3731  O   ILE A 232      65.487   0.879 -11.410  1.00  0.00           O  
ATOM   3732  CB  ILE A 232      66.459   1.783  -8.408  1.00  0.00           C  
ATOM   3733  CG1 ILE A 232      66.454   2.986  -7.460  1.00  0.00           C  
ATOM   3734  CG2 ILE A 232      67.636   1.864  -9.369  1.00  0.00           C  
ATOM   3735  CD1 ILE A 232      66.293   4.315  -8.161  1.00  0.00           C  
ATOM   3736  H   ILE A 232      64.197   1.293  -7.307  1.00  0.00           H  
ATOM   3737  HA  ILE A 232      64.978   2.656  -9.697  1.00  0.00           H  
ATOM   3738  HB  ILE A 232      66.569   0.894  -7.788  1.00  0.00           H  
ATOM   3739 1HG1 ILE A 232      65.642   2.879  -6.742  1.00  0.00           H  
ATOM   3740 2HG1 ILE A 232      67.387   3.009  -6.897  1.00  0.00           H  
ATOM   3741 1HG2 ILE A 232      68.565   1.918  -8.802  1.00  0.00           H  
ATOM   3742 2HG2 ILE A 232      67.649   0.979 -10.003  1.00  0.00           H  
ATOM   3743 3HG2 ILE A 232      67.537   2.754  -9.990  1.00  0.00           H  
ATOM   3744 1HD1 ILE A 232      66.299   5.119  -7.424  1.00  0.00           H  
ATOM   3745 2HD1 ILE A 232      67.117   4.459  -8.862  1.00  0.00           H  
ATOM   3746 3HD1 ILE A 232      65.349   4.329  -8.704  1.00  0.00           H  
ATOM   3747  N   LYS A 233      65.002  -0.630  -9.813  1.00  0.00           N  
ATOM   3748  CA  LYS A 233      65.057  -1.772 -10.717  1.00  0.00           C  
ATOM   3749  C   LYS A 233      63.958  -1.696 -11.769  1.00  0.00           C  
ATOM   3750  O   LYS A 233      64.185  -1.998 -12.941  1.00  0.00           O  
ATOM   3751  CB  LYS A 233      64.945  -3.081  -9.933  1.00  0.00           C  
ATOM   3752  CG  LYS A 233      65.065  -4.337 -10.786  1.00  0.00           C  
ATOM   3753  CD  LYS A 233      65.038  -5.592  -9.928  1.00  0.00           C  
ATOM   3754  CE  LYS A 233      65.143  -6.849 -10.780  1.00  0.00           C  
ATOM   3755  NZ  LYS A 233      65.118  -8.086  -9.953  1.00  0.00           N  
ATOM   3756  H   LYS A 233      64.790  -0.785  -8.838  1.00  0.00           H  
ATOM   3757  HA  LYS A 233      66.016  -1.757 -11.236  1.00  0.00           H  
ATOM   3758 1HB  LYS A 233      65.726  -3.117  -9.173  1.00  0.00           H  
ATOM   3759 2HB  LYS A 233      63.985  -3.116  -9.419  1.00  0.00           H  
ATOM   3760 1HG  LYS A 233      64.239  -4.375 -11.497  1.00  0.00           H  
ATOM   3761 2HG  LYS A 233      66.000  -4.309 -11.345  1.00  0.00           H  
ATOM   3762 1HD  LYS A 233      65.871  -5.570  -9.224  1.00  0.00           H  
ATOM   3763 2HD  LYS A 233      64.107  -5.626  -9.362  1.00  0.00           H  
ATOM   3764 1HE  LYS A 233      64.313  -6.881 -11.484  1.00  0.00           H  
ATOM   3765 2HE  LYS A 233      66.073  -6.826 -11.348  1.00  0.00           H  
ATOM   3766 1HZ  LYS A 233      65.190  -8.895 -10.554  1.00  0.00           H  
ATOM   3767 2HZ  LYS A 233      65.895  -8.076  -9.307  1.00  0.00           H  
ATOM   3768 3HZ  LYS A 233      64.251  -8.128  -9.435  1.00  0.00           H  
ATOM   3769  N   SER A 234      62.766  -1.291 -11.344  1.00  0.00           N  
ATOM   3770  CA  SER A 234      61.629  -1.174 -12.248  1.00  0.00           C  
ATOM   3771  C   SER A 234      61.870  -0.099 -13.300  1.00  0.00           C  
ATOM   3772  O   SER A 234      61.538  -0.278 -14.472  1.00  0.00           O  
ATOM   3773  CB  SER A 234      60.370  -0.855 -11.465  1.00  0.00           C  
ATOM   3774  OG  SER A 234      59.264  -0.742 -12.317  1.00  0.00           O  
ATOM   3775  H   SER A 234      62.644  -1.058 -10.369  1.00  0.00           H  
ATOM   3776  HA  SER A 234      61.493  -2.128 -12.759  1.00  0.00           H  
ATOM   3777 1HB  SER A 234      60.190  -1.640 -10.731  1.00  0.00           H  
ATOM   3778 2HB  SER A 234      60.509   0.077 -10.918  1.00  0.00           H  
ATOM   3779  HG  SER A 234      58.514  -0.541 -11.752  1.00  0.00           H  
ATOM   3780  N   ALA A 235      62.449   1.018 -12.875  1.00  0.00           N  
ATOM   3781  CA  ALA A 235      62.736   2.125 -13.779  1.00  0.00           C  
ATOM   3782  C   ALA A 235      63.762   1.726 -14.831  1.00  0.00           C  
ATOM   3783  O   ALA A 235      63.634   2.082 -16.003  1.00  0.00           O  
ATOM   3784  CB  ALA A 235      63.225   3.335 -12.996  1.00  0.00           C  
ATOM   3785  H   ALA A 235      62.697   1.103 -11.900  1.00  0.00           H  
ATOM   3786  HA  ALA A 235      61.813   2.388 -14.296  1.00  0.00           H  
ATOM   3787 1HB  ALA A 235      63.435   4.153 -13.685  1.00  0.00           H  
ATOM   3788 2HB  ALA A 235      62.456   3.645 -12.288  1.00  0.00           H  
ATOM   3789 3HB  ALA A 235      64.133   3.075 -12.455  1.00  0.00           H  
ATOM   3790  N   ILE A 236      64.780   0.985 -14.406  1.00  0.00           N  
ATOM   3791  CA  ILE A 236      65.831   0.535 -15.310  1.00  0.00           C  
ATOM   3792  C   ILE A 236      65.256  -0.280 -16.461  1.00  0.00           C  
ATOM   3793  O   ILE A 236      65.599  -0.060 -17.623  1.00  0.00           O  
ATOM   3794  CB  ILE A 236      66.879  -0.306 -14.558  1.00  0.00           C  
ATOM   3795  CG1 ILE A 236      67.665   0.571 -13.579  1.00  0.00           C  
ATOM   3796  CG2 ILE A 236      67.820  -0.986 -15.541  1.00  0.00           C  
ATOM   3797  CD1 ILE A 236      68.510  -0.212 -12.601  1.00  0.00           C  
ATOM   3798  H   ILE A 236      64.827   0.727 -13.431  1.00  0.00           H  
ATOM   3799  HA  ILE A 236      66.326   1.411 -15.727  1.00  0.00           H  
ATOM   3800  HB  ILE A 236      66.376  -1.068 -13.964  1.00  0.00           H  
ATOM   3801 1HG1 ILE A 236      68.319   1.241 -14.136  1.00  0.00           H  
ATOM   3802 2HG1 ILE A 236      66.972   1.191 -13.010  1.00  0.00           H  
ATOM   3803 1HG2 ILE A 236      68.554  -1.575 -14.993  1.00  0.00           H  
ATOM   3804 2HG2 ILE A 236      67.248  -1.640 -16.198  1.00  0.00           H  
ATOM   3805 3HG2 ILE A 236      68.332  -0.230 -16.137  1.00  0.00           H  
ATOM   3806 1HD1 ILE A 236      69.035   0.478 -11.940  1.00  0.00           H  
ATOM   3807 2HD1 ILE A 236      67.869  -0.865 -12.007  1.00  0.00           H  
ATOM   3808 3HD1 ILE A 236      69.235  -0.814 -13.147  1.00  0.00           H  
ATOM   3809  N   GLU A 237      64.379  -1.223 -16.132  1.00  0.00           N  
ATOM   3810  CA  GLU A 237      63.754  -2.073 -17.138  1.00  0.00           C  
ATOM   3811  C   GLU A 237      63.009  -1.243 -18.175  1.00  0.00           C  
ATOM   3812  O   GLU A 237      63.057  -1.536 -19.370  1.00  0.00           O  
ATOM   3813  CB  GLU A 237      62.793  -3.063 -16.477  1.00  0.00           C  
ATOM   3814  CG  GLU A 237      63.475  -4.154 -15.663  1.00  0.00           C  
ATOM   3815  CD  GLU A 237      62.499  -5.060 -14.965  1.00  0.00           C  
ATOM   3816  OE1 GLU A 237      61.324  -4.786 -15.013  1.00  0.00           O  
ATOM   3817  OE2 GLU A 237      62.929  -6.027 -14.382  1.00  0.00           O  
ATOM   3818  H   GLU A 237      64.139  -1.354 -15.160  1.00  0.00           H  
ATOM   3819  HA  GLU A 237      64.536  -2.634 -17.651  1.00  0.00           H  
ATOM   3820 1HB  GLU A 237      62.115  -2.525 -15.814  1.00  0.00           H  
ATOM   3821 2HB  GLU A 237      62.186  -3.547 -17.242  1.00  0.00           H  
ATOM   3822 1HG  GLU A 237      64.097  -4.753 -16.328  1.00  0.00           H  
ATOM   3823 2HG  GLU A 237      64.124  -3.688 -14.924  1.00  0.00           H  
ATOM   3824  N   SER A 238      62.323  -0.205 -17.686  1.00  0.00           N  
ATOM   3825  CA  SER A 238      61.375   0.576 -18.469  1.00  0.00           C  
ATOM   3826  C   SER A 238      62.122   1.333 -19.561  1.00  0.00           C  
ATOM   3827  O   SER A 238      61.539   1.713 -20.576  1.00  0.00           O  
ATOM   3828  CB  SER A 238      60.619   1.544 -17.580  1.00  0.00           C  
ATOM   3829  OG  SER A 238      61.473   2.533 -17.074  1.00  0.00           O  
ATOM   3830  H   SER A 238      62.459   0.064 -16.722  1.00  0.00           H  
ATOM   3831  HA  SER A 238      60.662  -0.108 -18.931  1.00  0.00           H  
ATOM   3832 1HB  SER A 238      59.816   2.010 -18.151  1.00  0.00           H  
ATOM   3833 2HB  SER A 238      60.160   0.999 -16.756  1.00  0.00           H  
ATOM   3834  HG  SER A 238      61.030   2.896 -16.304  1.00  0.00           H  
ATOM   3835  N   GLY A 239      63.422   1.552 -19.349  1.00  0.00           N  
ATOM   3836  CA  GLY A 239      64.266   2.176 -20.370  1.00  0.00           C  
ATOM   3837  C   GLY A 239      64.600   3.629 -20.039  1.00  0.00           C  
ATOM   3838  O   GLY A 239      65.120   4.363 -20.879  1.00  0.00           O  
ATOM   3839  H   GLY A 239      63.829   1.281 -18.465  1.00  0.00           H  
ATOM   3840 1HA  GLY A 239      65.193   1.611 -20.471  1.00  0.00           H  
ATOM   3841 2HA  GLY A 239      63.760   2.137 -21.334  1.00  0.00           H  
ATOM   3842  N   ALA A 240      64.301   4.044 -18.815  1.00  0.00           N  
ATOM   3843  CA  ALA A 240      64.662   5.385 -18.370  1.00  0.00           C  
ATOM   3844  C   ALA A 240      66.156   5.608 -18.549  1.00  0.00           C  
ATOM   3845  O   ALA A 240      66.965   4.732 -18.244  1.00  0.00           O  
ATOM   3846  CB  ALA A 240      64.259   5.598 -16.918  1.00  0.00           C  
ATOM   3847  H   ALA A 240      63.817   3.418 -18.188  1.00  0.00           H  
ATOM   3848  HA  ALA A 240      64.130   6.103 -18.993  1.00  0.00           H  
ATOM   3849 1HB  ALA A 240      64.548   6.601 -16.604  1.00  0.00           H  
ATOM   3850 2HB  ALA A 240      63.179   5.484 -16.820  1.00  0.00           H  
ATOM   3851 3HB  ALA A 240      64.760   4.863 -16.290  1.00  0.00           H  
ATOM   3852  N   ASP A 241      66.521   6.788 -19.047  1.00  0.00           N  
ATOM   3853  CA  ASP A 241      67.903   7.059 -19.446  1.00  0.00           C  
ATOM   3854  C   ASP A 241      68.830   7.211 -18.261  1.00  0.00           C  
ATOM   3855  O   ASP A 241      68.381   7.359 -17.124  1.00  0.00           O  
ATOM   3856  CB  ASP A 241      67.972   8.326 -20.302  1.00  0.00           C  
ATOM   3857  CG  ASP A 241      69.281   8.452 -21.070  1.00  0.00           C  
ATOM   3858  OD1 ASP A 241      70.150   7.639 -20.861  1.00  0.00           O  
ATOM   3859  OD2 ASP A 241      69.399   9.360 -21.858  1.00  0.00           O  
ATOM   3860  H   ASP A 241      65.827   7.514 -19.152  1.00  0.00           H  
ATOM   3861  HA  ASP A 241      68.263   6.218 -20.039  1.00  0.00           H  
ATOM   3862 1HB  ASP A 241      67.148   8.329 -21.015  1.00  0.00           H  
ATOM   3863 2HB  ASP A 241      67.856   9.203 -19.664  1.00  0.00           H  
ATOM   3864  N   GLY A 242      69.829   7.206 -18.286  1.00  0.00           N  
ATOM   3865  CA  GLY A 242      70.876   7.300 -17.289  1.00  0.00           C  
ATOM   3866  C   GLY A 242      70.631   8.471 -16.372  1.00  0.00           C  
ATOM   3867  O   GLY A 242      70.696   8.339 -15.150  1.00  0.00           O  
ATOM   3868  H   GLY A 242      70.298   7.118 -19.176  1.00  0.00           H  
ATOM   3869 1HA  GLY A 242      70.913   6.376 -16.712  1.00  0.00           H  
ATOM   3870 2HA  GLY A 242      71.840   7.409 -17.784  1.00  0.00           H  
ATOM   3871  N   GLU A 243      70.345   9.634 -16.958  1.00  0.00           N  
ATOM   3872  CA  GLU A 243      70.222  10.835 -16.142  1.00  0.00           C  
ATOM   3873  C   GLU A 243      69.131  10.678 -15.090  1.00  0.00           C  
ATOM   3874  O   GLU A 243      69.334  10.997 -13.919  1.00  0.00           O  
ATOM   3875  CB  GLU A 243      69.923  12.050 -17.024  1.00  0.00           C  
ATOM   3876  CG  GLU A 243      69.820  13.366 -16.266  1.00  0.00           C  
ATOM   3877  CD  GLU A 243      69.561  14.541 -17.168  1.00  0.00           C  
ATOM   3878  OE1 GLU A 243      69.485  14.347 -18.357  1.00  0.00           O  
ATOM   3879  OE2 GLU A 243      69.440  15.634 -16.666  1.00  0.00           O  
ATOM   3880  H   GLU A 243      70.218   9.662 -17.960  1.00  0.00           H  
ATOM   3881  HA  GLU A 243      71.168  11.002 -15.627  1.00  0.00           H  
ATOM   3882 1HB  GLU A 243      70.707  12.156 -17.774  1.00  0.00           H  
ATOM   3883 2HB  GLU A 243      68.983  11.893 -17.552  1.00  0.00           H  
ATOM   3884 1HG  GLU A 243      69.010  13.294 -15.541  1.00  0.00           H  
ATOM   3885 2HG  GLU A 243      70.747  13.531 -15.719  1.00  0.00           H  
ATOM   3886  N   LYS A 244      67.973  10.185 -15.515  1.00  0.00           N  
ATOM   3887  CA  LYS A 244      66.847   9.984 -14.610  1.00  0.00           C  
ATOM   3888  C   LYS A 244      67.167   8.930 -13.559  1.00  0.00           C  
ATOM   3889  O   LYS A 244      66.822   9.083 -12.387  1.00  0.00           O  
ATOM   3890  CB  LYS A 244      65.595   9.583 -15.392  1.00  0.00           C  
ATOM   3891  CG  LYS A 244      64.345   9.421 -14.538  1.00  0.00           C  
ATOM   3892  CD  LYS A 244      63.126   9.114 -15.395  1.00  0.00           C  
ATOM   3893  CE  LYS A 244      61.879   8.937 -14.542  1.00  0.00           C  
ATOM   3894  NZ  LYS A 244      60.678   8.637 -15.368  1.00  0.00           N  
ATOM   3895  H   LYS A 244      67.870   9.943 -16.490  1.00  0.00           H  
ATOM   3896  HA  LYS A 244      66.648  10.922 -14.091  1.00  0.00           H  
ATOM   3897 1HB  LYS A 244      65.385  10.335 -16.153  1.00  0.00           H  
ATOM   3898 2HB  LYS A 244      65.774   8.638 -15.906  1.00  0.00           H  
ATOM   3899 1HG  LYS A 244      64.493   8.607 -13.827  1.00  0.00           H  
ATOM   3900 2HG  LYS A 244      64.164  10.338 -13.980  1.00  0.00           H  
ATOM   3901 1HD  LYS A 244      62.962   9.931 -16.100  1.00  0.00           H  
ATOM   3902 2HD  LYS A 244      63.300   8.199 -15.961  1.00  0.00           H  
ATOM   3903 1HE  LYS A 244      62.033   8.122 -13.837  1.00  0.00           H  
ATOM   3904 2HE  LYS A 244      61.694   9.849 -13.974  1.00  0.00           H  
ATOM   3905 1HZ  LYS A 244      59.873   8.527 -14.767  1.00  0.00           H  
ATOM   3906 2HZ  LYS A 244      60.514   9.397 -16.014  1.00  0.00           H  
ATOM   3907 3HZ  LYS A 244      60.829   7.783 -15.885  1.00  0.00           H  
ATOM   3908  N   LEU A 245      67.828   7.859 -13.984  1.00  0.00           N  
ATOM   3909  CA  LEU A 245      68.196   6.776 -13.079  1.00  0.00           C  
ATOM   3910  C   LEU A 245      69.190   7.251 -12.028  1.00  0.00           C  
ATOM   3911  O   LEU A 245      69.090   6.887 -10.856  1.00  0.00           O  
ATOM   3912  CB  LEU A 245      68.797   5.606 -13.868  1.00  0.00           C  
ATOM   3913  CG  LEU A 245      67.821   4.841 -14.771  1.00  0.00           C  
ATOM   3914  CD1 LEU A 245      68.592   3.837 -15.617  1.00  0.00           C  
ATOM   3915  CD2 LEU A 245      66.776   4.144 -13.912  1.00  0.00           C  
ATOM   3916  H   LEU A 245      68.082   7.793 -14.959  1.00  0.00           H  
ATOM   3917  HA  LEU A 245      67.297   6.430 -12.570  1.00  0.00           H  
ATOM   3918 1HB  LEU A 245      69.600   5.988 -14.497  1.00  0.00           H  
ATOM   3919 2HB  LEU A 245      69.224   4.894 -13.163  1.00  0.00           H  
ATOM   3920  HG  LEU A 245      67.328   5.539 -15.448  1.00  0.00           H  
ATOM   3921 1HD1 LEU A 245      67.898   3.293 -16.258  1.00  0.00           H  
ATOM   3922 2HD1 LEU A 245      69.319   4.364 -16.235  1.00  0.00           H  
ATOM   3923 3HD1 LEU A 245      69.110   3.134 -14.965  1.00  0.00           H  
ATOM   3924 1HD2 LEU A 245      66.081   3.601 -14.554  1.00  0.00           H  
ATOM   3925 2HD2 LEU A 245      67.268   3.445 -13.236  1.00  0.00           H  
ATOM   3926 3HD2 LEU A 245      66.228   4.887 -13.332  1.00  0.00           H  
ATOM   3927  N   VAL A 246      70.150   8.066 -12.453  1.00  0.00           N  
ATOM   3928  CA  VAL A 246      71.165   8.593 -11.548  1.00  0.00           C  
ATOM   3929  C   VAL A 246      70.546   9.504 -10.497  1.00  0.00           C  
ATOM   3930  O   VAL A 246      70.921   9.460  -9.325  1.00  0.00           O  
ATOM   3931  CB  VAL A 246      72.231   9.376 -12.337  1.00  0.00           C  
ATOM   3932  CG1 VAL A 246      73.184  10.085 -11.387  1.00  0.00           C  
ATOM   3933  CG2 VAL A 246      72.990   8.432 -13.258  1.00  0.00           C  
ATOM   3934  H   VAL A 246      70.178   8.327 -13.428  1.00  0.00           H  
ATOM   3935  HA  VAL A 246      71.648   7.755 -11.044  1.00  0.00           H  
ATOM   3936  HB  VAL A 246      71.738  10.145 -12.931  1.00  0.00           H  
ATOM   3937 1HG1 VAL A 246      73.930  10.633 -11.962  1.00  0.00           H  
ATOM   3938 2HG1 VAL A 246      72.624  10.781 -10.763  1.00  0.00           H  
ATOM   3939 3HG1 VAL A 246      73.682   9.349 -10.755  1.00  0.00           H  
ATOM   3940 1HG2 VAL A 246      73.741   8.993 -13.814  1.00  0.00           H  
ATOM   3941 2HG2 VAL A 246      73.479   7.660 -12.664  1.00  0.00           H  
ATOM   3942 3HG2 VAL A 246      72.294   7.968 -13.957  1.00  0.00           H  
ATOM   3943  N   LYS A 247      69.596  10.330 -10.922  1.00  0.00           N  
ATOM   3944  CA  LYS A 247      68.923  11.254 -10.017  1.00  0.00           C  
ATOM   3945  C   LYS A 247      68.115  10.505  -8.966  1.00  0.00           C  
ATOM   3946  O   LYS A 247      68.102  10.882  -7.794  1.00  0.00           O  
ATOM   3947  CB  LYS A 247      68.015  12.204 -10.799  1.00  0.00           C  
ATOM   3948  CG  LYS A 247      68.758  13.231 -11.643  1.00  0.00           C  
ATOM   3949  CD  LYS A 247      67.790  14.125 -12.405  1.00  0.00           C  
ATOM   3950  CE  LYS A 247      68.531  15.145 -13.257  1.00  0.00           C  
ATOM   3951  NZ  LYS A 247      67.597  16.001 -14.038  1.00  0.00           N  
ATOM   3952  H   LYS A 247      69.333  10.317 -11.897  1.00  0.00           H  
ATOM   3953  HA  LYS A 247      69.680  11.843  -9.498  1.00  0.00           H  
ATOM   3954 1HB  LYS A 247      67.371  11.628 -11.464  1.00  0.00           H  
ATOM   3955 2HB  LYS A 247      67.370  12.745 -10.106  1.00  0.00           H  
ATOM   3956 1HG  LYS A 247      69.381  13.852 -10.998  1.00  0.00           H  
ATOM   3957 2HG  LYS A 247      69.403  12.718 -12.356  1.00  0.00           H  
ATOM   3958 1HD  LYS A 247      67.161  13.512 -13.051  1.00  0.00           H  
ATOM   3959 2HD  LYS A 247      67.150  14.653 -11.698  1.00  0.00           H  
ATOM   3960 1HE  LYS A 247      69.139  15.782 -12.616  1.00  0.00           H  
ATOM   3961 2HE  LYS A 247      69.194  14.627 -13.950  1.00  0.00           H  
ATOM   3962 1HZ  LYS A 247      68.126  16.662 -14.589  1.00  0.00           H  
ATOM   3963 2HZ  LYS A 247      67.041  15.422 -14.651  1.00  0.00           H  
ATOM   3964 3HZ  LYS A 247      66.990  16.501 -13.405  1.00  0.00           H  
ATOM   3965  N   MET A 248      67.441   9.442  -9.391  1.00  0.00           N  
ATOM   3966  CA  MET A 248      66.629   8.637  -8.486  1.00  0.00           C  
ATOM   3967  C   MET A 248      67.491   7.951  -7.435  1.00  0.00           C  
ATOM   3968  O   MET A 248      67.120   7.881  -6.263  1.00  0.00           O  
ATOM   3969  CB  MET A 248      65.827   7.604  -9.274  1.00  0.00           C  
ATOM   3970  CG  MET A 248      64.732   8.193 -10.152  1.00  0.00           C  
ATOM   3971  SD  MET A 248      63.911   6.948 -11.168  1.00  0.00           S  
ATOM   3972  CE  MET A 248      63.008   6.035  -9.921  1.00  0.00           C  
ATOM   3973  H   MET A 248      67.492   9.185 -10.366  1.00  0.00           H  
ATOM   3974  HA  MET A 248      65.935   9.296  -7.965  1.00  0.00           H  
ATOM   3975 1HB  MET A 248      66.498   7.034  -9.915  1.00  0.00           H  
ATOM   3976 2HB  MET A 248      65.359   6.901  -8.583  1.00  0.00           H  
ATOM   3977 1HG  MET A 248      63.983   8.675  -9.525  1.00  0.00           H  
ATOM   3978 2HG  MET A 248      65.161   8.947 -10.812  1.00  0.00           H  
ATOM   3979 1HE  MET A 248      62.448   5.229 -10.395  1.00  0.00           H  
ATOM   3980 2HE  MET A 248      63.709   5.616  -9.198  1.00  0.00           H  
ATOM   3981 3HE  MET A 248      62.316   6.705  -9.409  1.00  0.00           H  
ATOM   3982  N   VAL A 249      68.643   7.445  -7.860  1.00  0.00           N  
ATOM   3983  CA  VAL A 249      69.561   6.763  -6.955  1.00  0.00           C  
ATOM   3984  C   VAL A 249      70.109   7.719  -5.904  1.00  0.00           C  
ATOM   3985  O   VAL A 249      70.232   7.364  -4.732  1.00  0.00           O  
ATOM   3986  CB  VAL A 249      70.731   6.147  -7.744  1.00  0.00           C  
ATOM   3987  CG1 VAL A 249      71.786   5.601  -6.794  1.00  0.00           C  
ATOM   3988  CG2 VAL A 249      70.215   5.052  -8.665  1.00  0.00           C  
ATOM   3989  H   VAL A 249      68.890   7.535  -8.835  1.00  0.00           H  
ATOM   3990  HA  VAL A 249      69.019   5.962  -6.451  1.00  0.00           H  
ATOM   3991  HB  VAL A 249      71.208   6.928  -8.338  1.00  0.00           H  
ATOM   3992 1HG1 VAL A 249      72.606   5.169  -7.369  1.00  0.00           H  
ATOM   3993 2HG1 VAL A 249      72.167   6.409  -6.170  1.00  0.00           H  
ATOM   3994 3HG1 VAL A 249      71.343   4.831  -6.162  1.00  0.00           H  
ATOM   3995 1HG2 VAL A 249      71.048   4.621  -9.221  1.00  0.00           H  
ATOM   3996 2HG2 VAL A 249      69.734   4.274  -8.071  1.00  0.00           H  
ATOM   3997 3HG2 VAL A 249      69.493   5.474  -9.364  1.00  0.00           H  
ATOM   3998  N   GLU A 250      70.437   8.934  -6.329  1.00  0.00           N  
ATOM   3999  CA  GLU A 250      70.973   9.944  -5.424  1.00  0.00           C  
ATOM   4000  C   GLU A 250      69.945  10.342  -4.372  1.00  0.00           C  
ATOM   4001  O   GLU A 250      70.278  10.517  -3.200  1.00  0.00           O  
ATOM   4002  CB  GLU A 250      71.420  11.180  -6.208  1.00  0.00           C  
ATOM   4003  CG  GLU A 250      72.065  12.265  -5.358  1.00  0.00           C  
ATOM   4004  CD  GLU A 250      72.570  13.423  -6.172  1.00  0.00           C  
ATOM   4005  OE1 GLU A 250      72.936  13.214  -7.304  1.00  0.00           O  
ATOM   4006  OE2 GLU A 250      72.591  14.518  -5.662  1.00  0.00           O  
ATOM   4007  H   GLU A 250      70.312   9.164  -7.304  1.00  0.00           H  
ATOM   4008  HA  GLU A 250      71.839   9.524  -4.911  1.00  0.00           H  
ATOM   4009 1HB  GLU A 250      72.136  10.885  -6.975  1.00  0.00           H  
ATOM   4010 2HB  GLU A 250      70.560  11.619  -6.715  1.00  0.00           H  
ATOM   4011 1HG  GLU A 250      71.333  12.633  -4.639  1.00  0.00           H  
ATOM   4012 2HG  GLU A 250      72.894  11.830  -4.800  1.00  0.00           H  
ATOM   4013  N   LYS A 251      68.695  10.483  -4.798  1.00  0.00           N  
ATOM   4014  CA  LYS A 251      67.616  10.861  -3.893  1.00  0.00           C  
ATOM   4015  C   LYS A 251      67.376   9.786  -2.841  1.00  0.00           C  
ATOM   4016  O   LYS A 251      67.151  10.090  -1.669  1.00  0.00           O  
ATOM   4017  CB  LYS A 251      66.329  11.127  -4.676  1.00  0.00           C  
ATOM   4018  CG  LYS A 251      66.357  12.394  -5.520  1.00  0.00           C  
ATOM   4019  CD  LYS A 251      65.053  12.579  -6.282  1.00  0.00           C  
ATOM   4020  CE  LYS A 251      65.083  13.839  -7.134  1.00  0.00           C  
ATOM   4021  NZ  LYS A 251      63.829  14.013  -7.915  1.00  0.00           N  
ATOM   4022  H   LYS A 251      68.487  10.324  -5.773  1.00  0.00           H  
ATOM   4023  HA  LYS A 251      67.904  11.776  -3.374  1.00  0.00           H  
ATOM   4024 1HB  LYS A 251      66.127  10.287  -5.340  1.00  0.00           H  
ATOM   4025 2HB  LYS A 251      65.491  11.205  -3.983  1.00  0.00           H  
ATOM   4026 1HG  LYS A 251      66.516  13.258  -4.874  1.00  0.00           H  
ATOM   4027 2HG  LYS A 251      67.179  12.338  -6.232  1.00  0.00           H  
ATOM   4028 1HD  LYS A 251      64.884  11.717  -6.928  1.00  0.00           H  
ATOM   4029 2HD  LYS A 251      64.226  12.650  -5.576  1.00  0.00           H  
ATOM   4030 1HE  LYS A 251      65.221  14.709  -6.493  1.00  0.00           H  
ATOM   4031 2HE  LYS A 251      65.923  13.790  -7.827  1.00  0.00           H  
ATOM   4032 1HZ  LYS A 251      63.889  14.858  -8.466  1.00  0.00           H  
ATOM   4033 2HZ  LYS A 251      63.700  13.220  -8.528  1.00  0.00           H  
ATOM   4034 3HZ  LYS A 251      63.044  14.079  -7.283  1.00  0.00           H  
ATOM   4035  N   ALA A 252      67.425   8.528  -3.267  1.00  0.00           N  
ATOM   4036  CA  ALA A 252      67.214   7.404  -2.362  1.00  0.00           C  
ATOM   4037  C   ALA A 252      68.313   7.329  -1.310  1.00  0.00           C  
ATOM   4038  O   ALA A 252      68.047   7.061  -0.138  1.00  0.00           O  
ATOM   4039  CB  ALA A 252      67.141   6.101  -3.144  1.00  0.00           C  
ATOM   4040  H   ALA A 252      67.613   8.346  -4.242  1.00  0.00           H  
ATOM   4041  HA  ALA A 252      66.267   7.559  -1.845  1.00  0.00           H  
ATOM   4042 1HB  ALA A 252      66.983   5.271  -2.455  1.00  0.00           H  
ATOM   4043 2HB  ALA A 252      66.313   6.147  -3.852  1.00  0.00           H  
ATOM   4044 3HB  ALA A 252      68.073   5.949  -3.686  1.00  0.00           H  
ATOM   4045  N   GLY A 253      69.549   7.567  -1.736  1.00  0.00           N  
ATOM   4046  CA  GLY A 253      70.692   7.527  -0.831  1.00  0.00           C  
ATOM   4047  C   GLY A 253      70.600   8.625   0.221  1.00  0.00           C  
ATOM   4048  O   GLY A 253      70.904   8.402   1.393  1.00  0.00           O  
ATOM   4049  H   GLY A 253      69.701   7.781  -2.711  1.00  0.00           H  
ATOM   4050 1HA  GLY A 253      70.736   6.553  -0.343  1.00  0.00           H  
ATOM   4051 2HA  GLY A 253      71.612   7.642  -1.402  1.00  0.00           H  
ATOM   4052  N   ARG A 254      70.179   9.811  -0.205  1.00  0.00           N  
ATOM   4053  CA  ARG A 254      70.047  10.947   0.700  1.00  0.00           C  
ATOM   4054  C   ARG A 254      68.975  10.692   1.752  1.00  0.00           C  
ATOM   4055  O   ARG A 254      69.149  11.027   2.924  1.00  0.00           O  
ATOM   4056  CB  ARG A 254      69.703  12.211  -0.074  1.00  0.00           C  
ATOM   4057  CG  ARG A 254      70.831  12.763  -0.931  1.00  0.00           C  
ATOM   4058  CD  ARG A 254      70.429  14.010  -1.631  1.00  0.00           C  
ATOM   4059  NE  ARG A 254      71.476  14.497  -2.515  1.00  0.00           N  
ATOM   4060  CZ  ARG A 254      72.512  15.263  -2.124  1.00  0.00           C  
ATOM   4061  NH1 ARG A 254      72.627  15.621  -0.864  1.00  0.00           N  
ATOM   4062  NH2 ARG A 254      73.414  15.656  -3.007  1.00  0.00           N  
ATOM   4063  H   ARG A 254      69.945   9.929  -1.180  1.00  0.00           H  
ATOM   4064  HA  ARG A 254      71.001  11.098   1.207  1.00  0.00           H  
ATOM   4065 1HB  ARG A 254      68.856  12.016  -0.730  1.00  0.00           H  
ATOM   4066 2HB  ARG A 254      69.404  12.994   0.623  1.00  0.00           H  
ATOM   4067 1HG  ARG A 254      71.691  12.987  -0.299  1.00  0.00           H  
ATOM   4068 2HG  ARG A 254      71.114  12.024  -1.681  1.00  0.00           H  
ATOM   4069 1HD  ARG A 254      69.539  13.820  -2.230  1.00  0.00           H  
ATOM   4070 2HD  ARG A 254      70.214  14.786  -0.898  1.00  0.00           H  
ATOM   4071  HE  ARG A 254      71.422  14.242  -3.493  1.00  0.00           H  
ATOM   4072 1HH1 ARG A 254      71.937  15.321  -0.189  1.00  0.00           H  
ATOM   4073 2HH1 ARG A 254      73.404  16.195  -0.571  1.00  0.00           H  
ATOM   4074 1HH2 ARG A 254      73.326  15.381  -3.975  1.00  0.00           H  
ATOM   4075 2HH2 ARG A 254      74.191  16.230  -2.713  1.00  0.00           H  
ATOM   4076  N   VAL A 255      67.866  10.097   1.326  1.00  0.00           N  
ATOM   4077  CA  VAL A 255      66.763   9.795   2.231  1.00  0.00           C  
ATOM   4078  C   VAL A 255      67.177   8.774   3.283  1.00  0.00           C  
ATOM   4079  O   VAL A 255      66.820   8.896   4.455  1.00  0.00           O  
ATOM   4080  CB  VAL A 255      65.557   9.253   1.441  1.00  0.00           C  
ATOM   4081  CG1 VAL A 255      64.476   8.760   2.392  1.00  0.00           C  
ATOM   4082  CG2 VAL A 255      65.013  10.335   0.521  1.00  0.00           C  
ATOM   4083  H   VAL A 255      67.785   9.848   0.351  1.00  0.00           H  
ATOM   4084  HA  VAL A 255      66.467  10.716   2.735  1.00  0.00           H  
ATOM   4085  HB  VAL A 255      65.878   8.397   0.847  1.00  0.00           H  
ATOM   4086 1HG1 VAL A 255      63.631   8.381   1.816  1.00  0.00           H  
ATOM   4087 2HG1 VAL A 255      64.877   7.962   3.016  1.00  0.00           H  
ATOM   4088 3HG1 VAL A 255      64.143   9.584   3.023  1.00  0.00           H  
ATOM   4089 1HG2 VAL A 255      64.161   9.945  -0.035  1.00  0.00           H  
ATOM   4090 2HG2 VAL A 255      64.697  11.193   1.114  1.00  0.00           H  
ATOM   4091 3HG2 VAL A 255      65.791  10.644  -0.178  1.00  0.00           H  
ATOM   4092  N   LEU A 256      67.932   7.767   2.857  1.00  0.00           N  
ATOM   4093  CA  LEU A 256      68.396   6.722   3.762  1.00  0.00           C  
ATOM   4094  C   LEU A 256      69.343   7.284   4.814  1.00  0.00           C  
ATOM   4095  O   LEU A 256      69.276   6.912   5.986  1.00  0.00           O  
ATOM   4096  CB  LEU A 256      69.100   5.612   2.973  1.00  0.00           C  
ATOM   4097  CG  LEU A 256      68.197   4.761   2.070  1.00  0.00           C  
ATOM   4098  CD1 LEU A 256      69.055   3.831   1.224  1.00  0.00           C  
ATOM   4099  CD2 LEU A 256      67.219   3.973   2.928  1.00  0.00           C  
ATOM   4100  H   LEU A 256      68.191   7.725   1.882  1.00  0.00           H  
ATOM   4101  HA  LEU A 256      67.532   6.296   4.271  1.00  0.00           H  
ATOM   4102 1HB  LEU A 256      69.865   6.064   2.343  1.00  0.00           H  
ATOM   4103 2HB  LEU A 256      69.590   4.940   3.678  1.00  0.00           H  
ATOM   4104  HG  LEU A 256      67.643   5.412   1.393  1.00  0.00           H  
ATOM   4105 1HD1 LEU A 256      68.414   3.227   0.582  1.00  0.00           H  
ATOM   4106 2HD1 LEU A 256      69.732   4.422   0.606  1.00  0.00           H  
ATOM   4107 3HD1 LEU A 256      69.635   3.178   1.875  1.00  0.00           H  
ATOM   4108 1HD2 LEU A 256      66.577   3.369   2.287  1.00  0.00           H  
ATOM   4109 2HD2 LEU A 256      67.772   3.321   3.605  1.00  0.00           H  
ATOM   4110 3HD2 LEU A 256      66.607   4.663   3.509  1.00  0.00           H  
ATOM   4111  N   VAL A 257      70.225   8.182   4.388  1.00  0.00           N  
ATOM   4112  CA  VAL A 257      71.189   8.798   5.293  1.00  0.00           C  
ATOM   4113  C   VAL A 257      70.490   9.650   6.345  1.00  0.00           C  
ATOM   4114  O   VAL A 257      70.867   9.640   7.517  1.00  0.00           O  
ATOM   4115  CB  VAL A 257      72.180   9.673   4.503  1.00  0.00           C  
ATOM   4116  CG1 VAL A 257      73.066  10.465   5.454  1.00  0.00           C  
ATOM   4117  CG2 VAL A 257      73.020   8.802   3.582  1.00  0.00           C  
ATOM   4118  H   VAL A 257      70.228   8.445   3.413  1.00  0.00           H  
ATOM   4119  HA  VAL A 257      71.745   8.007   5.797  1.00  0.00           H  
ATOM   4120  HB  VAL A 257      71.619  10.396   3.910  1.00  0.00           H  
ATOM   4121 1HG1 VAL A 257      73.760  11.079   4.878  1.00  0.00           H  
ATOM   4122 2HG1 VAL A 257      72.446  11.108   6.078  1.00  0.00           H  
ATOM   4123 3HG1 VAL A 257      73.628   9.777   6.085  1.00  0.00           H  
ATOM   4124 1HG2 VAL A 257      73.718   9.428   3.026  1.00  0.00           H  
ATOM   4125 2HG2 VAL A 257      73.577   8.076   4.176  1.00  0.00           H  
ATOM   4126 3HG2 VAL A 257      72.369   8.277   2.884  1.00  0.00           H  
ATOM   4127  N   GLU A 258      69.470  10.387   5.919  1.00  0.00           N  
ATOM   4128  CA  GLU A 258      68.716  11.247   6.824  1.00  0.00           C  
ATOM   4129  C   GLU A 258      67.979  10.428   7.876  1.00  0.00           C  
ATOM   4130  O   GLU A 258      67.933  10.802   9.048  1.00  0.00           O  
ATOM   4131  CB  GLU A 258      67.719  12.103   6.040  1.00  0.00           C  
ATOM   4132  CG  GLU A 258      66.934  13.092   6.890  1.00  0.00           C  
ATOM   4133  CD  GLU A 258      66.031  13.976   6.076  1.00  0.00           C  
ATOM   4134  OE1 GLU A 258      66.356  14.244   4.944  1.00  0.00           O  
ATOM   4135  OE2 GLU A 258      65.014  14.384   6.586  1.00  0.00           O  
ATOM   4136  H   GLU A 258      69.210  10.351   4.944  1.00  0.00           H  
ATOM   4137  HA  GLU A 258      69.416  11.907   7.337  1.00  0.00           H  
ATOM   4138 1HB  GLU A 258      68.249  12.668   5.273  1.00  0.00           H  
ATOM   4139 2HB  GLU A 258      67.003  11.456   5.533  1.00  0.00           H  
ATOM   4140 1HG  GLU A 258      66.331  12.539   7.609  1.00  0.00           H  
ATOM   4141 2HG  GLU A 258      67.635  13.712   7.447  1.00  0.00           H  
ATOM   4142  N   ALA A 259      67.403   9.308   7.451  1.00  0.00           N  
ATOM   4143  CA  ALA A 259      66.667   8.434   8.355  1.00  0.00           C  
ATOM   4144  C   ALA A 259      67.587   7.828   9.407  1.00  0.00           C  
ATOM   4145  O   ALA A 259      67.223   7.725  10.579  1.00  0.00           O  
ATOM   4146  CB  ALA A 259      65.962   7.336   7.572  1.00  0.00           C  
ATOM   4147  H   ALA A 259      67.477   9.056   6.476  1.00  0.00           H  
ATOM   4148  HA  ALA A 259      65.919   9.035   8.872  1.00  0.00           H  
ATOM   4149 1HB  ALA A 259      65.416   6.691   8.261  1.00  0.00           H  
ATOM   4150 2HB  ALA A 259      65.265   7.783   6.864  1.00  0.00           H  
ATOM   4151 3HB  ALA A 259      66.700   6.745   7.031  1.00  0.00           H  
ATOM   4152  N   ILE A 260      68.781   7.428   8.982  1.00  0.00           N  
ATOM   4153  CA  ILE A 260      69.756   6.831   9.886  1.00  0.00           C  
ATOM   4154  C   ILE A 260      70.216   7.833  10.938  1.00  0.00           C  
ATOM   4155  O   ILE A 260      70.371   7.490  12.110  1.00  0.00           O  
ATOM   4156  CB  ILE A 260      70.976   6.305   9.108  1.00  0.00           C  
ATOM   4157  CG1 ILE A 260      70.578   5.114   8.232  1.00  0.00           C  
ATOM   4158  CG2 ILE A 260      72.090   5.915  10.067  1.00  0.00           C  
ATOM   4159  CD1 ILE A 260      71.640   4.705   7.238  1.00  0.00           C  
ATOM   4160  H   ILE A 260      69.019   7.541   8.007  1.00  0.00           H  
ATOM   4161  HA  ILE A 260      69.285   5.992  10.397  1.00  0.00           H  
ATOM   4162  HB  ILE A 260      71.342   7.081   8.437  1.00  0.00           H  
ATOM   4163 1HG1 ILE A 260      70.354   4.256   8.865  1.00  0.00           H  
ATOM   4164 2HG1 ILE A 260      69.670   5.357   7.679  1.00  0.00           H  
ATOM   4165 1HG2 ILE A 260      72.945   5.545   9.500  1.00  0.00           H  
ATOM   4166 2HG2 ILE A 260      72.391   6.786  10.648  1.00  0.00           H  
ATOM   4167 3HG2 ILE A 260      71.735   5.134  10.740  1.00  0.00           H  
ATOM   4168 1HD1 ILE A 260      71.284   3.856   6.654  1.00  0.00           H  
ATOM   4169 2HD1 ILE A 260      71.855   5.540   6.570  1.00  0.00           H  
ATOM   4170 3HD1 ILE A 260      72.547   4.424   7.770  1.00  0.00           H  
ATOM   4171  N   LYS A 261      70.433   9.073  10.513  1.00  0.00           N  
ATOM   4172  CA  LYS A 261      70.876  10.127  11.417  1.00  0.00           C  
ATOM   4173  C   LYS A 261      69.817  10.431  12.469  1.00  0.00           C  
ATOM   4174  O   LYS A 261      70.133  10.637  13.641  1.00  0.00           O  
ATOM   4175  CB  LYS A 261      71.219  11.395  10.634  1.00  0.00           C  
ATOM   4176  CG  LYS A 261      71.762  12.534  11.487  1.00  0.00           C  
ATOM   4177  CD  LYS A 261      72.166  13.723  10.629  1.00  0.00           C  
ATOM   4178  CE  LYS A 261      72.695  14.868  11.481  1.00  0.00           C  
ATOM   4179  NZ  LYS A 261      73.094  16.039  10.654  1.00  0.00           N  
ATOM   4180  H   LYS A 261      70.287   9.291   9.538  1.00  0.00           H  
ATOM   4181  HA  LYS A 261      71.772   9.784  11.935  1.00  0.00           H  
ATOM   4182 1HB  LYS A 261      71.964  11.163   9.873  1.00  0.00           H  
ATOM   4183 2HB  LYS A 261      70.328  11.758  10.120  1.00  0.00           H  
ATOM   4184 1HG  LYS A 261      70.999  12.852  12.198  1.00  0.00           H  
ATOM   4185 2HG  LYS A 261      72.631  12.188  12.045  1.00  0.00           H  
ATOM   4186 1HD  LYS A 261      72.941  13.418   9.924  1.00  0.00           H  
ATOM   4187 2HD  LYS A 261      71.303  14.074  10.063  1.00  0.00           H  
ATOM   4188 1HE  LYS A 261      71.926  15.181  12.186  1.00  0.00           H  
ATOM   4189 2HE  LYS A 261      73.561  14.528  12.049  1.00  0.00           H  
ATOM   4190 1HZ  LYS A 261      73.439  16.774  11.255  1.00  0.00           H  
ATOM   4191 2HZ  LYS A 261      73.821  15.764  10.008  1.00  0.00           H  
ATOM   4192 3HZ  LYS A 261      72.295  16.375  10.137  1.00  0.00           H  
ATOM   4193  N   ARG A 262      68.558  10.458  12.044  1.00  0.00           N  
ATOM   4194  CA  ARG A 262      67.449  10.738  12.948  1.00  0.00           C  
ATOM   4195  C   ARG A 262      67.308   9.645  14.000  1.00  0.00           C  
ATOM   4196  O   ARG A 262      67.058   9.927  15.172  1.00  0.00           O  
ATOM   4197  CB  ARG A 262      66.145  10.864  12.173  1.00  0.00           C  
ATOM   4198  CG  ARG A 262      66.029  12.114  11.316  1.00  0.00           C  
ATOM   4199  CD  ARG A 262      64.721  12.180  10.615  1.00  0.00           C  
ATOM   4200  NE  ARG A 262      64.638  13.331   9.730  1.00  0.00           N  
ATOM   4201  CZ  ARG A 262      64.288  14.572  10.121  1.00  0.00           C  
ATOM   4202  NH1 ARG A 262      63.994  14.807  11.381  1.00  0.00           N  
ATOM   4203  NH2 ARG A 262      64.241  15.554   9.238  1.00  0.00           N  
ATOM   4204  H   ARG A 262      68.364  10.280  11.069  1.00  0.00           H  
ATOM   4205  HA  ARG A 262      67.645  11.684  13.454  1.00  0.00           H  
ATOM   4206 1HB  ARG A 262      66.027  10.003  11.518  1.00  0.00           H  
ATOM   4207 2HB  ARG A 262      65.307  10.863  12.870  1.00  0.00           H  
ATOM   4208 1HG  ARG A 262      66.125  12.998  11.947  1.00  0.00           H  
ATOM   4209 2HG  ARG A 262      66.821  12.116  10.566  1.00  0.00           H  
ATOM   4210 1HD  ARG A 262      64.584  11.280  10.017  1.00  0.00           H  
ATOM   4211 2HD  ARG A 262      63.919  12.255  11.348  1.00  0.00           H  
ATOM   4212  HE  ARG A 262      64.857  13.190   8.753  1.00  0.00           H  
ATOM   4213 1HH1 ARG A 262      64.030  14.056  12.056  1.00  0.00           H  
ATOM   4214 2HH1 ARG A 262      63.733  15.737  11.673  1.00  0.00           H  
ATOM   4215 1HH2 ARG A 262      64.468  15.374   8.269  1.00  0.00           H  
ATOM   4216 2HH2 ARG A 262      63.980  16.484   9.530  1.00  0.00           H  
ATOM   4217  N   SER A 263      67.470   8.397  13.575  1.00  0.00           N  
ATOM   4218  CA  SER A 263      67.361   7.258  14.479  1.00  0.00           C  
ATOM   4219  C   SER A 263      68.462   7.283  15.531  1.00  0.00           C  
ATOM   4220  O   SER A 263      68.221   6.993  16.703  1.00  0.00           O  
ATOM   4221  CB  SER A 263      67.427   5.961  13.696  1.00  0.00           C  
ATOM   4222  OG  SER A 263      67.320   4.854  14.548  1.00  0.00           O  
ATOM   4223  H   SER A 263      67.674   8.232  12.600  1.00  0.00           H  
ATOM   4224  HA  SER A 263      66.398   7.312  14.989  1.00  0.00           H  
ATOM   4225 1HB  SER A 263      66.622   5.938  12.962  1.00  0.00           H  
ATOM   4226 2HB  SER A 263      68.368   5.914  13.150  1.00  0.00           H  
ATOM   4227  HG  SER A 263      66.541   4.373  14.260  1.00  0.00           H  
ATOM   4228  N   ALA A 264      69.672   7.631  15.106  1.00  0.00           N  
ATOM   4229  CA  ALA A 264      70.814   7.694  16.010  1.00  0.00           C  
ATOM   4230  C   ALA A 264      70.552   8.657  17.161  1.00  0.00           C  
ATOM   4231  O   ALA A 264      70.799   8.333  18.323  1.00  0.00           O  
ATOM   4232  CB  ALA A 264      72.068   8.104  15.252  1.00  0.00           C  
ATOM   4233  H   ALA A 264      69.804   7.858  14.131  1.00  0.00           H  
ATOM   4234  HA  ALA A 264      70.966   6.701  16.433  1.00  0.00           H  
ATOM   4235 1HB  ALA A 264      72.912   8.147  15.940  1.00  0.00           H  
ATOM   4236 2HB  ALA A 264      72.275   7.374  14.469  1.00  0.00           H  
ATOM   4237 3HB  ALA A 264      71.917   9.084  14.803  1.00  0.00           H  
ATOM   4238  N   LYS A 265      70.050   9.843  16.832  1.00  0.00           N  
ATOM   4239  CA  LYS A 265      69.754  10.856  17.838  1.00  0.00           C  
ATOM   4240  C   LYS A 265      68.770  10.330  18.875  1.00  0.00           C  
ATOM   4241  O   LYS A 265      68.912  10.594  20.069  1.00  0.00           O  
ATOM   4242  CB  LYS A 265      69.199  12.120  17.179  1.00  0.00           C  
ATOM   4243  CG  LYS A 265      70.211  12.888  16.340  1.00  0.00           C  
ATOM   4244  CD  LYS A 265      71.307  13.488  17.208  1.00  0.00           C  
ATOM   4245  CE  LYS A 265      72.276  14.319  16.381  1.00  0.00           C  
ATOM   4246  NZ  LYS A 265      73.372  14.887  17.213  1.00  0.00           N  
ATOM   4247  H   LYS A 265      69.869  10.048  15.860  1.00  0.00           H  
ATOM   4248  HA  LYS A 265      70.680  11.111  18.355  1.00  0.00           H  
ATOM   4249 1HB  LYS A 265      68.361  11.855  16.533  1.00  0.00           H  
ATOM   4250 2HB  LYS A 265      68.820  12.794  17.947  1.00  0.00           H  
ATOM   4251 1HG  LYS A 265      70.664  12.216  15.610  1.00  0.00           H  
ATOM   4252 2HG  LYS A 265      69.704  13.690  15.803  1.00  0.00           H  
ATOM   4253 1HD  LYS A 265      70.858  14.123  17.974  1.00  0.00           H  
ATOM   4254 2HD  LYS A 265      71.858  12.688  17.702  1.00  0.00           H  
ATOM   4255 1HE  LYS A 265      72.714  13.698  15.601  1.00  0.00           H  
ATOM   4256 2HE  LYS A 265      71.738  15.138  15.904  1.00  0.00           H  
ATOM   4257 1HZ  LYS A 265      73.991  15.431  16.629  1.00  0.00           H  
ATOM   4258 2HZ  LYS A 265      72.978  15.481  17.929  1.00  0.00           H  
ATOM   4259 3HZ  LYS A 265      73.890  14.137  17.645  1.00  0.00           H  
ATOM   4260  N   GLY A 266      67.774   9.584  18.398  1.00  0.00           N  
ATOM   4261  CA  GLY A 266      66.749   8.986  19.249  1.00  0.00           C  
ATOM   4262  C   GLY A 266      67.327   8.049  20.309  1.00  0.00           C  
ATOM   4263  O   GLY A 266      66.719   7.832  21.357  1.00  0.00           O  
ATOM   4264  H   GLY A 266      67.716   9.418  17.403  1.00  0.00           H  
ATOM   4265 1HA  GLY A 266      66.184   9.774  19.747  1.00  0.00           H  
ATOM   4266 2HA  GLY A 266      66.045   8.427  18.633  1.00  0.00           H  
ATOM   4267  N   GLY A 267      68.501   7.492  20.041  1.00  0.00           N  
ATOM   4268  CA  GLY A 267      69.155   6.591  20.990  1.00  0.00           C  
ATOM   4269  C   GLY A 267      68.939   5.122  20.637  1.00  0.00           C  
ATOM   4270  O   GLY A 267      68.680   4.295  21.511  1.00  0.00           O  
ATOM   4271  H   GLY A 267      68.953   7.696  19.161  1.00  0.00           H  
ATOM   4272 1HA  GLY A 267      70.225   6.800  21.012  1.00  0.00           H  
ATOM   4273 2HA  GLY A 267      68.771   6.778  21.992  1.00  0.00           H  
ATOM   4274  N   VAL A 268      69.048   4.808  19.350  1.00  0.00           N  
ATOM   4275  CA  VAL A 268      69.213   3.428  18.902  1.00  0.00           C  
ATOM   4276  C   VAL A 268      70.677   3.000  19.022  1.00  0.00           C  
ATOM   4277  O   VAL A 268      71.583   3.739  18.638  1.00  0.00           O  
ATOM   4278  CB  VAL A 268      68.748   3.277  17.441  1.00  0.00           C  
ATOM   4279  CG1 VAL A 268      69.622   4.110  16.515  1.00  0.00           C  
ATOM   4280  CG2 VAL A 268      68.779   1.811  17.038  1.00  0.00           C  
ATOM   4281  H   VAL A 268      69.016   5.544  18.660  1.00  0.00           H  
ATOM   4282  HA  VAL A 268      68.600   2.784  19.533  1.00  0.00           H  
ATOM   4283  HB  VAL A 268      67.731   3.658  17.352  1.00  0.00           H  
ATOM   4284 1HG1 VAL A 268      69.279   3.991  15.487  1.00  0.00           H  
ATOM   4285 2HG1 VAL A 268      69.556   5.160  16.800  1.00  0.00           H  
ATOM   4286 3HG1 VAL A 268      70.656   3.775  16.593  1.00  0.00           H  
ATOM   4287 1HG2 VAL A 268      68.448   1.711  16.004  1.00  0.00           H  
ATOM   4288 2HG2 VAL A 268      69.795   1.428  17.132  1.00  0.00           H  
ATOM   4289 3HG2 VAL A 268      68.114   1.240  17.687  1.00  0.00           H  
ATOM   4290  N   PRO A 269      70.903   1.804  19.556  1.00  0.00           N  
ATOM   4291  CA  PRO A 269      72.253   1.343  19.886  1.00  0.00           C  
ATOM   4292  C   PRO A 269      73.126   1.170  18.643  1.00  0.00           C  
ATOM   4293  O   PRO A 269      72.665   0.679  17.613  1.00  0.00           O  
ATOM   4294  CB  PRO A 269      71.992   0.001  20.578  1.00  0.00           C  
ATOM   4295  CG  PRO A 269      70.662  -0.425  20.058  1.00  0.00           C  
ATOM   4296  CD  PRO A 269      69.911   0.863  19.849  1.00  0.00           C  
ATOM   4297  HA  PRO A 269      72.721   2.059  20.578  1.00  0.00           H  
ATOM   4298 1HB  PRO A 269      72.794  -0.711  20.333  1.00  0.00           H  
ATOM   4299 2HB  PRO A 269      72.001   0.133  21.670  1.00  0.00           H  
ATOM   4300 1HG  PRO A 269      70.783  -1.000  19.128  1.00  0.00           H  
ATOM   4301 2HG  PRO A 269      70.167  -1.091  20.780  1.00  0.00           H  
ATOM   4302 1HD  PRO A 269      69.225   0.754  18.995  1.00  0.00           H  
ATOM   4303 2HD  PRO A 269      69.355   1.117  20.763  1.00  0.00           H  
ATOM   4304  N   TYR A 270      74.338   1.632  18.950  1.00  0.00           N  
ATOM   4305  CA  TYR A 270      75.338   1.995  17.948  1.00  0.00           C  
ATOM   4306  C   TYR A 270      75.728   0.795  17.076  1.00  0.00           C  
ATOM   4307  O   TYR A 270      76.017   0.946  15.889  1.00  0.00           O  
ATOM   4308  CB  TYR A 270      76.578   2.583  18.626  1.00  0.00           C  
ATOM   4309  CG  TYR A 270      77.437   1.552  19.325  1.00  0.00           C  
ATOM   4310  CD1 TYR A 270      78.456   0.914  18.633  1.00  0.00           C  
ATOM   4311  CD2 TYR A 270      77.207   1.246  20.658  1.00  0.00           C  
ATOM   4312  CE1 TYR A 270      79.241  -0.027  19.271  1.00  0.00           C  
ATOM   4313  CE2 TYR A 270      77.992   0.306  21.296  1.00  0.00           C  
ATOM   4314  CZ  TYR A 270      79.005  -0.330  20.607  1.00  0.00           C  
ATOM   4315  OH  TYR A 270      79.787  -1.267  21.243  1.00  0.00           O  
ATOM   4316  H   TYR A 270      74.591   1.742  19.922  1.00  0.00           H  
ATOM   4317  HA  TYR A 270      74.909   2.751  17.290  1.00  0.00           H  
ATOM   4318 1HB  TYR A 270      77.193   3.091  17.883  1.00  0.00           H  
ATOM   4319 2HB  TYR A 270      76.272   3.326  19.362  1.00  0.00           H  
ATOM   4320  HD1 TYR A 270      78.637   1.155  17.585  1.00  0.00           H  
ATOM   4321  HD2 TYR A 270      76.406   1.747  21.202  1.00  0.00           H  
ATOM   4322  HE1 TYR A 270      80.041  -0.528  18.727  1.00  0.00           H  
ATOM   4323  HE2 TYR A 270      77.810   0.064  22.344  1.00  0.00           H  
ATOM   4324  HH  TYR A 270      80.439  -1.609  20.627  1.00  0.00           H  
ATOM   4325  N   GLU A 271      75.740  -0.412  17.658  1.00  0.00           N  
ATOM   4326  CA  GLU A 271      75.827  -1.617  16.842  1.00  0.00           C  
ATOM   4327  C   GLU A 271      74.726  -1.651  15.790  1.00  0.00           C  
ATOM   4328  O   GLU A 271      74.982  -1.928  14.618  1.00  0.00           O  
ATOM   4329  CB  GLU A 271      75.742  -2.865  17.723  1.00  0.00           C  
ATOM   4330  CG  GLU A 271      76.973  -3.111  18.585  1.00  0.00           C  
ATOM   4331  CD  GLU A 271      76.820  -4.296  19.497  1.00  0.00           C  
ATOM   4332  OE1 GLU A 271      75.748  -4.850  19.547  1.00  0.00           O  
ATOM   4333  OE2 GLU A 271      77.778  -4.649  20.145  1.00  0.00           O  
ATOM   4334  H   GLU A 271      75.688  -0.473  18.665  1.00  0.00           H  
ATOM   4335  HA  GLU A 271      76.788  -1.618  16.327  1.00  0.00           H  
ATOM   4336 1HB  GLU A 271      74.880  -2.785  18.386  1.00  0.00           H  
ATOM   4337 2HB  GLU A 271      75.592  -3.744  17.096  1.00  0.00           H  
ATOM   4338 1HG  GLU A 271      77.832  -3.275  17.935  1.00  0.00           H  
ATOM   4339 2HG  GLU A 271      77.168  -2.221  19.183  1.00  0.00           H  
ATOM   4340  N   GLU A 272      73.500  -1.368  16.215  1.00  0.00           N  
ATOM   4341  CA  GLU A 272      72.356  -1.365  15.310  1.00  0.00           C  
ATOM   4342  C   GLU A 272      72.488  -0.271  14.259  1.00  0.00           C  
ATOM   4343  O   GLU A 272      72.175  -0.482  13.087  1.00  0.00           O  
ATOM   4344  CB  GLU A 272      71.055  -1.177  16.094  1.00  0.00           C  
ATOM   4345  CG  GLU A 272      70.672  -2.363  16.969  1.00  0.00           C  
ATOM   4346  CD  GLU A 272      70.376  -3.604  16.174  1.00  0.00           C  
ATOM   4347  OE1 GLU A 272      69.791  -3.489  15.124  1.00  0.00           O  
ATOM   4348  OE2 GLU A 272      70.736  -4.669  16.618  1.00  0.00           O  
ATOM   4349  H   GLU A 272      73.356  -1.149  17.190  1.00  0.00           H  
ATOM   4350  HA  GLU A 272      72.319  -2.326  14.796  1.00  0.00           H  
ATOM   4351 1HB  GLU A 272      71.141  -0.301  16.737  1.00  0.00           H  
ATOM   4352 2HB  GLU A 272      70.235  -0.994  15.400  1.00  0.00           H  
ATOM   4353 1HG  GLU A 272      71.490  -2.573  17.658  1.00  0.00           H  
ATOM   4354 2HG  GLU A 272      69.795  -2.097  17.558  1.00  0.00           H  
ATOM   4355  N   LEU A 273      72.953   0.898  14.684  1.00  0.00           N  
ATOM   4356  CA  LEU A 273      73.128   2.028  13.779  1.00  0.00           C  
ATOM   4357  C   LEU A 273      74.189   1.733  12.728  1.00  0.00           C  
ATOM   4358  O   LEU A 273      74.027   2.073  11.556  1.00  0.00           O  
ATOM   4359  CB  LEU A 273      73.517   3.284  14.568  1.00  0.00           C  
ATOM   4360  CG  LEU A 273      73.696   4.562  13.739  1.00  0.00           C  
ATOM   4361  CD1 LEU A 273      72.394   4.888  13.021  1.00  0.00           C  
ATOM   4362  CD2 LEU A 273      74.119   5.705  14.651  1.00  0.00           C  
ATOM   4363  H   LEU A 273      73.192   1.007  15.659  1.00  0.00           H  
ATOM   4364  HA  LEU A 273      72.183   2.213  13.270  1.00  0.00           H  
ATOM   4365 1HB  LEU A 273      72.748   3.478  15.314  1.00  0.00           H  
ATOM   4366 2HB  LEU A 273      74.457   3.092  15.087  1.00  0.00           H  
ATOM   4367  HG  LEU A 273      74.463   4.400  12.981  1.00  0.00           H  
ATOM   4368 1HD1 LEU A 273      72.520   5.796  12.431  1.00  0.00           H  
ATOM   4369 2HD1 LEU A 273      72.125   4.063  12.361  1.00  0.00           H  
ATOM   4370 3HD1 LEU A 273      71.602   5.040  13.754  1.00  0.00           H  
ATOM   4371 1HD2 LEU A 273      74.246   6.613  14.061  1.00  0.00           H  
ATOM   4372 2HD2 LEU A 273      73.352   5.868  15.408  1.00  0.00           H  
ATOM   4373 3HD2 LEU A 273      75.061   5.452  15.137  1.00  0.00           H  
ATOM   4374  N   LEU A 274      75.276   1.098  13.153  1.00  0.00           N  
ATOM   4375  CA  LEU A 274      76.366   0.755  12.248  1.00  0.00           C  
ATOM   4376  C   LEU A 274      75.915  -0.250  11.197  1.00  0.00           C  
ATOM   4377  O   LEU A 274      76.277  -0.142  10.025  1.00  0.00           O  
ATOM   4378  CB  LEU A 274      77.550   0.182  13.037  1.00  0.00           C  
ATOM   4379  CG  LEU A 274      78.786  -0.187  12.208  1.00  0.00           C  
ATOM   4380  CD1 LEU A 274      79.304   1.052  11.490  1.00  0.00           C  
ATOM   4381  CD2 LEU A 274      79.852  -0.776  13.120  1.00  0.00           C  
ATOM   4382  H   LEU A 274      75.349   0.846  14.128  1.00  0.00           H  
ATOM   4383  HA  LEU A 274      76.691   1.662  11.739  1.00  0.00           H  
ATOM   4384 1HB  LEU A 274      77.857   0.913  13.783  1.00  0.00           H  
ATOM   4385 2HB  LEU A 274      77.218  -0.718  13.556  1.00  0.00           H  
ATOM   4386  HG  LEU A 274      78.511  -0.921  11.450  1.00  0.00           H  
ATOM   4387 1HD1 LEU A 274      80.183   0.790  10.900  1.00  0.00           H  
ATOM   4388 2HD1 LEU A 274      78.528   1.441  10.830  1.00  0.00           H  
ATOM   4389 3HD1 LEU A 274      79.572   1.812  12.223  1.00  0.00           H  
ATOM   4390 1HD2 LEU A 274      80.731  -1.038  12.530  1.00  0.00           H  
ATOM   4391 2HD2 LEU A 274      80.129  -0.042  13.877  1.00  0.00           H  
ATOM   4392 3HD2 LEU A 274      79.462  -1.669  13.607  1.00  0.00           H  
ATOM   4393  N   GLU A 275      75.123  -1.228  11.622  1.00  0.00           N  
ATOM   4394  CA  GLU A 275      74.621  -2.255  10.717  1.00  0.00           C  
ATOM   4395  C   GLU A 275      73.695  -1.658   9.666  1.00  0.00           C  
ATOM   4396  O   GLU A 275      73.747  -2.032   8.494  1.00  0.00           O  
ATOM   4397  CB  GLU A 275      73.884  -3.343  11.501  1.00  0.00           C  
ATOM   4398  CG  GLU A 275      74.782  -4.206  12.375  1.00  0.00           C  
ATOM   4399  CD  GLU A 275      75.771  -5.013  11.581  1.00  0.00           C  
ATOM   4400  OE1 GLU A 275      75.413  -5.490  10.531  1.00  0.00           O  
ATOM   4401  OE2 GLU A 275      76.886  -5.154  12.025  1.00  0.00           O  
ATOM   4402  H   GLU A 275      74.862  -1.261  12.597  1.00  0.00           H  
ATOM   4403  HA  GLU A 275      75.469  -2.708  10.203  1.00  0.00           H  
ATOM   4404 1HB  GLU A 275      73.133  -2.883  12.144  1.00  0.00           H  
ATOM   4405 2HB  GLU A 275      73.361  -4.001  10.807  1.00  0.00           H  
ATOM   4406 1HG  GLU A 275      75.328  -3.562  13.065  1.00  0.00           H  
ATOM   4407 2HG  GLU A 275      74.161  -4.879  12.964  1.00  0.00           H  
ATOM   4408  N   MET A 276      72.847  -0.728  10.091  1.00  0.00           N  
ATOM   4409  CA  MET A 276      71.907  -0.077   9.186  1.00  0.00           C  
ATOM   4410  C   MET A 276      72.637   0.749   8.135  1.00  0.00           C  
ATOM   4411  O   MET A 276      72.260   0.754   6.963  1.00  0.00           O  
ATOM   4412  CB  MET A 276      70.937   0.801   9.974  1.00  0.00           C  
ATOM   4413  CG  MET A 276      70.003   0.033  10.900  1.00  0.00           C  
ATOM   4414  SD  MET A 276      68.952  -1.135  10.015  1.00  0.00           S  
ATOM   4415  CE  MET A 276      69.864  -2.658  10.253  1.00  0.00           C  
ATOM   4416  H   MET A 276      72.853  -0.465  11.066  1.00  0.00           H  
ATOM   4417  HA  MET A 276      71.339  -0.847   8.665  1.00  0.00           H  
ATOM   4418 1HB  MET A 276      71.499   1.510  10.580  1.00  0.00           H  
ATOM   4419 2HB  MET A 276      70.322   1.376   9.282  1.00  0.00           H  
ATOM   4420 1HG  MET A 276      70.591  -0.518  11.633  1.00  0.00           H  
ATOM   4421 2HG  MET A 276      69.364   0.735  11.435  1.00  0.00           H  
ATOM   4422 1HE  MET A 276      69.339  -3.477   9.762  1.00  0.00           H  
ATOM   4423 2HE  MET A 276      70.861  -2.556   9.824  1.00  0.00           H  
ATOM   4424 3HE  MET A 276      69.948  -2.869  11.320  1.00  0.00           H  
ATOM   4425  N   ALA A 277      73.684   1.447   8.560  1.00  0.00           N  
ATOM   4426  CA  ALA A 277      74.469   2.278   7.655  1.00  0.00           C  
ATOM   4427  C   ALA A 277      75.175   1.433   6.604  1.00  0.00           C  
ATOM   4428  O   ALA A 277      75.236   1.805   5.432  1.00  0.00           O  
ATOM   4429  CB  ALA A 277      75.481   3.103   8.436  1.00  0.00           C  
ATOM   4430  H   ALA A 277      73.943   1.401   9.535  1.00  0.00           H  
ATOM   4431  HA  ALA A 277      73.787   2.953   7.138  1.00  0.00           H  
ATOM   4432 1HB  ALA A 277      76.059   3.718   7.747  1.00  0.00           H  
ATOM   4433 2HB  ALA A 277      74.957   3.746   9.144  1.00  0.00           H  
ATOM   4434 3HB  ALA A 277      76.151   2.438   8.979  1.00  0.00           H  
ATOM   4435  N   LYS A 278      75.709   0.292   7.029  1.00  0.00           N  
ATOM   4436  CA  LYS A 278      76.412  -0.609   6.124  1.00  0.00           C  
ATOM   4437  C   LYS A 278      75.470  -1.180   5.072  1.00  0.00           C  
ATOM   4438  O   LYS A 278      75.830  -1.296   3.900  1.00  0.00           O  
ATOM   4439  CB  LYS A 278      77.076  -1.743   6.907  1.00  0.00           C  
ATOM   4440  CG  LYS A 278      78.269  -1.312   7.749  1.00  0.00           C  
ATOM   4441  CD  LYS A 278      79.007  -2.515   8.318  1.00  0.00           C  
ATOM   4442  CE  LYS A 278      78.202  -3.189   9.419  1.00  0.00           C  
ATOM   4443  NZ  LYS A 278      78.965  -4.284  10.076  1.00  0.00           N  
ATOM   4444  H   LYS A 278      75.625   0.043   8.004  1.00  0.00           H  
ATOM   4445  HA  LYS A 278      77.187  -0.043   5.605  1.00  0.00           H  
ATOM   4446 1HB  LYS A 278      76.345  -2.202   7.573  1.00  0.00           H  
ATOM   4447 2HB  LYS A 278      77.416  -2.513   6.214  1.00  0.00           H  
ATOM   4448 1HG  LYS A 278      78.958  -0.732   7.134  1.00  0.00           H  
ATOM   4449 2HG  LYS A 278      77.927  -0.684   8.570  1.00  0.00           H  
ATOM   4450 1HD  LYS A 278      79.195  -3.237   7.522  1.00  0.00           H  
ATOM   4451 2HD  LYS A 278      79.965  -2.194   8.727  1.00  0.00           H  
ATOM   4452 1HE  LYS A 278      77.927  -2.451  10.172  1.00  0.00           H  
ATOM   4453 2HE  LYS A 278      77.286  -3.603   8.998  1.00  0.00           H  
ATOM   4454 1HZ  LYS A 278      78.397  -4.705  10.798  1.00  0.00           H  
ATOM   4455 2HZ  LYS A 278      79.209  -4.984   9.389  1.00  0.00           H  
ATOM   4456 3HZ  LYS A 278      79.807  -3.909  10.487  1.00  0.00           H  
ATOM   4457  N   TYR A 279      74.262  -1.535   5.498  1.00  0.00           N  
ATOM   4458  CA  TYR A 279      73.265  -2.095   4.593  1.00  0.00           C  
ATOM   4459  C   TYR A 279      72.843  -1.078   3.541  1.00  0.00           C  
ATOM   4460  O   TYR A 279      72.675  -1.416   2.369  1.00  0.00           O  
ATOM   4461  CB  TYR A 279      72.045  -2.584   5.377  1.00  0.00           C  
ATOM   4462  CG  TYR A 279      70.987  -3.236   4.515  1.00  0.00           C  
ATOM   4463  CD1 TYR A 279      71.164  -4.536   4.064  1.00  0.00           C  
ATOM   4464  CD2 TYR A 279      69.840  -2.534   4.175  1.00  0.00           C  
ATOM   4465  CE1 TYR A 279      70.197  -5.132   3.276  1.00  0.00           C  
ATOM   4466  CE2 TYR A 279      68.874  -3.130   3.388  1.00  0.00           C  
ATOM   4467  CZ  TYR A 279      69.049  -4.423   2.939  1.00  0.00           C  
ATOM   4468  OH  TYR A 279      68.087  -5.016   2.155  1.00  0.00           O  
ATOM   4469  H   TYR A 279      74.029  -1.414   6.473  1.00  0.00           H  
ATOM   4470  HA  TYR A 279      73.708  -2.944   4.072  1.00  0.00           H  
ATOM   4471 1HB  TYR A 279      72.362  -3.306   6.131  1.00  0.00           H  
ATOM   4472 2HB  TYR A 279      71.588  -1.745   5.900  1.00  0.00           H  
ATOM   4473  HD1 TYR A 279      72.065  -5.088   4.331  1.00  0.00           H  
ATOM   4474  HD2 TYR A 279      69.702  -1.513   4.528  1.00  0.00           H  
ATOM   4475  HE1 TYR A 279      70.336  -6.153   2.922  1.00  0.00           H  
ATOM   4476  HE2 TYR A 279      67.972  -2.578   3.120  1.00  0.00           H  
ATOM   4477  HH  TYR A 279      67.365  -4.399   2.015  1.00  0.00           H  
ATOM   4478  N   VAL A 280      72.673   0.170   3.967  1.00  0.00           N  
ATOM   4479  CA  VAL A 280      72.269   1.239   3.062  1.00  0.00           C  
ATOM   4480  C   VAL A 280      73.339   1.504   2.010  1.00  0.00           C  
ATOM   4481  O   VAL A 280      73.031   1.722   0.838  1.00  0.00           O  
ATOM   4482  CB  VAL A 280      71.997   2.533   3.852  1.00  0.00           C  
ATOM   4483  CG1 VAL A 280      71.761   3.697   2.901  1.00  0.00           C  
ATOM   4484  CG2 VAL A 280      70.803   2.337   4.772  1.00  0.00           C  
ATOM   4485  H   VAL A 280      72.828   0.382   4.942  1.00  0.00           H  
ATOM   4486  HA  VAL A 280      71.350   0.937   2.558  1.00  0.00           H  
ATOM   4487  HB  VAL A 280      72.878   2.777   4.445  1.00  0.00           H  
ATOM   4488 1HG1 VAL A 280      71.571   4.604   3.476  1.00  0.00           H  
ATOM   4489 2HG1 VAL A 280      72.642   3.842   2.277  1.00  0.00           H  
ATOM   4490 3HG1 VAL A 280      70.899   3.482   2.270  1.00  0.00           H  
ATOM   4491 1HG2 VAL A 280      70.617   3.256   5.328  1.00  0.00           H  
ATOM   4492 2HG2 VAL A 280      69.923   2.087   4.179  1.00  0.00           H  
ATOM   4493 3HG2 VAL A 280      71.011   1.526   5.471  1.00  0.00           H  
ATOM   4494  N   ILE A 281      74.597   1.484   2.436  1.00  0.00           N  
ATOM   4495  CA  ILE A 281      75.716   1.722   1.531  1.00  0.00           C  
ATOM   4496  C   ILE A 281      75.816   0.625   0.479  1.00  0.00           C  
ATOM   4497  O   ILE A 281      76.076   0.897  -0.693  1.00  0.00           O  
ATOM   4498  CB  ILE A 281      77.042   1.811   2.308  1.00  0.00           C  
ATOM   4499  CG1 ILE A 281      77.064   3.066   3.184  1.00  0.00           C  
ATOM   4500  CG2 ILE A 281      78.222   1.807   1.349  1.00  0.00           C  
ATOM   4501  CD1 ILE A 281      78.203   3.097   4.178  1.00  0.00           C  
ATOM   4502  H   ILE A 281      74.783   1.299   3.411  1.00  0.00           H  
ATOM   4503  HA  ILE A 281      75.552   2.670   1.020  1.00  0.00           H  
ATOM   4504  HB  ILE A 281      77.128   0.957   2.979  1.00  0.00           H  
ATOM   4505 1HG1 ILE A 281      77.139   3.950   2.552  1.00  0.00           H  
ATOM   4506 2HG1 ILE A 281      76.128   3.140   3.738  1.00  0.00           H  
ATOM   4507 1HG2 ILE A 281      79.151   1.871   1.914  1.00  0.00           H  
ATOM   4508 2HG2 ILE A 281      78.215   0.886   0.767  1.00  0.00           H  
ATOM   4509 3HG2 ILE A 281      78.147   2.661   0.676  1.00  0.00           H  
ATOM   4510 1HD1 ILE A 281      78.151   4.016   4.762  1.00  0.00           H  
ATOM   4511 2HD1 ILE A 281      78.127   2.238   4.846  1.00  0.00           H  
ATOM   4512 3HD1 ILE A 281      79.152   3.060   3.645  1.00  0.00           H  
ATOM   4513  N   GLU A 282      75.608  -0.616   0.905  1.00  0.00           N  
ATOM   4514  CA  GLU A 282      75.675  -1.758  -0.000  1.00  0.00           C  
ATOM   4515  C   GLU A 282      74.575  -1.692  -1.052  1.00  0.00           C  
ATOM   4516  O   GLU A 282      74.805  -1.991  -2.224  1.00  0.00           O  
ATOM   4517  CB  GLU A 282      75.566  -3.068   0.784  1.00  0.00           C  
ATOM   4518  CG  GLU A 282      75.702  -4.323  -0.066  1.00  0.00           C  
ATOM   4519  CD  GLU A 282      75.679  -5.586   0.748  1.00  0.00           C  
ATOM   4520  OE1 GLU A 282      76.098  -5.549   1.880  1.00  0.00           O  
ATOM   4521  OE2 GLU A 282      75.241  -6.590   0.238  1.00  0.00           O  
ATOM   4522  H   GLU A 282      75.398  -0.773   1.880  1.00  0.00           H  
ATOM   4523  HA  GLU A 282      76.637  -1.737  -0.513  1.00  0.00           H  
ATOM   4524 1HB  GLU A 282      76.340  -3.098   1.551  1.00  0.00           H  
ATOM   4525 2HB  GLU A 282      74.602  -3.109   1.291  1.00  0.00           H  
ATOM   4526 1HG  GLU A 282      74.883  -4.352  -0.785  1.00  0.00           H  
ATOM   4527 2HG  GLU A 282      76.636  -4.272  -0.623  1.00  0.00           H  
ATOM   4528  N   THR A 283      73.379  -1.299  -0.626  1.00  0.00           N  
ATOM   4529  CA  THR A 283      72.241  -1.194  -1.531  1.00  0.00           C  
ATOM   4530  C   THR A 283      72.471  -0.116  -2.583  1.00  0.00           C  
ATOM   4531  O   THR A 283      72.141  -0.298  -3.755  1.00  0.00           O  
ATOM   4532  CB  THR A 283      70.944  -0.894  -0.757  1.00  0.00           C  
ATOM   4533  OG1 THR A 283      70.675  -1.960   0.162  1.00  0.00           O  
ATOM   4534  CG2 THR A 283      69.772  -0.748  -1.717  1.00  0.00           C  
ATOM   4535  H   THR A 283      73.256  -1.067   0.349  1.00  0.00           H  
ATOM   4536  HA  THR A 283      72.120  -2.147  -2.047  1.00  0.00           H  
ATOM   4537  HB  THR A 283      71.062   0.032  -0.194  1.00  0.00           H  
ATOM   4538  HG1 THR A 283      71.217  -1.850   0.947  1.00  0.00           H  
ATOM   4539 1HG2 THR A 283      68.864  -0.536  -1.152  1.00  0.00           H  
ATOM   4540 2HG2 THR A 283      69.969   0.069  -2.410  1.00  0.00           H  
ATOM   4541 3HG2 THR A 283      69.643  -1.674  -2.276  1.00  0.00           H  
ATOM   4542  N   LEU A 284      73.039   1.007  -2.157  1.00  0.00           N  
ATOM   4543  CA  LEU A 284      73.315   2.117  -3.062  1.00  0.00           C  
ATOM   4544  C   LEU A 284      74.345   1.727  -4.114  1.00  0.00           C  
ATOM   4545  O   LEU A 284      74.214   2.081  -5.286  1.00  0.00           O  
ATOM   4546  CB  LEU A 284      73.817   3.333  -2.273  1.00  0.00           C  
ATOM   4547  CG  LEU A 284      74.027   4.615  -3.088  1.00  0.00           C  
ATOM   4548  CD1 LEU A 284      75.345   4.524  -3.846  1.00  0.00           C  
ATOM   4549  CD2 LEU A 284      72.859   4.807  -4.043  1.00  0.00           C  
ATOM   4550  H   LEU A 284      73.286   1.094  -1.182  1.00  0.00           H  
ATOM   4551  HA  LEU A 284      72.390   2.387  -3.570  1.00  0.00           H  
ATOM   4552 1HB  LEU A 284      73.099   3.555  -1.485  1.00  0.00           H  
ATOM   4553 2HB  LEU A 284      74.768   3.076  -1.807  1.00  0.00           H  
ATOM   4554  HG  LEU A 284      74.089   5.469  -2.414  1.00  0.00           H  
ATOM   4555 1HD1 LEU A 284      75.494   5.435  -4.426  1.00  0.00           H  
ATOM   4556 2HD1 LEU A 284      76.165   4.407  -3.138  1.00  0.00           H  
ATOM   4557 3HD1 LEU A 284      75.319   3.667  -4.519  1.00  0.00           H  
ATOM   4558 1HD2 LEU A 284      73.008   5.719  -4.622  1.00  0.00           H  
ATOM   4559 2HD2 LEU A 284      72.797   3.954  -4.719  1.00  0.00           H  
ATOM   4560 3HD2 LEU A 284      71.933   4.886  -3.474  1.00  0.00           H  
ATOM   4561  N   THR A 285      75.370   0.996  -3.688  1.00  0.00           N  
ATOM   4562  CA  THR A 285      76.426   0.557  -4.593  1.00  0.00           C  
ATOM   4563  C   THR A 285      75.886  -0.404  -5.645  1.00  0.00           C  
ATOM   4564  O   THR A 285      76.256  -0.329  -6.817  1.00  0.00           O  
ATOM   4565  CB  THR A 285      77.575  -0.116  -3.819  1.00  0.00           C  
ATOM   4566  OG1 THR A 285      78.149   0.823  -2.900  1.00  0.00           O  
ATOM   4567  CG2 THR A 285      78.651  -0.603  -4.778  1.00  0.00           C  
ATOM   4568  H   THR A 285      75.419   0.738  -2.713  1.00  0.00           H  
ATOM   4569  HA  THR A 285      76.825   1.431  -5.109  1.00  0.00           H  
ATOM   4570  HB  THR A 285      77.187  -0.964  -3.256  1.00  0.00           H  
ATOM   4571  HG1 THR A 285      77.598   0.879  -2.115  1.00  0.00           H  
ATOM   4572 1HG2 THR A 285      79.454  -1.075  -4.214  1.00  0.00           H  
ATOM   4573 2HG2 THR A 285      78.220  -1.325  -5.471  1.00  0.00           H  
ATOM   4574 3HG2 THR A 285      79.049   0.243  -5.337  1.00  0.00           H  
ATOM   4575  N   ARG A 286      75.009  -1.307  -5.219  1.00  0.00           N  
ATOM   4576  CA  ARG A 286      74.416  -2.284  -6.124  1.00  0.00           C  
ATOM   4577  C   ARG A 286      73.547  -1.606  -7.176  1.00  0.00           C  
ATOM   4578  O   ARG A 286      73.566  -1.983  -8.348  1.00  0.00           O  
ATOM   4579  CB  ARG A 286      73.577  -3.290  -5.350  1.00  0.00           C  
ATOM   4580  CG  ARG A 286      74.374  -4.262  -4.494  1.00  0.00           C  
ATOM   4581  CD  ARG A 286      73.490  -5.229  -3.793  1.00  0.00           C  
ATOM   4582  NE  ARG A 286      74.239  -6.107  -2.910  1.00  0.00           N  
ATOM   4583  CZ  ARG A 286      74.862  -7.236  -3.302  1.00  0.00           C  
ATOM   4584  NH1 ARG A 286      74.817  -7.608  -4.562  1.00  0.00           N  
ATOM   4585  NH2 ARG A 286      75.519  -7.968  -2.420  1.00  0.00           N  
ATOM   4586  H   ARG A 286      74.747  -1.316  -4.244  1.00  0.00           H  
ATOM   4587  HA  ARG A 286      75.220  -2.819  -6.631  1.00  0.00           H  
ATOM   4588 1HB  ARG A 286      72.889  -2.761  -4.693  1.00  0.00           H  
ATOM   4589 2HB  ARG A 286      72.979  -3.878  -6.046  1.00  0.00           H  
ATOM   4590 1HG  ARG A 286      75.062  -4.824  -5.126  1.00  0.00           H  
ATOM   4591 2HG  ARG A 286      74.939  -3.708  -3.744  1.00  0.00           H  
ATOM   4592 1HD  ARG A 286      72.760  -4.685  -3.194  1.00  0.00           H  
ATOM   4593 2HD  ARG A 286      72.970  -5.844  -4.526  1.00  0.00           H  
ATOM   4594  HE  ARG A 286      74.297  -5.854  -1.932  1.00  0.00           H  
ATOM   4595 1HH1 ARG A 286      74.314  -7.048  -5.236  1.00  0.00           H  
ATOM   4596 2HH1 ARG A 286      75.284  -8.454  -4.856  1.00  0.00           H  
ATOM   4597 1HH2 ARG A 286      75.555  -7.682  -1.451  1.00  0.00           H  
ATOM   4598 2HH2 ARG A 286      75.986  -8.813  -2.713  1.00  0.00           H  
ATOM   4599  N   MET A 287      72.786  -0.603  -6.751  1.00  0.00           N  
ATOM   4600  CA  MET A 287      71.909   0.131  -7.655  1.00  0.00           C  
ATOM   4601  C   MET A 287      72.711   0.887  -8.707  1.00  0.00           C  
ATOM   4602  O   MET A 287      72.336   0.925  -9.879  1.00  0.00           O  
ATOM   4603  CB  MET A 287      71.024   1.093  -6.866  1.00  0.00           C  
ATOM   4604  CG  MET A 287      69.953   0.416  -6.023  1.00  0.00           C  
ATOM   4605  SD  MET A 287      68.790   1.591  -5.301  1.00  0.00           S  
ATOM   4606  CE  MET A 287      69.798   2.317  -4.012  1.00  0.00           C  
ATOM   4607  H   MET A 287      72.816  -0.342  -5.776  1.00  0.00           H  
ATOM   4608  HA  MET A 287      71.272  -0.584  -8.176  1.00  0.00           H  
ATOM   4609 1HB  MET A 287      71.643   1.693  -6.200  1.00  0.00           H  
ATOM   4610 2HB  MET A 287      70.525   1.777  -7.554  1.00  0.00           H  
ATOM   4611 1HG  MET A 287      69.394  -0.287  -6.640  1.00  0.00           H  
ATOM   4612 2HG  MET A 287      70.425  -0.142  -5.214  1.00  0.00           H  
ATOM   4613 1HE  MET A 287      69.217   3.066  -3.474  1.00  0.00           H  
ATOM   4614 2HE  MET A 287      70.119   1.539  -3.319  1.00  0.00           H  
ATOM   4615 3HE  MET A 287      70.674   2.789  -4.458  1.00  0.00           H  
ATOM   4616  N   VAL A 288      73.817   1.488  -8.282  1.00  0.00           N  
ATOM   4617  CA  VAL A 288      74.674   2.245  -9.186  1.00  0.00           C  
ATOM   4618  C   VAL A 288      75.301   1.339 -10.238  1.00  0.00           C  
ATOM   4619  O   VAL A 288      75.395   1.705 -11.410  1.00  0.00           O  
ATOM   4620  CB  VAL A 288      75.788   2.957  -8.395  1.00  0.00           C  
ATOM   4621  CG1 VAL A 288      76.793   3.591  -9.345  1.00  0.00           C  
ATOM   4622  CG2 VAL A 288      75.181   4.004  -7.474  1.00  0.00           C  
ATOM   4623  H   VAL A 288      74.071   1.419  -7.307  1.00  0.00           H  
ATOM   4624  HA  VAL A 288      74.066   2.998  -9.690  1.00  0.00           H  
ATOM   4625  HB  VAL A 288      76.328   2.219  -7.802  1.00  0.00           H  
ATOM   4626 1HG1 VAL A 288      77.574   4.089  -8.770  1.00  0.00           H  
ATOM   4627 2HG1 VAL A 288      77.241   2.818  -9.970  1.00  0.00           H  
ATOM   4628 3HG1 VAL A 288      76.287   4.321  -9.976  1.00  0.00           H  
ATOM   4629 1HG2 VAL A 288      75.974   4.503  -6.918  1.00  0.00           H  
ATOM   4630 2HG2 VAL A 288      74.636   4.739  -8.068  1.00  0.00           H  
ATOM   4631 3HG2 VAL A 288      74.496   3.522  -6.776  1.00  0.00           H  
ATOM   4632  N   GLU A 289      75.729   0.155  -9.813  1.00  0.00           N  
ATOM   4633  CA  GLU A 289      76.348  -0.806 -10.717  1.00  0.00           C  
ATOM   4634  C   GLU A 289      75.358  -1.289 -11.769  1.00  0.00           C  
ATOM   4635  O   GLU A 289      75.705  -1.436 -12.941  1.00  0.00           O  
ATOM   4636  CB  GLU A 289      76.896  -2.000  -9.932  1.00  0.00           C  
ATOM   4637  CG  GLU A 289      78.105  -1.680  -9.064  1.00  0.00           C  
ATOM   4638  CD  GLU A 289      78.571  -2.857  -8.253  1.00  0.00           C  
ATOM   4639  OE1 GLU A 289      77.909  -3.866  -8.272  1.00  0.00           O  
ATOM   4640  OE2 GLU A 289      79.591  -2.746  -7.615  1.00  0.00           O  
ATOM   4641  H   GLU A 289      75.623  -0.086  -8.838  1.00  0.00           H  
ATOM   4642  HA  GLU A 289      77.176  -0.315 -11.230  1.00  0.00           H  
ATOM   4643 1HB  GLU A 289      76.116  -2.399  -9.285  1.00  0.00           H  
ATOM   4644 2HB  GLU A 289      77.183  -2.791 -10.626  1.00  0.00           H  
ATOM   4645 1HG  GLU A 289      78.922  -1.348  -9.704  1.00  0.00           H  
ATOM   4646 2HG  GLU A 289      77.850  -0.860  -8.393  1.00  0.00           H  
ATOM   4647  N   GLU A 290      74.123  -1.535 -11.344  1.00  0.00           N  
ATOM   4648  CA  GLU A 290      73.080  -2.002 -12.248  1.00  0.00           C  
ATOM   4649  C   GLU A 290      72.751  -0.951 -13.300  1.00  0.00           C  
ATOM   4650  O   GLU A 290      72.553  -1.272 -14.472  1.00  0.00           O  
ATOM   4651  CB  GLU A 290      71.817  -2.365 -11.463  1.00  0.00           C  
ATOM   4652  CG  GLU A 290      71.952  -3.608 -10.595  1.00  0.00           C  
ATOM   4653  CD  GLU A 290      70.718  -3.892  -9.785  1.00  0.00           C  
ATOM   4654  OE1 GLU A 290      69.820  -3.085  -9.802  1.00  0.00           O  
ATOM   4655  OE2 GLU A 290      70.674  -4.917  -9.146  1.00  0.00           O  
ATOM   4656  H   GLU A 290      73.901  -1.395 -10.369  1.00  0.00           H  
ATOM   4657  HA  GLU A 290      73.441  -2.894 -12.761  1.00  0.00           H  
ATOM   4658 1HB  GLU A 290      71.540  -1.533 -10.815  1.00  0.00           H  
ATOM   4659 2HB  GLU A 290      70.992  -2.529 -12.156  1.00  0.00           H  
ATOM   4660 1HG  GLU A 290      72.157  -4.465 -11.236  1.00  0.00           H  
ATOM   4661 2HG  GLU A 290      72.800  -3.480  -9.924  1.00  0.00           H  
ATOM   4662  N   ILE A 291      72.694   0.307 -12.875  1.00  0.00           N  
ATOM   4663  CA  ILE A 291      72.389   1.408 -13.779  1.00  0.00           C  
ATOM   4664  C   ILE A 291      73.478   1.576 -14.831  1.00  0.00           C  
ATOM   4665  O   ILE A 291      73.190   1.821 -16.003  1.00  0.00           O  
ATOM   4666  CB  ILE A 291      72.218   2.725 -13.001  1.00  0.00           C  
ATOM   4667  CG1 ILE A 291      70.963   2.670 -12.126  1.00  0.00           C  
ATOM   4668  CG2 ILE A 291      72.151   3.904 -13.959  1.00  0.00           C  
ATOM   4669  CD1 ILE A 291      70.861   3.803 -11.131  1.00  0.00           C  
ATOM   4670  H   ILE A 291      72.867   0.505 -11.900  1.00  0.00           H  
ATOM   4671  HA  ILE A 291      71.453   1.186 -14.291  1.00  0.00           H  
ATOM   4672  HB  ILE A 291      73.065   2.863 -12.329  1.00  0.00           H  
ATOM   4673 1HG1 ILE A 291      70.077   2.691 -12.759  1.00  0.00           H  
ATOM   4674 2HG1 ILE A 291      70.946   1.730 -11.573  1.00  0.00           H  
ATOM   4675 1HG2 ILE A 291      72.029   4.827 -13.393  1.00  0.00           H  
ATOM   4676 2HG2 ILE A 291      73.071   3.954 -14.540  1.00  0.00           H  
ATOM   4677 3HG2 ILE A 291      71.303   3.778 -14.633  1.00  0.00           H  
ATOM   4678 1HD1 ILE A 291      69.947   3.695 -10.548  1.00  0.00           H  
ATOM   4679 2HD1 ILE A 291      71.723   3.780 -10.463  1.00  0.00           H  
ATOM   4680 3HD1 ILE A 291      70.841   4.753 -11.663  1.00  0.00           H  
ATOM   4681  N   ILE A 292      74.730   1.443 -14.406  1.00  0.00           N  
ATOM   4682  CA  ILE A 292      75.865   1.579 -15.310  1.00  0.00           C  
ATOM   4683  C   ILE A 292      75.774   0.585 -16.461  1.00  0.00           C  
ATOM   4684  O   ILE A 292      76.066   0.921 -17.609  1.00  0.00           O  
ATOM   4685  CB  ILE A 292      77.193   1.376 -14.558  1.00  0.00           C  
ATOM   4686  CG1 ILE A 292      77.437   2.530 -13.583  1.00  0.00           C  
ATOM   4687  CG2 ILE A 292      78.347   1.252 -15.541  1.00  0.00           C  
ATOM   4688  CD1 ILE A 292      78.567   2.280 -12.610  1.00  0.00           C  
ATOM   4689  H   ILE A 292      74.900   1.242 -13.431  1.00  0.00           H  
ATOM   4690  HA  ILE A 292      75.856   2.585 -15.727  1.00  0.00           H  
ATOM   4691  HB  ILE A 292      77.138   0.466 -13.962  1.00  0.00           H  
ATOM   4692 1HG1 ILE A 292      77.663   3.437 -14.143  1.00  0.00           H  
ATOM   4693 2HG1 ILE A 292      76.530   2.719 -13.009  1.00  0.00           H  
ATOM   4694 1HG2 ILE A 292      79.278   1.109 -14.993  1.00  0.00           H  
ATOM   4695 2HG2 ILE A 292      78.177   0.398 -16.196  1.00  0.00           H  
ATOM   4696 3HG2 ILE A 292      78.414   2.161 -16.140  1.00  0.00           H  
ATOM   4697 1HD1 ILE A 292      78.678   3.142 -11.952  1.00  0.00           H  
ATOM   4698 2HD1 ILE A 292      78.344   1.394 -12.014  1.00  0.00           H  
ATOM   4699 3HD1 ILE A 292      79.493   2.123 -13.162  1.00  0.00           H  
ATOM   4700  N   LYS A 293      75.368  -0.637 -16.146  1.00  0.00           N  
ATOM   4701  CA  LYS A 293      75.167  -1.652 -17.171  1.00  0.00           C  
ATOM   4702  C   LYS A 293      74.124  -1.191 -18.184  1.00  0.00           C  
ATOM   4703  O   LYS A 293      74.148  -1.601 -19.345  1.00  0.00           O  
ATOM   4704  CB  LYS A 293      74.744  -2.979 -16.540  1.00  0.00           C  
ATOM   4705  CG  LYS A 293      75.842  -3.678 -15.748  1.00  0.00           C  
ATOM   4706  CD  LYS A 293      75.342  -4.980 -15.141  1.00  0.00           C  
ATOM   4707  CE  LYS A 293      76.437  -5.677 -14.347  1.00  0.00           C  
ATOM   4708  NZ  LYS A 293      75.952  -6.934 -13.715  1.00  0.00           N  
ATOM   4709  H   LYS A 293      75.196  -0.864 -15.177  1.00  0.00           H  
ATOM   4710  HA  LYS A 293      76.109  -1.802 -17.699  1.00  0.00           H  
ATOM   4711 1HB  LYS A 293      73.903  -2.811 -15.867  1.00  0.00           H  
ATOM   4712 2HB  LYS A 293      74.408  -3.663 -17.320  1.00  0.00           H  
ATOM   4713 1HG  LYS A 293      76.684  -3.893 -16.407  1.00  0.00           H  
ATOM   4714 2HG  LYS A 293      76.187  -3.023 -14.949  1.00  0.00           H  
ATOM   4715 1HD  LYS A 293      74.501  -4.773 -14.479  1.00  0.00           H  
ATOM   4716 2HD  LYS A 293      75.003  -5.645 -15.935  1.00  0.00           H  
ATOM   4717 1HE  LYS A 293      77.270  -5.915 -15.008  1.00  0.00           H  
ATOM   4718 2HE  LYS A 293      76.801  -5.010 -13.566  1.00  0.00           H  
ATOM   4719 1HZ  LYS A 293      76.706  -7.365 -13.199  1.00  0.00           H  
ATOM   4720 2HZ  LYS A 293      75.191  -6.723 -13.085  1.00  0.00           H  
ATOM   4721 3HZ  LYS A 293      75.630  -7.569 -14.432  1.00  0.00           H  
ATOM   4722  N   SER A 294      73.212  -0.336 -17.729  1.00  0.00           N  
ATOM   4723  CA  SER A 294      72.228   0.290 -18.602  1.00  0.00           C  
ATOM   4724  C   SER A 294      72.898   1.194 -19.632  1.00  0.00           C  
ATOM   4725  O   SER A 294      72.296   1.549 -20.645  1.00  0.00           O  
ATOM   4726  CB  SER A 294      71.238   1.091 -17.780  1.00  0.00           C  
ATOM   4727  OG  SER A 294      71.859   2.195 -17.181  1.00  0.00           O  
ATOM   4728  H   SER A 294      73.197  -0.110 -16.745  1.00  0.00           H  
ATOM   4729  HA  SER A 294      71.689  -0.495 -19.135  1.00  0.00           H  
ATOM   4730 1HB  SER A 294      70.424   1.431 -18.420  1.00  0.00           H  
ATOM   4731 2HB  SER A 294      70.804   0.454 -17.010  1.00  0.00           H  
ATOM   4732  HG  SER A 294      71.490   2.260 -16.297  1.00  0.00           H  
ATOM   4733  N   GLY A 295      74.148   1.559 -19.359  1.00  0.00           N  
ATOM   4734  CA  GLY A 295      74.852   2.582 -20.135  1.00  0.00           C  
ATOM   4735  C   GLY A 295      74.639   3.963 -19.526  1.00  0.00           C  
ATOM   4736  O   GLY A 295      74.585   4.965 -20.239  1.00  0.00           O  
ATOM   4737  H   GLY A 295      74.633   1.118 -18.590  1.00  0.00           H  
ATOM   4738 1HA  GLY A 295      75.916   2.348 -20.164  1.00  0.00           H  
ATOM   4739 2HA  GLY A 295      74.493   2.570 -21.163  1.00  0.00           H  
ATOM   4740  N   ALA A 296      74.520   3.996 -18.208  1.00  0.00           N  
ATOM   4741  CA  ALA A 296      74.418   5.224 -17.436  1.00  0.00           C  
ATOM   4742  C   ALA A 296      75.787   5.869 -17.253  1.00  0.00           C  
ATOM   4743  O   ALA A 296      76.794   5.178 -17.101  1.00  0.00           O  
ATOM   4744  CB  ALA A 296      73.775   4.948 -16.085  1.00  0.00           C  
ATOM   4745  H   ALA A 296      74.497   3.127 -17.694  1.00  0.00           H  
ATOM   4746  HA  ALA A 296      73.790   5.921 -17.990  1.00  0.00           H  
ATOM   4747 1HB  ALA A 296      73.705   5.877 -15.519  1.00  0.00           H  
ATOM   4748 2HB  ALA A 296      72.776   4.538 -16.234  1.00  0.00           H  
ATOM   4749 3HB  ALA A 296      74.382   4.232 -15.533  1.00  0.00           H  
ATOM   4750  N   PRO A 297      75.818   7.198 -17.268  1.00  0.00           N  
ATOM   4751  CA  PRO A 297      77.076   7.935 -17.185  1.00  0.00           C  
ATOM   4752  C   PRO A 297      77.735   7.800 -15.806  1.00  0.00           C  
ATOM   4753  O   PRO A 297      77.084   7.978 -14.776  1.00  0.00           O  
ATOM   4754  CB  PRO A 297      76.638   9.377 -17.461  1.00  0.00           C  
ATOM   4755  CG  PRO A 297      75.202   9.405 -17.066  1.00  0.00           C  
ATOM   4756  CD  PRO A 297      74.699   8.022 -17.383  1.00  0.00           C  
ATOM   4757  HA  PRO A 297      77.759   7.573 -17.967  1.00  0.00           H  
ATOM   4758 1HB  PRO A 297      77.256  10.076 -16.877  1.00  0.00           H  
ATOM   4759 2HB  PRO A 297      76.794   9.621 -18.522  1.00  0.00           H  
ATOM   4760 1HG  PRO A 297      75.106   9.656 -15.999  1.00  0.00           H  
ATOM   4761 2HG  PRO A 297      74.669  10.188 -17.625  1.00  0.00           H  
ATOM   4762 1HD  PRO A 297      73.938   7.730 -16.645  1.00  0.00           H  
ATOM   4763 2HD  PRO A 297      74.278   8.009 -18.400  1.00  0.00           H  
ATOM   4764  N   VAL A 298      79.027   7.487 -15.679  1.00  0.00           N  
ATOM   4765  CA  VAL A 298      79.649   6.638 -14.668  1.00  0.00           C  
ATOM   4766  C   VAL A 298      80.381   7.461 -13.583  1.00  0.00           C  
ATOM   4767  O   VAL A 298      80.393   7.088 -12.410  1.00  0.00           O  
ATOM   4768  CB  VAL A 298      80.646   5.676 -15.340  1.00  0.00           C  
ATOM   4769  CG1 VAL A 298      81.390   4.862 -14.292  1.00  0.00           C  
ATOM   4770  CG2 VAL A 298      79.911   4.763 -16.310  1.00  0.00           C  
ATOM   4771  H   VAL A 298      79.691   7.861 -16.341  1.00  0.00           H  
ATOM   4772  HA  VAL A 298      78.869   6.051 -14.182  1.00  0.00           H  
ATOM   4773  HB  VAL A 298      81.391   6.259 -15.882  1.00  0.00           H  
ATOM   4774 1HG1 VAL A 298      82.090   4.187 -14.785  1.00  0.00           H  
ATOM   4775 2HG1 VAL A 298      81.938   5.533 -13.631  1.00  0.00           H  
ATOM   4776 3HG1 VAL A 298      80.676   4.280 -13.709  1.00  0.00           H  
ATOM   4777 1HG2 VAL A 298      80.622   4.086 -16.782  1.00  0.00           H  
ATOM   4778 2HG2 VAL A 298      79.162   4.184 -15.769  1.00  0.00           H  
ATOM   4779 3HG2 VAL A 298      79.421   5.365 -17.075  1.00  0.00           H  
ATOM   4780  N   GLU A 299      80.990   8.582 -13.984  1.00  0.00           N  
ATOM   4781  CA  GLU A 299      81.743   9.442 -13.079  1.00  0.00           C  
ATOM   4782  C   GLU A 299      80.835  10.066 -12.028  1.00  0.00           C  
ATOM   4783  O   GLU A 299      81.200  10.163 -10.856  1.00  0.00           O  
ATOM   4784  CB  GLU A 299      82.462  10.542 -13.863  1.00  0.00           C  
ATOM   4785  CG  GLU A 299      83.340  11.449 -13.013  1.00  0.00           C  
ATOM   4786  CD  GLU A 299      84.099  12.459 -13.827  1.00  0.00           C  
ATOM   4787  OE1 GLU A 299      83.632  12.816 -14.882  1.00  0.00           O  
ATOM   4788  OE2 GLU A 299      85.148  12.875 -13.394  1.00  0.00           O  
ATOM   4789  H   GLU A 299      80.931   8.853 -14.955  1.00  0.00           H  
ATOM   4790  HA  GLU A 299      82.489   8.835 -12.565  1.00  0.00           H  
ATOM   4791 1HB  GLU A 299      83.092  10.090 -14.630  1.00  0.00           H  
ATOM   4792 2HB  GLU A 299      81.727  11.167 -14.370  1.00  0.00           H  
ATOM   4793 1HG  GLU A 299      82.712  11.976 -12.295  1.00  0.00           H  
ATOM   4794 2HG  GLU A 299      84.045  10.835 -12.454  1.00  0.00           H  
ATOM   4795  N   PRO A 300      79.649  10.489 -12.453  1.00  0.00           N  
ATOM   4796  CA  PRO A 300      78.686  11.105 -11.548  1.00  0.00           C  
ATOM   4797  C   PRO A 300      78.206  10.113 -10.497  1.00  0.00           C  
ATOM   4798  O   PRO A 300      78.057  10.459  -9.325  1.00  0.00           O  
ATOM   4799  CB  PRO A 300      77.551  11.527 -12.487  1.00  0.00           C  
ATOM   4800  CG  PRO A 300      78.220  11.720 -13.805  1.00  0.00           C  
ATOM   4801  CD  PRO A 300      79.257  10.630 -13.862  1.00  0.00           C  
ATOM   4802  HA  PRO A 300      79.148  11.982 -11.070  1.00  0.00           H  
ATOM   4803 1HB  PRO A 300      76.775  10.748 -12.512  1.00  0.00           H  
ATOM   4804 2HB  PRO A 300      77.074  12.444 -12.112  1.00  0.00           H  
ATOM   4805 1HG  PRO A 300      77.483  11.646 -14.619  1.00  0.00           H  
ATOM   4806 2HG  PRO A 300      78.660  12.726 -13.864  1.00  0.00           H  
ATOM   4807 1HD  PRO A 300      78.801   9.709 -14.255  1.00  0.00           H  
ATOM   4808 2HD  PRO A 300      80.093  10.952 -14.500  1.00  0.00           H  
ATOM   4809  N   LEU A 301      77.965   8.878 -10.922  1.00  0.00           N  
ATOM   4810  CA  LEU A 301      77.502   7.832 -10.017  1.00  0.00           C  
ATOM   4811  C   LEU A 301      78.555   7.507  -8.966  1.00  0.00           C  
ATOM   4812  O   LEU A 301      78.235   7.307  -7.794  1.00  0.00           O  
ATOM   4813  CB  LEU A 301      77.151   6.565 -10.807  1.00  0.00           C  
ATOM   4814  CG  LEU A 301      75.914   6.664 -11.708  1.00  0.00           C  
ATOM   4815  CD1 LEU A 301      75.800   5.403 -12.555  1.00  0.00           C  
ATOM   4816  CD2 LEU A 301      74.674   6.859 -10.849  1.00  0.00           C  
ATOM   4817  H   LEU A 301      78.106   8.657 -11.897  1.00  0.00           H  
ATOM   4818  HA  LEU A 301      76.607   8.187  -9.508  1.00  0.00           H  
ATOM   4819 1HB  LEU A 301      78.000   6.302 -11.436  1.00  0.00           H  
ATOM   4820 2HB  LEU A 301      76.983   5.751 -10.101  1.00  0.00           H  
ATOM   4821  HG  LEU A 301      76.024   7.511 -12.385  1.00  0.00           H  
ATOM   4822 1HD1 LEU A 301      74.921   5.474 -13.196  1.00  0.00           H  
ATOM   4823 2HD1 LEU A 301      76.692   5.299 -13.174  1.00  0.00           H  
ATOM   4824 3HD1 LEU A 301      75.705   4.535 -11.904  1.00  0.00           H  
ATOM   4825 1HD2 LEU A 301      73.795   6.931 -11.490  1.00  0.00           H  
ATOM   4826 2HD2 LEU A 301      74.562   6.012 -10.173  1.00  0.00           H  
ATOM   4827 3HD2 LEU A 301      74.774   7.776 -10.268  1.00  0.00           H  
ATOM   4828  N   VAL A 302      79.812   7.455  -9.391  1.00  0.00           N  
ATOM   4829  CA  VAL A 302      80.915   7.154  -8.486  1.00  0.00           C  
ATOM   4830  C   VAL A 302      81.078   8.244  -7.435  1.00  0.00           C  
ATOM   4831  O   VAL A 302      81.323   7.958  -6.263  1.00  0.00           O  
ATOM   4832  CB  VAL A 302      82.229   7.006  -9.276  1.00  0.00           C  
ATOM   4833  CG1 VAL A 302      83.410   6.881  -8.325  1.00  0.00           C  
ATOM   4834  CG2 VAL A 302      82.147   5.797 -10.196  1.00  0.00           C  
ATOM   4835  H   VAL A 302      80.009   7.628 -10.366  1.00  0.00           H  
ATOM   4836  HA  VAL A 302      80.701   6.211  -7.982  1.00  0.00           H  
ATOM   4837  HB  VAL A 302      82.389   7.906  -9.870  1.00  0.00           H  
ATOM   4838 1HG1 VAL A 302      84.331   6.777  -8.900  1.00  0.00           H  
ATOM   4839 2HG1 VAL A 302      83.471   7.772  -7.701  1.00  0.00           H  
ATOM   4840 3HG1 VAL A 302      83.277   6.003  -7.693  1.00  0.00           H  
ATOM   4841 1HG2 VAL A 302      83.079   5.699 -10.751  1.00  0.00           H  
ATOM   4842 2HG2 VAL A 302      81.981   4.898  -9.602  1.00  0.00           H  
ATOM   4843 3HG2 VAL A 302      81.320   5.928 -10.895  1.00  0.00           H  
ATOM   4844  N   GLU A 303      80.941   9.495  -7.860  1.00  0.00           N  
ATOM   4845  CA  GLU A 303      81.072  10.631  -6.955  1.00  0.00           C  
ATOM   4846  C   GLU A 303      79.970  10.628  -5.904  1.00  0.00           C  
ATOM   4847  O   GLU A 303      80.216  10.913  -4.732  1.00  0.00           O  
ATOM   4848  CB  GLU A 303      81.038  11.945  -7.739  1.00  0.00           C  
ATOM   4849  CG  GLU A 303      81.244  13.190  -6.889  1.00  0.00           C  
ATOM   4850  CD  GLU A 303      81.294  14.453  -7.703  1.00  0.00           C  
ATOM   4851  OE1 GLU A 303      81.711  14.392  -8.834  1.00  0.00           O  
ATOM   4852  OE2 GLU A 303      80.913  15.480  -7.192  1.00  0.00           O  
ATOM   4853  H   GLU A 303      80.741   9.664  -8.835  1.00  0.00           H  
ATOM   4854  HA  GLU A 303      82.031  10.555  -6.441  1.00  0.00           H  
ATOM   4855 1HB  GLU A 303      81.813  11.931  -8.506  1.00  0.00           H  
ATOM   4856 2HB  GLU A 303      80.078  12.041  -8.246  1.00  0.00           H  
ATOM   4857 1HG  GLU A 303      80.428  13.266  -6.171  1.00  0.00           H  
ATOM   4858 2HG  GLU A 303      82.174  13.086  -6.331  1.00  0.00           H  
ATOM   4859  N   SER A 304      78.754  10.304  -6.329  1.00  0.00           N  
ATOM   4860  CA  SER A 304      77.612  10.263  -5.424  1.00  0.00           C  
ATOM   4861  C   SER A 304      77.780   9.174  -4.372  1.00  0.00           C  
ATOM   4862  O   SER A 304      77.460   9.375  -3.200  1.00  0.00           O  
ATOM   4863  CB  SER A 304      76.335  10.030  -6.207  1.00  0.00           C  
ATOM   4864  OG  SER A 304      75.223   9.991  -5.354  1.00  0.00           O  
ATOM   4865  H   SER A 304      78.617  10.080  -7.304  1.00  0.00           H  
ATOM   4866  HA  SER A 304      77.541  11.224  -4.913  1.00  0.00           H  
ATOM   4867 1HB  SER A 304      76.206  10.826  -6.940  1.00  0.00           H  
ATOM   4868 2HB  SER A 304      76.410   9.091  -6.754  1.00  0.00           H  
ATOM   4869  HG  SER A 304      74.461   9.841  -5.919  1.00  0.00           H  
ATOM   4870  N   VAL A 305      78.284   8.021  -4.798  1.00  0.00           N  
ATOM   4871  CA  VAL A 305      78.496   6.897  -3.893  1.00  0.00           C  
ATOM   4872  C   VAL A 305      79.547   7.227  -2.841  1.00  0.00           C  
ATOM   4873  O   VAL A 305      79.397   6.881  -1.669  1.00  0.00           O  
ATOM   4874  CB  VAL A 305      78.938   5.651  -4.683  1.00  0.00           C  
ATOM   4875  CG1 VAL A 305      79.343   4.534  -3.732  1.00  0.00           C  
ATOM   4876  CG2 VAL A 305      77.816   5.196  -5.604  1.00  0.00           C  
ATOM   4877  H   VAL A 305      78.526   7.920  -5.773  1.00  0.00           H  
ATOM   4878  HA  VAL A 305      77.554   6.676  -3.389  1.00  0.00           H  
ATOM   4879  HB  VAL A 305      79.818   5.902  -5.277  1.00  0.00           H  
ATOM   4880 1HG1 VAL A 305      79.653   3.661  -4.308  1.00  0.00           H  
ATOM   4881 2HG1 VAL A 305      80.171   4.869  -3.108  1.00  0.00           H  
ATOM   4882 3HG1 VAL A 305      78.495   4.269  -3.101  1.00  0.00           H  
ATOM   4883 1HG2 VAL A 305      78.137   4.315  -6.159  1.00  0.00           H  
ATOM   4884 2HG2 VAL A 305      76.935   4.951  -5.010  1.00  0.00           H  
ATOM   4885 3HG2 VAL A 305      77.572   5.997  -6.302  1.00  0.00           H  
ATOM   4886  N   ILE A 306      80.612   7.899  -3.267  1.00  0.00           N  
ATOM   4887  CA  ILE A 306      81.690   8.278  -2.362  1.00  0.00           C  
ATOM   4888  C   ILE A 306      81.206   9.267  -1.310  1.00  0.00           C  
ATOM   4889  O   ILE A 306      81.571   9.170  -0.138  1.00  0.00           O  
ATOM   4890  CB  ILE A 306      82.869   8.891  -3.139  1.00  0.00           C  
ATOM   4891  CG1 ILE A 306      83.541   7.830  -4.014  1.00  0.00           C  
ATOM   4892  CG2 ILE A 306      83.874   9.510  -2.180  1.00  0.00           C  
ATOM   4893  CD1 ILE A 306      84.530   8.395  -5.008  1.00  0.00           C  
ATOM   4894  H   ILE A 306      80.676   8.153  -4.242  1.00  0.00           H  
ATOM   4895  HA  ILE A 306      82.043   7.383  -1.851  1.00  0.00           H  
ATOM   4896  HB  ILE A 306      82.499   9.665  -3.811  1.00  0.00           H  
ATOM   4897 1HG1 ILE A 306      84.065   7.115  -3.381  1.00  0.00           H  
ATOM   4898 2HG1 ILE A 306      82.780   7.279  -4.568  1.00  0.00           H  
ATOM   4899 1HG2 ILE A 306      84.701   9.938  -2.746  1.00  0.00           H  
ATOM   4900 2HG2 ILE A 306      83.389  10.293  -1.599  1.00  0.00           H  
ATOM   4901 3HG2 ILE A 306      84.255   8.741  -1.507  1.00  0.00           H  
ATOM   4902 1HD1 ILE A 306      84.964   7.583  -5.592  1.00  0.00           H  
ATOM   4903 2HD1 ILE A 306      84.018   9.088  -5.677  1.00  0.00           H  
ATOM   4904 3HD1 ILE A 306      85.321   8.921  -4.476  1.00  0.00           H  
ATOM   4905  N   ARG A 307      80.382  10.219  -1.736  1.00  0.00           N  
ATOM   4906  CA  ARG A 307      79.845  11.228  -0.831  1.00  0.00           C  
ATOM   4907  C   ARG A 307      78.940  10.600   0.221  1.00  0.00           C  
ATOM   4908  O   ARG A 307      78.981  10.975   1.393  1.00  0.00           O  
ATOM   4909  CB  ARG A 307      79.064  12.280  -1.605  1.00  0.00           C  
ATOM   4910  CG  ARG A 307      79.913  13.205  -2.461  1.00  0.00           C  
ATOM   4911  CD  ARG A 307      79.084  14.220  -3.162  1.00  0.00           C  
ATOM   4912  NE  ARG A 307      79.881  15.055  -4.046  1.00  0.00           N  
ATOM   4913  CZ  ARG A 307      80.567  16.147  -3.654  1.00  0.00           C  
ATOM   4914  NH1 ARG A 307      80.543  16.521  -2.394  1.00  0.00           N  
ATOM   4915  NH2 ARG A 307      81.263  16.841  -4.536  1.00  0.00           N  
ATOM   4916  H   ARG A 307      80.121  10.244  -2.711  1.00  0.00           H  
ATOM   4917  HA  ARG A 307      80.678  11.717  -0.324  1.00  0.00           H  
ATOM   4918 1HB  ARG A 307      78.346  11.789  -2.261  1.00  0.00           H  
ATOM   4919 2HB  ARG A 307      78.500  12.900  -0.908  1.00  0.00           H  
ATOM   4920 1HG  ARG A 307      80.632  13.727  -1.830  1.00  0.00           H  
ATOM   4921 2HG  ARG A 307      80.446  12.620  -3.212  1.00  0.00           H  
ATOM   4922 1HD  ARG A 307      78.324  13.718  -3.761  1.00  0.00           H  
ATOM   4923 2HD  ARG A 307      78.600  14.864  -2.428  1.00  0.00           H  
ATOM   4924  HE  ARG A 307      79.924  14.799  -5.023  1.00  0.00           H  
ATOM   4925 1HH1 ARG A 307      80.010  15.990  -1.719  1.00  0.00           H  
ATOM   4926 2HH1 ARG A 307      81.056  17.339  -2.100  1.00  0.00           H  
ATOM   4927 1HH2 ARG A 307      81.282  16.554  -5.505  1.00  0.00           H  
ATOM   4928 2HH2 ARG A 307      81.777  17.659  -4.243  1.00  0.00           H  
ATOM   4929  N   LEU A 308      78.123   9.642  -0.205  1.00  0.00           N
[truncated: 545,817 more chars]
