# Supplementary material for: Blueprinting extendable nanomaterials with standardized protein blocks
Source: Nature. 2024 Mar 13;627(8005):898–904. doi: 10.1038/s41586-024-07188-4 (PMC10972742; doi:10.1038/s41586-024-07188-4)
Supplement: Supplementary file 4 — Design models with ideal backbones as well as experimentally determined structures for comparison. For reference to design names, see Supplementary Fig. 1. [file 41586_2024_7188_MOESM4_ESM.zip › THR38_design.pdb]

HEADER                                            29-OCT-21   XXXX              
EXPDTA    THEORETICAL MODEL                                                     
REMARK 220                                                                      
REMARK 220 EXPERIMENTAL DETAILS                                                 
REMARK 220  EXPERIMENT TYPE                : THEORETICAL MODELLING              
REMARK 220  DATE OF DATA COLLECTION        : 29-OCT-21                          
REMARK 220                                                                      
REMARK 220 REMARK: MODEL GENERATED BY ROSETTA                                   
REMARK 220  VERSION 2021.41+HEAD.36da336f772                                    
ATOM      1  N   GLU A   1      21.128  -1.127  17.658  1.00  0.00           N  
ATOM      2  CA  GLU A   1      20.600  -2.214  16.842  1.00  0.00           C  
ATOM      3  C   GLU A   1      19.630  -1.693  15.790  1.00  0.00           C  
ATOM      4  O   GLU A   1      19.714  -2.061  14.618  1.00  0.00           O  
ATOM      5  CB  GLU A   1      19.902  -3.252  17.723  1.00  0.00           C  
ATOM      6  CG  GLU A   1      20.835  -4.023  18.646  1.00  0.00           C  
ATOM      7  CD  GLU A   1      21.183  -3.261  19.895  1.00  0.00           C  
ATOM      8  OE1 GLU A   1      20.703  -2.164  20.052  1.00  0.00           O  
ATOM      9  OE2 GLU A   1      21.930  -3.778  20.693  1.00  0.00           O  
ATOM     10 1H   GLU A   1      21.760  -1.497  18.338  1.00  0.00           H  
ATOM     11 2H   GLU A   1      21.612  -0.476  17.074  1.00  0.00           H  
ATOM     12 3H   GLU A   1      20.374  -0.662  18.122  1.00  0.00           H  
ATOM     13  HA  GLU A   1      21.432  -2.696  16.327  1.00  0.00           H  
ATOM     14 1HB  GLU A   1      19.152  -2.759  18.342  1.00  0.00           H  
ATOM     15 2HB  GLU A   1      19.383  -3.974  17.093  1.00  0.00           H  
ATOM     16 1HG  GLU A   1      20.357  -4.961  18.928  1.00  0.00           H  
ATOM     17 2HG  GLU A   1      21.749  -4.261  18.105  1.00  0.00           H  
ATOM     18  N   VAL A   2      18.709  -0.834  16.215  1.00  0.00           N  
ATOM     19  CA  VAL A   2      17.721  -0.261  15.310  1.00  0.00           C  
ATOM     20  C   VAL A   2      18.382   0.621  14.259  1.00  0.00           C  
ATOM     21  O   VAL A   2      18.005   0.595  13.087  1.00  0.00           O  
ATOM     22  CB  VAL A   2      16.692   0.570  16.100  1.00  0.00           C  
ATOM     23  CG1 VAL A   2      15.773   1.322  15.149  1.00  0.00           C  
ATOM     24  CG2 VAL A   2      15.890  -0.338  17.019  1.00  0.00           C  
ATOM     25  H   VAL A   2      18.694  -0.572  17.190  1.00  0.00           H  
ATOM     26  HA  VAL A   2      17.200  -1.076  14.805  1.00  0.00           H  
ATOM     27  HB  VAL A   2      17.220   1.315  16.694  1.00  0.00           H  
ATOM     28 1HG1 VAL A   2      15.052   1.904  15.724  1.00  0.00           H  
ATOM     29 2HG1 VAL A   2      16.365   1.992  14.525  1.00  0.00           H  
ATOM     30 3HG1 VAL A   2      15.242   0.611  14.517  1.00  0.00           H  
ATOM     31 1HG2 VAL A   2      15.165   0.256  17.575  1.00  0.00           H  
ATOM     32 2HG2 VAL A   2      15.366  -1.088  16.425  1.00  0.00           H  
ATOM     33 3HG2 VAL A   2      16.563  -0.835  17.718  1.00  0.00           H  
ATOM     34  N   GLN A   3      19.369   1.401  14.684  1.00  0.00           N  
ATOM     35  CA  GLN A   3      20.085   2.293  13.779  1.00  0.00           C  
ATOM     36  C   GLN A   3      20.857   1.506  12.728  1.00  0.00           C  
ATOM     37  O   GLN A   3      20.888   1.881  11.556  1.00  0.00           O  
ATOM     38  CB  GLN A   3      21.041   3.197  14.562  1.00  0.00           C  
ATOM     39  CG  GLN A   3      20.348   4.211  15.456  1.00  0.00           C  
ATOM     40  CD  GLN A   3      19.928   3.617  16.787  1.00  0.00           C  
ATOM     41  OE1 GLN A   3      19.860   2.395  16.944  1.00  0.00           O  
ATOM     42  NE2 GLN A   3      19.645   4.480  17.756  1.00  0.00           N  
ATOM     43  H   GLN A   3      19.631   1.376  15.659  1.00  0.00           H  
ATOM     44  HA  GLN A   3      19.357   2.919  13.263  1.00  0.00           H  
ATOM     45 1HB  GLN A   3      21.690   2.585  15.188  1.00  0.00           H  
ATOM     46 2HB  GLN A   3      21.678   3.743  13.866  1.00  0.00           H  
ATOM     47 1HG  GLN A   3      21.032   5.037  15.650  1.00  0.00           H  
ATOM     48 2HG  GLN A   3      19.455   4.577  14.948  1.00  0.00           H  
ATOM     49 1HE2 GLN A   3      19.363   4.147  18.657  1.00  0.00           H  
ATOM     50 2HE2 GLN A   3      19.713   5.463  17.586  1.00  0.00           H  
ATOM     51  N   GLU A   4      21.480   0.413  13.153  1.00  0.00           N  
ATOM     52  CA  GLU A   4      22.254  -0.429  12.248  1.00  0.00           C  
ATOM     53  C   GLU A   4      21.360  -1.074  11.197  1.00  0.00           C  
ATOM     54  O   GLU A   4      21.726  -1.161  10.025  1.00  0.00           O  
ATOM     55  CB  GLU A   4      22.999  -1.512  13.032  1.00  0.00           C  
ATOM     56  CG  GLU A   4      23.898  -2.398  12.182  1.00  0.00           C  
ATOM     57  CD  GLU A   4      24.680  -3.390  12.996  1.00  0.00           C  
ATOM     58  OE1 GLU A   4      24.549  -3.380  14.196  1.00  0.00           O  
ATOM     59  OE2 GLU A   4      25.411  -4.159  12.416  1.00  0.00           O  
ATOM     60  H   GLU A   4      21.416   0.158  14.128  1.00  0.00           H  
ATOM     61  HA  GLU A   4      22.985   0.196  11.734  1.00  0.00           H  
ATOM     62 1HB  GLU A   4      23.618  -1.045  13.799  1.00  0.00           H  
ATOM     63 2HB  GLU A   4      22.279  -2.154  13.539  1.00  0.00           H  
ATOM     64 1HG  GLU A   4      23.283  -2.939  11.463  1.00  0.00           H  
ATOM     65 2HG  GLU A   4      24.589  -1.767  11.624  1.00  0.00           H  
ATOM     66  N   LYS A   5      20.185  -1.526  11.622  1.00  0.00           N  
ATOM     67  CA  LYS A   5      19.237  -2.164  10.717  1.00  0.00           C  
ATOM     68  C   LYS A   5      18.734  -1.183   9.666  1.00  0.00           C  
ATOM     69  O   LYS A   5      18.593  -1.532   8.494  1.00  0.00           O  
ATOM     70  CB  LYS A   5      18.059  -2.747  11.499  1.00  0.00           C  
ATOM     71  CG  LYS A   5      18.406  -3.966  12.343  1.00  0.00           C  
ATOM     72  CD  LYS A   5      17.191  -4.475  13.105  1.00  0.00           C  
ATOM     73  CE  LYS A   5      17.539  -5.687  13.957  1.00  0.00           C  
ATOM     74  NZ  LYS A   5      16.368  -6.173  14.737  1.00  0.00           N  
ATOM     75  H   LYS A   5      19.943  -1.425  12.597  1.00  0.00           H  
ATOM     76  HA  LYS A   5      19.747  -2.976  10.198  1.00  0.00           H  
ATOM     77 1HB  LYS A   5      17.651  -1.985  12.164  1.00  0.00           H  
ATOM     78 2HB  LYS A   5      17.268  -3.034  10.806  1.00  0.00           H  
ATOM     79 1HG  LYS A   5      18.779  -4.762  11.697  1.00  0.00           H  
ATOM     80 2HG  LYS A   5      19.187  -3.705  13.056  1.00  0.00           H  
ATOM     81 1HD  LYS A   5      16.809  -3.684  13.751  1.00  0.00           H  
ATOM     82 2HD  LYS A   5      16.409  -4.752  12.398  1.00  0.00           H  
ATOM     83 1HE  LYS A   5      17.892  -6.493  13.315  1.00  0.00           H  
ATOM     84 2HE  LYS A   5      18.339  -5.427  14.650  1.00  0.00           H  
ATOM     85 1HZ  LYS A   5      16.640  -6.975  15.288  1.00  0.00           H  
ATOM     86 2HZ  LYS A   5      16.043  -5.438  15.350  1.00  0.00           H  
ATOM     87 3HZ  LYS A   5      15.626  -6.435  14.104  1.00  0.00           H  
ATOM     88  N   ALA A   6      18.464   0.046  10.091  1.00  0.00           N  
ATOM     89  CA  ALA A   6      17.976   1.080   9.186  1.00  0.00           C  
ATOM     90  C   ALA A   6      19.021   1.430   8.135  1.00  0.00           C  
ATOM     91  O   ALA A   6      18.697   1.622   6.963  1.00  0.00           O  
ATOM     92  CB  ALA A   6      17.576   2.323   9.968  1.00  0.00           C  
ATOM     93  H   ALA A   6      18.600   0.270  11.066  1.00  0.00           H  
ATOM     94  HA  ALA A   6      17.099   0.691   8.668  1.00  0.00           H  
ATOM     95 1HB  ALA A   6      17.214   3.085   9.278  1.00  0.00           H  
ATOM     96 2HB  ALA A   6      16.786   2.069  10.675  1.00  0.00           H  
ATOM     97 3HB  ALA A   6      18.439   2.705  10.510  1.00  0.00           H  
ATOM     98  N   VAL A   7      20.277   1.512   8.560  1.00  0.00           N  
ATOM     99  CA  VAL A   7      21.372   1.839   7.655  1.00  0.00           C  
ATOM    100  C   VAL A   7      21.561   0.753   6.604  1.00  0.00           C  
ATOM    101  O   VAL A   7      21.800   1.045   5.432  1.00  0.00           O  
ATOM    102  CB  VAL A   7      22.682   2.019   8.445  1.00  0.00           C  
ATOM    103  CG1 VAL A   7      23.860   2.172   7.494  1.00  0.00           C  
ATOM    104  CG2 VAL A   7      22.571   3.225   9.365  1.00  0.00           C  
ATOM    105  H   VAL A   7      20.478   1.343   9.535  1.00  0.00           H  
ATOM    106  HA  VAL A   7      21.136   2.777   7.150  1.00  0.00           H  
ATOM    107  HB  VAL A   7      22.863   1.123   9.039  1.00  0.00           H  
ATOM    108 1HG1 VAL A   7      24.778   2.298   8.069  1.00  0.00           H  
ATOM    109 2HG1 VAL A   7      23.942   1.282   6.870  1.00  0.00           H  
ATOM    110 3HG1 VAL A   7      23.706   3.047   6.862  1.00  0.00           H  
ATOM    111 1HG2 VAL A   7      23.500   3.346   9.920  1.00  0.00           H  
ATOM    112 2HG2 VAL A   7      22.384   4.120   8.770  1.00  0.00           H  
ATOM    113 3HG2 VAL A   7      21.748   3.075  10.063  1.00  0.00           H  
ATOM    114  N   LYS A   8      21.453  -0.501   7.029  1.00  0.00           N  
ATOM    115  CA  LYS A   8      21.611  -1.633   6.124  1.00  0.00           C  
ATOM    116  C   LYS A   8      20.510  -1.657   5.072  1.00  0.00           C  
ATOM    117  O   LYS A   8      20.764  -1.937   3.900  1.00  0.00           O  
ATOM    118  CB  LYS A   8      21.619  -2.947   6.907  1.00  0.00           C  
ATOM    119  CG  LYS A   8      21.852  -4.186   6.053  1.00  0.00           C  
ATOM    120  CD  LYS A   8      21.939  -5.440   6.911  1.00  0.00           C  
ATOM    121  CE  LYS A   8      22.157  -6.681   6.058  1.00  0.00           C  
ATOM    122  NZ  LYS A   8      22.244  -7.916   6.884  1.00  0.00           N  
ATOM    123  H   LYS A   8      21.256  -0.675   8.004  1.00  0.00           H  
ATOM    124  HA  LYS A   8      22.565  -1.531   5.605  1.00  0.00           H  
ATOM    125 1HB  LYS A   8      22.399  -2.913   7.667  1.00  0.00           H  
ATOM    126 2HB  LYS A   8      20.665  -3.070   7.421  1.00  0.00           H  
ATOM    127 1HG  LYS A   8      21.032  -4.299   5.343  1.00  0.00           H  
ATOM    128 2HG  LYS A   8      22.780  -4.074   5.494  1.00  0.00           H  
ATOM    129 1HD  LYS A   8      22.766  -5.343   7.615  1.00  0.00           H  
ATOM    130 2HD  LYS A   8      21.015  -5.558   7.477  1.00  0.00           H  
ATOM    131 1HE  LYS A   8      21.334  -6.788   5.353  1.00  0.00           H  
ATOM    132 2HE  LYS A   8      23.081  -6.574   5.489  1.00  0.00           H  
ATOM    133 1HZ  LYS A   8      22.389  -8.714   6.283  1.00  0.00           H  
ATOM    134 2HZ  LYS A   8      23.018  -7.836   7.530  1.00  0.00           H  
ATOM    135 3HZ  LYS A   8      21.385  -8.036   7.402  1.00  0.00           H  
ATOM    136  N   ALA A   9      19.286  -1.361   5.498  1.00  0.00           N  
ATOM    137  CA  ALA A   9      18.143  -1.347   4.593  1.00  0.00           C  
ATOM    138  C   ALA A   9      18.286  -0.255   3.541  1.00  0.00           C  
ATOM    139  O   ALA A   9      17.972  -0.464   2.369  1.00  0.00           O  
ATOM    140  CB  ALA A   9      16.851  -1.162   5.375  1.00  0.00           C  
ATOM    141  H   ALA A   9      19.145  -1.140   6.473  1.00  0.00           H  
ATOM    142  HA  ALA A   9      18.109  -2.306   4.076  1.00  0.00           H  
ATOM    143 1HB  ALA A   9      16.006  -1.154   4.685  1.00  0.00           H  
ATOM    144 2HB  ALA A   9      16.733  -1.982   6.083  1.00  0.00           H  
ATOM    145 3HB  ALA A   9      16.885  -0.218   5.916  1.00  0.00           H  
ATOM    146  N   ALA A  10      18.762   0.910   3.967  1.00  0.00           N  
ATOM    147  CA  ALA A  10      18.948   2.039   3.062  1.00  0.00           C  
ATOM    148  C   ALA A  10      20.006   1.733   2.010  1.00  0.00           C  
ATOM    149  O   ALA A  10      19.847   2.075   0.838  1.00  0.00           O  
ATOM    150  CB  ALA A  10      19.326   3.289   3.844  1.00  0.00           C  
ATOM    151  H   ALA A  10      19.001   1.017   4.942  1.00  0.00           H  
ATOM    152  HA  ALA A  10      18.005   2.218   2.545  1.00  0.00           H  
ATOM    153 1HB  ALA A  10      19.462   4.122   3.154  1.00  0.00           H  
ATOM    154 2HB  ALA A  10      18.533   3.529   4.552  1.00  0.00           H  
ATOM    155 3HB  ALA A  10      20.254   3.112   4.386  1.00  0.00           H  
ATOM    156  N   ALA A  11      21.086   1.087   2.436  1.00  0.00           N  
ATOM    157  CA  ALA A  11      22.174   0.734   1.531  1.00  0.00           C  
ATOM    158  C   ALA A  11      21.712  -0.267   0.479  1.00  0.00           C  
ATOM    159  O   ALA A  11      22.073  -0.162  -0.693  1.00  0.00           O  
ATOM    160  CB  ALA A  11      23.353   0.173   2.313  1.00  0.00           C  
ATOM    161  H   ALA A  11      21.155   0.834   3.411  1.00  0.00           H  
ATOM    162  HA  ALA A  11      22.492   1.640   1.014  1.00  0.00           H  
ATOM    163 1HB  ALA A  11      24.157  -0.085   1.624  1.00  0.00           H  
ATOM    164 2HB  ALA A  11      23.709   0.922   3.021  1.00  0.00           H  
ATOM    165 3HB  ALA A  11      23.039  -0.717   2.855  1.00  0.00           H  
ATOM    166  N   GLU A  12      20.911  -1.238   0.905  1.00  0.00           N  
ATOM    167  CA  GLU A  12      20.398  -2.259   0.000  1.00  0.00           C  
ATOM    168  C   GLU A  12      19.479  -1.653  -1.052  1.00  0.00           C  
ATOM    169  O   GLU A  12      19.529  -2.027  -2.224  1.00  0.00           O  
ATOM    170  CB  GLU A  12      19.649  -3.339   0.784  1.00  0.00           C  
ATOM    171  CG  GLU A  12      19.117  -4.481  -0.070  1.00  0.00           C  
ATOM    172  CD  GLU A  12      20.210  -5.286  -0.716  1.00  0.00           C  
ATOM    173  OE1 GLU A  12      21.319  -5.236  -0.241  1.00  0.00           O  
ATOM    174  OE2 GLU A  12      19.935  -5.953  -1.686  1.00  0.00           O  
ATOM    175  H   GLU A  12      20.651  -1.269   1.881  1.00  0.00           H  
ATOM    176  HA  GLU A  12      21.242  -2.722  -0.513  1.00  0.00           H  
ATOM    177 1HB  GLU A  12      20.310  -3.765   1.539  1.00  0.00           H  
ATOM    178 2HB  GLU A  12      18.804  -2.889   1.306  1.00  0.00           H  
ATOM    179 1HG  GLU A  12      18.517  -5.140   0.557  1.00  0.00           H  
ATOM    180 2HG  GLU A  12      18.468  -4.071  -0.843  1.00  0.00           H  
ATOM    181  N   ALA A  13      18.640  -0.715  -0.626  1.00  0.00           N  
ATOM    182  CA  ALA A  13      17.706  -0.054  -1.531  1.00  0.00           C  
ATOM    183  C   ALA A  13      18.444   0.764  -2.583  1.00  0.00           C  
ATOM    184  O   ALA A  13      18.067   0.771  -3.755  1.00  0.00           O  
ATOM    185  CB  ALA A  13      16.747   0.832  -0.749  1.00  0.00           C  
ATOM    186  H   ALA A  13      18.649  -0.453   0.349  1.00  0.00           H  
ATOM    187  HA  ALA A  13      17.133  -0.824  -2.048  1.00  0.00           H  
ATOM    188 1HB  ALA A  13      16.057   1.319  -1.438  1.00  0.00           H  
ATOM    189 2HB  ALA A  13      16.184   0.224  -0.041  1.00  0.00           H  
ATOM    190 3HB  ALA A  13      17.312   1.589  -0.207  1.00  0.00           H  
ATOM    191  N   MET A  14      19.498   1.453  -2.157  1.00  0.00           N  
ATOM    192  CA  MET A  14      20.292   2.276  -3.062  1.00  0.00           C  
ATOM    193  C   MET A  14      20.989   1.423  -4.114  1.00  0.00           C  
ATOM    194  O   MET A  14      21.052   1.794  -5.286  1.00  0.00           O  
ATOM    195  CB  MET A  14      21.315   3.091  -2.274  1.00  0.00           C  
ATOM    196  CG  MET A  14      20.709   4.136  -1.347  1.00  0.00           C  
ATOM    197  SD  MET A  14      19.725   5.363  -2.231  1.00  0.00           S  
ATOM    198  CE  MET A  14      18.076   4.709  -1.993  1.00  0.00           C  
ATOM    199  H   MET A  14      19.755   1.405  -1.182  1.00  0.00           H  
ATOM    200  HA  MET A  14      19.623   2.961  -3.583  1.00  0.00           H  
ATOM    201 1HB  MET A  14      21.925   2.422  -1.668  1.00  0.00           H  
ATOM    202 2HB  MET A  14      21.982   3.606  -2.966  1.00  0.00           H  
ATOM    203 1HG  MET A  14      20.070   3.645  -0.614  1.00  0.00           H  
ATOM    204 2HG  MET A  14      21.505   4.653  -0.812  1.00  0.00           H  
ATOM    205 1HE  MET A  14      17.352   5.360  -2.484  1.00  0.00           H  
ATOM    206 2HE  MET A  14      18.015   3.708  -2.423  1.00  0.00           H  
ATOM    207 3HE  MET A  14      17.854   4.660  -0.927  1.00  0.00           H  
ATOM    208  N   LYS A  15      21.511   0.278  -3.688  1.00  0.00           N  
ATOM    209  CA  LYS A  15      22.206  -0.631  -4.593  1.00  0.00           C  
ATOM    210  C   LYS A  15      21.258  -1.192  -5.645  1.00  0.00           C  
ATOM    211  O   LYS A  15      21.616  -1.311  -6.817  1.00  0.00           O  
ATOM    212  CB  LYS A  15      22.858  -1.772  -3.811  1.00  0.00           C  
ATOM    213  CG  LYS A  15      23.670  -2.737  -4.664  1.00  0.00           C  
ATOM    214  CD  LYS A  15      24.361  -3.787  -3.807  1.00  0.00           C  
ATOM    215  CE  LYS A  15      25.160  -4.761  -4.660  1.00  0.00           C  
ATOM    216  NZ  LYS A  15      25.842  -5.794  -3.834  1.00  0.00           N  
ATOM    217  H   LYS A  15      21.424   0.031  -2.713  1.00  0.00           H  
ATOM    218  HA  LYS A  15      22.987  -0.073  -5.111  1.00  0.00           H  
ATOM    219 1HB  LYS A  15      23.520  -1.360  -3.049  1.00  0.00           H  
ATOM    220 2HB  LYS A  15      22.087  -2.348  -3.297  1.00  0.00           H  
ATOM    221 1HG  LYS A  15      23.011  -3.237  -5.375  1.00  0.00           H  
ATOM    222 2HG  LYS A  15      24.424  -2.183  -5.222  1.00  0.00           H  
ATOM    223 1HD  LYS A  15      25.033  -3.296  -3.102  1.00  0.00           H  
ATOM    224 2HD  LYS A  15      23.614  -4.344  -3.241  1.00  0.00           H  
ATOM    225 1HE  LYS A  15      24.496  -5.257  -5.365  1.00  0.00           H  
ATOM    226 2HE  LYS A  15      25.913  -4.214  -5.227  1.00  0.00           H  
ATOM    227 1HZ  LYS A  15      26.361  -6.418  -4.435  1.00  0.00           H  
ATOM    228 2HZ  LYS A  15      26.476  -5.345  -3.188  1.00  0.00           H  
ATOM    229 3HZ  LYS A  15      25.153  -6.321  -3.317  1.00  0.00           H  
ATOM    230  N   ARG A  16      20.047  -1.536  -5.219  1.00  0.00           N  
ATOM    231  CA  ARG A  16      19.045  -2.086  -6.124  1.00  0.00           C  
ATOM    232  C   ARG A  16      18.632  -1.064  -7.176  1.00  0.00           C  
ATOM    233  O   ARG A  16      18.460  -1.400  -8.348  1.00  0.00           O  
ATOM    234  CB  ARG A  16      17.815  -2.538  -5.350  1.00  0.00           C  
ATOM    235  CG  ARG A  16      18.020  -3.774  -4.489  1.00  0.00           C  
ATOM    236  CD  ARG A  16      16.796  -4.119  -3.723  1.00  0.00           C  
ATOM    237  NE  ARG A  16      16.987  -5.301  -2.898  1.00  0.00           N  
ATOM    238  CZ  ARG A  16      16.093  -5.761  -2.001  1.00  0.00           C  
ATOM    239  NH1 ARG A  16      14.953  -5.130  -1.826  1.00  0.00           N  
ATOM    240  NH2 ARG A  16      16.361  -6.848  -1.298  1.00  0.00           N  
ATOM    241  H   ARG A  16      19.815  -1.413  -4.244  1.00  0.00           H  
ATOM    242  HA  ARG A  16      19.474  -2.951  -6.631  1.00  0.00           H  
ATOM    243 1HB  ARG A  16      17.481  -1.733  -4.697  1.00  0.00           H  
ATOM    244 2HB  ARG A  16      17.005  -2.752  -6.047  1.00  0.00           H  
ATOM    245 1HG  ARG A  16      18.277  -4.622  -5.125  1.00  0.00           H  
ATOM    246 2HG  ARG A  16      18.829  -3.594  -3.780  1.00  0.00           H  
ATOM    247 1HD  ARG A  16      16.528  -3.288  -3.071  1.00  0.00           H  
ATOM    248 2HD  ARG A  16      15.977  -4.316  -4.415  1.00  0.00           H  
ATOM    249  HE  ARG A  16      17.852  -5.814  -3.005  1.00  0.00           H  
ATOM    250 1HH1 ARG A  16      14.748  -4.299  -2.363  1.00  0.00           H  
ATOM    251 2HH1 ARG A  16      14.283  -5.474  -1.154  1.00  0.00           H  
ATOM    252 1HH2 ARG A  16      17.237  -7.333  -1.433  1.00  0.00           H  
ATOM    253 2HH2 ARG A  16      15.691  -7.192  -0.626  1.00  0.00           H  
ATOM    254  N   ALA A  17      18.474   0.185  -6.751  1.00  0.00           N  
ATOM    255  CA  ALA A  17      18.082   1.258  -7.655  1.00  0.00           C  
ATOM    256  C   ALA A  17      19.154   1.512  -8.707  1.00  0.00           C  
ATOM    257  O   ALA A  17      18.848   1.732  -9.879  1.00  0.00           O  
ATOM    258  CB  ALA A  17      17.796   2.531  -6.872  1.00  0.00           C  
ATOM    259  H   ALA A  17      18.630   0.396  -5.776  1.00  0.00           H  
ATOM    260  HA  ALA A  17      17.173   0.950  -8.172  1.00  0.00           H  
ATOM    261 1HB  ALA A  17      17.504   3.324  -7.561  1.00  0.00           H  
ATOM    262 2HB  ALA A  17      16.988   2.350  -6.164  1.00  0.00           H  
ATOM    263 3HB  ALA A  17      18.691   2.834  -6.331  1.00  0.00           H  
ATOM    264  N   VAL A  18      20.412   1.480  -8.282  1.00  0.00           N  
ATOM    265  CA  VAL A  18      21.533   1.707  -9.186  1.00  0.00           C  
ATOM    266  C   VAL A  18      21.623   0.609 -10.238  1.00  0.00           C  
ATOM    267  O   VAL A  18      21.887   0.879 -11.410  1.00  0.00           O  
ATOM    268  CB  VAL A  18      22.854   1.766  -8.395  1.00  0.00           C  
ATOM    269  CG1 VAL A  18      24.041   1.812  -9.345  1.00  0.00           C  
ATOM    270  CG2 VAL A  18      22.852   2.977  -7.474  1.00  0.00           C  
ATOM    271  H   VAL A  18      20.597   1.293  -7.307  1.00  0.00           H  
ATOM    272  HA  VAL A  18      21.383   2.663  -9.690  1.00  0.00           H  
ATOM    273  HB  VAL A  18      22.952   0.857  -7.802  1.00  0.00           H  
ATOM    274 1HG1 VAL A  18      24.966   1.854  -8.769  1.00  0.00           H  
ATOM    275 2HG1 VAL A  18      24.043   0.919  -9.970  1.00  0.00           H  
ATOM    276 3HG1 VAL A  18      23.968   2.698  -9.976  1.00  0.00           H  
ATOM    277 1HG2 VAL A  18      23.788   3.012  -6.918  1.00  0.00           H  
ATOM    278 2HG2 VAL A  18      22.748   3.885  -8.068  1.00  0.00           H  
ATOM    279 3HG2 VAL A  18      22.018   2.902  -6.776  1.00  0.00           H  
ATOM    280  N   ARG A  19      21.402  -0.630  -9.813  1.00  0.00           N  
ATOM    281  CA  ARG A  19      21.457  -1.772 -10.717  1.00  0.00           C  
ATOM    282  C   ARG A  19      20.358  -1.696 -11.769  1.00  0.00           C  
ATOM    283  O   ARG A  19      20.585  -1.998 -12.941  1.00  0.00           O  
ATOM    284  CB  ARG A  19      21.324  -3.075  -9.942  1.00  0.00           C  
ATOM    285  CG  ARG A  19      21.442  -4.335 -10.784  1.00  0.00           C  
ATOM    286  CD  ARG A  19      21.379  -5.562  -9.949  1.00  0.00           C  
ATOM    287  NE  ARG A  19      20.080  -5.719  -9.314  1.00  0.00           N  
ATOM    288  CZ  ARG A  19      19.828  -6.549  -8.284  1.00  0.00           C  
ATOM    289  NH1 ARG A  19      20.794  -7.289  -7.784  1.00  0.00           N  
ATOM    290  NH2 ARG A  19      18.611  -6.620  -7.774  1.00  0.00           N  
ATOM    291  H   ARG A  19      21.190  -0.785  -8.838  1.00  0.00           H  
ATOM    292  HA  ARG A  19      22.423  -1.766 -11.224  1.00  0.00           H  
ATOM    293 1HB  ARG A  19      22.093  -3.120  -9.172  1.00  0.00           H  
ATOM    294 2HB  ARG A  19      20.357  -3.103  -9.441  1.00  0.00           H  
ATOM    295 1HG  ARG A  19      20.625  -4.368 -11.506  1.00  0.00           H  
ATOM    296 2HG  ARG A  19      22.395  -4.330 -11.315  1.00  0.00           H  
ATOM    297 1HD  ARG A  19      21.561  -6.436 -10.573  1.00  0.00           H  
ATOM    298 2HD  ARG A  19      22.136  -5.509  -9.168  1.00  0.00           H  
ATOM    299  HE  ARG A  19      19.312  -5.166  -9.671  1.00  0.00           H  
ATOM    300 1HH1 ARG A  19      21.724  -7.235  -8.173  1.00  0.00           H  
ATOM    301 2HH1 ARG A  19      20.605  -7.911  -7.012  1.00  0.00           H  
ATOM    302 1HH2 ARG A  19      17.868  -6.052  -8.158  1.00  0.00           H  
ATOM    303 2HH2 ARG A  19      18.422  -7.242  -7.003  1.00  0.00           H  
ATOM    304  N   ALA A  20      19.166  -1.291 -11.344  1.00  0.00           N  
ATOM    305  CA  ALA A  20      18.029  -1.174 -12.248  1.00  0.00           C  
ATOM    306  C   ALA A  20      18.270  -0.099 -13.300  1.00  0.00           C  
ATOM    307  O   ALA A  20      17.938  -0.278 -14.472  1.00  0.00           O  
ATOM    308  CB  ALA A  20      16.759  -0.873 -11.465  1.00  0.00           C  
ATOM    309  H   ALA A  20      19.044  -1.058 -10.369  1.00  0.00           H  
ATOM    310  HA  ALA A  20      17.908  -2.126 -12.765  1.00  0.00           H  
ATOM    311 1HB  ALA A  20      15.918  -0.789 -12.154  1.00  0.00           H  
ATOM    312 2HB  ALA A  20      16.568  -1.680 -10.757  1.00  0.00           H  
ATOM    313 3HB  ALA A  20      16.879   0.064 -10.924  1.00  0.00           H  
ATOM    314  N   VAL A  21      18.849   1.018 -12.875  1.00  0.00           N  
ATOM    315  CA  VAL A  21      19.136   2.125 -13.779  1.00  0.00           C  
ATOM    316  C   VAL A  21      20.162   1.726 -14.831  1.00  0.00           C  
ATOM    317  O   VAL A  21      20.034   2.082 -16.003  1.00  0.00           O  
ATOM    318  CB  VAL A  21      19.661   3.338 -12.988  1.00  0.00           C  
ATOM    319  CG1 VAL A  21      20.140   4.426 -13.938  1.00  0.00           C  
ATOM    320  CG2 VAL A  21      18.572   3.867 -12.068  1.00  0.00           C  
ATOM    321  H   VAL A  21      19.097   1.103 -11.900  1.00  0.00           H  
ATOM    322  HA  VAL A  21      18.211   2.409 -14.283  1.00  0.00           H  
ATOM    323  HB  VAL A  21      20.521   3.028 -12.395  1.00  0.00           H  
ATOM    324 1HG1 VAL A  21      20.508   5.276 -13.362  1.00  0.00           H  
ATOM    325 2HG1 VAL A  21      20.944   4.036 -14.562  1.00  0.00           H  
ATOM    326 3HG1 VAL A  21      19.312   4.748 -14.569  1.00  0.00           H  
ATOM    327 1HG2 VAL A  21      18.951   4.724 -11.511  1.00  0.00           H  
ATOM    328 2HG2 VAL A  21      17.710   4.171 -12.661  1.00  0.00           H  
ATOM    329 3HG2 VAL A  21      18.274   3.084 -11.369  1.00  0.00           H  
ATOM    330  N   ILE A  22      21.180   0.985 -14.406  1.00  0.00           N  
ATOM    331  CA  ILE A  22      22.231   0.535 -15.310  1.00  0.00           C  
ATOM    332  C   ILE A  22      21.656  -0.280 -16.461  1.00  0.00           C  
ATOM    333  O   ILE A  22      21.999  -0.060 -17.623  1.00  0.00           O  
ATOM    334  CB  ILE A  22      23.279  -0.306 -14.558  1.00  0.00           C  
ATOM    335  CG1 ILE A  22      24.065   0.571 -13.579  1.00  0.00           C  
ATOM    336  CG2 ILE A  22      24.220  -0.986 -15.541  1.00  0.00           C  
ATOM    337  CD1 ILE A  22      24.910  -0.212 -12.601  1.00  0.00           C  
ATOM    338  H   ILE A  22      21.227   0.727 -13.431  1.00  0.00           H  
ATOM    339  HA  ILE A  22      22.726   1.411 -15.727  1.00  0.00           H  
ATOM    340  HB  ILE A  22      22.776  -1.068 -13.964  1.00  0.00           H  
ATOM    341 1HG1 ILE A  22      24.719   1.241 -14.136  1.00  0.00           H  
ATOM    342 2HG1 ILE A  22      23.372   1.191 -13.010  1.00  0.00           H  
ATOM    343 1HG2 ILE A  22      24.954  -1.575 -14.993  1.00  0.00           H  
ATOM    344 2HG2 ILE A  22      23.648  -1.640 -16.198  1.00  0.00           H  
ATOM    345 3HG2 ILE A  22      24.732  -0.230 -16.137  1.00  0.00           H  
ATOM    346 1HD1 ILE A  22      25.435   0.478 -11.940  1.00  0.00           H  
ATOM    347 2HD1 ILE A  22      24.269  -0.865 -12.007  1.00  0.00           H  
ATOM    348 3HD1 ILE A  22      25.635  -0.814 -13.147  1.00  0.00           H  
ATOM    349  N   LYS A  23      20.779  -1.223 -16.132  1.00  0.00           N  
ATOM    350  CA  LYS A  23      20.154  -2.073 -17.138  1.00  0.00           C  
ATOM    351  C   LYS A  23      19.409  -1.243 -18.175  1.00  0.00           C  
ATOM    352  O   LYS A  23      19.505  -1.500 -19.375  1.00  0.00           O  
ATOM    353  CB  LYS A  23      19.200  -3.070 -16.479  1.00  0.00           C  
ATOM    354  CG  LYS A  23      19.891  -4.167 -15.679  1.00  0.00           C  
ATOM    355  CD  LYS A  23      18.878  -5.105 -15.038  1.00  0.00           C  
ATOM    356  CE  LYS A  23      19.566  -6.192 -14.226  1.00  0.00           C  
ATOM    357  NZ  LYS A  23      18.587  -7.094 -13.561  1.00  0.00           N  
ATOM    358  H   LYS A  23      20.539  -1.354 -15.160  1.00  0.00           H  
ATOM    359  HA  LYS A  23      20.936  -2.629 -17.656  1.00  0.00           H  
ATOM    360 1HB  LYS A  23      18.527  -2.539 -15.805  1.00  0.00           H  
ATOM    361 2HB  LYS A  23      18.588  -3.549 -17.244  1.00  0.00           H  
ATOM    362 1HG  LYS A  23      20.541  -4.744 -16.339  1.00  0.00           H  
ATOM    363 2HG  LYS A  23      20.503  -3.718 -14.898  1.00  0.00           H  
ATOM    364 1HD  LYS A  23      18.219  -4.535 -14.382  1.00  0.00           H  
ATOM    365 2HD  LYS A  23      18.273  -5.573 -15.815  1.00  0.00           H  
ATOM    366 1HE  LYS A  23      20.203  -6.786 -14.880  1.00  0.00           H  
ATOM    367 2HE  LYS A  23      20.195  -5.733 -13.463  1.00  0.00           H  
ATOM    368 1HZ  LYS A  23      19.082  -7.799 -13.033  1.00  0.00           H  
ATOM    369 2HZ  LYS A  23      18.003  -6.555 -12.937  1.00  0.00           H  
ATOM    370 3HZ  LYS A  23      18.011  -7.540 -14.260  1.00  0.00           H  
ATOM    371  N   SER A  24      18.665  -0.251 -17.753  1.00  0.00           N  
ATOM    372  CA  SER A  24      17.830   0.444 -18.721  1.00  0.00           C  
ATOM    373  C   SER A  24      18.642   0.833 -19.955  1.00  0.00           C  
ATOM    374  O   SER A  24      18.081   1.164 -21.000  1.00  0.00           O  
ATOM    375  CB  SER A  24      17.217   1.680 -18.091  1.00  0.00           C  
ATOM    376  OG  SER A  24      16.320   1.331 -17.072  1.00  0.00           O  
ATOM    377  H   SER A  24      18.691   0.002 -16.776  1.00  0.00           H  
ATOM    378  HA  SER A  24      17.028  -0.227 -19.031  1.00  0.00           H  
ATOM    379 1HB  SER A  24      18.007   2.310 -17.684  1.00  0.00           H  
ATOM    380 2HB  SER A  24      16.698   2.257 -18.854  1.00  0.00           H  
ATOM    381  HG  SER A  24      15.978   2.159 -16.727  1.00  0.00           H  
ATOM    382  N   GLY A  25      19.965   0.790 -19.825  1.00  0.00           N  
ATOM    383  CA  GLY A  25      20.864   1.191 -20.903  1.00  0.00           C  
ATOM    384  C   GLY A  25      20.888   2.705 -21.026  1.00  0.00           C  
ATOM    385  O   GLY A  25      20.991   3.246 -22.127  1.00  0.00           O  
ATOM    386  H   GLY A  25      20.364   0.470 -18.954  1.00  0.00           H  
ATOM    387 1HA  GLY A  25      21.866   0.812 -20.701  1.00  0.00           H  
ATOM    388 2HA  GLY A  25      20.533   0.741 -21.838  1.00  0.00           H  
ATOM    389  N   LEU A  26      20.792   3.371 -19.883  1.00  0.00           N  
ATOM    390  CA  LEU A  26      20.864   4.821 -19.811  1.00  0.00           C  
ATOM    391  C   LEU A  26      22.289   5.314 -20.030  1.00  0.00           C  
ATOM    392  O   LEU A  26      23.248   4.691 -19.575  1.00  0.00           O  
ATOM    393  CB  LEU A  26      20.349   5.308 -18.451  1.00  0.00           C  
ATOM    394  CG  LEU A  26      18.869   5.030 -18.161  1.00  0.00           C  
ATOM    395  CD1 LEU A  26      18.538   5.465 -16.740  1.00  0.00           C  
ATOM    396  CD2 LEU A  26      18.006   5.768 -19.173  1.00  0.00           C  
ATOM    397  H   LEU A  26      20.664   2.857 -19.023  1.00  0.00           H  
ATOM    398  HA  LEU A  26      20.232   5.238 -20.595  1.00  0.00           H  
ATOM    399 1HB  LEU A  26      20.935   4.832 -17.667  1.00  0.00           H  
ATOM    400 2HB  LEU A  26      20.503   6.385 -18.387  1.00  0.00           H  
ATOM    401  HG  LEU A  26      18.679   3.959 -18.235  1.00  0.00           H  
ATOM    402 1HD1 LEU A  26      17.486   5.267 -16.534  1.00  0.00           H  
ATOM    403 2HD1 LEU A  26      19.156   4.907 -16.036  1.00  0.00           H  
ATOM    404 3HD1 LEU A  26      18.735   6.531 -16.631  1.00  0.00           H  
ATOM    405 1HD2 LEU A  26      16.953   5.570 -18.968  1.00  0.00           H  
ATOM    406 2HD2 LEU A  26      18.194   6.840 -19.099  1.00  0.00           H  
ATOM    407 3HD2 LEU A  26      18.250   5.425 -20.179  1.00  0.00           H  
ATOM    408  N   PRO A  27      22.420   6.434 -20.728  1.00  0.00           N  
ATOM    409  CA  PRO A  27      23.729   6.969 -21.086  1.00  0.00           C  
ATOM    410  C   PRO A  27      24.547   7.330 -19.851  1.00  0.00           C  
ATOM    411  O   PRO A  27      24.020   7.881 -18.885  1.00  0.00           O  
ATOM    412  CB  PRO A  27      23.376   8.211 -21.910  1.00  0.00           C  
ATOM    413  CG  PRO A  27      22.000   7.938 -22.413  1.00  0.00           C  
ATOM    414  CD  PRO A  27      21.335   7.184 -21.292  1.00  0.00           C  
ATOM    415  HA  PRO A  27      24.267   6.230 -21.698  1.00  0.00           H  
ATOM    416 1HB  PRO A  27      23.429   9.110 -21.278  1.00  0.00           H  
ATOM    417 2HB  PRO A  27      24.107   8.345 -22.721  1.00  0.00           H  
ATOM    418 1HG  PRO A  27      21.487   8.882 -22.650  1.00  0.00           H  
ATOM    419 2HG  PRO A  27      22.044   7.357 -23.346  1.00  0.00           H  
ATOM    420 1HD  PRO A  27      20.906   7.898 -20.573  1.00  0.00           H  
ATOM    421 2HD  PRO A  27      20.552   6.529 -21.703  1.00  0.00           H  
ATOM    422  N   PRO A  28      25.831   6.982 -19.968  1.00  0.00           N  
ATOM    423  CA  PRO A  28      26.674   6.681 -18.814  1.00  0.00           C  
ATOM    424  C   PRO A  28      26.678   7.842 -17.833  1.00  0.00           C  
ATOM    425  O   PRO A  28      26.887   7.654 -16.635  1.00  0.00           O  
ATOM    426  CB  PRO A  28      28.056   6.463 -19.438  1.00  0.00           C  
ATOM    427  CG  PRO A  28      27.985   7.177 -20.744  1.00  0.00           C  
ATOM    428  CD  PRO A  28      26.559   6.996 -21.192  1.00  0.00           C  
ATOM    429  HA  PRO A  28      26.311   5.762 -18.331  1.00  0.00           H  
ATOM    430 1HB  PRO A  28      28.836   6.865 -18.774  1.00  0.00           H  
ATOM    431 2HB  PRO A  28      28.253   5.386 -19.550  1.00  0.00           H  
ATOM    432 1HG  PRO A  28      28.257   8.235 -20.614  1.00  0.00           H  
ATOM    433 2HG  PRO A  28      28.708   6.747 -21.452  1.00  0.00           H  
ATOM    434 1HD  PRO A  28      26.260   7.849 -21.820  1.00  0.00           H  
ATOM    435 2HD  PRO A  28      26.466   6.052 -21.749  1.00  0.00           H  
ATOM    436  N   GLU A  29      26.445   9.034 -18.358  1.00  0.00           N  
ATOM    437  CA  GLU A  29      26.322  10.235 -17.542  1.00  0.00           C  
ATOM    438  C   GLU A  29      25.231  10.078 -16.490  1.00  0.00           C  
ATOM    439  O   GLU A  29      25.434  10.397 -15.319  1.00  0.00           O  
ATOM    440  CB  GLU A  29      26.023  11.450 -18.424  1.00  0.00           C  
ATOM    441  CG  GLU A  29      27.166  11.855 -19.343  1.00  0.00           C  
ATOM    442  CD  GLU A  29      27.228  11.030 -20.599  1.00  0.00           C  
ATOM    443  OE1 GLU A  29      26.399  10.167 -20.761  1.00  0.00           O  
ATOM    444  OE2 GLU A  29      28.105  11.264 -21.397  1.00  0.00           O  
ATOM    445  H   GLU A  29      26.348   9.120 -19.360  1.00  0.00           H  
ATOM    446  HA  GLU A  29      27.268  10.402 -17.027  1.00  0.00           H  
ATOM    447 1HB  GLU A  29      25.151  11.243 -19.044  1.00  0.00           H  
ATOM    448 2HB  GLU A  29      25.781  12.306 -17.794  1.00  0.00           H  
ATOM    449 1HG  GLU A  29      27.045  12.903 -19.616  1.00  0.00           H  
ATOM    450 2HG  GLU A  29      28.106  11.756 -18.803  1.00  0.00           H  
ATOM    451  N   VAL A  30      24.073   9.585 -16.915  1.00  0.00           N  
ATOM    452  CA  VAL A  30      22.947   9.384 -16.010  1.00  0.00           C  
ATOM    453  C   VAL A  30      23.267   8.330 -14.959  1.00  0.00           C  
ATOM    454  O   VAL A  30      22.922   8.483 -13.787  1.00  0.00           O  
ATOM    455  CB  VAL A  30      21.696   8.954 -16.799  1.00  0.00           C  
ATOM    456  CG1 VAL A  30      20.576   8.561 -15.849  1.00  0.00           C  
ATOM    457  CG2 VAL A  30      21.253  10.080 -17.720  1.00  0.00           C  
ATOM    458  H   VAL A  30      23.970   9.343 -17.890  1.00  0.00           H  
ATOM    459  HA  VAL A  30      22.735  10.328 -15.506  1.00  0.00           H  
ATOM    460  HB  VAL A  30      21.938   8.072 -17.393  1.00  0.00           H  
ATOM    461 1HG1 VAL A  30      19.700   8.259 -16.424  1.00  0.00           H  
ATOM    462 2HG1 VAL A  30      20.903   7.730 -15.224  1.00  0.00           H  
ATOM    463 3HG1 VAL A  30      20.319   9.411 -15.217  1.00  0.00           H  
ATOM    464 1HG2 VAL A  30      20.368   9.769 -18.276  1.00  0.00           H  
ATOM    465 2HG2 VAL A  30      21.016  10.964 -17.127  1.00  0.00           H  
ATOM    466 3HG2 VAL A  30      22.055  10.317 -18.419  1.00  0.00           H  
ATOM    467  N   VAL A  31      23.928   7.259 -15.384  1.00  0.00           N  
ATOM    468  CA  VAL A  31      24.296   6.176 -14.479  1.00  0.00           C  
ATOM    469  C   VAL A  31      25.290   6.651 -13.428  1.00  0.00           C  
ATOM    470  O   VAL A  31      25.190   6.287 -12.256  1.00  0.00           O  
ATOM    471  CB  VAL A  31      24.909   5.004 -15.268  1.00  0.00           C  
ATOM    472  CG1 VAL A  31      25.467   3.955 -14.318  1.00  0.00           C  
ATOM    473  CG2 VAL A  31      23.862   4.396 -16.189  1.00  0.00           C  
ATOM    474  H   VAL A  31      24.182   7.193 -16.359  1.00  0.00           H  
ATOM    475  HA  VAL A  31      23.395   5.825 -13.975  1.00  0.00           H  
ATOM    476  HB  VAL A  31      25.745   5.376 -15.862  1.00  0.00           H  
ATOM    477 1HG1 VAL A  31      25.896   3.135 -14.893  1.00  0.00           H  
ATOM    478 2HG1 VAL A  31      26.239   4.404 -13.693  1.00  0.00           H  
ATOM    479 3HG1 VAL A  31      24.664   3.574 -13.686  1.00  0.00           H  
ATOM    480 1HG2 VAL A  31      24.303   3.569 -16.745  1.00  0.00           H  
ATOM    481 2HG2 VAL A  31      23.025   4.030 -15.596  1.00  0.00           H  
ATOM    482 3HG2 VAL A  31      23.508   5.154 -16.888  1.00  0.00           H  
ATOM    483  N   THR A  32      26.250   7.466 -13.853  1.00  0.00           N  
ATOM    484  CA  THR A  32      27.265   7.993 -12.948  1.00  0.00           C  
ATOM    485  C   THR A  32      26.646   8.904 -11.897  1.00  0.00           C  
ATOM    486  O   THR A  32      27.021   8.860 -10.725  1.00  0.00           O  
ATOM    487  CB  THR A  32      28.353   8.761 -13.721  1.00  0.00           C  
ATOM    488  OG1 THR A  32      29.005   7.875 -14.641  1.00  0.00           O  
ATOM    489  CG2 THR A  32      29.383   9.337 -12.762  1.00  0.00           C  
ATOM    490  H   THR A  32      26.278   7.727 -14.828  1.00  0.00           H  
ATOM    491  HA  THR A  32      27.737   7.156 -12.432  1.00  0.00           H  
ATOM    492  HB  THR A  32      27.894   9.574 -14.284  1.00  0.00           H  
ATOM    493  HG1 THR A  32      28.359   7.526 -15.260  1.00  0.00           H  
ATOM    494 1HG2 THR A  32      30.144   9.877 -13.326  1.00  0.00           H  
ATOM    495 2HG2 THR A  32      28.892  10.020 -12.069  1.00  0.00           H  
ATOM    496 3HG2 THR A  32      29.852   8.528 -12.203  1.00  0.00           H  
ATOM    497  N   GLU A  33      25.696   9.730 -12.322  1.00  0.00           N  
ATOM    498  CA  GLU A  33      25.023  10.654 -11.417  1.00  0.00           C  
ATOM    499  C   GLU A  33      24.215   9.905 -10.366  1.00  0.00           C  
ATOM    500  O   GLU A  33      24.202  10.282  -9.194  1.00  0.00           O  
ATOM    501  CB  GLU A  33      24.108  11.597 -12.201  1.00  0.00           C  
ATOM    502  CG  GLU A  33      24.843  12.609 -13.068  1.00  0.00           C  
ATOM    503  CD  GLU A  33      23.913  13.470 -13.878  1.00  0.00           C  
ATOM    504  OE1 GLU A  33      22.733  13.217 -13.859  1.00  0.00           O  
ATOM    505  OE2 GLU A  33      24.385  14.382 -14.516  1.00  0.00           O  
ATOM    506  H   GLU A  33      25.433   9.717 -13.297  1.00  0.00           H  
ATOM    507  HA  GLU A  33      25.780  11.248 -10.904  1.00  0.00           H  
ATOM    508 1HB  GLU A  33      23.453  11.014 -12.849  1.00  0.00           H  
ATOM    509 2HB  GLU A  33      23.474  12.149 -11.507  1.00  0.00           H  
ATOM    510 1HG  GLU A  33      25.447  13.250 -12.428  1.00  0.00           H  
ATOM    511 2HG  GLU A  33      25.514  12.076 -13.740  1.00  0.00           H  
ATOM    512  N   ALA A  34      23.541   8.842 -10.791  1.00  0.00           N  
ATOM    513  CA  ALA A  34      22.729   8.037  -9.886  1.00  0.00           C  
ATOM    514  C   ALA A  34      23.591   7.351  -8.835  1.00  0.00           C  
ATOM    515  O   ALA A  34      23.220   7.281  -7.663  1.00  0.00           O  
ATOM    516  CB  ALA A  34      21.928   7.006 -10.668  1.00  0.00           C  
ATOM    517  H   ALA A  34      23.592   8.585 -11.766  1.00  0.00           H  
ATOM    518  HA  ALA A  34      22.038   8.702  -9.369  1.00  0.00           H  
ATOM    519 1HB  ALA A  34      21.327   6.413  -9.978  1.00  0.00           H  
ATOM    520 2HB  ALA A  34      21.273   7.514 -11.375  1.00  0.00           H  
ATOM    521 3HB  ALA A  34      22.609   6.352 -11.210  1.00  0.00           H  
ATOM    522  N   VAL A  35      24.743   6.845  -9.260  1.00  0.00           N  
ATOM    523  CA  VAL A  35      25.661   6.163  -8.355  1.00  0.00           C  
ATOM    524  C   VAL A  35      26.209   7.119  -7.304  1.00  0.00           C  
ATOM    525  O   VAL A  35      26.332   6.764  -6.132  1.00  0.00           O  
ATOM    526  CB  VAL A  35      26.831   5.547  -9.144  1.00  0.00           C  
ATOM    527  CG1 VAL A  35      27.886   5.001  -8.194  1.00  0.00           C  
ATOM    528  CG2 VAL A  35      26.315   4.452 -10.065  1.00  0.00           C  
ATOM    529  H   VAL A  35      24.990   6.935 -10.235  1.00  0.00           H  
ATOM    530  HA  VAL A  35      25.119   5.362  -7.851  1.00  0.00           H  
ATOM    531  HB  VAL A  35      27.308   6.328  -9.738  1.00  0.00           H  
ATOM    532 1HG1 VAL A  35      28.706   4.569  -8.769  1.00  0.00           H  
ATOM    533 2HG1 VAL A  35      28.267   5.809  -7.570  1.00  0.00           H  
ATOM    534 3HG1 VAL A  35      27.443   4.231  -7.562  1.00  0.00           H  
ATOM    535 1HG2 VAL A  35      27.148   4.021 -10.621  1.00  0.00           H  
ATOM    536 2HG2 VAL A  35      25.834   3.674  -9.471  1.00  0.00           H  
ATOM    537 3HG2 VAL A  35      25.593   4.874 -10.764  1.00  0.00           H  
ATOM    538  N   GLU A  36      26.537   8.334  -7.729  1.00  0.00           N  
ATOM    539  CA  GLU A  36      27.073   9.344  -6.824  1.00  0.00           C  
ATOM    540  C   GLU A  36      26.045   9.742  -5.772  1.00  0.00           C  
ATOM    541  O   GLU A  36      26.378   9.917  -4.600  1.00  0.00           O  
ATOM    542  CB  GLU A  36      27.520  10.580  -7.608  1.00  0.00           C  
ATOM    543  CG  GLU A  36      28.165  11.665  -6.758  1.00  0.00           C  
ATOM    544  CD  GLU A  36      28.670  12.823  -7.572  1.00  0.00           C  
ATOM    545  OE1 GLU A  36      28.545  12.780  -8.772  1.00  0.00           O  
ATOM    546  OE2 GLU A  36      29.182  13.752  -6.993  1.00  0.00           O  
ATOM    547  H   GLU A  36      26.412   8.564  -8.704  1.00  0.00           H  
ATOM    548  HA  GLU A  36      27.939   8.924  -6.311  1.00  0.00           H  
ATOM    549 1HB  GLU A  36      28.236  10.285  -8.375  1.00  0.00           H  
ATOM    550 2HB  GLU A  36      26.660  11.019  -8.115  1.00  0.00           H  
ATOM    551 1HG  GLU A  36      27.433  12.033  -6.039  1.00  0.00           H  
ATOM    552 2HG  GLU A  36      28.994  11.230  -6.200  1.00  0.00           H  
ATOM    553  N   LYS A  37      24.795   9.883  -6.198  1.00  0.00           N  
ATOM    554  CA  LYS A  37      23.716  10.261  -5.293  1.00  0.00           C  
ATOM    555  C   LYS A  37      23.476   9.186  -4.241  1.00  0.00           C  
ATOM    556  O   LYS A  37      23.251   9.490  -3.069  1.00  0.00           O  
ATOM    557  CB  LYS A  37      22.429  10.527  -6.076  1.00  0.00           C  
ATOM    558  CG  LYS A  37      22.457  11.794  -6.920  1.00  0.00           C  
ATOM    559  CD  LYS A  37      21.153  11.979  -7.682  1.00  0.00           C  
ATOM    560  CE  LYS A  37      21.183  13.239  -8.534  1.00  0.00           C  
ATOM    561  NZ  LYS A  37      19.929  13.413  -9.315  1.00  0.00           N  
ATOM    562  H   LYS A  37      24.587   9.724  -7.173  1.00  0.00           H  
ATOM    563  HA  LYS A  37      24.004  11.176  -4.774  1.00  0.00           H  
ATOM    564 1HB  LYS A  37      22.227   9.687  -6.740  1.00  0.00           H  
ATOM    565 2HB  LYS A  37      21.591  10.605  -5.383  1.00  0.00           H  
ATOM    566 1HG  LYS A  37      22.616  12.658  -6.274  1.00  0.00           H  
ATOM    567 2HG  LYS A  37      23.279  11.738  -7.632  1.00  0.00           H  
ATOM    568 1HD  LYS A  37      20.984  11.117  -8.328  1.00  0.00           H  
ATOM    569 2HD  LYS A  37      20.326  12.050  -6.976  1.00  0.00           H  
ATOM    570 1HE  LYS A  37      21.321  14.109  -7.893  1.00  0.00           H  
ATOM    571 2HE  LYS A  37      22.023  13.190  -9.227  1.00  0.00           H  
ATOM    572 1HZ  LYS A  37      19.989  14.258  -9.866  1.00  0.00           H  
ATOM    573 2HZ  LYS A  37      19.800  12.620  -9.928  1.00  0.00           H  
ATOM    574 3HZ  LYS A  37      19.144  13.479  -8.683  1.00  0.00           H  
ATOM    575  N   ALA A  38      23.525   7.928  -4.667  1.00  0.00           N  
ATOM    576  CA  ALA A  38      23.314   6.804  -3.762  1.00  0.00           C  
ATOM    577  C   ALA A  38      24.413   6.729  -2.710  1.00  0.00           C  
ATOM    578  O   ALA A  38      24.147   6.461  -1.538  1.00  0.00           O  
ATOM    579  CB  ALA A  38      23.241   5.501  -4.544  1.00  0.00           C  
ATOM    580  H   ALA A  38      23.713   7.746  -5.642  1.00  0.00           H  
ATOM    581  HA  ALA A  38      22.367   6.959  -3.245  1.00  0.00           H  
ATOM    582 1HB  ALA A  38      23.083   4.671  -3.855  1.00  0.00           H  
ATOM    583 2HB  ALA A  38      22.413   5.547  -5.252  1.00  0.00           H  
ATOM    584 3HB  ALA A  38      24.173   5.349  -5.086  1.00  0.00           H  
ATOM    585  N   ALA A  39      25.649   6.967  -3.136  1.00  0.00           N  
ATOM    586  CA  ALA A  39      26.792   6.927  -2.231  1.00  0.00           C  
ATOM    587  C   ALA A  39      26.700   8.025  -1.179  1.00  0.00           C  
ATOM    588  O   ALA A  39      27.004   7.802  -0.007  1.00  0.00           O  
ATOM    589  CB  ALA A  39      28.092   7.051  -3.013  1.00  0.00           C  
ATOM    590  H   ALA A  39      25.801   7.181  -4.111  1.00  0.00           H  
ATOM    591  HA  ALA A  39      26.781   5.967  -1.714  1.00  0.00           H  
ATOM    592 1HB  ALA A  39      28.935   7.020  -2.323  1.00  0.00           H  
ATOM    593 2HB  ALA A  39      28.171   6.226  -3.721  1.00  0.00           H  
ATOM    594 3HB  ALA A  39      28.101   7.996  -3.555  1.00  0.00           H  
ATOM    595  N   GLU A  40      26.279   9.211  -1.605  1.00  0.00           N  
ATOM    596  CA  GLU A  40      26.147  10.347  -0.700  1.00  0.00           C  
ATOM    597  C   GLU A  40      25.075  10.092   0.352  1.00  0.00           C  
ATOM    598  O   GLU A  40      25.249  10.427   1.524  1.00  0.00           O  
ATOM    599  CB  GLU A  40      25.813  11.618  -1.484  1.00  0.00           C  
ATOM    600  CG  GLU A  40      25.706  12.874  -0.631  1.00  0.00           C  
ATOM    601  CD  GLU A  40      27.008  13.255   0.015  1.00  0.00           C  
ATOM    602  OE1 GLU A  40      28.033  12.827  -0.459  1.00  0.00           O  
ATOM    603  OE2 GLU A  40      26.979  13.975   0.985  1.00  0.00           O  
ATOM    604  H   GLU A  40      26.045   9.329  -2.580  1.00  0.00           H  
ATOM    605  HA  GLU A  40      27.098  10.493  -0.187  1.00  0.00           H  
ATOM    606 1HB  GLU A  40      26.580  11.791  -2.239  1.00  0.00           H  
ATOM    607 2HB  GLU A  40      24.865  11.485  -2.005  1.00  0.00           H  
ATOM    608 1HG  GLU A  40      25.369  13.699  -1.258  1.00  0.00           H  
ATOM    609 2HG  GLU A  40      24.956  12.711   0.142  1.00  0.00           H  
ATOM    610  N   VAL A  41      23.966   9.497  -0.074  1.00  0.00           N  
ATOM    611  CA  VAL A  41      22.863   9.195   0.831  1.00  0.00           C  
ATOM    612  C   VAL A  41      23.277   8.174   1.883  1.00  0.00           C  
ATOM    613  O   VAL A  41      22.920   8.296   3.055  1.00  0.00           O  
ATOM    614  CB  VAL A  41      21.657   8.653   0.041  1.00  0.00           C  
ATOM    615  CG1 VAL A  41      20.576   8.160   0.992  1.00  0.00           C  
ATOM    616  CG2 VAL A  41      21.113   9.735  -0.879  1.00  0.00           C  
ATOM    617  H   VAL A  41      23.885   9.248  -1.049  1.00  0.00           H  
ATOM    618  HA  VAL A  41      22.567  10.116   1.335  1.00  0.00           H  
ATOM    619  HB  VAL A  41      21.978   7.797  -0.553  1.00  0.00           H  
ATOM    620 1HG1 VAL A  41      19.731   7.781   0.416  1.00  0.00           H  
ATOM    621 2HG1 VAL A  41      20.977   7.362   1.616  1.00  0.00           H  
ATOM    622 3HG1 VAL A  41      20.243   8.984   1.623  1.00  0.00           H  
ATOM    623 1HG2 VAL A  41      20.261   9.345  -1.435  1.00  0.00           H  
ATOM    624 2HG2 VAL A  41      20.797  10.593  -0.286  1.00  0.00           H  
ATOM    625 3HG2 VAL A  41      21.891  10.044  -1.578  1.00  0.00           H  
ATOM    626  N   LEU A  42      24.032   7.167   1.457  1.00  0.00           N  
ATOM    627  CA  LEU A  42      24.496   6.122   2.362  1.00  0.00           C  
ATOM    628  C   LEU A  42      25.443   6.684   3.414  1.00  0.00           C  
ATOM    629  O   LEU A  42      25.376   6.312   4.586  1.00  0.00           O  
ATOM    630  CB  LEU A  42      25.200   5.012   1.573  1.00  0.00           C  
ATOM    631  CG  LEU A  42      25.630   3.785   2.388  1.00  0.00           C  
ATOM    632  CD1 LEU A  42      26.912   4.102   3.146  1.00  0.00           C  
ATOM    633  CD2 LEU A  42      24.512   3.394   3.343  1.00  0.00           C  
ATOM    634  H   LEU A  42      24.291   7.125   0.482  1.00  0.00           H  
ATOM    635  HA  LEU A  42      23.632   5.696   2.871  1.00  0.00           H  
ATOM    636 1HB  LEU A  42      24.532   4.668   0.785  1.00  0.00           H  
ATOM    637 2HB  LEU A  42      26.093   5.429   1.107  1.00  0.00           H  
ATOM    638  HG  LEU A  42      25.838   2.954   1.714  1.00  0.00           H  
ATOM    639 1HD1 LEU A  42      27.217   3.231   3.725  1.00  0.00           H  
ATOM    640 2HD1 LEU A  42      27.699   4.360   2.437  1.00  0.00           H  
ATOM    641 3HD1 LEU A  42      26.739   4.942   3.818  1.00  0.00           H  
ATOM    642 1HD2 LEU A  42      24.817   2.522   3.923  1.00  0.00           H  
ATOM    643 2HD2 LEU A  42      24.304   4.224   4.019  1.00  0.00           H  
ATOM    644 3HD2 LEU A  42      23.614   3.155   2.774  1.00  0.00           H  
ATOM    645  N   THR A  43      26.325   7.582   2.988  1.00  0.00           N  
ATOM    646  CA  THR A  43      27.289   8.198   3.893  1.00  0.00           C  
ATOM    647  C   THR A  43      26.590   9.050   4.945  1.00  0.00           C  
ATOM    648  O   THR A  43      26.967   9.040   6.117  1.00  0.00           O  
ATOM    649  CB  THR A  43      28.303   9.061   3.119  1.00  0.00           C  
ATOM    650  OG1 THR A  43      29.032   8.237   2.200  1.00  0.00           O  
ATOM    651  CG2 THR A  43      29.278   9.727   4.078  1.00  0.00           C  
ATOM    652  H   THR A  43      26.328   7.845   2.013  1.00  0.00           H  
ATOM    653  HA  THR A  43      27.834   7.407   4.409  1.00  0.00           H  
ATOM    654  HB  THR A  43      27.773   9.829   2.557  1.00  0.00           H  
ATOM    655  HG1 THR A  43      28.499   8.086   1.415  1.00  0.00           H  
ATOM    656 1HG2 THR A  43      29.987  10.333   3.514  1.00  0.00           H  
ATOM    657 2HG2 THR A  43      28.728  10.363   4.772  1.00  0.00           H  
ATOM    658 3HG2 THR A  43      29.818   8.964   4.637  1.00  0.00           H  
ATOM    659  N   GLU A  44      25.570   9.787   4.519  1.00  0.00           N  
ATOM    660  CA  GLU A  44      24.816  10.647   5.424  1.00  0.00           C  
ATOM    661  C   GLU A  44      24.079   9.828   6.476  1.00  0.00           C  
ATOM    662  O   GLU A  44      24.033  10.202   7.648  1.00  0.00           O  
ATOM    663  CB  GLU A  44      23.819  11.503   4.640  1.00  0.00           C  
ATOM    664  CG  GLU A  44      23.034  12.492   5.490  1.00  0.00           C  
ATOM    665  CD  GLU A  44      22.131  13.376   4.676  1.00  0.00           C  
ATOM    666  OE1 GLU A  44      22.127  13.244   3.475  1.00  0.00           O  
ATOM    667  OE2 GLU A  44      21.445  14.184   5.255  1.00  0.00           O  
ATOM    668  H   GLU A  44      25.310   9.751   3.544  1.00  0.00           H  
ATOM    669  HA  GLU A  44      25.516  11.307   5.937  1.00  0.00           H  
ATOM    670 1HB  GLU A  44      24.349  12.068   3.873  1.00  0.00           H  
ATOM    671 2HB  GLU A  44      23.103  10.856   4.133  1.00  0.00           H  
ATOM    672 1HG  GLU A  44      22.431  11.939   6.209  1.00  0.00           H  
ATOM    673 2HG  GLU A  44      23.735  13.112   6.047  1.00  0.00           H  
ATOM    674  N   ALA A  45      23.503   8.708   6.051  1.00  0.00           N  
ATOM    675  CA  ALA A  45      22.767   7.834   6.955  1.00  0.00           C  
ATOM    676  C   ALA A  45      23.687   7.228   8.007  1.00  0.00           C  
ATOM    677  O   ALA A  45      23.323   7.125   9.179  1.00  0.00           O  
ATOM    678  CB  ALA A  45      22.062   6.736   6.172  1.00  0.00           C  
ATOM    679  H   ALA A  45      23.577   8.456   5.076  1.00  0.00           H  
ATOM    680  HA  ALA A  45      22.019   8.435   7.472  1.00  0.00           H  
ATOM    681 1HB  ALA A  45      21.516   6.091   6.861  1.00  0.00           H  
ATOM    682 2HB  ALA A  45      21.365   7.183   5.464  1.00  0.00           H  
ATOM    683 3HB  ALA A  45      22.800   6.145   5.631  1.00  0.00           H  
ATOM    684  N   VAL A  46      24.881   6.828   7.582  1.00  0.00           N  
ATOM    685  CA  VAL A  46      25.856   6.231   8.486  1.00  0.00           C  
ATOM    686  C   VAL A  46      26.316   7.233   9.538  1.00  0.00           C  
ATOM    687  O   VAL A  46      26.471   6.890  10.710  1.00  0.00           O  
ATOM    688  CB  VAL A  46      27.076   5.723   7.696  1.00  0.00           C  
ATOM    689  CG1 VAL A  46      28.176   5.273   8.646  1.00  0.00           C  
ATOM    690  CG2 VAL A  46      26.660   4.586   6.774  1.00  0.00           C  
ATOM    691  H   VAL A  46      25.119   6.941   6.607  1.00  0.00           H  
ATOM    692  HA  VAL A  46      25.388   5.384   8.990  1.00  0.00           H  
ATOM    693  HB  VAL A  46      27.481   6.543   7.102  1.00  0.00           H  
ATOM    694 1HG1 VAL A  46      29.031   4.917   8.070  1.00  0.00           H  
ATOM    695 2HG1 VAL A  46      28.484   6.111   9.270  1.00  0.00           H  
ATOM    696 3HG1 VAL A  46      27.804   4.466   9.277  1.00  0.00           H  
ATOM    697 1HG2 VAL A  46      27.528   4.233   6.218  1.00  0.00           H  
ATOM    698 2HG2 VAL A  46      26.251   3.769   7.368  1.00  0.00           H  
ATOM    699 3HG2 VAL A  46      25.903   4.943   6.076  1.00  0.00           H  
ATOM    700  N   SER A  47      26.533   8.473   9.113  1.00  0.00           N  
ATOM    701  CA  SER A  47      26.976   9.527  10.017  1.00  0.00           C  
ATOM    702  C   SER A  47      25.917   9.831  11.069  1.00  0.00           C  
ATOM    703  O   SER A  47      26.239  10.159  12.211  1.00  0.00           O  
ATOM    704  CB  SER A  47      27.300  10.784   9.234  1.00  0.00           C  
ATOM    705  OG  SER A  47      28.406  10.584   8.398  1.00  0.00           O  
ATOM    706  H   SER A  47      26.387   8.691   8.138  1.00  0.00           H  
ATOM    707  HA  SER A  47      27.879   9.188  10.527  1.00  0.00           H  
ATOM    708 1HB  SER A  47      26.436  11.073   8.635  1.00  0.00           H  
ATOM    709 2HB  SER A  47      27.505  11.600   9.925  1.00  0.00           H  
ATOM    710  HG  SER A  47      28.547  11.417   7.941  1.00  0.00           H  
ATOM    711  N   LEU A  48      24.652   9.725  10.696  1.00  0.00           N  
ATOM    712  CA  LEU A  48      23.589   9.812  11.689  1.00  0.00           C  
ATOM    713  C   LEU A  48      23.641   8.657  12.684  1.00  0.00           C  
ATOM    714  O   LEU A  48      23.337   8.828  13.865  1.00  0.00           O  
ATOM    715  CB  LEU A  48      22.222   9.829  10.993  1.00  0.00           C  
ATOM    716  CG  LEU A  48      21.907  11.089  10.177  1.00  0.00           C  
ATOM    717  CD1 LEU A  48      20.601  10.891   9.419  1.00  0.00           C  
ATOM    718  CD2 LEU A  48      21.821  12.289  11.110  1.00  0.00           C  
ATOM    719  H   LEU A  48      24.437   9.584   9.719  1.00  0.00           H  
ATOM    720  HA  LEU A  48      23.711  10.741  12.245  1.00  0.00           H  
ATOM    721 1HB  LEU A  48      22.166   8.976  10.318  1.00  0.00           H  
ATOM    722 2HB  LEU A  48      21.445   9.720  11.749  1.00  0.00           H  
ATOM    723  HG  LEU A  48      22.696  11.256   9.444  1.00  0.00           H  
ATOM    724 1HD1 LEU A  48      20.377  11.786   8.840  1.00  0.00           H  
ATOM    725 2HD1 LEU A  48      20.698  10.039   8.746  1.00  0.00           H  
ATOM    726 3HD1 LEU A  48      19.794  10.705  10.127  1.00  0.00           H  
ATOM    727 1HD2 LEU A  48      21.597  13.185  10.530  1.00  0.00           H  
ATOM    728 2HD2 LEU A  48      21.030  12.124  11.842  1.00  0.00           H  
ATOM    729 3HD2 LEU A  48      22.772  12.418  11.625  1.00  0.00           H  
ATOM    730  N   SER A  49      24.028   7.484  12.199  1.00  0.00           N  
ATOM    731  CA  SER A  49      24.278   6.331  13.058  1.00  0.00           C  
ATOM    732  C   SER A  49      25.694   5.837  12.823  1.00  0.00           C  
ATOM    733  O   SER A  49      25.971   5.167  11.828  1.00  0.00           O  
ATOM    734  CB  SER A  49      23.281   5.223  12.778  1.00  0.00           C  
ATOM    735  OG  SER A  49      21.977   5.630  13.089  1.00  0.00           O  
ATOM    736  H   SER A  49      24.155   7.381  11.202  1.00  0.00           H  
ATOM    737  HA  SER A  49      24.172   6.644  14.098  1.00  0.00           H  
ATOM    738 1HB  SER A  49      23.336   4.942  11.726  1.00  0.00           H  
ATOM    739 2HB  SER A  49      23.541   4.343  13.365  1.00  0.00           H  
ATOM    740  HG  SER A  49      21.681   6.160  12.346  1.00  0.00           H  
ATOM    741  N   PRO A  50      26.602   6.159  13.730  1.00  0.00           N  
ATOM    742  CA  PRO A  50      27.973   5.696  13.579  1.00  0.00           C  
ATOM    743  C   PRO A  50      28.139   4.342  14.252  1.00  0.00           C  
ATOM    744  O   PRO A  50      28.072   4.234  15.476  1.00  0.00           O  
ATOM    745  CB  PRO A  50      28.793   6.786  14.277  1.00  0.00           C  
ATOM    746  CG  PRO A  50      27.870   7.329  15.314  1.00  0.00           C  
ATOM    747  CD  PRO A  50      26.498   7.165  14.717  1.00  0.00           C  
ATOM    748  HA  PRO A  50      28.221   5.643  12.509  1.00  0.00           H  
ATOM    749 1HB  PRO A  50      29.708   6.351  14.706  1.00  0.00           H  
ATOM    750 2HB  PRO A  50      29.109   7.545  13.547  1.00  0.00           H  
ATOM    751 1HG  PRO A  50      27.991   6.777  16.257  1.00  0.00           H  
ATOM    752 2HG  PRO A  50      28.116   8.380  15.528  1.00  0.00           H  
ATOM    753 1HD  PRO A  50      25.798   6.825  15.494  1.00  0.00           H  
ATOM    754 2HD  PRO A  50      26.167   8.123  14.289  1.00  0.00           H  
ATOM    755  N   ILE A  51      28.355   3.314  13.446  1.00  0.00           N  
ATOM    756  CA  ILE A  51      28.478   1.953  13.947  1.00  0.00           C  
ATOM    757  C   ILE A  51      29.805   1.334  13.522  1.00  0.00           C  
ATOM    758  O   ILE A  51      30.082   1.194  12.331  1.00  0.00           O  
ATOM    759  CB  ILE A  51      27.315   1.076  13.448  1.00  0.00           C  
ATOM    760  CG1 ILE A  51      25.972   1.689  13.854  1.00  0.00           C  
ATOM    761  CG2 ILE A  51      27.444  -0.338  13.991  1.00  0.00           C  
ATOM    762  CD1 ILE A  51      25.756   1.751  15.349  1.00  0.00           C  
ATOM    763  H   ILE A  51      28.437   3.477  12.453  1.00  0.00           H  
ATOM    764  HA  ILE A  51      28.446   1.981  15.035  1.00  0.00           H  
ATOM    765  HB  ILE A  51      27.328   1.040  12.359  1.00  0.00           H  
ATOM    766 1HG1 ILE A  51      25.899   2.701  13.456  1.00  0.00           H  
ATOM    767 2HG1 ILE A  51      25.160   1.108  13.417  1.00  0.00           H  
ATOM    768 1HG2 ILE A  51      26.614  -0.944  13.629  1.00  0.00           H  
ATOM    769 2HG2 ILE A  51      28.384  -0.773  13.654  1.00  0.00           H  
ATOM    770 3HG2 ILE A  51      27.426  -0.313  15.081  1.00  0.00           H  
ATOM    771 1HD1 ILE A  51      24.783   2.197  15.558  1.00  0.00           H  
ATOM    772 2HD1 ILE A  51      25.790   0.743  15.763  1.00  0.00           H  
ATOM    773 3HD1 ILE A  51      26.537   2.358  15.804  1.00  0.00           H  
ATOM    774  N   PRO A  52      31.000   0.779  13.394  1.00  0.00           N  
ATOM    775  CA  PRO A  52      31.818   0.967  12.198  1.00  0.00           C  
ATOM    776  C   PRO A  52      31.611  -0.172  11.188  1.00  0.00           C  
ATOM    777  O   PRO A  52      32.064  -0.092  10.046  1.00  0.00           O  
ATOM    778  CB  PRO A  52      33.243   0.973  12.760  1.00  0.00           C  
ATOM    779  CG  PRO A  52      33.072   1.373  14.186  1.00  0.00           C  
ATOM    780  CD  PRO A  52      31.770   0.741  14.599  1.00  0.00           C  
ATOM    781  HA  PRO A  52      31.571   1.936  11.739  1.00  0.00           H  
ATOM    782 1HB  PRO A  52      33.696  -0.023  12.648  1.00  0.00           H  
ATOM    783 2HB  PRO A  52      33.869   1.677  12.191  1.00  0.00           H  
ATOM    784 1HG  PRO A  52      33.924   1.019  14.784  1.00  0.00           H  
ATOM    785 2HG  PRO A  52      33.057   2.470  14.273  1.00  0.00           H  
ATOM    786 1HD  PRO A  52      31.954  -0.289  14.939  1.00  0.00           H  
ATOM    787 2HD  PRO A  52      31.309   1.338  15.399  1.00  0.00           H  
ATOM    788  N   GLU A  53      30.923  -1.228  11.622  1.00  0.00           N  
ATOM    789  CA  GLU A  53      30.421  -2.255  10.717  1.00  0.00           C  
ATOM    790  C   GLU A  53      29.495  -1.658   9.666  1.00  0.00           C  
ATOM    791  O   GLU A  53      29.547  -2.032   8.494  1.00  0.00           O  
ATOM    792  CB  GLU A  53      29.684  -3.343  11.501  1.00  0.00           C  
ATOM    793  CG  GLU A  53      30.576  -4.177  12.410  1.00  0.00           C  
ATOM    794  CD  GLU A  53      30.865  -3.505  13.723  1.00  0.00           C  
ATOM    795  OE1 GLU A  53      30.379  -2.419  13.933  1.00  0.00           O  
ATOM    796  OE2 GLU A  53      31.573  -4.077  14.517  1.00  0.00           O  
ATOM    797  H   GLU A  53      30.741  -1.324  12.611  1.00  0.00           H  
ATOM    798  HA  GLU A  53      31.269  -2.708  10.203  1.00  0.00           H  
ATOM    799 1HB  GLU A  53      28.911  -2.886  12.119  1.00  0.00           H  
ATOM    800 2HB  GLU A  53      29.189  -4.021  10.805  1.00  0.00           H  
ATOM    801 1HG  GLU A  53      30.088  -5.132  12.603  1.00  0.00           H  
ATOM    802 2HG  GLU A  53      31.515  -4.377  11.895  1.00  0.00           H  
ATOM    803  N   SER A  54      28.647  -0.728  10.091  1.00  0.00           N  
ATOM    804  CA  SER A  54      27.707  -0.077   9.186  1.00  0.00           C  
ATOM    805  C   SER A  54      28.437   0.749   8.135  1.00  0.00           C  
ATOM    806  O   SER A  54      28.060   0.754   6.963  1.00  0.00           O  
ATOM    807  CB  SER A  54      26.757   0.809   9.968  1.00  0.00           C  
ATOM    808  OG  SER A  54      25.932   0.046  10.805  1.00  0.00           O  
ATOM    809  H   SER A  54      28.653  -0.465  11.066  1.00  0.00           H  
ATOM    810  HA  SER A  54      27.128  -0.848   8.675  1.00  0.00           H  
ATOM    811 1HB  SER A  54      27.330   1.518  10.566  1.00  0.00           H  
ATOM    812 2HB  SER A  54      26.145   1.385   9.276  1.00  0.00           H  
ATOM    813  HG  SER A  54      25.366   0.672  11.261  1.00  0.00           H  
ATOM    814  N   ALA A  55      29.484   1.447   8.560  1.00  0.00           N  
ATOM    815  CA  ALA A  55      30.269   2.278   7.655  1.00  0.00           C  
ATOM    816  C   ALA A  55      30.975   1.433   6.604  1.00  0.00           C  
ATOM    817  O   ALA A  55      31.036   1.805   5.432  1.00  0.00           O  
ATOM    818  CB  ALA A  55      31.281   3.103   8.436  1.00  0.00           C  
ATOM    819  H   ALA A  55      29.743   1.401   9.535  1.00  0.00           H  
ATOM    820  HA  ALA A  55      29.587   2.953   7.138  1.00  0.00           H  
ATOM    821 1HB  ALA A  55      31.859   3.718   7.747  1.00  0.00           H  
ATOM    822 2HB  ALA A  55      30.757   3.746   9.144  1.00  0.00           H  
ATOM    823 3HB  ALA A  55      31.951   2.438   8.979  1.00  0.00           H  
ATOM    824  N   ILE A  56      31.509   0.292   7.029  1.00  0.00           N  
ATOM    825  CA  ILE A  56      32.212  -0.609   6.124  1.00  0.00           C  
ATOM    826  C   ILE A  56      31.270  -1.180   5.072  1.00  0.00           C  
ATOM    827  O   ILE A  56      31.630  -1.296   3.900  1.00  0.00           O  
ATOM    828  CB  ILE A  56      32.873  -1.762   6.901  1.00  0.00           C  
ATOM    829  CG1 ILE A  56      34.012  -1.231   7.776  1.00  0.00           C  
ATOM    830  CG2 ILE A  56      33.386  -2.825   5.942  1.00  0.00           C  
ATOM    831  CD1 ILE A  56      34.540  -2.241   8.770  1.00  0.00           C  
ATOM    832  H   ILE A  56      31.425   0.043   8.004  1.00  0.00           H  
ATOM    833  HA  ILE A  56      32.992  -0.046   5.613  1.00  0.00           H  
ATOM    834  HB  ILE A  56      32.144  -2.213   7.573  1.00  0.00           H  
ATOM    835 1HG1 ILE A  56      34.839  -0.912   7.143  1.00  0.00           H  
ATOM    836 2HG1 ILE A  56      33.669  -0.357   8.330  1.00  0.00           H  
ATOM    837 1HG2 ILE A  56      33.851  -3.632   6.508  1.00  0.00           H  
ATOM    838 2HG2 ILE A  56      32.554  -3.222   5.361  1.00  0.00           H  
ATOM    839 3HG2 ILE A  56      34.121  -2.384   5.269  1.00  0.00           H  
ATOM    840 1HD1 ILE A  56      35.344  -1.791   9.354  1.00  0.00           H  
ATOM    841 2HD1 ILE A  56      33.735  -2.548   9.439  1.00  0.00           H  
ATOM    842 3HD1 ILE A  56      34.921  -3.110   8.237  1.00  0.00           H  
ATOM    843  N   TYR A  57      30.062  -1.535   5.498  1.00  0.00           N  
ATOM    844  CA  TYR A  57      29.065  -2.095   4.593  1.00  0.00           C  
ATOM    845  C   TYR A  57      28.643  -1.078   3.541  1.00  0.00           C  
ATOM    846  O   TYR A  57      28.475  -1.416   2.369  1.00  0.00           O  
ATOM    847  CB  TYR A  57      27.845  -2.584   5.377  1.00  0.00           C  
ATOM    848  CG  TYR A  57      26.787  -3.236   4.515  1.00  0.00           C  
ATOM    849  CD1 TYR A  57      26.964  -4.536   4.064  1.00  0.00           C  
ATOM    850  CD2 TYR A  57      25.640  -2.534   4.175  1.00  0.00           C  
ATOM    851  CE1 TYR A  57      25.997  -5.132   3.276  1.00  0.00           C  
ATOM    852  CE2 TYR A  57      24.674  -3.130   3.388  1.00  0.00           C  
ATOM    853  CZ  TYR A  57      24.849  -4.423   2.939  1.00  0.00           C  
ATOM    854  OH  TYR A  57      23.887  -5.016   2.155  1.00  0.00           O  
ATOM    855  H   TYR A  57      29.829  -1.414   6.473  1.00  0.00           H  
ATOM    856  HA  TYR A  57      29.508  -2.944   4.072  1.00  0.00           H  
ATOM    857 1HB  TYR A  57      28.162  -3.306   6.131  1.00  0.00           H  
ATOM    858 2HB  TYR A  57      27.388  -1.745   5.900  1.00  0.00           H  
ATOM    859  HD1 TYR A  57      27.865  -5.088   4.331  1.00  0.00           H  
ATOM    860  HD2 TYR A  57      25.502  -1.513   4.528  1.00  0.00           H  
ATOM    861  HE1 TYR A  57      26.136  -6.153   2.922  1.00  0.00           H  
ATOM    862  HE2 TYR A  57      23.772  -2.578   3.120  1.00  0.00           H  
ATOM    863  HH  TYR A  57      23.165  -4.399   2.015  1.00  0.00           H  
ATOM    864  N   VAL A  58      28.473   0.170   3.967  1.00  0.00           N  
ATOM    865  CA  VAL A  58      28.069   1.239   3.062  1.00  0.00           C  
ATOM    866  C   VAL A  58      29.139   1.504   2.010  1.00  0.00           C  
ATOM    867  O   VAL A  58      28.831   1.722   0.838  1.00  0.00           O  
ATOM    868  CB  VAL A  58      27.797   2.533   3.852  1.00  0.00           C  
ATOM    869  CG1 VAL A  58      27.561   3.697   2.901  1.00  0.00           C  
ATOM    870  CG2 VAL A  58      26.603   2.337   4.772  1.00  0.00           C  
ATOM    871  H   VAL A  58      28.628   0.382   4.942  1.00  0.00           H  
ATOM    872  HA  VAL A  58      27.150   0.937   2.558  1.00  0.00           H  
ATOM    873  HB  VAL A  58      28.678   2.777   4.445  1.00  0.00           H  
ATOM    874 1HG1 VAL A  58      27.371   4.604   3.476  1.00  0.00           H  
ATOM    875 2HG1 VAL A  58      28.442   3.842   2.277  1.00  0.00           H  
ATOM    876 3HG1 VAL A  58      26.699   3.482   2.270  1.00  0.00           H  
ATOM    877 1HG2 VAL A  58      26.417   3.256   5.328  1.00  0.00           H  
ATOM    878 2HG2 VAL A  58      25.723   2.087   4.179  1.00  0.00           H  
ATOM    879 3HG2 VAL A  58      26.811   1.526   5.471  1.00  0.00           H  
ATOM    880  N   VAL A  59      30.397   1.484   2.436  1.00  0.00           N  
ATOM    881  CA  VAL A  59      31.516   1.722   1.531  1.00  0.00           C  
ATOM    882  C   VAL A  59      31.616   0.625   0.479  1.00  0.00           C  
ATOM    883  O   VAL A  59      31.876   0.897  -0.693  1.00  0.00           O  
ATOM    884  CB  VAL A  59      32.837   1.794   2.321  1.00  0.00           C  
ATOM    885  CG1 VAL A  59      34.023   1.851   1.370  1.00  0.00           C  
ATOM    886  CG2 VAL A  59      32.824   3.004   3.242  1.00  0.00           C  
ATOM    887  H   VAL A  59      30.583   1.299   3.411  1.00  0.00           H  
ATOM    888  HA  VAL A  59      31.357   2.676   1.027  1.00  0.00           H  
ATOM    889  HB  VAL A  59      32.944   0.886   2.914  1.00  0.00           H  
ATOM    890 1HG1 VAL A  59      34.948   1.901   1.945  1.00  0.00           H  
ATOM    891 2HG1 VAL A  59      34.033   0.958   0.745  1.00  0.00           H  
ATOM    892 3HG1 VAL A  59      33.941   2.736   0.739  1.00  0.00           H  
ATOM    893 1HG2 VAL A  59      33.760   3.048   3.797  1.00  0.00           H  
ATOM    894 2HG2 VAL A  59      32.710   3.912   2.649  1.00  0.00           H  
ATOM    895 3HG2 VAL A  59      31.991   2.921   3.940  1.00  0.00           H  
ATOM    896  N   ASP A  60      31.408  -0.616   0.905  1.00  0.00           N  
ATOM    897  CA  ASP A  60      31.475  -1.758  -0.000  1.00  0.00           C  
ATOM    898  C   ASP A  60      30.375  -1.692  -1.052  1.00  0.00           C  
ATOM    899  O   ASP A  60      30.605  -1.991  -2.224  1.00  0.00           O  
ATOM    900  CB  ASP A  60      31.364  -3.069   0.781  1.00  0.00           C  
ATOM    901  CG  ASP A  60      32.608  -3.377   1.603  1.00  0.00           C  
ATOM    902  OD1 ASP A  60      33.625  -2.773   1.354  1.00  0.00           O  
ATOM    903  OD2 ASP A  60      32.530  -4.212   2.473  1.00  0.00           O  
ATOM    904  H   ASP A  60      31.198  -0.773   1.880  1.00  0.00           H  
ATOM    905  HA  ASP A  60      32.438  -1.738  -0.512  1.00  0.00           H  
ATOM    906 1HB  ASP A  60      30.506  -3.022   1.452  1.00  0.00           H  
ATOM    907 2HB  ASP A  60      31.192  -3.893   0.088  1.00  0.00           H  
ATOM    908  N   VAL A  61      29.179  -1.299  -0.626  1.00  0.00           N  
ATOM    909  CA  VAL A  61      28.041  -1.194  -1.531  1.00  0.00           C  
ATOM    910  C   VAL A  61      28.271  -0.116  -2.583  1.00  0.00           C  
ATOM    911  O   VAL A  61      27.941  -0.298  -3.755  1.00  0.00           O  
ATOM    912  CB  VAL A  61      26.759  -0.871  -0.741  1.00  0.00           C  
ATOM    913  CG1 VAL A  61      25.608  -0.574  -1.692  1.00  0.00           C  
ATOM    914  CG2 VAL A  61      26.412  -2.032   0.179  1.00  0.00           C  
ATOM    915  H   VAL A  61      29.056  -1.067   0.349  1.00  0.00           H  
ATOM    916  HA  VAL A  61      27.910  -2.152  -2.035  1.00  0.00           H  
ATOM    917  HB  VAL A  61      26.925   0.027  -0.147  1.00  0.00           H  
ATOM    918 1HG1 VAL A  61      24.710  -0.348  -1.117  1.00  0.00           H  
ATOM    919 2HG1 VAL A  61      25.864   0.282  -2.316  1.00  0.00           H  
ATOM    920 3HG1 VAL A  61      25.425  -1.443  -2.323  1.00  0.00           H  
ATOM    921 1HG2 VAL A  61      25.505  -1.797   0.735  1.00  0.00           H  
ATOM    922 2HG2 VAL A  61      26.251  -2.932  -0.415  1.00  0.00           H  
ATOM    923 3HG2 VAL A  61      27.232  -2.200   0.878  1.00  0.00           H  
ATOM    924  N   SER A  62      28.839   1.007  -2.157  1.00  0.00           N  
ATOM    925  CA  SER A  62      29.115   2.117  -3.062  1.00  0.00           C  
ATOM    926  C   SER A  62      30.145   1.727  -4.114  1.00  0.00           C  
ATOM    927  O   SER A  62      30.014   2.081  -5.286  1.00  0.00           O  
ATOM    928  CB  SER A  62      29.609   3.318  -2.280  1.00  0.00           C  
ATOM    929  OG  SER A  62      29.876   4.398  -3.132  1.00  0.00           O  
ATOM    930  H   SER A  62      29.086   1.094  -1.182  1.00  0.00           H  
ATOM    931  HA  SER A  62      28.189   2.386  -3.572  1.00  0.00           H  
ATOM    932 1HB  SER A  62      28.857   3.609  -1.546  1.00  0.00           H  
ATOM    933 2HB  SER A  62      30.512   3.050  -1.734  1.00  0.00           H  
ATOM    934  HG  SER A  62      30.181   5.112  -2.568  1.00  0.00           H  
ATOM    935  N   THR A  63      31.170   0.996  -3.688  1.00  0.00           N  
ATOM    936  CA  THR A  63      32.226   0.557  -4.593  1.00  0.00           C  
ATOM    937  C   THR A  63      31.686  -0.404  -5.645  1.00  0.00           C  
ATOM    938  O   THR A  63      32.056  -0.329  -6.817  1.00  0.00           O  
ATOM    939  CB  THR A  63      33.375  -0.116  -3.819  1.00  0.00           C  
ATOM    940  OG1 THR A  63      33.949   0.823  -2.900  1.00  0.00           O  
ATOM    941  CG2 THR A  63      34.451  -0.603  -4.778  1.00  0.00           C  
ATOM    942  H   THR A  63      31.219   0.738  -2.713  1.00  0.00           H  
ATOM    943  HA  THR A  63      32.625   1.431  -5.109  1.00  0.00           H  
ATOM    944  HB  THR A  63      32.987  -0.964  -3.256  1.00  0.00           H  
ATOM    945  HG1 THR A  63      33.398   0.879  -2.115  1.00  0.00           H  
ATOM    946 1HG2 THR A  63      35.254  -1.075  -4.214  1.00  0.00           H  
ATOM    947 2HG2 THR A  63      34.020  -1.325  -5.471  1.00  0.00           H  
ATOM    948 3HG2 THR A  63      34.849   0.243  -5.337  1.00  0.00           H  
ATOM    949  N   GLU A  64      30.809  -1.307  -5.219  1.00  0.00           N  
ATOM    950  CA  GLU A  64      30.216  -2.284  -6.124  1.00  0.00           C  
ATOM    951  C   GLU A  64      29.347  -1.606  -7.176  1.00  0.00           C  
ATOM    952  O   GLU A  64      29.366  -1.983  -8.348  1.00  0.00           O  
ATOM    953  CB  GLU A  64      29.384  -3.301  -5.339  1.00  0.00           C  
ATOM    954  CG  GLU A  64      30.202  -4.247  -4.472  1.00  0.00           C  
ATOM    955  CD  GLU A  64      29.349  -5.183  -3.662  1.00  0.00           C  
ATOM    956  OE1 GLU A  64      28.151  -5.031  -3.680  1.00  0.00           O  
ATOM    957  OE2 GLU A  64      29.896  -6.052  -3.024  1.00  0.00           O  
ATOM    958  H   GLU A  64      30.547  -1.316  -4.244  1.00  0.00           H  
ATOM    959  HA  GLU A  64      31.020  -2.812  -6.638  1.00  0.00           H  
ATOM    960 1HB  GLU A  64      28.683  -2.775  -4.691  1.00  0.00           H  
ATOM    961 2HB  GLU A  64      28.798  -3.904  -6.033  1.00  0.00           H  
ATOM    962 1HG  GLU A  64      30.858  -4.835  -5.113  1.00  0.00           H  
ATOM    963 2HG  GLU A  64      30.827  -3.660  -3.801  1.00  0.00           H  
ATOM    964  N   MET A  65      28.586  -0.603  -6.751  1.00  0.00           N  
ATOM    965  CA  MET A  65      27.709   0.131  -7.655  1.00  0.00           C  
ATOM    966  C   MET A  65      28.511   0.887  -8.707  1.00  0.00           C  
ATOM    967  O   MET A  65      28.136   0.925  -9.879  1.00  0.00           O  
ATOM    968  CB  MET A  65      26.824   1.093  -6.866  1.00  0.00           C  
ATOM    969  CG  MET A  65      25.753   0.416  -6.023  1.00  0.00           C  
ATOM    970  SD  MET A  65      24.590   1.591  -5.301  1.00  0.00           S  
ATOM    971  CE  MET A  65      25.598   2.317  -4.012  1.00  0.00           C  
ATOM    972  H   MET A  65      28.616  -0.342  -5.776  1.00  0.00           H  
ATOM    973  HA  MET A  65      27.072  -0.584  -8.176  1.00  0.00           H  
ATOM    974 1HB  MET A  65      27.443   1.693  -6.200  1.00  0.00           H  
ATOM    975 2HB  MET A  65      26.325   1.777  -7.554  1.00  0.00           H  
ATOM    976 1HG  MET A  65      25.194  -0.287  -6.640  1.00  0.00           H  
ATOM    977 2HG  MET A  65      26.225  -0.142  -5.214  1.00  0.00           H  
ATOM    978 1HE  MET A  65      25.017   3.066  -3.474  1.00  0.00           H  
ATOM    979 2HE  MET A  65      25.919   1.539  -3.319  1.00  0.00           H  
ATOM    980 3HE  MET A  65      26.474   2.789  -4.458  1.00  0.00           H  
ATOM    981  N   ALA A  66      29.617   1.488  -8.282  1.00  0.00           N  
ATOM    982  CA  ALA A  66      30.474   2.245  -9.186  1.00  0.00           C  
ATOM    983  C   ALA A  66      31.101   1.339 -10.238  1.00  0.00           C  
ATOM    984  O   ALA A  66      31.195   1.705 -11.410  1.00  0.00           O  
ATOM    985  CB  ALA A  66      31.556   2.975  -8.403  1.00  0.00           C  
ATOM    986  H   ALA A  66      29.871   1.419  -7.307  1.00  0.00           H  
ATOM    987  HA  ALA A  66      29.856   2.979  -9.703  1.00  0.00           H  
ATOM    988 1HB  ALA A  66      32.188   3.536  -9.092  1.00  0.00           H  
ATOM    989 2HB  ALA A  66      31.092   3.662  -7.695  1.00  0.00           H  
ATOM    990 3HB  ALA A  66      32.163   2.251  -7.862  1.00  0.00           H  
ATOM    991  N   GLU A  67      31.529   0.155  -9.813  1.00  0.00           N  
ATOM    992  CA  GLU A  67      32.148  -0.806 -10.717  1.00  0.00           C  
ATOM    993  C   GLU A  67      31.158  -1.289 -11.769  1.00  0.00           C  
ATOM    994  O   GLU A  67      31.505  -1.436 -12.941  1.00  0.00           O  
ATOM    995  CB  GLU A  67      32.696  -2.000  -9.932  1.00  0.00           C  
ATOM    996  CG  GLU A  67      33.431  -3.027 -10.782  1.00  0.00           C  
ATOM    997  CD  GLU A  67      34.032  -4.138  -9.967  1.00  0.00           C  
ATOM    998  OE1 GLU A  67      33.903  -4.106  -8.767  1.00  0.00           O  
ATOM    999  OE2 GLU A  67      34.620  -5.021 -10.546  1.00  0.00           O  
ATOM   1000  H   GLU A  67      31.423  -0.086  -8.838  1.00  0.00           H  
ATOM   1001  HA  GLU A  67      32.976  -0.315 -11.230  1.00  0.00           H  
ATOM   1002 1HB  GLU A  67      33.385  -1.645  -9.165  1.00  0.00           H  
ATOM   1003 2HB  GLU A  67      31.877  -2.510  -9.426  1.00  0.00           H  
ATOM   1004 1HG  GLU A  67      32.733  -3.455 -11.500  1.00  0.00           H  
ATOM   1005 2HG  GLU A  67      34.220  -2.524 -11.339  1.00  0.00           H  
ATOM   1006  N   GLU A  68      29.923  -1.535 -11.344  1.00  0.00           N  
ATOM   1007  CA  GLU A  68      28.880  -2.002 -12.248  1.00  0.00           C  
ATOM   1008  C   GLU A  68      28.551  -0.951 -13.300  1.00  0.00           C  
ATOM   1009  O   GLU A  68      28.353  -1.272 -14.472  1.00  0.00           O  
ATOM   1010  CB  GLU A  68      27.617  -2.365 -11.463  1.00  0.00           C  
ATOM   1011  CG  GLU A  68      27.752  -3.608 -10.595  1.00  0.00           C  
ATOM   1012  CD  GLU A  68      26.518  -3.892  -9.785  1.00  0.00           C  
ATOM   1013  OE1 GLU A  68      25.620  -3.085  -9.802  1.00  0.00           O  
ATOM   1014  OE2 GLU A  68      26.474  -4.917  -9.146  1.00  0.00           O  
ATOM   1015  H   GLU A  68      29.701  -1.395 -10.369  1.00  0.00           H  
ATOM   1016  HA  GLU A  68      29.241  -2.894 -12.761  1.00  0.00           H  
ATOM   1017 1HB  GLU A  68      27.340  -1.533 -10.815  1.00  0.00           H  
ATOM   1018 2HB  GLU A  68      26.792  -2.529 -12.156  1.00  0.00           H  
ATOM   1019 1HG  GLU A  68      27.957  -4.465 -11.236  1.00  0.00           H  
ATOM   1020 2HG  GLU A  68      28.600  -3.480  -9.924  1.00  0.00           H  
ATOM   1021  N   ALA A  69      28.494   0.307 -12.875  1.00  0.00           N  
ATOM   1022  CA  ALA A  69      28.189   1.408 -13.779  1.00  0.00           C  
ATOM   1023  C   ALA A  69      29.278   1.576 -14.831  1.00  0.00           C  
ATOM   1024  O   ALA A  69      28.990   1.821 -16.003  1.00  0.00           O  
ATOM   1025  CB  ALA A  69      28.006   2.700 -12.996  1.00  0.00           C  
ATOM   1026  H   ALA A  69      28.667   0.505 -11.900  1.00  0.00           H  
ATOM   1027  HA  ALA A  69      27.259   1.174 -14.296  1.00  0.00           H  
ATOM   1028 1HB  ALA A  69      27.777   3.513 -13.685  1.00  0.00           H  
ATOM   1029 2HB  ALA A  69      27.185   2.583 -12.288  1.00  0.00           H  
ATOM   1030 3HB  ALA A  69      28.922   2.930 -12.455  1.00  0.00           H  
ATOM   1031  N   ILE A  70      30.530   1.443 -14.406  1.00  0.00           N  
ATOM   1032  CA  ILE A  70      31.665   1.579 -15.310  1.00  0.00           C  
ATOM   1033  C   ILE A  70      31.574   0.585 -16.461  1.00  0.00           C  
ATOM   1034  O   ILE A  70      31.761   0.947 -17.623  1.00  0.00           O  
ATOM   1035  CB  ILE A  70      32.993   1.376 -14.558  1.00  0.00           C  
ATOM   1036  CG1 ILE A  70      33.235   2.528 -13.580  1.00  0.00           C  
ATOM   1037  CG2 ILE A  70      34.148   1.257 -15.541  1.00  0.00           C  
ATOM   1038  CD1 ILE A  70      34.358   2.272 -12.601  1.00  0.00           C  
ATOM   1039  H   ILE A  70      30.700   1.242 -13.431  1.00  0.00           H  
ATOM   1040  HA  ILE A  70      31.656   2.585 -15.727  1.00  0.00           H  
ATOM   1041  HB  ILE A  70      32.939   0.464 -13.964  1.00  0.00           H  
ATOM   1042 1HG1 ILE A  70      33.466   3.435 -14.136  1.00  0.00           H  
ATOM   1043 2HG1 ILE A  70      32.325   2.718 -13.010  1.00  0.00           H  
ATOM   1044 1HG2 ILE A  70      35.079   1.114 -14.993  1.00  0.00           H  
ATOM   1045 2HG2 ILE A  70      33.980   0.405 -16.198  1.00  0.00           H  
ATOM   1046 3HG2 ILE A  70      34.214   2.167 -16.137  1.00  0.00           H  
ATOM   1047 1HD1 ILE A  70      34.468   3.133 -11.941  1.00  0.00           H  
ATOM   1048 2HD1 ILE A  70      34.130   1.386 -12.008  1.00  0.00           H  
ATOM   1049 3HD1 ILE A  70      35.287   2.114 -13.147  1.00  0.00           H  
ATOM   1050  N   LYS A  71      31.286  -0.670 -16.132  1.00  0.00           N  
ATOM   1051  CA  LYS A  71      31.170  -1.718 -17.138  1.00  0.00           C  
ATOM   1052  C   LYS A  71      30.110  -1.372 -18.175  1.00  0.00           C  
ATOM   1053  O   LYS A  71      30.204  -1.780 -19.333  1.00  0.00           O  
ATOM   1054  CB  LYS A  71      30.843  -3.059 -16.479  1.00  0.00           C  
ATOM   1055  CG  LYS A  71      31.986  -3.658 -15.670  1.00  0.00           C  
ATOM   1056  CD  LYS A  71      31.580  -4.979 -15.035  1.00  0.00           C  
ATOM   1057  CE  LYS A  71      32.719  -5.576 -14.221  1.00  0.00           C  
ATOM   1058  NZ  LYS A  71      32.325  -6.851 -13.563  1.00  0.00           N  
ATOM   1059  H   LYS A  71      31.144  -0.903 -15.160  1.00  0.00           H  
ATOM   1060  HA  LYS A  71      32.126  -1.808 -17.656  1.00  0.00           H  
ATOM   1061 1HB  LYS A  71      29.988  -2.938 -15.813  1.00  0.00           H  
ATOM   1062 2HB  LYS A  71      30.561  -3.782 -17.245  1.00  0.00           H  
ATOM   1063 1HG  LYS A  71      32.844  -3.825 -16.321  1.00  0.00           H  
ATOM   1064 2HG  LYS A  71      32.279  -2.962 -14.884  1.00  0.00           H  
ATOM   1065 1HD  LYS A  71      30.722  -4.821 -14.380  1.00  0.00           H  
ATOM   1066 2HD  LYS A  71      31.295  -5.685 -15.814  1.00  0.00           H  
ATOM   1067 1HE  LYS A  71      33.570  -5.767 -14.873  1.00  0.00           H  
ATOM   1068 2HE  LYS A  71      33.029  -4.867 -13.454  1.00  0.00           H  
ATOM   1069 1HZ  LYS A  71      33.106  -7.213 -13.034  1.00  0.00           H  
ATOM   1070 2HZ  LYS A  71      31.547  -6.682 -12.940  1.00  0.00           H  
ATOM   1071 3HZ  LYS A  71      32.053  -7.523 -14.266  1.00  0.00           H  
ATOM   1072  N   ALA A  72      29.119  -0.610 -17.695  1.00  0.00           N  
ATOM   1073  CA  ALA A  72      28.009  -0.089 -18.481  1.00  0.00           C  
ATOM   1074  C   ALA A  72      28.367   1.241 -19.117  1.00  0.00           C  
ATOM   1075  O   ALA A  72      27.574   1.818 -19.861  1.00  0.00           O  
ATOM   1076  CB  ALA A  72      26.766   0.058 -17.615  1.00  0.00           C  
ATOM   1077  H   ALA A  72      29.118  -0.363 -16.716  1.00  0.00           H  
ATOM   1078  HA  ALA A  72      27.799  -0.798 -19.282  1.00  0.00           H  
ATOM   1079 1HB  ALA A  72      25.947   0.451 -18.218  1.00  0.00           H  
ATOM   1080 2HB  ALA A  72      26.486  -0.916 -17.213  1.00  0.00           H  
ATOM   1081 3HB  ALA A  72      26.974   0.742 -16.794  1.00  0.00           H  
ATOM   1082  N   GLY A  73      29.566   1.722 -18.819  1.00  0.00           N  
ATOM   1083  CA  GLY A  73      30.143   2.834 -19.558  1.00  0.00           C  
ATOM   1084  C   GLY A  73      30.208   4.097 -18.718  1.00  0.00           C  
ATOM   1085  O   GLY A  73      30.568   5.165 -19.213  1.00  0.00           O  
ATOM   1086  H   GLY A  73      30.089   1.306 -18.062  1.00  0.00           H  
ATOM   1087 1HA  GLY A  73      31.147   2.568 -19.890  1.00  0.00           H  
ATOM   1088 2HA  GLY A  73      29.549   3.024 -20.451  1.00  0.00           H  
ATOM   1089  N   GLY A  74      29.861   3.990 -17.438  1.00  0.00           N  
ATOM   1090  CA  GLY A  74      29.911   5.144 -16.540  1.00  0.00           C  
ATOM   1091  C   GLY A  74      31.304   5.742 -16.462  1.00  0.00           C  
ATOM   1092  O   GLY A  74      32.302   5.032 -16.584  1.00  0.00           O  
ATOM   1093  H   GLY A  74      29.558   3.094 -17.084  1.00  0.00           H  
ATOM   1094 1HA  GLY A  74      29.211   5.905 -16.886  1.00  0.00           H  
ATOM   1095 2HA  GLY A  74      29.592   4.843 -15.543  1.00  0.00           H  
ATOM   1096  N   ASP A  75      31.362   7.055 -16.258  1.00  0.00           N  
ATOM   1097  CA  ASP A  75      32.623   7.773 -16.173  1.00  0.00           C  
ATOM   1098  C   ASP A  75      33.429   7.347 -14.954  1.00  0.00           C  
ATOM   1099  O   ASP A  75      33.031   7.596 -13.816  1.00  0.00           O  
ATOM   1100  CB  ASP A  75      32.374   9.282 -16.124  1.00  0.00           C  
ATOM   1101  CG  ASP A  75      33.661  10.096 -16.141  1.00  0.00           C  
ATOM   1102  OD1 ASP A  75      34.424   9.983 -15.211  1.00  0.00           O  
ATOM   1103  OD2 ASP A  75      33.868  10.823 -17.083  1.00  0.00           O  
ATOM   1104  H   ASP A  75      30.502   7.576 -16.158  1.00  0.00           H  
ATOM   1105  HA  ASP A  75      33.211   7.546 -17.063  1.00  0.00           H  
ATOM   1106 1HB  ASP A  75      31.763   9.578 -16.977  1.00  0.00           H  
ATOM   1107 2HB  ASP A  75      31.816   9.530 -15.220  1.00  0.00           H  
ATOM   1108  N   PRO A  76      34.547   6.711 -15.286  1.00  0.00           N  
ATOM   1109  CA  PRO A  76      35.393   6.059 -14.291  1.00  0.00           C  
ATOM   1110  C   PRO A  76      36.067   7.055 -13.343  1.00  0.00           C  
ATOM   1111  O   PRO A  76      36.183   6.804 -12.143  1.00  0.00           O  
ATOM   1112  CB  PRO A  76      36.423   5.328 -15.159  1.00  0.00           C  
ATOM   1113  CG  PRO A  76      36.374   6.044 -16.465  1.00  0.00           C  
ATOM   1114  CD  PRO A  76      34.945   6.503 -16.588  1.00  0.00           C  
ATOM   1115  HA  PRO A  76      34.787   5.346 -13.712  1.00  0.00           H  
ATOM   1116 1HB  PRO A  76      37.414   5.373 -14.684  1.00  0.00           H  
ATOM   1117 2HB  PRO A  76      36.155   4.265 -15.245  1.00  0.00           H  
ATOM   1118 1HG  PRO A  76      37.089   6.880 -16.467  1.00  0.00           H  
ATOM   1119 2HG  PRO A  76      36.673   5.368 -17.280  1.00  0.00           H  
ATOM   1120 1HD  PRO A  76      34.910   7.447 -17.151  1.00  0.00           H  
ATOM   1121 2HD  PRO A  76      34.352   5.726 -17.093  1.00  0.00           H  
ATOM   1122  N   LEU A  77      36.529   8.211 -13.853  1.00  0.00           N  
ATOM   1123  CA  LEU A  77      37.145   9.174 -12.948  1.00  0.00           C  
ATOM   1124  C   LEU A  77      36.153   9.654 -11.897  1.00  0.00           C  
ATOM   1125  O   LEU A  77      36.499   9.803 -10.725  1.00  0.00           O  
ATOM   1126  CB  LEU A  77      37.684  10.374 -13.737  1.00  0.00           C  
ATOM   1127  CG  LEU A  77      38.387  11.455 -12.906  1.00  0.00           C  
ATOM   1128  CD1 LEU A  77      39.584  10.846 -12.189  1.00  0.00           C  
ATOM   1129  CD2 LEU A  77      38.817  12.595 -13.817  1.00  0.00           C  
ATOM   1130  H   LEU A  77      36.438   8.382 -14.844  1.00  0.00           H  
ATOM   1131  HA  LEU A  77      37.976   8.687 -12.439  1.00  0.00           H  
ATOM   1132 1HB  LEU A  77      38.394  10.011 -14.478  1.00  0.00           H  
ATOM   1133 2HB  LEU A  77      36.853  10.847 -14.261  1.00  0.00           H  
ATOM   1134  HG  LEU A  77      37.702  11.834 -12.148  1.00  0.00           H  
ATOM   1135 1HD1 LEU A  77      40.084  11.614 -11.599  1.00  0.00           H  
ATOM   1136 2HD1 LEU A  77      39.246  10.046 -11.530  1.00  0.00           H  
ATOM   1137 3HD1 LEU A  77      40.281  10.442 -12.923  1.00  0.00           H  
ATOM   1138 1HD2 LEU A  77      39.316  13.364 -13.226  1.00  0.00           H  
ATOM   1139 2HD2 LEU A  77      39.504  12.217 -14.575  1.00  0.00           H  
ATOM   1140 3HD2 LEU A  77      37.940  13.024 -14.303  1.00  0.00           H  
ATOM   1141  N   LYS A  78      34.918   9.895 -12.322  1.00  0.00           N  
ATOM   1142  CA  LYS A  78      33.872  10.358 -11.417  1.00  0.00           C  
ATOM   1143  C   LYS A  78      33.547   9.305 -10.366  1.00  0.00           C  
ATOM   1144  O   LYS A  78      33.347   9.625  -9.194  1.00  0.00           O  
ATOM   1145  CB  LYS A  78      32.610  10.726 -12.200  1.00  0.00           C  
ATOM   1146  CG  LYS A  78      32.739  11.987 -13.044  1.00  0.00           C  
ATOM   1147  CD  LYS A  78      31.455  12.276 -13.805  1.00  0.00           C  
ATOM   1148  CE  LYS A  78      31.585  13.530 -14.658  1.00  0.00           C  
ATOM   1149  NZ  LYS A  78      30.349  13.804 -15.438  1.00  0.00           N  
ATOM   1150  H   LYS A  78      34.697   9.754 -13.297  1.00  0.00           H  
ATOM   1151  HA  LYS A  78      34.232  11.247 -10.898  1.00  0.00           H  
ATOM   1152 1HB  LYS A  78      32.342   9.905 -12.864  1.00  0.00           H  
ATOM   1153 2HB  LYS A  78      31.782  10.871 -11.506  1.00  0.00           H  
ATOM   1154 1HG  LYS A  78      32.968  12.836 -12.398  1.00  0.00           H  
ATOM   1155 2HG  LYS A  78      33.555  11.866 -13.756  1.00  0.00           H  
ATOM   1156 1HD  LYS A  78      31.217  11.430 -14.452  1.00  0.00           H  
ATOM   1157 2HD  LYS A  78      30.636  12.413 -13.099  1.00  0.00           H  
ATOM   1158 1HE  LYS A  78      31.792  14.385 -14.016  1.00  0.00           H  
ATOM   1159 2HE  LYS A  78      32.419  13.414 -15.350  1.00  0.00           H  
ATOM   1160 1HZ  LYS A  78      30.476  14.641 -15.989  1.00  0.00           H  
ATOM   1161 2HZ  LYS A  78      30.157  13.023 -16.052  1.00  0.00           H  
ATOM   1162 3HZ  LYS A  78      29.572  13.932 -14.806  1.00  0.00           H  
ATOM   1163  N   ALA A  79      33.495   8.048 -10.791  1.00  0.00           N  
ATOM   1164  CA  ALA A  79      33.194   6.945  -9.886  1.00  0.00           C  
ATOM   1165  C   ALA A  79      34.284   6.782  -8.835  1.00  0.00           C  
ATOM   1166  O   ALA A  79      33.998   6.537  -7.663  1.00  0.00           O  
ATOM   1167  CB  ALA A  79      33.016   5.652 -10.668  1.00  0.00           C  
ATOM   1168  H   ALA A  79      33.668   7.851 -11.766  1.00  0.00           H  
ATOM   1169  HA  ALA A  79      32.263   7.176  -9.369  1.00  0.00           H  
ATOM   1170 1HB  ALA A  79      32.792   4.838  -9.978  1.00  0.00           H  
ATOM   1171 2HB  ALA A  79      32.194   5.764 -11.375  1.00  0.00           H  
ATOM   1172 3HB  ALA A  79      33.932   5.425 -11.210  1.00  0.00           H  
ATOM   1173  N   VAL A  80      35.535   6.919  -9.260  1.00  0.00           N  
ATOM   1174  CA  VAL A  80      36.671   6.788  -8.355  1.00  0.00           C  
ATOM   1175  C   VAL A  80      36.668   7.890  -7.304  1.00  0.00           C  
ATOM   1176  O   VAL A  80      36.953   7.644  -6.132  1.00  0.00           O  
ATOM   1177  CB  VAL A  80      37.992   6.840  -9.145  1.00  0.00           C  
ATOM   1178  CG1 VAL A  80      39.179   6.895  -8.194  1.00  0.00           C  
ATOM   1179  CG2 VAL A  80      38.093   5.633 -10.065  1.00  0.00           C  
ATOM   1180  H   VAL A  80      35.704   7.119 -10.235  1.00  0.00           H  
ATOM   1181  HA  VAL A  80      36.602   5.824  -7.850  1.00  0.00           H  
ATOM   1182  HB  VAL A  80      38.014   7.753  -9.739  1.00  0.00           H  
ATOM   1183 1HG1 VAL A  80      40.105   6.931  -8.769  1.00  0.00           H  
ATOM   1184 2HG1 VAL A  80      39.105   7.785  -7.571  1.00  0.00           H  
ATOM   1185 3HG1 VAL A  80      39.180   6.007  -7.562  1.00  0.00           H  
ATOM   1186 1HG2 VAL A  80      39.030   5.676 -10.620  1.00  0.00           H  
ATOM   1187 2HG2 VAL A  80      38.066   4.719  -9.471  1.00  0.00           H  
ATOM   1188 3HG2 VAL A  80      37.257   5.637 -10.763  1.00  0.00           H  
ATOM   1189  N   GLU A  81      36.344   9.106  -7.729  1.00  0.00           N  
ATOM   1190  CA  GLU A  81      36.303  10.248  -6.824  1.00  0.00           C  
ATOM   1191  C   GLU A  81      35.214  10.080  -5.772  1.00  0.00           C  
ATOM   1192  O   GLU A  81      35.415  10.400  -4.600  1.00  0.00           O  
ATOM   1193  CB  GLU A  81      36.072  11.542  -7.608  1.00  0.00           C  
ATOM   1194  CG  GLU A  81      37.248  11.969  -8.476  1.00  0.00           C  
ATOM   1195  CD  GLU A  81      36.960  13.202  -9.286  1.00  0.00           C  
ATOM   1196  OE1 GLU A  81      35.840  13.653  -9.268  1.00  0.00           O  
ATOM   1197  OE2 GLU A  81      37.861  13.694  -9.923  1.00  0.00           O  
ATOM   1198  H   GLU A  81      36.120   9.243  -8.704  1.00  0.00           H  
ATOM   1199  HA  GLU A  81      37.263  10.317  -6.310  1.00  0.00           H  
ATOM   1200 1HB  GLU A  81      35.204  11.424  -8.257  1.00  0.00           H  
ATOM   1201 2HB  GLU A  81      35.856  12.354  -6.915  1.00  0.00           H  
ATOM   1202 1HG  GLU A  81      38.108  12.162  -7.834  1.00  0.00           H  
ATOM   1203 2HG  GLU A  81      37.507  11.151  -9.147  1.00  0.00           H  
ATOM   1204  N   THR A  82      34.061   9.576  -6.198  1.00  0.00           N  
ATOM   1205  CA  THR A  82      32.937   9.364  -5.293  1.00  0.00           C  
ATOM   1206  C   THR A  82      33.267   8.313  -4.241  1.00  0.00           C  
ATOM   1207  O   THR A  82      32.921   8.463  -3.069  1.00  0.00           O  
ATOM   1208  CB  THR A  82      31.674   8.942  -6.067  1.00  0.00           C  
ATOM   1209  OG1 THR A  82      31.306   9.978  -6.986  1.00  0.00           O  
ATOM   1210  CG2 THR A  82      30.521   8.687  -5.108  1.00  0.00           C  
ATOM   1211  H   THR A  82      33.960   9.334  -7.173  1.00  0.00           H  
ATOM   1212  HA  THR A  82      32.726  10.301  -4.777  1.00  0.00           H  
ATOM   1213  HB  THR A  82      31.879   8.032  -6.629  1.00  0.00           H  
ATOM   1214  HG1 THR A  82      31.856   9.920  -7.771  1.00  0.00           H  
ATOM   1215 1HG2 THR A  82      29.638   8.390  -5.672  1.00  0.00           H  
ATOM   1216 2HG2 THR A  82      30.794   7.892  -4.414  1.00  0.00           H  
ATOM   1217 3HG2 THR A  82      30.305   9.597  -4.549  1.00  0.00           H  
ATOM   1218  N   VAL A  83      33.939   7.248  -4.667  1.00  0.00           N  
ATOM   1219  CA  VAL A  83      34.318   6.170  -3.762  1.00  0.00           C  
ATOM   1220  C   VAL A  83      35.307   6.654  -2.710  1.00  0.00           C  
ATOM   1221  O   VAL A  83      35.210   6.289  -1.538  1.00  0.00           O  
ATOM   1222  CB  VAL A  83      34.943   5.005  -4.552  1.00  0.00           C  
ATOM   1223  CG1 VAL A  83      35.512   3.962  -3.601  1.00  0.00           C  
ATOM   1224  CG2 VAL A  83      33.902   4.386  -5.472  1.00  0.00           C  
ATOM   1225  H   VAL A  83      34.193   7.184  -5.642  1.00  0.00           H  
ATOM   1226  HA  VAL A  83      33.420   5.810  -3.258  1.00  0.00           H  
ATOM   1227  HB  VAL A  83      35.774   5.385  -5.146  1.00  0.00           H  
ATOM   1228 1HG1 VAL A  83      35.950   3.145  -4.177  1.00  0.00           H  
ATOM   1229 2HG1 VAL A  83      36.280   4.418  -2.978  1.00  0.00           H  
ATOM   1230 3HG1 VAL A  83      34.714   3.572  -2.970  1.00  0.00           H  
ATOM   1231 1HG2 VAL A  83      34.351   3.563  -6.028  1.00  0.00           H  
ATOM   1232 2HG2 VAL A  83      33.068   4.011  -4.878  1.00  0.00           H  
ATOM   1233 3HG2 VAL A  83      33.539   5.140  -6.171  1.00  0.00           H  
ATOM   1234  N   ALA A  84      36.259   7.478  -3.136  1.00  0.00           N  
ATOM   1235  CA  ALA A  84      37.268   8.015  -2.231  1.00  0.00           C  
ATOM   1236  C   ALA A  84      36.640   8.920  -1.179  1.00  0.00           C  
ATOM   1237  O   ALA A  84      37.015   8.879  -0.007  1.00  0.00           O  
ATOM   1238  CB  ALA A  84      38.331   8.772  -3.013  1.00  0.00           C  
ATOM   1239  H   ALA A  84      36.284   7.739  -4.111  1.00  0.00           H  
ATOM   1240  HA  ALA A  84      37.739   7.179  -1.714  1.00  0.00           H  
ATOM   1241 1HB  ALA A  84      39.078   9.167  -2.324  1.00  0.00           H  
ATOM   1242 2HB  ALA A  84      38.812   8.097  -3.721  1.00  0.00           H  
ATOM   1243 3HB  ALA A  84      37.868   9.595  -3.555  1.00  0.00           H  
ATOM   1244  N   GLU A  85      35.682   9.737  -1.605  1.00  0.00           N  
ATOM   1245  CA  GLU A  85      35.000  10.654  -0.700  1.00  0.00           C  
ATOM   1246  C   GLU A  85      34.199   9.897   0.352  1.00  0.00           C  
ATOM   1247  O   GLU A  85      34.182  10.274   1.524  1.00  0.00           O  
ATOM   1248  CB  GLU A  85      34.076  11.588  -1.484  1.00  0.00           C  
ATOM   1249  CG  GLU A  85      34.801  12.601  -2.359  1.00  0.00           C  
ATOM   1250  CD  GLU A  85      35.623  13.577  -1.564  1.00  0.00           C  
ATOM   1251  OE1 GLU A  85      35.183  13.979  -0.514  1.00  0.00           O  
ATOM   1252  OE2 GLU A  85      36.694  13.921  -2.008  1.00  0.00           O  
ATOM   1253  H   GLU A  85      35.420   9.722  -2.580  1.00  0.00           H  
ATOM   1254  HA  GLU A  85      35.751  11.256  -0.187  1.00  0.00           H  
ATOM   1255 1HB  GLU A  85      33.423  10.998  -2.128  1.00  0.00           H  
ATOM   1256 2HB  GLU A  85      33.441  12.139  -0.790  1.00  0.00           H  
ATOM   1257 1HG  GLU A  85      35.455  12.069  -3.048  1.00  0.00           H  
ATOM   1258 2HG  GLU A  85      34.066  13.148  -2.948  1.00  0.00           H  
ATOM   1259  N   LEU A  86      33.536   8.827  -0.074  1.00  0.00           N  
ATOM   1260  CA  LEU A  86      32.732   8.015   0.831  1.00  0.00           C  
ATOM   1261  C   LEU A  86      33.601   7.337   1.883  1.00  0.00           C  
ATOM   1262  O   LEU A  86      33.231   7.264   3.055  1.00  0.00           O  
ATOM   1263  CB  LEU A  86      31.953   6.955   0.041  1.00  0.00           C  
ATOM   1264  CG  LEU A  86      30.981   6.097   0.860  1.00  0.00           C  
ATOM   1265  CD1 LEU A  86      29.861   5.597  -0.041  1.00  0.00           C  
ATOM   1266  CD2 LEU A  86      31.736   4.935   1.489  1.00  0.00           C  
ATOM   1267  H   LEU A  86      33.591   8.570  -1.049  1.00  0.00           H  
ATOM   1268  HA  LEU A  86      32.021   8.665   1.340  1.00  0.00           H  
ATOM   1269 1HB  LEU A  86      31.379   7.455  -0.737  1.00  0.00           H  
ATOM   1270 2HB  LEU A  86      32.667   6.284  -0.436  1.00  0.00           H  
ATOM   1271  HG  LEU A  86      30.531   6.705   1.646  1.00  0.00           H  
ATOM   1272 1HD1 LEU A  86      29.170   4.987   0.540  1.00  0.00           H  
ATOM   1273 2HD1 LEU A  86      29.325   6.449  -0.462  1.00  0.00           H  
ATOM   1274 3HD1 LEU A  86      30.282   4.998  -0.848  1.00  0.00           H  
ATOM   1275 1HD2 LEU A  86      31.045   4.325   2.072  1.00  0.00           H  
ATOM   1276 2HD2 LEU A  86      32.185   4.325   0.705  1.00  0.00           H  
ATOM   1277 3HD2 LEU A  86      32.519   5.320   2.142  1.00  0.00           H  
ATOM   1278  N   THR A  87      34.758   6.842   1.457  1.00  0.00           N  
ATOM   1279  CA  THR A  87      35.682   6.170   2.362  1.00  0.00           C  
ATOM   1280  C   THR A  87      36.222   7.130   3.414  1.00  0.00           C  
ATOM   1281  O   THR A  87      36.350   6.774   4.585  1.00  0.00           O  
ATOM   1282  CB  THR A  87      36.854   5.539   1.588  1.00  0.00           C  
ATOM   1283  OG1 THR A  87      37.550   6.556   0.856  1.00  0.00           O  
ATOM   1284  CG2 THR A  87      36.346   4.481   0.620  1.00  0.00           C  
ATOM   1285  H   THR A  87      35.003   6.934   0.481  1.00  0.00           H  
ATOM   1286  HA  THR A  87      35.144   5.375   2.878  1.00  0.00           H  
ATOM   1287  HB  THR A  87      37.548   5.077   2.291  1.00  0.00           H  
ATOM   1288  HG1 THR A  87      38.141   7.028   1.448  1.00  0.00           H  
ATOM   1289 1HG2 THR A  87      37.188   4.046   0.083  1.00  0.00           H  
ATOM   1290 2HG2 THR A  87      35.827   3.700   1.175  1.00  0.00           H  
ATOM   1291 3HG2 THR A  87      35.660   4.938  -0.091  1.00  0.00           H  
ATOM   1292  N   ARG A  88      36.537   8.349   2.988  1.00  0.00           N  
ATOM   1293  CA  ARG A  88      37.063   9.364   3.893  1.00  0.00           C  
ATOM   1294  C   ARG A  88      36.032   9.753   4.945  1.00  0.00           C  
ATOM   1295  O   ARG A  88      36.364   9.933   6.117  1.00  0.00           O  
ATOM   1296  CB  ARG A  88      37.486  10.604   3.119  1.00  0.00           C  
ATOM   1297  CG  ARG A  88      38.098  11.709   3.965  1.00  0.00           C  
ATOM   1298  CD  ARG A  88      38.508  12.872   3.137  1.00  0.00           C  
ATOM   1299  NE  ARG A  88      37.370  13.503   2.488  1.00  0.00           N  
ATOM   1300  CZ  ARG A  88      36.533  14.373   3.087  1.00  0.00           C  
ATOM   1301  NH1 ARG A  88      36.720  14.704   4.345  1.00  0.00           N  
ATOM   1302  NH2 ARG A  88      35.526  14.894   2.409  1.00  0.00           N  
ATOM   1303  H   ARG A  88      36.409   8.578   2.013  1.00  0.00           H  
ATOM   1304  HA  ARG A  88      37.938   8.956   4.400  1.00  0.00           H  
ATOM   1305 1HB  ARG A  88      38.216  10.327   2.360  1.00  0.00           H  
ATOM   1306 2HB  ARG A  88      36.621  11.023   2.604  1.00  0.00           H  
ATOM   1307 1HG  ARG A  88      37.369  12.051   4.700  1.00  0.00           H  
ATOM   1308 2HG  ARG A  88      38.980  11.326   4.480  1.00  0.00           H  
ATOM   1309 1HD  ARG A  88      38.995  13.614   3.769  1.00  0.00           H  
ATOM   1310 2HD  ARG A  88      39.201  12.542   2.365  1.00  0.00           H  
ATOM   1311  HE  ARG A  88      37.195  13.273   1.519  1.00  0.00           H  
ATOM   1312 1HH1 ARG A  88      37.490  14.306   4.864  1.00  0.00           H  
ATOM   1313 2HH1 ARG A  88      36.093  15.356   4.794  1.00  0.00           H  
ATOM   1314 1HH2 ARG A  88      35.382  14.639   1.441  1.00  0.00           H  
ATOM   1315 2HH2 ARG A  88      34.899  15.545   2.857  1.00  0.00           H  
ATOM   1316  N   ALA A  89      34.780   9.881   4.519  1.00  0.00           N  
ATOM   1317  CA  ALA A  89      33.697  10.248   5.424  1.00  0.00           C  
ATOM   1318  C   ALA A  89      33.468   9.171   6.476  1.00  0.00           C  
ATOM   1319  O   ALA A  89      33.240   9.473   7.648  1.00  0.00           O  
ATOM   1320  CB  ALA A  89      32.417  10.503   4.642  1.00  0.00           C  
ATOM   1321  H   ALA A  89      34.573   9.720   3.544  1.00  0.00           H  
ATOM   1322  HA  ALA A  89      33.983  11.164   5.941  1.00  0.00           H  
ATOM   1323 1HB  ALA A  89      31.618  10.776   5.331  1.00  0.00           H  
ATOM   1324 2HB  ALA A  89      32.579  11.316   3.934  1.00  0.00           H  
ATOM   1325 3HB  ALA A  89      32.136   9.602   4.100  1.00  0.00           H  
ATOM   1326  N   ALA A  90      33.530   7.913   6.051  1.00  0.00           N  
ATOM   1327  CA  ALA A  90      33.329   6.788   6.955  1.00  0.00           C  
ATOM   1328  C   ALA A  90      34.429   6.724   8.007  1.00  0.00           C  
ATOM   1329  O   ALA A  90      34.166   6.454   9.179  1.00  0.00           O  
ATOM   1330  CB  ALA A  90      33.268   5.484   6.173  1.00  0.00           C  
ATOM   1331  H   ALA A  90      33.721   7.732   5.076  1.00  0.00           H  
ATOM   1332  HA  ALA A  90      32.380   6.934   7.472  1.00  0.00           H  
ATOM   1333 1HB  ALA A  90      33.117   4.653   6.862  1.00  0.00           H  
ATOM   1334 2HB  ALA A  90      32.440   5.523   5.464  1.00  0.00           H  
ATOM   1335 3HB  ALA A  90      34.202   5.341   5.631  1.00  0.00           H  
ATOM   1336  N   VAL A  91      35.663   6.974   7.582  1.00  0.00           N  
ATOM   1337  CA  VAL A  91      36.806   6.945   8.486  1.00  0.00           C  
ATOM   1338  C   VAL A  91      36.704   8.042   9.538  1.00  0.00           C  
ATOM   1339  O   VAL A  91      37.011   7.822  10.710  1.00  0.00           O  
ATOM   1340  CB  VAL A  91      38.117   7.116   7.695  1.00  0.00           C  
ATOM   1341  CG1 VAL A  91      39.294   7.276   8.645  1.00  0.00           C  
ATOM   1342  CG2 VAL A  91      38.325   5.923   6.775  1.00  0.00           C  
ATOM   1343  H   VAL A  91      35.813   7.190   6.607  1.00  0.00           H  
ATOM   1344  HA  VAL A  91      36.824   5.978   8.990  1.00  0.00           H  
ATOM   1345  HB  VAL A  91      38.056   8.028   7.102  1.00  0.00           H  
ATOM   1346 1HG1 VAL A  91      40.213   7.396   8.070  1.00  0.00           H  
ATOM   1347 2HG1 VAL A  91      39.141   8.156   9.270  1.00  0.00           H  
ATOM   1348 3HG1 VAL A  91      39.376   6.392   9.277  1.00  0.00           H  
ATOM   1349 1HG2 VAL A  91      39.253   6.051   6.218  1.00  0.00           H  
ATOM   1350 2HG2 VAL A  91      38.380   5.010   7.368  1.00  0.00           H  
ATOM   1351 3HG2 VAL A  91      37.491   5.852   6.076  1.00  0.00           H  
ATOM   1352  N   GLU A  92      36.271   9.224   9.113  1.00  0.00           N  
ATOM   1353  CA  GLU A  92      36.128  10.358  10.017  1.00  0.00           C  
ATOM   1354  C   GLU A  92      35.058  10.092  11.069  1.00  0.00           C  
ATOM   1355  O   GLU A  92      35.229  10.428  12.241  1.00  0.00           O  
ATOM   1356  CB  GLU A  92      35.782  11.625   9.232  1.00  0.00           C  
ATOM   1357  CG  GLU A  92      36.914  12.156   8.364  1.00  0.00           C  
ATOM   1358  CD  GLU A  92      36.516  13.358   7.553  1.00  0.00           C  
ATOM   1359  OE1 GLU A  92      35.360  13.706   7.571  1.00  0.00           O  
ATOM   1360  OE2 GLU A  92      37.370  13.928   6.915  1.00  0.00           O  
ATOM   1361  H   GLU A  92      36.035   9.340   8.138  1.00  0.00           H  
ATOM   1362  HA  GLU A  92      37.078  10.513  10.530  1.00  0.00           H  
ATOM   1363 1HB  GLU A  92      34.927  11.430   8.584  1.00  0.00           H  
ATOM   1364 2HB  GLU A  92      35.494  12.415   9.925  1.00  0.00           H  
ATOM   1365 1HG  GLU A  92      37.754  12.426   9.005  1.00  0.00           H  
ATOM   1366 2HG  GLU A  92      37.245  11.364   7.693  1.00  0.00           H  
ATOM   1367  N   VAL A  93      33.955   9.487  10.644  1.00  0.00           N  
ATOM   1368  CA  VAL A  93      32.855   9.174  11.548  1.00  0.00           C  
ATOM   1369  C   VAL A  93      33.279   8.157  12.600  1.00  0.00           C  
ATOM   1370  O   VAL A  93      32.921   8.276  13.772  1.00  0.00           O  
ATOM   1371  CB  VAL A  93      31.655   8.621  10.757  1.00  0.00           C  
ATOM   1372  CG1 VAL A  93      30.578   8.116  11.707  1.00  0.00           C  
ATOM   1373  CG2 VAL A  93      31.100   9.697   9.837  1.00  0.00           C  
ATOM   1374  H   VAL A  93      33.876   9.237   9.669  1.00  0.00           H  
ATOM   1375  HA  VAL A  93      32.549  10.092  12.052  1.00  0.00           H  
ATOM   1376  HB  VAL A  93      31.984   7.768  10.164  1.00  0.00           H  
ATOM   1377 1HG1 VAL A  93      29.738   7.728  11.131  1.00  0.00           H  
ATOM   1378 2HG1 VAL A  93      30.987   7.322  12.331  1.00  0.00           H  
ATOM   1379 3HG1 VAL A  93      30.237   8.936  12.338  1.00  0.00           H  
ATOM   1380 1HG2 VAL A  93      30.253   9.299   9.280  1.00  0.00           H  
ATOM   1381 2HG2 VAL A  93      30.776  10.552  10.430  1.00  0.00           H  
ATOM   1382 3HG2 VAL A  93      31.876  10.013   9.139  1.00  0.00           H  
ATOM   1383  N   VAL A  94      34.044   7.157  12.175  1.00  0.00           N  
ATOM   1384  CA  VAL A  94      34.518   6.117  13.079  1.00  0.00           C  
ATOM   1385  C   VAL A  94      35.460   6.689  14.131  1.00  0.00           C  
ATOM   1386  O   VAL A  94      35.540   6.180  15.249  1.00  0.00           O  
ATOM   1387  CB  VAL A  94      35.245   5.013  12.288  1.00  0.00           C  
ATOM   1388  CG1 VAL A  94      35.897   4.019  13.238  1.00  0.00           C  
ATOM   1389  CG2 VAL A  94      34.265   4.310  11.361  1.00  0.00           C  
ATOM   1390  H   VAL A  94      34.304   7.116  11.200  1.00  0.00           H  
ATOM   1391  HA  VAL A  94      33.656   5.677  13.583  1.00  0.00           H  
ATOM   1392  HB  VAL A  94      36.043   5.466  11.700  1.00  0.00           H  
ATOM   1393 1HG1 VAL A  94      36.406   3.246  12.663  1.00  0.00           H  
ATOM   1394 2HG1 VAL A  94      36.620   4.538  13.867  1.00  0.00           H  
ATOM   1395 3HG1 VAL A  94      35.133   3.560  13.865  1.00  0.00           H  
ATOM   1396 1HG2 VAL A  94      34.786   3.531  10.805  1.00  0.00           H  
ATOM   1397 2HG2 VAL A  94      33.465   3.862  11.950  1.00  0.00           H  
ATOM   1398 3HG2 VAL A  94      33.842   5.033  10.663  1.00  0.00           H  
ATOM   1399  N   SER A  95      36.167   7.753  13.750  1.00  0.00           N  
ATOM   1400  CA  SER A  95      37.171   8.403  14.596  1.00  0.00           C  
ATOM   1401  C   SER A  95      36.704   8.608  16.037  1.00  0.00           C  
ATOM   1402  O   SER A  95      37.512   8.857  16.932  1.00  0.00           O  
ATOM   1403  CB  SER A  95      37.550   9.743  13.997  1.00  0.00           C  
ATOM   1404  OG  SER A  95      36.468  10.632  14.030  1.00  0.00           O  
ATOM   1405  H   SER A  95      36.013   8.143  12.831  1.00  0.00           H  
ATOM   1406  HA  SER A  95      38.058   7.769  14.630  1.00  0.00           H  
ATOM   1407 1HB  SER A  95      38.388  10.165  14.550  1.00  0.00           H  
ATOM   1408 2HB  SER A  95      37.877   9.602  12.967  1.00  0.00           H  
ATOM   1409  HG  SER A  95      36.490  11.107  13.195  1.00  0.00           H  
ATOM   1410  N   VAL A  96      35.403   8.504  16.263  1.00  0.00           N  
ATOM   1411  CA  VAL A  96      34.822   8.757  17.581  1.00  0.00           C  
ATOM   1412  C   VAL A  96      35.398   7.852  18.677  1.00  0.00           C  
ATOM   1413  O   VAL A  96      35.274   8.145  19.866  1.00  0.00           O  
ATOM   1414  CB  VAL A  96      33.295   8.561  17.521  1.00  0.00           C  
ATOM   1415  CG1 VAL A  96      32.953   7.085  17.386  1.00  0.00           C  
ATOM   1416  CG2 VAL A  96      32.648   9.153  18.764  1.00  0.00           C  
ATOM   1417  H   VAL A  96      34.791   8.242  15.503  1.00  0.00           H  
ATOM   1418  HA  VAL A  96      35.032   9.791  17.859  1.00  0.00           H  
ATOM   1419  HB  VAL A  96      32.909   9.063  16.634  1.00  0.00           H  
ATOM   1420 1HG1 VAL A  96      31.870   6.965  17.345  1.00  0.00           H  
ATOM   1421 2HG1 VAL A  96      33.396   6.691  16.472  1.00  0.00           H  
ATOM   1422 3HG1 VAL A  96      33.345   6.540  18.245  1.00  0.00           H  
ATOM   1423 1HG2 VAL A  96      31.569   9.012  18.714  1.00  0.00           H  
ATOM   1424 2HG2 VAL A  96      33.040   8.655  19.651  1.00  0.00           H  
ATOM   1425 3HG2 VAL A  96      32.872  10.219  18.818  1.00  0.00           H  
ATOM   1426  N   TYR A  97      36.031   6.748  18.282  1.00  0.00           N  
ATOM   1427  CA  TYR A  97      36.279   5.639  19.210  1.00  0.00           C  
ATOM   1428  C   TYR A  97      37.738   5.533  19.646  1.00  0.00           C  
ATOM   1429  O   TYR A  97      38.641   5.978  18.938  1.00  0.00           O  
ATOM   1430  CB  TYR A  97      35.833   4.319  18.578  1.00  0.00           C  
ATOM   1431  CG  TYR A  97      34.339   4.218  18.364  1.00  0.00           C  
ATOM   1432  CD1 TYR A  97      33.831   4.054  17.083  1.00  0.00           C  
ATOM   1433  CD2 TYR A  97      33.477   4.290  19.448  1.00  0.00           C  
ATOM   1434  CE1 TYR A  97      32.467   3.962  16.888  1.00  0.00           C  
ATOM   1435  CE2 TYR A  97      32.113   4.198  19.252  1.00  0.00           C  
ATOM   1436  CZ  TYR A  97      31.607   4.034  17.979  1.00  0.00           C  
ATOM   1437  OH  TYR A  97      30.248   3.943  17.784  1.00  0.00           O  
ATOM   1438  H   TYR A  97      36.345   6.677  17.325  1.00  0.00           H  
ATOM   1439  HA  TYR A  97      35.694   5.807  20.115  1.00  0.00           H  
ATOM   1440 1HB  TYR A  97      36.325   4.193  17.612  1.00  0.00           H  
ATOM   1441 2HB  TYR A  97      36.143   3.489  19.212  1.00  0.00           H  
ATOM   1442  HD1 TYR A  97      34.509   3.997  16.231  1.00  0.00           H  
ATOM   1443  HD2 TYR A  97      33.876   4.420  20.454  1.00  0.00           H  
ATOM   1444  HE1 TYR A  97      32.068   3.833  15.882  1.00  0.00           H  
ATOM   1445  HE2 TYR A  97      31.435   4.255  20.105  1.00  0.00           H  
ATOM   1446  HH  TYR A  97      30.067   3.833  16.848  1.00  0.00           H  
ATOM   1447  N   THR A  98      37.952   4.938  20.821  1.00  0.00           N  
ATOM   1448  CA  THR A  98      39.273   4.892  21.445  1.00  0.00           C  
ATOM   1449  C   THR A  98      39.880   3.493  21.431  1.00  0.00           C  
ATOM   1450  O   THR A  98      40.998   3.286  21.902  1.00  0.00           O  
ATOM   1451  CB  THR A  98      39.208   5.402  22.896  1.00  0.00           C  
ATOM   1452  OG1 THR A  98      38.316   4.577  23.656  1.00  0.00           O  
ATOM   1453  CG2 THR A  98      38.717   6.841  22.935  1.00  0.00           C  
ATOM   1454  H   THR A  98      37.177   4.502  21.300  1.00  0.00           H  
ATOM   1455  HA  THR A  98      39.944   5.542  20.883  1.00  0.00           H  
ATOM   1456  HB  THR A  98      40.200   5.350  23.345  1.00  0.00           H  
ATOM   1457  HG1 THR A  98      38.769   3.771  23.916  1.00  0.00           H  
ATOM   1458 1HG2 THR A  98      38.678   7.185  23.968  1.00  0.00           H  
ATOM   1459 2HG2 THR A  98      39.400   7.474  22.367  1.00  0.00           H  
ATOM   1460 3HG2 THR A  98      37.722   6.898  22.496  1.00  0.00           H  
ATOM   1461  N   ASP A  99      39.147   2.527  20.891  1.00  0.00           N  
ATOM   1462  CA  ASP A  99      39.679   1.177  20.744  1.00  0.00           C  
ATOM   1463  C   ASP A  99      40.703   1.135  19.626  1.00  0.00           C  
ATOM   1464  O   ASP A  99      40.433   1.571  18.507  1.00  0.00           O  
ATOM   1465  CB  ASP A  99      38.557   0.176  20.458  1.00  0.00           C  
ATOM   1466  CG  ASP A  99      37.645  -0.050  21.657  1.00  0.00           C  
ATOM   1467  OD1 ASP A  99      38.031   0.301  22.747  1.00  0.00           O  
ATOM   1468  OD2 ASP A  99      36.572  -0.572  21.472  1.00  0.00           O  
ATOM   1469  H   ASP A  99      38.209   2.736  20.580  1.00  0.00           H  
ATOM   1470  HA  ASP A  99      40.169   0.895  21.676  1.00  0.00           H  
ATOM   1471 1HB  ASP A  99      37.953   0.535  19.624  1.00  0.00           H  
ATOM   1472 2HB  ASP A  99      38.988  -0.780  20.163  1.00  0.00           H  
ATOM   1473  N   PRO A 100      41.947   0.748  19.387  1.00  0.00           N  
ATOM   1474  CA  PRO A 100      42.517   0.811  18.049  1.00  0.00           C  
ATOM   1475  C   PRO A 100      41.801  -0.129  17.100  1.00  0.00           C  
ATOM   1476  O   PRO A 100      41.855   0.043  15.882  1.00  0.00           O  
ATOM   1477  CB  PRO A 100      43.971   0.385  18.273  1.00  0.00           C  
ATOM   1478  CG  PRO A 100      43.928  -0.420  19.526  1.00  0.00           C  
ATOM   1479  CD  PRO A 100      42.862   0.241  20.359  1.00  0.00           C  
ATOM   1480  HA  PRO A 100      42.462   1.846  17.681  1.00  0.00           H  
ATOM   1481 1HB  PRO A 100      44.332  -0.191  17.408  1.00  0.00           H  
ATOM   1482 2HB  PRO A 100      44.615   1.273  18.357  1.00  0.00           H  
ATOM   1483 1HG  PRO A 100      43.695  -1.470  19.296  1.00  0.00           H  
ATOM   1484 2HG  PRO A 100      44.913  -0.413  20.016  1.00  0.00           H  
ATOM   1485 1HD  PRO A 100      42.379  -0.510  21.001  1.00  0.00           H  
ATOM   1486 2HD  PRO A 100      43.313   1.039  20.967  1.00  0.00           H  
ATOM   1487  N   GLU A 101      41.128  -1.127  17.658  1.00  0.00           N  
ATOM   1488  CA  GLU A 101      40.600  -2.214  16.842  1.00  0.00           C  
ATOM   1489  C   GLU A 101      39.630  -1.693  15.790  1.00  0.00           C  
ATOM   1490  O   GLU A 101      39.714  -2.061  14.618  1.00  0.00           O  
ATOM   1491  CB  GLU A 101      39.902  -3.252  17.723  1.00  0.00           C  
ATOM   1492  CG  GLU A 101      40.835  -4.023  18.646  1.00  0.00           C  
ATOM   1493  CD  GLU A 101      41.183  -3.261  19.895  1.00  0.00           C  
ATOM   1494  OE1 GLU A 101      40.703  -2.164  20.052  1.00  0.00           O  
ATOM   1495  OE2 GLU A 101      41.930  -3.778  20.693  1.00  0.00           O  
ATOM   1496  H   GLU A 101      40.985  -1.126  18.658  1.00  0.00           H  
ATOM   1497  HA  GLU A 101      41.432  -2.696  16.327  1.00  0.00           H  
ATOM   1498 1HB  GLU A 101      39.152  -2.759  18.342  1.00  0.00           H  
ATOM   1499 2HB  GLU A 101      39.383  -3.974  17.093  1.00  0.00           H  
ATOM   1500 1HG  GLU A 101      40.357  -4.961  18.928  1.00  0.00           H  
ATOM   1501 2HG  GLU A 101      41.749  -4.261  18.105  1.00  0.00           H  
ATOM   1502  N   VAL A 102      38.709  -0.834  16.215  1.00  0.00           N  
ATOM   1503  CA  VAL A 102      37.721  -0.261  15.310  1.00  0.00           C  
ATOM   1504  C   VAL A 102      38.382   0.621  14.259  1.00  0.00           C  
ATOM   1505  O   VAL A 102      38.005   0.595  13.087  1.00  0.00           O  
ATOM   1506  CB  VAL A 102      36.692   0.570  16.100  1.00  0.00           C  
ATOM   1507  CG1 VAL A 102      35.773   1.322  15.149  1.00  0.00           C  
ATOM   1508  CG2 VAL A 102      35.890  -0.338  17.019  1.00  0.00           C  
ATOM   1509  H   VAL A 102      38.694  -0.572  17.190  1.00  0.00           H  
ATOM   1510  HA  VAL A 102      37.200  -1.076  14.805  1.00  0.00           H  
ATOM   1511  HB  VAL A 102      37.220   1.315  16.694  1.00  0.00           H  
ATOM   1512 1HG1 VAL A 102      35.052   1.904  15.724  1.00  0.00           H  
ATOM   1513 2HG1 VAL A 102      36.365   1.992  14.525  1.00  0.00           H  
ATOM   1514 3HG1 VAL A 102      35.242   0.611  14.517  1.00  0.00           H  
ATOM   1515 1HG2 VAL A 102      35.165   0.256  17.575  1.00  0.00           H  
ATOM   1516 2HG2 VAL A 102      35.366  -1.088  16.425  1.00  0.00           H  
ATOM   1517 3HG2 VAL A 102      36.563  -0.835  17.718  1.00  0.00           H  
ATOM   1518  N   GLN A 103      39.369   1.401  14.684  1.00  0.00           N  
ATOM   1519  CA  GLN A 103      40.085   2.293  13.779  1.00  0.00           C  
ATOM   1520  C   GLN A 103      40.857   1.506  12.728  1.00  0.00           C  
ATOM   1521  O   GLN A 103      40.888   1.881  11.556  1.00  0.00           O  
ATOM   1522  CB  GLN A 103      41.041   3.197  14.562  1.00  0.00           C  
ATOM   1523  CG  GLN A 103      40.348   4.211  15.456  1.00  0.00           C  
ATOM   1524  CD  GLN A 103      39.928   3.617  16.787  1.00  0.00           C  
ATOM   1525  OE1 GLN A 103      39.860   2.395  16.944  1.00  0.00           O  
ATOM   1526  NE2 GLN A 103      39.645   4.480  17.756  1.00  0.00           N  
ATOM   1527  H   GLN A 103      39.631   1.376  15.659  1.00  0.00           H  
ATOM   1528  HA  GLN A 103      39.357   2.919  13.263  1.00  0.00           H  
ATOM   1529 1HB  GLN A 103      41.690   2.585  15.188  1.00  0.00           H  
ATOM   1530 2HB  GLN A 103      41.678   3.743  13.866  1.00  0.00           H  
ATOM   1531 1HG  GLN A 103      41.032   5.037  15.650  1.00  0.00           H  
ATOM   1532 2HG  GLN A 103      39.455   4.577  14.948  1.00  0.00           H  
ATOM   1533 1HE2 GLN A 103      39.363   4.147  18.657  1.00  0.00           H  
ATOM   1534 2HE2 GLN A 103      39.713   5.463  17.586  1.00  0.00           H  
ATOM   1535  N   GLU A 104      41.480   0.413  13.153  1.00  0.00           N  
ATOM   1536  CA  GLU A 104      42.254  -0.429  12.248  1.00  0.00           C  
ATOM   1537  C   GLU A 104      41.360  -1.074  11.197  1.00  0.00           C  
ATOM   1538  O   GLU A 104      41.726  -1.161  10.025  1.00  0.00           O  
ATOM   1539  CB  GLU A 104      42.999  -1.512  13.032  1.00  0.00           C  
ATOM   1540  CG  GLU A 104      43.898  -2.398  12.182  1.00  0.00           C  
ATOM   1541  CD  GLU A 104      44.680  -3.390  12.996  1.00  0.00           C  
ATOM   1542  OE1 GLU A 104      44.549  -3.380  14.196  1.00  0.00           O  
ATOM   1543  OE2 GLU A 104      45.411  -4.159  12.416  1.00  0.00           O  
ATOM   1544  H   GLU A 104      41.416   0.158  14.128  1.00  0.00           H  
ATOM   1545  HA  GLU A 104      42.985   0.196  11.734  1.00  0.00           H  
ATOM   1546 1HB  GLU A 104      43.618  -1.045  13.799  1.00  0.00           H  
ATOM   1547 2HB  GLU A 104      42.279  -2.154  13.539  1.00  0.00           H  
ATOM   1548 1HG  GLU A 104      43.283  -2.939  11.463  1.00  0.00           H  
ATOM   1549 2HG  GLU A 104      44.589  -1.767  11.624  1.00  0.00           H  
ATOM   1550  N   LYS A 105      40.185  -1.526  11.622  1.00  0.00           N  
ATOM   1551  CA  LYS A 105      39.237  -2.164  10.717  1.00  0.00           C  
ATOM   1552  C   LYS A 105      38.734  -1.183   9.666  1.00  0.00           C  
ATOM   1553  O   LYS A 105      38.593  -1.532   8.494  1.00  0.00           O  
ATOM   1554  CB  LYS A 105      38.059  -2.747  11.499  1.00  0.00           C  
ATOM   1555  CG  LYS A 105      38.406  -3.966  12.343  1.00  0.00           C  
ATOM   1556  CD  LYS A 105      37.191  -4.475  13.105  1.00  0.00           C  
ATOM   1557  CE  LYS A 105      37.539  -5.687  13.957  1.00  0.00           C  
ATOM   1558  NZ  LYS A 105      36.368  -6.173  14.737  1.00  0.00           N  
ATOM   1559  H   LYS A 105      39.943  -1.425  12.597  1.00  0.00           H  
ATOM   1560  HA  LYS A 105      39.747  -2.976  10.198  1.00  0.00           H  
ATOM   1561 1HB  LYS A 105      37.651  -1.985  12.164  1.00  0.00           H  
ATOM   1562 2HB  LYS A 105      37.268  -3.034  10.806  1.00  0.00           H  
ATOM   1563 1HG  LYS A 105      38.779  -4.762  11.697  1.00  0.00           H  
ATOM   1564 2HG  LYS A 105      39.187  -3.705  13.056  1.00  0.00           H  
ATOM   1565 1HD  LYS A 105      36.809  -3.684  13.751  1.00  0.00           H  
ATOM   1566 2HD  LYS A 105      36.409  -4.752  12.398  1.00  0.00           H  
ATOM   1567 1HE  LYS A 105      37.892  -6.493  13.315  1.00  0.00           H  
ATOM   1568 2HE  LYS A 105      38.339  -5.427  14.650  1.00  0.00           H  
ATOM   1569 1HZ  LYS A 105      36.640  -6.975  15.288  1.00  0.00           H  
ATOM   1570 2HZ  LYS A 105      36.043  -5.438  15.350  1.00  0.00           H  
ATOM   1571 3HZ  LYS A 105      35.626  -6.435  14.104  1.00  0.00           H  
ATOM   1572  N   ALA A 106      38.464   0.046  10.091  1.00  0.00           N  
ATOM   1573  CA  ALA A 106      37.976   1.080   9.186  1.00  0.00           C  
ATOM   1574  C   ALA A 106      39.021   1.430   8.135  1.00  0.00           C  
ATOM   1575  O   ALA A 106      38.697   1.622   6.963  1.00  0.00           O  
ATOM   1576  CB  ALA A 106      37.576   2.323   9.968  1.00  0.00           C  
ATOM   1577  H   ALA A 106      38.600   0.270  11.066  1.00  0.00           H  
ATOM   1578  HA  ALA A 106      37.099   0.691   8.668  1.00  0.00           H  
ATOM   1579 1HB  ALA A 106      37.214   3.085   9.278  1.00  0.00           H  
ATOM   1580 2HB  ALA A 106      36.786   2.069  10.675  1.00  0.00           H  
ATOM   1581 3HB  ALA A 106      38.439   2.705  10.510  1.00  0.00           H  
ATOM   1582  N   VAL A 107      40.277   1.512   8.560  1.00  0.00           N  
ATOM   1583  CA  VAL A 107      41.372   1.839   7.655  1.00  0.00           C  
ATOM   1584  C   VAL A 107      41.561   0.753   6.604  1.00  0.00           C  
ATOM   1585  O   VAL A 107      41.800   1.045   5.432  1.00  0.00           O  
ATOM   1586  CB  VAL A 107      42.682   2.019   8.445  1.00  0.00           C  
ATOM   1587  CG1 VAL A 107      43.860   2.172   7.494  1.00  0.00           C  
ATOM   1588  CG2 VAL A 107      42.571   3.225   9.365  1.00  0.00           C  
ATOM   1589  H   VAL A 107      40.478   1.343   9.535  1.00  0.00           H  
ATOM   1590  HA  VAL A 107      41.136   2.777   7.150  1.00  0.00           H  
ATOM   1591  HB  VAL A 107      42.863   1.123   9.039  1.00  0.00           H  
ATOM   1592 1HG1 VAL A 107      44.778   2.298   8.069  1.00  0.00           H  
ATOM   1593 2HG1 VAL A 107      43.942   1.282   6.870  1.00  0.00           H  
ATOM   1594 3HG1 VAL A 107      43.706   3.047   6.862  1.00  0.00           H  
ATOM   1595 1HG2 VAL A 107      43.500   3.346   9.920  1.00  0.00           H  
ATOM   1596 2HG2 VAL A 107      42.384   4.120   8.770  1.00  0.00           H  
ATOM   1597 3HG2 VAL A 107      41.748   3.075  10.063  1.00  0.00           H  
ATOM   1598  N   LYS A 108      41.453  -0.501   7.029  1.00  0.00           N  
ATOM   1599  CA  LYS A 108      41.611  -1.633   6.124  1.00  0.00           C  
ATOM   1600  C   LYS A 108      40.510  -1.657   5.072  1.00  0.00           C  
ATOM   1601  O   LYS A 108      40.764  -1.937   3.900  1.00  0.00           O  
ATOM   1602  CB  LYS A 108      41.619  -2.947   6.907  1.00  0.00           C  
ATOM   1603  CG  LYS A 108      41.852  -4.186   6.053  1.00  0.00           C  
ATOM   1604  CD  LYS A 108      41.939  -5.440   6.911  1.00  0.00           C  
ATOM   1605  CE  LYS A 108      42.157  -6.681   6.058  1.00  0.00           C  
ATOM   1606  NZ  LYS A 108      42.244  -7.916   6.884  1.00  0.00           N  
ATOM   1607  H   LYS A 108      41.256  -0.675   8.004  1.00  0.00           H  
ATOM   1608  HA  LYS A 108      42.565  -1.531   5.605  1.00  0.00           H  
ATOM   1609 1HB  LYS A 108      42.399  -2.913   7.667  1.00  0.00           H  
ATOM   1610 2HB  LYS A 108      40.665  -3.070   7.421  1.00  0.00           H  
ATOM   1611 1HG  LYS A 108      41.032  -4.299   5.343  1.00  0.00           H  
ATOM   1612 2HG  LYS A 108      42.780  -4.074   5.494  1.00  0.00           H  
ATOM   1613 1HD  LYS A 108      42.766  -5.343   7.615  1.00  0.00           H  
ATOM   1614 2HD  LYS A 108      41.015  -5.558   7.477  1.00  0.00           H  
ATOM   1615 1HE  LYS A 108      41.334  -6.788   5.353  1.00  0.00           H  
ATOM   1616 2HE  LYS A 108      43.081  -6.574   5.489  1.00  0.00           H  
ATOM   1617 1HZ  LYS A 108      42.389  -8.714   6.283  1.00  0.00           H  
ATOM   1618 2HZ  LYS A 108      43.018  -7.836   7.530  1.00  0.00           H  
ATOM   1619 3HZ  LYS A 108      41.385  -8.036   7.402  1.00  0.00           H  
ATOM   1620  N   ALA A 109      39.286  -1.361   5.498  1.00  0.00           N  
ATOM   1621  CA  ALA A 109      38.143  -1.347   4.593  1.00  0.00           C  
ATOM   1622  C   ALA A 109      38.286  -0.255   3.541  1.00  0.00           C  
ATOM   1623  O   ALA A 109      37.972  -0.464   2.369  1.00  0.00           O  
ATOM   1624  CB  ALA A 109      36.851  -1.162   5.375  1.00  0.00           C  
ATOM   1625  H   ALA A 109      39.145  -1.140   6.473  1.00  0.00           H  
ATOM   1626  HA  ALA A 109      38.109  -2.306   4.076  1.00  0.00           H  
ATOM   1627 1HB  ALA A 109      36.006  -1.154   4.685  1.00  0.00           H  
ATOM   1628 2HB  ALA A 109      36.733  -1.982   6.083  1.00  0.00           H  
ATOM   1629 3HB  ALA A 109      36.885  -0.218   5.916  1.00  0.00           H  
ATOM   1630  N   ALA A 110      38.762   0.910   3.967  1.00  0.00           N  
ATOM   1631  CA  ALA A 110      38.948   2.039   3.062  1.00  0.00           C  
ATOM   1632  C   ALA A 110      40.006   1.733   2.010  1.00  0.00           C  
ATOM   1633  O   ALA A 110      39.847   2.075   0.838  1.00  0.00           O  
ATOM   1634  CB  ALA A 110      39.326   3.289   3.844  1.00  0.00           C  
ATOM   1635  H   ALA A 110      39.001   1.017   4.942  1.00  0.00           H  
ATOM   1636  HA  ALA A 110      38.005   2.218   2.545  1.00  0.00           H  
ATOM   1637 1HB  ALA A 110      39.462   4.122   3.154  1.00  0.00           H  
ATOM   1638 2HB  ALA A 110      38.533   3.529   4.552  1.00  0.00           H  
ATOM   1639 3HB  ALA A 110      40.254   3.112   4.386  1.00  0.00           H  
ATOM   1640  N   ALA A 111      41.086   1.087   2.436  1.00  0.00           N  
ATOM   1641  CA  ALA A 111      42.174   0.734   1.531  1.00  0.00           C  
ATOM   1642  C   ALA A 111      41.712  -0.267   0.479  1.00  0.00           C  
ATOM   1643  O   ALA A 111      42.073  -0.162  -0.693  1.00  0.00           O  
ATOM   1644  CB  ALA A 111      43.353   0.173   2.313  1.00  0.00           C  
ATOM   1645  H   ALA A 111      41.155   0.834   3.411  1.00  0.00           H  
ATOM   1646  HA  ALA A 111      42.492   1.640   1.014  1.00  0.00           H  
ATOM   1647 1HB  ALA A 111      44.157  -0.085   1.624  1.00  0.00           H  
ATOM   1648 2HB  ALA A 111      43.709   0.922   3.021  1.00  0.00           H  
ATOM   1649 3HB  ALA A 111      43.039  -0.717   2.855  1.00  0.00           H  
ATOM   1650  N   GLU A 112      40.911  -1.238   0.905  1.00  0.00           N  
ATOM   1651  CA  GLU A 112      40.398  -2.259  -0.000  1.00  0.00           C  
ATOM   1652  C   GLU A 112      39.479  -1.653  -1.052  1.00  0.00           C  
ATOM   1653  O   GLU A 112      39.529  -2.027  -2.224  1.00  0.00           O  
ATOM   1654  CB  GLU A 112      39.649  -3.339   0.784  1.00  0.00           C  
ATOM   1655  CG  GLU A 112      39.117  -4.481  -0.070  1.00  0.00           C  
ATOM   1656  CD  GLU A 112      40.210  -5.286  -0.716  1.00  0.00           C  
ATOM   1657  OE1 GLU A 112      41.319  -5.236  -0.241  1.00  0.00           O  
ATOM   1658  OE2 GLU A 112      39.935  -5.953  -1.686  1.00  0.00           O  
ATOM   1659  H   GLU A 112      40.651  -1.269   1.881  1.00  0.00           H  
ATOM   1660  HA  GLU A 112      41.242  -2.722  -0.513  1.00  0.00           H  
ATOM   1661 1HB  GLU A 112      40.310  -3.765   1.539  1.00  0.00           H  
ATOM   1662 2HB  GLU A 112      38.804  -2.889   1.306  1.00  0.00           H  
ATOM   1663 1HG  GLU A 112      38.517  -5.140   0.557  1.00  0.00           H  
ATOM   1664 2HG  GLU A 112      38.468  -4.071  -0.843  1.00  0.00           H  
ATOM   1665  N   ALA A 113      38.640  -0.715  -0.626  1.00  0.00           N  
ATOM   1666  CA  ALA A 113      37.706  -0.054  -1.531  1.00  0.00           C  
ATOM   1667  C   ALA A 113      38.444   0.764  -2.583  1.00  0.00           C  
ATOM   1668  O   ALA A 113      38.067   0.771  -3.755  1.00  0.00           O  
ATOM   1669  CB  ALA A 113      36.747   0.832  -0.749  1.00  0.00           C  
ATOM   1670  H   ALA A 113      38.649  -0.453   0.349  1.00  0.00           H  
ATOM   1671  HA  ALA A 113      37.133  -0.824  -2.048  1.00  0.00           H  
ATOM   1672 1HB  ALA A 113      36.057   1.319  -1.438  1.00  0.00           H  
ATOM   1673 2HB  ALA A 113      36.184   0.224  -0.041  1.00  0.00           H  
ATOM   1674 3HB  ALA A 113      37.312   1.589  -0.207  1.00  0.00           H  
ATOM   1675  N   MET A 114      39.498   1.453  -2.157  1.00  0.00           N  
ATOM   1676  CA  MET A 114      40.292   2.276  -3.062  1.00  0.00           C  
ATOM   1677  C   MET A 114      40.989   1.423  -4.114  1.00  0.00           C  
ATOM   1678  O   MET A 114      41.052   1.794  -5.286  1.00  0.00           O  
ATOM   1679  CB  MET A 114      41.315   3.091  -2.274  1.00  0.00           C  
ATOM   1680  CG  MET A 114      40.709   4.136  -1.347  1.00  0.00           C  
ATOM   1681  SD  MET A 114      39.725   5.363  -2.231  1.00  0.00           S  
ATOM   1682  CE  MET A 114      38.076   4.709  -1.993  1.00  0.00           C  
ATOM   1683  H   MET A 114      39.755   1.405  -1.182  1.00  0.00           H  
ATOM   1684  HA  MET A 114      39.623   2.961  -3.583  1.00  0.00           H  
ATOM   1685 1HB  MET A 114      41.925   2.422  -1.668  1.00  0.00           H  
ATOM   1686 2HB  MET A 114      41.982   3.606  -2.966  1.00  0.00           H  
ATOM   1687 1HG  MET A 114      40.070   3.645  -0.614  1.00  0.00           H  
ATOM   1688 2HG  MET A 114      41.505   4.653  -0.812  1.00  0.00           H  
ATOM   1689 1HE  MET A 114      37.352   5.360  -2.484  1.00  0.00           H  
ATOM   1690 2HE  MET A 114      38.015   3.708  -2.423  1.00  0.00           H  
ATOM   1691 3HE  MET A 114      37.854   4.660  -0.927  1.00  0.00           H  
ATOM   1692  N   LYS A 115      41.511   0.278  -3.688  1.00  0.00           N  
ATOM   1693  CA  LYS A 115      42.206  -0.631  -4.593  1.00  0.00           C  
ATOM   1694  C   LYS A 115      41.258  -1.192  -5.645  1.00  0.00           C  
ATOM   1695  O   LYS A 115      41.616  -1.311  -6.817  1.00  0.00           O  
ATOM   1696  CB  LYS A 115      42.858  -1.772  -3.811  1.00  0.00           C  
ATOM   1697  CG  LYS A 115      43.670  -2.737  -4.664  1.00  0.00           C  
ATOM   1698  CD  LYS A 115      44.361  -3.787  -3.807  1.00  0.00           C  
ATOM   1699  CE  LYS A 115      45.160  -4.761  -4.660  1.00  0.00           C  
ATOM   1700  NZ  LYS A 115      45.842  -5.794  -3.834  1.00  0.00           N  
ATOM   1701  H   LYS A 115      41.424   0.031  -2.713  1.00  0.00           H  
ATOM   1702  HA  LYS A 115      42.987  -0.073  -5.111  1.00  0.00           H  
ATOM   1703 1HB  LYS A 115      43.520  -1.360  -3.049  1.00  0.00           H  
ATOM   1704 2HB  LYS A 115      42.087  -2.348  -3.297  1.00  0.00           H  
ATOM   1705 1HG  LYS A 115      43.011  -3.237  -5.375  1.00  0.00           H  
ATOM   1706 2HG  LYS A 115      44.424  -2.183  -5.222  1.00  0.00           H  
ATOM   1707 1HD  LYS A 115      45.033  -3.296  -3.102  1.00  0.00           H  
ATOM   1708 2HD  LYS A 115      43.614  -4.344  -3.241  1.00  0.00           H  
ATOM   1709 1HE  LYS A 115      44.496  -5.257  -5.365  1.00  0.00           H  
ATOM   1710 2HE  LYS A 115      45.913  -4.214  -5.227  1.00  0.00           H  
ATOM   1711 1HZ  LYS A 115      46.361  -6.418  -4.435  1.00  0.00           H  
ATOM   1712 2HZ  LYS A 115      46.476  -5.345  -3.188  1.00  0.00           H  
ATOM   1713 3HZ  LYS A 115      45.153  -6.321  -3.317  1.00  0.00           H  
ATOM   1714  N   ARG A 116      40.047  -1.536  -5.219  1.00  0.00           N  
ATOM   1715  CA  ARG A 116      39.045  -2.086  -6.124  1.00  0.00           C  
ATOM   1716  C   ARG A 116      38.632  -1.064  -7.176  1.00  0.00           C  
ATOM   1717  O   ARG A 116      38.460  -1.400  -8.348  1.00  0.00           O  
ATOM   1718  CB  ARG A 116      37.815  -2.538  -5.350  1.00  0.00           C  
ATOM   1719  CG  ARG A 116      38.020  -3.774  -4.489  1.00  0.00           C  
ATOM   1720  CD  ARG A 116      36.796  -4.119  -3.723  1.00  0.00           C  
ATOM   1721  NE  ARG A 116      36.987  -5.301  -2.898  1.00  0.00           N  
ATOM   1722  CZ  ARG A 116      36.093  -5.761  -2.001  1.00  0.00           C  
ATOM   1723  NH1 ARG A 116      34.953  -5.130  -1.826  1.00  0.00           N  
ATOM   1724  NH2 ARG A 116      36.361  -6.848  -1.298  1.00  0.00           N  
ATOM   1725  H   ARG A 116      39.815  -1.413  -4.244  1.00  0.00           H  
ATOM   1726  HA  ARG A 116      39.474  -2.951  -6.631  1.00  0.00           H  
ATOM   1727 1HB  ARG A 116      37.481  -1.733  -4.697  1.00  0.00           H  
ATOM   1728 2HB  ARG A 116      37.005  -2.752  -6.047  1.00  0.00           H  
ATOM   1729 1HG  ARG A 116      38.277  -4.622  -5.125  1.00  0.00           H  
ATOM   1730 2HG  ARG A 116      38.829  -3.594  -3.780  1.00  0.00           H  
ATOM   1731 1HD  ARG A 116      36.528  -3.288  -3.071  1.00  0.00           H  
ATOM   1732 2HD  ARG A 116      35.977  -4.316  -4.415  1.00  0.00           H  
ATOM   1733  HE  ARG A 116      37.852  -5.814  -3.005  1.00  0.00           H  
ATOM   1734 1HH1 ARG A 116      34.748  -4.299  -2.363  1.00  0.00           H  
ATOM   1735 2HH1 ARG A 116      34.283  -5.474  -1.154  1.00  0.00           H  
ATOM   1736 1HH2 ARG A 116      37.237  -7.333  -1.433  1.00  0.00           H  
ATOM   1737 2HH2 ARG A 116      35.691  -7.192  -0.626  1.00  0.00           H  
ATOM   1738  N   ALA A 117      38.474   0.185  -6.751  1.00  0.00           N  
ATOM   1739  CA  ALA A 117      38.082   1.258  -7.655  1.00  0.00           C  
ATOM   1740  C   ALA A 117      39.154   1.512  -8.707  1.00  0.00           C  
ATOM   1741  O   ALA A 117      38.848   1.732  -9.879  1.00  0.00           O  
ATOM   1742  CB  ALA A 117      37.796   2.531  -6.872  1.00  0.00           C  
ATOM   1743  H   ALA A 117      38.630   0.396  -5.776  1.00  0.00           H  
ATOM   1744  HA  ALA A 117      37.173   0.950  -8.172  1.00  0.00           H  
ATOM   1745 1HB  ALA A 117      37.504   3.324  -7.561  1.00  0.00           H  
ATOM   1746 2HB  ALA A 117      36.988   2.350  -6.164  1.00  0.00           H  
ATOM   1747 3HB  ALA A 117      38.691   2.834  -6.331  1.00  0.00           H  
ATOM   1748  N   VAL A 118      40.412   1.480  -8.282  1.00  0.00           N  
ATOM   1749  CA  VAL A 118      41.533   1.707  -9.186  1.00  0.00           C  
ATOM   1750  C   VAL A 118      41.623   0.609 -10.238  1.00  0.00           C  
ATOM   1751  O   VAL A 118      41.887   0.879 -11.410  1.00  0.00           O  
ATOM   1752  CB  VAL A 118      42.854   1.766  -8.395  1.00  0.00           C  
ATOM   1753  CG1 VAL A 118      44.041   1.812  -9.345  1.00  0.00           C  
ATOM   1754  CG2 VAL A 118      42.852   2.977  -7.474  1.00  0.00           C  
ATOM   1755  H   VAL A 118      40.597   1.293  -7.307  1.00  0.00           H  
ATOM   1756  HA  VAL A 118      41.383   2.663  -9.690  1.00  0.00           H  
ATOM   1757  HB  VAL A 118      42.952   0.857  -7.802  1.00  0.00           H  
ATOM   1758 1HG1 VAL A 118      44.966   1.854  -8.769  1.00  0.00           H  
ATOM   1759 2HG1 VAL A 118      44.043   0.919  -9.970  1.00  0.00           H  
ATOM   1760 3HG1 VAL A 118      43.968   2.698  -9.976  1.00  0.00           H  
ATOM   1761 1HG2 VAL A 118      43.788   3.012  -6.918  1.00  0.00           H  
ATOM   1762 2HG2 VAL A 118      42.748   3.885  -8.068  1.00  0.00           H  
ATOM   1763 3HG2 VAL A 118      42.018   2.902  -6.776  1.00  0.00           H  
ATOM   1764  N   ARG A 119      41.402  -0.630  -9.813  1.00  0.00           N  
ATOM   1765  CA  ARG A 119      41.457  -1.772 -10.717  1.00  0.00           C  
ATOM   1766  C   ARG A 119      40.358  -1.696 -11.769  1.00  0.00           C  
ATOM   1767  O   ARG A 119      40.585  -1.998 -12.941  1.00  0.00           O  
ATOM   1768  CB  ARG A 119      41.324  -3.075  -9.942  1.00  0.00           C  
ATOM   1769  CG  ARG A 119      41.442  -4.335 -10.784  1.00  0.00           C  
ATOM   1770  CD  ARG A 119      41.379  -5.562  -9.949  1.00  0.00           C  
ATOM   1771  NE  ARG A 119      40.080  -5.719  -9.314  1.00  0.00           N  
ATOM   1772  CZ  ARG A 119      39.828  -6.549  -8.284  1.00  0.00           C  
ATOM   1773  NH1 ARG A 119      40.794  -7.289  -7.784  1.00  0.00           N  
ATOM   1774  NH2 ARG A 119      38.611  -6.620  -7.774  1.00  0.00           N  
ATOM   1775  H   ARG A 119      41.190  -0.785  -8.838  1.00  0.00           H  
ATOM   1776  HA  ARG A 119      42.423  -1.766 -11.224  1.00  0.00           H  
ATOM   1777 1HB  ARG A 119      42.093  -3.120  -9.172  1.00  0.00           H  
ATOM   1778 2HB  ARG A 119      40.357  -3.103  -9.441  1.00  0.00           H  
ATOM   1779 1HG  ARG A 119      40.625  -4.368 -11.506  1.00  0.00           H  
ATOM   1780 2HG  ARG A 119      42.395  -4.330 -11.315  1.00  0.00           H  
ATOM   1781 1HD  ARG A 119      41.561  -6.436 -10.573  1.00  0.00           H  
ATOM   1782 2HD  ARG A 119      42.136  -5.509  -9.168  1.00  0.00           H  
ATOM   1783  HE  ARG A 119      39.312  -5.166  -9.671  1.00  0.00           H  
ATOM   1784 1HH1 ARG A 119      41.724  -7.235  -8.173  1.00  0.00           H  
ATOM   1785 2HH1 ARG A 119      40.605  -7.911  -7.012  1.00  0.00           H  
ATOM   1786 1HH2 ARG A 119      37.868  -6.052  -8.158  1.00  0.00           H  
ATOM   1787 2HH2 ARG A 119      38.422  -7.242  -7.003  1.00  0.00           H  
ATOM   1788  N   ALA A 120      39.166  -1.291 -11.344  1.00  0.00           N  
ATOM   1789  CA  ALA A 120      38.029  -1.174 -12.248  1.00  0.00           C  
ATOM   1790  C   ALA A 120      38.270  -0.099 -13.300  1.00  0.00           C  
ATOM   1791  O   ALA A 120      37.938  -0.278 -14.472  1.00  0.00           O  
ATOM   1792  CB  ALA A 120      36.759  -0.873 -11.465  1.00  0.00           C  
ATOM   1793  H   ALA A 120      39.044  -1.058 -10.369  1.00  0.00           H  
ATOM   1794  HA  ALA A 120      37.908  -2.126 -12.765  1.00  0.00           H  
ATOM   1795 1HB  ALA A 120      35.918  -0.789 -12.154  1.00  0.00           H  
ATOM   1796 2HB  ALA A 120      36.568  -1.680 -10.757  1.00  0.00           H  
ATOM   1797 3HB  ALA A 120      36.879   0.064 -10.924  1.00  0.00           H  
ATOM   1798  N   VAL A 121      38.849   1.018 -12.875  1.00  0.00           N  
ATOM   1799  CA  VAL A 121      39.136   2.125 -13.779  1.00  0.00           C  
ATOM   1800  C   VAL A 121      40.162   1.726 -14.831  1.00  0.00           C  
ATOM   1801  O   VAL A 121      40.034   2.082 -16.003  1.00  0.00           O  
ATOM   1802  CB  VAL A 121      39.661   3.338 -12.988  1.00  0.00           C  
ATOM   1803  CG1 VAL A 121      40.140   4.426 -13.938  1.00  0.00           C  
ATOM   1804  CG2 VAL A 121      38.572   3.867 -12.068  1.00  0.00           C  
ATOM   1805  H   VAL A 121      39.097   1.103 -11.900  1.00  0.00           H  
ATOM   1806  HA  VAL A 121      38.211   2.409 -14.283  1.00  0.00           H  
ATOM   1807  HB  VAL A 121      40.521   3.028 -12.395  1.00  0.00           H  
ATOM   1808 1HG1 VAL A 121      40.508   5.276 -13.362  1.00  0.00           H  
ATOM   1809 2HG1 VAL A 121      40.944   4.036 -14.562  1.00  0.00           H  
ATOM   1810 3HG1 VAL A 121      39.312   4.748 -14.569  1.00  0.00           H  
ATOM   1811 1HG2 VAL A 121      38.951   4.724 -11.511  1.00  0.00           H  
ATOM   1812 2HG2 VAL A 121      37.710   4.171 -12.661  1.00  0.00           H  
ATOM   1813 3HG2 VAL A 121      38.274   3.084 -11.369  1.00  0.00           H  
ATOM   1814  N   ILE A 122      41.180   0.985 -14.406  1.00  0.00           N  
ATOM   1815  CA  ILE A 122      42.231   0.535 -15.310  1.00  0.00           C  
ATOM   1816  C   ILE A 122      41.656  -0.280 -16.461  1.00  0.00           C  
ATOM   1817  O   ILE A 122      41.999  -0.060 -17.623  1.00  0.00           O  
ATOM   1818  CB  ILE A 122      43.279  -0.306 -14.558  1.00  0.00           C  
ATOM   1819  CG1 ILE A 122      44.065   0.571 -13.579  1.00  0.00           C  
ATOM   1820  CG2 ILE A 122      44.220  -0.986 -15.541  1.00  0.00           C  
ATOM   1821  CD1 ILE A 122      44.910  -0.212 -12.601  1.00  0.00           C  
ATOM   1822  H   ILE A 122      41.227   0.727 -13.431  1.00  0.00           H  
ATOM   1823  HA  ILE A 122      42.726   1.411 -15.727  1.00  0.00           H  
ATOM   1824  HB  ILE A 122      42.776  -1.068 -13.964  1.00  0.00           H  
ATOM   1825 1HG1 ILE A 122      44.719   1.241 -14.136  1.00  0.00           H  
ATOM   1826 2HG1 ILE A 122      43.372   1.191 -13.010  1.00  0.00           H  
ATOM   1827 1HG2 ILE A 122      44.954  -1.575 -14.993  1.00  0.00           H  
ATOM   1828 2HG2 ILE A 122      43.648  -1.640 -16.198  1.00  0.00           H  
ATOM   1829 3HG2 ILE A 122      44.732  -0.230 -16.137  1.00  0.00           H  
ATOM   1830 1HD1 ILE A 122      45.435   0.478 -11.940  1.00  0.00           H  
ATOM   1831 2HD1 ILE A 122      44.269  -0.865 -12.007  1.00  0.00           H  
ATOM   1832 3HD1 ILE A 122      45.635  -0.814 -13.147  1.00  0.00           H  
ATOM   1833  N   LYS A 123      40.779  -1.223 -16.132  1.00  0.00           N  
ATOM   1834  CA  LYS A 123      40.154  -2.073 -17.138  1.00  0.00           C  
ATOM   1835  C   LYS A 123      39.409  -1.243 -18.175  1.00  0.00           C  
ATOM   1836  O   LYS A 123      39.505  -1.500 -19.375  1.00  0.00           O  
ATOM   1837  CB  LYS A 123      39.200  -3.070 -16.479  1.00  0.00           C  
ATOM   1838  CG  LYS A 123      39.891  -4.167 -15.679  1.00  0.00           C  
ATOM   1839  CD  LYS A 123      38.878  -5.105 -15.038  1.00  0.00           C  
ATOM   1840  CE  LYS A 123      39.566  -6.192 -14.226  1.00  0.00           C  
ATOM   1841  NZ  LYS A 123      38.587  -7.094 -13.561  1.00  0.00           N  
ATOM   1842  H   LYS A 123      40.539  -1.354 -15.160  1.00  0.00           H  
ATOM   1843  HA  LYS A 123      40.936  -2.629 -17.656  1.00  0.00           H  
ATOM   1844 1HB  LYS A 123      38.527  -2.539 -15.805  1.00  0.00           H  
ATOM   1845 2HB  LYS A 123      38.588  -3.549 -17.244  1.00  0.00           H  
ATOM   1846 1HG  LYS A 123      40.541  -4.744 -16.339  1.00  0.00           H  
ATOM   1847 2HG  LYS A 123      40.503  -3.718 -14.898  1.00  0.00           H  
ATOM   1848 1HD  LYS A 123      38.219  -4.535 -14.382  1.00  0.00           H  
ATOM   1849 2HD  LYS A 123      38.273  -5.573 -15.815  1.00  0.00           H  
ATOM   1850 1HE  LYS A 123      40.203  -6.786 -14.880  1.00  0.00           H  
ATOM   1851 2HE  LYS A 123      40.195  -5.733 -13.463  1.00  0.00           H  
ATOM   1852 1HZ  LYS A 123      39.082  -7.799 -13.033  1.00  0.00           H  
ATOM   1853 2HZ  LYS A 123      38.003  -6.555 -12.937  1.00  0.00           H  
ATOM   1854 3HZ  LYS A 123      38.011  -7.540 -14.260  1.00  0.00           H  
ATOM   1855  N   SER A 124      38.665  -0.251 -17.753  1.00  0.00           N  
ATOM   1856  CA  SER A 124      37.830   0.444 -18.721  1.00  0.00           C  
ATOM   1857  C   SER A 124      38.642   0.833 -19.955  1.00  0.00           C  
ATOM   1858  O   SER A 124      38.081   1.164 -21.000  1.00  0.00           O  
ATOM   1859  CB  SER A 124      37.217   1.680 -18.091  1.00  0.00           C  
ATOM   1860  OG  SER A 124      36.320   1.331 -17.072  1.00  0.00           O  
ATOM   1861  H   SER A 124      38.691   0.002 -16.776  1.00  0.00           H  
ATOM   1862  HA  SER A 124      37.028  -0.227 -19.031  1.00  0.00           H  
ATOM   1863 1HB  SER A 124      38.007   2.310 -17.684  1.00  0.00           H  
ATOM   1864 2HB  SER A 124      36.698   2.257 -18.854  1.00  0.00           H  
ATOM   1865  HG  SER A 124      35.978   2.159 -16.727  1.00  0.00           H  
ATOM   1866  N   GLY A 125      39.965   0.790 -19.825  1.00  0.00           N  
ATOM   1867  CA  GLY A 125      40.864   1.191 -20.903  1.00  0.00           C  
ATOM   1868  C   GLY A 125      40.888   2.705 -21.026  1.00  0.00           C  
ATOM   1869  O   GLY A 125      40.991   3.246 -22.127  1.00  0.00           O  
ATOM   1870  H   GLY A 125      40.364   0.470 -18.954  1.00  0.00           H  
ATOM   1871 1HA  GLY A 125      41.866   0.812 -20.701  1.00  0.00           H  
ATOM   1872 2HA  GLY A 125      40.533   0.741 -21.838  1.00  0.00           H  
ATOM   1873  N   LEU A 126      40.792   3.371 -19.883  1.00  0.00           N  
ATOM   1874  CA  LEU A 126      40.864   4.821 -19.811  1.00  0.00           C  
ATOM   1875  C   LEU A 126      42.289   5.314 -20.030  1.00  0.00           C  
ATOM   1876  O   LEU A 126      43.248   4.691 -19.575  1.00  0.00           O  
ATOM   1877  CB  LEU A 126      40.349   5.308 -18.451  1.00  0.00           C  
ATOM   1878  CG  LEU A 126      38.869   5.030 -18.161  1.00  0.00           C  
ATOM   1879  CD1 LEU A 126      38.538   5.465 -16.740  1.00  0.00           C  
ATOM   1880  CD2 LEU A 126      38.006   5.768 -19.173  1.00  0.00           C  
ATOM   1881  H   LEU A 126      40.664   2.857 -19.023  1.00  0.00           H  
ATOM   1882  HA  LEU A 126      40.232   5.238 -20.595  1.00  0.00           H  
ATOM   1883 1HB  LEU A 126      40.935   4.832 -17.667  1.00  0.00           H  
ATOM   1884 2HB  LEU A 126      40.503   6.385 -18.387  1.00  0.00           H  
ATOM   1885  HG  LEU A 126      38.679   3.959 -18.235  1.00  0.00           H  
ATOM   1886 1HD1 LEU A 126      37.486   5.267 -16.534  1.00  0.00           H  
ATOM   1887 2HD1 LEU A 126      39.156   4.907 -16.036  1.00  0.00           H  
ATOM   1888 3HD1 LEU A 126      38.735   6.531 -16.631  1.00  0.00           H  
ATOM   1889 1HD2 LEU A 126      36.953   5.570 -18.968  1.00  0.00           H  
ATOM   1890 2HD2 LEU A 126      38.194   6.840 -19.099  1.00  0.00           H  
ATOM   1891 3HD2 LEU A 126      38.250   5.425 -20.179  1.00  0.00           H  
ATOM   1892  N   PRO A 127      42.420   6.434 -20.728  1.00  0.00           N  
ATOM   1893  CA  PRO A 127      43.729   6.969 -21.086  1.00  0.00           C  
ATOM   1894  C   PRO A 127      44.547   7.330 -19.851  1.00  0.00           C  
ATOM   1895  O   PRO A 127      44.020   7.881 -18.885  1.00  0.00           O  
ATOM   1896  CB  PRO A 127      43.376   8.211 -21.910  1.00  0.00           C  
ATOM   1897  CG  PRO A 127      42.000   7.938 -22.413  1.00  0.00           C  
ATOM   1898  CD  PRO A 127      41.335   7.184 -21.292  1.00  0.00           C  
ATOM   1899  HA  PRO A 127      44.267   6.230 -21.698  1.00  0.00           H  
ATOM   1900 1HB  PRO A 127      43.429   9.110 -21.278  1.00  0.00           H  
ATOM   1901 2HB  PRO A 127      44.107   8.345 -22.721  1.00  0.00           H  
ATOM   1902 1HG  PRO A 127      41.487   8.882 -22.650  1.00  0.00           H  
ATOM   1903 2HG  PRO A 127      42.044   7.357 -23.346  1.00  0.00           H  
ATOM   1904 1HD  PRO A 127      40.906   7.898 -20.573  1.00  0.00           H  
ATOM   1905 2HD  PRO A 127      40.552   6.529 -21.703  1.00  0.00           H  
ATOM   1906  N   PRO A 128      45.831   6.982 -19.968  1.00  0.00           N  
ATOM   1907  CA  PRO A 128      46.674   6.681 -18.814  1.00  0.00           C  
ATOM   1908  C   PRO A 128      46.678   7.842 -17.833  1.00  0.00           C  
ATOM   1909  O   PRO A 128      46.887   7.654 -16.635  1.00  0.00           O  
ATOM   1910  CB  PRO A 128      48.056   6.463 -19.438  1.00  0.00           C  
ATOM   1911  CG  PRO A 128      47.985   7.177 -20.744  1.00  0.00           C  
ATOM   1912  CD  PRO A 128      46.559   6.996 -21.192  1.00  0.00           C  
ATOM   1913  HA  PRO A 128      46.311   5.762 -18.331  1.00  0.00           H  
ATOM   1914 1HB  PRO A 128      48.836   6.865 -18.774  1.00  0.00           H  
ATOM   1915 2HB  PRO A 128      48.253   5.386 -19.550  1.00  0.00           H  
ATOM   1916 1HG  PRO A 128      48.257   8.235 -20.614  1.00  0.00           H  
ATOM   1917 2HG  PRO A 128      48.708   6.747 -21.452  1.00  0.00           H  
ATOM   1918 1HD  PRO A 128      46.260   7.849 -21.820  1.00  0.00           H  
ATOM   1919 2HD  PRO A 128      46.466   6.052 -21.749  1.00  0.00           H  
ATOM   1920  N   GLU A 129      46.445   9.034 -18.358  1.00  0.00           N  
ATOM   1921  CA  GLU A 129      46.322  10.235 -17.542  1.00  0.00           C  
ATOM   1922  C   GLU A 129      45.231  10.078 -16.490  1.00  0.00           C  
ATOM   1923  O   GLU A 129      45.434  10.397 -15.319  1.00  0.00           O  
ATOM   1924  CB  GLU A 129      46.023  11.450 -18.424  1.00  0.00           C  
ATOM   1925  CG  GLU A 129      47.166  11.855 -19.343  1.00  0.00           C  
ATOM   1926  CD  GLU A 129      47.228  11.030 -20.599  1.00  0.00           C  
ATOM   1927  OE1 GLU A 129      46.399  10.167 -20.761  1.00  0.00           O  
ATOM   1928  OE2 GLU A 129      48.105  11.264 -21.397  1.00  0.00           O  
ATOM   1929  H   GLU A 129      46.348   9.120 -19.360  1.00  0.00           H  
ATOM   1930  HA  GLU A 129      47.268  10.402 -17.027  1.00  0.00           H  
ATOM   1931 1HB  GLU A 129      45.151  11.243 -19.044  1.00  0.00           H  
ATOM   1932 2HB  GLU A 129      45.781  12.306 -17.794  1.00  0.00           H  
ATOM   1933 1HG  GLU A 129      47.045  12.903 -19.616  1.00  0.00           H  
ATOM   1934 2HG  GLU A 129      48.106  11.756 -18.803  1.00  0.00           H  
ATOM   1935  N   VAL A 130      44.073   9.585 -16.915  1.00  0.00           N  
ATOM   1936  CA  VAL A 130      42.947   9.384 -16.010  1.00  0.00           C  
ATOM   1937  C   VAL A 130      43.267   8.330 -14.959  1.00  0.00           C  
ATOM   1938  O   VAL A 130      42.922   8.483 -13.787  1.00  0.00           O  
ATOM   1939  CB  VAL A 130      41.696   8.954 -16.799  1.00  0.00           C  
ATOM   1940  CG1 VAL A 130      40.576   8.561 -15.849  1.00  0.00           C  
ATOM   1941  CG2 VAL A 130      41.253  10.080 -17.720  1.00  0.00           C  
ATOM   1942  H   VAL A 130      43.970   9.343 -17.890  1.00  0.00           H  
ATOM   1943  HA  VAL A 130      42.735  10.328 -15.506  1.00  0.00           H  
ATOM   1944  HB  VAL A 130      41.938   8.072 -17.393  1.00  0.00           H  
ATOM   1945 1HG1 VAL A 130      39.700   8.259 -16.424  1.00  0.00           H  
ATOM   1946 2HG1 VAL A 130      40.903   7.730 -15.224  1.00  0.00           H  
ATOM   1947 3HG1 VAL A 130      40.319   9.411 -15.217  1.00  0.00           H  
ATOM   1948 1HG2 VAL A 130      40.368   9.769 -18.276  1.00  0.00           H  
ATOM   1949 2HG2 VAL A 130      41.016  10.964 -17.127  1.00  0.00           H  
ATOM   1950 3HG2 VAL A 130      42.055  10.317 -18.419  1.00  0.00           H  
ATOM   1951  N   VAL A 131      43.928   7.259 -15.384  1.00  0.00           N  
ATOM   1952  CA  VAL A 131      44.296   6.176 -14.479  1.00  0.00           C  
ATOM   1953  C   VAL A 131      45.290   6.651 -13.428  1.00  0.00           C  
ATOM   1954  O   VAL A 131      45.190   6.287 -12.256  1.00  0.00           O  
ATOM   1955  CB  VAL A 131      44.909   5.004 -15.268  1.00  0.00           C  
ATOM   1956  CG1 VAL A 131      45.467   3.955 -14.318  1.00  0.00           C  
ATOM   1957  CG2 VAL A 131      43.862   4.396 -16.189  1.00  0.00           C  
ATOM   1958  H   VAL A 131      44.182   7.193 -16.359  1.00  0.00           H  
ATOM   1959  HA  VAL A 131      43.395   5.825 -13.975  1.00  0.00           H  
ATOM   1960  HB  VAL A 131      45.745   5.376 -15.862  1.00  0.00           H  
ATOM   1961 1HG1 VAL A 131      45.896   3.135 -14.893  1.00  0.00           H  
ATOM   1962 2HG1 VAL A 131      46.239   4.404 -13.693  1.00  0.00           H  
ATOM   1963 3HG1 VAL A 131      44.664   3.574 -13.686  1.00  0.00           H  
ATOM   1964 1HG2 VAL A 131      44.303   3.569 -16.745  1.00  0.00           H  
ATOM   1965 2HG2 VAL A 131      43.025   4.030 -15.596  1.00  0.00           H  
ATOM   1966 3HG2 VAL A 131      43.508   5.154 -16.888  1.00  0.00           H  
ATOM   1967  N   THR A 132      46.250   7.466 -13.853  1.00  0.00           N  
ATOM   1968  CA  THR A 132      47.265   7.993 -12.948  1.00  0.00           C  
ATOM   1969  C   THR A 132      46.646   8.904 -11.897  1.00  0.00           C  
ATOM   1970  O   THR A 132      47.021   8.860 -10.725  1.00  0.00           O  
ATOM   1971  CB  THR A 132      48.353   8.761 -13.721  1.00  0.00           C  
ATOM   1972  OG1 THR A 132      49.005   7.875 -14.641  1.00  0.00           O  
ATOM   1973  CG2 THR A 132      49.383   9.337 -12.762  1.00  0.00           C  
ATOM   1974  H   THR A 132      46.278   7.727 -14.828  1.00  0.00           H  
ATOM   1975  HA  THR A 132      47.737   7.156 -12.432  1.00  0.00           H  
ATOM   1976  HB  THR A 132      47.894   9.574 -14.284  1.00  0.00           H  
ATOM   1977  HG1 THR A 132      48.359   7.526 -15.260  1.00  0.00           H  
ATOM   1978 1HG2 THR A 132      50.144   9.877 -13.326  1.00  0.00           H  
ATOM   1979 2HG2 THR A 132      48.892  10.020 -12.069  1.00  0.00           H  
ATOM   1980 3HG2 THR A 132      49.852   8.528 -12.203  1.00  0.00           H  
ATOM   1981  N   GLU A 133      45.696   9.730 -12.322  1.00  0.00           N  
ATOM   1982  CA  GLU A 133      45.023  10.654 -11.417  1.00  0.00           C  
ATOM   1983  C   GLU A 133      44.215   9.905 -10.366  1.00  0.00           C  
ATOM   1984  O   GLU A 133      44.202  10.282  -9.194  1.00  0.00           O  
ATOM   1985  CB  GLU A 133      44.108  11.597 -12.201  1.00  0.00           C  
ATOM   1986  CG  GLU A 133      44.843  12.609 -13.068  1.00  0.00           C  
ATOM   1987  CD  GLU A 133      43.913  13.470 -13.878  1.00  0.00           C  
ATOM   1988  OE1 GLU A 133      42.733  13.217 -13.859  1.00  0.00           O  
ATOM   1989  OE2 GLU A 133      44.385  14.382 -14.516  1.00  0.00           O  
ATOM   1990  H   GLU A 133      45.433   9.717 -13.297  1.00  0.00           H  
ATOM   1991  HA  GLU A 133      45.780  11.248 -10.904  1.00  0.00           H  
ATOM   1992 1HB  GLU A 133      43.453  11.014 -12.849  1.00  0.00           H  
ATOM   1993 2HB  GLU A 133      43.474  12.149 -11.507  1.00  0.00           H  
ATOM   1994 1HG  GLU A 133      45.447  13.250 -12.428  1.00  0.00           H  
ATOM   1995 2HG  GLU A 133      45.514  12.076 -13.740  1.00  0.00           H  
ATOM   1996  N   ALA A 134      43.541   8.842 -10.791  1.00  0.00           N  
ATOM   1997  CA  ALA A 134      42.729   8.037  -9.886  1.00  0.00           C  
ATOM   1998  C   ALA A 134      43.591   7.351  -8.835  1.00  0.00           C  
ATOM   1999  O   ALA A 134      43.220   7.281  -7.663  1.00  0.00           O  
ATOM   2000  CB  ALA A 134      41.928   7.006 -10.668  1.00  0.00           C  
ATOM   2001  H   ALA A 134      43.592   8.585 -11.766  1.00  0.00           H  
ATOM   2002  HA  ALA A 134      42.038   8.702  -9.369  1.00  0.00           H  
ATOM   2003 1HB  ALA A 134      41.327   6.413  -9.978  1.00  0.00           H  
ATOM   2004 2HB  ALA A 134      41.273   7.514 -11.375  1.00  0.00           H  
ATOM   2005 3HB  ALA A 134      42.609   6.352 -11.210  1.00  0.00           H  
ATOM   2006  N   VAL A 135      44.743   6.845  -9.260  1.00  0.00           N  
ATOM   2007  CA  VAL A 135      45.661   6.163  -8.355  1.00  0.00           C  
ATOM   2008  C   VAL A 135      46.209   7.119  -7.304  1.00  0.00           C  
ATOM   2009  O   VAL A 135      46.332   6.764  -6.132  1.00  0.00           O  
ATOM   2010  CB  VAL A 135      46.831   5.547  -9.144  1.00  0.00           C  
ATOM   2011  CG1 VAL A 135      47.886   5.001  -8.194  1.00  0.00           C  
ATOM   2012  CG2 VAL A 135      46.315   4.452 -10.065  1.00  0.00           C  
ATOM   2013  H   VAL A 135      44.990   6.935 -10.235  1.00  0.00           H  
ATOM   2014  HA  VAL A 135      45.119   5.362  -7.851  1.00  0.00           H  
ATOM   2015  HB  VAL A 135      47.308   6.328  -9.738  1.00  0.00           H  
ATOM   2016 1HG1 VAL A 135      48.706   4.569  -8.769  1.00  0.00           H  
ATOM   2017 2HG1 VAL A 135      48.267   5.809  -7.570  1.00  0.00           H  
ATOM   2018 3HG1 VAL A 135      47.443   4.231  -7.562  1.00  0.00           H  
ATOM   2019 1HG2 VAL A 135      47.148   4.021 -10.621  1.00  0.00           H  
ATOM   2020 2HG2 VAL A 135      45.834   3.674  -9.471  1.00  0.00           H  
ATOM   2021 3HG2 VAL A 135      45.593   4.874 -10.764  1.00  0.00           H  
ATOM   2022  N   GLU A 136      46.537   8.334  -7.729  1.00  0.00           N  
ATOM   2023  CA  GLU A 136      47.073   9.344  -6.824  1.00  0.00           C  
ATOM   2024  C   GLU A 136      46.045   9.742  -5.772  1.00  0.00           C  
ATOM   2025  O   GLU A 136      46.378   9.917  -4.600  1.00  0.00           O  
ATOM   2026  CB  GLU A 136      47.520  10.580  -7.608  1.00  0.00           C  
ATOM   2027  CG  GLU A 136      48.165  11.665  -6.758  1.00  0.00           C  
ATOM   2028  CD  GLU A 136      48.670  12.823  -7.572  1.00  0.00           C  
ATOM   2029  OE1 GLU A 136      48.545  12.780  -8.772  1.00  0.00           O  
ATOM   2030  OE2 GLU A 136      49.182  13.752  -6.993  1.00  0.00           O  
ATOM   2031  H   GLU A 136      46.412   8.564  -8.704  1.00  0.00           H  
ATOM   2032  HA  GLU A 136      47.939   8.924  -6.311  1.00  0.00           H  
ATOM   2033 1HB  GLU A 136      48.236  10.285  -8.375  1.00  0.00           H  
ATOM   2034 2HB  GLU A 136      46.660  11.019  -8.115  1.00  0.00           H  
ATOM   2035 1HG  GLU A 136      47.433  12.033  -6.039  1.00  0.00           H  
ATOM   2036 2HG  GLU A 136      48.994  11.230  -6.200  1.00  0.00           H  
ATOM   2037  N   LYS A 137      44.795   9.883  -6.198  1.00  0.00           N  
ATOM   2038  CA  LYS A 137      43.716  10.261  -5.293  1.00  0.00           C  
ATOM   2039  C   LYS A 137      43.476   9.186  -4.241  1.00  0.00           C  
ATOM   2040  O   LYS A 137      43.251   9.490  -3.069  1.00  0.00           O  
ATOM   2041  CB  LYS A 137      42.429  10.527  -6.076  1.00  0.00           C  
ATOM   2042  CG  LYS A 137      42.457  11.794  -6.920  1.00  0.00           C  
ATOM   2043  CD  LYS A 137      41.153  11.979  -7.682  1.00  0.00           C  
ATOM   2044  CE  LYS A 137      41.183  13.239  -8.534  1.00  0.00           C  
ATOM   2045  NZ  LYS A 137      39.929  13.413  -9.315  1.00  0.00           N  
ATOM   2046  H   LYS A 137      44.587   9.724  -7.173  1.00  0.00           H  
ATOM   2047  HA  LYS A 137      44.004  11.176  -4.774  1.00  0.00           H  
ATOM   2048 1HB  LYS A 137      42.227   9.687  -6.740  1.00  0.00           H  
ATOM   2049 2HB  LYS A 137      41.591  10.605  -5.383  1.00  0.00           H  
ATOM   2050 1HG  LYS A 137      42.616  12.658  -6.274  1.00  0.00           H  
ATOM   2051 2HG  LYS A 137      43.279  11.738  -7.632  1.00  0.00           H  
ATOM   2052 1HD  LYS A 137      40.984  11.117  -8.328  1.00  0.00           H  
ATOM   2053 2HD  LYS A 137      40.326  12.050  -6.976  1.00  0.00           H  
ATOM   2054 1HE  LYS A 137      41.321  14.109  -7.893  1.00  0.00           H  
ATOM   2055 2HE  LYS A 137      42.023  13.190  -9.227  1.00  0.00           H  
ATOM   2056 1HZ  LYS A 137      39.989  14.258  -9.866  1.00  0.00           H  
ATOM   2057 2HZ  LYS A 137      39.800  12.620  -9.928  1.00  0.00           H  
ATOM   2058 3HZ  LYS A 137      39.144  13.479  -8.683  1.00  0.00           H  
ATOM   2059  N   ALA A 138      43.525   7.928  -4.667  1.00  0.00           N  
ATOM   2060  CA  ALA A 138      43.314   6.804  -3.762  1.00  0.00           C  
ATOM   2061  C   ALA A 138      44.413   6.729  -2.710  1.00  0.00           C  
ATOM   2062  O   ALA A 138      44.147   6.461  -1.538  1.00  0.00           O  
ATOM   2063  CB  ALA A 138      43.241   5.501  -4.544  1.00  0.00           C  
ATOM   2064  H   ALA A 138      43.713   7.746  -5.642  1.00  0.00           H  
ATOM   2065  HA  ALA A 138      42.367   6.959  -3.245  1.00  0.00           H  
ATOM   2066 1HB  ALA A 138      43.083   4.671  -3.855  1.00  0.00           H  
ATOM   2067 2HB  ALA A 138      42.413   5.547  -5.252  1.00  0.00           H  
ATOM   2068 3HB  ALA A 138      44.173   5.349  -5.086  1.00  0.00           H  
ATOM   2069  N   ALA A 139      45.649   6.967  -3.136  1.00  0.00           N  
ATOM   2070  CA  ALA A 139      46.792   6.927  -2.231  1.00  0.00           C  
ATOM   2071  C   ALA A 139      46.700   8.025  -1.179  1.00  0.00           C  
ATOM   2072  O   ALA A 139      47.004   7.802  -0.007  1.00  0.00           O  
ATOM   2073  CB  ALA A 139      48.092   7.051  -3.013  1.00  0.00           C  
ATOM   2074  H   ALA A 139      45.801   7.181  -4.111  1.00  0.00           H  
ATOM   2075  HA  ALA A 139      46.781   5.967  -1.714  1.00  0.00           H  
ATOM   2076 1HB  ALA A 139      48.935   7.020  -2.323  1.00  0.00           H  
ATOM   2077 2HB  ALA A 139      48.171   6.226  -3.721  1.00  0.00           H  
ATOM   2078 3HB  ALA A 139      48.101   7.996  -3.555  1.00  0.00           H  
ATOM   2079  N   GLU A 140      46.279   9.211  -1.605  1.00  0.00           N  
ATOM   2080  CA  GLU A 140      46.147  10.347  -0.700  1.00  0.00           C  
ATOM   2081  C   GLU A 140      45.075  10.092   0.352  1.00  0.00           C  
ATOM   2082  O   GLU A 140      45.249  10.427   1.524  1.00  0.00           O  
ATOM   2083  CB  GLU A 140      45.813  11.618  -1.484  1.00  0.00           C  
ATOM   2084  CG  GLU A 140      45.706  12.874  -0.631  1.00  0.00           C  
ATOM   2085  CD  GLU A 140      47.008  13.255   0.015  1.00  0.00           C  
ATOM   2086  OE1 GLU A 140      48.033  12.827  -0.459  1.00  0.00           O  
ATOM   2087  OE2 GLU A 140      46.979  13.975   0.985  1.00  0.00           O  
ATOM   2088  H   GLU A 140      46.045   9.329  -2.580  1.00  0.00           H  
ATOM   2089  HA  GLU A 140      47.098  10.493  -0.187  1.00  0.00           H  
ATOM   2090 1HB  GLU A 140      46.580  11.791  -2.239  1.00  0.00           H  
ATOM   2091 2HB  GLU A 140      44.865  11.485  -2.005  1.00  0.00           H  
ATOM   2092 1HG  GLU A 140      45.369  13.699  -1.258  1.00  0.00           H  
ATOM   2093 2HG  GLU A 140      44.956  12.711   0.142  1.00  0.00           H  
ATOM   2094  N   VAL A 141      43.966   9.497  -0.074  1.00  0.00           N  
ATOM   2095  CA  VAL A 141      42.863   9.195   0.831  1.00  0.00           C  
ATOM   2096  C   VAL A 141      43.277   8.174   1.883  1.00  0.00           C  
ATOM   2097  O   VAL A 141      42.920   8.296   3.055  1.00  0.00           O  
ATOM   2098  CB  VAL A 141      41.657   8.653   0.041  1.00  0.00           C  
ATOM   2099  CG1 VAL A 141      40.576   8.160   0.992  1.00  0.00           C  
ATOM   2100  CG2 VAL A 141      41.113   9.735  -0.879  1.00  0.00           C  
ATOM   2101  H   VAL A 141      43.885   9.248  -1.049  1.00  0.00           H  
ATOM   2102  HA  VAL A 141      42.567  10.116   1.335  1.00  0.00           H  
ATOM   2103  HB  VAL A 141      41.978   7.797  -0.553  1.00  0.00           H  
ATOM   2104 1HG1 VAL A 141      39.731   7.781   0.416  1.00  0.00           H  
ATOM   2105 2HG1 VAL A 141      40.977   7.362   1.616  1.00  0.00           H  
ATOM   2106 3HG1 VAL A 141      40.243   8.984   1.623  1.00  0.00           H  
ATOM   2107 1HG2 VAL A 141      40.261   9.345  -1.435  1.00  0.00           H  
ATOM   2108 2HG2 VAL A 141      40.797  10.593  -0.286  1.00  0.00           H  
ATOM   2109 3HG2 VAL A 141      41.891  10.044  -1.578  1.00  0.00           H  
ATOM   2110  N   LEU A 142      44.032   7.167   1.457  1.00  0.00           N  
ATOM   2111  CA  LEU A 142      44.496   6.122   2.362  1.00  0.00           C  
ATOM   2112  C   LEU A 142      45.443   6.684   3.414  1.00  0.00           C  
ATOM   2113  O   LEU A 142      45.376   6.312   4.586  1.00  0.00           O  
ATOM   2114  CB  LEU A 142      45.200   5.012   1.573  1.00  0.00           C  
ATOM   2115  CG  LEU A 142      45.630   3.785   2.388  1.00  0.00           C  
ATOM   2116  CD1 LEU A 142      46.912   4.102   3.146  1.00  0.00           C  
ATOM   2117  CD2 LEU A 142      44.512   3.394   3.343  1.00  0.00           C  
ATOM   2118  H   LEU A 142      44.291   7.125   0.482  1.00  0.00           H  
ATOM   2119  HA  LEU A 142      43.632   5.696   2.871  1.00  0.00           H  
ATOM   2120 1HB  LEU A 142      44.532   4.668   0.785  1.00  0.00           H  
ATOM   2121 2HB  LEU A 142      46.093   5.429   1.107  1.00  0.00           H  
ATOM   2122  HG  LEU A 142      45.838   2.954   1.714  1.00  0.00           H  
ATOM   2123 1HD1 LEU A 142      47.217   3.231   3.725  1.00  0.00           H  
ATOM   2124 2HD1 LEU A 142      47.699   4.360   2.437  1.00  0.00           H  
ATOM   2125 3HD1 LEU A 142      46.739   4.942   3.818  1.00  0.00           H  
ATOM   2126 1HD2 LEU A 142      44.817   2.522   3.923  1.00  0.00           H  
ATOM   2127 2HD2 LEU A 142      44.304   4.224   4.019  1.00  0.00           H  
ATOM   2128 3HD2 LEU A 142      43.614   3.155   2.774  1.00  0.00           H  
ATOM   2129  N   THR A 143      46.325   7.582   2.988  1.00  0.00           N  
ATOM   2130  CA  THR A 143      47.289   8.198   3.893  1.00  0.00           C  
ATOM   2131  C   THR A 143      46.590   9.050   4.945  1.00  0.00           C  
ATOM   2132  O   THR A 143      46.967   9.040   6.117  1.00  0.00           O  
ATOM   2133  CB  THR A 143      48.303   9.061   3.119  1.00  0.00           C  
ATOM   2134  OG1 THR A 143      49.032   8.237   2.200  1.00  0.00           O  
ATOM   2135  CG2 THR A 143      49.278   9.727   4.078  1.00  0.00           C  
ATOM   2136  H   THR A 143      46.328   7.845   2.013  1.00  0.00           H  
ATOM   2137  HA  THR A 143      47.834   7.407   4.409  1.00  0.00           H  
ATOM   2138  HB  THR A 143      47.773   9.829   2.557  1.00  0.00           H  
ATOM   2139  HG1 THR A 143      48.499   8.086   1.415  1.00  0.00           H  
ATOM   2140 1HG2 THR A 143      49.987  10.333   3.514  1.00  0.00           H  
ATOM   2141 2HG2 THR A 143      48.728  10.363   4.772  1.00  0.00           H  
ATOM   2142 3HG2 THR A 143      49.818   8.964   4.637  1.00  0.00           H  
ATOM   2143  N   GLU A 144      45.570   9.787   4.519  1.00  0.00           N  
ATOM   2144  CA  GLU A 144      44.816  10.647   5.424  1.00  0.00           C  
ATOM   2145  C   GLU A 144      44.079   9.828   6.476  1.00  0.00           C  
ATOM   2146  O   GLU A 144      44.033  10.202   7.648  1.00  0.00           O  
ATOM   2147  CB  GLU A 144      43.819  11.503   4.640  1.00  0.00           C  
ATOM   2148  CG  GLU A 144      43.034  12.492   5.490  1.00  0.00           C  
ATOM   2149  CD  GLU A 144      42.131  13.376   4.676  1.00  0.00           C  
ATOM   2150  OE1 GLU A 144      42.127  13.244   3.475  1.00  0.00           O  
ATOM   2151  OE2 GLU A 144      41.445  14.184   5.255  1.00  0.00           O  
ATOM   2152  H   GLU A 144      45.310   9.751   3.544  1.00  0.00           H  
ATOM   2153  HA  GLU A 144      45.516  11.307   5.937  1.00  0.00           H  
ATOM   2154 1HB  GLU A 144      44.349  12.068   3.873  1.00  0.00           H  
ATOM   2155 2HB  GLU A 144      43.103  10.856   4.133  1.00  0.00           H  
ATOM   2156 1HG  GLU A 144      42.431  11.939   6.209  1.00  0.00           H  
ATOM   2157 2HG  GLU A 144      43.735  13.112   6.047  1.00  0.00           H  
ATOM   2158  N   ALA A 145      43.503   8.708   6.051  1.00  0.00           N  
ATOM   2159  CA  ALA A 145      42.767   7.834   6.955  1.00  0.00           C  
ATOM   2160  C   ALA A 145      43.687   7.228   8.007  1.00  0.00           C  
ATOM   2161  O   ALA A 145      43.323   7.125   9.179  1.00  0.00           O  
ATOM   2162  CB  ALA A 145      42.062   6.736   6.172  1.00  0.00           C  
ATOM   2163  H   ALA A 145      43.577   8.456   5.076  1.00  0.00           H  
ATOM   2164  HA  ALA A 145      42.019   8.435   7.472  1.00  0.00           H  
ATOM   2165 1HB  ALA A 145      41.516   6.091   6.861  1.00  0.00           H  
ATOM   2166 2HB  ALA A 145      41.365   7.183   5.464  1.00  0.00           H  
ATOM   2167 3HB  ALA A 145      42.800   6.145   5.631  1.00  0.00           H  
ATOM   2168  N   VAL A 146      44.881   6.828   7.582  1.00  0.00           N  
ATOM   2169  CA  VAL A 146      45.856   6.231   8.486  1.00  0.00           C  
ATOM   2170  C   VAL A 146      46.316   7.233   9.538  1.00  0.00           C  
ATOM   2171  O   VAL A 146      46.471   6.890  10.710  1.00  0.00           O  
ATOM   2172  CB  VAL A 146      47.076   5.723   7.696  1.00  0.00           C  
ATOM   2173  CG1 VAL A 146      48.176   5.273   8.646  1.00  0.00           C  
ATOM   2174  CG2 VAL A 146      46.660   4.586   6.774  1.00  0.00           C  
ATOM   2175  H   VAL A 146      45.119   6.941   6.607  1.00  0.00           H  
ATOM   2176  HA  VAL A 146      45.388   5.384   8.990  1.00  0.00           H  
ATOM   2177  HB  VAL A 146      47.481   6.543   7.102  1.00  0.00           H  
ATOM   2178 1HG1 VAL A 146      49.031   4.917   8.070  1.00  0.00           H  
ATOM   2179 2HG1 VAL A 146      48.484   6.111   9.270  1.00  0.00           H  
ATOM   2180 3HG1 VAL A 146      47.804   4.466   9.277  1.00  0.00           H  
ATOM   2181 1HG2 VAL A 146      47.528   4.233   6.218  1.00  0.00           H  
ATOM   2182 2HG2 VAL A 146      46.251   3.769   7.368  1.00  0.00           H  
ATOM   2183 3HG2 VAL A 146      45.903   4.943   6.076  1.00  0.00           H  
ATOM   2184  N   SER A 147      46.533   8.473   9.113  1.00  0.00           N  
ATOM   2185  CA  SER A 147      46.976   9.527  10.017  1.00  0.00           C  
ATOM   2186  C   SER A 147      45.917   9.831  11.069  1.00  0.00           C  
ATOM   2187  O   SER A 147      46.239  10.159  12.211  1.00  0.00           O  
ATOM   2188  CB  SER A 147      47.300  10.784   9.234  1.00  0.00           C  
ATOM   2189  OG  SER A 147      48.406  10.584   8.398  1.00  0.00           O  
ATOM   2190  H   SER A 147      46.387   8.691   8.138  1.00  0.00           H  
ATOM   2191  HA  SER A 147      47.879   9.188  10.527  1.00  0.00           H  
ATOM   2192 1HB  SER A 147      46.436  11.073   8.635  1.00  0.00           H  
ATOM   2193 2HB  SER A 147      47.505  11.600   9.925  1.00  0.00           H  
ATOM   2194  HG  SER A 147      48.547  11.417   7.941  1.00  0.00           H  
ATOM   2195  N   LEU A 148      44.652   9.725  10.696  1.00  0.00           N  
ATOM   2196  CA  LEU A 148      43.589   9.812  11.689  1.00  0.00           C  
ATOM   2197  C   LEU A 148      43.641   8.657  12.684  1.00  0.00           C  
ATOM   2198  O   LEU A 148      43.337   8.828  13.865  1.00  0.00           O  
ATOM   2199  CB  LEU A 148      42.222   9.829  10.993  1.00  0.00           C  
ATOM   2200  CG  LEU A 148      41.907  11.089  10.177  1.00  0.00           C  
ATOM   2201  CD1 LEU A 148      40.601  10.891   9.419  1.00  0.00           C  
ATOM   2202  CD2 LEU A 148      41.821  12.289  11.110  1.00  0.00           C  
ATOM   2203  H   LEU A 148      44.437   9.584   9.719  1.00  0.00           H  
ATOM   2204  HA  LEU A 148      43.711  10.741  12.245  1.00  0.00           H  
ATOM   2205 1HB  LEU A 148      42.166   8.976  10.318  1.00  0.00           H  
ATOM   2206 2HB  LEU A 148      41.445   9.720  11.749  1.00  0.00           H  
ATOM   2207  HG  LEU A 148      42.696  11.256   9.444  1.00  0.00           H  
ATOM   2208 1HD1 LEU A 148      40.377  11.786   8.840  1.00  0.00           H  
ATOM   2209 2HD1 LEU A 148      40.698  10.039   8.746  1.00  0.00           H  
ATOM   2210 3HD1 LEU A 148      39.794  10.705  10.127  1.00  0.00           H  
ATOM   2211 1HD2 LEU A 148      41.597  13.185  10.530  1.00  0.00           H  
ATOM   2212 2HD2 LEU A 148      41.030  12.124  11.842  1.00  0.00           H  
ATOM   2213 3HD2 LEU A 148      42.772  12.418  11.625  1.00  0.00           H  
ATOM   2214  N   SER A 149      44.028   7.484  12.199  1.00  0.00           N  
ATOM   2215  CA  SER A 149      44.278   6.331  13.058  1.00  0.00           C  
ATOM   2216  C   SER A 149      45.694   5.837  12.823  1.00  0.00           C  
ATOM   2217  O   SER A 149      45.971   5.167  11.828  1.00  0.00           O  
ATOM   2218  CB  SER A 149      43.281   5.223  12.778  1.00  0.00           C  
ATOM   2219  OG  SER A 149      41.977   5.630  13.089  1.00  0.00           O  
ATOM   2220  H   SER A 149      44.155   7.381  11.202  1.00  0.00           H  
ATOM   2221  HA  SER A 149      44.172   6.644  14.098  1.00  0.00           H  
ATOM   2222 1HB  SER A 149      43.336   4.942  11.726  1.00  0.00           H  
ATOM   2223 2HB  SER A 149      43.541   4.343  13.365  1.00  0.00           H  
ATOM   2224  HG  SER A 149      41.681   6.160  12.346  1.00  0.00           H  
ATOM   2225  N   PRO A 150      46.602   6.159  13.730  1.00  0.00           N  
ATOM   2226  CA  PRO A 150      47.973   5.696  13.579  1.00  0.00           C  
ATOM   2227  C   PRO A 150      48.139   4.342  14.252  1.00  0.00           C  
ATOM   2228  O   PRO A 150      48.072   4.234  15.476  1.00  0.00           O  
ATOM   2229  CB  PRO A 150      48.793   6.786  14.277  1.00  0.00           C  
ATOM   2230  CG  PRO A 150      47.870   7.329  15.314  1.00  0.00           C  
ATOM   2231  CD  PRO A 150      46.498   7.165  14.717  1.00  0.00           C  
ATOM   2232  HA  PRO A 150      48.221   5.643  12.509  1.00  0.00           H  
ATOM   2233 1HB  PRO A 150      49.708   6.351  14.706  1.00  0.00           H  
ATOM   2234 2HB  PRO A 150      49.109   7.545  13.547  1.00  0.00           H  
ATOM   2235 1HG  PRO A 150      47.991   6.777  16.257  1.00  0.00           H  
ATOM   2236 2HG  PRO A 150      48.116   8.380  15.528  1.00  0.00           H  
ATOM   2237 1HD  PRO A 150      45.798   6.825  15.494  1.00  0.00           H  
ATOM   2238 2HD  PRO A 150      46.167   8.123  14.289  1.00  0.00           H  
ATOM   2239  N   ILE A 151      48.355   3.314  13.446  1.00  0.00           N  
ATOM   2240  CA  ILE A 151      48.478   1.953  13.947  1.00  0.00           C  
ATOM   2241  C   ILE A 151      49.805   1.334  13.522  1.00  0.00           C  
ATOM   2242  O   ILE A 151      50.082   1.194  12.331  1.00  0.00           O  
ATOM   2243  CB  ILE A 151      47.315   1.076  13.448  1.00  0.00           C  
ATOM   2244  CG1 ILE A 151      45.972   1.689  13.854  1.00  0.00           C  
ATOM   2245  CG2 ILE A 151      47.444  -0.338  13.991  1.00  0.00           C  
ATOM   2246  CD1 ILE A 151      45.756   1.751  15.349  1.00  0.00           C  
ATOM   2247  H   ILE A 151      48.437   3.477  12.453  1.00  0.00           H  
ATOM   2248  HA  ILE A 151      48.446   1.981  15.035  1.00  0.00           H  
ATOM   2249  HB  ILE A 151      47.328   1.040  12.359  1.00  0.00           H  
ATOM   2250 1HG1 ILE A 151      45.899   2.701  13.456  1.00  0.00           H  
ATOM   2251 2HG1 ILE A 151      45.160   1.108  13.417  1.00  0.00           H  
ATOM   2252 1HG2 ILE A 151      46.614  -0.944  13.629  1.00  0.00           H  
ATOM   2253 2HG2 ILE A 151      48.384  -0.773  13.654  1.00  0.00           H  
ATOM   2254 3HG2 ILE A 151      47.426  -0.313  15.081  1.00  0.00           H  
ATOM   2255 1HD1 ILE A 151      44.783   2.197  15.558  1.00  0.00           H  
ATOM   2256 2HD1 ILE A 151      45.790   0.743  15.763  1.00  0.00           H  
ATOM   2257 3HD1 ILE A 151      46.537   2.358  15.804  1.00  0.00           H  
ATOM   2258  N   PRO A 152      51.000   0.779  13.394  1.00  0.00           N  
ATOM   2259  CA  PRO A 152      51.818   0.967  12.198  1.00  0.00           C  
ATOM   2260  C   PRO A 152      51.611  -0.172  11.188  1.00  0.00           C  
ATOM   2261  O   PRO A 152      52.064  -0.092  10.046  1.00  0.00           O  
ATOM   2262  CB  PRO A 152      53.243   0.973  12.760  1.00  0.00           C  
ATOM   2263  CG  PRO A 152      53.072   1.373  14.186  1.00  0.00           C  
ATOM   2264  CD  PRO A 152      51.770   0.741  14.599  1.00  0.00           C  
ATOM   2265  HA  PRO A 152      51.571   1.936  11.739  1.00  0.00           H  
ATOM   2266 1HB  PRO A 152      53.696  -0.023  12.648  1.00  0.00           H  
ATOM   2267 2HB  PRO A 152      53.869   1.677  12.191  1.00  0.00           H  
ATOM   2268 1HG  PRO A 152      53.924   1.019  14.784  1.00  0.00           H  
ATOM   2269 2HG  PRO A 152      53.057   2.470  14.273  1.00  0.00           H  
ATOM   2270 1HD  PRO A 152      51.954  -0.289  14.939  1.00  0.00           H  
ATOM   2271 2HD  PRO A 152      51.309   1.338  15.399  1.00  0.00           H  
ATOM   2272  N   GLU A 153      50.923  -1.228  11.622  1.00  0.00           N  
ATOM   2273  CA  GLU A 153      50.421  -2.255  10.717  1.00  0.00           C  
ATOM   2274  C   GLU A 153      49.495  -1.658   9.666  1.00  0.00           C  
ATOM   2275  O   GLU A 153      49.547  -2.032   8.494  1.00  0.00           O  
ATOM   2276  CB  GLU A 153      49.684  -3.343  11.501  1.00  0.00           C  
ATOM   2277  CG  GLU A 153      50.576  -4.177  12.410  1.00  0.00           C  
ATOM   2278  CD  GLU A 153      50.865  -3.505  13.723  1.00  0.00           C  
ATOM   2279  OE1 GLU A 153      50.379  -2.419  13.933  1.00  0.00           O  
ATOM   2280  OE2 GLU A 153      51.573  -4.077  14.517  1.00  0.00           O  
ATOM   2281  H   GLU A 153      50.741  -1.324  12.611  1.00  0.00           H  
ATOM   2282  HA  GLU A 153      51.269  -2.708  10.203  1.00  0.00           H  
ATOM   2283 1HB  GLU A 153      48.911  -2.886  12.119  1.00  0.00           H  
ATOM   2284 2HB  GLU A 153      49.189  -4.021  10.805  1.00  0.00           H  
ATOM   2285 1HG  GLU A 153      50.088  -5.132  12.603  1.00  0.00           H  
ATOM   2286 2HG  GLU A 153      51.515  -4.377  11.895  1.00  0.00           H  
ATOM   2287  N   SER A 154      48.647  -0.728  10.091  1.00  0.00           N  
ATOM   2288  CA  SER A 154      47.707  -0.077   9.186  1.00  0.00           C  
ATOM   2289  C   SER A 154      48.437   0.749   8.135  1.00  0.00           C  
ATOM   2290  O   SER A 154      48.060   0.754   6.963  1.00  0.00           O  
ATOM   2291  CB  SER A 154      46.757   0.809   9.968  1.00  0.00           C  
ATOM   2292  OG  SER A 154      45.932   0.046  10.805  1.00  0.00           O  
ATOM   2293  H   SER A 154      48.653  -0.465  11.066  1.00  0.00           H  
ATOM   2294  HA  SER A 154      47.128  -0.848   8.675  1.00  0.00           H  
ATOM   2295 1HB  SER A 154      47.330   1.518  10.566  1.00  0.00           H  
ATOM   2296 2HB  SER A 154      46.145   1.385   9.276  1.00  0.00           H  
ATOM   2297  HG  SER A 154      45.366   0.672  11.261  1.00  0.00           H  
ATOM   2298  N   ALA A 155      49.484   1.447   8.560  1.00  0.00           N  
ATOM   2299  CA  ALA A 155      50.269   2.278   7.655  1.00  0.00           C  
ATOM   2300  C   ALA A 155      50.975   1.433   6.604  1.00  0.00           C  
ATOM   2301  O   ALA A 155      51.036   1.805   5.432  1.00  0.00           O  
ATOM   2302  CB  ALA A 155      51.281   3.103   8.436  1.00  0.00           C  
ATOM   2303  H   ALA A 155      49.743   1.401   9.535  1.00  0.00           H  
ATOM   2304  HA  ALA A 155      49.587   2.953   7.138  1.00  0.00           H  
ATOM   2305 1HB  ALA A 155      51.859   3.718   7.747  1.00  0.00           H  
ATOM   2306 2HB  ALA A 155      50.757   3.746   9.144  1.00  0.00           H  
ATOM   2307 3HB  ALA A 155      51.951   2.438   8.979  1.00  0.00           H  
ATOM   2308  N   ILE A 156      51.509   0.292   7.029  1.00  0.00           N  
ATOM   2309  CA  ILE A 156      52.212  -0.609   6.124  1.00  0.00           C  
ATOM   2310  C   ILE A 156      51.270  -1.180   5.072  1.00  0.00           C  
ATOM   2311  O   ILE A 156      51.630  -1.296   3.900  1.00  0.00           O  
ATOM   2312  CB  ILE A 156      52.873  -1.762   6.901  1.00  0.00           C  
ATOM   2313  CG1 ILE A 156      54.012  -1.231   7.776  1.00  0.00           C  
ATOM   2314  CG2 ILE A 156      53.386  -2.825   5.942  1.00  0.00           C  
ATOM   2315  CD1 ILE A 156      54.540  -2.241   8.770  1.00  0.00           C  
ATOM   2316  H   ILE A 156      51.425   0.043   8.004  1.00  0.00           H  
ATOM   2317  HA  ILE A 156      52.992  -0.046   5.613  1.00  0.00           H  
ATOM   2318  HB  ILE A 156      52.144  -2.213   7.573  1.00  0.00           H  
ATOM   2319 1HG1 ILE A 156      54.839  -0.912   7.143  1.00  0.00           H  
ATOM   2320 2HG1 ILE A 156      53.669  -0.357   8.330  1.00  0.00           H  
ATOM   2321 1HG2 ILE A 156      53.851  -3.632   6.508  1.00  0.00           H  
ATOM   2322 2HG2 ILE A 156      52.554  -3.222   5.361  1.00  0.00           H  
ATOM   2323 3HG2 ILE A 156      54.121  -2.384   5.269  1.00  0.00           H  
ATOM   2324 1HD1 ILE A 156      55.344  -1.791   9.354  1.00  0.00           H  
ATOM   2325 2HD1 ILE A 156      53.735  -2.548   9.439  1.00  0.00           H  
ATOM   2326 3HD1 ILE A 156      54.921  -3.110   8.237  1.00  0.00           H  
ATOM   2327  N   TYR A 157      50.062  -1.535   5.498  1.00  0.00           N  
ATOM   2328  CA  TYR A 157      49.065  -2.095   4.593  1.00  0.00           C  
ATOM   2329  C   TYR A 157      48.643  -1.078   3.541  1.00  0.00           C  
ATOM   2330  O   TYR A 157      48.475  -1.416   2.369  1.00  0.00           O  
ATOM   2331  CB  TYR A 157      47.845  -2.584   5.377  1.00  0.00           C  
ATOM   2332  CG  TYR A 157      46.787  -3.236   4.515  1.00  0.00           C  
ATOM   2333  CD1 TYR A 157      46.964  -4.536   4.064  1.00  0.00           C  
ATOM   2334  CD2 TYR A 157      45.640  -2.534   4.175  1.00  0.00           C  
ATOM   2335  CE1 TYR A 157      45.997  -5.132   3.276  1.00  0.00           C  
ATOM   2336  CE2 TYR A 157      44.674  -3.130   3.388  1.00  0.00           C  
ATOM   2337  CZ  TYR A 157      44.849  -4.423   2.939  1.00  0.00           C  
ATOM   2338  OH  TYR A 157      43.887  -5.016   2.155  1.00  0.00           O  
ATOM   2339  H   TYR A 157      49.829  -1.414   6.473  1.00  0.00           H  
ATOM   2340  HA  TYR A 157      49.508  -2.944   4.072  1.00  0.00           H  
ATOM   2341 1HB  TYR A 157      48.162  -3.306   6.131  1.00  0.00           H  
ATOM   2342 2HB  TYR A 157      47.388  -1.745   5.900  1.00  0.00           H  
ATOM   2343  HD1 TYR A 157      47.865  -5.088   4.331  1.00  0.00           H  
ATOM   2344  HD2 TYR A 157      45.502  -1.513   4.528  1.00  0.00           H  
ATOM   2345  HE1 TYR A 157      46.136  -6.153   2.922  1.00  0.00           H  
ATOM   2346  HE2 TYR A 157      43.772  -2.578   3.120  1.00  0.00           H  
ATOM   2347  HH  TYR A 157      43.165  -4.399   2.015  1.00  0.00           H  
ATOM   2348  N   VAL A 158      48.473   0.170   3.967  1.00  0.00           N  
ATOM   2349  CA  VAL A 158      48.069   1.239   3.062  1.00  0.00           C  
ATOM   2350  C   VAL A 158      49.139   1.504   2.010  1.00  0.00           C  
ATOM   2351  O   VAL A 158      48.831   1.722   0.838  1.00  0.00           O  
ATOM   2352  CB  VAL A 158      47.797   2.533   3.852  1.00  0.00           C  
ATOM   2353  CG1 VAL A 158      47.561   3.697   2.901  1.00  0.00           C  
ATOM   2354  CG2 VAL A 158      46.603   2.337   4.772  1.00  0.00           C  
ATOM   2355  H   VAL A 158      48.628   0.382   4.942  1.00  0.00           H  
ATOM   2356  HA  VAL A 158      47.150   0.937   2.558  1.00  0.00           H  
ATOM   2357  HB  VAL A 158      48.678   2.777   4.445  1.00  0.00           H  
ATOM   2358 1HG1 VAL A 158      47.371   4.604   3.476  1.00  0.00           H  
ATOM   2359 2HG1 VAL A 158      48.442   3.842   2.277  1.00  0.00           H  
ATOM   2360 3HG1 VAL A 158      46.699   3.482   2.270  1.00  0.00           H  
ATOM   2361 1HG2 VAL A 158      46.417   3.256   5.328  1.00  0.00           H  
ATOM   2362 2HG2 VAL A 158      45.723   2.087   4.179  1.00  0.00           H  
ATOM   2363 3HG2 VAL A 158      46.811   1.526   5.471  1.00  0.00           H  
ATOM   2364  N   VAL A 159      50.397   1.484   2.436  1.00  0.00           N  
ATOM   2365  CA  VAL A 159      51.516   1.722   1.531  1.00  0.00           C  
ATOM   2366  C   VAL A 159      51.616   0.625   0.479  1.00  0.00           C  
ATOM   2367  O   VAL A 159      51.876   0.897  -0.693  1.00  0.00           O  
ATOM   2368  CB  VAL A 159      52.837   1.794   2.321  1.00  0.00           C  
ATOM   2369  CG1 VAL A 159      54.023   1.851   1.370  1.00  0.00           C  
ATOM   2370  CG2 VAL A 159      52.824   3.004   3.242  1.00  0.00           C  
ATOM   2371  H   VAL A 159      50.583   1.299   3.411  1.00  0.00           H  
ATOM   2372  HA  VAL A 159      51.357   2.676   1.027  1.00  0.00           H  
ATOM   2373  HB  VAL A 159      52.944   0.886   2.914  1.00  0.00           H  
ATOM   2374 1HG1 VAL A 159      54.948   1.901   1.945  1.00  0.00           H  
ATOM   2375 2HG1 VAL A 159      54.033   0.958   0.745  1.00  0.00           H  
ATOM   2376 3HG1 VAL A 159      53.941   2.736   0.739  1.00  0.00           H  
ATOM   2377 1HG2 VAL A 159      53.760   3.048   3.797  1.00  0.00           H  
ATOM   2378 2HG2 VAL A 159      52.710   3.912   2.649  1.00  0.00           H  
ATOM   2379 3HG2 VAL A 159      51.991   2.921   3.940  1.00  0.00           H  
ATOM   2380  N   ASP A 160      51.408  -0.616   0.905  1.00  0.00           N  
ATOM   2381  CA  ASP A 160      51.475  -1.758  -0.000  1.00  0.00           C  
ATOM   2382  C   ASP A 160      50.375  -1.692  -1.052  1.00  0.00           C  
ATOM   2383  O   ASP A 160      50.605  -1.991  -2.224  1.00  0.00           O  
ATOM   2384  CB  ASP A 160      51.364  -3.069   0.781  1.00  0.00           C  
ATOM   2385  CG  ASP A 160      52.608  -3.377   1.603  1.00  0.00           C  
ATOM   2386  OD1 ASP A 160      53.625  -2.773   1.354  1.00  0.00           O  
ATOM   2387  OD2 ASP A 160      52.530  -4.212   2.473  1.00  0.00           O  
ATOM   2388  H   ASP A 160      51.198  -0.773   1.880  1.00  0.00           H  
ATOM   2389  HA  ASP A 160      52.438  -1.738  -0.512  1.00  0.00           H  
ATOM   2390 1HB  ASP A 160      50.506  -3.022   1.452  1.00  0.00           H  
ATOM   2391 2HB  ASP A 160      51.192  -3.893   0.088  1.00  0.00           H  
ATOM   2392  N   VAL A 161      49.179  -1.299  -0.626  1.00  0.00           N  
ATOM   2393  CA  VAL A 161      48.041  -1.194  -1.531  1.00  0.00           C  
ATOM   2394  C   VAL A 161      48.271  -0.116  -2.583  1.00  0.00           C  
ATOM   2395  O   VAL A 161      47.941  -0.298  -3.755  1.00  0.00           O  
ATOM   2396  CB  VAL A 161      46.759  -0.871  -0.741  1.00  0.00           C  
ATOM   2397  CG1 VAL A 161      45.608  -0.574  -1.692  1.00  0.00           C  
ATOM   2398  CG2 VAL A 161      46.412  -2.032   0.179  1.00  0.00           C  
ATOM   2399  H   VAL A 161      49.056  -1.067   0.349  1.00  0.00           H  
ATOM   2400  HA  VAL A 161      47.910  -2.152  -2.035  1.00  0.00           H  
ATOM   2401  HB  VAL A 161      46.925   0.027  -0.147  1.00  0.00           H  
ATOM   2402 1HG1 VAL A 161      44.710  -0.348  -1.117  1.00  0.00           H  
ATOM   2403 2HG1 VAL A 161      45.864   0.282  -2.316  1.00  0.00           H  
ATOM   2404 3HG1 VAL A 161      45.425  -1.443  -2.323  1.00  0.00           H  
ATOM   2405 1HG2 VAL A 161      45.505  -1.797   0.735  1.00  0.00           H  
ATOM   2406 2HG2 VAL A 161      46.251  -2.932  -0.415  1.00  0.00           H  
ATOM   2407 3HG2 VAL A 161      47.232  -2.200   0.878  1.00  0.00           H  
ATOM   2408  N   SER A 162      48.839   1.007  -2.157  1.00  0.00           N  
ATOM   2409  CA  SER A 162      49.115   2.117  -3.062  1.00  0.00           C  
ATOM   2410  C   SER A 162      50.145   1.727  -4.114  1.00  0.00           C  
ATOM   2411  O   SER A 162      50.014   2.081  -5.286  1.00  0.00           O  
ATOM   2412  CB  SER A 162      49.609   3.318  -2.280  1.00  0.00           C  
ATOM   2413  OG  SER A 162      49.876   4.398  -3.132  1.00  0.00           O  
ATOM   2414  H   SER A 162      49.086   1.094  -1.182  1.00  0.00           H  
ATOM   2415  HA  SER A 162      48.189   2.386  -3.572  1.00  0.00           H  
ATOM   2416 1HB  SER A 162      48.857   3.609  -1.546  1.00  0.00           H  
ATOM   2417 2HB  SER A 162      50.512   3.050  -1.734  1.00  0.00           H  
ATOM   2418  HG  SER A 162      50.181   5.112  -2.568  1.00  0.00           H  
ATOM   2419  N   THR A 163      51.170   0.996  -3.688  1.00  0.00           N  
ATOM   2420  CA  THR A 163      52.226   0.557  -4.593  1.00  0.00           C  
ATOM   2421  C   THR A 163      51.686  -0.404  -5.645  1.00  0.00           C  
ATOM   2422  O   THR A 163      52.056  -0.329  -6.817  1.00  0.00           O  
ATOM   2423  CB  THR A 163      53.375  -0.116  -3.819  1.00  0.00           C  
ATOM   2424  OG1 THR A 163      53.949   0.823  -2.900  1.00  0.00           O  
ATOM   2425  CG2 THR A 163      54.451  -0.603  -4.778  1.00  0.00           C  
ATOM   2426  H   THR A 163      51.219   0.738  -2.713  1.00  0.00           H  
ATOM   2427  HA  THR A 163      52.625   1.431  -5.109  1.00  0.00           H  
ATOM   2428  HB  THR A 163      52.987  -0.964  -3.256  1.00  0.00           H  
ATOM   2429  HG1 THR A 163      53.398   0.879  -2.115  1.00  0.00           H  
ATOM   2430 1HG2 THR A 163      55.254  -1.075  -4.214  1.00  0.00           H  
ATOM   2431 2HG2 THR A 163      54.020  -1.325  -5.471  1.00  0.00           H  
ATOM   2432 3HG2 THR A 163      54.849   0.243  -5.337  1.00  0.00           H  
ATOM   2433  N   GLU A 164      50.809  -1.307  -5.219  1.00  0.00           N  
ATOM   2434  CA  GLU A 164      50.216  -2.284  -6.124  1.00  0.00           C  
ATOM   2435  C   GLU A 164      49.347  -1.606  -7.176  1.00  0.00           C  
ATOM   2436  O   GLU A 164      49.366  -1.983  -8.348  1.00  0.00           O  
ATOM   2437  CB  GLU A 164      49.384  -3.301  -5.339  1.00  0.00           C  
ATOM   2438  CG  GLU A 164      50.202  -4.247  -4.472  1.00  0.00           C  
ATOM   2439  CD  GLU A 164      49.349  -5.183  -3.662  1.00  0.00           C  
ATOM   2440  OE1 GLU A 164      48.151  -5.031  -3.680  1.00  0.00           O  
ATOM   2441  OE2 GLU A 164      49.896  -6.052  -3.024  1.00  0.00           O  
ATOM   2442  H   GLU A 164      50.547  -1.316  -4.244  1.00  0.00           H  
ATOM   2443  HA  GLU A 164      51.020  -2.812  -6.638  1.00  0.00           H  
ATOM   2444 1HB  GLU A 164      48.683  -2.775  -4.691  1.00  0.00           H  
ATOM   2445 2HB  GLU A 164      48.798  -3.904  -6.033  1.00  0.00           H  
ATOM   2446 1HG  GLU A 164      50.858  -4.835  -5.113  1.00  0.00           H  
ATOM   2447 2HG  GLU A 164      50.827  -3.660  -3.801  1.00  0.00           H  
ATOM   2448  N   MET A 165      48.586  -0.603  -6.751  1.00  0.00           N  
ATOM   2449  CA  MET A 165      47.709   0.131  -7.655  1.00  0.00           C  
ATOM   2450  C   MET A 165      48.511   0.887  -8.707  1.00  0.00           C  
ATOM   2451  O   MET A 165      48.136   0.925  -9.879  1.00  0.00           O  
ATOM   2452  CB  MET A 165      46.824   1.093  -6.866  1.00  0.00           C  
ATOM   2453  CG  MET A 165      45.753   0.416  -6.023  1.00  0.00           C  
ATOM   2454  SD  MET A 165      44.590   1.591  -5.301  1.00  0.00           S  
ATOM   2455  CE  MET A 165      45.598   2.317  -4.012  1.00  0.00           C  
ATOM   2456  H   MET A 165      48.616  -0.342  -5.776  1.00  0.00           H  
ATOM   2457  HA  MET A 165      47.072  -0.584  -8.176  1.00  0.00           H  
ATOM   2458 1HB  MET A 165      47.443   1.693  -6.200  1.00  0.00           H  
ATOM   2459 2HB  MET A 165      46.325   1.777  -7.554  1.00  0.00           H  
ATOM   2460 1HG  MET A 165      45.194  -0.287  -6.640  1.00  0.00           H  
ATOM   2461 2HG  MET A 165      46.225  -0.142  -5.214  1.00  0.00           H  
ATOM   2462 1HE  MET A 165      45.017   3.066  -3.474  1.00  0.00           H  
ATOM   2463 2HE  MET A 165      45.919   1.539  -3.319  1.00  0.00           H  
ATOM   2464 3HE  MET A 165      46.474   2.789  -4.458  1.00  0.00           H  
ATOM   2465  N   ALA A 166      49.617   1.488  -8.282  1.00  0.00           N  
ATOM   2466  CA  ALA A 166      50.474   2.245  -9.186  1.00  0.00           C  
ATOM   2467  C   ALA A 166      51.101   1.339 -10.238  1.00  0.00           C  
ATOM   2468  O   ALA A 166      51.195   1.705 -11.410  1.00  0.00           O  
ATOM   2469  CB  ALA A 166      51.556   2.975  -8.403  1.00  0.00           C  
ATOM   2470  H   ALA A 166      49.871   1.419  -7.307  1.00  0.00           H  
ATOM   2471  HA  ALA A 166      49.856   2.979  -9.703  1.00  0.00           H  
ATOM   2472 1HB  ALA A 166      52.188   3.536  -9.092  1.00  0.00           H  
ATOM   2473 2HB  ALA A 166      51.092   3.662  -7.695  1.00  0.00           H  
ATOM   2474 3HB  ALA A 166      52.163   2.251  -7.862  1.00  0.00           H  
ATOM   2475  N   GLU A 167      51.529   0.155  -9.813  1.00  0.00           N  
ATOM   2476  CA  GLU A 167      52.148  -0.806 -10.717  1.00  0.00           C  
ATOM   2477  C   GLU A 167      51.158  -1.289 -11.769  1.00  0.00           C  
ATOM   2478  O   GLU A 167      51.505  -1.436 -12.941  1.00  0.00           O  
ATOM   2479  CB  GLU A 167      52.696  -2.000  -9.932  1.00  0.00           C  
ATOM   2480  CG  GLU A 167      53.431  -3.027 -10.782  1.00  0.00           C  
ATOM   2481  CD  GLU A 167      54.032  -4.138  -9.967  1.00  0.00           C  
ATOM   2482  OE1 GLU A 167      53.903  -4.106  -8.767  1.00  0.00           O  
ATOM   2483  OE2 GLU A 167      54.620  -5.021 -10.546  1.00  0.00           O  
ATOM   2484  H   GLU A 167      51.423  -0.086  -8.838  1.00  0.00           H  
ATOM   2485  HA  GLU A 167      52.976  -0.315 -11.230  1.00  0.00           H  
ATOM   2486 1HB  GLU A 167      53.385  -1.645  -9.165  1.00  0.00           H  
ATOM   2487 2HB  GLU A 167      51.877  -2.510  -9.426  1.00  0.00           H  
ATOM   2488 1HG  GLU A 167      52.733  -3.455 -11.500  1.00  0.00           H  
ATOM   2489 2HG  GLU A 167      54.220  -2.524 -11.339  1.00  0.00           H  
ATOM   2490  N   GLU A 168      49.923  -1.535 -11.344  1.00  0.00           N  
ATOM   2491  CA  GLU A 168      48.880  -2.002 -12.248  1.00  0.00           C  
ATOM   2492  C   GLU A 168      48.551  -0.951 -13.300  1.00  0.00           C  
ATOM   2493  O   GLU A 168      48.353  -1.272 -14.472  1.00  0.00           O  
ATOM   2494  CB  GLU A 168      47.617  -2.365 -11.463  1.00  0.00           C  
ATOM   2495  CG  GLU A 168      47.752  -3.608 -10.595  1.00  0.00           C  
ATOM   2496  CD  GLU A 168      46.518  -3.892  -9.785  1.00  0.00           C  
ATOM   2497  OE1 GLU A 168      45.620  -3.085  -9.802  1.00  0.00           O  
ATOM   2498  OE2 GLU A 168      46.474  -4.917  -9.146  1.00  0.00           O  
ATOM   2499  H   GLU A 168      49.701  -1.395 -10.369  1.00  0.00           H  
ATOM   2500  HA  GLU A 168      49.241  -2.894 -12.761  1.00  0.00           H  
ATOM   2501 1HB  GLU A 168      47.340  -1.533 -10.815  1.00  0.00           H  
ATOM   2502 2HB  GLU A 168      46.792  -2.529 -12.156  1.00  0.00           H  
ATOM   2503 1HG  GLU A 168      47.957  -4.465 -11.236  1.00  0.00           H  
ATOM   2504 2HG  GLU A 168      48.600  -3.480  -9.924  1.00  0.00           H  
ATOM   2505  N   ALA A 169      48.494   0.307 -12.875  1.00  0.00           N  
ATOM   2506  CA  ALA A 169      48.189   1.408 -13.779  1.00  0.00           C  
ATOM   2507  C   ALA A 169      49.278   1.576 -14.831  1.00  0.00           C  
ATOM   2508  O   ALA A 169      48.990   1.821 -16.003  1.00  0.00           O  
ATOM   2509  CB  ALA A 169      48.006   2.700 -12.996  1.00  0.00           C  
ATOM   2510  H   ALA A 169      48.667   0.505 -11.900  1.00  0.00           H  
ATOM   2511  HA  ALA A 169      47.259   1.174 -14.296  1.00  0.00           H  
ATOM   2512 1HB  ALA A 169      47.777   3.513 -13.685  1.00  0.00           H  
ATOM   2513 2HB  ALA A 169      47.185   2.583 -12.288  1.00  0.00           H  
ATOM   2514 3HB  ALA A 169      48.922   2.930 -12.455  1.00  0.00           H  
ATOM   2515  N   ILE A 170      50.530   1.443 -14.406  1.00  0.00           N  
ATOM   2516  CA  ILE A 170      51.665   1.579 -15.310  1.00  0.00           C  
ATOM   2517  C   ILE A 170      51.574   0.585 -16.461  1.00  0.00           C  
ATOM   2518  O   ILE A 170      51.761   0.947 -17.623  1.00  0.00           O  
ATOM   2519  CB  ILE A 170      52.993   1.376 -14.558  1.00  0.00           C  
ATOM   2520  CG1 ILE A 170      53.235   2.528 -13.580  1.00  0.00           C  
ATOM   2521  CG2 ILE A 170      54.148   1.257 -15.541  1.00  0.00           C  
ATOM   2522  CD1 ILE A 170      54.358   2.272 -12.601  1.00  0.00           C  
ATOM   2523  H   ILE A 170      50.700   1.242 -13.431  1.00  0.00           H  
ATOM   2524  HA  ILE A 170      51.656   2.585 -15.727  1.00  0.00           H  
ATOM   2525  HB  ILE A 170      52.939   0.464 -13.964  1.00  0.00           H  
ATOM   2526 1HG1 ILE A 170      53.466   3.435 -14.136  1.00  0.00           H  
ATOM   2527 2HG1 ILE A 170      52.325   2.718 -13.010  1.00  0.00           H  
ATOM   2528 1HG2 ILE A 170      55.079   1.114 -14.993  1.00  0.00           H  
ATOM   2529 2HG2 ILE A 170      53.980   0.405 -16.198  1.00  0.00           H  
ATOM   2530 3HG2 ILE A 170      54.214   2.167 -16.137  1.00  0.00           H  
ATOM   2531 1HD1 ILE A 170      54.468   3.133 -11.941  1.00  0.00           H  
ATOM   2532 2HD1 ILE A 170      54.130   1.386 -12.008  1.00  0.00           H  
ATOM   2533 3HD1 ILE A 170      55.287   2.114 -13.147  1.00  0.00           H  
ATOM   2534  N   LYS A 171      51.286  -0.670 -16.132  1.00  0.00           N  
ATOM   2535  CA  LYS A 171      51.170  -1.718 -17.138  1.00  0.00           C  
ATOM   2536  C   LYS A 171      50.110  -1.372 -18.175  1.00  0.00           C  
ATOM   2537  O   LYS A 171      50.204  -1.780 -19.333  1.00  0.00           O  
ATOM   2538  CB  LYS A 171      50.843  -3.059 -16.479  1.00  0.00           C  
ATOM   2539  CG  LYS A 171      51.986  -3.658 -15.670  1.00  0.00           C  
ATOM   2540  CD  LYS A 171      51.580  -4.979 -15.035  1.00  0.00           C  
ATOM   2541  CE  LYS A 171      52.719  -5.576 -14.221  1.00  0.00           C  
ATOM   2542  NZ  LYS A 171      52.325  -6.851 -13.563  1.00  0.00           N  
ATOM   2543  H   LYS A 171      51.144  -0.903 -15.160  1.00  0.00           H  
ATOM   2544  HA  LYS A 171      52.126  -1.808 -17.656  1.00  0.00           H  
ATOM   2545 1HB  LYS A 171      49.988  -2.938 -15.813  1.00  0.00           H  
ATOM   2546 2HB  LYS A 171      50.561  -3.782 -17.245  1.00  0.00           H  
ATOM   2547 1HG  LYS A 171      52.844  -3.825 -16.321  1.00  0.00           H  
ATOM   2548 2HG  LYS A 171      52.279  -2.962 -14.884  1.00  0.00           H  
ATOM   2549 1HD  LYS A 171      50.722  -4.821 -14.380  1.00  0.00           H  
ATOM   2550 2HD  LYS A 171      51.295  -5.685 -15.814  1.00  0.00           H  
ATOM   2551 1HE  LYS A 171      53.570  -5.767 -14.873  1.00  0.00           H  
ATOM   2552 2HE  LYS A 171      53.029  -4.867 -13.454  1.00  0.00           H  
ATOM   2553 1HZ  LYS A 171      53.106  -7.213 -13.034  1.00  0.00           H  
ATOM   2554 2HZ  LYS A 171      51.547  -6.682 -12.940  1.00  0.00           H  
ATOM   2555 3HZ  LYS A 171      52.053  -7.523 -14.266  1.00  0.00           H  
ATOM   2556  N   ALA A 172      49.119  -0.610 -17.695  1.00  0.00           N  
ATOM   2557  CA  ALA A 172      48.009  -0.089 -18.481  1.00  0.00           C  
ATOM   2558  C   ALA A 172      48.367   1.241 -19.117  1.00  0.00           C  
ATOM   2559  O   ALA A 172      47.574   1.818 -19.861  1.00  0.00           O  
ATOM   2560  CB  ALA A 172      46.766   0.058 -17.615  1.00  0.00           C  
ATOM   2561  H   ALA A 172      49.118  -0.363 -16.716  1.00  0.00           H  
ATOM   2562  HA  ALA A 172      47.799  -0.798 -19.282  1.00  0.00           H  
ATOM   2563 1HB  ALA A 172      45.947   0.451 -18.218  1.00  0.00           H  
ATOM   2564 2HB  ALA A 172      46.486  -0.916 -17.213  1.00  0.00           H  
ATOM   2565 3HB  ALA A 172      46.974   0.742 -16.794  1.00  0.00           H  
ATOM   2566  N   GLY A 173      49.566   1.722 -18.819  1.00  0.00           N  
ATOM   2567  CA  GLY A 173      50.143   2.834 -19.558  1.00  0.00           C  
ATOM   2568  C   GLY A 173      50.208   4.097 -18.718  1.00  0.00           C  
ATOM   2569  O   GLY A 173      50.568   5.165 -19.213  1.00  0.00           O  
ATOM   2570  H   GLY A 173      50.089   1.306 -18.062  1.00  0.00           H  
ATOM   2571 1HA  GLY A 173      51.147   2.568 -19.890  1.00  0.00           H  
ATOM   2572 2HA  GLY A 173      49.549   3.024 -20.451  1.00  0.00           H  
ATOM   2573  N   GLY A 174      49.861   3.990 -17.438  1.00  0.00           N  
ATOM   2574  CA  GLY A 174      49.911   5.144 -16.540  1.00  0.00           C  
ATOM   2575  C   GLY A 174      51.304   5.742 -16.462  1.00  0.00           C  
ATOM   2576  O   GLY A 174      52.302   5.032 -16.584  1.00  0.00           O  
ATOM   2577  H   GLY A 174      49.558   3.094 -17.084  1.00  0.00           H  
ATOM   2578 1HA  GLY A 174      49.211   5.905 -16.886  1.00  0.00           H  
ATOM   2579 2HA  GLY A 174      49.592   4.843 -15.543  1.00  0.00           H  
ATOM   2580  N   ASP A 175      51.362   7.055 -16.258  1.00  0.00           N  
ATOM   2581  CA  ASP A 175      52.623   7.773 -16.173  1.00  0.00           C  
ATOM   2582  C   ASP A 175      53.429   7.347 -14.954  1.00  0.00           C  
ATOM   2583  O   ASP A 175      53.031   7.596 -13.816  1.00  0.00           O  
ATOM   2584  CB  ASP A 175      52.374   9.282 -16.124  1.00  0.00           C  
ATOM   2585  CG  ASP A 175      53.661  10.096 -16.141  1.00  0.00           C  
ATOM   2586  OD1 ASP A 175      54.424   9.983 -15.211  1.00  0.00           O  
ATOM   2587  OD2 ASP A 175      53.868  10.823 -17.083  1.00  0.00           O  
ATOM   2588  H   ASP A 175      50.502   7.576 -16.158  1.00  0.00           H  
ATOM   2589  HA  ASP A 175      53.211   7.546 -17.063  1.00  0.00           H  
ATOM   2590 1HB  ASP A 175      51.763   9.578 -16.977  1.00  0.00           H  
ATOM   2591 2HB  ASP A 175      51.816   9.530 -15.220  1.00  0.00           H  
ATOM   2592  N   PRO A 176      54.547   6.711 -15.286  1.00  0.00           N  
ATOM   2593  CA  PRO A 176      55.393   6.059 -14.291  1.00  0.00           C  
ATOM   2594  C   PRO A 176      56.067   7.055 -13.343  1.00  0.00           C  
ATOM   2595  O   PRO A 176      56.183   6.804 -12.143  1.00  0.00           O  
ATOM   2596  CB  PRO A 176      56.423   5.328 -15.159  1.00  0.00           C  
ATOM   2597  CG  PRO A 176      56.374   6.044 -16.465  1.00  0.00           C  
ATOM   2598  CD  PRO A 176      54.945   6.503 -16.588  1.00  0.00           C  
ATOM   2599  HA  PRO A 176      54.787   5.346 -13.712  1.00  0.00           H  
ATOM   2600 1HB  PRO A 176      57.414   5.373 -14.684  1.00  0.00           H  
ATOM   2601 2HB  PRO A 176      56.155   4.265 -15.245  1.00  0.00           H  
ATOM   2602 1HG  PRO A 176      57.089   6.880 -16.467  1.00  0.00           H  
ATOM   2603 2HG  PRO A 176      56.673   5.368 -17.280  1.00  0.00           H  
ATOM   2604 1HD  PRO A 176      54.910   7.447 -17.151  1.00  0.00           H  
ATOM   2605 2HD  PRO A 176      54.352   5.726 -17.093  1.00  0.00           H  
ATOM   2606  N   LEU A 177      56.529   8.211 -13.853  1.00  0.00           N  
ATOM   2607  CA  LEU A 177      57.145   9.174 -12.948  1.00  0.00           C  
ATOM   2608  C   LEU A 177      56.153   9.654 -11.897  1.00  0.00           C  
ATOM   2609  O   LEU A 177      56.499   9.803 -10.725  1.00  0.00           O  
ATOM   2610  CB  LEU A 177      57.684  10.374 -13.737  1.00  0.00           C  
ATOM   2611  CG  LEU A 177      58.387  11.455 -12.906  1.00  0.00           C  
ATOM   2612  CD1 LEU A 177      59.584  10.846 -12.189  1.00  0.00           C  
ATOM   2613  CD2 LEU A 177      58.817  12.595 -13.817  1.00  0.00           C  
ATOM   2614  H   LEU A 177      56.438   8.382 -14.844  1.00  0.00           H  
ATOM   2615  HA  LEU A 177      57.976   8.687 -12.439  1.00  0.00           H  
ATOM   2616 1HB  LEU A 177      58.394  10.011 -14.478  1.00  0.00           H  
ATOM   2617 2HB  LEU A 177      56.853  10.847 -14.261  1.00  0.00           H  
ATOM   2618  HG  LEU A 177      57.702  11.834 -12.148  1.00  0.00           H  
ATOM   2619 1HD1 LEU A 177      60.084  11.614 -11.599  1.00  0.00           H  
ATOM   2620 2HD1 LEU A 177      59.246  10.046 -11.530  1.00  0.00           H  
ATOM   2621 3HD1 LEU A 177      60.281  10.442 -12.923  1.00  0.00           H  
ATOM   2622 1HD2 LEU A 177      59.316  13.364 -13.226  1.00  0.00           H  
ATOM   2623 2HD2 LEU A 177      59.504  12.217 -14.575  1.00  0.00           H  
ATOM   2624 3HD2 LEU A 177      57.940  13.024 -14.303  1.00  0.00           H  
ATOM   2625  N   LYS A 178      54.918   9.895 -12.322  1.00  0.00           N  
ATOM   2626  CA  LYS A 178      53.872  10.358 -11.417  1.00  0.00           C  
ATOM   2627  C   LYS A 178      53.547   9.305 -10.366  1.00  0.00           C  
ATOM   2628  O   LYS A 178      53.347   9.625  -9.194  1.00  0.00           O  
ATOM   2629  CB  LYS A 178      52.610  10.726 -12.200  1.00  0.00           C  
ATOM   2630  CG  LYS A 178      52.739  11.987 -13.044  1.00  0.00           C  
ATOM   2631  CD  LYS A 178      51.455  12.276 -13.805  1.00  0.00           C  
ATOM   2632  CE  LYS A 178      51.585  13.530 -14.658  1.00  0.00           C  
ATOM   2633  NZ  LYS A 178      50.349  13.804 -15.438  1.00  0.00           N  
ATOM   2634  H   LYS A 178      54.697   9.754 -13.297  1.00  0.00           H  
ATOM   2635  HA  LYS A 178      54.232  11.247 -10.898  1.00  0.00           H  
ATOM   2636 1HB  LYS A 178      52.342   9.905 -12.864  1.00  0.00           H  
ATOM   2637 2HB  LYS A 178      51.782  10.871 -11.506  1.00  0.00           H  
ATOM   2638 1HG  LYS A 178      52.968  12.836 -12.398  1.00  0.00           H  
ATOM   2639 2HG  LYS A 178      53.555  11.866 -13.756  1.00  0.00           H  
ATOM   2640 1HD  LYS A 178      51.217  11.430 -14.452  1.00  0.00           H  
ATOM   2641 2HD  LYS A 178      50.636  12.413 -13.099  1.00  0.00           H  
ATOM   2642 1HE  LYS A 178      51.792  14.385 -14.016  1.00  0.00           H  
ATOM   2643 2HE  LYS A 178      52.419  13.414 -15.350  1.00  0.00           H  
ATOM   2644 1HZ  LYS A 178      50.476  14.641 -15.989  1.00  0.00           H  
ATOM   2645 2HZ  LYS A 178      50.157  13.023 -16.052  1.00  0.00           H  
ATOM   2646 3HZ  LYS A 178      49.572  13.932 -14.806  1.00  0.00           H  
ATOM   2647  N   ALA A 179      53.495   8.048 -10.791  1.00  0.00           N  
ATOM   2648  CA  ALA A 179      53.194   6.945  -9.886  1.00  0.00           C  
ATOM   2649  C   ALA A 179      54.284   6.782  -8.835  1.00  0.00           C  
ATOM   2650  O   ALA A 179      53.998   6.537  -7.663  1.00  0.00           O  
ATOM   2651  CB  ALA A 179      53.016   5.652 -10.668  1.00  0.00           C  
ATOM   2652  H   ALA A 179      53.668   7.851 -11.766  1.00  0.00           H  
ATOM   2653  HA  ALA A 179      52.263   7.176  -9.369  1.00  0.00           H  
ATOM   2654 1HB  ALA A 179      52.792   4.838  -9.978  1.00  0.00           H  
ATOM   2655 2HB  ALA A 179      52.194   5.764 -11.375  1.00  0.00           H  
ATOM   2656 3HB  ALA A 179      53.932   5.425 -11.210  1.00  0.00           H  
ATOM   2657  N   VAL A 180      55.535   6.919  -9.260  1.00  0.00           N  
ATOM   2658  CA  VAL A 180      56.671   6.788  -8.355  1.00  0.00           C  
ATOM   2659  C   VAL A 180      56.668   7.890  -7.304  1.00  0.00           C  
ATOM   2660  O   VAL A 180      56.953   7.644  -6.132  1.00  0.00           O  
ATOM   2661  CB  VAL A 180      57.992   6.840  -9.145  1.00  0.00           C  
ATOM   2662  CG1 VAL A 180      59.179   6.895  -8.194  1.00  0.00           C  
ATOM   2663  CG2 VAL A 180      58.093   5.633 -10.065  1.00  0.00           C  
ATOM   2664  H   VAL A 180      55.704   7.119 -10.235  1.00  0.00           H  
ATOM   2665  HA  VAL A 180      56.602   5.824  -7.850  1.00  0.00           H  
ATOM   2666  HB  VAL A 180      58.014   7.753  -9.739  1.00  0.00           H  
ATOM   2667 1HG1 VAL A 180      60.105   6.931  -8.769  1.00  0.00           H  
ATOM   2668 2HG1 VAL A 180      59.105   7.785  -7.571  1.00  0.00           H  
ATOM   2669 3HG1 VAL A 180      59.180   6.007  -7.562  1.00  0.00           H  
ATOM   2670 1HG2 VAL A 180      59.030   5.676 -10.620  1.00  0.00           H  
ATOM   2671 2HG2 VAL A 180      58.066   4.719  -9.471  1.00  0.00           H  
ATOM   2672 3HG2 VAL A 180      57.257   5.637 -10.763  1.00  0.00           H  
ATOM   2673  N   GLU A 181      56.344   9.106  -7.729  1.00  0.00           N  
ATOM   2674  CA  GLU A 181      56.303  10.248  -6.824  1.00  0.00           C  
ATOM   2675  C   GLU A 181      55.214  10.080  -5.772  1.00  0.00           C  
ATOM   2676  O   GLU A 181      55.415  10.400  -4.600  1.00  0.00           O  
ATOM   2677  CB  GLU A 181      56.072  11.542  -7.608  1.00  0.00           C  
ATOM   2678  CG  GLU A 181      57.248  11.969  -8.476  1.00  0.00           C  
ATOM   2679  CD  GLU A 181      56.960  13.202  -9.286  1.00  0.00           C  
ATOM   2680  OE1 GLU A 181      55.840  13.653  -9.268  1.00  0.00           O  
ATOM   2681  OE2 GLU A 181      57.861  13.694  -9.923  1.00  0.00           O  
ATOM   2682  H   GLU A 181      56.120   9.243  -8.704  1.00  0.00           H  
ATOM   2683  HA  GLU A 181      57.263  10.317  -6.310  1.00  0.00           H  
ATOM   2684 1HB  GLU A 181      55.204  11.424  -8.257  1.00  0.00           H  
ATOM   2685 2HB  GLU A 181      55.856  12.354  -6.915  1.00  0.00           H  
ATOM   2686 1HG  GLU A 181      58.108  12.162  -7.834  1.00  0.00           H  
ATOM   2687 2HG  GLU A 181      57.507  11.151  -9.147  1.00  0.00           H  
ATOM   2688  N   THR A 182      54.061   9.576  -6.198  1.00  0.00           N  
ATOM   2689  CA  THR A 182      52.937   9.364  -5.293  1.00  0.00           C  
ATOM   2690  C   THR A 182      53.267   8.313  -4.241  1.00  0.00           C  
ATOM   2691  O   THR A 182      52.921   8.463  -3.069  1.00  0.00           O  
ATOM   2692  CB  THR A 182      51.674   8.942  -6.067  1.00  0.00           C  
ATOM   2693  OG1 THR A 182      51.306   9.978  -6.986  1.00  0.00           O  
ATOM   2694  CG2 THR A 182      50.521   8.687  -5.108  1.00  0.00           C  
ATOM   2695  H   THR A 182      53.960   9.334  -7.173  1.00  0.00           H  
ATOM   2696  HA  THR A 182      52.726  10.301  -4.777  1.00  0.00           H  
ATOM   2697  HB  THR A 182      51.879   8.032  -6.629  1.00  0.00           H  
ATOM   2698  HG1 THR A 182      51.856   9.920  -7.771  1.00  0.00           H  
ATOM   2699 1HG2 THR A 182      49.638   8.390  -5.672  1.00  0.00           H  
ATOM   2700 2HG2 THR A 182      50.794   7.892  -4.414  1.00  0.00           H  
ATOM   2701 3HG2 THR A 182      50.305   9.597  -4.549  1.00  0.00           H  
ATOM   2702  N   VAL A 183      53.939   7.248  -4.667  1.00  0.00           N  
ATOM   2703  CA  VAL A 183      54.318   6.170  -3.762  1.00  0.00           C  
ATOM   2704  C   VAL A 183      55.307   6.654  -2.710  1.00  0.00           C  
ATOM   2705  O   VAL A 183      55.210   6.289  -1.538  1.00  0.00           O  
ATOM   2706  CB  VAL A 183      54.943   5.005  -4.552  1.00  0.00           C  
ATOM   2707  CG1 VAL A 183      55.512   3.962  -3.601  1.00  0.00           C  
ATOM   2708  CG2 VAL A 183      53.902   4.386  -5.472  1.00  0.00           C  
ATOM   2709  H   VAL A 183      54.193   7.184  -5.642  1.00  0.00           H  
ATOM   2710  HA  VAL A 183      53.420   5.810  -3.258  1.00  0.00           H  
ATOM   2711  HB  VAL A 183      55.774   5.385  -5.146  1.00  0.00           H  
ATOM   2712 1HG1 VAL A 183      55.950   3.145  -4.177  1.00  0.00           H  
ATOM   2713 2HG1 VAL A 183      56.280   4.418  -2.978  1.00  0.00           H  
ATOM   2714 3HG1 VAL A 183      54.714   3.572  -2.970  1.00  0.00           H  
ATOM   2715 1HG2 VAL A 183      54.351   3.563  -6.028  1.00  0.00           H  
ATOM   2716 2HG2 VAL A 183      53.068   4.011  -4.878  1.00  0.00           H  
ATOM   2717 3HG2 VAL A 183      53.539   5.140  -6.171  1.00  0.00           H  
ATOM   2718  N   ALA A 184      56.259   7.478  -3.136  1.00  0.00           N  
ATOM   2719  CA  ALA A 184      57.268   8.015  -2.231  1.00  0.00           C  
ATOM   2720  C   ALA A 184      56.640   8.920  -1.179  1.00  0.00           C  
ATOM   2721  O   ALA A 184      57.015   8.879  -0.007  1.00  0.00           O  
ATOM   2722  CB  ALA A 184      58.331   8.772  -3.013  1.00  0.00           C  
ATOM   2723  H   ALA A 184      56.284   7.739  -4.111  1.00  0.00           H  
ATOM   2724  HA  ALA A 184      57.739   7.179  -1.714  1.00  0.00           H  
ATOM   2725 1HB  ALA A 184      59.078   9.167  -2.324  1.00  0.00           H  
ATOM   2726 2HB  ALA A 184      58.812   8.097  -3.721  1.00  0.00           H  
ATOM   2727 3HB  ALA A 184      57.868   9.595  -3.555  1.00  0.00           H  
ATOM   2728  N   GLU A 185      55.682   9.737  -1.605  1.00  0.00           N  
ATOM   2729  CA  GLU A 185      55.000  10.654  -0.700  1.00  0.00           C  
ATOM   2730  C   GLU A 185      54.199   9.897   0.352  1.00  0.00           C  
ATOM   2731  O   GLU A 185      54.182  10.274   1.524  1.00  0.00           O  
ATOM   2732  CB  GLU A 185      54.076  11.588  -1.484  1.00  0.00           C  
ATOM   2733  CG  GLU A 185      54.801  12.601  -2.359  1.00  0.00           C  
ATOM   2734  CD  GLU A 185      55.623  13.577  -1.564  1.00  0.00           C  
ATOM   2735  OE1 GLU A 185      55.183  13.979  -0.514  1.00  0.00           O  
ATOM   2736  OE2 GLU A 185      56.694  13.921  -2.008  1.00  0.00           O  
ATOM   2737  H   GLU A 185      55.420   9.722  -2.580  1.00  0.00           H  
ATOM   2738  HA  GLU A 185      55.751  11.256  -0.187  1.00  0.00           H  
ATOM   2739 1HB  GLU A 185      53.423  10.998  -2.128  1.00  0.00           H  
ATOM   2740 2HB  GLU A 185      53.441  12.139  -0.790  1.00  0.00           H  
ATOM   2741 1HG  GLU A 185      55.455  12.069  -3.048  1.00  0.00           H  
ATOM   2742 2HG  GLU A 185      54.066  13.148  -2.948  1.00  0.00           H  
ATOM   2743  N   LEU A 186      53.536   8.827  -0.074  1.00  0.00           N  
ATOM   2744  CA  LEU A 186      52.732   8.015   0.831  1.00  0.00           C  
ATOM   2745  C   LEU A 186      53.601   7.337   1.883  1.00  0.00           C  
ATOM   2746  O   LEU A 186      53.231   7.264   3.055  1.00  0.00           O  
ATOM   2747  CB  LEU A 186      51.953   6.955   0.041  1.00  0.00           C  
ATOM   2748  CG  LEU A 186      50.981   6.097   0.860  1.00  0.00           C  
ATOM   2749  CD1 LEU A 186      49.861   5.597  -0.041  1.00  0.00           C  
ATOM   2750  CD2 LEU A 186      51.736   4.935   1.489  1.00  0.00           C  
ATOM   2751  H   LEU A 186      53.591   8.570  -1.049  1.00  0.00           H  
ATOM   2752  HA  LEU A 186      52.021   8.665   1.340  1.00  0.00           H  
ATOM   2753 1HB  LEU A 186      51.379   7.455  -0.737  1.00  0.00           H  
ATOM   2754 2HB  LEU A 186      52.667   6.284  -0.436  1.00  0.00           H  
ATOM   2755  HG  LEU A 186      50.531   6.705   1.646  1.00  0.00           H  
ATOM   2756 1HD1 LEU A 186      49.170   4.987   0.540  1.00  0.00           H  
ATOM   2757 2HD1 LEU A 186      49.325   6.449  -0.462  1.00  0.00           H  
ATOM   2758 3HD1 LEU A 186      50.282   4.998  -0.848  1.00  0.00           H  
ATOM   2759 1HD2 LEU A 186      51.045   4.325   2.072  1.00  0.00           H  
ATOM   2760 2HD2 LEU A 186      52.185   4.325   0.705  1.00  0.00           H  
ATOM   2761 3HD2 LEU A 186      52.519   5.320   2.142  1.00  0.00           H  
ATOM   2762  N   THR A 187      54.758   6.842   1.457  1.00  0.00           N  
ATOM   2763  CA  THR A 187      55.682   6.170   2.362  1.00  0.00           C  
ATOM   2764  C   THR A 187      56.222   7.130   3.414  1.00  0.00           C  
ATOM   2765  O   THR A 187      56.350   6.774   4.585  1.00  0.00           O  
ATOM   2766  CB  THR A 187      56.854   5.539   1.588  1.00  0.00           C  
ATOM   2767  OG1 THR A 187      57.550   6.556   0.856  1.00  0.00           O  
ATOM   2768  CG2 THR A 187      56.346   4.481   0.620  1.00  0.00           C  
ATOM   2769  H   THR A 187      55.003   6.934   0.481  1.00  0.00           H  
ATOM   2770  HA  THR A 187      55.144   5.375   2.878  1.00  0.00           H  
ATOM   2771  HB  THR A 187      57.548   5.077   2.291  1.00  0.00           H  
ATOM   2772  HG1 THR A 187      58.141   7.028   1.448  1.00  0.00           H  
ATOM   2773 1HG2 THR A 187      57.188   4.046   0.083  1.00  0.00           H  
ATOM   2774 2HG2 THR A 187      55.827   3.700   1.175  1.00  0.00           H  
ATOM   2775 3HG2 THR A 187      55.660   4.938  -0.091  1.00  0.00           H  
ATOM   2776  N   ARG A 188      56.537   8.349   2.988  1.00  0.00           N  
ATOM   2777  CA  ARG A 188      57.063   9.364   3.893  1.00  0.00           C  
ATOM   2778  C   ARG A 188      56.032   9.753   4.945  1.00  0.00           C  
ATOM   2779  O   ARG A 188      56.364   9.933   6.117  1.00  0.00           O  
ATOM   2780  CB  ARG A 188      57.486  10.604   3.119  1.00  0.00           C  
ATOM   2781  CG  ARG A 188      58.098  11.709   3.965  1.00  0.00           C  
ATOM   2782  CD  ARG A 188      58.508  12.872   3.137  1.00  0.00           C  
ATOM   2783  NE  ARG A 188      57.370  13.503   2.488  1.00  0.00           N  
ATOM   2784  CZ  ARG A 188      56.533  14.373   3.087  1.00  0.00           C  
ATOM   2785  NH1 ARG A 188      56.720  14.704   4.345  1.00  0.00           N  
ATOM   2786  NH2 ARG A 188      55.526  14.894   2.409  1.00  0.00           N  
ATOM   2787  H   ARG A 188      56.409   8.578   2.013  1.00  0.00           H  
ATOM   2788  HA  ARG A 188      57.938   8.956   4.400  1.00  0.00           H  
ATOM   2789 1HB  ARG A 188      58.216  10.327   2.360  1.00  0.00           H  
ATOM   2790 2HB  ARG A 188      56.621  11.023   2.604  1.00  0.00           H  
ATOM   2791 1HG  ARG A 188      57.369  12.051   4.700  1.00  0.00           H  
ATOM   2792 2HG  ARG A 188      58.980  11.326   4.480  1.00  0.00           H  
ATOM   2793 1HD  ARG A 188      58.995  13.614   3.769  1.00  0.00           H  
ATOM   2794 2HD  ARG A 188      59.201  12.542   2.365  1.00  0.00           H  
ATOM   2795  HE  ARG A 188      57.195  13.273   1.519  1.00  0.00           H  
ATOM   2796 1HH1 ARG A 188      57.490  14.306   4.864  1.00  0.00           H  
ATOM   2797 2HH1 ARG A 188      56.093  15.356   4.794  1.00  0.00           H  
ATOM   2798 1HH2 ARG A 188      55.382  14.639   1.441  1.00  0.00           H  
ATOM   2799 2HH2 ARG A 188      54.899  15.545   2.857  1.00  0.00           H  
ATOM   2800  N   ALA A 189      54.780   9.881   4.519  1.00  0.00           N  
ATOM   2801  CA  ALA A 189      53.697  10.248   5.424  1.00  0.00           C  
ATOM   2802  C   ALA A 189      53.468   9.171   6.476  1.00  0.00           C  
ATOM   2803  O   ALA A 189      53.240   9.473   7.648  1.00  0.00           O  
ATOM   2804  CB  ALA A 189      52.417  10.503   4.642  1.00  0.00           C  
ATOM   2805  H   ALA A 189      54.573   9.720   3.544  1.00  0.00           H  
ATOM   2806  HA  ALA A 189      53.983  11.164   5.941  1.00  0.00           H  
ATOM   2807 1HB  ALA A 189      51.618  10.776   5.331  1.00  0.00           H  
ATOM   2808 2HB  ALA A 189      52.579  11.316   3.934  1.00  0.00           H  
ATOM   2809 3HB  ALA A 189      52.136   9.602   4.100  1.00  0.00           H  
ATOM   2810  N   ALA A 190      53.530   7.913   6.051  1.00  0.00           N  
ATOM   2811  CA  ALA A 190      53.329   6.788   6.955  1.00  0.00           C  
ATOM   2812  C   ALA A 190      54.429   6.724   8.007  1.00  0.00           C  
ATOM   2813  O   ALA A 190      54.166   6.454   9.179  1.00  0.00           O  
ATOM   2814  CB  ALA A 190      53.268   5.484   6.173  1.00  0.00           C  
ATOM   2815  H   ALA A 190      53.721   7.732   5.076  1.00  0.00           H  
ATOM   2816  HA  ALA A 190      52.380   6.934   7.472  1.00  0.00           H  
ATOM   2817 1HB  ALA A 190      53.117   4.653   6.862  1.00  0.00           H  
ATOM   2818 2HB  ALA A 190      52.440   5.523   5.464  1.00  0.00           H  
ATOM   2819 3HB  ALA A 190      54.202   5.341   5.631  1.00  0.00           H  
ATOM   2820  N   VAL A 191      55.663   6.974   7.582  1.00  0.00           N  
ATOM   2821  CA  VAL A 191      56.806   6.945   8.486  1.00  0.00           C  
ATOM   2822  C   VAL A 191      56.704   8.042   9.538  1.00  0.00           C  
ATOM   2823  O   VAL A 191      57.011   7.822  10.710  1.00  0.00           O  
ATOM   2824  CB  VAL A 191      58.117   7.116   7.695  1.00  0.00           C  
ATOM   2825  CG1 VAL A 191      59.294   7.276   8.645  1.00  0.00           C  
ATOM   2826  CG2 VAL A 191      58.325   5.923   6.775  1.00  0.00           C  
ATOM   2827  H   VAL A 191      55.813   7.190   6.607  1.00  0.00           H  
ATOM   2828  HA  VAL A 191      56.824   5.978   8.990  1.00  0.00           H  
ATOM   2829  HB  VAL A 191      58.056   8.028   7.102  1.00  0.00           H  
ATOM   2830 1HG1 VAL A 191      60.213   7.396   8.070  1.00  0.00           H  
ATOM   2831 2HG1 VAL A 191      59.141   8.156   9.270  1.00  0.00           H  
ATOM   2832 3HG1 VAL A 191      59.376   6.392   9.277  1.00  0.00           H  
ATOM   2833 1HG2 VAL A 191      59.253   6.051   6.218  1.00  0.00           H  
ATOM   2834 2HG2 VAL A 191      58.380   5.010   7.368  1.00  0.00           H  
ATOM   2835 3HG2 VAL A 191      57.491   5.852   6.076  1.00  0.00           H  
ATOM   2836  N   GLU A 192      56.271   9.224   9.113  1.00  0.00           N  
ATOM   2837  CA  GLU A 192      56.128  10.358  10.017  1.00  0.00           C  
ATOM   2838  C   GLU A 192      55.058  10.092  11.069  1.00  0.00           C  
ATOM   2839  O   GLU A 192      55.229  10.428  12.241  1.00  0.00           O  
ATOM   2840  CB  GLU A 192      55.782  11.625   9.232  1.00  0.00           C  
ATOM   2841  CG  GLU A 192      56.914  12.156   8.364  1.00  0.00           C  
ATOM   2842  CD  GLU A 192      56.516  13.358   7.553  1.00  0.00           C  
ATOM   2843  OE1 GLU A 192      55.360  13.706   7.571  1.00  0.00           O  
ATOM   2844  OE2 GLU A 192      57.370  13.928   6.915  1.00  0.00           O  
ATOM   2845  H   GLU A 192      56.035   9.340   8.138  1.00  0.00           H  
ATOM   2846  HA  GLU A 192      57.078  10.513  10.530  1.00  0.00           H  
ATOM   2847 1HB  GLU A 192      54.927  11.430   8.584  1.00  0.00           H  
ATOM   2848 2HB  GLU A 192      55.494  12.415   9.925  1.00  0.00           H  
ATOM   2849 1HG  GLU A 192      57.754  12.426   9.005  1.00  0.00           H  
ATOM   2850 2HG  GLU A 192      57.245  11.364   7.693  1.00  0.00           H  
ATOM   2851  N   VAL A 193      53.955   9.487  10.644  1.00  0.00           N  
ATOM   2852  CA  VAL A 193      52.855   9.174  11.548  1.00  0.00           C  
ATOM   2853  C   VAL A 193      53.279   8.157  12.600  1.00  0.00           C  
ATOM   2854  O   VAL A 193      52.921   8.276  13.772  1.00  0.00           O  
ATOM   2855  CB  VAL A 193      51.655   8.621  10.757  1.00  0.00           C  
ATOM   2856  CG1 VAL A 193      50.578   8.116  11.707  1.00  0.00           C  
ATOM   2857  CG2 VAL A 193      51.100   9.697   9.837  1.00  0.00           C  
ATOM   2858  H   VAL A 193      53.876   9.237   9.669  1.00  0.00           H  
ATOM   2859  HA  VAL A 193      52.549  10.092  12.052  1.00  0.00           H  
ATOM   2860  HB  VAL A 193      51.984   7.768  10.164  1.00  0.00           H  
ATOM   2861 1HG1 VAL A 193      49.738   7.728  11.131  1.00  0.00           H  
ATOM   2862 2HG1 VAL A 193      50.987   7.322  12.331  1.00  0.00           H  
ATOM   2863 3HG1 VAL A 193      50.237   8.936  12.338  1.00  0.00           H  
ATOM   2864 1HG2 VAL A 193      50.253   9.299   9.280  1.00  0.00           H  
ATOM   2865 2HG2 VAL A 193      50.776  10.552  10.430  1.00  0.00           H  
ATOM   2866 3HG2 VAL A 193      51.876  10.013   9.139  1.00  0.00           H  
ATOM   2867  N   VAL A 194      54.044   7.157  12.175  1.00  0.00           N  
ATOM   2868  CA  VAL A 194      54.518   6.117  13.079  1.00  0.00           C  
ATOM   2869  C   VAL A 194      55.460   6.689  14.131  1.00  0.00           C  
ATOM   2870  O   VAL A 194      55.540   6.180  15.249  1.00  0.00           O  
ATOM   2871  CB  VAL A 194      55.245   5.013  12.288  1.00  0.00           C  
ATOM   2872  CG1 VAL A 194      55.897   4.019  13.238  1.00  0.00           C  
ATOM   2873  CG2 VAL A 194      54.265   4.310  11.361  1.00  0.00           C  
ATOM   2874  H   VAL A 194      54.304   7.116  11.200  1.00  0.00           H  
ATOM   2875  HA  VAL A 194      53.656   5.677  13.583  1.00  0.00           H  
ATOM   2876  HB  VAL A 194      56.043   5.466  11.700  1.00  0.00           H  
ATOM   2877 1HG1 VAL A 194      56.406   3.246  12.663  1.00  0.00           H  
ATOM   2878 2HG1 VAL A 194      56.620   4.538  13.867  1.00  0.00           H  
ATOM   2879 3HG1 VAL A 194      55.133   3.560  13.865  1.00  0.00           H  
ATOM   2880 1HG2 VAL A 194      54.786   3.531  10.805  1.00  0.00           H  
ATOM   2881 2HG2 VAL A 194      53.465   3.862  11.950  1.00  0.00           H  
ATOM   2882 3HG2 VAL A 194      53.842   5.033  10.663  1.00  0.00           H  
ATOM   2883  N   SER A 195      56.167   7.753  13.750  1.00  0.00           N  
ATOM   2884  CA  SER A 195      57.171   8.403  14.596  1.00  0.00           C  
ATOM   2885  C   SER A 195      56.704   8.608  16.037  1.00  0.00           C  
ATOM   2886  O   SER A 195      57.512   8.857  16.932  1.00  0.00           O  
ATOM   2887  CB  SER A 195      57.550   9.743  13.997  1.00  0.00           C  
ATOM   2888  OG  SER A 195      56.468  10.632  14.030  1.00  0.00           O  
ATOM   2889  H   SER A 195      56.013   8.143  12.831  1.00  0.00           H  
ATOM   2890  HA  SER A 195      58.058   7.769  14.630  1.00  0.00           H  
ATOM   2891 1HB  SER A 195      58.388  10.165  14.550  1.00  0.00           H  
ATOM   2892 2HB  SER A 195      57.877   9.602  12.967  1.00  0.00           H  
ATOM   2893  HG  SER A 195      56.490  11.107  13.195  1.00  0.00           H  
ATOM   2894  N   VAL A 196      55.403   8.504  16.263  1.00  0.00           N  
ATOM   2895  CA  VAL A 196      54.822   8.757  17.581  1.00  0.00           C  
ATOM   2896  C   VAL A 196      55.398   7.852  18.677  1.00  0.00           C  
ATOM   2897  O   VAL A 196      55.274   8.145  19.866  1.00  0.00           O  
ATOM   2898  CB  VAL A 196      53.295   8.561  17.521  1.00  0.00           C  
ATOM   2899  CG1 VAL A 196      52.953   7.085  17.386  1.00  0.00           C  
ATOM   2900  CG2 VAL A 196      52.648   9.153  18.764  1.00  0.00           C  
ATOM   2901  H   VAL A 196      54.791   8.242  15.503  1.00  0.00           H  
ATOM   2902  HA  VAL A 196      55.032   9.791  17.859  1.00  0.00           H  
ATOM   2903  HB  VAL A 196      52.909   9.063  16.634  1.00  0.00           H  
ATOM   2904 1HG1 VAL A 196      51.870   6.965  17.345  1.00  0.00           H  
ATOM   2905 2HG1 VAL A 196      53.396   6.691  16.472  1.00  0.00           H  
ATOM   2906 3HG1 VAL A 196      53.345   6.540  18.245  1.00  0.00           H  
ATOM   2907 1HG2 VAL A 196      51.569   9.012  18.714  1.00  0.00           H  
ATOM   2908 2HG2 VAL A 196      53.040   8.655  19.651  1.00  0.00           H  
ATOM   2909 3HG2 VAL A 196      52.872  10.219  18.818  1.00  0.00           H  
ATOM   2910  N   TYR A 197      56.031   6.748  18.282  1.00  0.00           N  
ATOM   2911  CA  TYR A 197      56.279   5.639  19.210  1.00  0.00           C  
ATOM   2912  C   TYR A 197      57.738   5.533  19.646  1.00  0.00           C  
ATOM   2913  O   TYR A 197      58.641   5.978  18.938  1.00  0.00           O  
ATOM   2914  CB  TYR A 197      55.833   4.319  18.578  1.00  0.00           C  
ATOM   2915  CG  TYR A 197      54.339   4.218  18.364  1.00  0.00           C  
ATOM   2916  CD1 TYR A 197      53.831   4.054  17.083  1.00  0.00           C  
ATOM   2917  CD2 TYR A 197      53.477   4.290  19.448  1.00  0.00           C  
ATOM   2918  CE1 TYR A 197      52.467   3.962  16.888  1.00  0.00           C  
ATOM   2919  CE2 TYR A 197      52.113   4.198  19.252  1.00  0.00           C  
ATOM   2920  CZ  TYR A 197      51.607   4.034  17.979  1.00  0.00           C  
ATOM   2921  OH  TYR A 197      50.248   3.943  17.784  1.00  0.00           O  
ATOM   2922  H   TYR A 197      56.345   6.677  17.325  1.00  0.00           H  
ATOM   2923  HA  TYR A 197      55.694   5.807  20.115  1.00  0.00           H  
ATOM   2924 1HB  TYR A 197      56.325   4.193  17.612  1.00  0.00           H  
ATOM   2925 2HB  TYR A 197      56.143   3.489  19.212  1.00  0.00           H  
ATOM   2926  HD1 TYR A 197      54.509   3.997  16.231  1.00  0.00           H  
ATOM   2927  HD2 TYR A 197      53.876   4.420  20.454  1.00  0.00           H  
ATOM   2928  HE1 TYR A 197      52.068   3.833  15.882  1.00  0.00           H  
ATOM   2929  HE2 TYR A 197      51.435   4.255  20.105  1.00  0.00           H  
ATOM   2930  HH  TYR A 197      50.067   3.833  16.848  1.00  0.00           H  
ATOM   2931  N   THR A 198      57.952   4.938  20.821  1.00  0.00           N  
ATOM   2932  CA  THR A 198      59.273   4.892  21.445  1.00  0.00           C  
ATOM   2933  C   THR A 198      59.880   3.493  21.431  1.00  0.00           C  
ATOM   2934  O   THR A 198      60.998   3.286  21.902  1.00  0.00           O  
ATOM   2935  CB  THR A 198      59.208   5.402  22.896  1.00  0.00           C  
ATOM   2936  OG1 THR A 198      58.316   4.577  23.656  1.00  0.00           O  
ATOM   2937  CG2 THR A 198      58.717   6.841  22.935  1.00  0.00           C  
ATOM   2938  H   THR A 198      57.177   4.502  21.300  1.00  0.00           H  
ATOM   2939  HA  THR A 198      59.944   5.542  20.883  1.00  0.00           H  
ATOM   2940  HB  THR A 198      60.200   5.350  23.345  1.00  0.00           H  
ATOM   2941  HG1 THR A 198      58.769   3.771  23.916  1.00  0.00           H  
ATOM   2942 1HG2 THR A 198      58.678   7.185  23.968  1.00  0.00           H  
ATOM   2943 2HG2 THR A 198      59.400   7.474  22.367  1.00  0.00           H  
ATOM   2944 3HG2 THR A 198      57.722   6.898  22.496  1.00  0.00           H  
ATOM   2945  N   ASP A 199      59.147   2.527  20.891  1.00  0.00           N  
ATOM   2946  CA  ASP A 199      59.679   1.177  20.744  1.00  0.00           C  
ATOM   2947  C   ASP A 199      60.703   1.135  19.626  1.00  0.00           C  
ATOM   2948  O   ASP A 199      60.433   1.571  18.507  1.00  0.00           O  
ATOM   2949  CB  ASP A 199      58.557   0.176  20.458  1.00  0.00           C  
ATOM   2950  CG  ASP A 199      57.645  -0.050  21.657  1.00  0.00           C  
ATOM   2951  OD1 ASP A 199      58.031   0.301  22.747  1.00  0.00           O  
ATOM   2952  OD2 ASP A 199      56.572  -0.572  21.472  1.00  0.00           O  
ATOM   2953  H   ASP A 199      58.209   2.736  20.580  1.00  0.00           H  
ATOM   2954  HA  ASP A 199      60.169   0.895  21.676  1.00  0.00           H  
ATOM   2955 1HB  ASP A 199      57.953   0.535  19.624  1.00  0.00           H  
ATOM   2956 2HB  ASP A 199      58.988  -0.780  20.163  1.00  0.00           H  
ATOM   2957  N   PRO A 200      61.947   0.748  19.387  1.00  0.00           N  
ATOM   2958  CA  PRO A 200      62.517   0.811  18.049  1.00  0.00           C  
ATOM   2959  C   PRO A 200      61.801  -0.129  17.100  1.00  0.00           C  
ATOM   2960  O   PRO A 200      61.855   0.043  15.882  1.00  0.00           O  
ATOM   2961  CB  PRO A 200      63.971   0.385  18.273  1.00  0.00           C  
ATOM   2962  CG  PRO A 200      63.928  -0.420  19.526  1.00  0.00           C  
ATOM   2963  CD  PRO A 200      62.862   0.241  20.359  1.00  0.00           C  
ATOM   2964  HA  PRO A 200      62.462   1.846  17.681  1.00  0.00           H  
ATOM   2965 1HB  PRO A 200      64.332  -0.191  17.408  1.00  0.00           H  
ATOM   2966 2HB  PRO A 200      64.615   1.273  18.357  1.00  0.00           H  
ATOM   2967 1HG  PRO A 200      63.695  -1.470  19.296  1.00  0.00           H  
ATOM   2968 2HG  PRO A 200      64.913  -0.413  20.016  1.00  0.00           H  
ATOM   2969 1HD  PRO A 200      62.379  -0.510  21.001  1.00  0.00           H  
ATOM   2970 2HD  PRO A 200      63.313   1.039  20.967  1.00  0.00           H  
ATOM   2971  N   GLU A 201      61.128  -1.127  17.658  1.00  0.00           N  
ATOM   2972  CA  GLU A 201      60.600  -2.214  16.842  1.00  0.00           C  
ATOM   2973  C   GLU A 201      59.630  -1.693  15.790  1.00  0.00           C  
ATOM   2974  O   GLU A 201      59.714  -2.061  14.618  1.00  0.00           O  
ATOM   2975  CB  GLU A 201      59.902  -3.252  17.723  1.00  0.00           C  
ATOM   2976  CG  GLU A 201      60.835  -4.023  18.646  1.00  0.00           C  
ATOM   2977  CD  GLU A 201      61.183  -3.261  19.895  1.00  0.00           C  
ATOM   2978  OE1 GLU A 201      60.703  -2.164  20.052  1.00  0.00           O  
ATOM   2979  OE2 GLU A 201      61.930  -3.778  20.693  1.00  0.00           O  
ATOM   2980  H   GLU A 201      60.985  -1.126  18.658  1.00  0.00           H  
ATOM   2981  HA  GLU A 201      61.432  -2.696  16.327  1.00  0.00           H  
ATOM   2982 1HB  GLU A 201      59.152  -2.759  18.342  1.00  0.00           H  
ATOM   2983 2HB  GLU A 201      59.383  -3.974  17.093  1.00  0.00           H  
ATOM   2984 1HG  GLU A 201      60.357  -4.961  18.928  1.00  0.00           H  
ATOM   2985 2HG  GLU A 201      61.749  -4.261  18.105  1.00  0.00           H  
ATOM   2986  N   VAL A 202      58.709  -0.834  16.215  1.00  0.00           N  
ATOM   2987  CA  VAL A 202      57.721  -0.261  15.310  1.00  0.00           C  
ATOM   2988  C   VAL A 202      58.382   0.621  14.259  1.00  0.00           C  
ATOM   2989  O   VAL A 202      58.005   0.595  13.087  1.00  0.00           O  
ATOM   2990  CB  VAL A 202      56.692   0.570  16.100  1.00  0.00           C  
ATOM   2991  CG1 VAL A 202      55.773   1.322  15.149  1.00  0.00           C  
ATOM   2992  CG2 VAL A 202      55.890  -0.338  17.019  1.00  0.00           C  
ATOM   2993  H   VAL A 202      58.694  -0.572  17.190  1.00  0.00           H  
ATOM   2994  HA  VAL A 202      57.200  -1.076  14.805  1.00  0.00           H  
ATOM   2995  HB  VAL A 202      57.220   1.315  16.694  1.00  0.00           H  
ATOM   2996 1HG1 VAL A 202      55.052   1.904  15.724  1.00  0.00           H  
ATOM   2997 2HG1 VAL A 202      56.365   1.992  14.525  1.00  0.00           H  
ATOM   2998 3HG1 VAL A 202      55.242   0.611  14.517  1.00  0.00           H  
ATOM   2999 1HG2 VAL A 202      55.165   0.256  17.575  1.00  0.00           H  
ATOM   3000 2HG2 VAL A 202      55.366  -1.088  16.425  1.00  0.00           H  
ATOM   3001 3HG2 VAL A 202      56.563  -0.835  17.718  1.00  0.00           H  
ATOM   3002  N   GLN A 203      59.369   1.401  14.684  1.00  0.00           N  
ATOM   3003  CA  GLN A 203      60.085   2.293  13.779  1.00  0.00           C  
ATOM   3004  C   GLN A 203      60.857   1.506  12.728  1.00  0.00           C  
ATOM   3005  O   GLN A 203      60.888   1.881  11.556  1.00  0.00           O  
ATOM   3006  CB  GLN A 203      61.041   3.197  14.562  1.00  0.00           C  
ATOM   3007  CG  GLN A 203      60.348   4.211  15.456  1.00  0.00           C  
ATOM   3008  CD  GLN A 203      59.928   3.617  16.787  1.00  0.00           C  
ATOM   3009  OE1 GLN A 203      59.860   2.395  16.944  1.00  0.00           O  
ATOM   3010  NE2 GLN A 203      59.645   4.480  17.756  1.00  0.00           N  
ATOM   3011  H   GLN A 203      59.631   1.376  15.659  1.00  0.00           H  
ATOM   3012  HA  GLN A 203      59.357   2.919  13.263  1.00  0.00           H  
ATOM   3013 1HB  GLN A 203      61.690   2.585  15.188  1.00  0.00           H  
ATOM   3014 2HB  GLN A 203      61.678   3.743  13.866  1.00  0.00           H  
ATOM   3015 1HG  GLN A 203      61.032   5.037  15.650  1.00  0.00           H  
ATOM   3016 2HG  GLN A 203      59.455   4.577  14.948  1.00  0.00           H  
ATOM   3017 1HE2 GLN A 203      59.363   4.147  18.657  1.00  0.00           H  
ATOM   3018 2HE2 GLN A 203      59.713   5.463  17.586  1.00  0.00           H  
ATOM   3019  N   GLU A 204      61.480   0.413  13.153  1.00  0.00           N  
ATOM   3020  CA  GLU A 204      62.254  -0.429  12.248  1.00  0.00           C  
ATOM   3021  C   GLU A 204      61.360  -1.074  11.197  1.00  0.00           C  
ATOM   3022  O   GLU A 204      61.726  -1.161  10.025  1.00  0.00           O  
ATOM   3023  CB  GLU A 204      62.999  -1.512  13.032  1.00  0.00           C  
ATOM   3024  CG  GLU A 204      63.898  -2.398  12.182  1.00  0.00           C  
ATOM   3025  CD  GLU A 204      64.680  -3.390  12.996  1.00  0.00           C  
ATOM   3026  OE1 GLU A 204      64.549  -3.380  14.196  1.00  0.00           O  
ATOM   3027  OE2 GLU A 204      65.411  -4.159  12.416  1.00  0.00           O  
ATOM   3028  H   GLU A 204      61.416   0.158  14.128  1.00  0.00           H  
ATOM   3029  HA  GLU A 204      62.985   0.196  11.734  1.00  0.00           H  
ATOM   3030 1HB  GLU A 204      63.618  -1.045  13.799  1.00  0.00           H  
ATOM   3031 2HB  GLU A 204      62.279  -2.154  13.539  1.00  0.00           H  
ATOM   3032 1HG  GLU A 204      63.283  -2.939  11.463  1.00  0.00           H  
ATOM   3033 2HG  GLU A 204      64.589  -1.767  11.624  1.00  0.00           H  
ATOM   3034  N   LYS A 205      60.185  -1.526  11.622  1.00  0.00           N  
ATOM   3035  CA  LYS A 205      59.237  -2.164  10.717  1.00  0.00           C  
ATOM   3036  C   LYS A 205      58.734  -1.183   9.666  1.00  0.00           C  
ATOM   3037  O   LYS A 205      58.593  -1.532   8.494  1.00  0.00           O  
ATOM   3038  CB  LYS A 205      58.059  -2.747  11.499  1.00  0.00           C  
ATOM   3039  CG  LYS A 205      58.406  -3.966  12.343  1.00  0.00           C  
ATOM   3040  CD  LYS A 205      57.191  -4.475  13.105  1.00  0.00           C  
ATOM   3041  CE  LYS A 205      57.539  -5.687  13.957  1.00  0.00           C  
ATOM   3042  NZ  LYS A 205      56.368  -6.173  14.737  1.00  0.00           N  
ATOM   3043  H   LYS A 205      59.943  -1.425  12.597  1.00  0.00           H  
ATOM   3044  HA  LYS A 205      59.747  -2.976  10.198  1.00  0.00           H  
ATOM   3045 1HB  LYS A 205      57.651  -1.985  12.164  1.00  0.00           H  
ATOM   3046 2HB  LYS A 205      57.268  -3.034  10.806  1.00  0.00           H  
ATOM   3047 1HG  LYS A 205      58.779  -4.762  11.697  1.00  0.00           H  
ATOM   3048 2HG  LYS A 205      59.187  -3.705  13.056  1.00  0.00           H  
ATOM   3049 1HD  LYS A 205      56.809  -3.684  13.751  1.00  0.00           H  
ATOM   3050 2HD  LYS A 205      56.409  -4.752  12.398  1.00  0.00           H  
ATOM   3051 1HE  LYS A 205      57.892  -6.493  13.315  1.00  0.00           H  
ATOM   3052 2HE  LYS A 205      58.339  -5.427  14.650  1.00  0.00           H  
ATOM   3053 1HZ  LYS A 205      56.640  -6.975  15.288  1.00  0.00           H  
ATOM   3054 2HZ  LYS A 205      56.043  -5.438  15.350  1.00  0.00           H  
ATOM   3055 3HZ  LYS A 205      55.626  -6.435  14.104  1.00  0.00           H  
ATOM   3056  N   ALA A 206      58.464   0.046  10.091  1.00  0.00           N  
ATOM   3057  CA  ALA A 206      57.976   1.080   9.186  1.00  0.00           C  
ATOM   3058  C   ALA A 206      59.021   1.430   8.135  1.00  0.00           C  
ATOM   3059  O   ALA A 206      58.697   1.622   6.963  1.00  0.00           O  
ATOM   3060  CB  ALA A 206      57.576   2.323   9.968  1.00  0.00           C  
ATOM   3061  H   ALA A 206      58.600   0.270  11.066  1.00  0.00           H  
ATOM   3062  HA  ALA A 206      57.099   0.691   8.668  1.00  0.00           H  
ATOM   3063 1HB  ALA A 206      57.214   3.085   9.278  1.00  0.00           H  
ATOM   3064 2HB  ALA A 206      56.786   2.069  10.675  1.00  0.00           H  
ATOM   3065 3HB  ALA A 206      58.439   2.705  10.510  1.00  0.00           H  
ATOM   3066  N   VAL A 207      60.277   1.512   8.560  1.00  0.00           N  
ATOM   3067  CA  VAL A 207      61.372   1.839   7.655  1.00  0.00           C  
ATOM   3068  C   VAL A 207      61.561   0.753   6.604  1.00  0.00           C  
ATOM   3069  O   VAL A 207      61.800   1.045   5.432  1.00  0.00           O  
ATOM   3070  CB  VAL A 207      62.682   2.019   8.445  1.00  0.00           C  
ATOM   3071  CG1 VAL A 207      63.860   2.172   7.494  1.00  0.00           C  
ATOM   3072  CG2 VAL A 207      62.571   3.225   9.365  1.00  0.00           C  
ATOM   3073  H   VAL A 207      60.478   1.343   9.535  1.00  0.00           H  
ATOM   3074  HA  VAL A 207      61.136   2.777   7.150  1.00  0.00           H  
ATOM   3075  HB  VAL A 207      62.863   1.123   9.039  1.00  0.00           H  
ATOM   3076 1HG1 VAL A 207      64.778   2.298   8.069  1.00  0.00           H  
ATOM   3077 2HG1 VAL A 207      63.942   1.282   6.870  1.00  0.00           H  
ATOM   3078 3HG1 VAL A 207      63.706   3.047   6.862  1.00  0.00           H  
ATOM   3079 1HG2 VAL A 207      63.500   3.346   9.920  1.00  0.00           H  
ATOM   3080 2HG2 VAL A 207      62.384   4.120   8.770  1.00  0.00           H  
ATOM   3081 3HG2 VAL A 207      61.748   3.075  10.063  1.00  0.00           H  
ATOM   3082  N   LYS A 208      61.453  -0.501   7.029  1.00  0.00           N  
ATOM   3083  CA  LYS A 208      61.611  -1.633   6.124  1.00  0.00           C  
ATOM   3084  C   LYS A 208      60.510  -1.657   5.072  1.00  0.00           C  
ATOM   3085  O   LYS A 208      60.764  -1.937   3.900  1.00  0.00           O  
ATOM   3086  CB  LYS A 208      61.619  -2.947   6.907  1.00  0.00           C  
ATOM   3087  CG  LYS A 208      61.852  -4.186   6.053  1.00  0.00           C  
ATOM   3088  CD  LYS A 208      61.939  -5.440   6.911  1.00  0.00           C  
ATOM   3089  CE  LYS A 208      62.157  -6.681   6.058  1.00  0.00           C  
ATOM   3090  NZ  LYS A 208      62.244  -7.916   6.884  1.00  0.00           N  
ATOM   3091  H   LYS A 208      61.256  -0.675   8.004  1.00  0.00           H  
ATOM   3092  HA  LYS A 208      62.565  -1.531   5.605  1.00  0.00           H  
ATOM   3093 1HB  LYS A 208      62.399  -2.913   7.667  1.00  0.00           H  
ATOM   3094 2HB  LYS A 208      60.665  -3.070   7.421  1.00  0.00           H  
ATOM   3095 1HG  LYS A 208      61.032  -4.299   5.343  1.00  0.00           H  
ATOM   3096 2HG  LYS A 208      62.780  -4.074   5.494  1.00  0.00           H  
ATOM   3097 1HD  LYS A 208      62.766  -5.343   7.615  1.00  0.00           H  
ATOM   3098 2HD  LYS A 208      61.015  -5.558   7.477  1.00  0.00           H  
ATOM   3099 1HE  LYS A 208      61.334  -6.788   5.353  1.00  0.00           H  
ATOM   3100 2HE  LYS A 208      63.081  -6.574   5.489  1.00  0.00           H  
ATOM   3101 1HZ  LYS A 208      62.389  -8.714   6.283  1.00  0.00           H  
ATOM   3102 2HZ  LYS A 208      63.018  -7.836   7.530  1.00  0.00           H  
ATOM   3103 3HZ  LYS A 208      61.385  -8.036   7.402  1.00  0.00           H  
ATOM   3104  N   ALA A 209      59.286  -1.361   5.498  1.00  0.00           N  
ATOM   3105  CA  ALA A 209      58.143  -1.347   4.593  1.00  0.00           C  
ATOM   3106  C   ALA A 209      58.286  -0.255   3.541  1.00  0.00           C  
ATOM   3107  O   ALA A 209      57.972  -0.464   2.369  1.00  0.00           O  
ATOM   3108  CB  ALA A 209      56.851  -1.162   5.375  1.00  0.00           C  
ATOM   3109  H   ALA A 209      59.145  -1.140   6.473  1.00  0.00           H  
ATOM   3110  HA  ALA A 209      58.109  -2.306   4.076  1.00  0.00           H  
ATOM   3111 1HB  ALA A 209      56.006  -1.154   4.685  1.00  0.00           H  
ATOM   3112 2HB  ALA A 209      56.733  -1.982   6.083  1.00  0.00           H  
ATOM   3113 3HB  ALA A 209      56.885  -0.218   5.916  1.00  0.00           H  
ATOM   3114  N   ALA A 210      58.762   0.910   3.967  1.00  0.00           N  
ATOM   3115  CA  ALA A 210      58.948   2.039   3.062  1.00  0.00           C  
ATOM   3116  C   ALA A 210      60.006   1.733   2.010  1.00  0.00           C  
ATOM   3117  O   ALA A 210      59.847   2.075   0.838  1.00  0.00           O  
ATOM   3118  CB  ALA A 210      59.326   3.289   3.844  1.00  0.00           C  
ATOM   3119  H   ALA A 210      59.001   1.017   4.942  1.00  0.00           H  
ATOM   3120  HA  ALA A 210      58.005   2.218   2.545  1.00  0.00           H  
ATOM   3121 1HB  ALA A 210      59.462   4.122   3.154  1.00  0.00           H  
ATOM   3122 2HB  ALA A 210      58.533   3.529   4.552  1.00  0.00           H  
ATOM   3123 3HB  ALA A 210      60.254   3.112   4.386  1.00  0.00           H  
ATOM   3124  N   ALA A 211      61.086   1.087   2.436  1.00  0.00           N  
ATOM   3125  CA  ALA A 211      62.174   0.734   1.531  1.00  0.00           C  
ATOM   3126  C   ALA A 211      61.712  -0.267   0.479  1.00  0.00           C  
ATOM   3127  O   ALA A 211      62.073  -0.162  -0.693  1.00  0.00           O  
ATOM   3128  CB  ALA A 211      63.353   0.173   2.313  1.00  0.00           C  
ATOM   3129  H   ALA A 211      61.155   0.834   3.411  1.00  0.00           H  
ATOM   3130  HA  ALA A 211      62.492   1.640   1.014  1.00  0.00           H  
ATOM   3131 1HB  ALA A 211      64.157  -0.085   1.624  1.00  0.00           H  
ATOM   3132 2HB  ALA A 211      63.709   0.922   3.021  1.00  0.00           H  
ATOM   3133 3HB  ALA A 211      63.039  -0.717   2.855  1.00  0.00           H  
ATOM   3134  N   GLU A 212      60.911  -1.238   0.905  1.00  0.00           N  
ATOM   3135  CA  GLU A 212      60.398  -2.259  -0.000  1.00  0.00           C  
ATOM   3136  C   GLU A 212      59.479  -1.653  -1.052  1.00  0.00           C  
ATOM   3137  O   GLU A 212      59.529  -2.027  -2.224  1.00  0.00           O  
ATOM   3138  CB  GLU A 212      59.649  -3.339   0.784  1.00  0.00           C  
ATOM   3139  CG  GLU A 212      59.117  -4.481  -0.070  1.00  0.00           C  
ATOM   3140  CD  GLU A 212      60.210  -5.286  -0.716  1.00  0.00           C  
ATOM   3141  OE1 GLU A 212      61.319  -5.236  -0.241  1.00  0.00           O  
ATOM   3142  OE2 GLU A 212      59.935  -5.953  -1.686  1.00  0.00           O  
ATOM   3143  H   GLU A 212      60.651  -1.269   1.881  1.00  0.00           H  
ATOM   3144  HA  GLU A 212      61.242  -2.722  -0.513  1.00  0.00           H  
ATOM   3145 1HB  GLU A 212      60.310  -3.765   1.539  1.00  0.00           H  
ATOM   3146 2HB  GLU A 212      58.804  -2.889   1.306  1.00  0.00           H  
ATOM   3147 1HG  GLU A 212      58.517  -5.140   0.557  1.00  0.00           H  
ATOM   3148 2HG  GLU A 212      58.468  -4.071  -0.843  1.00  0.00           H  
ATOM   3149  N   ALA A 213      58.640  -0.715  -0.626  1.00  0.00           N  
ATOM   3150  CA  ALA A 213      57.706  -0.054  -1.531  1.00  0.00           C  
ATOM   3151  C   ALA A 213      58.444   0.764  -2.583  1.00  0.00           C  
ATOM   3152  O   ALA A 213      58.067   0.771  -3.755  1.00  0.00           O  
ATOM   3153  CB  ALA A 213      56.747   0.832  -0.749  1.00  0.00           C  
ATOM   3154  H   ALA A 213      58.649  -0.453   0.349  1.00  0.00           H  
ATOM   3155  HA  ALA A 213      57.133  -0.824  -2.048  1.00  0.00           H  
ATOM   3156 1HB  ALA A 213      56.057   1.319  -1.438  1.00  0.00           H  
ATOM   3157 2HB  ALA A 213      56.184   0.224  -0.041  1.00  0.00           H  
ATOM   3158 3HB  ALA A 213      57.312   1.589  -0.207  1.00  0.00           H  
ATOM   3159  N   MET A 214      59.498   1.453  -2.157  1.00  0.00           N  
ATOM   3160  CA  MET A 214      60.292   2.276  -3.062  1.00  0.00           C  
ATOM   3161  C   MET A 214      60.989   1.423  -4.114  1.00  0.00           C  
ATOM   3162  O   MET A 214      61.052   1.794  -5.286  1.00  0.00           O  
ATOM   3163  CB  MET A 214      61.315   3.091  -2.274  1.00  0.00           C  
ATOM   3164  CG  MET A 214      60.709   4.136  -1.347  1.00  0.00           C  
ATOM   3165  SD  MET A 214      59.725   5.363  -2.231  1.00  0.00           S  
ATOM   3166  CE  MET A 214      58.076   4.709  -1.993  1.00  0.00           C  
ATOM   3167  H   MET A 214      59.755   1.405  -1.182  1.00  0.00           H  
ATOM   3168  HA  MET A 214      59.623   2.961  -3.583  1.00  0.00           H  
ATOM   3169 1HB  MET A 214      61.925   2.422  -1.668  1.00  0.00           H  
ATOM   3170 2HB  MET A 214      61.982   3.606  -2.966  1.00  0.00           H  
ATOM   3171 1HG  MET A 214      60.070   3.645  -0.614  1.00  0.00           H  
ATOM   3172 2HG  MET A 214      61.505   4.653  -0.812  1.00  0.00           H  
ATOM   3173 1HE  MET A 214      57.352   5.360  -2.484  1.00  0.00           H  
ATOM   3174 2HE  MET A 214      58.015   3.708  -2.423  1.00  0.00           H  
ATOM   3175 3HE  MET A 214      57.854   4.660  -0.927  1.00  0.00           H  
ATOM   3176  N   LYS A 215      61.511   0.278  -3.688  1.00  0.00           N  
ATOM   3177  CA  LYS A 215      62.206  -0.631  -4.593  1.00  0.00           C  
ATOM   3178  C   LYS A 215      61.258  -1.192  -5.645  1.00  0.00           C  
ATOM   3179  O   LYS A 215      61.616  -1.311  -6.817  1.00  0.00           O  
ATOM   3180  CB  LYS A 215      62.858  -1.772  -3.811  1.00  0.00           C  
ATOM   3181  CG  LYS A 215      63.670  -2.737  -4.664  1.00  0.00           C  
ATOM   3182  CD  LYS A 215      64.361  -3.787  -3.807  1.00  0.00           C  
ATOM   3183  CE  LYS A 215      65.160  -4.761  -4.660  1.00  0.00           C  
ATOM   3184  NZ  LYS A 215      65.842  -5.794  -3.834  1.00  0.00           N  
ATOM   3185  H   LYS A 215      61.424   0.031  -2.713  1.00  0.00           H  
ATOM   3186  HA  LYS A 215      62.987  -0.073  -5.111  1.00  0.00           H  
ATOM   3187 1HB  LYS A 215      63.520  -1.360  -3.049  1.00  0.00           H  
ATOM   3188 2HB  LYS A 215      62.087  -2.348  -3.297  1.00  0.00           H  
ATOM   3189 1HG  LYS A 215      63.011  -3.237  -5.375  1.00  0.00           H  
ATOM   3190 2HG  LYS A 215      64.424  -2.183  -5.222  1.00  0.00           H  
ATOM   3191 1HD  LYS A 215      65.033  -3.296  -3.102  1.00  0.00           H  
ATOM   3192 2HD  LYS A 215      63.614  -4.344  -3.241  1.00  0.00           H  
ATOM   3193 1HE  LYS A 215      64.496  -5.257  -5.365  1.00  0.00           H  
ATOM   3194 2HE  LYS A 215      65.913  -4.214  -5.227  1.00  0.00           H  
ATOM   3195 1HZ  LYS A 215      66.361  -6.418  -4.435  1.00  0.00           H  
ATOM   3196 2HZ  LYS A 215      66.476  -5.345  -3.188  1.00  0.00           H  
ATOM   3197 3HZ  LYS A 215      65.153  -6.321  -3.317  1.00  0.00           H  
ATOM   3198  N   ARG A 216      60.047  -1.536  -5.219  1.00  0.00           N  
ATOM   3199  CA  ARG A 216      59.045  -2.086  -6.124  1.00  0.00           C  
ATOM   3200  C   ARG A 216      58.632  -1.064  -7.176  1.00  0.00           C  
ATOM   3201  O   ARG A 216      58.460  -1.400  -8.348  1.00  0.00           O  
ATOM   3202  CB  ARG A 216      57.815  -2.538  -5.350  1.00  0.00           C  
ATOM   3203  CG  ARG A 216      58.020  -3.774  -4.489  1.00  0.00           C  
ATOM   3204  CD  ARG A 216      56.796  -4.119  -3.723  1.00  0.00           C  
ATOM   3205  NE  ARG A 216      56.987  -5.301  -2.898  1.00  0.00           N  
ATOM   3206  CZ  ARG A 216      56.093  -5.761  -2.001  1.00  0.00           C  
ATOM   3207  NH1 ARG A 216      54.953  -5.130  -1.826  1.00  0.00           N  
ATOM   3208  NH2 ARG A 216      56.361  -6.848  -1.298  1.00  0.00           N  
ATOM   3209  H   ARG A 216      59.815  -1.413  -4.244  1.00  0.00           H  
ATOM   3210  HA  ARG A 216      59.474  -2.951  -6.631  1.00  0.00           H  
ATOM   3211 1HB  ARG A 216      57.481  -1.733  -4.697  1.00  0.00           H  
ATOM   3212 2HB  ARG A 216      57.005  -2.752  -6.047  1.00  0.00           H  
ATOM   3213 1HG  ARG A 216      58.277  -4.622  -5.125  1.00  0.00           H  
ATOM   3214 2HG  ARG A 216      58.829  -3.594  -3.780  1.00  0.00           H  
ATOM   3215 1HD  ARG A 216      56.528  -3.288  -3.071  1.00  0.00           H  
ATOM   3216 2HD  ARG A 216      55.977  -4.316  -4.415  1.00  0.00           H  
ATOM   3217  HE  ARG A 216      57.852  -5.814  -3.005  1.00  0.00           H  
ATOM   3218 1HH1 ARG A 216      54.748  -4.299  -2.363  1.00  0.00           H  
ATOM   3219 2HH1 ARG A 216      54.283  -5.474  -1.154  1.00  0.00           H  
ATOM   3220 1HH2 ARG A 216      57.237  -7.333  -1.433  1.00  0.00           H  
ATOM   3221 2HH2 ARG A 216      55.691  -7.192  -0.626  1.00  0.00           H  
ATOM   3222  N   ALA A 217      58.474   0.185  -6.751  1.00  0.00           N  
ATOM   3223  CA  ALA A 217      58.082   1.258  -7.655  1.00  0.00           C  
ATOM   3224  C   ALA A 217      59.154   1.512  -8.707  1.00  0.00           C  
ATOM   3225  O   ALA A 217      58.848   1.732  -9.879  1.00  0.00           O  
ATOM   3226  CB  ALA A 217      57.796   2.531  -6.872  1.00  0.00           C  
ATOM   3227  H   ALA A 217      58.630   0.396  -5.776  1.00  0.00           H  
ATOM   3228  HA  ALA A 217      57.173   0.950  -8.172  1.00  0.00           H  
ATOM   3229 1HB  ALA A 217      57.504   3.324  -7.561  1.00  0.00           H  
ATOM   3230 2HB  ALA A 217      56.988   2.350  -6.164  1.00  0.00           H  
ATOM   3231 3HB  ALA A 217      58.691   2.834  -6.331  1.00  0.00           H  
ATOM   3232  N   VAL A 218      60.412   1.480  -8.282  1.00  0.00           N  
ATOM   3233  CA  VAL A 218      61.533   1.707  -9.186  1.00  0.00           C  
ATOM   3234  C   VAL A 218      61.623   0.609 -10.238  1.00  0.00           C  
ATOM   3235  O   VAL A 218      61.887   0.879 -11.410  1.00  0.00           O  
ATOM   3236  CB  VAL A 218      62.854   1.766  -8.395  1.00  0.00           C  
ATOM   3237  CG1 VAL A 218      64.041   1.812  -9.345  1.00  0.00           C  
ATOM   3238  CG2 VAL A 218      62.852   2.977  -7.474  1.00  0.00           C  
ATOM   3239  H   VAL A 218      60.597   1.293  -7.307  1.00  0.00           H  
ATOM   3240  HA  VAL A 218      61.383   2.663  -9.690  1.00  0.00           H  
ATOM   3241  HB  VAL A 218      62.952   0.857  -7.802  1.00  0.00           H  
ATOM   3242 1HG1 VAL A 218      64.966   1.854  -8.769  1.00  0.00           H  
ATOM   3243 2HG1 VAL A 218      64.043   0.919  -9.970  1.00  0.00           H  
ATOM   3244 3HG1 VAL A 218      63.968   2.698  -9.976  1.00  0.00           H  
ATOM   3245 1HG2 VAL A 218      63.788   3.012  -6.918  1.00  0.00           H  
ATOM   3246 2HG2 VAL A 218      62.748   3.885  -8.068  1.00  0.00           H  
ATOM   3247 3HG2 VAL A 218      62.018   2.902  -6.776  1.00  0.00           H  
ATOM   3248  N   ARG A 219      61.402  -0.630  -9.813  1.00  0.00           N  
ATOM   3249  CA  ARG A 219      61.457  -1.772 -10.717  1.00  0.00           C  
ATOM   3250  C   ARG A 219      60.358  -1.696 -11.769  1.00  0.00           C  
ATOM   3251  O   ARG A 219      60.585  -1.998 -12.941  1.00  0.00           O  
ATOM   3252  CB  ARG A 219      61.324  -3.075  -9.942  1.00  0.00           C  
ATOM   3253  CG  ARG A 219      61.442  -4.335 -10.784  1.00  0.00           C  
ATOM   3254  CD  ARG A 219      61.379  -5.562  -9.949  1.00  0.00           C  
ATOM   3255  NE  ARG A 219      60.080  -5.719  -9.314  1.00  0.00           N  
ATOM   3256  CZ  ARG A 219      59.828  -6.549  -8.284  1.00  0.00           C  
ATOM   3257  NH1 ARG A 219      60.794  -7.289  -7.784  1.00  0.00           N  
ATOM   3258  NH2 ARG A 219      58.611  -6.620  -7.774  1.00  0.00           N  
ATOM   3259  H   ARG A 219      61.190  -0.785  -8.838  1.00  0.00           H  
ATOM   3260  HA  ARG A 219      62.423  -1.766 -11.224  1.00  0.00           H  
ATOM   3261 1HB  ARG A 219      62.093  -3.120  -9.172  1.00  0.00           H  
ATOM   3262 2HB  ARG A 219      60.357  -3.103  -9.441  1.00  0.00           H  
ATOM   3263 1HG  ARG A 219      60.625  -4.368 -11.506  1.00  0.00           H  
ATOM   3264 2HG  ARG A 219      62.395  -4.330 -11.315  1.00  0.00           H  
ATOM   3265 1HD  ARG A 219      61.561  -6.436 -10.573  1.00  0.00           H  
ATOM   3266 2HD  ARG A 219      62.136  -5.509  -9.168  1.00  0.00           H  
ATOM   3267  HE  ARG A 219      59.312  -5.166  -9.671  1.00  0.00           H  
ATOM   3268 1HH1 ARG A 219      61.724  -7.235  -8.173  1.00  0.00           H  
ATOM   3269 2HH1 ARG A 219      60.605  -7.911  -7.012  1.00  0.00           H  
ATOM   3270 1HH2 ARG A 219      57.868  -6.052  -8.158  1.00  0.00           H  
ATOM   3271 2HH2 ARG A 219      58.422  -7.242  -7.003  1.00  0.00           H  
ATOM   3272  N   ALA A 220      59.166  -1.291 -11.344  1.00  0.00           N  
ATOM   3273  CA  ALA A 220      58.029  -1.174 -12.248  1.00  0.00           C  
ATOM   3274  C   ALA A 220      58.270  -0.099 -13.300  1.00  0.00           C  
ATOM   3275  O   ALA A 220      57.938  -0.278 -14.472  1.00  0.00           O  
ATOM   3276  CB  ALA A 220      56.759  -0.873 -11.465  1.00  0.00           C  
ATOM   3277  H   ALA A 220      59.044  -1.058 -10.369  1.00  0.00           H  
ATOM   3278  HA  ALA A 220      57.908  -2.126 -12.765  1.00  0.00           H  
ATOM   3279 1HB  ALA A 220      55.918  -0.789 -12.154  1.00  0.00           H  
ATOM   3280 2HB  ALA A 220      56.568  -1.680 -10.757  1.00  0.00           H  
ATOM   3281 3HB  ALA A 220      56.879   0.064 -10.924  1.00  0.00           H  
ATOM   3282  N   VAL A 221      58.849   1.018 -12.875  1.00  0.00           N  
ATOM   3283  CA  VAL A 221      59.136   2.125 -13.779  1.00  0.00           C  
ATOM   3284  C   VAL A 221      60.162   1.726 -14.831  1.00  0.00           C  
ATOM   3285  O   VAL A 221      60.034   2.082 -16.003  1.00  0.00           O  
ATOM   3286  CB  VAL A 221      59.661   3.338 -12.988  1.00  0.00           C  
ATOM   3287  CG1 VAL A 221      60.140   4.426 -13.938  1.00  0.00           C  
ATOM   3288  CG2 VAL A 221      58.572   3.867 -12.068  1.00  0.00           C  
ATOM   3289  H   VAL A 221      59.097   1.103 -11.900  1.00  0.00           H  
ATOM   3290  HA  VAL A 221      58.211   2.409 -14.283  1.00  0.00           H  
ATOM   3291  HB  VAL A 221      60.521   3.028 -12.395  1.00  0.00           H  
ATOM   3292 1HG1 VAL A 221      60.508   5.276 -13.362  1.00  0.00           H  
ATOM   3293 2HG1 VAL A 221      60.944   4.036 -14.562  1.00  0.00           H  
ATOM   3294 3HG1 VAL A 221      59.312   4.748 -14.569  1.00  0.00           H  
ATOM   3295 1HG2 VAL A 221      58.951   4.724 -11.511  1.00  0.00           H  
ATOM   3296 2HG2 VAL A 221      57.710   4.171 -12.661  1.00  0.00           H  
ATOM   3297 3HG2 VAL A 221      58.274   3.084 -11.369  1.00  0.00           H  
ATOM   3298  N   ILE A 222      61.180   0.985 -14.406  1.00  0.00           N  
ATOM   3299  CA  ILE A 222      62.231   0.535 -15.310  1.00  0.00           C  
ATOM   3300  C   ILE A 222      61.656  -0.280 -16.461  1.00  0.00           C  
ATOM   3301  O   ILE A 222      61.999  -0.060 -17.623  1.00  0.00           O  
ATOM   3302  CB  ILE A 222      63.279  -0.306 -14.558  1.00  0.00           C  
ATOM   3303  CG1 ILE A 222      64.065   0.571 -13.579  1.00  0.00           C  
ATOM   3304  CG2 ILE A 222      64.220  -0.986 -15.541  1.00  0.00           C  
ATOM   3305  CD1 ILE A 222      64.910  -0.212 -12.601  1.00  0.00           C  
ATOM   3306  H   ILE A 222      61.227   0.727 -13.431  1.00  0.00           H  
ATOM   3307  HA  ILE A 222      62.726   1.411 -15.727  1.00  0.00           H  
ATOM   3308  HB  ILE A 222      62.776  -1.068 -13.964  1.00  0.00           H  
ATOM   3309 1HG1 ILE A 222      64.719   1.241 -14.136  1.00  0.00           H  
ATOM   3310 2HG1 ILE A 222      63.372   1.191 -13.010  1.00  0.00           H  
ATOM   3311 1HG2 ILE A 222      64.954  -1.575 -14.993  1.00  0.00           H  
ATOM   3312 2HG2 ILE A 222      63.648  -1.640 -16.198  1.00  0.00           H  
ATOM   3313 3HG2 ILE A 222      64.732  -0.230 -16.137  1.00  0.00           H  
ATOM   3314 1HD1 ILE A 222      65.435   0.478 -11.940  1.00  0.00           H  
ATOM   3315 2HD1 ILE A 222      64.269  -0.865 -12.007  1.00  0.00           H  
ATOM   3316 3HD1 ILE A 222      65.635  -0.814 -13.147  1.00  0.00           H  
ATOM   3317  N   LYS A 223      60.779  -1.223 -16.132  1.00  0.00           N  
ATOM   3318  CA  LYS A 223      60.154  -2.073 -17.138  1.00  0.00           C  
ATOM   3319  C   LYS A 223      59.409  -1.243 -18.175  1.00  0.00           C  
ATOM   3320  O   LYS A 223      59.505  -1.500 -19.375  1.00  0.00           O  
ATOM   3321  CB  LYS A 223      59.200  -3.070 -16.479  1.00  0.00           C  
ATOM   3322  CG  LYS A 223      59.891  -4.167 -15.679  1.00  0.00           C  
ATOM   3323  CD  LYS A 223      58.878  -5.105 -15.038  1.00  0.00           C  
ATOM   3324  CE  LYS A 223      59.566  -6.192 -14.226  1.00  0.00           C  
ATOM   3325  NZ  LYS A 223      58.587  -7.094 -13.561  1.00  0.00           N  
ATOM   3326  H   LYS A 223      60.539  -1.354 -15.160  1.00  0.00           H  
ATOM   3327  HA  LYS A 223      60.936  -2.629 -17.656  1.00  0.00           H  
ATOM   3328 1HB  LYS A 223      58.527  -2.539 -15.805  1.00  0.00           H  
ATOM   3329 2HB  LYS A 223      58.588  -3.549 -17.244  1.00  0.00           H  
ATOM   3330 1HG  LYS A 223      60.541  -4.744 -16.339  1.00  0.00           H  
ATOM   3331 2HG  LYS A 223      60.503  -3.718 -14.898  1.00  0.00           H  
ATOM   3332 1HD  LYS A 223      58.219  -4.535 -14.382  1.00  0.00           H  
ATOM   3333 2HD  LYS A 223      58.273  -5.573 -15.815  1.00  0.00           H  
ATOM   3334 1HE  LYS A 223      60.203  -6.786 -14.880  1.00  0.00           H  
ATOM   3335 2HE  LYS A 223      60.195  -5.733 -13.463  1.00  0.00           H  
ATOM   3336 1HZ  LYS A 223      59.082  -7.799 -13.033  1.00  0.00           H  
ATOM   3337 2HZ  LYS A 223      58.003  -6.555 -12.937  1.00  0.00           H  
ATOM   3338 3HZ  LYS A 223      58.011  -7.540 -14.260  1.00  0.00           H  
ATOM   3339  N   SER A 224      58.665  -0.251 -17.753  1.00  0.00           N  
ATOM   3340  CA  SER A 224      57.830   0.444 -18.721  1.00  0.00           C  
ATOM   3341  C   SER A 224      58.642   0.833 -19.955  1.00  0.00           C  
ATOM   3342  O   SER A 224      58.081   1.164 -21.000  1.00  0.00           O  
ATOM   3343  CB  SER A 224      57.217   1.680 -18.091  1.00  0.00           C  
ATOM   3344  OG  SER A 224      56.320   1.331 -17.072  1.00  0.00           O  
ATOM   3345  H   SER A 224      58.691   0.002 -16.776  1.00  0.00           H  
ATOM   3346  HA  SER A 224      57.028  -0.227 -19.031  1.00  0.00           H  
ATOM   3347 1HB  SER A 224      58.007   2.310 -17.684  1.00  0.00           H  
ATOM   3348 2HB  SER A 224      56.698   2.257 -18.854  1.00  0.00           H  
ATOM   3349  HG  SER A 224      55.978   2.159 -16.727  1.00  0.00           H  
ATOM   3350  N   GLY A 225      59.965   0.790 -19.825  1.00  0.00           N  
ATOM   3351  CA  GLY A 225      60.864   1.191 -20.903  1.00  0.00           C  
ATOM   3352  C   GLY A 225      60.888   2.705 -21.026  1.00  0.00           C  
ATOM   3353  O   GLY A 225      60.991   3.246 -22.127  1.00  0.00           O  
ATOM   3354  H   GLY A 225      60.364   0.470 -18.954  1.00  0.00           H  
ATOM   3355 1HA  GLY A 225      61.866   0.812 -20.701  1.00  0.00           H  
ATOM   3356 2HA  GLY A 225      60.533   0.741 -21.838  1.00  0.00           H  
ATOM   3357  N   LEU A 226      60.792   3.371 -19.883  1.00  0.00           N  
ATOM   3358  CA  LEU A 226      60.864   4.821 -19.811  1.00  0.00           C  
ATOM   3359  C   LEU A 226      62.289   5.314 -20.030  1.00  0.00           C  
ATOM   3360  O   LEU A 226      63.248   4.691 -19.575  1.00  0.00           O  
ATOM   3361  CB  LEU A 226      60.349   5.308 -18.451  1.00  0.00           C  
ATOM   3362  CG  LEU A 226      58.869   5.030 -18.161  1.00  0.00           C  
ATOM   3363  CD1 LEU A 226      58.538   5.465 -16.740  1.00  0.00           C  
ATOM   3364  CD2 LEU A 226      58.006   5.768 -19.173  1.00  0.00           C  
ATOM   3365  H   LEU A 226      60.664   2.857 -19.023  1.00  0.00           H  
ATOM   3366  HA  LEU A 226      60.232   5.238 -20.595  1.00  0.00           H  
ATOM   3367 1HB  LEU A 226      60.935   4.832 -17.667  1.00  0.00           H  
ATOM   3368 2HB  LEU A 226      60.503   6.385 -18.387  1.00  0.00           H  
ATOM   3369  HG  LEU A 226      58.679   3.959 -18.235  1.00  0.00           H  
ATOM   3370 1HD1 LEU A 226      57.486   5.267 -16.534  1.00  0.00           H  
ATOM   3371 2HD1 LEU A 226      59.156   4.907 -16.036  1.00  0.00           H  
ATOM   3372 3HD1 LEU A 226      58.735   6.531 -16.631  1.00  0.00           H  
ATOM   3373 1HD2 LEU A 226      56.953   5.570 -18.968  1.00  0.00           H  
ATOM   3374 2HD2 LEU A 226      58.194   6.840 -19.099  1.00  0.00           H  
ATOM   3375 3HD2 LEU A 226      58.250   5.425 -20.179  1.00  0.00           H  
ATOM   3376  N   PRO A 227      62.420   6.434 -20.728  1.00  0.00           N  
ATOM   3377  CA  PRO A 227      63.729   6.969 -21.086  1.00  0.00           C  
ATOM   3378  C   PRO A 227      64.547   7.330 -19.851  1.00  0.00           C  
ATOM   3379  O   PRO A 227      64.020   7.881 -18.885  1.00  0.00           O  
ATOM   3380  CB  PRO A 227      63.376   8.211 -21.910  1.00  0.00           C  
ATOM   3381  CG  PRO A 227      62.000   7.938 -22.413  1.00  0.00           C  
ATOM   3382  CD  PRO A 227      61.335   7.184 -21.292  1.00  0.00           C  
ATOM   3383  HA  PRO A 227      64.267   6.230 -21.698  1.00  0.00           H  
ATOM   3384 1HB  PRO A 227      63.429   9.110 -21.278  1.00  0.00           H  
ATOM   3385 2HB  PRO A 227      64.107   8.345 -22.721  1.00  0.00           H  
ATOM   3386 1HG  PRO A 227      61.487   8.882 -22.650  1.00  0.00           H  
ATOM   3387 2HG  PRO A 227      62.044   7.357 -23.346  1.00  0.00           H  
ATOM   3388 1HD  PRO A 227      60.906   7.898 -20.573  1.00  0.00           H  
ATOM   3389 2HD  PRO A 227      60.552   6.529 -21.703  1.00  0.00           H  
ATOM   3390  N   PRO A 228      65.831   6.982 -19.968  1.00  0.00           N  
ATOM   3391  CA  PRO A 228      66.674   6.681 -18.814  1.00  0.00           C  
ATOM   3392  C   PRO A 228      66.678   7.842 -17.833  1.00  0.00           C  
ATOM   3393  O   PRO A 228      66.887   7.654 -16.635  1.00  0.00           O  
ATOM   3394  CB  PRO A 228      68.056   6.463 -19.438  1.00  0.00           C  
ATOM   3395  CG  PRO A 228      67.985   7.177 -20.744  1.00  0.00           C  
ATOM   3396  CD  PRO A 228      66.559   6.996 -21.192  1.00  0.00           C  
ATOM   3397  HA  PRO A 228      66.311   5.762 -18.331  1.00  0.00           H  
ATOM   3398 1HB  PRO A 228      68.836   6.865 -18.774  1.00  0.00           H  
ATOM   3399 2HB  PRO A 228      68.253   5.386 -19.550  1.00  0.00           H  
ATOM   3400 1HG  PRO A 228      68.257   8.235 -20.614  1.00  0.00           H  
ATOM   3401 2HG  PRO A 228      68.708   6.747 -21.452  1.00  0.00           H  
ATOM   3402 1HD  PRO A 228      66.260   7.849 -21.820  1.00  0.00           H  
ATOM   3403 2HD  PRO A 228      66.466   6.052 -21.749  1.00  0.00           H  
ATOM   3404  N   GLU A 229      66.445   9.034 -18.358  1.00  0.00           N  
ATOM   3405  CA  GLU A 229      66.322  10.235 -17.542  1.00  0.00           C  
ATOM   3406  C   GLU A 229      65.231  10.078 -16.490  1.00  0.00           C  
ATOM   3407  O   GLU A 229      65.434  10.397 -15.319  1.00  0.00           O  
ATOM   3408  CB  GLU A 229      66.023  11.450 -18.424  1.00  0.00           C  
ATOM   3409  CG  GLU A 229      67.166  11.855 -19.343  1.00  0.00           C  
ATOM   3410  CD  GLU A 229      67.228  11.030 -20.599  1.00  0.00           C  
ATOM   3411  OE1 GLU A 229      66.399  10.167 -20.761  1.00  0.00           O  
ATOM   3412  OE2 GLU A 229      68.105  11.264 -21.397  1.00  0.00           O  
ATOM   3413  H   GLU A 229      66.348   9.120 -19.360  1.00  0.00           H  
ATOM   3414  HA  GLU A 229      67.268  10.402 -17.027  1.00  0.00           H  
ATOM   3415 1HB  GLU A 229      65.151  11.243 -19.044  1.00  0.00           H  
ATOM   3416 2HB  GLU A 229      65.781  12.306 -17.794  1.00  0.00           H  
ATOM   3417 1HG  GLU A 229      67.045  12.903 -19.616  1.00  0.00           H  
ATOM   3418 2HG  GLU A 229      68.106  11.756 -18.803  1.00  0.00           H  
ATOM   3419  N   VAL A 230      64.073   9.585 -16.915  1.00  0.00           N  
ATOM   3420  CA  VAL A 230      62.947   9.384 -16.010  1.00  0.00           C  
ATOM   3421  C   VAL A 230      63.267   8.330 -14.959  1.00  0.00           C  
ATOM   3422  O   VAL A 230      62.922   8.483 -13.787  1.00  0.00           O  
ATOM   3423  CB  VAL A 230      61.696   8.954 -16.799  1.00  0.00           C  
ATOM   3424  CG1 VAL A 230      60.576   8.561 -15.849  1.00  0.00           C  
ATOM   3425  CG2 VAL A 230      61.253  10.080 -17.720  1.00  0.00           C  
ATOM   3426  H   VAL A 230      63.970   9.343 -17.890  1.00  0.00           H  
ATOM   3427  HA  VAL A 230      62.735  10.328 -15.506  1.00  0.00           H  
ATOM   3428  HB  VAL A 230      61.938   8.072 -17.393  1.00  0.00           H  
ATOM   3429 1HG1 VAL A 230      59.700   8.259 -16.424  1.00  0.00           H  
ATOM   3430 2HG1 VAL A 230      60.903   7.730 -15.224  1.00  0.00           H  
ATOM   3431 3HG1 VAL A 230      60.319   9.411 -15.217  1.00  0.00           H  
ATOM   3432 1HG2 VAL A 230      60.368   9.769 -18.276  1.00  0.00           H  
ATOM   3433 2HG2 VAL A 230      61.016  10.964 -17.127  1.00  0.00           H  
ATOM   3434 3HG2 VAL A 230      62.055  10.317 -18.419  1.00  0.00           H  
ATOM   3435  N   VAL A 231      63.928   7.259 -15.384  1.00  0.00           N  
ATOM   3436  CA  VAL A 231      64.296   6.176 -14.479  1.00  0.00           C  
ATOM   3437  C   VAL A 231      65.290   6.651 -13.428  1.00  0.00           C  
ATOM   3438  O   VAL A 231      65.190   6.287 -12.256  1.00  0.00           O  
ATOM   3439  CB  VAL A 231      64.909   5.004 -15.268  1.00  0.00           C  
ATOM   3440  CG1 VAL A 231      65.467   3.955 -14.318  1.00  0.00           C  
ATOM   3441  CG2 VAL A 231      63.862   4.396 -16.189  1.00  0.00           C  
ATOM   3442  H   VAL A 231      64.182   7.193 -16.359  1.00  0.00           H  
ATOM   3443  HA  VAL A 231      63.395   5.825 -13.975  1.00  0.00           H  
ATOM   3444  HB  VAL A 231      65.745   5.376 -15.862  1.00  0.00           H  
ATOM   3445 1HG1 VAL A 231      65.896   3.135 -14.893  1.00  0.00           H  
ATOM   3446 2HG1 VAL A 231      66.239   4.404 -13.693  1.00  0.00           H  
ATOM   3447 3HG1 VAL A 231      64.664   3.574 -13.686  1.00  0.00           H  
ATOM   3448 1HG2 VAL A 231      64.303   3.569 -16.745  1.00  0.00           H  
ATOM   3449 2HG2 VAL A 231      63.025   4.030 -15.596  1.00  0.00           H  
ATOM   3450 3HG2 VAL A 231      63.508   5.154 -16.888  1.00  0.00           H  
ATOM   3451  N   THR A 232      66.250   7.466 -13.853  1.00  0.00           N  
ATOM   3452  CA  THR A 232      67.265   7.993 -12.948  1.00  0.00           C  
ATOM   3453  C   THR A 232      66.646   8.904 -11.897  1.00  0.00           C  
ATOM   3454  O   THR A 232      67.021   8.860 -10.725  1.00  0.00           O  
ATOM   3455  CB  THR A 232      68.353   8.761 -13.721  1.00  0.00           C  
ATOM   3456  OG1 THR A 232      69.005   7.875 -14.641  1.00  0.00           O  
ATOM   3457  CG2 THR A 232      69.383   9.337 -12.762  1.00  0.00           C  
ATOM   3458  H   THR A 232      66.278   7.727 -14.828  1.00  0.00           H  
ATOM   3459  HA  THR A 232      67.737   7.156 -12.432  1.00  0.00           H  
ATOM   3460  HB  THR A 232      67.894   9.574 -14.284  1.00  0.00           H  
ATOM   3461  HG1 THR A 232      68.359   7.526 -15.260  1.00  0.00           H  
ATOM   3462 1HG2 THR A 232      70.144   9.877 -13.326  1.00  0.00           H  
ATOM   3463 2HG2 THR A 232      68.892  10.020 -12.069  1.00  0.00           H  
ATOM   3464 3HG2 THR A 232      69.852   8.528 -12.203  1.00  0.00           H  
ATOM   3465  N   GLU A 233      65.696   9.730 -12.322  1.00  0.00           N  
ATOM   3466  CA  GLU A 233      65.023  10.654 -11.417  1.00  0.00           C  
ATOM   3467  C   GLU A 233      64.215   9.905 -10.366  1.00  0.00           C  
ATOM   3468  O   GLU A 233      64.202  10.282  -9.194  1.00  0.00           O  
ATOM   3469  CB  GLU A 233      64.108  11.597 -12.201  1.00  0.00           C  
ATOM   3470  CG  GLU A 233      64.843  12.609 -13.068  1.00  0.00           C  
ATOM   3471  CD  GLU A 233      63.913  13.470 -13.878  1.00  0.00           C  
ATOM   3472  OE1 GLU A 233      62.733  13.217 -13.859  1.00  0.00           O  
ATOM   3473  OE2 GLU A 233      64.385  14.382 -14.516  1.00  0.00           O  
ATOM   3474  H   GLU A 233      65.433   9.717 -13.297  1.00  0.00           H  
ATOM   3475  HA  GLU A 233      65.780  11.248 -10.904  1.00  0.00           H  
ATOM   3476 1HB  GLU A 233      63.453  11.014 -12.849  1.00  0.00           H  
ATOM   3477 2HB  GLU A 233      63.474  12.149 -11.507  1.00  0.00           H  
ATOM   3478 1HG  GLU A 233      65.447  13.250 -12.428  1.00  0.00           H  
ATOM   3479 2HG  GLU A 233      65.514  12.076 -13.740  1.00  0.00           H  
ATOM   3480  N   ALA A 234      63.541   8.842 -10.791  1.00  0.00           N  
ATOM   3481  CA  ALA A 234      62.729   8.037  -9.886  1.00  0.00           C  
ATOM   3482  C   ALA A 234      63.591   7.351  -8.835  1.00  0.00           C  
ATOM   3483  O   ALA A 234      63.220   7.281  -7.663  1.00  0.00           O  
ATOM   3484  CB  ALA A 234      61.928   7.006 -10.668  1.00  0.00           C  
ATOM   3485  H   ALA A 234      63.592   8.585 -11.766  1.00  0.00           H  
ATOM   3486  HA  ALA A 234      62.038   8.702  -9.369  1.00  0.00           H  
ATOM   3487 1HB  ALA A 234      61.327   6.413  -9.978  1.00  0.00           H  
ATOM   3488 2HB  ALA A 234      61.273   7.514 -11.375  1.00  0.00           H  
ATOM   3489 3HB  ALA A 234      62.609   6.352 -11.210  1.00  0.00           H  
ATOM   3490  N   VAL A 235      64.743   6.845  -9.260  1.00  0.00           N  
ATOM   3491  CA  VAL A 235      65.661   6.163  -8.355  1.00  0.00           C  
ATOM   3492  C   VAL A 235      66.209   7.119  -7.304  1.00  0.00           C  
ATOM   3493  O   VAL A 235      66.332   6.764  -6.132  1.00  0.00           O  
ATOM   3494  CB  VAL A 235      66.831   5.547  -9.144  1.00  0.00           C  
ATOM   3495  CG1 VAL A 235      67.886   5.001  -8.194  1.00  0.00           C  
ATOM   3496  CG2 VAL A 235      66.315   4.452 -10.065  1.00  0.00           C  
ATOM   3497  H   VAL A 235      64.990   6.935 -10.235  1.00  0.00           H  
ATOM   3498  HA  VAL A 235      65.119   5.362  -7.851  1.00  0.00           H  
ATOM   3499  HB  VAL A 235      67.308   6.328  -9.738  1.00  0.00           H  
ATOM   3500 1HG1 VAL A 235      68.706   4.569  -8.769  1.00  0.00           H  
ATOM   3501 2HG1 VAL A 235      68.267   5.809  -7.570  1.00  0.00           H  
ATOM   3502 3HG1 VAL A 235      67.443   4.231  -7.562  1.00  0.00           H  
ATOM   3503 1HG2 VAL A 235      67.148   4.021 -10.621  1.00  0.00           H  
ATOM   3504 2HG2 VAL A 235      65.834   3.674  -9.471  1.00  0.00           H  
ATOM   3505 3HG2 VAL A 235      65.593   4.874 -10.764  1.00  0.00           H  
ATOM   3506  N   GLU A 236      66.537   8.334  -7.729  1.00  0.00           N  
ATOM   3507  CA  GLU A 236      67.073   9.344  -6.824  1.00  0.00           C  
ATOM   3508  C   GLU A 236      66.045   9.742  -5.772  1.00  0.00           C  
ATOM   3509  O   GLU A 236      66.378   9.917  -4.600  1.00  0.00           O  
ATOM   3510  CB  GLU A 236      67.520  10.580  -7.608  1.00  0.00           C  
ATOM   3511  CG  GLU A 236      68.165  11.665  -6.758  1.00  0.00           C  
ATOM   3512  CD  GLU A 236      68.670  12.823  -7.572  1.00  0.00           C  
ATOM   3513  OE1 GLU A 236      68.545  12.780  -8.772  1.00  0.00           O  
ATOM   3514  OE2 GLU A 236      69.182  13.752  -6.993  1.00  0.00           O  
ATOM   3515  H   GLU A 236      66.412   8.564  -8.704  1.00  0.00           H  
ATOM   3516  HA  GLU A 236      67.939   8.924  -6.311  1.00  0.00           H  
ATOM   3517 1HB  GLU A 236      68.236  10.285  -8.375  1.00  0.00           H  
ATOM   3518 2HB  GLU A 236      66.660  11.019  -8.115  1.00  0.00           H  
ATOM   3519 1HG  GLU A 236      67.433  12.033  -6.039  1.00  0.00           H  
ATOM   3520 2HG  GLU A 236      68.994  11.230  -6.200  1.00  0.00           H  
ATOM   3521  N   LYS A 237      64.795   9.883  -6.198  1.00  0.00           N  
ATOM   3522  CA  LYS A 237      63.716  10.261  -5.293  1.00  0.00           C  
ATOM   3523  C   LYS A 237      63.476   9.186  -4.241  1.00  0.00           C  
ATOM   3524  O   LYS A 237      63.251   9.490  -3.069  1.00  0.00           O  
ATOM   3525  CB  LYS A 237      62.429  10.527  -6.076  1.00  0.00           C  
ATOM   3526  CG  LYS A 237      62.457  11.794  -6.920  1.00  0.00           C  
ATOM   3527  CD  LYS A 237      61.153  11.979  -7.682  1.00  0.00           C  
ATOM   3528  CE  LYS A 237      61.183  13.239  -8.534  1.00  0.00           C  
ATOM   3529  NZ  LYS A 237      59.929  13.413  -9.315  1.00  0.00           N  
ATOM   3530  H   LYS A 237      64.587   9.724  -7.173  1.00  0.00           H  
ATOM   3531  HA  LYS A 237      64.004  11.176  -4.774  1.00  0.00           H  
ATOM   3532 1HB  LYS A 237      62.227   9.687  -6.740  1.00  0.00           H  
ATOM   3533 2HB  LYS A 237      61.591  10.605  -5.383  1.00  0.00           H  
ATOM   3534 1HG  LYS A 237      62.616  12.658  -6.274  1.00  0.00           H  
ATOM   3535 2HG  LYS A 237      63.279  11.738  -7.632  1.00  0.00           H  
ATOM   3536 1HD  LYS A 237      60.984  11.117  -8.328  1.00  0.00           H  
ATOM   3537 2HD  LYS A 237      60.326  12.050  -6.976  1.00  0.00           H  
ATOM   3538 1HE  LYS A 237      61.321  14.109  -7.893  1.00  0.00           H  
ATOM   3539 2HE  LYS A 237      62.023  13.190  -9.227  1.00  0.00           H  
ATOM   3540 1HZ  LYS A 237      59.989  14.258  -9.866  1.00  0.00           H  
ATOM   3541 2HZ  LYS A 237      59.800  12.620  -9.928  1.00  0.00           H  
ATOM   3542 3HZ  LYS A 237      59.144  13.479  -8.683  1.00  0.00           H  
ATOM   3543  N   ALA A 238      63.525   7.928  -4.667  1.00  0.00           N  
ATOM   3544  CA  ALA A 238      63.314   6.804  -3.762  1.00  0.00           C  
ATOM   3545  C   ALA A 238      64.413   6.729  -2.710  1.00  0.00           C  
ATOM   3546  O   ALA A 238      64.147   6.461  -1.538  1.00  0.00           O  
ATOM   3547  CB  ALA A 238      63.241   5.501  -4.544  1.00  0.00           C  
ATOM   3548  H   ALA A 238      63.713   7.746  -5.642  1.00  0.00           H  
ATOM   3549  HA  ALA A 238      62.367   6.959  -3.245  1.00  0.00           H  
ATOM   3550 1HB  ALA A 238      63.083   4.671  -3.855  1.00  0.00           H  
ATOM   3551 2HB  ALA A 238      62.413   5.547  -5.252  1.00  0.00           H  
ATOM   3552 3HB  ALA A 238      64.173   5.349  -5.086  1.00  0.00           H  
ATOM   3553  N   ALA A 239      65.649   6.967  -3.136  1.00  0.00           N  
ATOM   3554  CA  ALA A 239      66.792   6.927  -2.231  1.00  0.00           C  
ATOM   3555  C   ALA A 239      66.700   8.025  -1.179  1.00  0.00           C  
ATOM   3556  O   ALA A 239      67.004   7.802  -0.007  1.00  0.00           O  
ATOM   3557  CB  ALA A 239      68.092   7.051  -3.013  1.00  0.00           C  
ATOM   3558  H   ALA A 239      65.801   7.181  -4.111  1.00  0.00           H  
ATOM   3559  HA  ALA A 239      66.781   5.967  -1.714  1.00  0.00           H  
ATOM   3560 1HB  ALA A 239      68.935   7.020  -2.323  1.00  0.00           H  
ATOM   3561 2HB  ALA A 239      68.171   6.226  -3.721  1.00  0.00           H  
ATOM   3562 3HB  ALA A 239      68.101   7.996  -3.555  1.00  0.00           H  
ATOM   3563  N   GLU A 240      66.279   9.211  -1.605  1.00  0.00           N  
ATOM   3564  CA  GLU A 240      66.147  10.347  -0.700  1.00  0.00           C  
ATOM   3565  C   GLU A 240      65.075  10.092   0.352  1.00  0.00           C  
ATOM   3566  O   GLU A 240      65.249  10.427   1.524  1.00  0.00           O  
ATOM   3567  CB  GLU A 240      65.813  11.618  -1.484  1.00  0.00           C  
ATOM   3568  CG  GLU A 240      65.706  12.874  -0.631  1.00  0.00           C  
ATOM   3569  CD  GLU A 240      67.008  13.255   0.015  1.00  0.00           C  
ATOM   3570  OE1 GLU A 240      68.033  12.827  -0.459  1.00  0.00           O  
ATOM   3571  OE2 GLU A 240      66.979  13.975   0.985  1.00  0.00           O  
ATOM   3572  H   GLU A 240      66.045   9.329  -2.580  1.00  0.00           H  
ATOM   3573  HA  GLU A 240      67.098  10.493  -0.187  1.00  0.00           H  
ATOM   3574 1HB  GLU A 240      66.580  11.791  -2.239  1.00  0.00           H  
ATOM   3575 2HB  GLU A 240      64.865  11.485  -2.005  1.00  0.00           H  
ATOM   3576 1HG  GLU A 240      65.369  13.699  -1.258  1.00  0.00           H  
ATOM   3577 2HG  GLU A 240      64.956  12.711   0.142  1.00  0.00           H  
ATOM   3578  N   VAL A 241      63.966   9.497  -0.074  1.00  0.00           N  
ATOM   3579  CA  VAL A 241      62.863   9.195   0.831  1.00  0.00           C  
ATOM   3580  C   VAL A 241      63.277   8.174   1.883  1.00  0.00           C  
ATOM   3581  O   VAL A 241      62.920   8.296   3.055  1.00  0.00           O  
ATOM   3582  CB  VAL A 241      61.657   8.653   0.041  1.00  0.00           C  
ATOM   3583  CG1 VAL A 241      60.576   8.160   0.992  1.00  0.00           C  
ATOM   3584  CG2 VAL A 241      61.113   9.735  -0.879  1.00  0.00           C  
ATOM   3585  H   VAL A 241      63.885   9.248  -1.049  1.00  0.00           H  
ATOM   3586  HA  VAL A 241      62.567  10.116   1.335  1.00  0.00           H  
ATOM   3587  HB  VAL A 241      61.978   7.797  -0.553  1.00  0.00           H  
ATOM   3588 1HG1 VAL A 241      59.731   7.781   0.416  1.00  0.00           H  
ATOM   3589 2HG1 VAL A 241      60.977   7.362   1.616  1.00  0.00           H  
ATOM   3590 3HG1 VAL A 241      60.243   8.984   1.623  1.00  0.00           H  
ATOM   3591 1HG2 VAL A 241      60.261   9.345  -1.435  1.00  0.00           H  
ATOM   3592 2HG2 VAL A 241      60.797  10.593  -0.286  1.00  0.00           H  
ATOM   3593 3HG2 VAL A 241      61.891  10.044  -1.578  1.00  0.00           H  
ATOM   3594  N   LEU A 242      64.032   7.167   1.457  1.00  0.00           N  
ATOM   3595  CA  LEU A 242      64.496   6.122   2.362  1.00  0.00           C  
ATOM   3596  C   LEU A 242      65.443   6.684   3.414  1.00  0.00           C  
ATOM   3597  O   LEU A 242      65.376   6.312   4.586  1.00  0.00           O  
ATOM   3598  CB  LEU A 242      65.200   5.012   1.573  1.00  0.00           C  
ATOM   3599  CG  LEU A 242      65.630   3.785   2.388  1.00  0.00           C  
ATOM   3600  CD1 LEU A 242      66.912   4.102   3.146  1.00  0.00           C  
ATOM   3601  CD2 LEU A 242      64.512   3.394   3.343  1.00  0.00           C  
ATOM   3602  H   LEU A 242      64.291   7.125   0.482  1.00  0.00           H  
ATOM   3603  HA  LEU A 242      63.632   5.696   2.871  1.00  0.00           H  
ATOM   3604 1HB  LEU A 242      64.532   4.668   0.785  1.00  0.00           H  
ATOM   3605 2HB  LEU A 242      66.093   5.429   1.107  1.00  0.00           H  
ATOM   3606  HG  LEU A 242      65.838   2.954   1.714  1.00  0.00           H  
ATOM   3607 1HD1 LEU A 242      67.217   3.231   3.725  1.00  0.00           H  
ATOM   3608 2HD1 LEU A 242      67.699   4.360   2.437  1.00  0.00           H  
ATOM   3609 3HD1 LEU A 242      66.739   4.942   3.818  1.00  0.00           H  
ATOM   3610 1HD2 LEU A 242      64.817   2.522   3.923  1.00  0.00           H  
ATOM   3611 2HD2 LEU A 242      64.304   4.224   4.019  1.00  0.00           H  
ATOM   3612 3HD2 LEU A 242      63.614   3.155   2.774  1.00  0.00           H  
ATOM   3613  N   THR A 243      66.325   7.582   2.988  1.00  0.00           N  
ATOM   3614  CA  THR A 243      67.289   8.198   3.893  1.00  0.00           C  
ATOM   3615  C   THR A 243      66.590   9.050   4.945  1.00  0.00           C  
ATOM   3616  O   THR A 243      66.967   9.040   6.117  1.00  0.00           O  
ATOM   3617  CB  THR A 243      68.303   9.061   3.119  1.00  0.00           C  
ATOM   3618  OG1 THR A 243      69.032   8.237   2.200  1.00  0.00           O  
ATOM   3619  CG2 THR A 243      69.278   9.727   4.078  1.00  0.00           C  
ATOM   3620  H   THR A 243      66.328   7.845   2.013  1.00  0.00           H  
ATOM   3621  HA  THR A 243      67.834   7.407   4.409  1.00  0.00           H  
ATOM   3622  HB  THR A 243      67.773   9.829   2.557  1.00  0.00           H  
ATOM   3623  HG1 THR A 243      68.499   8.086   1.415  1.00  0.00           H  
ATOM   3624 1HG2 THR A 243      69.987  10.333   3.514  1.00  0.00           H  
ATOM   3625 2HG2 THR A 243      68.728  10.363   4.772  1.00  0.00           H  
ATOM   3626 3HG2 THR A 243      69.818   8.964   4.637  1.00  0.00           H  
ATOM   3627  N   GLU A 244      65.570   9.787   4.519  1.00  0.00           N  
ATOM   3628  CA  GLU A 244      64.816  10.647   5.424  1.00  0.00           C  
ATOM   3629  C   GLU A 244      64.079   9.828   6.476  1.00  0.00           C  
ATOM   3630  O   GLU A 244      64.033  10.202   7.648  1.00  0.00           O  
ATOM   3631  CB  GLU A 244      63.819  11.503   4.640  1.00  0.00           C  
ATOM   3632  CG  GLU A 244      63.034  12.492   5.490  1.00  0.00           C  
ATOM   3633  CD  GLU A 244      62.131  13.376   4.676  1.00  0.00           C  
ATOM   3634  OE1 GLU A 244      62.127  13.244   3.475  1.00  0.00           O  
ATOM   3635  OE2 GLU A 244      61.445  14.184   5.255  1.00  0.00           O  
ATOM   3636  H   GLU A 244      65.310   9.751   3.544  1.00  0.00           H  
ATOM   3637  HA  GLU A 244      65.516  11.307   5.937  1.00  0.00           H  
ATOM   3638 1HB  GLU A 244      64.349  12.068   3.873  1.00  0.00           H  
ATOM   3639 2HB  GLU A 244      63.103  10.856   4.133  1.00  0.00           H  
ATOM   3640 1HG  GLU A 244      62.431  11.939   6.209  1.00  0.00           H  
ATOM   3641 2HG  GLU A 244      63.735  13.112   6.047  1.00  0.00           H  
ATOM   3642  N   ALA A 245      63.503   8.708   6.051  1.00  0.00           N  
ATOM   3643  CA  ALA A 245      62.767   7.834   6.955  1.00  0.00           C  
ATOM   3644  C   ALA A 245      63.687   7.228   8.007  1.00  0.00           C  
ATOM   3645  O   ALA A 245      63.323   7.125   9.179  1.00  0.00           O  
ATOM   3646  CB  ALA A 245      62.062   6.736   6.172  1.00  0.00           C  
ATOM   3647  H   ALA A 245      63.577   8.456   5.076  1.00  0.00           H  
ATOM   3648  HA  ALA A 245      62.019   8.435   7.472  1.00  0.00           H  
ATOM   3649 1HB  ALA A 245      61.516   6.091   6.861  1.00  0.00           H  
ATOM   3650 2HB  ALA A 245      61.365   7.183   5.464  1.00  0.00           H  
ATOM   3651 3HB  ALA A 245      62.800   6.145   5.631  1.00  0.00           H  
ATOM   3652  N   VAL A 246      64.881   6.828   7.582  1.00  0.00           N  
ATOM   3653  CA  VAL A 246      65.856   6.231   8.486  1.00  0.00           C  
ATOM   3654  C   VAL A 246      66.316   7.233   9.538  1.00  0.00           C  
ATOM   3655  O   VAL A 246      66.471   6.890  10.710  1.00  0.00           O  
ATOM   3656  CB  VAL A 246      67.076   5.723   7.696  1.00  0.00           C  
ATOM   3657  CG1 VAL A 246      68.176   5.273   8.646  1.00  0.00           C  
ATOM   3658  CG2 VAL A 246      66.660   4.586   6.774  1.00  0.00           C  
ATOM   3659  H   VAL A 246      65.119   6.941   6.607  1.00  0.00           H  
ATOM   3660  HA  VAL A 246      65.388   5.384   8.990  1.00  0.00           H  
ATOM   3661  HB  VAL A 246      67.481   6.543   7.102  1.00  0.00           H  
ATOM   3662 1HG1 VAL A 246      69.031   4.917   8.070  1.00  0.00           H  
ATOM   3663 2HG1 VAL A 246      68.484   6.111   9.270  1.00  0.00           H  
ATOM   3664 3HG1 VAL A 246      67.804   4.466   9.277  1.00  0.00           H  
ATOM   3665 1HG2 VAL A 246      67.528   4.233   6.218  1.00  0.00           H  
ATOM   3666 2HG2 VAL A 246      66.251   3.769   7.368  1.00  0.00           H  
ATOM   3667 3HG2 VAL A 246      65.903   4.943   6.076  1.00  0.00           H  
ATOM   3668  N   SER A 247      66.533   8.473   9.113  1.00  0.00           N  
ATOM   3669  CA  SER A 247      66.976   9.527  10.017  1.00  0.00           C  
ATOM   3670  C   SER A 247      65.917   9.831  11.069  1.00  0.00           C  
ATOM   3671  O   SER A 247      66.239  10.159  12.211  1.00  0.00           O  
ATOM   3672  CB  SER A 247      67.300  10.784   9.234  1.00  0.00           C  
ATOM   3673  OG  SER A 247      68.406  10.584   8.398  1.00  0.00           O  
ATOM   3674  H   SER A 247      66.387   8.691   8.138  1.00  0.00           H  
ATOM   3675  HA  SER A 247      67.879   9.188  10.527  1.00  0.00           H  
ATOM   3676 1HB  SER A 247      66.436  11.073   8.635  1.00  0.00           H  
ATOM   3677 2HB  SER A 247      67.505  11.600   9.925  1.00  0.00           H  
ATOM   3678  HG  SER A 247      68.547  11.417   7.941  1.00  0.00           H  
ATOM   3679  N   LEU A 248      64.652   9.725  10.696  1.00  0.00           N  
ATOM   3680  CA  LEU A 248      63.589   9.812  11.689  1.00  0.00           C  
ATOM   3681  C   LEU A 248      63.641   8.657  12.684  1.00  0.00           C  
ATOM   3682  O   LEU A 248      63.337   8.828  13.865  1.00  0.00           O  
ATOM   3683  CB  LEU A 248      62.222   9.829  10.993  1.00  0.00           C  
ATOM   3684  CG  LEU A 248      61.907  11.089  10.177  1.00  0.00           C  
ATOM   3685  CD1 LEU A 248      60.601  10.891   9.419  1.00  0.00           C  
ATOM   3686  CD2 LEU A 248      61.821  12.289  11.110  1.00  0.00           C  
ATOM   3687  H   LEU A 248      64.437   9.584   9.719  1.00  0.00           H  
ATOM   3688  HA  LEU A 248      63.711  10.741  12.245  1.00  0.00           H  
ATOM   3689 1HB  LEU A 248      62.166   8.976  10.318  1.00  0.00           H  
ATOM   3690 2HB  LEU A 248      61.445   9.720  11.749  1.00  0.00           H  
ATOM   3691  HG  LEU A 248      62.696  11.256   9.444  1.00  0.00           H  
ATOM   3692 1HD1 LEU A 248      60.377  11.786   8.840  1.00  0.00           H  
ATOM   3693 2HD1 LEU A 248      60.698  10.039   8.746  1.00  0.00           H  
ATOM   3694 3HD1 LEU A 248      59.794  10.705  10.127  1.00  0.00           H  
ATOM   3695 1HD2 LEU A 248      61.597  13.185  10.530  1.00  0.00           H  
ATOM   3696 2HD2 LEU A 248      61.030  12.124  11.842  1.00  0.00           H  
ATOM   3697 3HD2 LEU A 248      62.772  12.418  11.625  1.00  0.00           H  
ATOM   3698  N   SER A 249      64.028   7.484  12.199  1.00  0.00           N  
ATOM   3699  CA  SER A 249      64.278   6.331  13.058  1.00  0.00           C  
ATOM   3700  C   SER A 249      65.694   5.837  12.823  1.00  0.00           C  
ATOM   3701  O   SER A 249      65.971   5.167  11.828  1.00  0.00           O  
ATOM   3702  CB  SER A 249      63.281   5.223  12.778  1.00  0.00           C  
ATOM   3703  OG  SER A 249      61.977   5.630  13.089  1.00  0.00           O  
ATOM   3704  H   SER A 249      64.155   7.381  11.202  1.00  0.00           H  
ATOM   3705  HA  SER A 249      64.172   6.644  14.098  1.00  0.00           H  
ATOM   3706 1HB  SER A 249      63.336   4.942  11.726  1.00  0.00           H  
ATOM   3707 2HB  SER A 249      63.541   4.343  13.365  1.00  0.00           H  
ATOM   3708  HG  SER A 249      61.681   6.160  12.346  1.00  0.00           H  
ATOM   3709  N   PRO A 250      66.602   6.159  13.730  1.00  0.00           N  
ATOM   3710  CA  PRO A 250      67.973   5.696  13.579  1.00  0.00           C  
ATOM   3711  C   PRO A 250      68.139   4.342  14.252  1.00  0.00           C  
ATOM   3712  O   PRO A 250      68.072   4.234  15.476  1.00  0.00           O  
ATOM   3713  CB  PRO A 250      68.793   6.786  14.277  1.00  0.00           C  
ATOM   3714  CG  PRO A 250      67.870   7.329  15.314  1.00  0.00           C  
ATOM   3715  CD  PRO A 250      66.498   7.165  14.717  1.00  0.00           C  
ATOM   3716  HA  PRO A 250      68.221   5.643  12.509  1.00  0.00           H  
ATOM   3717 1HB  PRO A 250      69.708   6.351  14.706  1.00  0.00           H  
ATOM   3718 2HB  PRO A 250      69.109   7.545  13.547  1.00  0.00           H  
ATOM   3719 1HG  PRO A 250      67.991   6.777  16.257  1.00  0.00           H  
ATOM   3720 2HG  PRO A 250      68.116   8.380  15.528  1.00  0.00           H  
ATOM   3721 1HD  PRO A 250      65.798   6.825  15.494  1.00  0.00           H  
ATOM   3722 2HD  PRO A 250      66.167   8.123  14.289  1.00  0.00           H  
ATOM   3723  N   ILE A 251      68.355   3.314  13.446  1.00  0.00           N  
ATOM   3724  CA  ILE A 251      68.478   1.953  13.947  1.00  0.00           C  
ATOM   3725  C   ILE A 251      69.805   1.334  13.522  1.00  0.00           C  
ATOM   3726  O   ILE A 251      70.082   1.194  12.331  1.00  0.00           O  
ATOM   3727  CB  ILE A 251      67.315   1.076  13.448  1.00  0.00           C  
ATOM   3728  CG1 ILE A 251      65.972   1.689  13.854  1.00  0.00           C  
ATOM   3729  CG2 ILE A 251      67.444  -0.338  13.991  1.00  0.00           C  
ATOM   3730  CD1 ILE A 251      65.756   1.751  15.349  1.00  0.00           C  
ATOM   3731  H   ILE A 251      68.437   3.477  12.453  1.00  0.00           H  
ATOM   3732  HA  ILE A 251      68.446   1.981  15.035  1.00  0.00           H  
ATOM   3733  HB  ILE A 251      67.328   1.040  12.359  1.00  0.00           H  
ATOM   3734 1HG1 ILE A 251      65.899   2.701  13.456  1.00  0.00           H  
ATOM   3735 2HG1 ILE A 251      65.160   1.108  13.417  1.00  0.00           H  
ATOM   3736 1HG2 ILE A 251      66.614  -0.944  13.629  1.00  0.00           H  
ATOM   3737 2HG2 ILE A 251      68.384  -0.773  13.654  1.00  0.00           H  
ATOM   3738 3HG2 ILE A 251      67.426  -0.313  15.081  1.00  0.00           H  
ATOM   3739 1HD1 ILE A 251      64.783   2.197  15.558  1.00  0.00           H  
ATOM   3740 2HD1 ILE A 251      65.790   0.743  15.763  1.00  0.00           H  
ATOM   3741 3HD1 ILE A 251      66.537   2.358  15.804  1.00  0.00           H  
ATOM   3742  N   PRO A 252      71.000   0.779  13.394  1.00  0.00           N  
ATOM   3743  CA  PRO A 252      71.818   0.967  12.198  1.00  0.00           C  
ATOM   3744  C   PRO A 252      71.611  -0.172  11.188  1.00  0.00           C  
ATOM   3745  O   PRO A 252      72.064  -0.092  10.046  1.00  0.00           O  
ATOM   3746  CB  PRO A 252      73.243   0.973  12.760  1.00  0.00           C  
ATOM   3747  CG  PRO A 252      73.072   1.373  14.186  1.00  0.00           C  
ATOM   3748  CD  PRO A 252      71.770   0.741  14.599  1.00  0.00           C  
ATOM   3749  HA  PRO A 252      71.571   1.936  11.739  1.00  0.00           H  
ATOM   3750 1HB  PRO A 252      73.696  -0.023  12.648  1.00  0.00           H  
ATOM   3751 2HB  PRO A 252      73.869   1.677  12.191  1.00  0.00           H  
ATOM   3752 1HG  PRO A 252      73.924   1.019  14.784  1.00  0.00           H  
ATOM   3753 2HG  PRO A 252      73.057   2.470  14.273  1.00  0.00           H  
ATOM   3754 1HD  PRO A 252      71.954  -0.289  14.939  1.00  0.00           H  
ATOM   3755 2HD  PRO A 252      71.309   1.338  15.399  1.00  0.00           H  
ATOM   3756  N   GLU A 253      70.923  -1.228  11.622  1.00  0.00           N  
ATOM   3757  CA  GLU A 253      70.421  -2.255  10.717  1.00  0.00           C  
ATOM   3758  C   GLU A 253      69.495  -1.658   9.666  1.00  0.00           C  
ATOM   3759  O   GLU A 253      69.547  -2.032   8.494  1.00  0.00           O  
ATOM   3760  CB  GLU A 253      69.684  -3.343  11.501  1.00  0.00           C  
ATOM   3761  CG  GLU A 253      70.576  -4.177  12.410  1.00  0.00           C  
ATOM   3762  CD  GLU A 253      70.865  -3.505  13.723  1.00  0.00           C  
ATOM   3763  OE1 GLU A 253      70.379  -2.419  13.933  1.00  0.00           O  
ATOM   3764  OE2 GLU A 253      71.573  -4.077  14.517  1.00  0.00           O  
ATOM   3765  H   GLU A 253      70.741  -1.324  12.611  1.00  0.00           H  
ATOM   3766  HA  GLU A 253      71.269  -2.708  10.203  1.00  0.00           H  
ATOM   3767 1HB  GLU A 253      68.911  -2.886  12.119  1.00  0.00           H  
ATOM   3768 2HB  GLU A 253      69.189  -4.021  10.805  1.00  0.00           H  
ATOM   3769 1HG  GLU A 253      70.088  -5.132  12.603  1.00  0.00           H  
ATOM   3770 2HG  GLU A 253      71.515  -4.377  11.895  1.00  0.00           H  
ATOM   3771  N   SER A 254      68.647  -0.728  10.091  1.00  0.00           N  
ATOM   3772  CA  SER A 254      67.707  -0.077   9.186  1.00  0.00           C  
ATOM   3773  C   SER A 254      68.437   0.749   8.135  1.00  0.00           C  
ATOM   3774  O   SER A 254      68.060   0.754   6.963  1.00  0.00           O  
ATOM   3775  CB  SER A 254      66.757   0.809   9.968  1.00  0.00           C  
ATOM   3776  OG  SER A 254      65.932   0.046  10.805  1.00  0.00           O  
ATOM   3777  H   SER A 254      68.653  -0.465  11.066  1.00  0.00           H  
ATOM   3778  HA  SER A 254      67.128  -0.848   8.675  1.00  0.00           H  
ATOM   3779 1HB  SER A 254      67.330   1.518  10.566  1.00  0.00           H  
ATOM   3780 2HB  SER A 254      66.145   1.385   9.276  1.00  0.00           H  
ATOM   3781  HG  SER A 254      65.366   0.672  11.261  1.00  0.00           H  
ATOM   3782  N   ALA A 255      69.484   1.447   8.560  1.00  0.00           N  
ATOM   3783  CA  ALA A 255      70.269   2.278   7.655  1.00  0.00           C  
ATOM   3784  C   ALA A 255      70.975   1.433   6.604  1.00  0.00           C  
ATOM   3785  O   ALA A 255      71.036   1.805   5.432  1.00  0.00           O  
ATOM   3786  CB  ALA A 255      71.281   3.103   8.436  1.00  0.00           C  
ATOM   3787  H   ALA A 255      69.743   1.401   9.535  1.00  0.00           H  
ATOM   3788  HA  ALA A 255      69.587   2.953   7.138  1.00  0.00           H  
ATOM   3789 1HB  ALA A 255      71.859   3.718   7.747  1.00  0.00           H  
ATOM   3790 2HB  ALA A 255      70.757   3.746   9.144  1.00  0.00           H  
ATOM   3791 3HB  ALA A 255      71.951   2.438   8.979  1.00  0.00           H  
ATOM   3792  N   ILE A 256      71.509   0.292   7.029  1.00  0.00           N  
ATOM   3793  CA  ILE A 256      72.212  -0.609   6.124  1.00  0.00           C  
ATOM   3794  C   ILE A 256      71.270  -1.180   5.072  1.00  0.00           C  
ATOM   3795  O   ILE A 256      71.630  -1.296   3.900  1.00  0.00           O  
ATOM   3796  CB  ILE A 256      72.873  -1.762   6.901  1.00  0.00           C  
ATOM   3797  CG1 ILE A 256      74.012  -1.231   7.776  1.00  0.00           C  
ATOM   3798  CG2 ILE A 256      73.386  -2.825   5.942  1.00  0.00           C  
ATOM   3799  CD1 ILE A 256      74.540  -2.241   8.770  1.00  0.00           C  
ATOM   3800  H   ILE A 256      71.425   0.043   8.004  1.00  0.00           H  
ATOM   3801  HA  ILE A 256      72.992  -0.046   5.613  1.00  0.00           H  
ATOM   3802  HB  ILE A 256      72.144  -2.213   7.573  1.00  0.00           H  
ATOM   3803 1HG1 ILE A 256      74.839  -0.912   7.143  1.00  0.00           H  
ATOM   3804 2HG1 ILE A 256      73.669  -0.357   8.330  1.00  0.00           H  
ATOM   3805 1HG2 ILE A 256      73.851  -3.632   6.508  1.00  0.00           H  
ATOM   3806 2HG2 ILE A 256      72.554  -3.222   5.361  1.00  0.00           H  
ATOM   3807 3HG2 ILE A 256      74.121  -2.384   5.269  1.00  0.00           H  
ATOM   3808 1HD1 ILE A 256      75.344  -1.791   9.354  1.00  0.00           H  
ATOM   3809 2HD1 ILE A 256      73.735  -2.548   9.439  1.00  0.00           H  
ATOM   3810 3HD1 ILE A 256      74.921  -3.110   8.237  1.00  0.00           H  
ATOM   3811  N   TYR A 257      70.062  -1.535   5.498  1.00  0.00           N  
ATOM   3812  CA  TYR A 257      69.065  -2.095   4.593  1.00  0.00           C  
ATOM   3813  C   TYR A 257      68.643  -1.078   3.541  1.00  0.00           C  
ATOM   3814  O   TYR A 257      68.475  -1.416   2.369  1.00  0.00           O  
ATOM   3815  CB  TYR A 257      67.845  -2.584   5.377  1.00  0.00           C  
ATOM   3816  CG  TYR A 257      66.787  -3.236   4.515  1.00  0.00           C  
ATOM   3817  CD1 TYR A 257      66.964  -4.536   4.064  1.00  0.00           C  
ATOM   3818  CD2 TYR A 257      65.640  -2.534   4.175  1.00  0.00           C  
ATOM   3819  CE1 TYR A 257      65.997  -5.132   3.276  1.00  0.00           C  
ATOM   3820  CE2 TYR A 257      64.674  -3.130   3.388  1.00  0.00           C  
ATOM   3821  CZ  TYR A 257      64.849  -4.423   2.939  1.00  0.00           C  
ATOM   3822  OH  TYR A 257      63.887  -5.016   2.155  1.00  0.00           O  
ATOM   3823  H   TYR A 257      69.829  -1.414   6.473  1.00  0.00           H  
ATOM   3824  HA  TYR A 257      69.508  -2.944   4.072  1.00  0.00           H  
ATOM   3825 1HB  TYR A 257      68.162  -3.306   6.131  1.00  0.00           H  
ATOM   3826 2HB  TYR A 257      67.388  -1.745   5.900  1.00  0.00           H  
ATOM   3827  HD1 TYR A 257      67.865  -5.088   4.331  1.00  0.00           H  
ATOM   3828  HD2 TYR A 257      65.502  -1.513   4.528  1.00  0.00           H  
ATOM   3829  HE1 TYR A 257      66.136  -6.153   2.922  1.00  0.00           H  
ATOM   3830  HE2 TYR A 257      63.772  -2.578   3.120  1.00  0.00           H  
ATOM   3831  HH  TYR A 257      63.165  -4.399   2.015  1.00  0.00           H  
ATOM   3832  N   VAL A 258      68.473   0.170   3.967  1.00  0.00           N  
ATOM   3833  CA  VAL A 258      68.069   1.239   3.062  1.00  0.00           C  
ATOM   3834  C   VAL A 258      69.139   1.504   2.010  1.00  0.00           C  
ATOM   3835  O   VAL A 258      68.831   1.722   0.838  1.00  0.00           O  
ATOM   3836  CB  VAL A 258      67.797   2.533   3.852  1.00  0.00           C  
ATOM   3837  CG1 VAL A 258      67.561   3.697   2.901  1.00  0.00           C  
ATOM   3838  CG2 VAL A 258      66.603   2.337   4.772  1.00  0.00           C  
ATOM   3839  H   VAL A 258      68.628   0.382   4.942  1.00  0.00           H  
ATOM   3840  HA  VAL A 258      67.150   0.937   2.558  1.00  0.00           H  
ATOM   3841  HB  VAL A 258      68.678   2.777   4.445  1.00  0.00           H  
ATOM   3842 1HG1 VAL A 258      67.371   4.604   3.476  1.00  0.00           H  
ATOM   3843 2HG1 VAL A 258      68.442   3.842   2.277  1.00  0.00           H  
ATOM   3844 3HG1 VAL A 258      66.699   3.482   2.270  1.00  0.00           H  
ATOM   3845 1HG2 VAL A 258      66.417   3.256   5.328  1.00  0.00           H  
ATOM   3846 2HG2 VAL A 258      65.723   2.087   4.179  1.00  0.00           H  
ATOM   3847 3HG2 VAL A 258      66.811   1.526   5.471  1.00  0.00           H  
ATOM   3848  N   VAL A 259      70.397   1.484   2.436  1.00  0.00           N  
ATOM   3849  CA  VAL A 259      71.516   1.722   1.531  1.00  0.00           C  
ATOM   3850  C   VAL A 259      71.616   0.625   0.479  1.00  0.00           C  
ATOM   3851  O   VAL A 259      71.876   0.897  -0.693  1.00  0.00           O  
ATOM   3852  CB  VAL A 259      72.837   1.794   2.321  1.00  0.00           C  
ATOM   3853  CG1 VAL A 259      74.023   1.851   1.370  1.00  0.00           C  
ATOM   3854  CG2 VAL A 259      72.824   3.004   3.242  1.00  0.00           C  
ATOM   3855  H   VAL A 259      70.583   1.299   3.411  1.00  0.00           H  
ATOM   3856  HA  VAL A 259      71.357   2.676   1.027  1.00  0.00           H  
ATOM   3857  HB  VAL A 259      72.944   0.886   2.914  1.00  0.00           H  
ATOM   3858 1HG1 VAL A 259      74.948   1.901   1.945  1.00  0.00           H  
ATOM   3859 2HG1 VAL A 259      74.033   0.958   0.745  1.00  0.00           H  
ATOM   3860 3HG1 VAL A 259      73.941   2.736   0.739  1.00  0.00           H  
ATOM   3861 1HG2 VAL A 259      73.760   3.048   3.797  1.00  0.00           H  
ATOM   3862 2HG2 VAL A 259      72.710   3.912   2.649  1.00  0.00           H  
ATOM   3863 3HG2 VAL A 259      71.991   2.921   3.940  1.00  0.00           H  
ATOM   3864  N   ASP A 260      71.408  -0.616   0.905  1.00  0.00           N  
ATOM   3865  CA  ASP A 260      71.475  -1.758  -0.000  1.00  0.00           C  
ATOM   3866  C   ASP A 260      70.375  -1.692  -1.052  1.00  0.00           C  
ATOM   3867  O   ASP A 260      70.605  -1.991  -2.224  1.00  0.00           O  
ATOM   3868  CB  ASP A 260      71.364  -3.069   0.781  1.00  0.00           C  
ATOM   3869  CG  ASP A 260      72.608  -3.377   1.603  1.00  0.00           C  
ATOM   3870  OD1 ASP A 260      73.625  -2.773   1.354  1.00  0.00           O  
ATOM   3871  OD2 ASP A 260      72.530  -4.212   2.473  1.00  0.00           O  
ATOM   3872  H   ASP A 260      71.198  -0.773   1.880  1.00  0.00           H  
ATOM   3873  HA  ASP A 260      72.438  -1.738  -0.512  1.00  0.00           H  
ATOM   3874 1HB  ASP A 260      70.506  -3.022   1.452  1.00  0.00           H  
ATOM   3875 2HB  ASP A 260      71.192  -3.893   0.088  1.00  0.00           H  
ATOM   3876  N   VAL A 261      69.179  -1.299  -0.626  1.00  0.00           N  
ATOM   3877  CA  VAL A 261      68.041  -1.194  -1.531  1.00  0.00           C  
ATOM   3878  C   VAL A 261      68.271  -0.116  -2.583  1.00  0.00           C  
ATOM   3879  O   VAL A 261      67.941  -0.298  -3.755  1.00  0.00           O  
ATOM   3880  CB  VAL A 261      66.759  -0.871  -0.741  1.00  0.00           C  
ATOM   3881  CG1 VAL A 261      65.608  -0.574  -1.692  1.00  0.00           C  
ATOM   3882  CG2 VAL A 261      66.412  -2.032   0.179  1.00  0.00           C  
ATOM   3883  H   VAL A 261      69.056  -1.067   0.349  1.00  0.00           H  
ATOM   3884  HA  VAL A 261      67.910  -2.152  -2.035  1.00  0.00           H  
ATOM   3885  HB  VAL A 261      66.925   0.027  -0.147  1.00  0.00           H  
ATOM   3886 1HG1 VAL A 261      64.710  -0.348  -1.117  1.00  0.00           H  
ATOM   3887 2HG1 VAL A 261      65.864   0.282  -2.316  1.00  0.00           H  
ATOM   3888 3HG1 VAL A 261      65.425  -1.443  -2.323  1.00  0.00           H  
ATOM   3889 1HG2 VAL A 261      65.505  -1.797   0.735  1.00  0.00           H  
ATOM   3890 2HG2 VAL A 261      66.251  -2.932  -0.415  1.00  0.00           H  
ATOM   3891 3HG2 VAL A 261      67.232  -2.200   0.878  1.00  0.00           H  
ATOM   3892  N   SER A 262      68.839   1.007  -2.157  1.00  0.00           N  
ATOM   3893  CA  SER A 262      69.115   2.117  -3.062  1.00  0.00           C  
ATOM   3894  C   SER A 262      70.145   1.727  -4.114  1.00  0.00           C  
ATOM   3895  O   SER A 262      70.014   2.081  -5.286  1.00  0.00           O  
ATOM   3896  CB  SER A 262      69.609   3.318  -2.280  1.00  0.00           C  
ATOM   3897  OG  SER A 262      69.876   4.398  -3.132  1.00  0.00           O  
ATOM   3898  H   SER A 262      69.086   1.094  -1.182  1.00  0.00           H  
ATOM   3899  HA  SER A 262      68.189   2.386  -3.572  1.00  0.00           H  
ATOM   3900 1HB  SER A 262      68.857   3.609  -1.546  1.00  0.00           H  
ATOM   3901 2HB  SER A 262      70.512   3.050  -1.734  1.00  0.00           H  
ATOM   3902  HG  SER A 262      70.181   5.112  -2.568  1.00  0.00           H  
ATOM   3903  N   THR A 263      71.170   0.996  -3.688  1.00  0.00           N  
ATOM   3904  CA  THR A 263      72.226   0.557  -4.593  1.00  0.00           C  
ATOM   3905  C   THR A 263      71.686  -0.404  -5.645  1.00  0.00           C  
ATOM   3906  O   THR A 263      72.056  -0.329  -6.817  1.00  0.00           O  
ATOM   3907  CB  THR A 263      73.375  -0.116  -3.819  1.00  0.00           C  
ATOM   3908  OG1 THR A 263      73.949   0.823  -2.900  1.00  0.00           O  
ATOM   3909  CG2 THR A 263      74.451  -0.603  -4.778  1.00  0.00           C  
ATOM   3910  H   THR A 263      71.219   0.738  -2.713  1.00  0.00           H  
ATOM   3911  HA  THR A 263      72.625   1.431  -5.109  1.00  0.00           H  
ATOM   3912  HB  THR A 263      72.987  -0.964  -3.256  1.00  0.00           H  
ATOM   3913  HG1 THR A 263      73.398   0.879  -2.115  1.00  0.00           H  
ATOM   3914 1HG2 THR A 263      75.254  -1.075  -4.214  1.00  0.00           H  
ATOM   3915 2HG2 THR A 263      74.020  -1.325  -5.471  1.00  0.00           H  
ATOM   3916 3HG2 THR A 263      74.849   0.243  -5.337  1.00  0.00           H  
ATOM   3917  N   GLU A 264      70.809  -1.307  -5.219  1.00  0.00           N  
ATOM   3918  CA  GLU A 264      70.216  -2.284  -6.124  1.00  0.00           C  
ATOM   3919  C   GLU A 264      69.347  -1.606  -7.176  1.00  0.00           C  
ATOM   3920  O   GLU A 264      69.366  -1.983  -8.348  1.00  0.00           O  
ATOM   3921  CB  GLU A 264      69.384  -3.301  -5.339  1.00  0.00           C  
ATOM   3922  CG  GLU A 264      70.202  -4.247  -4.472  1.00  0.00           C  
ATOM   3923  CD  GLU A 264      69.349  -5.183  -3.662  1.00  0.00           C  
ATOM   3924  OE1 GLU A 264      68.151  -5.031  -3.680  1.00  0.00           O  
ATOM   3925  OE2 GLU A 264      69.896  -6.052  -3.024  1.00  0.00           O  
ATOM   3926  H   GLU A 264      70.547  -1.316  -4.244  1.00  0.00           H  
ATOM   3927  HA  GLU A 264      71.020  -2.812  -6.638  1.00  0.00           H  
ATOM   3928 1HB  GLU A 264      68.683  -2.775  -4.691  1.00  0.00           H  
ATOM   3929 2HB  GLU A 264      68.798  -3.904  -6.033  1.00  0.00           H  
ATOM   3930 1HG  GLU A 264      70.858  -4.835  -5.113  1.00  0.00           H  
ATOM   3931 2HG  GLU A 264      70.827  -3.660  -3.801  1.00  0.00           H  
ATOM   3932  N   MET A 265      68.586  -0.603  -6.751  1.00  0.00           N  
ATOM   3933  CA  MET A 265      67.709   0.131  -7.655  1.00  0.00           C  
ATOM   3934  C   MET A 265      68.511   0.887  -8.707  1.00  0.00           C  
ATOM   3935  O   MET A 265      68.136   0.925  -9.879  1.00  0.00           O  
ATOM   3936  CB  MET A 265      66.824   1.093  -6.866  1.00  0.00           C  
ATOM   3937  CG  MET A 265      65.753   0.416  -6.023  1.00  0.00           C  
ATOM   3938  SD  MET A 265      64.590   1.591  -5.301  1.00  0.00           S  
ATOM   3939  CE  MET A 265      65.598   2.317  -4.012  1.00  0.00           C  
ATOM   3940  H   MET A 265      68.616  -0.342  -5.776  1.00  0.00           H  
ATOM   3941  HA  MET A 265      67.072  -0.584  -8.176  1.00  0.00           H  
ATOM   3942 1HB  MET A 265      67.443   1.693  -6.200  1.00  0.00           H  
ATOM   3943 2HB  MET A 265      66.325   1.777  -7.554  1.00  0.00           H  
ATOM   3944 1HG  MET A 265      65.194  -0.287  -6.640  1.00  0.00           H  
ATOM   3945 2HG  MET A 265      66.225  -0.142  -5.214  1.00  0.00           H  
ATOM   3946 1HE  MET A 265      65.017   3.066  -3.474  1.00  0.00           H  
ATOM   3947 2HE  MET A 265      65.919   1.539  -3.319  1.00  0.00           H  
ATOM   3948 3HE  MET A 265      66.474   2.789  -4.458  1.00  0.00           H  
ATOM   3949  N   ALA A 266      69.617   1.488  -8.282  1.00  0.00           N  
ATOM   3950  CA  ALA A 266      70.474   2.245  -9.186  1.00  0.00           C  
ATOM   3951  C   ALA A 266      71.101   1.339 -10.238  1.00  0.00           C  
ATOM   3952  O   ALA A 266      71.195   1.705 -11.410  1.00  0.00           O  
ATOM   3953  CB  ALA A 266      71.556   2.975  -8.403  1.00  0.00           C  
ATOM   3954  H   ALA A 266      69.871   1.419  -7.307  1.00  0.00           H  
ATOM   3955  HA  ALA A 266      69.856   2.979  -9.703  1.00  0.00           H  
ATOM   3956 1HB  ALA A 266      72.188   3.536  -9.092  1.00  0.00           H  
ATOM   3957 2HB  ALA A 266      71.092   3.662  -7.695  1.00  0.00           H  
ATOM   3958 3HB  ALA A 266      72.163   2.251  -7.862  1.00  0.00           H  
ATOM   3959  N   GLU A 267      71.529   0.155  -9.813  1.00  0.00           N  
ATOM   3960  CA  GLU A 267      72.148  -0.806 -10.717  1.00  0.00           C  
ATOM   3961  C   GLU A 267      71.158  -1.289 -11.769  1.00  0.00           C  
ATOM   3962  O   GLU A 267      71.505  -1.436 -12.941  1.00  0.00           O  
ATOM   3963  CB  GLU A 267      72.696  -2.000  -9.932  1.00  0.00           C  
ATOM   3964  CG  GLU A 267      73.431  -3.027 -10.782  1.00  0.00           C  
ATOM   3965  CD  GLU A 267      74.032  -4.138  -9.967  1.00  0.00           C  
ATOM   3966  OE1 GLU A 267      73.903  -4.106  -8.767  1.00  0.00           O  
ATOM   3967  OE2 GLU A 267      74.620  -5.021 -10.546  1.00  0.00           O  
ATOM   3968  H   GLU A 267      71.423  -0.086  -8.838  1.00  0.00           H  
ATOM   3969  HA  GLU A 267      72.976  -0.315 -11.230  1.00  0.00           H  
ATOM   3970 1HB  GLU A 267      73.385  -1.645  -9.165  1.00  0.00           H  
ATOM   3971 2HB  GLU A 267      71.877  -2.510  -9.426  1.00  0.00           H  
ATOM   3972 1HG  GLU A 267      72.733  -3.455 -11.500  1.00  0.00           H  
ATOM   3973 2HG  GLU A 267      74.220  -2.524 -11.339  1.00  0.00           H  
ATOM   3974  N   GLU A 268      69.923  -1.535 -11.344  1.00  0.00           N  
ATOM   3975  CA  GLU A 268      68.880  -2.002 -12.248  1.00  0.00           C  
ATOM   3976  C   GLU A 268      68.551  -0.951 -13.300  1.00  0.00           C  
ATOM   3977  O   GLU A 268      68.353  -1.272 -14.472  1.00  0.00           O  
ATOM   3978  CB  GLU A 268      67.617  -2.365 -11.463  1.00  0.00           C  
ATOM   3979  CG  GLU A 268      67.752  -3.608 -10.595  1.00  0.00           C  
ATOM   3980  CD  GLU A 268      66.518  -3.892  -9.785  1.00  0.00           C  
ATOM   3981  OE1 GLU A 268      65.620  -3.085  -9.802  1.00  0.00           O  
ATOM   3982  OE2 GLU A 268      66.474  -4.917  -9.146  1.00  0.00           O  
ATOM   3983  H   GLU A 268      69.701  -1.395 -10.369  1.00  0.00           H  
ATOM   3984  HA  GLU A 268      69.241  -2.894 -12.761  1.00  0.00           H  
ATOM   3985 1HB  GLU A 268      67.340  -1.533 -10.815  1.00  0.00           H  
ATOM   3986 2HB  GLU A 268      66.792  -2.529 -12.156  1.00  0.00           H  
ATOM   3987 1HG  GLU A 268      67.957  -4.465 -11.236  1.00  0.00           H  
ATOM   3988 2HG  GLU A 268      68.600  -3.480  -9.924  1.00  0.00           H  
ATOM   3989  N   ALA A 269      68.494   0.307 -12.875  1.00  0.00           N  
ATOM   3990  CA  ALA A 269      68.189   1.408 -13.779  1.00  0.00           C  
ATOM   3991  C   ALA A 269      69.278   1.576 -14.831  1.00  0.00           C  
ATOM   3992  O   ALA A 269      68.990   1.821 -16.003  1.00  0.00           O  
ATOM   3993  CB  ALA A 269      68.006   2.700 -12.996  1.00  0.00           C  
ATOM   3994  H   ALA A 269      68.667   0.505 -11.900  1.00  0.00           H  
ATOM   3995  HA  ALA A 269      67.259   1.174 -14.296  1.00  0.00           H  
ATOM   3996 1HB  ALA A 269      67.777   3.513 -13.685  1.00  0.00           H  
ATOM   3997 2HB  ALA A 269      67.185   2.583 -12.288  1.00  0.00           H  
ATOM   3998 3HB  ALA A 269      68.922   2.930 -12.455  1.00  0.00           H  
ATOM   3999  N   ILE A 270      70.530   1.443 -14.406  1.00  0.00           N  
ATOM   4000  CA  ILE A 270      71.665   1.579 -15.310  1.00  0.00           C  
ATOM   4001  C   ILE A 270      71.574   0.585 -16.461  1.00  0.00           C  
ATOM   4002  O   ILE A 270      71.761   0.947 -17.623  1.00  0.00           O  
ATOM   4003  CB  ILE A 270      72.993   1.376 -14.558  1.00  0.00           C  
ATOM   4004  CG1 ILE A 270      73.235   2.528 -13.580  1.00  0.00           C  
ATOM   4005  CG2 ILE A 270      74.148   1.257 -15.541  1.00  0.00           C  
ATOM   4006  CD1 ILE A 270      74.358   2.272 -12.601  1.00  0.00           C  
ATOM   4007  H   ILE A 270      70.700   1.242 -13.431  1.00  0.00           H  
ATOM   4008  HA  ILE A 270      71.656   2.585 -15.727  1.00  0.00           H  
ATOM   4009  HB  ILE A 270      72.939   0.464 -13.964  1.00  0.00           H  
ATOM   4010 1HG1 ILE A 270      73.466   3.435 -14.136  1.00  0.00           H  
ATOM   4011 2HG1 ILE A 270      72.325   2.718 -13.010  1.00  0.00           H  
ATOM   4012 1HG2 ILE A 270      75.079   1.114 -14.993  1.00  0.00           H  
ATOM   4013 2HG2 ILE A 270      73.980   0.405 -16.198  1.00  0.00           H  
ATOM   4014 3HG2 ILE A 270      74.214   2.167 -16.137  1.00  0.00           H  
ATOM   4015 1HD1 ILE A 270      74.468   3.133 -11.941  1.00  0.00           H  
ATOM   4016 2HD1 ILE A 270      74.130   1.386 -12.008  1.00  0.00           H  
ATOM   4017 3HD1 ILE A 270      75.287   2.114 -13.147  1.00  0.00           H  
ATOM   4018  N   LYS A 271      71.286  -0.670 -16.132  1.00  0.00           N  
ATOM   4019  CA  LYS A 271      71.170  -1.718 -17.138  1.00  0.00           C  
ATOM   4020  C   LYS A 271      70.110  -1.372 -18.175  1.00  0.00           C  
ATOM   4021  O   LYS A 271      70.204  -1.780 -19.333  1.00  0.00           O  
ATOM   4022  CB  LYS A 271      70.843  -3.059 -16.479  1.00  0.00           C  
ATOM   4023  CG  LYS A 271      71.986  -3.658 -15.670  1.00  0.00           C  
ATOM   4024  CD  LYS A 271      71.580  -4.979 -15.035  1.00  0.00           C  
ATOM   4025  CE  LYS A 271      72.719  -5.576 -14.221  1.00  0.00           C  
ATOM   4026  NZ  LYS A 271      72.325  -6.851 -13.563  1.00  0.00           N  
ATOM   4027  H   LYS A 271      71.144  -0.903 -15.160  1.00  0.00           H  
ATOM   4028  HA  LYS A 271      72.126  -1.808 -17.656  1.00  0.00           H  
ATOM   4029 1HB  LYS A 271      69.988  -2.938 -15.813  1.00  0.00           H  
ATOM   4030 2HB  LYS A 271      70.561  -3.782 -17.245  1.00  0.00           H  
ATOM   4031 1HG  LYS A 271      72.844  -3.825 -16.321  1.00  0.00           H  
ATOM   4032 2HG  LYS A 271      72.279  -2.962 -14.884  1.00  0.00           H  
ATOM   4033 1HD  LYS A 271      70.722  -4.821 -14.380  1.00  0.00           H  
ATOM   4034 2HD  LYS A 271      71.295  -5.685 -15.814  1.00  0.00           H  
ATOM   4035 1HE  LYS A 271      73.570  -5.767 -14.873  1.00  0.00           H  
ATOM   4036 2HE  LYS A 271      73.029  -4.867 -13.454  1.00  0.00           H  
ATOM   4037 1HZ  LYS A 271      73.106  -7.213 -13.034  1.00  0.00           H  
ATOM   4038 2HZ  LYS A 271      71.547  -6.682 -12.940  1.00  0.00           H  
ATOM   4039 3HZ  LYS A 271      72.053  -7.523 -14.266  1.00  0.00           H  
ATOM   4040  N   ALA A 272      69.119  -0.610 -17.695  1.00  0.00           N  
ATOM   4041  CA  ALA A 272      68.009  -0.089 -18.481  1.00  0.00           C  
ATOM   4042  C   ALA A 272      68.367   1.241 -19.117  1.00  0.00           C  
ATOM   4043  O   ALA A 272      67.574   1.818 -19.861  1.00  0.00           O  
ATOM   4044  CB  ALA A 272      66.766   0.058 -17.615  1.00  0.00           C  
ATOM   4045  H   ALA A 272      69.118  -0.363 -16.716  1.00  0.00           H  
ATOM   4046  HA  ALA A 272      67.799  -0.798 -19.282  1.00  0.00           H  
ATOM   4047 1HB  ALA A 272      65.947   0.451 -18.218  1.00  0.00           H  
ATOM   4048 2HB  ALA A 272      66.486  -0.916 -17.213  1.00  0.00           H  
ATOM   4049 3HB  ALA A 272      66.974   0.742 -16.794  1.00  0.00           H  
ATOM   4050  N   GLY A 273      69.566   1.722 -18.819  1.00  0.00           N  
ATOM   4051  CA  GLY A 273      70.143   2.834 -19.558  1.00  0.00           C  
ATOM   4052  C   GLY A 273      70.208   4.097 -18.718  1.00  0.00           C  
ATOM   4053  O   GLY A 273      70.568   5.165 -19.213  1.00  0.00           O  
ATOM   4054  H   GLY A 273      70.089   1.306 -18.062  1.00  0.00           H  
ATOM   4055 1HA  GLY A 273      71.147   2.568 -19.890  1.00  0.00           H  
ATOM   4056 2HA  GLY A 273      69.549   3.024 -20.451  1.00  0.00           H  
ATOM   4057  N   GLY A 274      69.861   3.990 -17.438  1.00  0.00           N  
ATOM   4058  CA  GLY A 274      69.911   5.144 -16.540  1.00  0.00           C  
ATOM   4059  C   GLY A 274      71.304   5.742 -16.462  1.00  0.00           C  
ATOM   4060  O   GLY A 274      72.302   5.032 -16.584  1.00  0.00           O  
ATOM   4061  H   GLY A 274      69.558   3.094 -17.084  1.00  0.00           H  
ATOM   4062 1HA  GLY A 274      69.211   5.905 -16.886  1.00  0.00           H  
ATOM   4063 2HA  GLY A 274      69.592   4.843 -15.543  1.00  0.00           H  
ATOM   4064  N   ASP A 275      71.362   7.055 -16.258  1.00  0.00           N  
ATOM   4065  CA  ASP A 275      72.623   7.773 -16.173  1.00  0.00           C  
ATOM   4066  C   ASP A 275      73.429   7.347 -14.954  1.00  0.00           C  
ATOM   4067  O   ASP A 275      73.031   7.596 -13.816  1.00  0.00           O  
ATOM   4068  CB  ASP A 275      72.374   9.282 -16.124  1.00  0.00           C  
ATOM   4069  CG  ASP A 275      73.661  10.096 -16.141  1.00  0.00           C  
ATOM   4070  OD1 ASP A 275      74.424   9.983 -15.211  1.00  0.00           O  
ATOM   4071  OD2 ASP A 275      73.868  10.823 -17.083  1.00  0.00           O  
ATOM   4072  H   ASP A 275      70.502   7.576 -16.158  1.00  0.00           H  
ATOM   4073  HA  ASP A 275      73.211   7.546 -17.063  1.00  0.00           H  
ATOM   4074 1HB  ASP A 275      71.763   9.578 -16.977  1.00  0.00           H  
ATOM   4075 2HB  ASP A 275      71.816   9.530 -15.220  1.00  0.00           H  
ATOM   4076  N   PRO A 276      74.547   6.711 -15.286  1.00  0.00           N  
ATOM   4077  CA  PRO A 276      75.393   6.059 -14.291  1.00  0.00           C  
ATOM   4078  C   PRO A 276      76.067   7.055 -13.343  1.00  0.00           C  
ATOM   4079  O   PRO A 276      76.183   6.804 -12.143  1.00  0.00           O  
ATOM   4080  CB  PRO A 276      76.423   5.328 -15.159  1.00  0.00           C  
ATOM   4081  CG  PRO A 276      76.374   6.044 -16.465  1.00  0.00           C  
ATOM   4082  CD  PRO A 276      74.945   6.503 -16.588  1.00  0.00           C  
ATOM   4083  HA  PRO A 276      74.787   5.346 -13.712  1.00  0.00           H  
ATOM   4084 1HB  PRO A 276      77.414   5.373 -14.684  1.00  0.00           H  
ATOM   4085 2HB  PRO A 276      76.155   4.265 -15.245  1.00  0.00           H  
ATOM   4086 1HG  PRO A 276      77.089   6.880 -16.467  1.00  0.00           H  
ATOM   4087 2HG  PRO A 276      76.673   5.368 -17.280  1.00  0.00           H  
ATOM   4088 1HD  PRO A 276      74.910   7.447 -17.151  1.00  0.00           H  
ATOM   4089 2HD  PRO A 276      74.352   5.726 -17.093  1.00  0.00           H  
ATOM   4090  N   LEU A 277      76.529   8.211 -13.853  1.00  0.00           N  
ATOM   4091  CA  LEU A 277      77.145   9.174 -12.948  1.00  0.00           C  
ATOM   4092  C   LEU A 277      76.153   9.654 -11.897  1.00  0.00           C  
ATOM   4093  O   LEU A 277      76.499   9.803 -10.725  1.00  0.00           O  
ATOM   4094  CB  LEU A 277      77.684  10.374 -13.737  1.00  0.00           C  
ATOM   4095  CG  LEU A 277      78.387  11.455 -12.906  1.00  0.00           C  
ATOM   4096  CD1 LEU A 277      79.584  10.846 -12.189  1.00  0.00           C  
ATOM   4097  CD2 LEU A 277      78.817  12.595 -13.817  1.00  0.00           C  
ATOM   4098  H   LEU A 277      76.438   8.382 -14.844  1.00  0.00           H  
ATOM   4099  HA  LEU A 277      77.976   8.687 -12.439  1.00  0.00           H  
ATOM   4100 1HB  LEU A 277      78.394  10.011 -14.478  1.00  0.00           H  
ATOM   4101 2HB  LEU A 277      76.853  10.847 -14.261  1.00  0.00           H  
ATOM   4102  HG  LEU A 277      77.702  11.834 -12.148  1.00  0.00           H  
ATOM   4103 1HD1 LEU A 277      80.084  11.614 -11.599  1.00  0.00           H  
ATOM   4104 2HD1 LEU A 277      79.246  10.046 -11.530  1.00  0.00           H  
ATOM   4105 3HD1 LEU A 277      80.281  10.442 -12.923  1.00  0.00           H  
ATOM   4106 1HD2 LEU A 277      79.316  13.364 -13.226  1.00  0.00           H  
ATOM   4107 2HD2 LEU A 277      79.504  12.217 -14.575  1.00  0.00           H  
ATOM   4108 3HD2 LEU A 277      77.940  13.024 -14.303  1.00  0.00           H  
ATOM   4109  N   LYS A 278      74.918   9.895 -12.322  1.00  0.00           N  
ATOM   4110  CA  LYS A 278      73.872  10.358 -11.417  1.00  0.00           C  
ATOM   4111  C   LYS A 278      73.547   9.305 -10.366  1.00  0.00           C  
ATOM   4112  O   LYS A 278      73.347   9.625  -9.194  1.00  0.00           O  
ATOM   4113  CB  LYS A 278      72.610  10.726 -12.200  1.00  0.00           C  
ATOM   4114  CG  LYS A 278      72.739  11.987 -13.044  1.00  0.00           C  
ATOM   4115  CD  LYS A 278      71.455  12.276 -13.805  1.00  0.00           C  
ATOM   4116  CE  LYS A 278      71.585  13.530 -14.658  1.00  0.00           C  
ATOM   4117  NZ  LYS A 278      70.349  13.804 -15.438  1.00  0.00           N  
ATOM   4118  H   LYS A 278      74.697   9.754 -13.297  1.00  0.00           H  
ATOM   4119  HA  LYS A 278      74.232  11.247 -10.898  1.00  0.00           H  
ATOM   4120 1HB  LYS A 278      72.342   9.905 -12.864  1.00  0.00           H  
ATOM   4121 2HB  LYS A 278      71.782  10.871 -11.506  1.00  0.00           H  
ATOM   4122 1HG  LYS A 278      72.968  12.836 -12.398  1.00  0.00           H  
ATOM   4123 2HG  LYS A 278      73.555  11.866 -13.756  1.00  0.00           H  
ATOM   4124 1HD  LYS A 278      71.217  11.430 -14.452  1.00  0.00           H  
ATOM   4125 2HD  LYS A 278      70.636  12.413 -13.099  1.00  0.00           H  
ATOM   4126 1HE  LYS A 278      71.792  14.385 -14.016  1.00  0.00           H  
ATOM   4127 2HE  LYS A 278      72.419  13.414 -15.350  1.00  0.00           H  
ATOM   4128 1HZ  LYS A 278      70.476  14.641 -15.989  1.00  0.00           H  
ATOM   4129 2HZ  LYS A 278      70.157  13.023 -16.052  1.00  0.00           H  
ATOM   4130 3HZ  LYS A 278      69.572  13.932 -14.806  1.00  0.00           H  
ATOM   4131  N   ALA A 279      73.495   8.048 -10.791  1.00  0.00           N  
ATOM   4132  CA  ALA A 279      73.194   6.945  -9.886  1.00  0.00           C  
ATOM   4133  C   ALA A 279      74.284   6.782  -8.835  1.00  0.00           C  
ATOM   4134  O   ALA A 279      73.998   6.537  -7.663  1.00  0.00           O  
ATOM   4135  CB  ALA A 279      73.016   5.652 -10.668  1.00  0.00           C  
ATOM   4136  H   ALA A 279      73.668   7.851 -11.766  1.00  0.00           H  
ATOM   4137  HA  ALA A 279      72.263   7.176  -9.369  1.00  0.00           H  
ATOM   4138 1HB  ALA A 279      72.792   4.838  -9.978  1.00  0.00           H  
ATOM   4139 2HB  ALA A 279      72.194   5.764 -11.375  1.00  0.00           H  
ATOM   4140 3HB  ALA A 279      73.932   5.425 -11.210  1.00  0.00           H  
ATOM   4141  N   VAL A 280      75.535   6.919  -9.260  1.00  0.00           N  
ATOM   4142  CA  VAL A 280      76.671   6.788  -8.355  1.00  0.00           C  
ATOM   4143  C   VAL A 280      76.668   7.890  -7.304  1.00  0.00           C  
ATOM   4144  O   VAL A 280      76.953   7.644  -6.132  1.00  0.00           O  
ATOM   4145  CB  VAL A 280      77.992   6.840  -9.145  1.00  0.00           C  
ATOM   4146  CG1 VAL A 280      79.179   6.895  -8.194  1.00  0.00           C  
ATOM   4147  CG2 VAL A 280      78.093   5.633 -10.065  1.00  0.00           C  
ATOM   4148  H   VAL A 280      75.704   7.119 -10.235  1.00  0.00           H  
ATOM   4149  HA  VAL A 280      76.602   5.824  -7.850  1.00  0.00           H  
ATOM   4150  HB  VAL A 280      78.014   7.753  -9.739  1.00  0.00           H  
ATOM   4151 1HG1 VAL A 280      80.105   6.931  -8.769  1.00  0.00           H  
ATOM   4152 2HG1 VAL A 280      79.105   7.785  -7.571  1.00  0.00           H  
ATOM   4153 3HG1 VAL A 280      79.180   6.007  -7.562  1.00  0.00           H  
ATOM   4154 1HG2 VAL A 280      79.030   5.676 -10.620  1.00  0.00           H  
ATOM   4155 2HG2 VAL A 280      78.066   4.719  -9.471  1.00  0.00           H  
ATOM   4156 3HG2 VAL A 280      77.257   5.637 -10.763  1.00  0.00           H  
ATOM   4157  N   GLU A 281      76.344   9.106  -7.729  1.00  0.00           N  
ATOM   4158  CA  GLU A 281      76.303  10.248  -6.824  1.00  0.00           C  
ATOM   4159  C   GLU A 281      75.214  10.080  -5.772  1.00  0.00           C  
ATOM   4160  O   GLU A 281      75.415  10.400  -4.600  1.00  0.00           O  
ATOM   4161  CB  GLU A 281      76.072  11.542  -7.608  1.00  0.00           C  
ATOM   4162  CG  GLU A 281      77.248  11.969  -8.476  1.00  0.00           C  
ATOM   4163  CD  GLU A 281      76.960  13.202  -9.286  1.00  0.00           C  
ATOM   4164  OE1 GLU A 281      75.840  13.653  -9.268  1.00  0.00           O  
ATOM   4165  OE2 GLU A 281      77.861  13.694  -9.923  1.00  0.00           O  
ATOM   4166  H   GLU A 281      76.120   9.243  -8.704  1.00  0.00           H  
ATOM   4167  HA  GLU A 281      77.263  10.317  -6.310  1.00  0.00           H  
ATOM   4168 1HB  GLU A 281      75.204  11.424  -8.257  1.00  0.00           H  
ATOM   4169 2HB  GLU A 281      75.856  12.354  -6.915  1.00  0.00           H  
ATOM   4170 1HG  GLU A 281      78.108  12.162  -7.834  1.00  0.00           H  
ATOM   4171 2HG  GLU A 281      77.507  11.151  -9.147  1.00  0.00           H  
ATOM   4172  N   THR A 282      74.061   9.576  -6.198  1.00  0.00           N  
ATOM   4173  CA  THR A 282      72.937   9.364  -5.293  1.00  0.00           C  
ATOM   4174  C   THR A 282      73.267   8.313  -4.241  1.00  0.00           C  
ATOM   4175  O   THR A 282      72.921   8.463  -3.069  1.00  0.00           O  
ATOM   4176  CB  THR A 282      71.674   8.942  -6.067  1.00  0.00           C  
ATOM   4177  OG1 THR A 282      71.306   9.978  -6.986  1.00  0.00           O  
ATOM   4178  CG2 THR A 282      70.521   8.687  -5.108  1.00  0.00           C  
ATOM   4179  H   THR A 282      73.960   9.334  -7.173  1.00  0.00           H  
ATOM   4180  HA  THR A 282      72.726  10.301  -4.777  1.00  0.00           H  
ATOM   4181  HB  THR A 282      71.879   8.032  -6.629  1.00  0.00           H  
ATOM   4182  HG1 THR A 282      71.856   9.920  -7.771  1.00  0.00           H  
ATOM   4183 1HG2 THR A 282      69.638   8.390  -5.672  1.00  0.00           H  
ATOM   4184 2HG2 THR A 282      70.794   7.892  -4.414  1.00  0.00           H  
ATOM   4185 3HG2 THR A 282      70.305   9.597  -4.549  1.00  0.00           H  
ATOM   4186  N   VAL A 283      73.939   7.248  -4.667  1.00  0.00           N  
ATOM   4187  CA  VAL A 283      74.318   6.170  -3.762  1.00  0.00           C  
ATOM   4188  C   VAL A 283      75.307   6.654  -2.710  1.00  0.00           C  
ATOM   4189  O   VAL A 283      75.210   6.289  -1.538  1.00  0.00           O  
ATOM   4190  CB  VAL A 283      74.943   5.005  -4.552  1.00  0.00           C  
ATOM   4191  CG1 VAL A 283      75.512   3.962  -3.601  1.00  0.00           C  
ATOM   4192  CG2 VAL A 283      73.902   4.386  -5.472  1.00  0.00           C  
ATOM   4193  H   VAL A 283      74.193   7.184  -5.642  1.00  0.00           H  
ATOM   4194  HA  VAL A 283      73.420   5.810  -3.258  1.00  0.00           H  
ATOM   4195  HB  VAL A 283      75.774   5.385  -5.146  1.00  0.00           H  
ATOM   4196 1HG1 VAL A 283      75.950   3.145  -4.177  1.00  0.00           H  
ATOM   4197 2HG1 VAL A 283      76.280   4.418  -2.978  1.00  0.00           H  
ATOM   4198 3HG1 VAL A 283      74.714   3.572  -2.970  1.00  0.00           H  
ATOM   4199 1HG2 VAL A 283      74.351   3.563  -6.028  1.00  0.00           H  
ATOM   4200 2HG2 VAL A 283      73.068   4.011  -4.878  1.00  0.00           H  
ATOM   4201 3HG2 VAL A 283      73.539   5.140  -6.171  1.00  0.00           H  
ATOM   4202  N   ALA A 284      76.259   7.478  -3.136  1.00  0.00           N  
ATOM   4203  CA  ALA A 284      77.268   8.015  -2.231  1.00  0.00           C  
ATOM   4204  C   ALA A 284      76.640   8.920  -1.179  1.00  0.00           C  
ATOM   4205  O   ALA A 284      77.015   8.879  -0.007  1.00  0.00           O  
ATOM   4206  CB  ALA A 284      78.331   8.772  -3.013  1.00  0.00           C  
ATOM   4207  H   ALA A 284      76.284   7.739  -4.111  1.00  0.00           H  
ATOM   4208  HA  ALA A 284      77.739   7.179  -1.714  1.00  0.00           H  
ATOM   4209 1HB  ALA A 284      79.078   9.167  -2.324  1.00  0.00           H  
ATOM   4210 2HB  ALA A 284      78.812   8.097  -3.721  1.00  0.00           H  
ATOM   4211 3HB  ALA A 284      77.868   9.595  -3.555  1.00  0.00           H  
ATOM   4212  N   GLU A 285      75.682   9.737  -1.605  1.00  0.00           N  
ATOM   4213  CA  GLU A 285      75.000  10.654  -0.700  1.00  0.00           C  
ATOM   4214  C   GLU A 285      74.199   9.897   0.352  1.00  0.00           C  
ATOM   4215  O   GLU A 285      74.182  10.274   1.524  1.00  0.00           O  
ATOM   4216  CB  GLU A 285      74.076  11.588  -1.484  1.00  0.00           C  
ATOM   4217  CG  GLU A 285      74.801  12.601  -2.359  1.00  0.00           C  
ATOM   4218  CD  GLU A 285      75.623  13.577  -1.564  1.00  0.00           C  
ATOM   4219  OE1 GLU A 285      75.183  13.979  -0.514  1.00  0.00           O  
ATOM   4220  OE2 GLU A 285      76.694  13.921  -2.008  1.00  0.00           O  
ATOM   4221  H   GLU A 285      75.420   9.722  -2.580  1.00  0.00           H  
ATOM   4222  HA  GLU A 285      75.751  11.256  -0.187  1.00  0.00           H  
ATOM   4223 1HB  GLU A 285      73.423  10.998  -2.128  1.00  0.00           H  
ATOM   4224 2HB  GLU A 285      73.441  12.139  -0.790  1.00  0.00           H  
ATOM   4225 1HG  GLU A 285      75.455  12.069  -3.048  1.00  0.00           H  
ATOM   4226 2HG  GLU A 285      74.066  13.148  -2.948  1.00  0.00           H  
ATOM   4227  N   LEU A 286      73.536   8.827  -0.074  1.00  0.00           N  
ATOM   4228  CA  LEU A 286      72.732   8.015   0.831  1.00  0.00           C  
ATOM   4229  C   LEU A 286      73.601   7.337   1.883  1.00  0.00           C  
ATOM   4230  O   LEU A 286      73.231   7.264   3.055  1.00  0.00           O  
ATOM   4231  CB  LEU A 286      71.953   6.955   0.041  1.00  0.00           C  
ATOM   4232  CG  LEU A 286      70.981   6.097   0.860  1.00  0.00           C  
ATOM   4233  CD1 LEU A 286      69.861   5.597  -0.041  1.00  0.00           C  
ATOM   4234  CD2 LEU A 286      71.736   4.935   1.489  1.00  0.00           C  
ATOM   4235  H   LEU A 286      73.591   8.570  -1.049  1.00  0.00           H  
ATOM   4236  HA  LEU A 286      72.021   8.665   1.340  1.00  0.00           H  
ATOM   4237 1HB  LEU A 286      71.379   7.455  -0.737  1.00  0.00           H  
ATOM   4238 2HB  LEU A 286      72.667   6.284  -0.436  1.00  0.00           H  
ATOM   4239  HG  LEU A 286      70.531   6.705   1.646  1.00  0.00           H  
ATOM   4240 1HD1 LEU A 286      69.170   4.987   0.540  1.00  0.00           H  
ATOM   4241 2HD1 LEU A 286      69.325   6.449  -0.462  1.00  0.00           H  
ATOM   4242 3HD1 LEU A 286      70.282   4.998  -0.848  1.00  0.00           H  
ATOM   4243 1HD2 LEU A 286      71.045   4.325   2.072  1.00  0.00           H  
ATOM   4244 2HD2 LEU A 286      72.185   4.325   0.705  1.00  0.00           H  
ATOM   4245 3HD2 LEU A 286      72.519   5.320   2.142  1.00  0.00           H  
ATOM   4246  N   THR A 287      74.758   6.842   1.457  1.00  0.00           N  
ATOM   4247  CA  THR A 287      75.682   6.170   2.362  1.00  0.00           C  
ATOM   4248  C   THR A 287      76.222   7.130   3.414  1.00  0.00           C  
ATOM   4249  O   THR A 287      76.350   6.774   4.585  1.00  0.00           O  
ATOM   4250  CB  THR A 287      76.854   5.539   1.588  1.00  0.00           C  
ATOM   4251  OG1 THR A 287      77.550   6.556   0.856  1.00  0.00           O  
ATOM   4252  CG2 THR A 287      76.346   4.481   0.620  1.00  0.00           C  
ATOM   4253  H   THR A 287      75.003   6.934   0.481  1.00  0.00           H  
ATOM   4254  HA  THR A 287      75.144   5.375   2.878  1.00  0.00           H  
ATOM   4255  HB  THR A 287      77.548   5.077   2.291  1.00  0.00           H  
ATOM   4256  HG1 THR A 287      78.141   7.028   1.448  1.00  0.00           H  
ATOM   4257 1HG2 THR A 287      77.188   4.046   0.083  1.00  0.00           H  
ATOM   4258 2HG2 THR A 287      75.827   3.700   1.175  1.00  0.00           H  
ATOM   4259 3HG2 THR A 287      75.660   4.938  -0.091  1.00  0.00           H  
ATOM   4260  N   ARG A 288      76.537   8.349   2.988  1.00  0.00           N  
ATOM   4261  CA  ARG A 288      77.063   9.364   3.893  1.00  0.00           C  
ATOM   4262  C   ARG A 288      76.032   9.753   4.945  1.00  0.00           C  
ATOM   4263  O   ARG A 288      76.364   9.933   6.117  1.00  0.00           O  
ATOM   4264  CB  ARG A 288      77.486  10.604   3.119  1.00  0.00           C  
ATOM   4265  CG  ARG A 288      78.098  11.709   3.965  1.00  0.00           C  
ATOM   4266  CD  ARG A 288      78.508  12.872   3.137  1.00  0.00           C  
ATOM   4267  NE  ARG A 288      77.370  13.503   2.488  1.00  0.00           N  
ATOM   4268  CZ  ARG A 288      76.533  14.373   3.087  1.00  0.00           C  
ATOM   4269  NH1 ARG A 288      76.720  14.704   4.345  1.00  0.00           N  
ATOM   4270  NH2 ARG A 288      75.526  14.894   2.409  1.00  0.00           N  
ATOM   4271  H   ARG A 288      76.409   8.578   2.013  1.00  0.00           H  
ATOM   4272  HA  ARG A 288      77.938   8.956   4.400  1.00  0.00           H  
ATOM   4273 1HB  ARG A 288      78.216  10.327   2.360  1.00  0.00           H  
ATOM   4274 2HB  ARG A 288      76.621  11.023   2.604  1.00  0.00           H  
ATOM   4275 1HG  ARG A 288      77.369  12.051   4.700  1.00  0.00           H  
ATOM   4276 2HG  ARG A 288      78.980  11.326   4.480  1.00  0.00           H  
ATOM   4277 1HD  ARG A 288      78.995  13.614   3.769  1.00  0.00           H  
ATOM   4278 2HD  ARG A 288      79.201  12.542   2.365  1.00  0.00           H  
ATOM   4279  HE  ARG A 288      77.195  13.273   1.519  1.00  0.00           H  
ATOM   4280 1HH1 ARG A 288      77.490  14.306   4.864  1.00  0.00           H  
ATOM   4281 2HH1 ARG A 288      76.093  15.356   4.794  1.00  0.00           H  
ATOM   4282 1HH2 ARG A 288      75.382  14.639   1.441  1.00  0.00           H  
ATOM   4283 2HH2 ARG A 288      74.899  15.545   2.857  1.00  0.00           H  
ATOM   4284  N   ALA A 289      74.780   9.881   4.519  1.00  0.00           N  
ATOM   4285  CA  ALA A 289      73.697  10.248   5.424  1.00  0.00           C  
ATOM   4286  C   ALA A 289      73.468   9.171   6.476  1.00  0.00           C  
ATOM   4287  O   ALA A 289      73.240   9.473   7.648  1.00  0.00           O  
ATOM   4288  CB  ALA A 289      72.417  10.503   4.642  1.00  0.00           C  
ATOM   4289  H   ALA A 289      74.573   9.720   3.544  1.00  0.00           H  
ATOM   4290  HA  ALA A 289      73.983  11.164   5.941  1.00  0.00           H  
ATOM   4291 1HB  ALA A 289      71.618  10.776   5.331  1.00  0.00           H  
ATOM   4292 2HB  ALA A 289      72.579  11.316   3.934  1.00  0.00           H  
ATOM   4293 3HB  ALA A 289      72.136   9.602   4.100  1.00  0.00           H  
ATOM   4294  N   ALA A 290      73.530   7.913   6.051  1.00  0.00           N  
ATOM   4295  CA  ALA A 290      73.329   6.788   6.955  1.00  0.00           C  
ATOM   4296  C   ALA A 290      74.429   6.724   8.007  1.00  0.00           C  
ATOM   4297  O   ALA A 290      74.166   6.454   9.179  1.00  0.00           O  
ATOM   4298  CB  ALA A 290      73.268   5.484   6.173  1.00  0.00           C  
ATOM   4299  H   ALA A 290      73.721   7.732   5.076  1.00  0.00           H  
ATOM   4300  HA  ALA A 290      72.380   6.934   7.472  1.00  0.00           H  
ATOM   4301 1HB  ALA A 290      73.117   4.653   6.862  1.00  0.00           H  
ATOM   4302 2HB  ALA A 290      72.440   5.523   5.464  1.00  0.00           H  
ATOM   4303 3HB  ALA A 290      74.202   5.341   5.631  1.00  0.00           H  
ATOM   4304  N   VAL A 291      75.663   6.974   7.582  1.00  0.00           N  
ATOM   4305  CA  VAL A 291      76.806   6.945   8.486  1.00  0.00           C  
ATOM   4306  C   VAL A 291      76.704   8.042   9.538  1.00  0.00           C  
ATOM   4307  O   VAL A 291      77.011   7.822  10.710  1.00  0.00           O  
ATOM   4308  CB  VAL A 291      78.117   7.116   7.695  1.00  0.00           C  
ATOM   4309  CG1 VAL A 291      79.294   7.276   8.645  1.00  0.00           C  
ATOM   4310  CG2 VAL A 291      78.325   5.923   6.775  1.00  0.00           C  
ATOM   4311  H   VAL A 291      75.813   7.190   6.607  1.00  0.00           H  
ATOM   4312  HA  VAL A 291      76.824   5.978   8.990  1.00  0.00           H  
ATOM   4313  HB  VAL A 291      78.056   8.028   7.102  1.00  0.00           H  
ATOM   4314 1HG1 VAL A 291      80.213   7.396   8.070  1.00  0.00           H  
ATOM   4315 2HG1 VAL A 291      79.141   8.156   9.270  1.00  0.00           H  
ATOM   4316 3HG1 VAL A 291      79.376   6.392   9.277  1.00  0.00           H  
ATOM   4317 1HG2 VAL A 291      79.253   6.051   6.218  1.00  0.00           H  
ATOM   4318 2HG2 VAL A 291      78.380   5.010   7.368  1.00  0.00           H  
ATOM   4319 3HG2 VAL A 291      77.491   5.852   6.076  1.00  0.00           H  
ATOM   4320  N   GLU A 292      76.271   9.224   9.113  1.00  0.00           N  
ATOM   4321  CA  GLU A 292      76.128  10.358  10.017  1.00  0.00           C  
ATOM   4322  C   GLU A 292      75.058  10.092  11.069  1.00  0.00           C  
ATOM   4323  O   GLU A 292      75.229  10.428  12.241  1.00  0.00           O  
ATOM   4324  CB  GLU A 292      75.782  11.625   9.232  1.00  0.00           C  
ATOM   4325  CG  GLU A 292      76.914  12.156   8.364  1.00  0.00           C  
ATOM   4326  CD  GLU A 292      76.516  13.358   7.553  1.00  0.00           C  
ATOM   4327  OE1 GLU A 292      75.360  13.706   7.571  1.00  0.00           O  
ATOM   4328  OE2 GLU A 292      77.370  13.928   6.915  1.00  0.00           O  
ATOM   4329  H   GLU A 292      76.035   9.340   8.138  1.00  0.00           H  
ATOM   4330  HA  GLU A 292      77.078  10.513  10.530  1.00  0.00           H  
ATOM   4331 1HB  GLU A 292      74.927  11.430   8.584  1.00  0.00           H  
ATOM   4332 2HB  GLU A 292      75.494  12.415   9.925  1.00  0.00           H  
ATOM   4333 1HG  GLU A 292      77.754  12.426   9.005  1.00  0.00           H  
ATOM   4334 2HG  GLU A 292      77.245  11.364   7.693  1.00  0.00           H  
ATOM   4335  N   VAL A 293      73.955   9.487  10.644  1.00  0.00           N  
ATOM   4336  CA  VAL A 293      72.855   9.174  11.548  1.00  0.00           C  
ATOM   4337  C   VAL A 293      73.279   8.157  12.600  1.00  0.00           C  
ATOM   4338  O   VAL A 293      72.921   8.276  13.772  1.00  0.00           O  
ATOM   4339  CB  VAL A 293      71.655   8.621  10.757  1.00  0.00           C  
ATOM   4340  CG1 VAL A 293      70.578   8.116  11.707  1.00  0.00           C  
ATOM   4341  CG2 VAL A 293      71.100   9.697   9.837  1.00  0.00           C  
ATOM   4342  H   VAL A 293      73.876   9.237   9.669  1.00  0.00           H  
ATOM   4343  HA  VAL A 293      72.549  10.092  12.052  1.00  0.00           H  
ATOM   4344  HB  VAL A 293      71.984   7.768  10.164  1.00  0.00           H  
ATOM   4345 1HG1 VAL A 293      69.738   7.728  11.131  1.00  0.00           H  
ATOM   4346 2HG1 VAL A 293      70.987   7.322  12.331  1.00  0.00           H  
ATOM   4347 3HG1 VAL A 293      70.237   8.936  12.338  1.00  0.00           H  
ATOM   4348 1HG2 VAL A 293      70.253   9.299   9.280  1.00  0.00           H  
ATOM   4349 2HG2 VAL A 293      70.776  10.552  10.430  1.00  0.00           H  
ATOM   4350 3HG2 VAL A 293      71.876  10.013   9.139  1.00  0.00           H  
ATOM   4351  N   VAL A 294      74.044   7.157  12.175  1.00  0.00           N  
ATOM   4352  CA  VAL A 294      74.518   6.117  13.079  1.00  0.00           C  
ATOM   4353  C   VAL A 294      75.460   6.689  14.131  1.00  0.00           C  
ATOM   4354  O   VAL A 294      75.540   6.180  15.249  1.00  0.00           O  
ATOM   4355  CB  VAL A 294      75.245   5.013  12.288  1.00  0.00           C  
ATOM   4356  CG1 VAL A 294      75.897   4.019  13.238  1.00  0.00           C  
ATOM   4357  CG2 VAL A 294      74.265   4.310  11.361  1.00  0.00           C  
ATOM   4358  H   VAL A 294      74.304   7.116  11.200  1.00  0.00           H  
ATOM   4359  HA  VAL A 294      73.656   5.677  13.583  1.00  0.00           H  
ATOM   4360  HB  VAL A 294      76.043   5.466  11.700  1.00  0.00           H  
ATOM   4361 1HG1 VAL A 294      76.406   3.246  12.663  1.00  0.00           H  
ATOM   4362 2HG1 VAL A 294      76.620   4.538  13.867  1.00  0.00           H  
ATOM   4363 3HG1 VAL A 294      75.133   3.560  13.865  1.00  0.00           H  
ATOM   4364 1HG2 VAL A 294      74.786   3.531  10.805  1.00  0.00           H  
ATOM   4365 2HG2 VAL A 294      73.465   3.862  11.950  1.00  0.00           H  
ATOM   4366 3HG2 VAL A 294      73.842   5.033  10.663  1.00  0.00           H  
ATOM   4367  N   SER A 295      76.167   7.753  13.750  1.00  0.00           N  
ATOM   4368  CA  SER A 295      77.171   8.403  14.596  1.00  0.00           C  
ATOM   4369  C   SER A 295      76.704   8.608  16.037  1.00  0.00           C  
ATOM   4370  O   SER A 295      77.512   8.857  16.932  1.00  0.00           O  
ATOM   4371  CB  SER A 295      77.550   9.743  13.997  1.00  0.00           C  
ATOM   4372  OG  SER A 295      76.468  10.632  14.030  1.00  0.00           O  
ATOM   4373  H   SER A 295      76.013   8.143  12.831  1.00  0.00           H  
ATOM   4374  HA  SER A 295      78.058   7.769  14.630  1.00  0.00           H  
ATOM   4375 1HB  SER A 295      78.388  10.165  14.550  1.00  0.00           H  
ATOM   4376 2HB  SER A 295      77.877   9.602  12.967  1.00  0.00           H  
ATOM   4377  HG  SER A 295      76.490  11.107  13.195  1.00  0.00           H  
ATOM   4378  N   VAL A 296      75.403   8.504  16.263  1.00  0.00           N  
ATOM   4379  CA  VAL A 296      74.822   8.757  17.581  1.00  0.00           C  
ATOM   4380  C   VAL A 296      75.398   7.852  18.677  1.00  0.00           C  
ATOM   4381  O   VAL A 296      75.274   8.145  19.866  1.00  0.00           O  
ATOM   4382  CB  VAL A 296      73.295   8.561  17.521  1.00  0.00           C  
ATOM   4383  CG1 VAL A 296      72.953   7.085  17.386  1.00  0.00           C  
ATOM   4384  CG2 VAL A 296      72.648   9.153  18.764  1.00  0.00           C  
ATOM   4385  H   VAL A 296      74.791   8.242  15.503  1.00  0.00           H  
ATOM   4386  HA  VAL A 296      75.032   9.791  17.859  1.00  0.00           H  
ATOM   4387  HB  VAL A 296      72.909   9.063  16.634  1.00  0.00           H  
ATOM   4388 1HG1 VAL A 296      71.870   6.965  17.345  1.00  0.00           H  
ATOM   4389 2HG1 VAL A 296      73.396   6.691  16.472  1.00  0.00           H  
ATOM   4390 3HG1 VAL A 296      73.345   6.540  18.245  1.00  0.00           H  
ATOM   4391 1HG2 VAL A 296      71.569   9.012  18.714  1.00  0.00           H  
ATOM   4392 2HG2 VAL A 296      73.040   8.655  19.651  1.00  0.00           H  
ATOM   4393 3HG2 VAL A 296      72.872  10.219  18.818  1.00  0.00           H  
ATOM   4394  N   TYR A 297      76.031   6.748  18.282  1.00  0.00           N  
ATOM   4395  CA  TYR A 297      76.279   5.639  19.210  1.00  0.00           C  
ATOM   4396  C   TYR A 297      77.738   5.533  19.646  1.00  0.00           C  
ATOM   4397  O   TYR A 297      78.641   5.978  18.938  1.00  0.00           O  
ATOM   4398  CB  TYR A 297      75.833   4.319  18.578  1.00  0.00           C  
ATOM   4399  CG  TYR A 297      74.339   4.218  18.364  1.00  0.00           C  
ATOM   4400  CD1 TYR A 297      73.831   4.054  17.083  1.00  0.00           C  
ATOM   4401  CD2 TYR A 297      73.477   4.290  19.448  1.00  0.00           C  
ATOM   4402  CE1 TYR A 297      72.467   3.962  16.888  1.00  0.00           C  
ATOM   4403  CE2 TYR A 297      72.113   4.198  19.252  1.00  0.00           C  
ATOM   4404  CZ  TYR A 297      71.607   4.034  17.979  1.00  0.00           C  
ATOM   4405  OH  TYR A 297      70.248   3.943  17.784  1.00  0.00           O  
ATOM   4406  H   TYR A 297      76.345   6.677  17.325  1.00  0.00           H  
ATOM   4407  HA  TYR A 297      75.694   5.807  20.115  1.00  0.00           H  
ATOM   4408 1HB  TYR A 297      76.325   4.193  17.612  1.00  0.00           H  
ATOM   4409 2HB  TYR A 297      76.143   3.489  19.212  1.00  0.00           H  
ATOM   4410  HD1 TYR A 297      74.509   3.997  16.231  1.00  0.00           H  
ATOM   4411  HD2 TYR A 297      73.876   4.420  20.454  1.00  0.00           H  
ATOM   4412  HE1 TYR A 297      72.068   3.833  15.882  1.00  0.00           H  
ATOM   4413  HE2 TYR A 297      71.435   4.255  20.105  1.00  0.00           H  
ATOM   4414  HH  TYR A 297      70.067   3.833  16.848  1.00  0.00           H  
ATOM   4415  N   THR A 298      77.952   4.938  20.821  1.00  0.00           N  
ATOM   4416  CA  THR A 298      79.273   4.892  21.445  1.00  0.00           C  
ATOM   4417  C   THR A 298      79.880   3.493  21.431  1.00  0.00           C  
ATOM   4418  O   THR A 298      80.998   3.286  21.902  1.00  0.00           O  
ATOM   4419  CB  THR A 298      79.208   5.402  22.896  1.00  0.00           C  
ATOM   4420  OG1 THR A 298      78.316   4.577  23.656  1.00  0.00           O  
ATOM   4421  CG2 THR A 298      78.717   6.841  22.935  1.00  0.00           C  
ATOM   4422  H   THR A 298      77.177   4.502  21.300  1.00  0.00           H  
ATOM   4423  HA  THR A 298      79.944   5.542  20.883  1.00  0.00           H  
ATOM   4424  HB  THR A 298      80.200   5.350  23.345  1.00  0.00           H  
ATOM   4425  HG1 THR A 298      78.769   3.771  23.916  1.00  0.00           H  
ATOM   4426 1HG2 THR A 298      78.678   7.185  23.968  1.00  0.00           H  
ATOM   4427 2HG2 THR A 298      79.400   7.474  22.367  1.00  0.00           H  
ATOM   4428 3HG2 THR A 298      77.722   6.898  22.496  1.00  0.00           H  
ATOM   4429  N   ASP A 299      79.147   2.527  20.891  1.00  0.00           N  
ATOM   4430  CA  ASP A 299      79.679   1.177  20.744  1.00  0.00           C  
ATOM   4431  C   ASP A 299      80.703   1.135  19.626  1.00  0.00           C  
ATOM   4432  O   ASP A 299      80.433   1.571  18.507  1.00  0.00           O  
ATOM   4433  CB  ASP A 299      78.557   0.176  20.458  1.00  0.00           C  
ATOM   4434  CG  ASP A 299      77.645  -0.050  21.657  1.00  0.00           C  
ATOM   4435  OD1 ASP A 299      78.031   0.301  22.747  1.00  0.00           O  
ATOM   4436  OD2 ASP A 299      76.572  -0.572  21.472  1.00  0.00           O  
ATOM   4437  H   ASP A 299      78.209   2.736  20.580  1.00  0.00           H  
ATOM   4438  HA  ASP A 299      80.169   0.895  21.676  1.00  0.00           H  
ATOM   4439 1HB  ASP A 299      77.953   0.535  19.624  1.00  0.00           H  
ATOM   4440 2HB  ASP A 299      78.988  -0.780  20.163  1.00  0.00           H  
ATOM   4441  N   PRO A 300      81.947   0.748  19.387  1.00  0.00           N  
ATOM   4442  CA  PRO A 300      82.517   0.811  18.049  1.00  0.00           C  
ATOM   4443  C   PRO A 300      81.801  -0.129  17.100  1.00  0.00           C  
ATOM   4444  O   PRO A 300      81.855   0.043  15.882  1.00  0.00           O  
ATOM   4445  CB  PRO A 300      83.971   0.385  18.273  1.00  0.00           C  
ATOM   4446  CG  PRO A 300      83.928  -0.420  19.526  1.00  0.00           C  
ATOM   4447  CD  PRO A 300      82.862   0.241  20.359  1.00  0.00           C  
ATOM   4448  HA  PRO A 300      82.462   1.846  17.681  1.00  0.00           H  
ATOM   4449 1HB  PRO A 300      84.332  -0.191  17.408  1.00  0.00           H  
ATOM   4450 2HB  PRO A 300      84.615   1.273  18.357  1.00  0.00           H  
ATOM   4451 1HG  PRO A 300      83.695  -1.470  19.296  1.00  0.00           H  
ATOM   4452 2HG  PRO A 300      84.913  -0.413  20.016  1.00  0.00           H  
ATOM   4453 1HD  PRO A 300      82.379  -0.510  21.001  1.00  0.00           H  
ATOM   4454 2HD  PRO A 300      83.313   1.039  20.967  1.00  0.00           H  
ATOM   4455  N   GLU A 301      81.128  -1.127  17.658  1.00  0.00           N  
ATOM   4456  CA  GLU A 301      80.600  -2.214  16.842  1.00  0.00           C  
ATOM   4457  C   GLU A 301      79.630  -1.693  15.790  1.00  0.00           C  
ATOM   4458  O   GLU A 301      79.714  -2.061  14.618  1.00  0.00           O  
ATOM   4459  CB  GLU A 301      79.902  -3.252  17.723  1.00  0.00           C  
ATOM   4460  CG  GLU A 301      80.835  -4.023  18.646  1.00  0.00           C  
ATOM   4461  CD  GLU A 301      81.183  -3.261  19.895  1.00  0.00           C  
ATOM   4462  OE1 GLU A 301      80.703  -2.164  20.052  1.00  0.00           O  
ATOM   4463  OE2 GLU A 301      81.930  -3.778  20.693  1.00  0.00           O  
ATOM   4464  H   GLU A 301      80.985  -1.126  18.658  1.00  0.00           H  
ATOM   4465  HA  GLU A 301      81.432  -2.696  16.327  1.00  0.00           H  
ATOM   4466 1HB  GLU A 301      79.152  -2.759  18.342  1.00  0.00           H  
ATOM   4467 2HB  GLU A 301      79.383  -3.974  17.093  1.00  0.00           H  
ATOM   4468 1HG  GLU A 301      80.357  -4.961  18.928  1.00  0.00           H  
ATOM   4469 2HG  GLU A 301      81.749  -4.261  18.105  1.00  0.00           H  
ATOM   4470  N   VAL A 302      78.709  -0.834  16.215  1.00  0.00           N  
ATOM   4471  CA  VAL A 302      77.721  -0.261  15.310  1.00  0.00           C  
ATOM   4472  C   VAL A 302      78.382   0.621  14.259  1.00  0.00           C  
ATOM   4473  O   VAL A 302      78.005   0.595  13.087  1.00  0.00           O  
ATOM   4474  CB  VAL A 302      76.692   0.570  16.100  1.00  0.00           C  
ATOM   4475  CG1 VAL A 302      75.773   1.322  15.149  1.00  0.00           C  
ATOM   4476  CG2 VAL A 302      75.890  -0.338  17.019  1.00  0.00           C  
ATOM   4477  H   VAL A 302      78.694  -0.572  17.190  1.00  0.00           H  
ATOM   4478  HA  VAL A 302      77.200  -1.076  14.805  1.00  0.00           H  
ATOM   4479  HB  VAL A 302      77.220   1.315  16.694  1.00  0.00           H  
ATOM   4480 1HG1 VAL A 302      75.052   1.904  15.724  1.00  0.00           H  
ATOM   4481 2HG1 VAL A 302      76.365   1.992  14.525  1.00  0.00           H  
ATOM   4482 3HG1 VAL A 302      75.242   0.611  14.517  1.00  0.00           H  
ATOM   4483 1HG2 VAL A 302      75.165   0.256  17.575  1.00  0.00           H  
ATOM   4484 2HG2 VAL A 302      75.366  -1.088  16.425  1.00  0.00           H  
ATOM   4485 3HG2 VAL A 302      76.563  -0.835  17.718  1.00  0.00           H  
ATOM   4486  N   GLN A 303      79.369   1.401  14.684  1.00  0.00           N  
ATOM   4487  CA  GLN A 303      80.085   2.293  13.779  1.00  0.00           C  
ATOM   4488  C   GLN A 303      80.857   1.506  12.728  1.00  0.00           C  
ATOM   4489  O   GLN A 303      80.888   1.881  11.556  1.00  0.00           O  
ATOM   4490  CB  GLN A 303      81.041   3.197  14.562  1.00  0.00           C  
ATOM   4491  CG  GLN A 303      80.348   4.211  15.456  1.00  0.00           C  
ATOM   4492  CD  GLN A 303      79.928   3.617  16.787  1.00  0.00           C  
ATOM   4493  OE1 GLN A 303      79.860   2.395  16.944  1.00  0.00           O  
ATOM   4494  NE2 GLN A 303      79.645   4.480  17.756  1.00  0.00           N  
ATOM   4495  H   GLN A 303      79.631   1.376  15.659  1.00  0.00           H  
ATOM   4496  HA  GLN A 303      79.357   2.919  13.263  1.00  0.00           H  
ATOM   4497 1HB  GLN A 303      81.690   2.585  15.188  1.00  0.00           H  
ATOM   4498 2HB  GLN A 303      81.678   3.743  13.866  1.00  0.00           H  
ATOM   4499 1HG  GLN A 303      81.032   5.037  15.650  1.00  0.00           H  
ATOM   4500 2HG  GLN A 303      79.455   4.577  14.948  1.00  0.00           H  
ATOM   4501 1HE2 GLN A 303      79.363   4.147  18.657  1.00  0.00           H  
ATOM   4502 2HE2 GLN A 303      79.713   5.463  17.586  1.00  0.00           H  
ATOM   4503  N   GLU A 304      81.480   0.413  13.153  1.00  0.00           N  
ATOM   4504  CA  GLU A 304      82.254  -0.429  12.248  1.00  0.00           C  
ATOM   4505  C   GLU A 304      81.360  -1.074  11.197  1.00  0.00           C  
ATOM   4506  O   GLU A 304      81.726  -1.161  10.025  1.00  0.00           O  
ATOM   4507  CB  GLU A 304      82.999  -1.512  13.032  1.00  0.00           C  
ATOM   4508  CG  GLU A 304      83.898  -2.398  12.182  1.00  0.00           C  
ATOM   4509  CD  GLU A 304      84.680  -3.390  12.996  1.00  0.00           C  
ATOM   4510  OE1 GLU A 304      84.549  -3.380  14.196  1.00  0.00           O  
ATOM   4511  OE2 GLU A 304      85.411  -4.159  12.416  1.00  0.00           O  
ATOM   4512  H   GLU A 304      81.416   0.158  14.128  1.00  0.00           H  
ATOM   4513  HA  GLU A 304      82.985   0.196  11.734  1.00  0.00           H  
ATOM   4514 1HB  GLU A 304      83.618  -1.045  13.799  1.00  0.00           H  
ATOM   4515 2HB  GLU A 304      82.279  -2.154  13.539  1.00  0.00           H  
ATOM   4516 1HG  GLU A 304      83.283  -2.939  11.463  1.00  0.00           H  
ATOM   4517 2HG  GLU A 304      84.589  -1.767  11.624  1.00  0.00           H  
ATOM   4518  N   LYS A 305      80.185  -1.526  11.622  1.00  0.00           N  
ATOM   4519  CA  LYS A 305      79.237  -2.164  10.717  1.00  0.00           C  
ATOM   4520  C   LYS A 305      78.734  -1.183   9.666  1.00  0.00           C  
ATOM   4521  O   LYS A 305      78.593  -1.532   8.494  1.00  0.00           O  
ATOM   4522  CB  LYS A 305      78.059  -2.747  11.499  1.00  0.00           C  
ATOM   4523  CG  LYS A 305      78.406  -3.966  12.343  1.00  0.00           C  
ATOM   4524  CD  LYS A 305      77.191  -4.475  13.105  1.00  0.00           C  
ATOM   4525  CE  LYS A 305      77.539  -5.687  13.957  1.00  0.00           C  
ATOM   4526  NZ  LYS A 305      76.368  -6.173  14.737  1.00  0.00           N  
ATOM   4527  H   LYS A 305      79.943  -1.425  12.597  1.00  0.00           H  
ATOM   4528  HA  LYS A 305      79.747  -2.976  10.198  1.00  0.00           H  
ATOM   4529 1HB  LYS A 305      77.651  -1.985  12.164  1.00  0.00           H  
ATOM   4530 2HB  LYS A 305      77.268  -3.034  10.806  1.00  0.00           H  
ATOM   4531 1HG  LYS A 305      78.779  -4.762  11.697  1.00  0.00           H  
ATOM   4532 2HG  LYS A 305      79.187  -3.705  13.056  1.00  0.00           H  
ATOM   4533 1HD  LYS A 305      76.809  -3.684  13.751  1.00  0.00           H  
ATOM   4534 2HD  LYS A 305      76.409  -4.752  12.398  1.00  0.00           H  
ATOM   4535 1HE  LYS A 305      77.892  -6.493  13.315  1.00  0.00           H  
ATOM   4536 2HE  LYS A 305      78.339  -5.427  14.650  1.00  0.00           H  
ATOM   4537 1HZ  LYS A 305      76.640  -6.975  15.288  1.00  0.00           H  
ATOM   4538 2HZ  LYS A 305      76.043  -5.438  15.350  1.00  0.00           H  
ATOM   4539 3HZ  LYS A 305      75.626  -6.435  14.104  1.00  0.00           H  
ATOM   4540  N   ALA A 306      78.464   0.046  10.091  1.00  0.00           N  
ATOM   4541  CA  ALA A 306      77.976   1.080   9.186  1.00  0.00           C  
ATOM   4542  C   ALA A 306      79.021   1.430   8.135  1.00  0.00           C  
ATOM   4543  O   ALA A 306      78.697   1.622   6.963  1.00  0.00           O  
ATOM   4544  CB  ALA A 306      77.576   2.323   9.968  1.00  0.00           C  
ATOM   4545  H   ALA A 306      78.600   0.270  11.066  1.00  0.00           H  
ATOM   4546  HA  ALA A 306      77.099   0.691   8.668  1.00  0.00           H  
ATOM   4547 1HB  ALA A 306      77.214   3.085   9.278  1.00  0.00           H  
ATOM   4548 2HB  ALA A 306      76.786   2.069  10.675  1.00  0.00           H  
ATOM   4549 3HB  ALA A 306      78.439   2.705  10.510  1.00  0.00           H  
ATOM   4550  N   VAL A 307      80.277   1.512   8.560  1.00  0.00           N  
ATOM   4551  CA  VAL A 307      81.372   1.839   7.655  1.00  0.00           C  
ATOM   4552  C   VAL A 307      81.561   0.753   6.604  1.00  0.00           C  
ATOM   4553  O   VAL A 307      81.800   1.045   5.432  1.00  0.00           O  
ATOM   4554  CB  VAL A 307      82.682   2.019   8.445  1.00  0.00           C  
ATOM   4555  CG1 VAL A 307      83.860   2.172   7.494  1.00  0.00           C  
ATOM   4556  CG2 VAL A 307      82.571   3.225   9.365  1.00  0.00           C  
ATOM   4557  H   VAL A 307      80.478   1.343   9.535  1.00  0.00           H  
ATOM   4558  HA  VAL A 307      81.136   2.777   7.150  1.00  0.00           H  
ATOM   4559  HB  VAL A 307      82.863   1.123   9.039  1.00  0.00           H  
ATOM   4560 1HG1 VAL A 307      84.778   2.298   8.069  1.00  0.00           H  
ATOM   4561 2HG1 VAL A 307      83.942   1.282   6.870  1.00  0.00           H  
ATOM   4562 3HG1 VAL A 307      83.706   3.047   6.862  1.00  0.00           H  
ATOM   4563 1HG2 VAL A 307      83.500   3.346   9.920  1.00  0.00           H  
ATOM   4564 2HG2 VAL A 307      82.384   4.120   8.770  1.00  0.00           H  
ATOM   4565 3HG2 VAL A 307      81.748   3.075  10.063  1.00  0.00           H  
ATOM   4566  N   LYS A 308      81.453  -0.501   7.029  1.00  0.00           N  
ATOM   4567  CA  LYS A 308      81.611  -1.633   6.124  1.00  0.00           C  
ATOM   4568  C   LYS A 308      80.510  -1.657   5.072  1.00  0.00           C  
ATOM   4569  O   LYS A 308      80.764  -1.937   3.900  1.00  0.00           O  
ATOM   4570  CB  LYS A 308      81.619  -2.947   6.907  1.00  0.00           C  
ATOM   4571  CG  LYS A 308      81.852  -4.186   6.053  1.00  0.00           C  
ATOM   4572  CD  LYS A 308      81.939  -5.440   6.911  1.00  0.00           C  
ATOM   4573  CE  LYS A 308      82.157  -6.681   6.058  1.00  0.00           C  
ATOM   4574  NZ  LYS A 308      82.244  -7.916   6.884  1.00  0.00           N  
ATOM   4575  H   LYS A 308      81.256  -0.675   8.004  1.00  0.00           H  
ATOM   4576  HA  LYS A 308      82.565  -1.531   5.605  1.00  0.00           H  
ATOM   4577 1HB  LYS A 308      82.399  -2.913   7.667  1.00  0.00           H  
ATOM   4578 2HB  LYS A 308      80.665  -3.070   7.421  1.00  0.00           H  
ATOM   4579 1HG  LYS A 308      81.032  -4.299   5.343  1.00  0.00           H  
ATOM   4580 2HG  LYS A 308      82.780  -4.074   5.494  1.00  0.00           H  
ATOM   4581 1HD  LYS A 308      82.766  -5.343   7.615  1.00  0.00           H  
ATOM   4582 2HD  LYS A 308      81.015  -5.558   7.477  1.00  0.00           H  
ATOM   4583 1HE  LYS A 308      81.334  -6.788   5.353  1.00  0.00           H  
ATOM   4584 2HE  LYS A 308      83.081  -6.574   5.489  1.00  0.00           H  
ATOM   4585 1HZ  LYS A 308      82.389  -8.714   6.283  1.00  0.00           H  
ATOM   4586 2HZ  LYS A 308      83.018  -7.836   7.530  1.00  0.00           H  
ATOM   4587 3HZ  LYS A 308      81.385  -8.036   7.402  1.00  0.00           H  
ATOM   4588  N   ALA A 309      79.286  -1.361   5.498  1.00  0.00           N  
ATOM   4589  CA  ALA A 309      78.143  -1.347   4.593  1.00  0.00           C  
ATOM   4590  C   ALA A 309      78.286  -0.255   3.541  1.00  0.00           C  
ATOM   4591  O   ALA A 309      77.972  -0.464   2.369  1.00  0.00           O  
ATOM   4592  CB  ALA A 309      76.851  -1.162   5.375  1.00  0.00           C  
ATOM   4593  H   ALA A 309      79.145  -1.140   6.473  1.00  0.00           H  
ATOM   4594  HA  ALA A 309      78.109  -2.306   4.076  1.00  0.00           H  
ATOM   4595 1HB  ALA A 309      76.006  -1.154   4.685  1.00  0.00           H  
ATOM   4596 2HB  ALA A 309      76.733  -1.982   6.083  1.00  0.00           H  
ATOM   4597 3HB  ALA A 309      76.885  -0.218   5.916  1.00  0.00           H  
ATOM   4598  N   ALA A 310      78.762   0.910   3.967  1.00  0.00           N  
ATOM   4599  CA  ALA A 310      78.948   2.039   3.062  1.00  0.00           C  
ATOM   4600  C   ALA A 310      80.006   1.733   2.010  1.00  0.00           C  
ATOM   4601  O   ALA A 310      79.847   2.075   0.838  1.00  0.00           O  
ATOM   4602  CB  ALA A 310      79.326   3.289   3.844  1.00  0.00           C  
ATOM   4603  H   ALA A 310      79.001   1.017   4.942  1.00  0.00           H  
ATOM   4604  HA  ALA A 310      78.005   2.218   2.545  1.00  0.00           H  
ATOM   4605 1HB  ALA A 310      79.462   4.122   3.154  1.00  0.00           H  
ATOM   4606 2HB  ALA A 310      78.533   3.529   4.552  1.00  0.00           H  
ATOM   4607 3HB  ALA A 310      80.254   3.112   4.386  1.00  0.00           H  
ATOM   4608  N   ALA A 311      81.086   1.087   2.436  1.00  0.00           N  
ATOM   4609  CA  ALA A 311      82.174   0.734   1.531  1.00  0.00           C  
ATOM   4610  C   ALA A 311      81.712  -0.267   0.479  1.00  0.00           C  
ATOM   4611  O   ALA A 311      82.073  -0.162  -0.693  1.00  0.00           O  
ATOM   4612  CB  ALA A 311      83.353   0.173   2.313  1.00  0.00           C  
ATOM   4613  H   ALA A 311      81.155   0.834   3.411  1.00  0.00           H  
ATOM   4614  HA  ALA A 311      82.492   1.640   1.014  1.00  0.00           H  
ATOM   4615 1HB  ALA A 311      84.157  -0.085   1.624  1.00  0.00           H  
ATOM   4616 2HB  ALA A 311      83.709   0.922   3.021  1.00  0.00           H  
ATOM   4617 3HB  ALA A 311      83.039  -0.717   2.855  1.00  0.00           H  
ATOM   4618  N   GLU A 312      80.911  -1.238   0.905  1.00  0.00           N  
ATOM   4619  CA  GLU A 312      80.398  -2.259  -0.000  1.00  0.00           C  
ATOM   4620  C   GLU A 312      79.479  -1.653  -1.052  1.00  0.00           C  
ATOM   4621  O   GLU A 312      79.529  -2.027  -2.224  1.00  0.00           O  
ATOM   4622  CB  GLU A 312      79.649  -3.339   0.784  1.00  0.00           C  
ATOM   4623  CG  GLU A 312      79.117  -4.481  -0.070  1.00  0.00           C  
ATOM   4624  CD  GLU A 312      80.210  -5.286  -0.716  1.00  0.00           C  
ATOM   4625  OE1 GLU A 312      81.319  -5.236  -0.241  1.00  0.00           O  
ATOM   4626  OE2 GLU A 312      79.935  -5.953  -1.686  1.00  0.00           O  
ATOM   4627  H   GLU A 312      80.651  -1.269   1.881  1.00  0.00           H  
ATOM   4628  HA  GLU A 312      81.242  -2.722  -0.513  1.00  0.00           H  
ATOM   4629 1HB  GLU A 312      80.310  -3.765   1.539  1.00  0.00           H  
ATOM   4630 2HB  GLU A 312      78.804  -2.889   1.306  1.00  0.00           H  
ATOM   4631 1HG  GLU A 312      78.517  -5.140   0.557  1.00  0.00           H  
ATOM   4632 2HG  GLU A 312      78.468  -4.071  -0.843  1.00  0.00           H  
ATOM   4633  N   ALA A 313      78.640  -0.715  -0.626  1.00  0.00           N  
ATOM   4634  CA  ALA A 313      77.706  -0.054  -1.531  1.00  0.00           C  
ATOM   4635  C   ALA A 313      78.444   0.764  -2.583  1.00  0.00           C  
ATOM   4636  O   ALA A 313      78.067   0.771  -3.755  1.00  0.00           O  
ATOM   4637  CB  ALA A 313      76.747   0.832  -0.749  1.00  0.00           C  
ATOM   4638  H   ALA A 313      78.649  -0.453   0.349  1.00  0.00           H  
ATOM   4639  HA  ALA A 313      77.133  -0.824  -2.048  1.00  0.00           H  
ATOM   4640 1HB  ALA A 313      76.057   1.319  -1.438  1.00  0.00           H  
ATOM   4641 2HB  ALA A 313      76.184   0.224  -0.041  1.00  0.00           H  
ATOM   4642 3HB  ALA A 313      77.312   1.589  -0.207  1.00  0.00           H  
ATOM   4643  N   MET A 314      79.498   1.453  -2.157  1.00  0.00           N  
ATOM   4644  CA  MET A 314      80.292   2.276  -3.062  1.00  0.00           C  
ATOM   4645  C   MET A 314      80.989   1.423  -4.114  1.00  0.00           C  
ATOM   4646  O   MET A 314      81.052   1.794  -5.286  1.00  0.00           O  
ATOM   4647  CB  MET A 314      81.315   3.091  -2.274  1.00  0.00           C  
ATOM   4648  CG  MET A 314      80.709   4.136  -1.347  1.00  0.00           C  
ATOM   4649  SD  MET A 314      79.725   5.363  -2.231  1.00  0.00           S  
ATOM   4650  CE  MET A 314      78.076   4.709  -1.993  1.00  0.00           C  
ATOM   4651  H   MET A 314      79.755   1.405  -1.182  1.00  0.00           H  
ATOM   4652  HA  MET A 314      79.623   2.961  -3.583  1.00  0.00           H  
ATOM   4653 1HB  MET A 314      81.925   2.422  -1.668  1.00  0.00           H  
ATOM   4654 2HB  MET A 314      81.982   3.606  -2.966  1.00  0.00           H  
ATOM   4655 1HG  MET A 314      80.070   3.645  -0.614  1.00  0.00           H  
ATOM   4656 2HG  MET A 314      81.505   4.653  -0.812  1.00  0.00           H  
ATOM   4657 1HE  MET A 314      77.352   5.360  -2.484  1.00  0.00           H  
ATOM   4658 2HE  MET A 314      78.015   3.708  -2.423  1.00  0.00           H  
ATOM   4659 3HE  MET A 314      77.854   4.660  -0.927  1.00  0.00           H  
ATOM   4660  N   LYS A 315      81.511   0.278  -3.688  1.00  0.00           N  
ATOM   4661  CA  LYS A 315      82.206  -0.631  -4.593  1.00  0.00           C  
ATOM   4662  C   LYS A 315      81.258  -1.192  -5.645  1.00  0.00           C  
ATOM   4663  O   LYS A 315      81.616  -1.311  -6.817  1.00  0.00           O  
ATOM   4664  CB  LYS A 315      82.858  -1.772  -3.811  1.00  0.00           C  
ATOM   4665  CG  LYS A 315      83.670  -2.737  -4.664  1.00  0.00           C  
ATOM   4666  CD  LYS A 315      84.361  -3.787  -3.807  1.00  0.00           C  
ATOM   4667  CE  LYS A 315      85.160  -4.761  -4.660  1.00  0.00           C  
ATOM   4668  NZ  LYS A 315      85.842  -5.794  -3.834  1.00  0.00           N  
ATOM   4669  H   LYS A 315      81.424   0.031  -2.713  1.00  0.00           H  
ATOM   4670  HA  LYS A 315      82.987  -0.073  -5.111  1.00  0.00           H  
ATOM   4671 1HB  LYS A 315      83.520  -1.360  -3.049  1.00  0.00           H  
ATOM   4672 2HB  LYS A 315      82.087  -2.348  -3.297  1.00  0.00           H  
ATOM   4673 1HG  LYS A 315      83.011  -3.237  -5.375  1.00  0.00           H  
ATOM   4674 2HG  LYS A 315      84.424  -2.183  -5.222  1.00  0.00           H  
ATOM   4675 1HD  LYS A 315      85.033  -3.296  -3.102  1.00  0.00           H  
ATOM   4676 2HD  LYS A 315      83.614  -4.344  -3.241  1.00  0.00           H  
ATOM   4677 1HE  LYS A 315      84.496  -5.257  -5.365  1.00  0.00           H  
ATOM   4678 2HE  LYS A 315      85.913  -4.214  -5.227  1.00  0.00           H  
ATOM   4679 1HZ  LYS A 315      86.361  -6.418  -4.435  1.00  0.00           H  
ATOM   4680 2HZ  LYS A 315      86.476  -5.345  -3.188  1.00  0.00           H  
ATOM   4681 3HZ  LYS A 315      85.153  -6.321  -3.317  1.00  0.00           H  
ATOM   4682  N   ARG A 316      80.047  -1.536  -5.219  1.00  0.00           N  
ATOM   4683  CA  ARG A 316      79.045  -2.086  -6.124  1.00  0.00           C  
ATOM   4684  C   ARG A 316      78.632  -1.064  -7.176  1.00  0.00           C  
ATOM   4685  O   ARG A 316      78.460  -1.400  -8.348  1.00  0.00           O  
ATOM   4686  CB  ARG A 316      77.815  -2.538  -5.350  1.00  0.00           C  
ATOM   4687  CG  ARG A 316      78.020  -3.774  -4.489  1.00  0.00           C  
ATOM   4688  CD  ARG A 316      76.796  -4.119  -3.723  1.00  0.00           C  
ATOM   4689  NE  ARG A 316      76.987  -5.301  -2.898  1.00  0.00           N  
ATOM   4690  CZ  ARG A 316      76.093  -5.761  -2.001  1.00  0.00           C  
ATOM   4691  NH1 ARG A 316      74.953  -5.130  -1.826  1.00  0.00           N  
ATOM   4692  NH2 ARG A 316      76.361  -6.848  -1.298  1.00  0.00           N  
ATOM   4693  H   ARG A 316      79.815  -1.413  -4.244  1.00  0.00           H  
ATOM   4694  HA  ARG A 316      79.474  -2.951  -6.631  1.00  0.00           H  
ATOM   4695 1HB  ARG A 316      77.481  -1.733  -4.697  1.00  0.00           H  
ATOM   4696 2HB  ARG A 316      77.005  -2.752  -6.047  1.00  0.00           H  
ATOM   4697 1HG  ARG A 316      78.277  -4.622  -5.125  1.00  0.00           H  
ATOM   4698 2HG  ARG A 316      78.829  -3.594  -3.780  1.00  0.00           H  
ATOM   4699 1HD  ARG A 316      76.528  -3.288  -3.071  1.00  0.00           H  
ATOM   4700 2HD  ARG A 316      75.977  -4.316  -4.415  1.00  0.00           H  
ATOM   4701  HE  ARG A 316      77.852  -5.814  -3.005  1.00  0.00           H  
ATOM   4702 1HH1 ARG A 316      74.748  -4.299  -2.363  1.00  0.00           H  
ATOM   4703 2HH1 ARG A 316      74.283  -5.474  -1.154  1.00  0.00           H  
ATOM   4704 1HH2 ARG A 316      77.237  -7.333  -1.433  1.00  0.00           H  
ATOM   4705 2HH2 ARG A 316      75.691  -7.192  -0.626  1.00  0.00           H  
ATOM   4706  N   ALA A 317      78.474   0.185  -6.751  1.00  0.00           N  
ATOM   4707  CA  ALA A 317      78.082   1.258  -7.655  1.00  0.00           C  
ATOM   4708  C   ALA A 317      79.154   1.512  -8.707  1.00  0.00           C  
ATOM   4709  O   ALA A 317      78.848   1.732  -9.879  1.00  0.00           O  
ATOM   4710  CB  ALA A 317      77.796   2.531  -6.872  1.00  0.00           C  
ATOM   4711  H   ALA A 317      78.630   0.396  -5.776  1.00  0.00           H  
ATOM   4712  HA  ALA A 317      77.173   0.950  -8.172  1.00  0.00           H  
ATOM   4713 1HB  ALA A 317      77.504   3.324  -7.561  1.00  0.00           H  
ATOM   4714 2HB  ALA A 317      76.988   2.350  -6.164  1.00  0.00           H  
ATOM   4715 3HB  ALA A 317      78.691   2.834  -6.331  1.00  0.00           H  
ATOM   4716  N   VAL A 318      80.412   1.480  -8.282  1.00  0.00           N  
ATOM   4717  CA  VAL A 318      81.533   1.707  -9.186  1.00  0.00           C  
ATOM   4718  C   VAL A 318      81.623   0.609 -10.238  1.00  0.00           C  
ATOM   4719  O   VAL A 318      81.887   0.879 -11.410  1.00  0.00           O  
ATOM   4720  CB  VAL A 318      82.854   1.766  -8.395  1.00  0.00           C  
ATOM   4721  CG1 VAL A 318      84.041   1.812  -9.345  1.00  0.00           C  
ATOM   4722  CG2 VAL A 318      82.852   2.977  -7.474  1.00  0.00           C  
ATOM   4723  H   VAL A 318      80.597   1.293  -7.307  1.00  0.00           H  
ATOM   4724  HA  VAL A 318      81.383   2.663  -9.690  1.00  0.00           H  
ATOM   4725  HB  VAL A 318      82.952   0.857  -7.802  1.00  0.00           H  
ATOM   4726 1HG1 VAL A 318      84.966   1.854  -8.769  1.00  0.00           H  
ATOM   4727 2HG1 VAL A 318      84.043   0.919  -9.970  1.00  0.00           H  
ATOM   4728 3HG1 VAL A 318      83.968   2.698  -9.976  1.00  0.00           H  
ATOM   4729 1HG2 VAL A 318      83.788   3.012  -6.918  1.00  0.00           H  
ATOM   4730 2HG2 VAL A 318      82.748   3.885  -8.068  1.00  0.00           H  
ATOM   4731 3HG2 VAL A 318      82.018   2.902  -6.776  1.00  0.00           H  
ATOM   4732  N   ARG A 319      81.402  -0.630  -9.813  1.00  0.00           N  
ATOM   4733  CA  ARG A 319      81.457  -1.772 -10.717  1.00  0.00           C  
ATOM   4734  C   ARG A 319      80.358  -1.696 -11.769  1.00  0.00           C  
ATOM   4735  O   ARG A 319      80.585  -1.998 -12.941  1.00  0.00           O  
ATOM   4736  CB  ARG A 319      81.324  -3.075  -9.942  1.00  0.00           C  
ATOM   4737  CG  ARG A 319      81.442  -4.335 -10.784  1.00  0.00           C  
ATOM   4738  CD  ARG A 319      81.379  -5.562  -9.949  1.00  0.00           C  
ATOM   4739  NE  ARG A 319      80.080  -5.719  -9.314  1.00  0.00           N  
ATOM   4740  CZ  ARG A 319      79.828  -6.549  -8.284  1.00  0.00           C  
ATOM   4741  NH1 ARG A 319      80.794  -7.289  -7.784  1.00  0.00           N  
ATOM   4742  NH2 ARG A 319      78.611  -6.620  -7.774  1.00  0.00           N  
ATOM   4743  H   ARG A 319      81.190  -0.785  -8.838  1.00  0.00           H  
ATOM   4744  HA  ARG A 319      82.423  -1.766 -11.224  1.00  0.00           H  
ATOM   4745 1HB  ARG A 319      82.093  -3.120  -9.172  1.00  0.00           H  
ATOM   4746 2HB  ARG A 319      80.357  -3.103  -9.441  1.00  0.00           H  
ATOM   4747 1HG  ARG A 319      80.625  -4.368 -11.506  1.00  0.00           H  
ATOM   4748 2HG  ARG A 319      82.395  -4.330 -11.315  1.00  0.00           H  
ATOM   4749 1HD  ARG A 319      81.561  -6.436 -10.573  1.00  0.00           H  
ATOM   4750 2HD  ARG A 319      82.136  -5.509  -9.168  1.00  0.00           H  
ATOM   4751  HE  ARG A 319      79.312  -5.166  -9.671  1.00  0.00           H  
ATOM   4752 1HH1 ARG A 319      81.724  -7.235  -8.173  1.00  0.00           H  
ATOM   4753 2HH1 ARG A 319      80.605  -7.911  -7.012  1.00  0.00           H  
ATOM   4754 1HH2 ARG A 319      77.868  -6.052  -8.158  1.00  0.00           H  
ATOM   4755 2HH2 ARG A 319      78.422  -7.242  -7.003  1.00  0.00           H  
ATOM   4756  N   ALA A 320      79.166  -1.291 -11.344  1.00  0.00           N  
ATOM   4757  CA  ALA A 320      78.029  -1.174 -12.248  1.00  0.00           C  
ATOM   4758  C   ALA A 320      78.270  -0.099 -13.300  1.00  0.00           C  
ATOM   4759  O   ALA A 320      77.938  -0.278 -14.472  1.00  0.00           O  
ATOM   4760  CB  ALA A 320      76.759  -0.873 -11.465  1.00  0.00           C  
ATOM   4761  H   ALA A 320      79.044  -1.058 -10.369  1.00  0.00           H  
ATOM   4762  HA  ALA A 320      77.908  -2.126 -12.765  1.00  0.00           H  
ATOM   4763 1HB  ALA A 320      75.918  -0.789 -12.154  1.00  0.00           H  
ATOM   4764 2HB  ALA A 320      76.568  -1.680 -10.757  1.00  0.00           H  
ATOM   4765 3HB  ALA A 320      76.879   0.064 -10.924  1.00  0.00           H  
ATOM   4766  N   VAL A 321      78.849   1.018 -12.875  1.00  0.00           N  
ATOM   4767  CA  VAL A 321      79.136   2.125 -13.779  1.00  0.00           C  
ATOM   4768  C   VAL A 321      80.162   1.726 -14.831  1.00  0.00           C  
ATOM   4769  O   VAL A 321      80.034   2.082 -16.003  1.00  0.00           O  
ATOM   4770  CB  VAL A 321      79.661   3.338 -12.988  1.00  0.00           C  
ATOM   4771  CG1 VAL A 321      80.140   4.426 -13.938  1.00  0.00           C  
ATOM   4772  CG2 VAL A 321      78.572   3.867 -12.068  1.00  0.00           C  
ATOM   4773  H   VAL A 321      79.097   1.103 -11.900  1.00  0.00           H  
ATOM   4774  HA  VAL A 321      78.211   2.409 -14.283  1.00  0.00           H  
ATOM   4775  HB  VAL A 321      80.521   3.028 -12.395  1.00  0.00           H  
ATOM   4776 1HG1 VAL A 321      80.508   5.276 -13.362  1.00  0.00           H  
ATOM   4777 2HG1 VAL A 321      80.944   4.036 -14.562  1.00  0.00           H  
ATOM   4778 3HG1 VAL A 321      79.312   4.748 -14.569  1.00  0.00           H  
ATOM   4779 1HG2 VAL A 321      78.951   4.724 -11.511  1.00  0.00           H  
ATOM   4780 2HG2 VAL A 321      77.710   4.171 -12.661  1.00  0.00           H  
ATOM   4781 3HG2 VAL A 321      78.274   3.084 -11.369  1.00  0.00           H  
ATOM   4782  N   ILE A 322      81.180   0.985 -14.406  1.00  0.00           N  
ATOM   4783  CA  ILE A 322      82.231   0.535 -15.310  1.00  0.00           C  
ATOM   4784  C   ILE A 322      81.656  -0.280 -16.461  1.00  0.00           C  
ATOM   4785  O   ILE A 322      81.999  -0.060 -17.623  1.00  0.00           O  
ATOM   4786  CB  ILE A 322      83.279  -0.306 -14.558  1.00  0.00           C  
ATOM   4787  CG1 ILE A 322      84.065   0.571 -13.579  1.00  0.00           C  
ATOM   4788  CG2 ILE A 322      84.220  -0.986 -15.541  1.00  0.00           C  
ATOM   4789  CD1 ILE A 322      84.910  -0.212 -12.601  1.00  0.00           C  
ATOM   4790  H   ILE A 322      81.227   0.727 -13.431  1.00  0.00           H  
ATOM   4791  HA  ILE A 322      82.726   1.411 -15.727  1.00  0.00           H  
ATOM   4792  HB  ILE A 322      82.776  -1.068 -13.964  1.00  0.00           H  
ATOM   4793 1HG1 ILE A 322      84.719   1.241 -14.136  1.00  0.00           H  
ATOM   4794 2HG1 ILE A 322      83.372   1.191 -13.010  1.00  0.00           H  
ATOM   4795 1HG2 ILE A 322      84.954  -1.575 -14.993  1.00  0.00           H  
ATOM   4796 2HG2 ILE A 322      83.648  -1.640 -16.198  1.00  0.00           H  
ATOM   4797 3HG2 ILE A 322      84.732  -0.230 -16.137  1.00  0.00           H  
ATOM   4798 1HD1 ILE A 322      85.435   0.478 -11.940  1.00  0.00           H  
ATOM   4799 2HD1 ILE A 322      84.269  -0.865 -12.007  1.00  0.00           H  
ATOM   4800 3HD1 ILE A 322      85.635  -0.814 -13.147  1.00  0.00           H  
ATOM   4801  N   LYS A 323      80.779  -1.223 -16.132  1.00  0.00           N  
ATOM   4802  CA  LYS A 323      80.154  -2.073 -17.138  1.00  0.00           C  
ATOM   4803  C   LYS A 323      79.409  -1.243 -18.175  1.00  0.00           C  
ATOM   4804  O   LYS A 323      79.505  -1.500 -19.375  1.00  0.00           O  
ATOM   4805  CB  LYS A 323      79.200  -3.070 -16.479  1.00  0.00           C  
ATOM   4806  CG  LYS A 323      79.891  -4.167 -15.679  1.00  0.00           C  
ATOM   4807  CD  LYS A 323      78.878  -5.105 -15.038  1.00  0.00           C  
ATOM   4808  CE  LYS A 323      79.566  -6.192 -14.226  1.00  0.00           C  
ATOM   4809  NZ  LYS A 323      78.587  -7.094 -13.561  1.00  0.00           N  
ATOM   4810  H   LYS A 323      80.539  -1.354 -15.160  1.00  0.00           H  
ATOM   4811  HA  LYS A 323      80.936  -2.629 -17.656  1.00  0.00           H  
ATOM   4812 1HB  LYS A 323      78.527  -2.539 -15.805  1.00  0.00           H  
ATOM   4813 2HB  LYS A 323      78.588  -3.549 -17.244  1.00  0.00           H  
ATOM   4814 1HG  LYS A 323      80.541  -4.744 -16.339  1.00  0.00           H  
ATOM   4815 2HG  LYS A 323      80.503  -3.718 -14.898  1.00  0.00           H  
ATOM   4816 1HD  LYS A 323      78.219  -4.535 -14.382  1.00  0.00           H  
ATOM   4817 2HD  LYS A 323      78.273  -5.573 -15.815  1.00  0.00           H  
ATOM   4818 1HE  LYS A 323      80.203  -6.786 -14.880  1.00  0.00           H  
ATOM   4819 2HE  LYS A 323      80.195  -5.733 -13.463  1.00  0.00           H  
ATOM   4820 1HZ  LYS A 323      79.082  -7.799 -13.033  1.00  0.00           H  
ATOM   4821 2HZ  LYS A 323      78.003  -6.555 -12.937  1.00  0.00           H  
ATOM   4822 3HZ  LYS A 323      78.011  -7.540 -14.260  1.00  0.00           H  
ATOM   4823  N   SER A 324      78.665  -0.251 -17.753  1.00  0.00           N  
ATOM   4824  CA  SER A 324      77.830   0.444 -18.721  1.00  0.00           C  
ATOM   4825  C   SER A 324      78.642   0.833 -19.955  1.00  0.00           C  
ATOM   4826  O   SER A 324      78.081   1.164 -21.000  1.00  0.00           O  
ATOM   4827  CB  SER A 324      77.217   1.680 -18.091  1.00  0.00           C  
ATOM   4828  OG  SER A 324      76.320   1.331 -17.072  1.00  0.00           O  
ATOM   4829  H   SER A 324      78.691   0.002 -16.776  1.00  0.00           H  
ATOM   4830  HA  SER A 324      77.028  -0.227 -19.031  1.00  0.00           H  
ATOM   4831 1HB  SER A 324      78.007   2.310 -17.684  1.00  0.00           H  
ATOM   4832 2HB  SER A 324      76.698   2.257 -18.854  1.00  0.00           H  
ATOM   4833  HG  SER A 324      75.978   2.159 -16.727  1.00  0.00           H  
ATOM   4834  N   GLY A 325      79.965   0.790 -19.825  1.00  0.00           N  
ATOM   4835  CA  GLY A 325      80.864   1.191 -20.903  1.00  0.00           C  
ATOM   4836  C   GLY A 325      80.888   2.705 -21.026  1.00  0.00           C  
ATOM   4837  O   GLY A 325      80.991   3.246 -22.127  1.00  0.00           O  
ATOM   4838  H   GLY A 325      80.364   0.470 -18.954  1.00  0.00           H  
ATOM   4839 1HA  GLY A 325      81.866   0.812 -20.701  1.00  0.00           H  
ATOM   4840 2HA  GLY A 325      80.533   0.741 -21.838  1.00  0.00           H  
ATOM   4841  N   LEU A 326      80.792   3.371 -19.883  1.00  0.00           N  
ATOM   4842  CA  LEU A 326      80.864   4.821 -19.811  1.00  0.00           C  
ATOM   4843  C   LEU A 326      82.289   5.314 -20.030  1.00  0.00           C  
ATOM   4844  O   LEU A 326      83.248   4.691 -19.575  1.00  0.00           O  
ATOM   4845  CB  LEU A 326      80.349   5.308 -18.451  1.00  0.00           C  
ATOM   4846  CG  LEU A 326      78.869   5.030 -18.161  1.00  0.00           C  
ATOM   4847  CD1 LEU A 326      78.538   5.465 -16.740  1.00  0.00           C  
ATOM   4848  CD2 LEU A 326      78.006   5.768 -19.173  1.00  0.00           C  
ATOM   4849  H   LEU A 326      80.664   2.857 -19.023  1.00  0.00           H  
ATOM   4850  HA  LEU A 326      80.232   5.238 -20.595  1.00  0.00           H  
ATOM   4851 1HB  LEU A 326      80.935   4.832 -17.667  1.00  0.00           H  
ATOM   4852 2HB  LEU A 326      80.503   6.385 -18.387  1.00  0.00           H  
ATOM   4853  HG  LEU A 326      78.679   3.959 -18.235  1.00  0.00           H  
ATOM   4854 1HD1 LEU A 326      77.486   5.267 -16.534  1.00  0.00           H  
ATOM   4855 2HD1 LEU A 326      79.156   4.907 -16.036  1.00  0.00           H  
ATOM   4856 3HD1 LEU A 326      78.735   6.531 -16.631  1.00  0.00           H  
ATOM   4857 1HD2 LEU A 326      76.953   5.570 -18.968  1.00  0.00           H  
ATOM   4858 2HD2 LEU A 326      78.194   6.840 -19.099  1.00  0.00           H  
ATOM   4859 3HD2 LEU A 326      78.250   5.425 -20.179  1.00  0.00           H  
ATOM   4860  N   PRO A 327      82.420   6.434 -20.728  1.00  0.00           N  
ATOM   4861  CA  PRO A 327      83.729   6.969 -21.086  1.00  0.00           C  
ATOM   4862  C   PRO A 327      84.547   7.330 -19.851  1.00  0.00           C  
ATOM   4863  O   PRO A 327      84.020   7.881 -18.885  1.00  0.00           O  
ATOM   4864  CB  PRO A 327      83.376   8.211 -21.910  1.00  0.00           C  
ATOM   4865  CG  PRO A 327      82.000   7.938 -22.413  1.00  0.00           C  
ATOM   4866  CD  PRO A 327      81.335   7.184 -21.292  1.00  0.00           C  
ATOM   4867  HA  PRO A 327      84.267   6.230 -21.698  1.00  0.00           H  
ATOM   4868 1HB  PRO A 327      83.429   9.110 -21.278  1.00  0.00           H  
ATOM   4869 2HB  PRO A 327      84.107   8.345 -22.721  1.00  0.00           H  
ATOM   4870 1HG  PRO A 327      81.487   8.882 -22.650  1.00  0.00           H  
ATOM   4871 2HG  PRO A 327      82.044   7.357 -23.346  1.00  0.00           H  
ATOM   4872 1HD  PRO A 327      80.906   7.898 -20.573  1.00  0.00           H  
ATOM   4873 2HD  PRO A 327      80.552   6.529 -21.703  1.00  0.00           H  
ATOM   4874  N   PRO A 328      85.831   6.982 -19.968  1.00  0.00           N  
ATOM   4875  CA  PRO A 328      86.674   6.681 -18.814  1.00  0.00           C  
ATOM   4876  C   PRO A 328      86.678   7.842 -17.833  1.00  0.00           C  
ATOM   4877  O   PRO A 328      86.887   7.654 -16.635  1.00  0.00           O  
ATOM   4878  CB  PRO A 328      88.056   6.463 -19.438  1.00  0.00           C  
ATOM   4879  CG  PRO A 328      87.985   7.177 -20.744  1.00  0.00           C  
ATOM   4880  CD  PRO A 328      86.559   6.996 -21.192  1.00  0.00           C  
ATOM   4881  HA  PRO A 328      86.311   5.762 -18.331  1.00  0.00           H  
ATOM   4882 1HB  PRO A 328      88.836   6.865 -18.774  1.00  0.00           H  
ATOM   4883 2HB  PRO A 328      88.253   5.386 -19.550  1.00  0.00           H  
ATOM   4884 1HG  PRO A 328      88.257   8.235 -20.614  1.00  0.00           H  
ATOM   4885 2HG  PRO A 328      88.708   6.747 -21.452  1.00  0.00           H  
ATOM   4886 1HD  PRO A 328      86.260   7.849 -21.820  1.00  0.00           H  
ATOM   4887 2HD  PRO A 328      86.466   6.052 -21.749  1.00  0.00           H  
ATOM   4888  N   GLU A 329      86.445   9.034 -18.358  1.00  0.00           N  
ATOM   4889  CA  GLU A 329      86.322  10.235 -17.542  1.00  0.00           C  
ATOM   4890  C   GLU A 329      85.231  10.078 -16.490  1.00  0.00           C  
ATOM   4891  O   GLU A 329      85.434  10.397 -15.319  1.00  0.00           O  
ATOM   4892  CB  GLU A 329      86.023  11.450 -18.424  1.00  0.00           C  
ATOM   4893  CG  GLU A 329      87.166  11.855 -19.343  1.00  0.00           C  
ATOM   4894  CD  GLU A 329      87.228  11.030 -20.599  1.00  0.00           C  
ATOM   4895  OE1 GLU A 329      86.399  10.167 -20.761  1.00  0.00           O  
ATOM   4896  OE2 GLU A 329      88.105  11.264 -21.397  1.00  0.00           O  
ATOM   4897  H   GLU A 329      86.348   9.120 -19.360  1.00  0.00           H  
ATOM   4898  HA  GLU A 329      87.268  10.402 -17.027  1.00  0.00           H  
ATOM   4899 1HB  GLU A 329      85.151  11.243 -19.044  1.00  0.00           H  
ATOM   4900 2HB  GLU A 329      85.781  12.306 -17.794  1.00  0.00           H  
ATOM   4901 1HG  GLU A 329      87.045  12.903 -19.616  1.00  0.00           H  
ATOM   4902 2HG  GLU A 329      88.106  11.756 -18.803  1.00  0.00           H  
ATOM   4903  N   VAL A 330      84.073   9.585 -16.915  1.00  0.00           N  
ATOM   4904  CA  VAL A 330      82.947   9.384 -16.010  1.00  0.00           C  
ATOM   4905  C   VAL A 330      83.267   8.330 -14.959  1.00  0.00           C  
ATOM   4906  O   VAL A 330      82.922   8.483 -13.787  1.00  0.00           O  
ATOM   4907  CB  VAL A 330      81.696   8.954 -16.799  1.00  0.00           C  
ATOM   4908  CG1 VAL A 330      80.576   8.561 -15.849  1.00  0.00           C  
ATOM   4909  CG2 VAL A 330      81.253  10.080 -17.720  1.00  0.00           C  
ATOM   4910  H   VAL A 330      83.970   9.343 -17.890  1.00  0.00           H  
ATOM   4911  HA  VAL A 330      82.735  10.328 -15.506  1.00  0.00           H  
ATOM   4912  HB  VAL A 330      81.938   8.072 -17.393  1.00  0.00           H  
ATOM   4913 1HG1 VAL A 330      79.700   8.259 -16.424  1.00  0.00           H  
ATOM   4914 2HG1 VAL A 330      80.903   7.730 -15.224  1.00  0.00           H  
ATOM   4915 3HG1 VAL A 330      80.319   9.411 -15.217  1.00  0.00           H  
ATOM   4916 1HG2 VAL A 330      80.368   9.769 -18.276  1.00  0.00           H  
ATOM   4917 2HG2 VAL A 330      81.016  10.964 -17.127  1.00  0.00           H  
ATOM   4918 3HG2 VAL A 330      82.055  10.317 -18.419  1.00  0.00           H  
ATOM   4919  N   VAL A 331      83.928   7.259 -15.384  1.00  0.00           N  
ATOM   4920  CA  VAL A 331      84.296   6.176 -14.479  1.00  0.00           C  
ATOM   4921  C   VAL A 331      85.290   6.651 -13.428  1.00  0.00           C  
ATOM   4922  O   VAL A 331      85.190   6.287 -12.256  1.00  0.00           O  
ATOM   4923  CB  VAL A 331      84.909   5.004 -15.268  1.00  0.00           C  
ATOM   4924  CG1 VAL A 331      85.467   3.955 -14.318  1.00  0.00           C  
ATOM   4925  CG2 VAL A 331      83.862   4.396 -16.189  1.00  0.00           C  
ATOM   4926  H   VAL A 331      84.182   7.193 -16.359  1.00  0.00           H  
ATOM   4927  HA  VAL A 331      83.395   5.825 -13.975  1.00  0.00           H  
ATOM   4928  HB  VAL A 331      85.745   5.376 -15.862  1.00  0.00           H  
ATOM   4929 1HG1 VAL A 331      85.896   3.135 -14.893  1.00  0.00           H
[truncated: 423,071 more chars]
