# Supplementary material for: Blueprinting extendable nanomaterials with standardized protein blocks
Source: Nature. 2024 Mar 13;627(8005):898–904. doi: 10.1038/s41586-024-07188-4 (PMC10972742; doi:10.1038/s41586-024-07188-4)
Supplement: Supplementary file 4 — Design models with ideal backbones as well as experimentally determined structures for comparison. For reference to design names, see Supplementary Fig. 1. [file 41586_2024_7188_MOESM4_ESM.zip › THR39_design.pdb]

HEADER                                            29-OCT-21   XXXX              
EXPDTA    THEORETICAL MODEL                                                     
REMARK 220                                                                      
REMARK 220 EXPERIMENTAL DETAILS                                                 
REMARK 220  EXPERIMENT TYPE                : THEORETICAL MODELLING              
REMARK 220  DATE OF DATA COLLECTION        : 29-OCT-21                          
REMARK 220                                                                      
REMARK 220 REMARK: MODEL GENERATED BY ROSETTA                                   
REMARK 220  VERSION 2021.41+HEAD.36da336f772                                    
ATOM      1  N   GLY A   1      14.898   7.319  15.925  1.00  0.00           N  
ATOM      2  CA  GLY A   1      15.665   6.284  16.626  1.00  0.00           C  
ATOM      3  C   GLY A   1      15.354   4.875  16.122  1.00  0.00           C  
ATOM      4  O   GLY A   1      15.104   3.964  16.911  1.00  0.00           O  
ATOM      5 1H   GLY A   1      15.138   8.218  16.291  1.00  0.00           H  
ATOM      6 2H   GLY A   1      15.112   7.289  14.949  1.00  0.00           H  
ATOM      7 3H   GLY A   1      13.920   7.156  16.056  1.00  0.00           H  
ATOM      8 1HA  GLY A   1      16.731   6.476  16.504  1.00  0.00           H  
ATOM      9 2HA  GLY A   1      15.451   6.332  17.693  1.00  0.00           H  
ATOM     10  N   ALA A   2      15.371   4.700  14.804  1.00  0.00           N  
ATOM     11  CA  ALA A   2      15.423   3.371  14.194  1.00  0.00           C  
ATOM     12  C   ALA A   2      16.858   2.856  14.140  1.00  0.00           C  
ATOM     13  O   ALA A   2      17.781   3.597  13.803  1.00  0.00           O  
ATOM     14  CB  ALA A   2      14.817   3.400  12.798  1.00  0.00           C  
ATOM     15  H   ALA A   2      15.347   5.509  14.200  1.00  0.00           H  
ATOM     16  HA  ALA A   2      14.843   2.690  14.817  1.00  0.00           H  
ATOM     17 1HB  ALA A   2      14.869   2.404  12.358  1.00  0.00           H  
ATOM     18 2HB  ALA A   2      13.775   3.715  12.860  1.00  0.00           H  
ATOM     19 3HB  ALA A   2      15.371   4.100  12.176  1.00  0.00           H  
ATOM     20  N   ASP A   3      17.049   1.582  14.473  1.00  0.00           N  
ATOM     21  CA  ASP A   3      18.392   1.009  14.521  1.00  0.00           C  
ATOM     22  C   ASP A   3      19.027   0.969  13.135  1.00  0.00           C  
ATOM     23  O   ASP A   3      18.443   0.441  12.189  1.00  0.00           O  
ATOM     24  CB  ASP A   3      18.352  -0.403  15.110  1.00  0.00           C  
ATOM     25  CG  ASP A   3      18.025  -0.416  16.597  1.00  0.00           C  
ATOM     26  OD1 ASP A   3      18.115   0.619  17.214  1.00  0.00           O  
ATOM     27  OD2 ASP A   3      17.687  -1.460  17.102  1.00  0.00           O  
ATOM     28  H   ASP A   3      16.249   1.006  14.695  1.00  0.00           H  
ATOM     29  HA  ASP A   3      19.013   1.636  15.161  1.00  0.00           H  
ATOM     30 1HB  ASP A   3      17.604  -0.996  14.583  1.00  0.00           H  
ATOM     31 2HB  ASP A   3      19.317  -0.887  14.961  1.00  0.00           H  
ATOM     32  N   PRO A   4      20.195   1.587  13.307  1.00  0.00           N  
ATOM     33  CA  PRO A   4      20.889   2.200  12.180  1.00  0.00           C  
ATOM     34  C   PRO A   4      21.301   1.149  11.159  1.00  0.00           C  
ATOM     35  O   PRO A   4      21.409   1.436   9.967  1.00  0.00           O  
ATOM     36  CB  PRO A   4      22.106   2.858  12.838  1.00  0.00           C  
ATOM     37  CG  PRO A   4      22.276   2.114  14.119  1.00  0.00           C  
ATOM     38  CD  PRO A   4      20.873   1.754  14.531  1.00  0.00           C  
ATOM     39  HA  PRO A   4      20.235   2.955  11.719  1.00  0.00           H  
ATOM     40 1HB  PRO A   4      22.982   2.774  12.177  1.00  0.00           H  
ATOM     41 2HB  PRO A   4      21.919   3.931  12.989  1.00  0.00           H  
ATOM     42 1HG  PRO A   4      22.912   1.230  13.964  1.00  0.00           H  
ATOM     43 2HG  PRO A   4      22.786   2.747  14.860  1.00  0.00           H  
ATOM     44 1HD  PRO A   4      20.888   0.811  15.097  1.00  0.00           H  
ATOM     45 2HD  PRO A   4      20.450   2.566  15.141  1.00  0.00           H  
ATOM     46  N   LYS A   5      21.535  -0.082  11.622  1.00  0.00           N  
ATOM     47  CA  LYS A   5      21.998  -1.128  10.717  1.00  0.00           C  
ATOM     48  C   LYS A   5      20.945  -1.453   9.666  1.00  0.00           C  
ATOM     49  O   LYS A   5      21.265  -1.653   8.494  1.00  0.00           O  
ATOM     50  CB  LYS A   5      22.366  -2.390  11.500  1.00  0.00           C  
ATOM     51  CG  LYS A   5      22.930  -3.517  10.646  1.00  0.00           C  
ATOM     52  CD  LYS A   5      23.358  -4.699  11.503  1.00  0.00           C  
ATOM     53  CE  LYS A   5      23.907  -5.833  10.650  1.00  0.00           C  
ATOM     54  NZ  LYS A   5      24.330  -6.996  11.476  1.00  0.00           N  
ATOM     55  H   LYS A   5      21.387  -0.275  12.602  1.00  0.00           H  
ATOM     56  HA  LYS A   5      22.887  -0.768  10.198  1.00  0.00           H  
ATOM     57 1HB  LYS A   5      23.108  -2.143  12.260  1.00  0.00           H  
ATOM     58 2HB  LYS A   5      21.483  -2.769  12.014  1.00  0.00           H  
ATOM     59 1HG  LYS A   5      22.172  -3.850   9.935  1.00  0.00           H  
ATOM     60 2HG  LYS A   5      23.792  -3.154  10.087  1.00  0.00           H  
ATOM     61 1HD  LYS A   5      24.127  -4.379  12.207  1.00  0.00           H  
ATOM     62 2HD  LYS A   5      22.502  -5.066  12.070  1.00  0.00           H  
ATOM     63 1HE  LYS A   5      23.144  -6.161   9.946  1.00  0.00           H  
ATOM     64 2HE  LYS A   5      24.766  -5.477  10.081  1.00  0.00           H  
ATOM     65 1HZ  LYS A   5      24.688  -7.725  10.875  1.00  0.00           H  
ATOM     66 2HZ  LYS A   5      25.052  -6.708  12.121  1.00  0.00           H  
ATOM     67 3HZ  LYS A   5      23.537  -7.348  11.994  1.00  0.00           H  
ATOM     68  N   VAL A   6      19.688  -1.505  10.091  1.00  0.00           N  
ATOM     69  CA  VAL A   6      18.585  -1.806   9.186  1.00  0.00           C  
ATOM     70  C   VAL A   6      18.422  -0.716   8.135  1.00  0.00           C  
ATOM     71  O   VAL A   6      18.177  -1.002   6.963  1.00  0.00           O  
ATOM     72  CB  VAL A   6      17.271  -1.954   9.976  1.00  0.00           C  
ATOM     73  CG1 VAL A   6      16.090  -2.079   9.025  1.00  0.00           C  
ATOM     74  CG2 VAL A   6      17.353  -3.163  10.896  1.00  0.00           C  
ATOM     75  H   VAL A   6      19.491  -1.332  11.066  1.00  0.00           H  
ATOM     76  HA  VAL A   6      18.799  -2.749   8.682  1.00  0.00           H  
ATOM     77  HB  VAL A   6      17.111  -1.054  10.570  1.00  0.00           H  
ATOM     78 1HG1 VAL A   6      15.169  -2.183   9.600  1.00  0.00           H  
ATOM     79 2HG1 VAL A   6      16.029  -1.188   8.401  1.00  0.00           H  
ATOM     80 3HG1 VAL A   6      16.223  -2.957   8.393  1.00  0.00           H  
ATOM     81 1HG2 VAL A   6      16.421  -3.261  11.451  1.00  0.00           H  
ATOM     82 2HG2 VAL A   6      17.519  -4.062  10.302  1.00  0.00           H  
ATOM     83 3HG2 VAL A   6      18.180  -3.032  11.595  1.00  0.00           H  
ATOM     84  N   ILE A   7      18.559   0.535   8.560  1.00  0.00           N  
ATOM     85  CA  ILE A   7      18.428   1.671   7.655  1.00  0.00           C  
ATOM     86  C   ILE A   7      19.530   1.668   6.604  1.00  0.00           C  
ATOM     87  O   ILE A   7      19.284   1.953   5.432  1.00  0.00           O  
ATOM     88  CB  ILE A   7      18.463   3.000   8.432  1.00  0.00           C  
ATOM     89  CG1 ILE A   7      17.264   3.096   9.379  1.00  0.00           C  
ATOM     90  CG2 ILE A   7      18.483   4.178   7.471  1.00  0.00           C  
ATOM     91  CD1 ILE A   7      15.926   3.048   8.676  1.00  0.00           C  
ATOM     92  H   ILE A   7      18.759   0.704   9.535  1.00  0.00           H  
ATOM     93  HA  ILE A   7      17.469   1.596   7.143  1.00  0.00           H  
ATOM     94  HB  ILE A   7      19.358   3.034   9.053  1.00  0.00           H  
ATOM     95 1HG1 ILE A   7      17.301   2.279  10.098  1.00  0.00           H  
ATOM     96 2HG1 ILE A   7      17.319   4.028   9.942  1.00  0.00           H  
ATOM     97 1HG2 ILE A   7      18.507   5.109   8.037  1.00  0.00           H  
ATOM     98 2HG2 ILE A   7      19.367   4.116   6.837  1.00  0.00           H  
ATOM     99 3HG2 ILE A   7      17.588   4.155   6.848  1.00  0.00           H  
ATOM    100 1HD1 ILE A   7      15.125   3.122   9.413  1.00  0.00           H  
ATOM    101 2HD1 ILE A   7      15.853   3.881   7.976  1.00  0.00           H  
ATOM    102 3HD1 ILE A   7      15.833   2.108   8.135  1.00  0.00           H  
ATOM    103  N   VAL A   8      20.746   1.344   7.029  1.00  0.00           N  
ATOM    104  CA  VAL A   8      21.888   1.303   6.124  1.00  0.00           C  
ATOM    105  C   VAL A   8      21.720   0.214   5.072  1.00  0.00           C  
ATOM    106  O   VAL A   8      22.040   0.415   3.900  1.00  0.00           O  
ATOM    107  CB  VAL A   8      23.186   1.053   6.914  1.00  0.00           C  
ATOM    108  CG1 VAL A   8      24.352   0.821   5.964  1.00  0.00           C  
ATOM    109  CG2 VAL A   8      23.467   2.232   7.834  1.00  0.00           C  
ATOM    110  H   VAL A   8      20.883   1.120   8.004  1.00  0.00           H  
ATOM    111  HA  VAL A   8      21.965   2.267   5.620  1.00  0.00           H  
ATOM    112  HB  VAL A   8      23.071   0.147   7.508  1.00  0.00           H  
ATOM    113 1HG1 VAL A   8      25.261   0.646   6.539  1.00  0.00           H  
ATOM    114 2HG1 VAL A   8      24.145  -0.048   5.340  1.00  0.00           H  
ATOM    115 3HG1 VAL A   8      24.486   1.699   5.332  1.00  0.00           H  
ATOM    116 1HG2 VAL A   8      24.386   2.048   8.390  1.00  0.00           H  
ATOM    117 2HG2 VAL A   8      23.577   3.139   7.240  1.00  0.00           H  
ATOM    118 3HG2 VAL A   8      22.639   2.354   8.532  1.00  0.00           H  
ATOM    119  N   GLU A   9      21.216  -0.939   5.498  1.00  0.00           N  
ATOM    120  CA  GLU A   9      21.004  -2.063   4.593  1.00  0.00           C  
ATOM    121  C   GLU A   9      19.953  -1.733   3.541  1.00  0.00           C  
ATOM    122  O   GLU A   9      20.103  -2.079   2.369  1.00  0.00           O  
ATOM    123  CB  GLU A   9      20.581  -3.307   5.377  1.00  0.00           C  
ATOM    124  CG  GLU A   9      21.678  -3.906   6.245  1.00  0.00           C  
ATOM    125  CD  GLU A   9      21.207  -5.082   7.055  1.00  0.00           C  
ATOM    126  OE1 GLU A   9      20.032  -5.359   7.037  1.00  0.00           O  
ATOM    127  OE2 GLU A   9      22.024  -5.704   7.694  1.00  0.00           O  
ATOM    128  H   GLU A   9      20.974  -1.040   6.473  1.00  0.00           H  
ATOM    129  HA  GLU A   9      21.942  -2.276   4.080  1.00  0.00           H  
ATOM    130 1HB  GLU A   9      19.740  -3.060   6.025  1.00  0.00           H  
ATOM    131 2HB  GLU A   9      20.245  -4.078   4.684  1.00  0.00           H  
ATOM    132 1HG  GLU A   9      22.500  -4.227   5.605  1.00  0.00           H  
ATOM    133 2HG  GLU A   9      22.057  -3.137   6.917  1.00  0.00           H  
ATOM    134  N   VAL A  10      18.888  -1.061   3.967  1.00  0.00           N  
ATOM    135  CA  VAL A  10      17.810  -0.682   3.062  1.00  0.00           C  
ATOM    136  C   VAL A  10      18.294   0.307   2.010  1.00  0.00           C  
ATOM    137  O   VAL A  10      17.929   0.210   0.838  1.00  0.00           O  
ATOM    138  CB  VAL A  10      16.645  -0.057   3.852  1.00  0.00           C  
ATOM    139  CG1 VAL A  10      15.602   0.512   2.901  1.00  0.00           C  
ATOM    140  CG2 VAL A  10      16.026  -1.098   4.772  1.00  0.00           C  
ATOM    141  H   VAL A  10      18.824  -0.807   4.942  1.00  0.00           H  
ATOM    142  HA  VAL A  10      17.450  -1.580   2.558  1.00  0.00           H  
ATOM    143  HB  VAL A  10      17.025   0.774   4.446  1.00  0.00           H  
ATOM    144 1HG1 VAL A  10      14.785   0.950   3.477  1.00  0.00           H  
ATOM    145 2HG1 VAL A  10      16.058   1.280   2.278  1.00  0.00           H  
ATOM    146 3HG1 VAL A  10      15.212  -0.286   2.270  1.00  0.00           H  
ATOM    147 1HG2 VAL A  10      15.203  -0.649   5.328  1.00  0.00           H  
ATOM    148 2HG2 VAL A  10      15.651  -1.932   4.178  1.00  0.00           H  
ATOM    149 3HG2 VAL A  10      16.780  -1.461   5.471  1.00  0.00           H  
ATOM    150  N   VAL A  11      19.118   1.259   2.436  1.00  0.00           N  
ATOM    151  CA  VAL A  11      19.655   2.268   1.531  1.00  0.00           C  
ATOM    152  C   VAL A  11      20.560   1.640   0.479  1.00  0.00           C  
ATOM    153  O   VAL A  11      20.519   2.015  -0.693  1.00  0.00           O  
ATOM    154  CB  VAL A  11      20.448   3.326   2.321  1.00  0.00           C  
ATOM    155  CG1 VAL A  11      21.168   4.272   1.370  1.00  0.00           C  
ATOM    156  CG2 VAL A  11      19.512   4.095   3.241  1.00  0.00           C  
ATOM    157  H   VAL A  11      19.379   1.284   3.411  1.00  0.00           H  
ATOM    158  HA  VAL A  11      18.822   2.759   1.027  1.00  0.00           H  
ATOM    159  HB  VAL A  11      21.213   2.825   2.915  1.00  0.00           H  
ATOM    160 1HG1 VAL A  11      21.723   5.012   1.946  1.00  0.00           H  
ATOM    161 2HG1 VAL A  11      21.858   3.705   0.747  1.00  0.00           H  
ATOM    162 3HG1 VAL A  11      20.437   4.777   0.739  1.00  0.00           H  
ATOM    163 1HG2 VAL A  11      20.080   4.840   3.797  1.00  0.00           H  
ATOM    164 2HG2 VAL A  11      18.745   4.591   2.647  1.00  0.00           H  
ATOM    165 3HG2 VAL A  11      19.040   3.404   3.940  1.00  0.00           H  
ATOM    166  N   VAL A  12      21.377   0.682   0.905  1.00  0.00           N  
ATOM    167  CA  VAL A  12      22.294  -0.000  -0.000  1.00  0.00           C  
ATOM    168  C   VAL A  12      21.537  -0.801  -1.052  1.00  0.00           C  
ATOM    169  O   VAL A  12      21.914  -0.818  -2.224  1.00  0.00           O  
ATOM    170  CB  VAL A  12      23.221  -0.943   0.790  1.00  0.00           C  
ATOM    171  CG1 VAL A  12      24.049  -1.795  -0.160  1.00  0.00           C  
ATOM    172  CG2 VAL A  12      24.121  -0.132   1.710  1.00  0.00           C  
ATOM    173  H   VAL A  12      21.362   0.420   1.880  1.00  0.00           H  
ATOM    174  HA  VAL A  12      22.904   0.750  -0.504  1.00  0.00           H  
ATOM    175  HB  VAL A  12      22.611  -1.623   1.384  1.00  0.00           H  
ATOM    176 1HG1 VAL A  12      24.698  -2.456   0.415  1.00  0.00           H  
ATOM    177 2HG1 VAL A  12      23.385  -2.393  -0.784  1.00  0.00           H  
ATOM    178 3HG1 VAL A  12      24.658  -1.149  -0.792  1.00  0.00           H  
ATOM    179 1HG2 VAL A  12      24.774  -0.805   2.266  1.00  0.00           H  
ATOM    180 2HG2 VAL A  12      24.727   0.553   1.116  1.00  0.00           H  
ATOM    181 3HG2 VAL A  12      23.509   0.438   2.409  1.00  0.00           H  
ATOM    182  N   GLU A  13      20.467  -1.464  -0.626  1.00  0.00           N  
ATOM    183  CA  GLU A  13      19.655  -2.268  -1.531  1.00  0.00           C  
ATOM    184  C   GLU A  13      18.977  -1.399  -2.583  1.00  0.00           C  
ATOM    185  O   GLU A  13      18.904  -1.769  -3.755  1.00  0.00           O  
ATOM    186  CB  GLU A  13      18.601  -3.052  -0.747  1.00  0.00           C  
ATOM    187  CG  GLU A  13      19.164  -4.169   0.121  1.00  0.00           C  
ATOM    188  CD  GLU A  13      18.109  -4.870   0.931  1.00  0.00           C  
ATOM    189  OE1 GLU A  13      16.984  -4.431   0.912  1.00  0.00           O  
ATOM    190  OE2 GLU A  13      18.429  -5.845   1.569  1.00  0.00           O  
ATOM    191  H   GLU A  13      20.210  -1.409   0.349  1.00  0.00           H  
ATOM    192  HA  GLU A  13      20.307  -2.976  -2.044  1.00  0.00           H  
ATOM    193 1HB  GLU A  13      18.048  -2.372  -0.099  1.00  0.00           H  
ATOM    194 2HB  GLU A  13      17.887  -3.496  -1.440  1.00  0.00           H  
ATOM    195 1HG  GLU A  13      19.658  -4.899  -0.520  1.00  0.00           H  
ATOM    196 2HG  GLU A  13      19.913  -3.751   0.792  1.00  0.00           H  
ATOM    197  N   THR A  14      18.482  -0.242  -2.157  1.00  0.00           N  
ATOM    198  CA  THR A  14      17.810   0.682  -3.062  1.00  0.00           C  
ATOM    199  C   THR A  14      18.770   1.222  -4.114  1.00  0.00           C  
ATOM    200  O   THR A  14      18.414   1.350  -5.285  1.00  0.00           O  
ATOM    201  CB  THR A  14      17.179   1.854  -2.288  1.00  0.00           C  
ATOM    202  OG1 THR A  14      16.200   1.352  -1.369  1.00  0.00           O  
ATOM    203  CG2 THR A  14      16.515   2.830  -3.247  1.00  0.00           C  
ATOM    204  H   THR A  14      18.574   0.003  -1.181  1.00  0.00           H  
ATOM    205  HA  THR A  14      17.015   0.144  -3.578  1.00  0.00           H  
ATOM    206  HB  THR A  14      17.952   2.376  -1.724  1.00  0.00           H  
ATOM    207  HG1 THR A  14      16.640   1.017  -0.585  1.00  0.00           H  
ATOM    208 1HG2 THR A  14      16.074   3.652  -2.683  1.00  0.00           H  
ATOM    209 2HG2 THR A  14      17.259   3.223  -3.940  1.00  0.00           H  
ATOM    210 3HG2 THR A  14      15.734   2.316  -3.807  1.00  0.00           H  
ATOM    211  N   VAL A  15      19.989   1.537  -3.688  1.00  0.00           N  
ATOM    212  CA  VAL A  15      21.004   2.063  -4.593  1.00  0.00           C  
ATOM    213  C   VAL A  15      21.393   1.032  -5.645  1.00  0.00           C  
ATOM    214  O   VAL A  15      21.573   1.364  -6.817  1.00  0.00           O  
ATOM    215  CB  VAL A  15      22.257   2.484  -3.803  1.00  0.00           C  
ATOM    216  CG1 VAL A  15      23.386   2.855  -4.753  1.00  0.00           C  
ATOM    217  CG2 VAL A  15      21.923   3.648  -2.883  1.00  0.00           C  
ATOM    218  H   VAL A  15      20.218   1.409  -2.713  1.00  0.00           H  
ATOM    219  HA  VAL A  15      20.597   2.940  -5.097  1.00  0.00           H  
ATOM    220  HB  VAL A  15      22.602   1.637  -3.209  1.00  0.00           H  
ATOM    221 1HG1 VAL A  15      24.264   3.149  -4.178  1.00  0.00           H  
ATOM    222 2HG1 VAL A  15      23.633   1.996  -5.377  1.00  0.00           H  
ATOM    223 3HG1 VAL A  15      23.072   3.685  -5.385  1.00  0.00           H  
ATOM    224 1HG2 VAL A  15      22.813   3.940  -2.327  1.00  0.00           H  
ATOM    225 2HG2 VAL A  15      21.572   4.492  -3.477  1.00  0.00           H  
ATOM    226 3HG2 VAL A  15      21.142   3.347  -2.184  1.00  0.00           H  
ATOM    227  N   LYS A  16      21.521  -0.220  -5.219  1.00  0.00           N  
ATOM    228  CA  LYS A  16      21.888  -1.303  -6.124  1.00  0.00           C  
ATOM    229  C   LYS A  16      20.811  -1.532  -7.176  1.00  0.00           C  
ATOM    230  O   LYS A  16      21.113  -1.760  -8.348  1.00  0.00           O  
ATOM    231  CB  LYS A  16      22.141  -2.593  -5.341  1.00  0.00           C  
ATOM    232  CG  LYS A  16      22.601  -3.767  -6.195  1.00  0.00           C  
ATOM    233  CD  LYS A  16      22.920  -4.982  -5.337  1.00  0.00           C  
ATOM    234  CE  LYS A  16      23.367  -6.160  -6.190  1.00  0.00           C  
ATOM    235  NZ  LYS A  16      23.683  -7.357  -5.364  1.00  0.00           N  
ATOM    236  H   LYS A  16      21.360  -0.427  -4.244  1.00  0.00           H  
ATOM    237  HA  LYS A  16      22.806  -1.025  -6.642  1.00  0.00           H  
ATOM    238 1HB  LYS A  16      22.901  -2.414  -4.581  1.00  0.00           H  
ATOM    239 2HB  LYS A  16      21.227  -2.891  -4.827  1.00  0.00           H  
ATOM    240 1HG  LYS A  16      21.817  -4.030  -6.906  1.00  0.00           H  
ATOM    241 2HG  LYS A  16      23.492  -3.482  -6.754  1.00  0.00           H  
ATOM    242 1HD  LYS A  16      23.715  -4.732  -4.633  1.00  0.00           H  
ATOM    243 2HD  LYS A  16      22.035  -5.270  -4.771  1.00  0.00           H  
ATOM    244 1HE  LYS A  16      22.578  -6.419  -6.895  1.00  0.00           H  
ATOM    245 2HE  LYS A  16      24.254  -5.883  -6.758  1.00  0.00           H  
ATOM    246 1HZ  LYS A  16      23.974  -8.115  -5.965  1.00  0.00           H  
ATOM    247 2HZ  LYS A  16      24.427  -7.134  -4.718  1.00  0.00           H  
ATOM    248 3HZ  LYS A  16      22.861  -7.636  -4.847  1.00  0.00           H  
ATOM    249  N   LYS A  17      19.553  -1.470  -6.751  1.00  0.00           N  
ATOM    250  CA  LYS A  17      18.428  -1.671  -7.655  1.00  0.00           C  
ATOM    251  C   LYS A  17      18.364  -0.571  -8.707  1.00  0.00           C  
ATOM    252  O   LYS A  17      18.094  -0.834  -9.879  1.00  0.00           O  
ATOM    253  CB  LYS A  17      17.115  -1.728  -6.872  1.00  0.00           C  
ATOM    254  CG  LYS A  17      16.941  -2.982  -6.027  1.00  0.00           C  
ATOM    255  CD  LYS A  17      15.624  -2.956  -5.265  1.00  0.00           C  
ATOM    256  CE  LYS A  17      15.453  -4.205  -4.412  1.00  0.00           C  
ATOM    257  NZ  LYS A  17      14.187  -4.175  -3.630  1.00  0.00           N  
ATOM    258  H   LYS A  17      19.372  -1.279  -5.776  1.00  0.00           H  
ATOM    259  HA  LYS A  17      18.566  -2.621  -8.173  1.00  0.00           H  
ATOM    260 1HB  LYS A  17      17.050  -0.865  -6.208  1.00  0.00           H  
ATOM    261 2HB  LYS A  17      16.276  -1.671  -7.565  1.00  0.00           H  
ATOM    262 1HG  LYS A  17      16.960  -3.862  -6.672  1.00  0.00           H  
ATOM    263 2HG  LYS A  17      17.762  -3.059  -5.315  1.00  0.00           H  
ATOM    264 1HD  LYS A  17      15.595  -2.078  -4.619  1.00  0.00           H  
ATOM    265 2HD  LYS A  17      14.796  -2.894  -5.971  1.00  0.00           H  
ATOM    266 1HE  LYS A  17      15.450  -5.085  -5.052  1.00  0.00           H  
ATOM    267 2HE  LYS A  17      16.290  -4.290  -3.719  1.00  0.00           H  
ATOM    268 1HZ  LYS A  17      14.111  -5.018  -3.079  1.00  0.00           H  
ATOM    269 2HZ  LYS A  17      14.187  -3.372  -3.018  1.00  0.00           H  
ATOM    270 3HZ  LYS A  17      13.402  -4.116  -4.263  1.00  0.00           H  
ATOM    271  N   VAL A  18      18.614   0.663  -8.282  1.00  0.00           N  
ATOM    272  CA  VAL A  18      18.585   1.806  -9.186  1.00  0.00           C  
ATOM    273  C   VAL A  18      19.682   1.704 -10.238  1.00  0.00           C  
ATOM    274  O   VAL A  18      19.462   2.011 -11.410  1.00  0.00           O  
ATOM    275  CB  VAL A  18      18.756   3.117  -8.395  1.00  0.00           C  
ATOM    276  CG1 VAL A  18      18.916   4.294  -9.345  1.00  0.00           C  
ATOM    277  CG2 VAL A  18      17.563   3.325  -7.475  1.00  0.00           C  
ATOM    278  H   VAL A  18      18.830   0.813  -7.307  1.00  0.00           H  
ATOM    279  HA  VAL A  18      17.618   1.824  -9.690  1.00  0.00           H  
ATOM    280  HB  VAL A  18      19.668   3.056  -7.802  1.00  0.00           H  
ATOM    281 1HG1 VAL A  18      19.036   5.213  -8.770  1.00  0.00           H  
ATOM    282 2HG1 VAL A  18      19.796   4.141  -9.970  1.00  0.00           H  
ATOM    283 3HG1 VAL A  18      18.032   4.376  -9.977  1.00  0.00           H  
ATOM    284 1HG2 VAL A  18      17.691   4.253  -6.918  1.00  0.00           H  
ATOM    285 2HG2 VAL A  18      16.650   3.380  -8.068  1.00  0.00           H  
ATOM    286 3HG2 VAL A  18      17.492   2.491  -6.776  1.00  0.00           H  
ATOM    287  N   ALA A  19      20.864   1.271  -9.813  1.00  0.00           N  
ATOM    288  CA  ALA A  19      21.998   1.128 -10.717  1.00  0.00           C  
ATOM    289  C   ALA A  19      21.732   0.058 -11.769  1.00  0.00           C  
ATOM    290  O   ALA A  19      22.068   0.229 -12.941  1.00  0.00           O  
ATOM    291  CB  ALA A  19      23.261   0.799  -9.934  1.00  0.00           C  
ATOM    292  H   ALA A  19      20.980   1.035  -8.838  1.00  0.00           H  
ATOM    293  HA  ALA A  19      22.141   2.077 -11.234  1.00  0.00           H  
ATOM    294 1HB  ALA A  19      24.099   0.695 -10.623  1.00  0.00           H  
ATOM    295 2HB  ALA A  19      23.470   1.601  -9.226  1.00  0.00           H  
ATOM    296 3HB  ALA A  19      23.119  -0.135  -9.393  1.00  0.00           H  
ATOM    297  N   GLU A  20      21.127  -1.045 -11.344  1.00  0.00           N  
ATOM    298  CA  GLU A  20      20.814  -2.145 -12.248  1.00  0.00           C  
ATOM    299  C   GLU A  20      19.797  -1.721 -13.300  1.00  0.00           C  
ATOM    300  O   GLU A  20      19.916  -2.079 -14.472  1.00  0.00           O  
ATOM    301  CB  GLU A  20      20.280  -3.345 -11.463  1.00  0.00           C  
ATOM    302  CG  GLU A  20      19.971  -4.567 -12.316  1.00  0.00           C  
ATOM    303  CD  GLU A  20      21.196  -5.155 -12.961  1.00  0.00           C  
ATOM    304  OE1 GLU A  20      22.276  -4.898 -12.487  1.00  0.00           O  
ATOM    305  OE2 GLU A  20      21.050  -5.861 -13.931  1.00  0.00           O  
ATOM    306  H   GLU A  20      20.877  -1.124 -10.369  1.00  0.00           H  
ATOM    307  HA  GLU A  20      21.729  -2.442 -12.761  1.00  0.00           H  
ATOM    308 1HB  GLU A  20      21.009  -3.640 -10.708  1.00  0.00           H  
ATOM    309 2HB  GLU A  20      19.366  -3.061 -10.942  1.00  0.00           H  
ATOM    310 1HG  GLU A  20      19.506  -5.327 -11.688  1.00  0.00           H  
ATOM    311 2HG  GLU A  20      19.258  -4.287 -13.089  1.00  0.00           H  
ATOM    312  N   VAL A  21      18.797  -0.956 -12.875  1.00  0.00           N  
ATOM    313  CA  VAL A  21      17.757  -0.482 -13.779  1.00  0.00           C  
ATOM    314  C   VAL A  21      18.329   0.460 -14.831  1.00  0.00           C  
ATOM    315  O   VAL A  21      17.957   0.397 -16.003  1.00  0.00           O  
ATOM    316  CB  VAL A  21      16.653   0.245 -12.988  1.00  0.00           C  
ATOM    317  CG1 VAL A  21      15.664   0.905 -13.938  1.00  0.00           C  
ATOM    318  CG2 VAL A  21      15.944  -0.736 -12.068  1.00  0.00           C  
ATOM    319  H   VAL A  21      18.756  -0.696 -11.900  1.00  0.00           H  
ATOM    320  HA  VAL A  21      17.317  -1.344 -14.283  1.00  0.00           H  
ATOM    321  HB  VAL A  21      17.107   1.039 -12.395  1.00  0.00           H  
ATOM    322 1HG1 VAL A  21      14.891   1.414 -13.363  1.00  0.00           H  
ATOM    323 2HG1 VAL A  21      16.187   1.629 -14.562  1.00  0.00           H  
ATOM    324 3HG1 VAL A  21      15.204   0.145 -14.570  1.00  0.00           H  
ATOM    325 1HG2 VAL A  21      15.165  -0.216 -11.512  1.00  0.00           H  
ATOM    326 2HG2 VAL A  21      15.495  -1.533 -12.661  1.00  0.00           H  
ATOM    327 3HG2 VAL A  21      16.663  -1.165 -11.370  1.00  0.00           H  
ATOM    328  N   LEU A  22      19.235   1.333 -14.406  1.00  0.00           N  
ATOM    329  CA  LEU A  22      19.861   2.290 -15.310  1.00  0.00           C  
ATOM    330  C   LEU A  22      20.564   1.582 -16.461  1.00  0.00           C  
ATOM    331  O   LEU A  22      20.407   1.958 -17.623  1.00  0.00           O  
ATOM    332  CB  LEU A  22      20.867   3.161 -14.546  1.00  0.00           C  
ATOM    333  CG  LEU A  22      21.517   4.291 -15.355  1.00  0.00           C  
ATOM    334  CD1 LEU A  22      22.624   3.718 -16.229  1.00  0.00           C  
ATOM    335  CD2 LEU A  22      20.459   4.986 -16.198  1.00  0.00           C  
ATOM    336  H   LEU A  22      19.497   1.334 -13.431  1.00  0.00           H  
ATOM    337  HA  LEU A  22      19.085   2.932 -15.725  1.00  0.00           H  
ATOM    338 1HB  LEU A  22      20.359   3.612 -13.695  1.00  0.00           H  
ATOM    339 2HB  LEU A  22      21.665   2.521 -14.170  1.00  0.00           H  
ATOM    340  HG  LEU A  22      21.970   5.012 -14.674  1.00  0.00           H  
ATOM    341 1HD1 LEU A  22      23.087   4.521 -16.803  1.00  0.00           H  
ATOM    342 2HD1 LEU A  22      23.377   3.244 -15.599  1.00  0.00           H  
ATOM    343 3HD1 LEU A  22      22.204   2.980 -16.911  1.00  0.00           H  
ATOM    344 1HD2 LEU A  22      20.921   5.789 -16.772  1.00  0.00           H  
ATOM    345 2HD2 LEU A  22      20.007   4.266 -16.881  1.00  0.00           H  
ATOM    346 3HD2 LEU A  22      19.689   5.401 -15.547  1.00  0.00           H  
ATOM    347  N   VAL A  23      21.340   0.555 -16.132  1.00  0.00           N  
ATOM    348  CA  VAL A  23      22.069  -0.208 -17.138  1.00  0.00           C  
ATOM    349  C   VAL A  23      21.122  -0.798 -18.175  1.00  0.00           C  
ATOM    350  O   VAL A  23      21.371  -0.711 -19.377  1.00  0.00           O  
ATOM    351  CB  VAL A  23      22.868  -1.344 -16.472  1.00  0.00           C  
ATOM    352  CG1 VAL A  23      23.455  -2.271 -17.526  1.00  0.00           C  
ATOM    353  CG2 VAL A  23      23.966  -0.760 -15.596  1.00  0.00           C  
ATOM    354  H   VAL A  23      21.427   0.296 -15.160  1.00  0.00           H  
ATOM    355  HA  VAL A  23      22.766   0.462 -17.642  1.00  0.00           H  
ATOM    356  HB  VAL A  23      22.192  -1.941 -15.859  1.00  0.00           H  
ATOM    357 1HG1 VAL A  23      24.017  -3.068 -17.037  1.00  0.00           H  
ATOM    358 2HG1 VAL A  23      22.650  -2.705 -18.117  1.00  0.00           H  
ATOM    359 3HG1 VAL A  23      24.122  -1.706 -18.177  1.00  0.00           H  
ATOM    360 1HG2 VAL A  23      24.526  -1.568 -15.127  1.00  0.00           H  
ATOM    361 2HG2 VAL A  23      24.638  -0.158 -16.207  1.00  0.00           H  
ATOM    362 3HG2 VAL A  23      23.520  -0.133 -14.823  1.00  0.00           H  
ATOM    363  N   LYS A  24      20.032  -1.399 -17.674  1.00  0.00           N  
ATOM    364  CA  LYS A  24      18.992  -2.041 -18.484  1.00  0.00           C  
ATOM    365  C   LYS A  24      18.260  -1.105 -19.406  1.00  0.00           C  
ATOM    366  O   LYS A  24      17.951  -1.455 -20.545  1.00  0.00           O  
ATOM    367  CB  LYS A  24      17.976  -2.737 -17.577  1.00  0.00           C  
ATOM    368  CG  LYS A  24      18.507  -3.980 -16.875  1.00  0.00           C  
ATOM    369  CD  LYS A  24      17.449  -4.603 -15.978  1.00  0.00           C  
ATOM    370  CE  LYS A  24      17.981  -5.839 -15.268  1.00  0.00           C  
ATOM    371  NZ  LYS A  24      16.968  -6.438 -14.357  1.00  0.00           N  
ATOM    372  H   LYS A  24      19.899  -1.422 -16.673  1.00  0.00           H  
ATOM    373  HA  LYS A  24      19.463  -2.791 -19.120  1.00  0.00           H  
ATOM    374 1HB  LYS A  24      17.635  -2.041 -16.811  1.00  0.00           H  
ATOM    375 2HB  LYS A  24      17.106  -3.031 -18.164  1.00  0.00           H  
ATOM    376 1HG  LYS A  24      18.818  -4.714 -17.620  1.00  0.00           H  
ATOM    377 2HG  LYS A  24      19.373  -3.714 -16.270  1.00  0.00           H  
ATOM    378 1HD  LYS A  24      17.129  -3.875 -15.232  1.00  0.00           H  
ATOM    379 2HD  LYS A  24      16.584  -4.886 -16.578  1.00  0.00           H  
ATOM    380 1HE  LYS A  24      18.274  -6.585 -16.006  1.00  0.00           H  
ATOM    381 2HE  LYS A  24      18.862  -5.572 -14.685  1.00  0.00           H  
ATOM    382 1HZ  LYS A  24      17.359  -7.252 -13.906  1.00  0.00           H  
ATOM    383 2HZ  LYS A  24      16.703  -5.760 -13.656  1.00  0.00           H  
ATOM    384 3HZ  LYS A  24      16.153  -6.707 -14.889  1.00  0.00           H  
ATOM    385  N   ALA A  25      17.980   0.082 -18.924  1.00  0.00           N  
ATOM    386  CA  ALA A  25      17.272   1.044 -19.731  1.00  0.00           C  
ATOM    387  C   ALA A  25      18.212   1.607 -20.779  1.00  0.00           C  
ATOM    388  O   ALA A  25      17.860   2.534 -21.508  1.00  0.00           O  
ATOM    389  CB  ALA A  25      16.694   2.154 -18.865  1.00  0.00           C  
ATOM    390  H   ALA A  25      18.267   0.311 -17.983  1.00  0.00           H  
ATOM    391  HA  ALA A  25      16.455   0.528 -20.235  1.00  0.00           H  
ATOM    392 1HB  ALA A  25      16.175   2.875 -19.497  1.00  0.00           H  
ATOM    393 2HB  ALA A  25      15.993   1.728 -18.148  1.00  0.00           H  
ATOM    394 3HB  ALA A  25      17.500   2.655 -18.331  1.00  0.00           H  
ATOM    395  N   ASN A  26      19.410   1.034 -20.843  1.00  0.00           N  
ATOM    396  CA  ASN A  26      20.422   1.488 -21.779  1.00  0.00           C  
ATOM    397  C   ASN A  26      20.606   2.985 -21.624  1.00  0.00           C  
ATOM    398  O   ASN A  26      20.253   3.759 -22.514  1.00  0.00           O  
ATOM    399  CB  ASN A  26      20.052   1.127 -23.206  1.00  0.00           C  
ATOM    400  CG  ASN A  26      21.205   1.280 -24.158  1.00  0.00           C  
ATOM    401  OD1 ASN A  26      22.367   1.089 -23.782  1.00  0.00           O  
ATOM    402  ND2 ASN A  26      20.907   1.621 -25.386  1.00  0.00           N  
ATOM    403  H   ASN A  26      19.621   0.264 -20.225  1.00  0.00           H  
ATOM    404  HA  ASN A  26      21.366   1.001 -21.531  1.00  0.00           H  
ATOM    405 1HB  ASN A  26      19.701   0.095 -23.241  1.00  0.00           H  
ATOM    406 2HB  ASN A  26      19.232   1.763 -23.541  1.00  0.00           H  
ATOM    407 1HD2 ASN A  26      21.634   1.737 -26.064  1.00  0.00           H  
ATOM    408 2HD2 ASN A  26      19.953   1.765 -25.647  1.00  0.00           H  
ATOM    409  N   ALA A  27      21.162   3.376 -20.485  1.00  0.00           N  
ATOM    410  CA  ALA A  27      21.406   4.775 -20.182  1.00  0.00           C  
ATOM    411  C   ALA A  27      22.672   5.270 -20.851  1.00  0.00           C  
ATOM    412  O   ALA A  27      23.436   4.485 -21.413  1.00  0.00           O  
ATOM    413  CB  ALA A  27      21.488   4.985 -18.677  1.00  0.00           C  
ATOM    414  H   ALA A  27      21.426   2.680 -19.802  1.00  0.00           H  
ATOM    415  HA  ALA A  27      20.572   5.357 -20.575  1.00  0.00           H  
ATOM    416 1HB  ALA A  27      21.671   6.038 -18.466  1.00  0.00           H  
ATOM    417 2HB  ALA A  27      20.548   4.680 -18.216  1.00  0.00           H  
ATOM    418 3HB  ALA A  27      22.302   4.387 -18.270  1.00  0.00           H  
ATOM    419  N   SER A  28      22.887   6.575 -20.787  1.00  0.00           N  
ATOM    420  CA  SER A  28      24.083   7.177 -21.347  1.00  0.00           C  
ATOM    421  C   SER A  28      25.117   7.410 -20.263  1.00  0.00           C  
ATOM    422  O   SER A  28      24.824   7.283 -19.074  1.00  0.00           O  
ATOM    423  CB  SER A  28      23.743   8.487 -22.030  1.00  0.00           C  
ATOM    424  OG  SER A  28      23.351   9.454 -21.095  1.00  0.00           O  
ATOM    425  H   SER A  28      22.202   7.165 -20.337  1.00  0.00           H  
ATOM    426  HA  SER A  28      24.501   6.493 -22.087  1.00  0.00           H  
ATOM    427 1HB  SER A  28      24.611   8.844 -22.585  1.00  0.00           H  
ATOM    428 2HB  SER A  28      22.940   8.325 -22.748  1.00  0.00           H  
ATOM    429  HG  SER A  28      23.976  10.178 -21.185  1.00  0.00           H  
ATOM    430  N   SER A  29      26.179   7.704 -20.494  1.00  0.00           N  
ATOM    431  CA  SER A  29      27.237   7.950 -19.527  1.00  0.00           C  
ATOM    432  C   SER A  29      26.790   9.004 -18.534  1.00  0.00           C  
ATOM    433  O   SER A  29      27.008   8.869 -17.330  1.00  0.00           O  
ATOM    434  CB  SER A  29      28.506   8.397 -20.227  1.00  0.00           C  
ATOM    435  OG  SER A  29      29.027   7.371 -21.026  1.00  0.00           O  
ATOM    436  H   SER A  29      26.460   7.817 -21.458  1.00  0.00           H  
ATOM    437  HA  SER A  29      27.439   7.021 -18.991  1.00  0.00           H  
ATOM    438 1HB  SER A  29      28.292   9.269 -20.844  1.00  0.00           H  
ATOM    439 2HB  SER A  29      29.245   8.695 -19.484  1.00  0.00           H  
ATOM    440  HG  SER A  29      29.608   7.798 -21.660  1.00  0.00           H  
ATOM    441  N   GLU A  30      26.166  10.047 -19.058  1.00  0.00           N  
ATOM    442  CA  GLU A  30      25.677  11.152 -18.242  1.00  0.00           C  
ATOM    443  C   GLU A  30      24.689  10.665 -17.190  1.00  0.00           C  
ATOM    444  O   GLU A  30      24.785  11.030 -16.018  1.00  0.00           O  
ATOM    445  CB  GLU A  30      25.016  12.214 -19.123  1.00  0.00           C  
ATOM    446  CG  GLU A  30      25.976  12.952 -20.046  1.00  0.00           C  
ATOM    447  CD  GLU A  30      26.294  12.181 -21.297  1.00  0.00           C  
ATOM    448  OE1 GLU A  30      25.775  11.103 -21.455  1.00  0.00           O  
ATOM    449  OE2 GLU A  30      27.058  12.672 -22.095  1.00  0.00           O  
ATOM    450  H   GLU A  30      26.021  10.083 -20.057  1.00  0.00           H  
ATOM    451  HA  GLU A  30      26.525  11.604 -17.727  1.00  0.00           H  
ATOM    452 1HB  GLU A  30      24.249  11.748 -19.742  1.00  0.00           H  
ATOM    453 2HB  GLU A  30      24.522  12.954 -18.493  1.00  0.00           H  
ATOM    454 1HG  GLU A  30      25.533  13.908 -20.324  1.00  0.00           H  
ATOM    455 2HG  GLU A  30      26.899  13.155 -19.505  1.00  0.00           H  
ATOM    456  N   GLN A  31      23.739   9.839 -17.615  1.00  0.00           N  
ATOM    457  CA  GLN A  31      22.731   9.300 -16.710  1.00  0.00           C  
ATOM    458  C   GLN A  31      23.361   8.396 -15.659  1.00  0.00           C  
ATOM    459  O   GLN A  31      22.986   8.435 -14.487  1.00  0.00           O  
ATOM    460  CB  GLN A  31      21.666   8.527 -17.493  1.00  0.00           C  
ATOM    461  CG  GLN A  31      20.771   9.401 -18.354  1.00  0.00           C  
ATOM    462  CD  GLN A  31      19.785   8.590 -19.174  1.00  0.00           C  
ATOM    463  OE1 GLN A  31      20.173   7.698 -19.933  1.00  0.00           O  
ATOM    464  NE2 GLN A  31      18.501   8.895 -19.024  1.00  0.00           N  
ATOM    465  H   GLN A  31      23.714   9.578 -18.590  1.00  0.00           H  
ATOM    466  HA  GLN A  31      22.250  10.131 -16.194  1.00  0.00           H  
ATOM    467 1HB  GLN A  31      22.149   7.798 -18.142  1.00  0.00           H  
ATOM    468 2HB  GLN A  31      21.031   7.977 -16.798  1.00  0.00           H  
ATOM    469 1HG  GLN A  31      20.206  10.074 -17.708  1.00  0.00           H  
ATOM    470 2HG  GLN A  31      21.393   9.977 -19.040  1.00  0.00           H  
ATOM    471 1HE2 GLN A  31      17.804   8.393 -19.539  1.00  0.00           H  
ATOM    472 2HE2 GLN A  31      18.229   9.625 -18.398  1.00  0.00           H  
ATOM    473  N   LEU A  32      24.321   7.582 -16.084  1.00  0.00           N  
ATOM    474  CA  LEU A  32      25.005   6.666 -15.179  1.00  0.00           C  
ATOM    475  C   LEU A  32      25.804   7.425 -14.128  1.00  0.00           C  
ATOM    476  O   LEU A  32      25.822   7.048 -12.956  1.00  0.00           O  
ATOM    477  CB  LEU A  32      25.938   5.739 -15.968  1.00  0.00           C  
ATOM    478  CG  LEU A  32      26.628   4.638 -15.152  1.00  0.00           C  
ATOM    479  CD1 LEU A  32      27.808   5.232 -14.395  1.00  0.00           C  
ATOM    480  CD2 LEU A  32      25.625   4.010 -14.197  1.00  0.00           C  
ATOM    481  H   LEU A  32      24.584   7.598 -17.059  1.00  0.00           H  
ATOM    482  HA  LEU A  32      24.257   6.060 -14.670  1.00  0.00           H  
ATOM    483 1HB  LEU A  32      25.362   5.255 -16.756  1.00  0.00           H  
ATOM    484 2HB  LEU A  32      26.716   6.343 -16.434  1.00  0.00           H  
ATOM    485  HG  LEU A  32      27.015   3.874 -15.827  1.00  0.00           H  
ATOM    486 1HD1 LEU A  32      28.299   4.450 -13.815  1.00  0.00           H  
ATOM    487 2HD1 LEU A  32      28.519   5.657 -15.103  1.00  0.00           H  
ATOM    488 3HD1 LEU A  32      27.453   6.012 -13.723  1.00  0.00           H  
ATOM    489 1HD2 LEU A  32      26.115   3.227 -13.617  1.00  0.00           H  
ATOM    490 2HD2 LEU A  32      25.238   4.773 -13.521  1.00  0.00           H  
ATOM    491 3HD2 LEU A  32      24.801   3.578 -14.766  1.00  0.00           H  
ATOM    492  N   LEU A  33      26.465   8.496 -14.553  1.00  0.00           N  
ATOM    493  CA  LEU A  33      27.267   9.310 -13.648  1.00  0.00           C  
ATOM    494  C   LEU A  33      26.397   9.986 -12.597  1.00  0.00           C  
ATOM    495  O   LEU A  33      26.767  10.061 -11.425  1.00  0.00           O  
ATOM    496  CB  LEU A  33      28.043  10.372 -14.437  1.00  0.00           C  
ATOM    497  CG  LEU A  33      29.013  11.233 -13.618  1.00  0.00           C  
ATOM    498  CD1 LEU A  33      30.133  11.734 -14.520  1.00  0.00           C  
ATOM    499  CD2 LEU A  33      28.256  12.393 -12.990  1.00  0.00           C  
ATOM    500  H   LEU A  33      26.410   8.753 -15.528  1.00  0.00           H  
ATOM    501  HA  LEU A  33      27.979   8.661 -13.139  1.00  0.00           H  
ATOM    502 1HB  LEU A  33      28.619   9.873 -15.216  1.00  0.00           H  
ATOM    503 2HB  LEU A  33      27.329  11.041 -14.915  1.00  0.00           H  
ATOM    504  HG  LEU A  33      29.464  10.626 -12.832  1.00  0.00           H  
ATOM    505 1HD1 LEU A  33      30.823  12.346 -13.937  1.00  0.00           H  
ATOM    506 2HD1 LEU A  33      30.671  10.884 -14.940  1.00  0.00           H  
ATOM    507 3HD1 LEU A  33      29.711  12.332 -15.326  1.00  0.00           H  
ATOM    508 1HD2 LEU A  33      28.945  13.004 -12.407  1.00  0.00           H  
ATOM    509 2HD2 LEU A  33      27.806  13.001 -13.775  1.00  0.00           H  
ATOM    510 3HD2 LEU A  33      27.473  12.006 -12.337  1.00  0.00           H  
ATOM    511  N   GLU A  34      25.238  10.478 -13.022  1.00  0.00           N  
ATOM    512  CA  GLU A  34      24.313  11.149 -12.117  1.00  0.00           C  
ATOM    513  C   GLU A  34      23.776  10.187 -11.066  1.00  0.00           C  
ATOM    514  O   GLU A  34      23.647  10.541  -9.894  1.00  0.00           O  
ATOM    515  CB  GLU A  34      23.151  11.764 -12.901  1.00  0.00           C  
ATOM    516  CG  GLU A  34      22.168  12.554 -12.050  1.00  0.00           C  
ATOM    517  CD  GLU A  34      21.091  13.217 -12.864  1.00  0.00           C  
ATOM    518  OE1 GLU A  34      21.349  13.551 -13.995  1.00  0.00           O  
ATOM    519  OE2 GLU A  34      20.010  13.390 -12.353  1.00  0.00           O  
ATOM    520  H   GLU A  34      24.992  10.385 -13.997  1.00  0.00           H  
ATOM    521  HA  GLU A  34      24.849  11.948 -11.604  1.00  0.00           H  
ATOM    522 1HB  GLU A  34      23.543  12.432 -13.668  1.00  0.00           H  
ATOM    523 2HB  GLU A  34      22.596  10.974 -13.407  1.00  0.00           H  
ATOM    524 1HG  GLU A  34      21.701  11.881 -11.332  1.00  0.00           H  
ATOM    525 2HG  GLU A  34      22.714  13.314 -11.492  1.00  0.00           H  
ATOM    526  N   VAL A  35      23.463   8.967 -11.491  1.00  0.00           N  
ATOM    527  CA  VAL A  35      22.939   7.951 -10.586  1.00  0.00           C  
ATOM    528  C   VAL A  35      23.971   7.565  -9.535  1.00  0.00           C  
ATOM    529  O   VAL A  35      23.640   7.384  -8.363  1.00  0.00           O  
ATOM    530  CB  VAL A  35      22.521   6.696 -11.375  1.00  0.00           C  
ATOM    531  CG1 VAL A  35      22.152   5.567 -10.425  1.00  0.00           C  
ATOM    532  CG2 VAL A  35      21.356   7.028 -12.296  1.00  0.00           C  
ATOM    533  H   VAL A  35      23.591   8.738 -12.466  1.00  0.00           H  
ATOM    534  HA  VAL A  35      22.061   8.356 -10.082  1.00  0.00           H  
ATOM    535  HB  VAL A  35      23.368   6.353 -11.969  1.00  0.00           H  
ATOM    536 1HG1 VAL A  35      21.860   4.688 -11.000  1.00  0.00           H  
ATOM    537 2HG1 VAL A  35      23.012   5.322  -9.801  1.00  0.00           H  
ATOM    538 3HG1 VAL A  35      21.321   5.880  -9.793  1.00  0.00           H  
ATOM    539 1HG2 VAL A  35      21.066   6.137 -12.851  1.00  0.00           H  
ATOM    540 2HG2 VAL A  35      20.511   7.377 -11.702  1.00  0.00           H  
ATOM    541 3HG2 VAL A  35      21.656   7.809 -12.995  1.00  0.00           H  
ATOM    542  N   ILE A  36      25.224   7.440  -9.960  1.00  0.00           N  
ATOM    543  CA  ILE A  36      26.307   7.075  -9.055  1.00  0.00           C  
ATOM    544  C   ILE A  36      26.534   8.153  -8.004  1.00  0.00           C  
ATOM    545  O   ILE A  36      26.763   7.853  -6.832  1.00  0.00           O  
ATOM    546  CB  ILE A  36      27.614   6.832  -9.832  1.00  0.00           C  
ATOM    547  CG1 ILE A  36      27.490   5.582 -10.707  1.00  0.00           C  
ATOM    548  CG2 ILE A  36      28.786   6.700  -8.873  1.00  0.00           C  
ATOM    549  CD1 ILE A  36      28.617   5.418 -11.701  1.00  0.00           C  
ATOM    550  H   ILE A  36      25.431   7.602 -10.935  1.00  0.00           H  
ATOM    551  HA  ILE A  36      26.034   6.153  -8.543  1.00  0.00           H  
ATOM    552  HB  ILE A  36      27.799   7.670 -10.504  1.00  0.00           H  
ATOM    553 1HG1 ILE A  36      27.462   4.696 -10.073  1.00  0.00           H  
ATOM    554 2HG1 ILE A  36      26.551   5.616 -11.261  1.00  0.00           H  
ATOM    555 1HG2 ILE A  36      29.702   6.528  -9.438  1.00  0.00           H  
ATOM    556 2HG2 ILE A  36      28.886   7.616  -8.292  1.00  0.00           H  
ATOM    557 3HG2 ILE A  36      28.613   5.861  -8.199  1.00  0.00           H  
ATOM    558 1HD1 ILE A  36      28.459   4.510 -12.284  1.00  0.00           H  
ATOM    559 2HD1 ILE A  36      28.642   6.279 -12.369  1.00  0.00           H  
ATOM    560 3HD1 ILE A  36      29.564   5.345 -11.167  1.00  0.00           H  
ATOM    561  N   LYS A  37      26.469   9.410  -8.429  1.00  0.00           N  
ATOM    562  CA  LYS A  37      26.667  10.536  -7.524  1.00  0.00           C  
ATOM    563  C   LYS A  37      25.567  10.598  -6.472  1.00  0.00           C  
ATOM    564  O   LYS A  37      25.830  10.869  -5.300  1.00  0.00           O  
ATOM    565  CB  LYS A  37      26.721  11.849  -8.307  1.00  0.00           C  
ATOM    566  CG  LYS A  37      26.983  13.081  -7.451  1.00  0.00           C  
ATOM    567  CD  LYS A  37      27.112  14.332  -8.308  1.00  0.00           C  
ATOM    568  CE  LYS A  37      27.469  15.547  -7.464  1.00  0.00           C  
ATOM    569  NZ  LYS A  37      26.389  15.893  -6.501  1.00  0.00           N  
ATOM    570  H   LYS A  37      26.277   9.590  -9.404  1.00  0.00           H  
ATOM    571  HA  LYS A  37      27.617  10.400  -7.005  1.00  0.00           H  
ATOM    572 1HB  LYS A  37      27.506  11.792  -9.060  1.00  0.00           H  
ATOM    573 2HB  LYS A  37      25.776  12.000  -8.829  1.00  0.00           H  
ATOM    574 1HG  LYS A  37      26.162  13.217  -6.746  1.00  0.00           H  
ATOM    575 2HG  LYS A  37      27.904  12.942  -6.886  1.00  0.00           H  
ATOM    576 1HD  LYS A  37      27.889  14.180  -9.059  1.00  0.00           H  
ATOM    577 2HD  LYS A  37      26.169  14.521  -8.819  1.00  0.00           H  
ATOM    578 1HE  LYS A  37      28.384  15.348  -6.908  1.00  0.00           H  
ATOM    579 2HE  LYS A  37      27.645  16.403  -8.116  1.00  0.00           H  
ATOM    580 1HZ  LYS A  37      26.663  16.703  -5.963  1.00  0.00           H  
ATOM    581 2HZ  LYS A  37      25.539  16.098  -7.008  1.00  0.00           H  
ATOM    582 3HZ  LYS A  37      26.229  15.114  -5.879  1.00  0.00           H  
ATOM    583  N   ARG A  38      24.334  10.345  -6.898  1.00  0.00           N  
ATOM    584  CA  ARG A  38      23.191  10.371  -5.993  1.00  0.00           C  
ATOM    585  C   ARG A  38      23.296   9.274  -4.941  1.00  0.00           C  
ATOM    586  O   ARG A  38      22.990   9.493  -3.769  1.00  0.00           O  
ATOM    587  CB  ARG A  38      21.892  10.205  -6.767  1.00  0.00           C  
ATOM    588  CG  ARG A  38      21.500  11.398  -7.624  1.00  0.00           C  
ATOM    589  CD  ARG A  38      20.210  11.172  -8.324  1.00  0.00           C  
ATOM    590  NE  ARG A  38      19.872  12.276  -9.208  1.00  0.00           N  
ATOM    591  CZ  ARG A  38      19.256  13.408  -8.816  1.00  0.00           C  
ATOM    592  NH1 ARG A  38      18.918  13.571  -7.556  1.00  0.00           N  
ATOM    593  NH2 ARG A  38      18.991  14.356  -9.699  1.00  0.00           N  
ATOM    594  H   ARG A  38      24.185  10.129  -7.873  1.00  0.00           H  
ATOM    595  HA  ARG A  38      23.173  11.336  -5.486  1.00  0.00           H  
ATOM    596 1HB  ARG A  38      21.968   9.339  -7.423  1.00  0.00           H  
ATOM    597 2HB  ARG A  38      21.075  10.017  -6.070  1.00  0.00           H  
ATOM    598 1HG  ARG A  38      21.397  12.281  -6.992  1.00  0.00           H  
ATOM    599 2HG  ARG A  38      22.271  11.576  -8.374  1.00  0.00           H  
ATOM    600 1HD  ARG A  38      20.276  10.264  -8.923  1.00  0.00           H  
ATOM    601 2HD  ARG A  38      19.412  11.066  -7.591  1.00  0.00           H  
ATOM    602  HE  ARG A  38      20.116  12.188 -10.185  1.00  0.00           H  
ATOM    603 1HH1 ARG A  38      19.120  12.847  -6.882  1.00  0.00           H  
ATOM    604 2HH1 ARG A  38      18.456  14.419  -7.263  1.00  0.00           H  
ATOM    605 1HH2 ARG A  38      19.251  14.231 -10.668  1.00  0.00           H  
ATOM    606 2HH2 ARG A  38      18.530  15.204  -9.406  1.00  0.00           H  
ATOM    607  N   SER A  39      23.731   8.093  -5.367  1.00  0.00           N  
ATOM    608  CA  SER A  39      23.877   6.959  -4.462  1.00  0.00           C  
ATOM    609  C   SER A  39      24.946   7.228  -3.410  1.00  0.00           C  
ATOM    610  O   SER A  39      24.776   6.892  -2.238  1.00  0.00           O  
ATOM    611  CB  SER A  39      24.228   5.709  -5.244  1.00  0.00           C  
ATOM    612  OG  SER A  39      25.481   5.836  -5.859  1.00  0.00           O  
ATOM    613  H   SER A  39      23.966   7.978  -6.342  1.00  0.00           H  
ATOM    614  HA  SER A  39      22.926   6.799  -3.951  1.00  0.00           H  
ATOM    615 1HB  SER A  39      24.234   4.850  -4.574  1.00  0.00           H  
ATOM    616 2HB  SER A  39      23.466   5.527  -6.001  1.00  0.00           H  
ATOM    617  HG  SER A  39      25.497   5.185  -6.565  1.00  0.00           H  
ATOM    618  N   ALA A  40      26.048   7.836  -3.836  1.00  0.00           N  
ATOM    619  CA  ALA A  40      27.147   8.151  -2.931  1.00  0.00           C  
ATOM    620  C   ALA A  40      26.721   9.167  -1.879  1.00  0.00           C  
ATOM    621  O   ALA A  40      27.079   9.049  -0.707  1.00  0.00           O  
ATOM    622  CB  ALA A  40      28.345   8.670  -3.713  1.00  0.00           C  
ATOM    623  H   ALA A  40      26.126   8.086  -4.811  1.00  0.00           H  
ATOM    624  HA  ALA A  40      27.433   7.235  -2.414  1.00  0.00           H  
ATOM    625 1HB  ALA A  40      29.157   8.901  -3.024  1.00  0.00           H  
ATOM    626 2HB  ALA A  40      28.675   7.910  -4.421  1.00  0.00           H  
ATOM    627 3HB  ALA A  40      28.062   9.571  -4.255  1.00  0.00           H  
ATOM    628  N   GLU A  41      25.954  10.165  -2.305  1.00  0.00           N  
ATOM    629  CA  GLU A  41      25.477  11.204  -1.400  1.00  0.00           C  
ATOM    630  C   GLU A  41      24.537  10.630  -0.348  1.00  0.00           C  
ATOM    631  O   GLU A  41      24.600  11.002   0.824  1.00  0.00           O  
ATOM    632  CB  GLU A  41      24.766  12.309  -2.184  1.00  0.00           C  
ATOM    633  CG  GLU A  41      24.296  13.481  -1.334  1.00  0.00           C  
ATOM    634  CD  GLU A  41      23.683  14.586  -2.148  1.00  0.00           C  
ATOM    635  OE1 GLU A  41      24.070  14.750  -3.280  1.00  0.00           O  
ATOM    636  OE2 GLU A  41      22.825  15.267  -1.638  1.00  0.00           O  
ATOM    637  H   GLU A  41      25.695  10.205  -3.280  1.00  0.00           H  
ATOM    638  HA  GLU A  41      26.336  11.637  -0.887  1.00  0.00           H  
ATOM    639 1HB  GLU A  41      25.436  12.700  -2.951  1.00  0.00           H  
ATOM    640 2HB  GLU A  41      23.895  11.893  -2.691  1.00  0.00           H  
ATOM    641 1HG  GLU A  41      23.559  13.122  -0.615  1.00  0.00           H  
ATOM    642 2HG  GLU A  41      25.145  13.875  -0.776  1.00  0.00           H  
ATOM    643  N   VAL A  42      23.665   9.722  -0.774  1.00  0.00           N  
ATOM    644  CA  VAL A  42      22.710   9.094   0.131  1.00  0.00           C  
ATOM    645  C   VAL A  42      23.419   8.251   1.183  1.00  0.00           C  
ATOM    646  O   VAL A  42      23.042   8.257   2.355  1.00  0.00           O  
ATOM    647  CB  VAL A  42      21.730   8.206  -0.659  1.00  0.00           C  
ATOM    648  CG1 VAL A  42      20.855   7.403   0.292  1.00  0.00           C  
ATOM    649  CG2 VAL A  42      20.878   9.067  -1.579  1.00  0.00           C  
ATOM    650  H   VAL A  42      23.664   9.461  -1.750  1.00  0.00           H  
ATOM    651  HA  VAL A  42      22.144   9.878   0.635  1.00  0.00           H  
ATOM    652  HB  VAL A  42      22.300   7.491  -1.253  1.00  0.00           H  
ATOM    653 1HG1 VAL A  42      20.169   6.780  -0.284  1.00  0.00           H  
ATOM    654 2HG1 VAL A  42      21.484   6.767   0.915  1.00  0.00           H  
ATOM    655 3HG1 VAL A  42      20.284   8.083   0.923  1.00  0.00           H  
ATOM    656 1HG2 VAL A  42      20.188   8.433  -2.135  1.00  0.00           H  
ATOM    657 2HG2 VAL A  42      20.313   9.785  -0.985  1.00  0.00           H  
ATOM    658 3HG2 VAL A  42      21.522   9.601  -2.278  1.00  0.00           H  
ATOM    659  N   MET A  43      24.448   7.526   0.757  1.00  0.00           N  
ATOM    660  CA  MET A  43      25.212   6.676   1.662  1.00  0.00           C  
ATOM    661  C   MET A  43      25.939   7.503   2.714  1.00  0.00           C  
ATOM    662  O   MET A  43      25.990   7.129   3.886  1.00  0.00           O  
ATOM    663  CB  MET A  43      26.205   5.825   0.874  1.00  0.00           C  
ATOM    664  CG  MET A  43      26.885   4.734   1.688  1.00  0.00           C  
ATOM    665  SD  MET A  43      25.743   3.435   2.201  1.00  0.00           S  
ATOM    666  CE  MET A  43      25.441   3.903   3.902  1.00  0.00           C  
ATOM    667  H   MET A  43      24.707   7.565  -0.218  1.00  0.00           H  
ATOM    668  HA  MET A  43      24.520   6.015   2.183  1.00  0.00           H  
ATOM    669 1HB  MET A  43      25.693   5.348   0.039  1.00  0.00           H  
ATOM    670 2HB  MET A  43      26.984   6.465   0.457  1.00  0.00           H  
ATOM    671 1HG  MET A  43      27.680   4.280   1.097  1.00  0.00           H  
ATOM    672 2HG  MET A  43      27.332   5.171   2.581  1.00  0.00           H  
ATOM    673 1HE  MET A  43      24.750   3.193   4.358  1.00  0.00           H  
ATOM    674 2HE  MET A  43      26.382   3.900   4.454  1.00  0.00           H  
ATOM    675 3HE  MET A  43      25.006   4.902   3.933  1.00  0.00           H  
ATOM    676  N   GLU A  44      26.501   8.630   2.288  1.00  0.00           N  
ATOM    677  CA  GLU A  44      27.227   9.513   3.193  1.00  0.00           C  
ATOM    678  C   GLU A  44      26.299  10.108   4.245  1.00  0.00           C  
ATOM    679  O   GLU A  44      26.661  10.216   5.417  1.00  0.00           O  
ATOM    680  CB  GLU A  44      27.911  10.635   2.409  1.00  0.00           C  
ATOM    681  CG  GLU A  44      28.760  11.569   3.259  1.00  0.00           C  
ATOM    682  CD  GLU A  44      29.487  12.603   2.444  1.00  0.00           C  
ATOM    683  OE1 GLU A  44      29.356  12.586   1.244  1.00  0.00           O  
ATOM    684  OE2 GLU A  44      30.174  13.411   3.023  1.00  0.00           O  
ATOM    685  H   GLU A  44      26.423   8.881   1.313  1.00  0.00           H  
ATOM    686  HA  GLU A  44      27.992   8.929   3.706  1.00  0.00           H  
ATOM    687 1HB  GLU A  44      28.554  10.203   1.642  1.00  0.00           H  
ATOM    688 2HB  GLU A  44      27.156  11.237   1.902  1.00  0.00           H  
ATOM    689 1HG  GLU A  44      28.116  12.076   3.977  1.00  0.00           H  
ATOM    690 2HG  GLU A  44      29.484  10.978   3.817  1.00  0.00           H  
ATOM    691  N   ARG A  45      25.101  10.493   3.819  1.00  0.00           N  
ATOM    692  CA  ARG A  45      24.118  11.078   4.724  1.00  0.00           C  
ATOM    693  C   ARG A  45      23.670  10.071   5.776  1.00  0.00           C  
ATOM    694  O   ARG A  45      23.510  10.413   6.948  1.00  0.00           O  
ATOM    695  CB  ARG A  45      22.905  11.572   3.950  1.00  0.00           C  
ATOM    696  CG  ARG A  45      23.151  12.804   3.093  1.00  0.00           C  
ATOM    697  CD  ARG A  45      21.916  13.241   2.393  1.00  0.00           C  
ATOM    698  NE  ARG A  45      22.164  14.368   1.509  1.00  0.00           N  
ATOM    699  CZ  ARG A  45      22.185  15.657   1.900  1.00  0.00           C  
ATOM    700  NH1 ARG A  45      21.970  15.965   3.160  1.00  0.00           N  
ATOM    701  NH2 ARG A  45      22.420  16.612   1.017  1.00  0.00           N  
ATOM    702  H   ARG A  45      24.865  10.378   2.844  1.00  0.00           H  
ATOM    703  HA  ARG A  45      24.577  11.928   5.231  1.00  0.00           H  
ATOM    704 1HB  ARG A  45      22.545  10.781   3.294  1.00  0.00           H  
ATOM    705 2HB  ARG A  45      22.101  11.810   4.647  1.00  0.00           H  
ATOM    706 1HG  ARG A  45      23.495  13.623   3.724  1.00  0.00           H  
ATOM    707 2HG  ARG A  45      23.910  12.579   2.343  1.00  0.00           H  
ATOM    708 1HD  ARG A  45      21.527  12.418   1.794  1.00  0.00           H  
ATOM    709 2HD  ARG A  45      21.169  13.541   3.126  1.00  0.00           H  
ATOM    710  HE  ARG A  45      22.334  14.171   0.531  1.00  0.00           H  
ATOM    711 1HH1 ARG A  45      21.790  15.235   3.835  1.00  0.00           H  
ATOM    712 2HH1 ARG A  45      21.985  16.931   3.453  1.00  0.00           H  
ATOM    713 1HH2 ARG A  45      22.585  16.375   0.048  1.00  0.00           H  
ATOM    714 2HH2 ARG A  45      22.435  17.578   1.310  1.00  0.00           H  
ATOM    715  N   VAL A  46      23.469   8.829   5.351  1.00  0.00           N  
ATOM    716  CA  VAL A  46      23.039   7.769   6.255  1.00  0.00           C  
ATOM    717  C   VAL A  46      24.101   7.478   7.307  1.00  0.00           C  
ATOM    718  O   VAL A  46      23.787   7.269   8.479  1.00  0.00           O  
ATOM    719  CB  VAL A  46      22.738   6.482   5.464  1.00  0.00           C  
ATOM    720  CG1 VAL A  46      22.473   5.323   6.414  1.00  0.00           C  
ATOM    721  CG2 VAL A  46      21.548   6.707   4.543  1.00  0.00           C  
ATOM    722  H   VAL A  46      23.618   8.613   4.376  1.00  0.00           H  
ATOM    723  HA  VAL A  46      22.127   8.092   6.759  1.00  0.00           H  
ATOM    724  HB  VAL A  46      23.613   6.218   4.871  1.00  0.00           H  
ATOM    725 1HG1 VAL A  46      22.262   4.422   5.839  1.00  0.00           H  
ATOM    726 2HG1 VAL A  46      23.350   5.157   7.039  1.00  0.00           H  
ATOM    727 3HG1 VAL A  46      21.616   5.558   7.045  1.00  0.00           H  
ATOM    728 1HG2 VAL A  46      21.341   5.793   3.987  1.00  0.00           H  
ATOM    729 2HG2 VAL A  46      20.674   6.977   5.137  1.00  0.00           H  
ATOM    730 3HG2 VAL A  46      21.776   7.512   3.845  1.00  0.00           H  
ATOM    731  N   ILE A  47      25.360   7.466   6.882  1.00  0.00           N  
ATOM    732  CA  ILE A  47      26.472   7.200   7.786  1.00  0.00           C  
ATOM    733  C   ILE A  47      26.600   8.295   8.838  1.00  0.00           C  
ATOM    734  O   ILE A  47      26.854   8.017  10.010  1.00  0.00           O  
ATOM    735  CB  ILE A  47      27.795   7.077   7.008  1.00  0.00           C  
ATOM    736  CG1 ILE A  47      27.747   5.875   6.060  1.00  0.00           C  
ATOM    737  CG2 ILE A  47      28.968   6.955   7.969  1.00  0.00           C  
ATOM    738  CD1 ILE A  47      27.540   4.552   6.762  1.00  0.00           C  
ATOM    739  H   ILE A  47      25.552   7.646   5.907  1.00  0.00           H  
ATOM    740  HA  ILE A  47      26.284   6.257   8.297  1.00  0.00           H  
ATOM    741  HB  ILE A  47      27.936   7.962   6.388  1.00  0.00           H  
ATOM    742 1HG1 ILE A  47      26.939   6.011   5.342  1.00  0.00           H  
ATOM    743 2HG1 ILE A  47      28.679   5.819   5.497  1.00  0.00           H  
ATOM    744 1HG2 ILE A  47      29.894   6.868   7.402  1.00  0.00           H  
ATOM    745 2HG2 ILE A  47      29.012   7.839   8.603  1.00  0.00           H  
ATOM    746 3HG2 ILE A  47      28.838   6.069   8.590  1.00  0.00           H  
ATOM    747 1HD1 ILE A  47      27.518   3.749   6.025  1.00  0.00           H  
ATOM    748 2HD1 ILE A  47      28.358   4.380   7.462  1.00  0.00           H  
ATOM    749 3HD1 ILE A  47      26.596   4.572   7.304  1.00  0.00           H  
ATOM    750  N   ARG A  48      26.423   9.541   8.413  1.00  0.00           N  
ATOM    751  CA  ARG A  48      26.518  10.680   9.317  1.00  0.00           C  
ATOM    752  C   ARG A  48      25.417  10.642  10.369  1.00  0.00           C  
ATOM    753  O   ARG A  48      25.654  10.935  11.541  1.00  0.00           O  
ATOM    754  CB  ARG A  48      26.431  11.987   8.542  1.00  0.00           C  
ATOM    755  CG  ARG A  48      27.638  12.296   7.671  1.00  0.00           C  
ATOM    756  CD  ARG A  48      27.453  13.553   6.902  1.00  0.00           C  
ATOM    757  NE  ARG A  48      27.394  14.717   7.772  1.00  0.00           N  
ATOM    758  CZ  ARG A  48      26.975  15.938   7.388  1.00  0.00           C  
ATOM    759  NH1 ARG A  48      26.581  16.139   6.150  1.00  0.00           N  
ATOM    760  NH2 ARG A  48      26.959  16.935   8.256  1.00  0.00           N  
ATOM    761  H   ARG A  48      26.217   9.704   7.438  1.00  0.00           H  
ATOM    762  HA  ARG A  48      27.483  10.640   9.823  1.00  0.00           H  
ATOM    763 1HB  ARG A  48      25.554  11.968   7.896  1.00  0.00           H  
ATOM    764 2HB  ARG A  48      26.306  12.815   9.239  1.00  0.00           H  
ATOM    765 1HG  ARG A  48      28.522  12.406   8.300  1.00  0.00           H  
ATOM    766 2HG  ARG A  48      27.795  11.481   6.964  1.00  0.00           H  
ATOM    767 1HD  ARG A  48      28.286  13.684   6.213  1.00  0.00           H  
ATOM    768 2HD  ARG A  48      26.521  13.501   6.339  1.00  0.00           H  
ATOM    769  HE  ARG A  48      27.690  14.602   8.732  1.00  0.00           H  
ATOM    770 1HH1 ARG A  48      26.592  15.377   5.486  1.00  0.00           H  
ATOM    771 2HH1 ARG A  48      26.266  17.054   5.862  1.00  0.00           H  
ATOM    772 1HH2 ARG A  48      27.262  16.781   9.208  1.00  0.00           H  
ATOM    773 2HH2 ARG A  48      26.645  17.850   7.968  1.00  0.00           H  
ATOM    774  N   GLU A  49      24.212  10.279   9.944  1.00  0.00           N  
ATOM    775  CA  GLU A  49      23.071  10.202  10.848  1.00  0.00           C  
ATOM    776  C   GLU A  49      23.274   9.119  11.900  1.00  0.00           C  
ATOM    777  O   GLU A  49      22.948   9.310  13.072  1.00  0.00           O  
ATOM    778  CB  GLU A  49      21.786   9.930  10.063  1.00  0.00           C  
ATOM    779  CG  GLU A  49      21.322  11.091   9.195  1.00  0.00           C  
ATOM    780  CD  GLU A  49      20.099  10.763   8.384  1.00  0.00           C  
ATOM    781  OE1 GLU A  49      19.684   9.629   8.402  1.00  0.00           O  
ATOM    782  OE2 GLU A  49      19.579  11.647   7.745  1.00  0.00           O  
ATOM    783  H   GLU A  49      24.083  10.050   8.969  1.00  0.00           H  
ATOM    784  HA  GLU A  49      22.971  11.159  11.361  1.00  0.00           H  
ATOM    785 1HB  GLU A  49      21.931   9.065   9.415  1.00  0.00           H  
ATOM    786 2HB  GLU A  49      20.980   9.688  10.756  1.00  0.00           H  
ATOM    787 1HG  GLU A  49      21.100  11.944   9.835  1.00  0.00           H  
ATOM    788 2HG  GLU A  49      22.131  11.375   8.524  1.00  0.00           H  
ATOM    789  N   ALA A  50      23.814   7.982  11.475  1.00  0.00           N  
ATOM    790  CA  ALA A  50      24.062   6.866  12.379  1.00  0.00           C  
ATOM    791  C   ALA A  50      25.102   7.230  13.431  1.00  0.00           C  
ATOM    792  O   ALA A  50      24.963   6.880  14.603  1.00  0.00           O  
ATOM    793  CB  ALA A  50      24.508   5.639  11.596  1.00  0.00           C  
ATOM    794  H   ALA A  50      24.059   7.888  10.500  1.00  0.00           H  
ATOM    795  HA  ALA A  50      23.130   6.635  12.896  1.00  0.00           H  
ATOM    796 1HB  ALA A  50      24.689   4.814  12.285  1.00  0.00           H  
ATOM    797 2HB  ALA A  50      23.729   5.357  10.888  1.00  0.00           H  
ATOM    798 3HB  ALA A  50      25.424   5.867  11.055  1.00  0.00           H  
ATOM    799  N   ILE A  51      26.145   7.935  13.006  1.00  0.00           N  
ATOM    800  CA  ILE A  51      27.211   8.348  13.910  1.00  0.00           C  
ATOM    801  C   ILE A  51      26.665   9.183  15.061  1.00  0.00           C  
ATOM    802  O   ILE A  51      27.001   8.952  16.222  1.00  0.00           O  
ATOM    803  CB  ILE A  51      28.288   9.151  13.158  1.00  0.00           C  
ATOM    804  CG1 ILE A  51      29.042   8.247  12.180  1.00  0.00           C  
ATOM    805  CG2 ILE A  51      29.252   9.798  14.141  1.00  0.00           C  
ATOM    806  CD1 ILE A  51      29.914   9.000  11.201  1.00  0.00           C  
ATOM    807  H   ILE A  51      26.201   8.192  12.031  1.00  0.00           H  
ATOM    808  HA  ILE A  51      27.675   7.455  14.327  1.00  0.00           H  
ATOM    809  HB  ILE A  51      27.812   9.930  12.564  1.00  0.00           H  
ATOM    810 1HG1 ILE A  51      29.673   7.555  12.736  1.00  0.00           H  
ATOM    811 2HG1 ILE A  51      28.328   7.651  11.610  1.00  0.00           H  
ATOM    812 1HG2 ILE A  51      30.007  10.361  13.592  1.00  0.00           H  
ATOM    813 2HG2 ILE A  51      28.703  10.472  14.798  1.00  0.00           H  
ATOM    814 3HG2 ILE A  51      29.737   9.025  14.737  1.00  0.00           H  
ATOM    815 1HD1 ILE A  51      30.416   8.291  10.541  1.00  0.00           H  
ATOM    816 2HD1 ILE A  51      29.297   9.675  10.607  1.00  0.00           H  
ATOM    817 3HD1 ILE A  51      30.660   9.576  11.747  1.00  0.00           H  
ATOM    818  N   GLU A  52      25.821  10.155  14.732  1.00  0.00           N  
ATOM    819  CA  GLU A  52      25.226  11.027  15.738  1.00  0.00           C  
ATOM    820  C   GLU A  52      24.453  10.223  16.775  1.00  0.00           C  
ATOM    821  O   GLU A  52      24.543  10.489  17.974  1.00  0.00           O  
ATOM    822  CB  GLU A  52      24.299  12.050  15.077  1.00  0.00           C  
ATOM    823  CG  GLU A  52      25.019  13.117  14.265  1.00  0.00           C  
ATOM    824  CD  GLU A  52      24.075  14.054  13.563  1.00  0.00           C  
ATOM    825  OE1 GLU A  52      22.891  13.819  13.609  1.00  0.00           O  
ATOM    826  OE2 GLU A  52      24.538  15.006  12.981  1.00  0.00           O  
ATOM    827  H   GLU A  52      25.585  10.294  13.760  1.00  0.00           H  
ATOM    828  HA  GLU A  52      26.027  11.561  16.250  1.00  0.00           H  
ATOM    829 1HB  GLU A  52      23.604  11.536  14.413  1.00  0.00           H  
ATOM    830 2HB  GLU A  52      23.709  12.553  15.842  1.00  0.00           H  
ATOM    831 1HG  GLU A  52      25.659  13.696  14.930  1.00  0.00           H  
ATOM    832 2HG  GLU A  52      25.655  12.630  13.527  1.00  0.00           H  
ATOM    833  N   LEU A  53      23.696   9.241  16.302  1.00  0.00           N  
ATOM    834  CA  LEU A  53      22.874   8.416  17.172  1.00  0.00           C  
ATOM    835  C   LEU A  53      23.717   7.777  18.268  1.00  0.00           C  
ATOM    836  O   LEU A  53      23.196   7.368  19.306  1.00  0.00           O  
ATOM    837  CB  LEU A  53      22.166   7.327  16.357  1.00  0.00           C  
ATOM    838  CG  LEU A  53      21.089   7.819  15.382  1.00  0.00           C  
ATOM    839  CD1 LEU A  53      20.592   6.652  14.540  1.00  0.00           C  
ATOM    840  CD2 LEU A  53      19.948   8.454  16.164  1.00  0.00           C  
ATOM    841  H   LEU A  53      23.689   9.060  15.308  1.00  0.00           H  
ATOM    842  HA  LEU A  53      22.121   9.050  17.639  1.00  0.00           H  
ATOM    843 1HB  LEU A  53      22.913   6.785  15.779  1.00  0.00           H  
ATOM    844 2HB  LEU A  53      21.693   6.628  17.047  1.00  0.00           H  
ATOM    845  HG  LEU A  53      21.520   8.558  14.706  1.00  0.00           H  
ATOM    846 1HD1 LEU A  53      19.827   7.002  13.848  1.00  0.00           H  
ATOM    847 2HD1 LEU A  53      21.425   6.229  13.977  1.00  0.00           H  
ATOM    848 3HD1 LEU A  53      20.169   5.888  15.192  1.00  0.00           H  
ATOM    849 1HD2 LEU A  53      19.183   8.805  15.471  1.00  0.00           H  
ATOM    850 2HD2 LEU A  53      19.515   7.715  16.839  1.00  0.00           H  
ATOM    851 3HD2 LEU A  53      20.328   9.296  16.743  1.00  0.00           H  
ATOM    852  N   GLY A  54      25.019   7.696  18.029  1.00  0.00           N  
ATOM    853  CA  GLY A  54      25.941   7.094  18.986  1.00  0.00           C  
ATOM    854  C   GLY A  54      25.940   5.575  18.869  1.00  0.00           C  
ATOM    855  O   GLY A  54      25.804   4.866  19.866  1.00  0.00           O  
ATOM    856  H   GLY A  54      25.383   8.061  17.161  1.00  0.00           H  
ATOM    857 1HA  GLY A  54      26.947   7.476  18.812  1.00  0.00           H  
ATOM    858 2HA  GLY A  54      25.658   7.385  19.997  1.00  0.00           H  
ATOM    859  N   ALA A  55      26.093   5.091  17.642  1.00  0.00           N  
ATOM    860  CA  ALA A  55      26.162   3.662  17.365  1.00  0.00           C  
ATOM    861  C   ALA A  55      27.505   3.073  17.774  1.00  0.00           C  
ATOM    862  O   ALA A  55      28.546   3.712  17.623  1.00  0.00           O  
ATOM    863  CB  ALA A  55      25.900   3.399  15.889  1.00  0.00           C  
ATOM    864  H   ALA A  55      26.165   5.733  16.865  1.00  0.00           H  
ATOM    865  HA  ALA A  55      25.391   3.165  17.954  1.00  0.00           H  
ATOM    866 1HB  ALA A  55      25.950   2.327  15.696  1.00  0.00           H  
ATOM    867 2HB  ALA A  55      24.910   3.770  15.624  1.00  0.00           H  
ATOM    868 3HB  ALA A  55      26.652   3.911  15.290  1.00  0.00           H  
ATOM    869  N   PRO A  56      27.474   1.850  18.293  1.00  0.00           N  
ATOM    870  CA  PRO A  56      28.685   1.171  18.742  1.00  0.00           C  
ATOM    871  C   PRO A  56      29.631   0.896  17.585  1.00  0.00           C  
ATOM    872  O   PRO A  56      29.202   0.506  16.499  1.00  0.00           O  
ATOM    873  CB  PRO A  56      28.146  -0.129  19.349  1.00  0.00           C  
ATOM    874  CG  PRO A  56      26.726   0.182  19.676  1.00  0.00           C  
ATOM    875  CD  PRO A  56      26.285   1.117  18.581  1.00  0.00           C  
ATOM    876  HA  PRO A  56      29.182   1.786  19.507  1.00  0.00           H  
ATOM    877 1HB  PRO A  56      28.248  -0.952  18.626  1.00  0.00           H  
ATOM    878 2HB  PRO A  56      28.738  -0.404  20.234  1.00  0.00           H  
ATOM    879 1HG  PRO A  56      26.132  -0.744  19.707  1.00  0.00           H  
ATOM    880 2HG  PRO A  56      26.656   0.637  20.674  1.00  0.00           H  
ATOM    881 1HD  PRO A  56      25.936   0.532  17.717  1.00  0.00           H  
ATOM    882 2HD  PRO A  56      25.484   1.770  18.956  1.00  0.00           H  
ATOM    883  N   PRO A  57      30.934   1.122  17.883  1.00  0.00           N  
ATOM    884  CA  PRO A  57      31.894   1.298  16.802  1.00  0.00           C  
ATOM    885  C   PRO A  57      31.716   0.213  15.769  1.00  0.00           C  
ATOM    886  O   PRO A  57      32.018   0.408  14.592  1.00  0.00           O  
ATOM    887  CB  PRO A  57      33.250   1.191  17.508  1.00  0.00           C  
ATOM    888  CG  PRO A  57      32.978   1.666  18.895  1.00  0.00           C  
ATOM    889  CD  PRO A  57      31.613   1.119  19.217  1.00  0.00           C  
ATOM    890  HA  PRO A  57      31.760   2.295  16.358  1.00  0.00           H  
ATOM    891 1HB  PRO A  57      33.610   0.153  17.475  1.00  0.00           H  
ATOM    892 2HB  PRO A  57      33.996   1.807  16.984  1.00  0.00           H  
ATOM    893 1HG  PRO A  57      33.755   1.298  19.581  1.00  0.00           H  
ATOM    894 2HG  PRO A  57      33.014   2.765  18.934  1.00  0.00           H  
ATOM    895 1HD  PRO A  57      31.712   0.100  19.621  1.00  0.00           H  
ATOM    896 2HD  PRO A  57      31.115   1.778  19.943  1.00  0.00           H  
ATOM    897  N   GLU A  58      31.225  -0.927  16.215  1.00  0.00           N  
ATOM    898  CA  GLU A  58      31.024  -2.053  15.310  1.00  0.00           C  
ATOM    899  C   GLU A  58      29.970  -1.733  14.259  1.00  0.00           C  
ATOM    900  O   GLU A  58      30.123  -2.078  13.087  1.00  0.00           O  
ATOM    901  CB  GLU A  58      30.613  -3.301  16.094  1.00  0.00           C  
ATOM    902  CG  GLU A  58      31.696  -3.853  17.011  1.00  0.00           C  
ATOM    903  CD  GLU A  58      31.791  -3.112  18.315  1.00  0.00           C  
ATOM    904  OE1 GLU A  58      31.022  -2.204  18.518  1.00  0.00           O  
ATOM    905  OE2 GLU A  58      32.635  -3.454  19.110  1.00  0.00           O  
ATOM    906  H   GLU A  58      30.989  -1.012  17.193  1.00  0.00           H  
ATOM    907  HA  GLU A  58      31.964  -2.257  14.797  1.00  0.00           H  
ATOM    908 1HB  GLU A  58      29.740  -3.076  16.706  1.00  0.00           H  
ATOM    909 2HB  GLU A  58      30.330  -4.091  15.398  1.00  0.00           H  
ATOM    910 1HG  GLU A  58      31.484  -4.902  17.217  1.00  0.00           H  
ATOM    911 2HG  GLU A  58      32.655  -3.798  16.497  1.00  0.00           H  
ATOM    912  N   VAL A  59      28.899  -1.072  14.684  1.00  0.00           N  
ATOM    913  CA  VAL A  59      27.816  -0.704  13.779  1.00  0.00           C  
ATOM    914  C   VAL A  59      28.291   0.290  12.728  1.00  0.00           C  
ATOM    915  O   VAL A  59      27.927   0.190  11.556  1.00  0.00           O  
ATOM    916  CB  VAL A  59      26.644  -0.091  14.568  1.00  0.00           C  
ATOM    917  CG1 VAL A  59      25.595   0.467  13.618  1.00  0.00           C  
ATOM    918  CG2 VAL A  59      26.036  -1.138  15.489  1.00  0.00           C  
ATOM    919  H   VAL A  59      28.833  -0.818  15.659  1.00  0.00           H  
ATOM    920  HA  VAL A  59      27.465  -1.605  13.275  1.00  0.00           H  
ATOM    921  HB  VAL A  59      27.016   0.745  15.162  1.00  0.00           H  
ATOM    922 1HG1 VAL A  59      24.775   0.896  14.193  1.00  0.00           H  
ATOM    923 2HG1 VAL A  59      26.044   1.239  12.993  1.00  0.00           H  
ATOM    924 3HG1 VAL A  59      25.214  -0.336  12.986  1.00  0.00           H  
ATOM    925 1HG2 VAL A  59      25.209  -0.697  16.045  1.00  0.00           H  
ATOM    926 2HG2 VAL A  59      25.670  -1.975  14.896  1.00  0.00           H  
ATOM    927 3HG2 VAL A  59      26.794  -1.492  16.188  1.00  0.00           H  
ATOM    928  N   VAL A  60      29.106   1.250  13.153  1.00  0.00           N  
ATOM    929  CA  VAL A  60      29.633   2.265  12.248  1.00  0.00           C  
ATOM    930  C   VAL A  60      30.544   1.646  11.197  1.00  0.00           C  
ATOM    931  O   VAL A  60      30.500   2.021  10.025  1.00  0.00           O  
ATOM    932  CB  VAL A  60      30.416   3.331  13.037  1.00  0.00           C  
ATOM    933  CG1 VAL A  60      31.125   4.284  12.087  1.00  0.00           C  
ATOM    934  CG2 VAL A  60      29.472   4.090  13.958  1.00  0.00           C  
ATOM    935  H   VAL A  60      29.367   1.278  14.128  1.00  0.00           H  
ATOM    936  HA  VAL A  60      28.795   2.748  11.744  1.00  0.00           H  
ATOM    937  HB  VAL A  60      31.185   2.838  13.631  1.00  0.00           H  
ATOM    938 1HG1 VAL A  60      31.673   5.030  12.662  1.00  0.00           H  
ATOM    939 2HG1 VAL A  60      31.821   3.724  11.463  1.00  0.00           H  
ATOM    940 3HG1 VAL A  60      30.389   4.782  11.455  1.00  0.00           H  
ATOM    941 1HG2 VAL A  60      30.033   4.841  14.514  1.00  0.00           H  
ATOM    942 2HG2 VAL A  60      28.700   4.579  13.364  1.00  0.00           H  
ATOM    943 3HG2 VAL A  60      29.008   3.394  14.657  1.00  0.00           H  
ATOM    944  N   GLU A  61      31.370   0.696  11.622  1.00  0.00           N  
ATOM    945  CA  GLU A  61      32.294   0.023  10.717  1.00  0.00           C  
ATOM    946  C   GLU A  61      31.545  -0.785   9.666  1.00  0.00           C  
ATOM    947  O   GLU A  61      31.922  -0.798   8.494  1.00  0.00           O  
ATOM    948  CB  GLU A  61      33.237  -0.892  11.501  1.00  0.00           C  
ATOM    949  CG  GLU A  61      34.249  -0.157  12.368  1.00  0.00           C  
ATOM    950  CD  GLU A  61      35.110  -1.087  13.178  1.00  0.00           C  
ATOM    951  OE1 GLU A  61      35.225  -2.231  12.810  1.00  0.00           O  
ATOM    952  OE2 GLU A  61      35.653  -0.652  14.166  1.00  0.00           O  
ATOM    953  H   GLU A  61      31.357   0.433  12.597  1.00  0.00           H  
ATOM    954  HA  GLU A  61      32.888   0.780  10.204  1.00  0.00           H  
ATOM    955 1HB  GLU A  61      32.654  -1.547  12.149  1.00  0.00           H  
ATOM    956 2HB  GLU A  61      33.789  -1.526  10.807  1.00  0.00           H  
ATOM    957 1HG  GLU A  61      34.890   0.447  11.728  1.00  0.00           H  
ATOM    958 2HG  GLU A  61      33.716   0.514  13.040  1.00  0.00           H  
ATOM    959  N   GLU A  62      30.482  -1.459  10.091  1.00  0.00           N  
ATOM    960  CA  GLU A  62      29.677  -2.271   9.186  1.00  0.00           C  
ATOM    961  C   GLU A  62      28.991  -1.409   8.135  1.00  0.00           C  
ATOM    962  O   GLU A  62      28.921  -1.780   6.963  1.00  0.00           O  
ATOM    963  CB  GLU A  62      28.630  -3.065   9.970  1.00  0.00           C  
ATOM    964  CG  GLU A  62      29.204  -4.177  10.837  1.00  0.00           C  
ATOM    965  CD  GLU A  62      28.155  -4.887  11.647  1.00  0.00           C  
ATOM    966  OE1 GLU A  62      27.026  -4.459  11.629  1.00  0.00           O  
ATOM    967  OE2 GLU A  62      28.484  -5.860  12.285  1.00  0.00           O  
ATOM    968  H   GLU A  62      30.225  -1.408  11.066  1.00  0.00           H  
ATOM    969  HA  GLU A  62      30.335  -2.973   8.672  1.00  0.00           H  
ATOM    970 1HB  GLU A  62      28.071  -2.390  10.618  1.00  0.00           H  
ATOM    971 2HB  GLU A  62      27.920  -3.515   9.276  1.00  0.00           H  
ATOM    972 1HG  GLU A  62      29.705  -4.902  10.196  1.00  0.00           H  
ATOM    973 2HG  GLU A  62      29.949  -3.751  11.509  1.00  0.00           H  
ATOM    974  N   MET A  63      28.485  -0.257   8.560  1.00  0.00           N  
ATOM    975  CA  MET A  63      27.803   0.661   7.655  1.00  0.00           C  
ATOM    976  C   MET A  63      28.759   1.209   6.604  1.00  0.00           C  
ATOM    977  O   MET A  63      28.404   1.332   5.432  1.00  0.00           O  
ATOM    978  CB  MET A  63      27.166   1.804   8.443  1.00  0.00           C  
ATOM    979  CG  MET A  63      25.966   1.395   9.286  1.00  0.00           C  
ATOM    980  SD  MET A  63      25.108   2.809  10.006  1.00  0.00           S  
ATOM    981  CE  MET A  63      26.257   3.281  11.295  1.00  0.00           C  
ATOM    982  H   MET A  63      28.575  -0.010   9.535  1.00  0.00           H  
ATOM    983  HA  MET A  63      27.018   0.113   7.134  1.00  0.00           H  
ATOM    984 1HB  MET A  63      27.907   2.244   9.109  1.00  0.00           H  
ATOM    985 2HB  MET A  63      26.840   2.584   7.754  1.00  0.00           H  
ATOM    986 1HG  MET A  63      25.259   0.841   8.668  1.00  0.00           H  
ATOM    987 2HG  MET A  63      26.294   0.743  10.095  1.00  0.00           H  
ATOM    988 1HE  MET A  63      25.865   4.145  11.832  1.00  0.00           H  
ATOM    989 2HE  MET A  63      26.387   2.450  11.989  1.00  0.00           H  
ATOM    990 3HE  MET A  63      27.219   3.536  10.850  1.00  0.00           H  
ATOM    991  N   VAL A  64      29.974   1.537   7.029  1.00  0.00           N  
ATOM    992  CA  VAL A  64      30.984   2.073   6.124  1.00  0.00           C  
ATOM    993  C   VAL A  64      31.382   1.045   5.072  1.00  0.00           C  
ATOM    994  O   VAL A  64      31.557   1.378   3.900  1.00  0.00           O  
ATOM    995  CB  VAL A  64      32.234   2.506   6.914  1.00  0.00           C  
ATOM    996  CG1 VAL A  64      33.359   2.887   5.963  1.00  0.00           C  
ATOM    997  CG2 VAL A  64      31.888   3.666   7.834  1.00  0.00           C  
ATOM    998  H   VAL A  64      30.204   1.412   8.004  1.00  0.00           H  
ATOM    999  HA  VAL A  64      30.569   2.946   5.620  1.00  0.00           H  
ATOM   1000  HB  VAL A  64      32.587   1.662   7.508  1.00  0.00           H  
ATOM   1001 1HG1 VAL A  64      34.234   3.190   6.538  1.00  0.00           H  
ATOM   1002 2HG1 VAL A  64      33.614   2.031   5.339  1.00  0.00           H  
ATOM   1003 3HG1 VAL A  64      33.037   3.715   5.332  1.00  0.00           H  
ATOM   1004 1HG2 VAL A  64      32.776   3.966   8.390  1.00  0.00           H  
ATOM   1005 2HG2 VAL A  64      31.530   4.507   7.240  1.00  0.00           H  
ATOM   1006 3HG2 VAL A  64      31.110   3.358   8.533  1.00  0.00           H  
ATOM   1007  N   LYS A  65      31.523  -0.205   5.498  1.00  0.00           N  
ATOM   1008  CA  LYS A  65      31.901  -1.284   4.593  1.00  0.00           C  
ATOM   1009  C   LYS A  65      30.826  -1.524   3.541  1.00  0.00           C  
ATOM   1010  O   LYS A  65      31.130  -1.749   2.369  1.00  0.00           O  
ATOM   1011  CB  LYS A  65      32.167  -2.571   5.376  1.00  0.00           C  
ATOM   1012  CG  LYS A  65      32.626  -3.744   4.520  1.00  0.00           C  
ATOM   1013  CD  LYS A  65      32.956  -4.957   5.377  1.00  0.00           C  
ATOM   1014  CE  LYS A  65      33.505  -6.099   4.533  1.00  0.00           C  
ATOM   1015  NZ  LYS A  65      32.495  -6.615   3.571  1.00  0.00           N  
ATOM   1016  H   LYS A  65      31.364  -0.413   6.473  1.00  0.00           H  
ATOM   1017  HA  LYS A  65      32.816  -0.996   4.074  1.00  0.00           H  
ATOM   1018 1HB  LYS A  65      32.933  -2.387   6.129  1.00  0.00           H  
ATOM   1019 2HB  LYS A  65      31.259  -2.873   5.899  1.00  0.00           H  
ATOM   1020 1HG  LYS A  65      31.837  -4.011   3.815  1.00  0.00           H  
ATOM   1021 2HG  LYS A  65      33.512  -3.457   3.955  1.00  0.00           H  
ATOM   1022 1HD  LYS A  65      33.697  -4.682   6.128  1.00  0.00           H  
ATOM   1023 2HD  LYS A  65      32.055  -5.297   5.888  1.00  0.00           H  
ATOM   1024 1HE  LYS A  65      34.375  -5.754   3.977  1.00  0.00           H  
ATOM   1025 2HE  LYS A  65      33.817  -6.915   5.185  1.00  0.00           H  
ATOM   1026 1HZ  LYS A  65      32.897  -7.370   3.032  1.00  0.00           H  
ATOM   1027 2HZ  LYS A  65      31.689  -6.956   4.077  1.00  0.00           H  
ATOM   1028 3HZ  LYS A  65      32.211  -5.872   2.948  1.00  0.00           H  
ATOM   1029  N   LYS A  66      29.568  -1.475   3.967  1.00  0.00           N  
ATOM   1030  CA  LYS A  66      28.444  -1.686   3.062  1.00  0.00           C  
ATOM   1031  C   LYS A  66      28.369  -0.587   2.010  1.00  0.00           C  
ATOM   1032  O   LYS A  66      28.101  -0.853   0.838  1.00  0.00           O  
ATOM   1033  CB  LYS A  66      27.132  -1.755   3.845  1.00  0.00           C  
ATOM   1034  CG  LYS A  66      26.969  -3.010   4.691  1.00  0.00           C  
ATOM   1035  CD  LYS A  66      25.635  -3.015   5.422  1.00  0.00           C  
ATOM   1036  CE  LYS A  66      25.494  -4.242   6.311  1.00  0.00           C  
ATOM   1037  NZ  LYS A  66      25.455  -5.502   5.520  1.00  0.00           N  
ATOM   1038  H   LYS A  66      29.386  -1.287   4.942  1.00  0.00           H  
ATOM   1039  HA  LYS A  66      28.590  -2.634   2.543  1.00  0.00           H  
ATOM   1040 1HB  LYS A  66      27.058  -0.892   4.508  1.00  0.00           H  
ATOM   1041 2HB  LYS A  66      26.292  -1.708   3.151  1.00  0.00           H  
ATOM   1042 1HG  LYS A  66      27.027  -3.891   4.051  1.00  0.00           H  
ATOM   1043 2HG  LYS A  66      27.774  -3.062   5.424  1.00  0.00           H  
ATOM   1044 1HD  LYS A  66      25.553  -2.119   6.038  1.00  0.00           H  
ATOM   1045 2HD  LYS A  66      24.822  -3.011   4.695  1.00  0.00           H  
ATOM   1046 1HE  LYS A  66      26.334  -4.288   7.003  1.00  0.00           H  
ATOM   1047 2HE  LYS A  66      24.576  -4.166   6.893  1.00  0.00           H  
ATOM   1048 1HZ  LYS A  66      25.361  -6.290   6.145  1.00  0.00           H  
ATOM   1049 2HZ  LYS A  66      24.668  -5.478   4.887  1.00  0.00           H  
ATOM   1050 3HZ  LYS A  66      26.310  -5.593   4.990  1.00  0.00           H  
ATOM   1051  N   ALA A  67      28.607   0.649   2.436  1.00  0.00           N  
ATOM   1052  CA  ALA A  67      28.567   1.792   1.531  1.00  0.00           C  
ATOM   1053  C   ALA A  67      29.665   1.700   0.479  1.00  0.00           C  
ATOM   1054  O   ALA A  67      29.442   2.004  -0.693  1.00  0.00           O  
ATOM   1055  CB  ALA A  67      28.691   3.092   2.313  1.00  0.00           C  
ATOM   1056  H   ALA A  67      28.821   0.801   3.411  1.00  0.00           H  
ATOM   1057  HA  ALA A  67      27.607   1.781   1.014  1.00  0.00           H  
ATOM   1058 1HB  ALA A  67      28.660   3.935   1.623  1.00  0.00           H  
ATOM   1059 2HB  ALA A  67      27.866   3.171   3.021  1.00  0.00           H  
ATOM   1060 3HB  ALA A  67      29.636   3.101   2.855  1.00  0.00           H  
ATOM   1061  N   ALA A  68      30.851   1.279   0.905  1.00  0.00           N  
ATOM   1062  CA  ALA A  68      31.987   1.147  -0.000  1.00  0.00           C  
ATOM   1063  C   ALA A  68      31.732   0.075  -1.052  1.00  0.00           C  
ATOM   1064  O   ALA A  68      32.067   0.249  -2.224  1.00  0.00           O  
ATOM   1065  CB  ALA A  68      33.253   0.830   0.782  1.00  0.00           C  
ATOM   1066  H   ALA A  68      30.969   1.045   1.880  1.00  0.00           H  
ATOM   1067  HA  ALA A  68      32.120   2.097  -0.517  1.00  0.00           H  
ATOM   1068 1HB  ALA A  68      34.092   0.734   0.093  1.00  0.00           H  
ATOM   1069 2HB  ALA A  68      33.455   1.634   1.490  1.00  0.00           H  
ATOM   1070 3HB  ALA A  68      33.121  -0.105   1.324  1.00  0.00           H  
ATOM   1071  N   GLU A  69      31.137  -1.034  -0.626  1.00  0.00           N  
ATOM   1072  CA  GLU A  69      30.835  -2.137  -1.531  1.00  0.00           C  
ATOM   1073  C   GLU A  69      29.814  -1.723  -2.583  1.00  0.00           C  
ATOM   1074  O   GLU A  69      29.936  -2.080  -3.755  1.00  0.00           O  
ATOM   1075  CB  GLU A  69      30.313  -3.343  -0.747  1.00  0.00           C  
ATOM   1076  CG  GLU A  69      31.359  -4.029   0.121  1.00  0.00           C  
ATOM   1077  CD  GLU A  69      30.794  -5.163   0.931  1.00  0.00           C  
ATOM   1078  OE1 GLU A  69      29.600  -5.344   0.913  1.00  0.00           O  
ATOM   1079  OE2 GLU A  69      31.558  -5.848   1.569  1.00  0.00           O  
ATOM   1080  H   GLU A  69      30.888  -1.115   0.349  1.00  0.00           H  
ATOM   1081  HA  GLU A  69      31.753  -2.425  -2.044  1.00  0.00           H  
ATOM   1082 1HB  GLU A  69      29.494  -3.029  -0.099  1.00  0.00           H  
ATOM   1083 2HB  GLU A  69      29.916  -4.084  -1.440  1.00  0.00           H  
ATOM   1084 1HG  GLU A  69      32.151  -4.415  -0.520  1.00  0.00           H  
ATOM   1085 2HG  GLU A  69      31.798  -3.293   0.792  1.00  0.00           H  
ATOM   1086  N   THR A  70      28.807  -0.968  -2.157  1.00  0.00           N  
ATOM   1087  CA  THR A  70      27.762  -0.504  -3.062  1.00  0.00           C  
ATOM   1088  C   THR A  70      28.324   0.443  -4.114  1.00  0.00           C  
ATOM   1089  O   THR A  70      27.952   0.376  -5.286  1.00  0.00           O  
ATOM   1090  CB  THR A  70      26.629   0.196  -2.288  1.00  0.00           C  
ATOM   1091  OG1 THR A  70      26.033  -0.728  -1.369  1.00  0.00           O  
ATOM   1092  CG2 THR A  70      25.566   0.709  -3.247  1.00  0.00           C  
ATOM   1093  H   THR A  70      28.765  -0.709  -1.182  1.00  0.00           H  
ATOM   1094  HA  THR A  70      27.342  -1.368  -3.578  1.00  0.00           H  
ATOM   1095  HB  THR A  70      27.038   1.035  -1.726  1.00  0.00           H  
ATOM   1096  HG1 THR A  70      26.582  -0.797  -0.584  1.00  0.00           H  
ATOM   1097 1HG2 THR A  70      24.774   1.201  -2.683  1.00  0.00           H  
ATOM   1098 2HG2 THR A  70      26.014   1.420  -3.941  1.00  0.00           H  
ATOM   1099 3HG2 THR A  70      25.147  -0.127  -3.806  1.00  0.00           H  
ATOM   1100  N   LEU A  71      29.222   1.325  -3.688  1.00  0.00           N  
ATOM   1101  CA  LEU A  71      29.838   2.289  -4.593  1.00  0.00           C  
ATOM   1102  C   LEU A  71      30.690   1.590  -5.645  1.00  0.00           C  
ATOM   1103  O   LEU A  71      30.680   1.967  -6.817  1.00  0.00           O  
ATOM   1104  CB  LEU A  71      30.701   3.281  -3.803  1.00  0.00           C  
ATOM   1105  CG  LEU A  71      29.936   4.257  -2.901  1.00  0.00           C  
ATOM   1106  CD1 LEU A  71      30.925   5.048  -2.054  1.00  0.00           C  
ATOM   1107  CD2 LEU A  71      29.088   5.184  -3.759  1.00  0.00           C  
ATOM   1108  H   LEU A  71      29.485   1.328  -2.713  1.00  0.00           H  
ATOM   1109  HA  LEU A  71      29.048   2.840  -5.102  1.00  0.00           H  
ATOM   1110 1HB  LEU A  71      31.389   2.718  -3.174  1.00  0.00           H  
ATOM   1111 2HB  LEU A  71      31.286   3.871  -4.509  1.00  0.00           H  
ATOM   1112  HG  LEU A  71      29.291   3.697  -2.224  1.00  0.00           H  
ATOM   1113 1HD1 LEU A  71      30.381   5.741  -1.413  1.00  0.00           H  
ATOM   1114 2HD1 LEU A  71      31.505   4.362  -1.436  1.00  0.00           H  
ATOM   1115 3HD1 LEU A  71      31.596   5.607  -2.706  1.00  0.00           H  
ATOM   1116 1HD2 LEU A  71      28.543   5.877  -3.117  1.00  0.00           H  
ATOM   1117 2HD2 LEU A  71      29.732   5.745  -4.435  1.00  0.00           H  
ATOM   1118 3HD2 LEU A  71      28.379   4.594  -4.340  1.00  0.00           H  
ATOM   1119  N   LYS A  72      31.427   0.570  -5.219  1.00  0.00           N  
ATOM   1120  CA  LYS A  72      32.287  -0.184  -6.124  1.00  0.00           C  
ATOM   1121  C   LYS A  72      31.468  -0.921  -7.176  1.00  0.00           C  
ATOM   1122  O   LYS A  72      31.842  -0.967  -8.348  1.00  0.00           O  
ATOM   1123  CB  LYS A  72      33.151  -1.174  -5.341  1.00  0.00           C  
ATOM   1124  CG  LYS A  72      34.087  -2.011  -6.204  1.00  0.00           C  
ATOM   1125  CD  LYS A  72      33.477  -3.368  -6.525  1.00  0.00           C  
ATOM   1126  CE  LYS A  72      33.441  -4.264  -5.295  1.00  0.00           C  
ATOM   1127  NZ  LYS A  72      32.803  -5.577  -5.583  1.00  0.00           N  
ATOM   1128  H   LYS A  72      31.391   0.310  -4.244  1.00  0.00           H  
ATOM   1129  HA  LYS A  72      32.943   0.517  -6.642  1.00  0.00           H  
ATOM   1130 1HB  LYS A  72      33.759  -0.633  -4.616  1.00  0.00           H  
ATOM   1131 2HB  LYS A  72      32.509  -1.857  -4.785  1.00  0.00           H  
ATOM   1132 1HG  LYS A  72      34.291  -1.484  -7.137  1.00  0.00           H  
ATOM   1133 2HG  LYS A  72      35.029  -2.161  -5.678  1.00  0.00           H  
ATOM   1134 1HD  LYS A  72      32.460  -3.231  -6.895  1.00  0.00           H  
ATOM   1135 2HD  LYS A  72      34.066  -3.856  -7.301  1.00  0.00           H  
ATOM   1136 1HE  LYS A  72      34.456  -4.436  -4.941  1.00  0.00           H  
ATOM   1137 2HE  LYS A  72      32.881  -3.769  -4.501  1.00  0.00           H  
ATOM   1138 1HZ  LYS A  72      32.798  -6.140  -4.744  1.00  0.00           H  
ATOM   1139 2HZ  LYS A  72      31.853  -5.430  -5.895  1.00  0.00           H  
ATOM   1140 3HZ  LYS A  72      33.324  -6.054  -6.305  1.00  0.00           H  
ATOM   1141  N   GLU A  73      30.348  -1.497  -6.751  1.00  0.00           N  
ATOM   1142  CA  GLU A  73      29.474  -2.233  -7.655  1.00  0.00           C  
ATOM   1143  C   GLU A  73      28.868  -1.313  -8.707  1.00  0.00           C  
ATOM   1144  O   GLU A  73      28.765  -1.677  -9.879  1.00  0.00           O  
ATOM   1145  CB  GLU A  73      28.360  -2.930  -6.870  1.00  0.00           C  
ATOM   1146  CG  GLU A  73      28.833  -4.088  -6.002  1.00  0.00           C  
ATOM   1147  CD  GLU A  73      27.725  -4.701  -5.192  1.00  0.00           C  
ATOM   1148  OE1 GLU A  73      26.639  -4.173  -5.209  1.00  0.00           O  
ATOM   1149  OE2 GLU A  73      27.965  -5.699  -4.553  1.00  0.00           O  
ATOM   1150  H   GLU A  73      30.096  -1.423  -5.776  1.00  0.00           H  
ATOM   1151  HA  GLU A  73      30.066  -2.991  -8.168  1.00  0.00           H  
ATOM   1152 1HB  GLU A  73      27.865  -2.207  -6.222  1.00  0.00           H  
ATOM   1153 2HB  GLU A  73      27.612  -3.314  -7.563  1.00  0.00           H  
ATOM   1154 1HG  GLU A  73      29.266  -4.855  -6.643  1.00  0.00           H  
ATOM   1155 2HG  GLU A  73      29.613  -3.731  -5.331  1.00  0.00           H  
ATOM   1156  N   ILE A  74      28.468  -0.119  -8.282  1.00  0.00           N  
ATOM   1157  CA  ILE A  74      27.871   0.856  -9.186  1.00  0.00           C  
ATOM   1158  C   ILE A  74      28.873   1.316 -10.238  1.00  0.00           C  
ATOM   1159  O   ILE A  74      28.530   1.471 -11.410  1.00  0.00           O  
ATOM   1160  CB  ILE A  74      27.345   2.076  -8.408  1.00  0.00           C  
ATOM   1161  CG1 ILE A  74      26.154   1.678  -7.532  1.00  0.00           C  
ATOM   1162  CG2 ILE A  74      26.955   3.190  -9.367  1.00  0.00           C  
ATOM   1163  CD1 ILE A  74      25.745   2.740  -6.538  1.00  0.00           C  
ATOM   1164  H   ILE A  74      28.581   0.119  -7.307  1.00  0.00           H  
ATOM   1165  HA  ILE A  74      27.032   0.385  -9.697  1.00  0.00           H  
ATOM   1166  HB  ILE A  74      28.121   2.442  -7.737  1.00  0.00           H  
ATOM   1167 1HG1 ILE A  74      25.296   1.454  -8.165  1.00  0.00           H  
ATOM   1168 2HG1 ILE A  74      26.397   0.770  -6.979  1.00  0.00           H  
ATOM   1169 1HG2 ILE A  74      26.585   4.045  -8.800  1.00  0.00           H  
ATOM   1170 2HG2 ILE A  74      27.826   3.491  -9.948  1.00  0.00           H  
ATOM   1171 3HG2 ILE A  74      26.174   2.835 -10.040  1.00  0.00           H  
ATOM   1172 1HD1 ILE A  74      24.896   2.384  -5.954  1.00  0.00           H  
ATOM   1173 2HD1 ILE A  74      26.580   2.955  -5.870  1.00  0.00           H  
ATOM   1174 3HD1 ILE A  74      25.464   3.647  -7.070  1.00  0.00           H  
ATOM   1175  N   LEU A  75      30.113   1.533  -9.813  1.00  0.00           N  
ATOM   1176  CA  LEU A  75      31.167   1.976 -10.717  1.00  0.00           C  
ATOM   1177  C   LEU A  75      31.471   0.917 -11.769  1.00  0.00           C  
ATOM   1178  O   LEU A  75      31.677   1.233 -12.941  1.00  0.00           O  
ATOM   1179  CB  LEU A  75      32.441   2.302  -9.927  1.00  0.00           C  
ATOM   1180  CG  LEU A  75      33.601   2.883 -10.745  1.00  0.00           C  
ATOM   1181  CD1 LEU A  75      34.483   3.735  -9.842  1.00  0.00           C  
ATOM   1182  CD2 LEU A  75      34.396   1.749 -11.375  1.00  0.00           C  
ATOM   1183  H   LEU A  75      30.331   1.387  -8.838  1.00  0.00           H  
ATOM   1184  HA  LEU A  75      30.830   2.879 -11.225  1.00  0.00           H  
ATOM   1185 1HB  LEU A  75      32.192   3.020  -9.148  1.00  0.00           H  
ATOM   1186 2HB  LEU A  75      32.797   1.389  -9.450  1.00  0.00           H  
ATOM   1187  HG  LEU A  75      33.205   3.528 -11.530  1.00  0.00           H  
ATOM   1188 1HD1 LEU A  75      35.307   4.148 -10.424  1.00  0.00           H  
ATOM   1189 2HD1 LEU A  75      33.893   4.549  -9.421  1.00  0.00           H  
ATOM   1190 3HD1 LEU A  75      34.880   3.119  -9.036  1.00  0.00           H  
ATOM   1191 1HD2 LEU A  75      35.221   2.162 -11.957  1.00  0.00           H  
ATOM   1192 2HD2 LEU A  75      34.794   1.104 -10.591  1.00  0.00           H  
ATOM   1193 3HD2 LEU A  75      33.746   1.168 -12.028  1.00  0.00           H  
ATOM   1194  N   GLU A  76      31.498  -0.342 -11.344  1.00  0.00           N  
ATOM   1195  CA  GLU A  76      31.778  -1.451 -12.248  1.00  0.00           C  
ATOM   1196  C   GLU A  76      30.685  -1.592 -13.300  1.00  0.00           C  
ATOM   1197  O   GLU A  76      30.967  -1.842 -14.472  1.00  0.00           O  
ATOM   1198  CB  GLU A  76      31.916  -2.757 -11.463  1.00  0.00           C  
ATOM   1199  CG  GLU A  76      33.163  -2.840 -10.595  1.00  0.00           C  
ATOM   1200  CD  GLU A  76      33.229  -4.105  -9.784  1.00  0.00           C  
ATOM   1201  OE1 GLU A  76      32.196  -4.585  -9.383  1.00  0.00           O  
ATOM   1202  OE2 GLU A  76      34.314  -4.591  -9.566  1.00  0.00           O  
ATOM   1203  H   GLU A  76      31.320  -0.536 -10.369  1.00  0.00           H  
ATOM   1204  HA  GLU A  76      32.719  -1.250 -12.761  1.00  0.00           H  
ATOM   1205 1HB  GLU A  76      31.049  -2.887 -10.816  1.00  0.00           H  
ATOM   1206 2HB  GLU A  76      31.935  -3.598 -12.157  1.00  0.00           H  
ATOM   1207 1HG  GLU A  76      34.044  -2.787 -11.235  1.00  0.00           H  
ATOM   1208 2HG  GLU A  76      33.183  -1.983  -9.923  1.00  0.00           H  
ATOM   1209  N   LYS A  77      29.437  -1.430 -12.875  1.00  0.00           N  
ATOM   1210  CA  LYS A  77      28.298  -1.539 -13.779  1.00  0.00           C  
ATOM   1211  C   LYS A  77      28.323  -0.438 -14.831  1.00  0.00           C  
ATOM   1212  O   LYS A  77      28.033  -0.679 -16.003  1.00  0.00           O  
ATOM   1213  CB  LYS A  77      26.985  -1.488 -12.996  1.00  0.00           C  
ATOM   1214  CG  LYS A  77      26.710  -2.723 -12.148  1.00  0.00           C  
ATOM   1215  CD  LYS A  77      25.381  -2.607 -11.417  1.00  0.00           C  
ATOM   1216  CE  LYS A  77      25.130  -3.815 -10.527  1.00  0.00           C  
ATOM   1217  NZ  LYS A  77      24.977  -5.067 -11.318  1.00  0.00           N  
ATOM   1218  H   LYS A  77      29.272  -1.226 -11.900  1.00  0.00           H  
ATOM   1219  HA  LYS A  77      28.358  -2.497 -14.297  1.00  0.00           H  
ATOM   1220 1HB  LYS A  77      26.990  -0.622 -12.333  1.00  0.00           H  
ATOM   1221 2HB  LYS A  77      26.153  -1.366 -13.689  1.00  0.00           H  
ATOM   1222 1HG  LYS A  77      26.688  -3.606 -12.788  1.00  0.00           H  
ATOM   1223 2HG  LYS A  77      27.508  -2.847 -11.416  1.00  0.00           H  
ATOM   1224 1HD  LYS A  77      25.381  -1.706 -10.802  1.00  0.00           H  
ATOM   1225 2HD  LYS A  77      24.572  -2.529 -12.144  1.00  0.00           H  
ATOM   1226 1HE  LYS A  77      25.963  -3.936  -9.836  1.00  0.00           H  
ATOM   1227 2HE  LYS A  77      24.223  -3.656  -9.944  1.00  0.00           H  
ATOM   1228 1HZ  LYS A  77      24.812  -5.843 -10.692  1.00  0.00           H  
ATOM   1229 2HZ  LYS A  77      24.195  -4.973 -11.950  1.00  0.00           H  
ATOM   1230 3HZ  LYS A  77      25.820  -5.236 -11.848  1.00  0.00           H  
ATOM   1231  N   ALA A  78      28.671   0.772 -14.406  1.00  0.00           N  
ATOM   1232  CA  ALA A  78      28.734   1.914 -15.310  1.00  0.00           C  
ATOM   1233  C   ALA A  78      29.697   1.652 -16.461  1.00  0.00           C  
ATOM   1234  O   ALA A  78      29.404   1.972 -17.613  1.00  0.00           O  
ATOM   1235  CB  ALA A  78      29.144   3.168 -14.552  1.00  0.00           C  
ATOM   1236  H   ALA A  78      28.898   0.904 -13.431  1.00  0.00           H  
ATOM   1237  HA  ALA A  78      27.741   2.066 -15.733  1.00  0.00           H  
ATOM   1238 1HB  ALA A  78      29.187   4.012 -15.240  1.00  0.00           H  
ATOM   1239 2HB  ALA A  78      28.414   3.375 -13.769  1.00  0.00           H  
ATOM   1240 3HB  ALA A  78      30.124   3.017 -14.103  1.00  0.00           H  
ATOM   1241  N   SER A  79      30.841   1.063 -16.092  1.00  0.00           N  
ATOM   1242  CA  SER A  79      32.068   1.023 -16.880  1.00  0.00           C  
ATOM   1243  C   SER A  79      31.818   0.589 -18.312  1.00  0.00           C  
ATOM   1244  O   SER A  79      32.688   0.725 -19.173  1.00  0.00           O  
ATOM   1245  CB  SER A  79      33.067   0.083 -16.234  1.00  0.00           C  
ATOM   1246  OG  SER A  79      32.613  -1.242 -16.283  1.00  0.00           O  
ATOM   1247  H   SER A  79      30.889   0.598 -15.196  1.00  0.00           H  
ATOM   1248  HA  SER A  79      32.496   2.026 -16.906  1.00  0.00           H  
ATOM   1249 1HB  SER A  79      34.025   0.161 -16.747  1.00  0.00           H  
ATOM   1250 2HB  SER A  79      33.226   0.377 -15.198  1.00  0.00           H  
ATOM   1251  HG  SER A  79      32.247  -1.429 -15.415  1.00  0.00           H  
ATOM   1252  N   VAL A  80      30.634   0.068 -18.569  1.00  0.00           N  
ATOM   1253  CA  VAL A  80      30.243  -0.277 -19.923  1.00  0.00           C  
ATOM   1254  C   VAL A  80      30.430   0.925 -20.850  1.00  0.00           C  
ATOM   1255  O   VAL A  80      30.446   0.782 -22.073  1.00  0.00           O  
ATOM   1256  CB  VAL A  80      28.774  -0.737 -19.956  1.00  0.00           C  
ATOM   1257  CG1 VAL A  80      28.305  -0.921 -21.392  1.00  0.00           C  
ATOM   1258  CG2 VAL A  80      28.618  -2.029 -19.169  1.00  0.00           C  
ATOM   1259  H   VAL A  80      29.991  -0.092 -17.807  1.00  0.00           H  
ATOM   1260  HA  VAL A  80      30.875  -1.097 -20.267  1.00  0.00           H  
ATOM   1261  HB  VAL A  80      28.149   0.038 -19.511  1.00  0.00           H  
ATOM   1262 1HG1 VAL A  80      27.265  -1.246 -21.397  1.00  0.00           H  
ATOM   1263 2HG1 VAL A  80      28.392   0.025 -21.927  1.00  0.00           H  
ATOM   1264 3HG1 VAL A  80      28.922  -1.674 -21.882  1.00  0.00           H  
ATOM   1265 1HG2 VAL A  80      27.576  -2.349 -19.196  1.00  0.00           H  
ATOM   1266 2HG2 VAL A  80      29.247  -2.803 -19.610  1.00  0.00           H  
ATOM   1267 3HG2 VAL A  80      28.919  -1.863 -18.134  1.00  0.00           H  
ATOM   1268  N   SER A  81      30.570   2.105 -20.244  1.00  0.00           N  
ATOM   1269  CA  SER A  81      30.617   3.373 -20.980  1.00  0.00           C  
ATOM   1270  C   SER A  81      31.888   3.547 -21.800  1.00  0.00           C  
ATOM   1271  O   SER A  81      32.993   3.319 -21.307  1.00  0.00           O  
ATOM   1272  CB  SER A  81      30.488   4.532 -20.010  1.00  0.00           C  
ATOM   1273  OG  SER A  81      30.617   5.759 -20.674  1.00  0.00           O  
ATOM   1274  H   SER A  81      30.647   2.135 -19.237  1.00  0.00           H  
ATOM   1275  HA  SER A  81      29.777   3.401 -21.675  1.00  0.00           H  
ATOM   1276 1HB  SER A  81      29.519   4.484 -19.514  1.00  0.00           H  
ATOM   1277 2HB  SER A  81      31.254   4.449 -19.241  1.00  0.00           H  
ATOM   1278  HG  SER A  81      30.220   6.415 -20.097  1.00  0.00           H  
ATOM   1279  N   PRO A  82      31.713   3.953 -23.056  1.00  0.00           N  
ATOM   1280  CA  PRO A  82      32.821   4.178 -23.978  1.00  0.00           C  
ATOM   1281  C   PRO A  82      33.653   5.400 -23.615  1.00  0.00           C  
ATOM   1282  O   PRO A  82      34.832   5.484 -23.959  1.00  0.00           O  
ATOM   1283  CB  PRO A  82      32.106   4.370 -25.319  1.00  0.00           C  
ATOM   1284  CG  PRO A  82      30.738   4.827 -24.942  1.00  0.00           C  
ATOM   1285  CD  PRO A  82      30.445   4.107 -23.652  1.00  0.00           C  
ATOM   1286  HA  PRO A  82      33.463   3.285 -23.997  1.00  0.00           H  
ATOM   1287 1HB  PRO A  82      32.647   5.106 -25.932  1.00  0.00           H  
ATOM   1288 2HB  PRO A  82      32.100   3.425 -25.881  1.00  0.00           H  
ATOM   1289 1HG  PRO A  82      30.720   5.921 -24.830  1.00  0.00           H  
ATOM   1290 2HG  PRO A  82      30.021   4.578 -25.738  1.00  0.00           H  
ATOM   1291 1HD  PRO A  82      29.792   4.730 -23.024  1.00  0.00           H  
ATOM   1292 2HD  PRO A  82      29.967   3.141 -23.871  1.00  0.00           H  
ATOM   1293  N   SER A  83      33.038   6.352 -22.917  1.00  0.00           N  
ATOM   1294  CA  SER A  83      33.630   7.688 -22.796  1.00  0.00           C  
ATOM   1295  C   SER A  83      34.976   7.642 -22.077  1.00  0.00           C  
ATOM   1296  O   SER A  83      35.102   7.034 -21.014  1.00  0.00           O  
ATOM   1297  CB  SER A  83      32.685   8.612 -22.052  1.00  0.00           C  
ATOM   1298  OG  SER A  83      33.268   9.870 -21.851  1.00  0.00           O  
ATOM   1299  H   SER A  83      32.157   6.143 -22.470  1.00  0.00           H  
ATOM   1300  HA  SER A  83      33.794   8.086 -23.798  1.00  0.00           H  
ATOM   1301 1HB  SER A  83      31.762   8.722 -22.620  1.00  0.00           H  
ATOM   1302 2HB  SER A  83      32.427   8.170 -21.091  1.00  0.00           H  
ATOM   1303  HG  SER A  83      32.569  10.512 -21.997  1.00  0.00           H  
ATOM   1304  N   GLN A  84      36.203   8.163 -22.349  1.00  0.00           N  
ATOM   1305  CA  GLN A  84      37.252   8.100 -21.337  1.00  0.00           C  
ATOM   1306  C   GLN A  84      36.909   8.975 -20.127  1.00  0.00           C  
ATOM   1307  O   GLN A  84      37.121   8.577 -18.981  1.00  0.00           O  
ATOM   1308  CB  GLN A  84      38.594   8.531 -21.934  1.00  0.00           C  
ATOM   1309  CG  GLN A  84      39.153   7.570 -22.969  1.00  0.00           C  
ATOM   1310  CD  GLN A  84      38.535   7.772 -24.339  1.00  0.00           C  
ATOM   1311  OE1 GLN A  84      37.480   8.398 -24.474  1.00  0.00           O  
ATOM   1312  NE2 GLN A  84      39.190   7.243 -25.366  1.00  0.00           N  
ATOM   1313  H   GLN A  84      36.369   8.587 -23.251  1.00  0.00           H  
ATOM   1314  HA  GLN A  84      37.339   7.070 -20.993  1.00  0.00           H  
ATOM   1315 1HB  GLN A  84      38.486   9.508 -22.405  1.00  0.00           H  
ATOM   1316 2HB  GLN A  84      39.331   8.633 -21.137  1.00  0.00           H  
ATOM   1317 1HG  GLN A  84      40.229   7.727 -23.052  1.00  0.00           H  
ATOM   1318 2HG  GLN A  84      38.948   6.548 -22.649  1.00  0.00           H  
ATOM   1319 1HE2 GLN A  84      38.831   7.344 -26.295  1.00  0.00           H  
ATOM   1320 2HE2 GLN A  84      40.043   6.744 -25.213  1.00  0.00           H  
ATOM   1321  N   GLU A  85      36.388  10.143 -20.432  1.00  0.00           N  
ATOM   1322  CA  GLU A  85      36.043  11.199 -19.487  1.00  0.00           C  
ATOM   1323  C   GLU A  85      34.961  10.740 -18.518  1.00  0.00           C  
ATOM   1324  O   GLU A  85      35.073  10.938 -17.308  1.00  0.00           O  
ATOM   1325  CB  GLU A  85      35.575  12.451 -20.233  1.00  0.00           C  
ATOM   1326  CG  GLU A  85      36.661  13.140 -21.047  1.00  0.00           C  
ATOM   1327  CD  GLU A  85      36.902  12.482 -22.377  1.00  0.00           C  
ATOM   1328  OE1 GLU A  85      36.231  11.523 -22.674  1.00  0.00           O  
ATOM   1329  OE2 GLU A  85      37.759  12.939 -23.097  1.00  0.00           O  
ATOM   1330  H   GLU A  85      36.198  10.359 -21.400  1.00  0.00           H  
ATOM   1331  HA  GLU A  85      36.933  11.450 -18.908  1.00  0.00           H  
ATOM   1332 1HB  GLU A  85      34.764  12.187 -20.912  1.00  0.00           H  
ATOM   1333 2HB  GLU A  85      35.182  13.174 -19.519  1.00  0.00           H  
ATOM   1334 1HG  GLU A  85      36.371  14.177 -21.215  1.00  0.00           H  
ATOM   1335 2HG  GLU A  85      37.586  13.139 -20.473  1.00  0.00           H  
ATOM   1336  N   ALA A  86      33.913  10.126 -19.058  1.00  0.00           N  
ATOM   1337  CA  ALA A  86      32.808   9.637 -18.242  1.00  0.00           C  
ATOM   1338  C   ALA A  86      33.295   8.649 -17.190  1.00  0.00           C  
ATOM   1339  O   ALA A  86      32.930   8.745 -16.018  1.00  0.00           O  
ATOM   1340  CB  ALA A  86      31.745   8.993 -19.120  1.00  0.00           C  
ATOM   1341  H   ALA A  86      33.882   9.995 -20.059  1.00  0.00           H  
ATOM   1342  HA  ALA A  86      32.368  10.488 -17.722  1.00  0.00           H  
ATOM   1343 1HB  ALA A  86      30.927   8.633 -18.497  1.00  0.00           H  
ATOM   1344 2HB  ALA A  86      31.365   9.728 -19.829  1.00  0.00           H  
ATOM   1345 3HB  ALA A  86      32.181   8.157 -19.665  1.00  0.00           H  
ATOM   1346  N   VAL A  87      34.121   7.699 -17.615  1.00  0.00           N  
ATOM   1347  CA  VAL A  87      34.660   6.691 -16.710  1.00  0.00           C  
ATOM   1348  C   VAL A  87      35.564   7.321 -15.659  1.00  0.00           C  
ATOM   1349  O   VAL A  87      35.525   6.946 -14.487  1.00  0.00           O  
ATOM   1350  CB  VAL A  87      35.455   5.634 -17.500  1.00  0.00           C  
ATOM   1351  CG1 VAL A  87      36.176   4.690 -16.549  1.00  0.00           C  
ATOM   1352  CG2 VAL A  87      34.520   4.864 -18.420  1.00  0.00           C  
ATOM   1353  H   VAL A  87      34.382   7.674 -18.590  1.00  0.00           H  
ATOM   1354  HA  VAL A  87      33.828   6.198 -16.205  1.00  0.00           H  
ATOM   1355  HB  VAL A  87      36.219   6.136 -18.094  1.00  0.00           H  
ATOM   1356 1HG1 VAL A  87      36.733   3.950 -17.124  1.00  0.00           H  
ATOM   1357 2HG1 VAL A  87      36.866   5.258 -15.925  1.00  0.00           H  
ATOM   1358 3HG1 VAL A  87      35.446   4.183 -15.917  1.00  0.00           H  
ATOM   1359 1HG2 VAL A  87      35.089   4.119 -18.975  1.00  0.00           H  
ATOM   1360 2HG2 VAL A  87      33.753   4.366 -17.826  1.00  0.00           H  
ATOM   1361 3HG2 VAL A  87      34.047   5.554 -19.118  1.00  0.00           H  
ATOM   1362  N   LEU A  88      36.378   8.281 -16.084  1.00  0.00           N  
ATOM   1363  CA  LEU A  88      37.294   8.965 -15.179  1.00  0.00           C  
ATOM   1364  C   LEU A  88      36.535   9.764 -14.128  1.00  0.00           C  
ATOM   1365  O   LEU A  88      36.912   9.782 -12.956  1.00  0.00           O  
ATOM   1366  CB  LEU A  88      38.221   9.898 -15.968  1.00  0.00           C  
ATOM   1367  CG  LEU A  88      39.322  10.588 -15.152  1.00  0.00           C  
ATOM   1368  CD1 LEU A  88      38.728  11.768 -14.395  1.00  0.00           C  
ATOM   1369  CD2 LEU A  88      39.950   9.585 -14.197  1.00  0.00           C  
ATOM   1370  H   LEU A  88      36.362   8.544 -17.059  1.00  0.00           H  
ATOM   1371  HA  LEU A  88      37.900   8.217 -14.670  1.00  0.00           H  
ATOM   1372 1HB  LEU A  88      38.705   9.322 -16.756  1.00  0.00           H  
ATOM   1373 2HB  LEU A  88      37.617  10.676 -16.434  1.00  0.00           H  
ATOM   1374  HG  LEU A  88      40.086  10.975 -15.827  1.00  0.00           H  
ATOM   1375 1HD1 LEU A  88      39.510  12.259 -13.815  1.00  0.00           H  
ATOM   1376 2HD1 LEU A  88      38.303  12.479 -15.103  1.00  0.00           H  
ATOM   1377 3HD1 LEU A  88      37.948  11.413 -13.723  1.00  0.00           H  
ATOM   1378 1HD2 LEU A  88      40.733  10.075 -13.617  1.00  0.00           H  
ATOM   1379 2HD2 LEU A  88      39.187   9.198 -13.521  1.00  0.00           H  
ATOM   1380 3HD2 LEU A  88      40.382   8.761 -14.766  1.00  0.00           H  
ATOM   1381  N   GLU A  89      35.464  10.425 -14.553  1.00  0.00           N  
ATOM   1382  CA  GLU A  89      34.650  11.227 -13.648  1.00  0.00           C  
ATOM   1383  C   GLU A  89      33.974  10.357 -12.597  1.00  0.00           C  
ATOM   1384  O   GLU A  89      33.899  10.727 -11.425  1.00  0.00           O  
ATOM   1385  CB  GLU A  89      33.594  12.009 -14.432  1.00  0.00           C  
ATOM   1386  CG  GLU A  89      34.156  13.122 -15.306  1.00  0.00           C  
ATOM   1387  CD  GLU A  89      34.820  14.211 -14.511  1.00  0.00           C  
ATOM   1388  OE1 GLU A  89      34.324  14.541 -13.461  1.00  0.00           O  
ATOM   1389  OE2 GLU A  89      35.826  14.714 -14.955  1.00  0.00           O  
ATOM   1390  H   GLU A  89      35.207  10.370 -15.528  1.00  0.00           H  
ATOM   1391  HA  GLU A  89      35.300  11.936 -13.134  1.00  0.00           H  
ATOM   1392 1HB  GLU A  89      33.039  11.327 -15.075  1.00  0.00           H  
ATOM   1393 2HB  GLU A  89      32.883  12.457 -13.738  1.00  0.00           H  
ATOM   1394 1HG  GLU A  89      34.884  12.695 -15.995  1.00  0.00           H  
ATOM   1395 2HG  GLU A  89      33.347  13.550 -15.895  1.00  0.00           H  
ATOM   1396  N   ILE A  90      33.482   9.198 -13.022  1.00  0.00           N  
ATOM   1397  CA  ILE A  90      32.811   8.273 -12.117  1.00  0.00           C  
ATOM   1398  C   ILE A  90      33.773   7.736 -11.066  1.00  0.00           C  
ATOM   1399  O   ILE A  90      33.419   7.607  -9.894  1.00  0.00           O  
ATOM   1400  CB  ILE A  90      32.190   7.098 -12.894  1.00  0.00           C  
ATOM   1401  CG1 ILE A  90      31.034   7.588 -13.769  1.00  0.00           C  
ATOM   1402  CG2 ILE A  90      31.715   6.018 -11.934  1.00  0.00           C  
ATOM   1403  CD1 ILE A  90      30.542   6.560 -14.763  1.00  0.00           C  
ATOM   1404  H   ILE A  90      33.575   8.952 -13.997  1.00  0.00           H  
ATOM   1405  HA  ILE A  90      32.012   8.808 -11.605  1.00  0.00           H  
ATOM   1406  HB  ILE A  90      32.935   6.672 -13.565  1.00  0.00           H  
ATOM   1407 1HG1 ILE A  90      30.196   7.878 -13.136  1.00  0.00           H  
ATOM   1408 2HG1 ILE A  90      31.346   8.473 -14.323  1.00  0.00           H  
ATOM   1409 1HG2 ILE A  90      31.278   5.195 -12.500  1.00  0.00           H  
ATOM   1410 2HG2 ILE A  90      32.560   5.650 -11.353  1.00  0.00           H  
ATOM   1411 3HG2 ILE A  90      30.965   6.433 -11.261  1.00  0.00           H  
ATOM   1412 1HD1 ILE A  90      29.723   6.981 -15.346  1.00  0.00           H  
ATOM   1413 2HD1 ILE A  90      31.357   6.280 -15.431  1.00  0.00           H  
ATOM   1414 3HD1 ILE A  90      30.190   5.678 -14.229  1.00  0.00           H  
ATOM   1415  N   ALA A  91      34.993   7.423 -11.491  1.00  0.00           N  
ATOM   1416  CA  ALA A  91      36.009   6.899 -10.586  1.00  0.00           C  
ATOM   1417  C   ALA A  91      36.395   7.931  -9.535  1.00  0.00           C  
ATOM   1418  O   ALA A  91      36.576   7.600  -8.363  1.00  0.00           O  
ATOM   1419  CB  ALA A  91      37.237   6.455 -11.368  1.00  0.00           C  
ATOM   1420  H   ALA A  91      35.222   7.551 -12.466  1.00  0.00           H  
ATOM   1421  HA  ALA A  91      35.589   6.036 -10.069  1.00  0.00           H  
ATOM   1422 1HB  ALA A  91      37.987   6.067 -10.678  1.00  0.00           H  
ATOM   1423 2HB  ALA A  91      36.956   5.675 -12.075  1.00  0.00           H  
ATOM   1424 3HB  ALA A  91      37.649   7.305 -11.910  1.00  0.00           H  
ATOM   1425  N   LEU A  92      36.520   9.184  -9.960  1.00  0.00           N  
ATOM   1426  CA  LEU A  92      36.885  10.267  -9.055  1.00  0.00           C  
ATOM   1427  C   LEU A  92      35.807  10.494  -8.004  1.00  0.00           C  
ATOM   1428  O   LEU A  92      36.107  10.723  -6.832  1.00  0.00           O  
ATOM   1429  CB  LEU A  92      37.118  11.561  -9.844  1.00  0.00           C  
ATOM   1430  CG  LEU A  92      37.614  12.760  -9.025  1.00  0.00           C  
ATOM   1431  CD1 LEU A  92      38.401  13.701  -9.927  1.00  0.00           C  
ATOM   1432  CD2 LEU A  92      36.425  13.472  -8.397  1.00  0.00           C  
ATOM   1433  H   LEU A  92      36.358   9.391 -10.935  1.00  0.00           H  
ATOM   1434  HA  LEU A  92      37.809   9.995  -8.546  1.00  0.00           H  
ATOM   1435 1HB  LEU A  92      37.854  11.365 -10.623  1.00  0.00           H  
ATOM   1436 2HB  LEU A  92      36.183  11.851 -10.322  1.00  0.00           H  
ATOM   1437  HG  LEU A  92      38.285  12.411  -8.240  1.00  0.00           H  
ATOM   1438 1HD1 LEU A  92      38.754  14.553  -9.344  1.00  0.00           H  
ATOM   1439 2HD1 LEU A  92      39.256  13.172 -10.347  1.00  0.00           H  
ATOM   1440 3HD1 LEU A  92      37.760  14.054 -10.733  1.00  0.00           H  
ATOM   1441 1HD2 LEU A  92      36.777  14.323  -7.814  1.00  0.00           H  
ATOM   1442 2HD2 LEU A  92      35.754  13.822  -9.181  1.00  0.00           H  
ATOM   1443 3HD2 LEU A  92      35.891  12.781  -7.744  1.00  0.00           H  
ATOM   1444  N   ARG A  93      34.550  10.429  -8.429  1.00  0.00           N  
ATOM   1445  CA  ARG A  93      33.424  10.627  -7.524  1.00  0.00           C  
ATOM   1446  C   ARG A  93      33.362   9.527  -6.472  1.00  0.00           C  
ATOM   1447  O   ARG A  93      33.091   9.790  -5.300  1.00  0.00           O  
ATOM   1448  CB  ARG A  93      32.114  10.659  -8.298  1.00  0.00           C  
ATOM   1449  CG  ARG A  93      31.952  11.847  -9.232  1.00  0.00           C  
ATOM   1450  CD  ARG A  93      31.860  13.126  -8.482  1.00  0.00           C  
ATOM   1451  NE  ARG A  93      31.597  14.253  -9.362  1.00  0.00           N  
ATOM   1452  CZ  ARG A  93      31.608  15.544  -8.976  1.00  0.00           C  
ATOM   1453  NH1 ARG A  93      31.870  15.854  -7.726  1.00  0.00           N  
ATOM   1454  NH2 ARG A  93      31.356  16.499  -9.855  1.00  0.00           N  
ATOM   1455  H   ARG A  93      34.370  10.237  -9.404  1.00  0.00           H  
ATOM   1456  HA  ARG A  93      33.551  11.584  -7.017  1.00  0.00           H  
ATOM   1457 1HB  ARG A  93      32.025   9.754  -8.898  1.00  0.00           H  
ATOM   1458 2HB  ARG A  93      31.278  10.672  -7.598  1.00  0.00           H  
ATOM   1459 1HG  ARG A  93      32.810  11.904  -9.902  1.00  0.00           H  
ATOM   1460 2HG  ARG A  93      31.040  11.727  -9.819  1.00  0.00           H  
ATOM   1461 1HD  ARG A  93      31.049  13.065  -7.756  1.00  0.00           H  
ATOM   1462 2HD  ARG A  93      32.799  13.311  -7.962  1.00  0.00           H  
ATOM   1463  HE  ARG A  93      31.392  14.055 -10.332  1.00  0.00           H  
ATOM   1464 1HH1 ARG A  93      32.063  15.125  -7.054  1.00  0.00           H  
ATOM   1465 2HH1 ARG A  93      31.878  16.822  -7.436  1.00  0.00           H  
ATOM   1466 1HH2 ARG A  93      31.155  16.260 -10.816  1.00  0.00           H  
ATOM   1467 2HH2 ARG A  93      31.364  17.466  -9.566  1.00  0.00           H  
ATOM   1468  N   VAL A  94      33.615   8.294  -6.898  1.00  0.00           N  
ATOM   1469  CA  VAL A  94      33.589   7.151  -5.993  1.00  0.00           C  
ATOM   1470  C   VAL A  94      34.686   7.256  -4.941  1.00  0.00           C  
ATOM   1471  O   VAL A  94      34.467   6.950  -3.769  1.00  0.00           O  
ATOM   1472  CB  VAL A  94      33.763   5.840  -6.783  1.00  0.00           C  
ATOM   1473  CG1 VAL A  94      33.927   4.663  -5.832  1.00  0.00           C  
ATOM   1474  CG2 VAL A  94      32.571   5.628  -7.703  1.00  0.00           C  
ATOM   1475  H   VAL A  94      33.831   8.145  -7.873  1.00  0.00           H  
ATOM   1476  HA  VAL A  94      32.622   7.131  -5.489  1.00  0.00           H  
ATOM   1477  HB  VAL A  94      34.675   5.903  -7.377  1.00  0.00           H  
ATOM   1478 1HG1 VAL A  94      34.049   3.745  -6.408  1.00  0.00           H  
ATOM   1479 2HG1 VAL A  94      34.806   4.820  -5.208  1.00  0.00           H  
ATOM   1480 3HG1 VAL A  94      33.042   4.580  -5.201  1.00  0.00           H  
ATOM   1481 1HG2 VAL A  94      32.701   4.700  -8.259  1.00  0.00           H  
ATOM   1482 2HG2 VAL A  94      31.658   5.571  -7.110  1.00  0.00           H  
ATOM   1483 3HG2 VAL A  94      32.498   6.462  -8.402  1.00  0.00           H  
ATOM   1484  N   ILE A  95      35.867   7.691  -5.367  1.00  0.00           N  
ATOM   1485  CA  ILE A  95      37.001   7.837  -4.462  1.00  0.00           C  
ATOM   1486  C   ILE A  95      36.732   8.906  -3.410  1.00  0.00           C  
ATOM   1487  O   ILE A  95      37.068   8.736  -2.238  1.00  0.00           O  
ATOM   1488  CB  ILE A  95      38.282   8.191  -5.239  1.00  0.00           C  
ATOM   1489  CG1 ILE A  95      38.718   7.014  -6.115  1.00  0.00           C  
ATOM   1490  CG2 ILE A  95      39.394   8.586  -4.280  1.00  0.00           C  
ATOM   1491  CD1 ILE A  95      39.803   7.361  -7.109  1.00  0.00           C  
ATOM   1492  H   ILE A  95      35.982   7.926  -6.342  1.00  0.00           H  
ATOM   1493  HA  ILE A  95      37.160   6.888  -3.951  1.00  0.00           H  
ATOM   1494  HB  ILE A  95      38.081   9.025  -5.911  1.00  0.00           H  
ATOM   1495 1HG1 ILE A  95      39.081   6.205  -5.481  1.00  0.00           H  
ATOM   1496 2HG1 ILE A  95      37.859   6.634  -6.668  1.00  0.00           H  
ATOM   1497 1HG2 ILE A  95      40.292   8.833  -4.846  1.00  0.00           H  
ATOM   1498 2HG2 ILE A  95      39.082   9.453  -3.699  1.00  0.00           H  
ATOM   1499 3HG2 ILE A  95      39.606   7.756  -3.607  1.00  0.00           H  
ATOM   1500 1HD1 ILE A  95      40.058   6.476  -7.692  1.00  0.00           H  
ATOM   1501 2HD1 ILE A  95      39.447   8.146  -7.777  1.00  0.00           H  
ATOM   1502 3HD1 ILE A  95      40.686   7.710  -6.576  1.00  0.00           H  
ATOM   1503  N   GLU A  96      36.124  10.008  -3.836  1.00  0.00           N  
ATOM   1504  CA  GLU A  96      35.809  11.107  -2.931  1.00  0.00           C  
ATOM   1505  C   GLU A  96      34.793  10.681  -1.879  1.00  0.00           C  
ATOM   1506  O   GLU A  96      34.911  11.039  -0.707  1.00  0.00           O  
ATOM   1507  CB  GLU A  96      35.273  12.307  -3.715  1.00  0.00           C  
ATOM   1508  CG  GLU A  96      34.985  13.536  -2.865  1.00  0.00           C  
ATOM   1509  CD  GLU A  96      34.545  14.721  -3.679  1.00  0.00           C  
ATOM   1510  OE1 GLU A  96      34.954  14.824  -4.811  1.00  0.00           O  
ATOM   1511  OE2 GLU A  96      33.800  15.523  -3.169  1.00  0.00           O  
ATOM   1512  H   GLU A  96      35.874  10.086  -4.811  1.00  0.00           H  
ATOM   1513  HA  GLU A  96      36.724  11.406  -2.418  1.00  0.00           H  
ATOM   1514 1HB  GLU A  96      35.993  12.592  -4.482  1.00  0.00           H  
ATOM   1515 2HB  GLU A  96      34.349  12.027  -4.222  1.00  0.00           H  
ATOM   1516 1HG  GLU A  96      34.202  13.293  -2.147  1.00  0.00           H  
ATOM   1517 2HG  GLU A  96      35.883  13.797  -2.307  1.00  0.00           H  
ATOM   1518  N   ALA A  97      33.795   9.914  -2.305  1.00  0.00           N  
ATOM   1519  CA  ALA A  97      32.756   9.437  -1.400  1.00  0.00           C  
ATOM   1520  C   ALA A  97      33.330   8.497  -0.348  1.00  0.00           C  
ATOM   1521  O   ALA A  97      32.958   8.560   0.824  1.00  0.00           O  
ATOM   1522  CB  ALA A  97      31.650   8.743  -2.182  1.00  0.00           C  
ATOM   1523  H   ALA A  97      33.755   9.655  -3.280  1.00  0.00           H  
ATOM   1524  HA  ALA A  97      32.335  10.299  -0.883  1.00  0.00           H  
ATOM   1525 1HB  ALA A  97      30.882   8.393  -1.492  1.00  0.00           H  
ATOM   1526 2HB  ALA A  97      31.209   9.445  -2.890  1.00  0.00           H  
ATOM   1527 3HB  ALA A  97      32.065   7.895  -2.724  1.00  0.00           H  
ATOM   1528  N   VAL A  98      34.238   7.625  -0.774  1.00  0.00           N  
ATOM   1529  CA  VAL A  98      34.866   6.670   0.131  1.00  0.00           C  
ATOM   1530  C   VAL A  98      35.709   7.379   1.183  1.00  0.00           C  
ATOM   1531  O   VAL A  98      35.703   7.002   2.355  1.00  0.00           O  
ATOM   1532  CB  VAL A  98      35.754   5.690  -0.659  1.00  0.00           C  
ATOM   1533  CG1 VAL A  98      36.557   4.815   0.292  1.00  0.00           C  
ATOM   1534  CG2 VAL A  98      34.893   4.838  -1.579  1.00  0.00           C  
ATOM   1535  H   VAL A  98      34.499   7.624  -1.750  1.00  0.00           H  
ATOM   1536  HA  VAL A  98      34.082   6.104   0.635  1.00  0.00           H  
ATOM   1537  HB  VAL A  98      36.469   6.260  -1.253  1.00  0.00           H  
ATOM   1538 1HG1 VAL A  98      37.180   4.129  -0.284  1.00  0.00           H  
ATOM   1539 2HG1 VAL A  98      37.193   5.444   0.915  1.00  0.00           H  
ATOM   1540 3HG1 VAL A  98      35.877   4.244   0.923  1.00  0.00           H  
ATOM   1541 1HG2 VAL A  98      35.527   4.148  -2.135  1.00  0.00           H  
ATOM   1542 2HG2 VAL A  98      34.175   4.273  -0.985  1.00  0.00           H  
ATOM   1543 3HG2 VAL A  98      34.359   5.482  -2.278  1.00  0.00           H  
ATOM   1544  N   GLU A  99      36.434   8.408   0.757  1.00  0.00           N  
ATOM   1545  CA  GLU A  99      37.284   9.172   1.662  1.00  0.00           C  
ATOM   1546  C   GLU A  99      36.457   9.899   2.714  1.00  0.00           C  
ATOM   1547  O   GLU A  99      36.831   9.950   3.886  1.00  0.00           O  
ATOM   1548  CB  GLU A  99      38.128  10.179   0.878  1.00  0.00           C  
ATOM   1549  CG  GLU A  99      39.206  10.871   1.700  1.00  0.00           C  
ATOM   1550  CD  GLU A  99      38.685  12.049   2.475  1.00  0.00           C  
ATOM   1551  OE1 GLU A  99      37.736  12.653   2.035  1.00  0.00           O  
ATOM   1552  OE2 GLU A  99      39.237  12.346   3.508  1.00  0.00           O  
ATOM   1553  H   GLU A  99      36.395   8.667  -0.218  1.00  0.00           H  
ATOM   1554  HA  GLU A  99      37.953   8.480   2.175  1.00  0.00           H  
ATOM   1555 1HB  GLU A  99      38.616   9.674   0.044  1.00  0.00           H  
ATOM   1556 2HB  GLU A  99      37.480  10.950   0.460  1.00  0.00           H  
ATOM   1557 1HG  GLU A  99      39.633  10.152   2.398  1.00  0.00           H  
ATOM   1558 2HG  GLU A  99      40.000  11.203   1.032  1.00  0.00           H  
ATOM   1559  N   ARG A 100      35.330  10.461   2.288  1.00  0.00           N  
ATOM   1560  CA  ARG A 100      34.447  11.187   3.193  1.00  0.00           C  
ATOM   1561  C   ARG A 100      33.852  10.259   4.245  1.00  0.00           C  
ATOM   1562  O   ARG A 100      33.744  10.621   5.417  1.00  0.00           O  
ATOM   1563  CB  ARG A 100      33.322  11.859   2.419  1.00  0.00           C  
ATOM   1564  CG  ARG A 100      33.752  13.039   1.563  1.00  0.00           C  
ATOM   1565  CD  ARG A 100      32.597  13.658   0.862  1.00  0.00           C  
ATOM   1566  NE  ARG A 100      33.013  14.735  -0.022  1.00  0.00           N  
ATOM   1567  CZ  ARG A 100      33.228  16.007   0.370  1.00  0.00           C  
ATOM   1568  NH1 ARG A 100      33.062  16.343   1.630  1.00  0.00           N  
ATOM   1569  NH2 ARG A 100      33.605  16.915  -0.512  1.00  0.00           N  
ATOM   1570  H   ARG A 100      35.079  10.383   1.313  1.00  0.00           H  
ATOM   1571  HA  ARG A 100      35.029  11.958   3.700  1.00  0.00           H  
ATOM   1572 1HB  ARG A 100      32.848  11.131   1.763  1.00  0.00           H  
ATOM   1573 2HB  ARG A 100      32.563  12.215   3.116  1.00  0.00           H  
ATOM   1574 1HG  ARG A 100      34.216  13.797   2.194  1.00  0.00           H  
ATOM   1575 2HG  ARG A 100      34.468  12.703   0.812  1.00  0.00           H  
ATOM   1576 1HD  ARG A 100      32.088  12.904   0.263  1.00  0.00           H  
ATOM   1577 2HD  ARG A 100      31.904  14.068   1.595  1.00  0.00           H  
ATOM   1578  HE  ARG A 100      33.151  14.515  -0.999  1.00  0.00           H  
ATOM   1579 1HH1 ARG A 100      32.774  15.648   2.305  1.00  0.00           H  
ATOM   1580 2HH1 ARG A 100      33.223  17.296   1.924  1.00  0.00           H  
ATOM   1581 1HH2 ARG A 100      33.733  16.656  -1.481  1.00  0.00           H  
ATOM   1582 2HH2 ARG A 100      33.766  17.867  -0.219  1.00  0.00           H  
ATOM   1583  N   LEU A 101      33.467   9.061   3.819  1.00  0.00           N  
ATOM   1584  CA  LEU A 101      32.882   8.078   4.724  1.00  0.00           C  
ATOM   1585  C   LEU A 101      33.889   7.630   5.776  1.00  0.00           C  
ATOM   1586  O   LEU A 101      33.547   7.470   6.948  1.00  0.00           O  
ATOM   1587  CB  LEU A 101      32.383   6.861   3.934  1.00  0.00           C  
ATOM   1588  CG  LEU A 101      31.167   7.107   3.032  1.00  0.00           C  
ATOM   1589  CD1 LEU A 101      30.904   5.869   2.185  1.00  0.00           C  
ATOM   1590  CD2 LEU A 101      29.958   7.450   3.890  1.00  0.00           C  
ATOM   1591  H   LEU A 101      33.582   8.825   2.844  1.00  0.00           H  
ATOM   1592  HA  LEU A 101      32.035   8.537   5.233  1.00  0.00           H  
ATOM   1593 1HB  LEU A 101      33.194   6.499   3.305  1.00  0.00           H  
ATOM   1594 2HB  LEU A 101      32.118   6.074   4.640  1.00  0.00           H  
ATOM   1595  HG  LEU A 101      31.378   7.936   2.355  1.00  0.00           H  
ATOM   1596 1HD1 LEU A 101      30.040   6.044   1.544  1.00  0.00           H  
ATOM   1597 2HD1 LEU A 101      31.777   5.659   1.567  1.00  0.00           H  
ATOM   1598 3HD1 LEU A 101      30.705   5.019   2.837  1.00  0.00           H  
ATOM   1599 1HD2 LEU A 101      29.094   7.626   3.249  1.00  0.00           H  
ATOM   1600 2HD2 LEU A 101      29.746   6.622   4.567  1.00  0.00           H  
ATOM   1601 3HD2 LEU A 101      30.168   8.349   4.471  1.00  0.00           H  
ATOM   1602  N   ALA A 102      35.131   7.429   5.351  1.00  0.00           N  
ATOM   1603  CA  ALA A 102      36.191   6.999   6.255  1.00  0.00           C  
ATOM   1604  C   ALA A 102      36.482   8.061   7.307  1.00  0.00           C  
ATOM   1605  O   ALA A 102      36.691   7.747   8.479  1.00  0.00           O  
ATOM   1606  CB  ALA A 102      37.454   6.670   5.472  1.00  0.00           C  
ATOM   1607  H   ALA A 102      35.347   7.578   4.376  1.00  0.00           H  
ATOM   1608  HA  ALA A 102      35.852   6.101   6.772  1.00  0.00           H  
ATOM   1609 1HB  ALA A 102      38.236   6.351   6.161  1.00  0.00           H  
ATOM   1610 2HB  ALA A 102      37.245   5.868   4.764  1.00  0.00           H  
ATOM   1611 3HB  ALA A 102      37.787   7.554   4.931  1.00  0.00           H  
ATOM   1612  N   ARG A 103      36.494   9.320   6.882  1.00  0.00           N  
ATOM   1613  CA  ARG A 103      36.760  10.432   7.786  1.00  0.00           C  
ATOM   1614  C   ARG A 103      35.665  10.560   8.838  1.00  0.00           C  
ATOM   1615  O   ARG A 103      35.943  10.814  10.010  1.00  0.00           O  
ATOM   1616  CB  ARG A 103      36.871  11.737   7.011  1.00  0.00           C  
ATOM   1617  CG  ARG A 103      37.233  12.951   7.852  1.00  0.00           C  
ATOM   1618  CD  ARG A 103      37.443  14.158   7.012  1.00  0.00           C  
ATOM   1619  NE  ARG A 103      37.746  15.332   7.815  1.00  0.00           N  
ATOM   1620  CZ  ARG A 103      37.950  16.567   7.317  1.00  0.00           C  
ATOM   1621  NH1 ARG A 103      37.881  16.773   6.021  1.00  0.00           N  
ATOM   1622  NH2 ARG A 103      38.220  17.571   8.132  1.00  0.00           N  
ATOM   1623  H   ARG A 103      36.314   9.512   5.907  1.00  0.00           H  
ATOM   1624  HA  ARG A 103      37.708  10.247   8.292  1.00  0.00           H  
ATOM   1625 1HB  ARG A 103      37.628  11.636   6.235  1.00  0.00           H  
ATOM   1626 2HB  ARG A 103      35.922  11.948   6.517  1.00  0.00           H  
ATOM   1627 1HG  ARG A 103      36.426  13.160   8.556  1.00  0.00           H  
ATOM   1628 2HG  ARG A 103      38.153  12.752   8.402  1.00  0.00           H  
ATOM   1629 1HD  ARG A 103      38.276  13.986   6.331  1.00  0.00           H  
ATOM   1630 2HD  ARG A 103      36.541  14.362   6.436  1.00  0.00           H  
ATOM   1631  HE  ARG A 103      37.808  15.212   8.817  1.00  0.00           H  
ATOM   1632 1HH1 ARG A 103      37.674  16.005   5.397  1.00  0.00           H  
ATOM   1633 2HH1 ARG A 103      38.034  17.699   5.648  1.00  0.00           H  
ATOM   1634 1HH2 ARG A 103      38.274  17.413   9.129  1.00  0.00           H  
ATOM   1635 2HH2 ARG A 103      38.373  18.497   7.760  1.00  0.00           H  
ATOM   1636  N   GLU A 104      34.419  10.383   8.413  1.00  0.00           N  
ATOM   1637  CA  GLU A 104      33.280  10.478   9.317  1.00  0.00           C  
ATOM   1638  C   GLU A 104      33.318   9.377  10.369  1.00  0.00           C  
ATOM   1639  O   GLU A 104      33.025   9.614  11.541  1.00  0.00           O  
ATOM   1640  CB  GLU A 104      31.969  10.402   8.532  1.00  0.00           C  
ATOM   1641  CG  GLU A 104      31.688  11.616   7.657  1.00  0.00           C  
ATOM   1642  CD  GLU A 104      31.499  12.878   8.451  1.00  0.00           C  
ATOM   1643  OE1 GLU A 104      30.905  12.814   9.501  1.00  0.00           O  
ATOM   1644  OE2 GLU A 104      31.949  13.908   8.008  1.00  0.00           O  
ATOM   1645  H   GLU A 104      34.256  10.177   7.438  1.00  0.00           H  
ATOM   1646  HA  GLU A 104      33.325  11.439   9.830  1.00  0.00           H  
ATOM   1647 1HB  GLU A 104      31.980   9.522   7.889  1.00  0.00           H  
ATOM   1648 2HB  GLU A 104      31.135  10.290   9.226  1.00  0.00           H  
ATOM   1649 1HG  GLU A 104      32.521  11.755   6.969  1.00  0.00           H  
ATOM   1650 2HG  GLU A 104      30.793  11.426   7.067  1.00  0.00           H  
ATOM   1651  N   ALA A 105      33.681   8.172   9.944  1.00  0.00           N  
ATOM   1652  CA  ALA A 105      33.758   7.031  10.848  1.00  0.00           C  
ATOM   1653  C   ALA A 105      34.841   7.234  11.900  1.00  0.00           C  
ATOM   1654  O   ALA A 105      34.650   6.908  13.072  1.00  0.00           O  
ATOM   1655  CB  ALA A 105      34.014   5.751  10.065  1.00  0.00           C  
ATOM   1656  H   ALA A 105      33.910   8.043   8.969  1.00  0.00           H  
ATOM   1657  HA  ALA A 105      32.802   6.943  11.365  1.00  0.00           H  
ATOM   1658 1HB  ALA A 105      34.069   4.908  10.754  1.00  0.00           H  
ATOM   1659 2HB  ALA A 105      33.201   5.589   9.357  1.00  0.00           H  
ATOM   1660 3HB  ALA A 105      34.954   5.839   9.524  1.00  0.00           H  
ATOM   1661  N   LEU A 106      35.978   7.774  11.475  1.00  0.00           N  
ATOM   1662  CA  LEU A 106      37.094   8.022  12.379  1.00  0.00           C  
ATOM   1663  C   LEU A 106      36.730   9.062  13.431  1.00  0.00           C  
ATOM   1664  O   LEU A 106      37.080   8.923  14.603  1.00  0.00           O  
ATOM   1665  CB  LEU A 106      38.321   8.493  11.589  1.00  0.00           C  
ATOM   1666  CG  LEU A 106      39.609   8.671  12.403  1.00  0.00           C  
ATOM   1667  CD1 LEU A 106      39.552   9.991  13.161  1.00  0.00           C  
ATOM   1668  CD2 LEU A 106      39.772   7.498  13.359  1.00  0.00           C  
ATOM   1669  H   LEU A 106      36.072   8.019  10.500  1.00  0.00           H  
ATOM   1670  HA  LEU A 106      37.340   7.091  12.888  1.00  0.00           H  
ATOM   1671 1HB  LEU A 106      38.526   7.769  10.801  1.00  0.00           H  
ATOM   1672 2HB  LEU A 106      38.089   9.450  11.123  1.00  0.00           H  
ATOM   1673  HG  LEU A 106      40.464   8.711  11.728  1.00  0.00           H  
ATOM   1674 1HD1 LEU A 106      40.467  10.118  13.740  1.00  0.00           H  
ATOM   1675 2HD1 LEU A 106      39.455  10.813  12.453  1.00  0.00           H  
ATOM   1676 3HD1 LEU A 106      38.695   9.987  13.834  1.00  0.00           H  
ATOM   1677 1HD2 LEU A 106      40.688   7.625  13.938  1.00  0.00           H  
ATOM   1678 2HD2 LEU A 106      38.918   7.459  14.035  1.00  0.00           H  
ATOM   1679 3HD2 LEU A 106      39.828   6.570  12.790  1.00  0.00           H  
ATOM   1680  N   ARG A 107      36.025  10.105  13.006  1.00  0.00           N  
ATOM   1681  CA  ARG A 107      35.612  11.171  13.910  1.00  0.00           C  
ATOM   1682  C   ARG A 107      34.777  10.625  15.061  1.00  0.00           C  
ATOM   1683  O   ARG A 107      34.928  11.050  16.206  1.00  0.00           O  
ATOM   1684  CB  ARG A 107      34.811  12.226  13.162  1.00  0.00           C  
ATOM   1685  CG  ARG A 107      34.363  13.408  14.008  1.00  0.00           C  
ATOM   1686  CD  ARG A 107      33.573  14.384  13.214  1.00  0.00           C  
ATOM   1687  NE  ARG A 107      32.335  13.804  12.719  1.00  0.00           N  
ATOM   1688  CZ  ARG A 107      31.212  13.659  13.450  1.00  0.00           C  
ATOM   1689  NH1 ARG A 107      31.188  14.056  14.703  1.00  0.00           N  
ATOM   1690  NH2 ARG A 107      30.135  13.119  12.907  1.00  0.00           N  
ATOM   1691  H   ARG A 107      35.768  10.161  12.031  1.00  0.00           H  
ATOM   1692  HA  ARG A 107      36.506  11.641  14.322  1.00  0.00           H  
ATOM   1693 1HB  ARG A 107      35.405  12.618  12.338  1.00  0.00           H  
ATOM   1694 2HB  ARG A 107      33.918  11.770  12.734  1.00  0.00           H  
ATOM   1695 1HG  ARG A 107      33.742  13.052  14.830  1.00  0.00           H  
ATOM   1696 2HG  ARG A 107      35.238  13.921  14.409  1.00  0.00           H  
ATOM   1697 1HD  ARG A 107      33.323  15.242  13.837  1.00  0.00           H  
ATOM   1698 2HD  ARG A 107      34.160  14.716  12.358  1.00  0.00           H  
ATOM   1699  HE  ARG A 107      32.315  13.487  11.759  1.00  0.00           H  
ATOM   1700 1HH1 ARG A 107      32.011  14.469  15.118  1.00  0.00           H  
ATOM   1701 2HH1 ARG A 107      30.346  13.948  15.251  1.00  0.00           H  
ATOM   1702 1HH2 ARG A 107      30.154  12.814  11.943  1.00  0.00           H  
ATOM   1703 2HH2 ARG A 107      29.294  13.011  13.454  1.00  0.00           H  
ATOM   1704  N   HIS A 108      33.896   9.672  14.709  1.00  0.00           N  
ATOM   1705  CA  HIS A 108      33.056   8.898  15.634  1.00  0.00           C  
ATOM   1706  C   HIS A 108      33.825   7.877  16.479  1.00  0.00           C  
ATOM   1707  O   HIS A 108      33.455   7.595  17.619  1.00  0.00           O  
ATOM   1708  CB  HIS A 108      31.958   8.168  14.853  1.00  0.00           C  
ATOM   1709  CG  HIS A 108      30.959   7.475  15.726  1.00  0.00           C  
ATOM   1710  ND1 HIS A 108      30.019   6.597  15.228  1.00  0.00           N  
ATOM   1711  CD2 HIS A 108      30.753   7.529  17.063  1.00  0.00           C  
ATOM   1712  CE1 HIS A 108      29.277   6.141  16.223  1.00  0.00           C  
ATOM   1713  NE2 HIS A 108      29.702   6.691  17.345  1.00  0.00           N  
ATOM   1714  H   HIS A 108      33.780   9.447  13.731  1.00  0.00           H  
ATOM   1715  HA  HIS A 108      32.575   9.574  16.341  1.00  0.00           H  
ATOM   1716 1HB  HIS A 108      31.424   8.881  14.223  1.00  0.00           H  
ATOM   1717 2HB  HIS A 108      32.411   7.426  14.196  1.00  0.00           H  
ATOM   1718  HD2 HIS A 108      31.315   8.127  17.781  1.00  0.00           H  
ATOM   1719  HE1 HIS A 108      28.455   5.432  16.132  1.00  0.00           H  
ATOM   1720  HE2 HIS A 108      29.320   6.526  18.266  1.00  0.00           H  
ATOM   1721  N   GLY A 109      34.898   7.319  15.925  1.00  0.00           N  
ATOM   1722  CA  GLY A 109      35.665   6.284  16.626  1.00  0.00           C  
ATOM   1723  C   GLY A 109      35.354   4.875  16.122  1.00  0.00           C  
ATOM   1724  O   GLY A 109      35.104   3.964  16.911  1.00  0.00           O  
ATOM   1725  H   GLY A 109      35.187   7.616  15.004  1.00  0.00           H  
ATOM   1726 1HA  GLY A 109      36.731   6.476  16.504  1.00  0.00           H  
ATOM   1727 2HA  GLY A 109      35.451   6.332  17.693  1.00  0.00           H  
ATOM   1728  N   ALA A 110      35.371   4.700  14.804  1.00  0.00           N  
ATOM   1729  CA  ALA A 110      35.423   3.371  14.194  1.00  0.00           C  
ATOM   1730  C   ALA A 110      36.858   2.856  14.140  1.00  0.00           C  
ATOM   1731  O   ALA A 110      37.781   3.597  13.803  1.00  0.00           O  
ATOM   1732  CB  ALA A 110      34.817   3.400  12.798  1.00  0.00           C  
ATOM   1733  H   ALA A 110      35.347   5.509  14.200  1.00  0.00           H  
ATOM   1734  HA  ALA A 110      34.843   2.690  14.817  1.00  0.00           H  
ATOM   1735 1HB  ALA A 110      34.869   2.404  12.358  1.00  0.00           H  
ATOM   1736 2HB  ALA A 110      33.775   3.715  12.860  1.00  0.00           H  
ATOM   1737 3HB  ALA A 110      35.371   4.100  12.176  1.00  0.00           H  
ATOM   1738  N   ASP A 111      37.049   1.582  14.473  1.00  0.00           N  
ATOM   1739  CA  ASP A 111      38.392   1.009  14.521  1.00  0.00           C  
ATOM   1740  C   ASP A 111      39.027   0.969  13.135  1.00  0.00           C  
ATOM   1741  O   ASP A 111      38.443   0.441  12.189  1.00  0.00           O  
ATOM   1742  CB  ASP A 111      38.352  -0.403  15.110  1.00  0.00           C  
ATOM   1743  CG  ASP A 111      38.025  -0.416  16.597  1.00  0.00           C  
ATOM   1744  OD1 ASP A 111      38.115   0.619  17.214  1.00  0.00           O  
ATOM   1745  OD2 ASP A 111      37.687  -1.460  17.102  1.00  0.00           O  
ATOM   1746  H   ASP A 111      36.249   1.006  14.695  1.00  0.00           H  
ATOM   1747  HA  ASP A 111      39.013   1.636  15.161  1.00  0.00           H  
ATOM   1748 1HB  ASP A 111      37.604  -0.996  14.583  1.00  0.00           H  
ATOM   1749 2HB  ASP A 111      39.317  -0.887  14.961  1.00  0.00           H  
ATOM   1750  N   PRO A 112      40.195   1.587  13.307  1.00  0.00           N  
ATOM   1751  CA  PRO A 112      40.889   2.200  12.180  1.00  0.00           C  
ATOM   1752  C   PRO A 112      41.301   1.149  11.159  1.00  0.00           C  
ATOM   1753  O   PRO A 112      41.409   1.436   9.967  1.00  0.00           O  
ATOM   1754  CB  PRO A 112      42.106   2.858  12.838  1.00  0.00           C  
ATOM   1755  CG  PRO A 112      42.276   2.114  14.119  1.00  0.00           C  
ATOM   1756  CD  PRO A 112      40.873   1.754  14.531  1.00  0.00           C  
ATOM   1757  HA  PRO A 112      40.235   2.955  11.719  1.00  0.00           H  
ATOM   1758 1HB  PRO A 112      42.982   2.774  12.177  1.00  0.00           H  
ATOM   1759 2HB  PRO A 112      41.919   3.931  12.989  1.00  0.00           H  
ATOM   1760 1HG  PRO A 112      42.912   1.230  13.964  1.00  0.00           H  
ATOM   1761 2HG  PRO A 112      42.786   2.747  14.860  1.00  0.00           H  
ATOM   1762 1HD  PRO A 112      40.888   0.811  15.097  1.00  0.00           H  
ATOM   1763 2HD  PRO A 112      40.450   2.566  15.141  1.00  0.00           H  
ATOM   1764  N   LYS A 113      41.535  -0.082  11.622  1.00  0.00           N  
ATOM   1765  CA  LYS A 113      41.998  -1.128  10.717  1.00  0.00           C  
ATOM   1766  C   LYS A 113      40.945  -1.453   9.666  1.00  0.00           C  
ATOM   1767  O   LYS A 113      41.265  -1.653   8.494  1.00  0.00           O  
ATOM   1768  CB  LYS A 113      42.366  -2.390  11.500  1.00  0.00           C  
ATOM   1769  CG  LYS A 113      42.930  -3.517  10.646  1.00  0.00           C  
ATOM   1770  CD  LYS A 113      43.358  -4.699  11.503  1.00  0.00           C  
ATOM   1771  CE  LYS A 113      43.907  -5.833  10.650  1.00  0.00           C  
ATOM   1772  NZ  LYS A 113      44.330  -6.996  11.476  1.00  0.00           N  
ATOM   1773  H   LYS A 113      41.387  -0.275  12.602  1.00  0.00           H  
ATOM   1774  HA  LYS A 113      42.887  -0.768  10.198  1.00  0.00           H  
ATOM   1775 1HB  LYS A 113      43.108  -2.143  12.260  1.00  0.00           H  
ATOM   1776 2HB  LYS A 113      41.483  -2.769  12.014  1.00  0.00           H  
ATOM   1777 1HG  LYS A 113      42.172  -3.850   9.935  1.00  0.00           H  
ATOM   1778 2HG  LYS A 113      43.792  -3.154  10.087  1.00  0.00           H  
ATOM   1779 1HD  LYS A 113      44.127  -4.379  12.207  1.00  0.00           H  
ATOM   1780 2HD  LYS A 113      42.502  -5.066  12.070  1.00  0.00           H  
ATOM   1781 1HE  LYS A 113      43.144  -6.161   9.946  1.00  0.00           H  
ATOM   1782 2HE  LYS A 113      44.766  -5.477  10.081  1.00  0.00           H  
ATOM   1783 1HZ  LYS A 113      44.688  -7.725  10.875  1.00  0.00           H  
ATOM   1784 2HZ  LYS A 113      45.052  -6.708  12.121  1.00  0.00           H  
ATOM   1785 3HZ  LYS A 113      43.537  -7.348  11.994  1.00  0.00           H  
ATOM   1786  N   VAL A 114      39.688  -1.505  10.091  1.00  0.00           N  
ATOM   1787  CA  VAL A 114      38.585  -1.806   9.186  1.00  0.00           C  
ATOM   1788  C   VAL A 114      38.422  -0.716   8.135  1.00  0.00           C  
ATOM   1789  O   VAL A 114      38.177  -1.002   6.963  1.00  0.00           O  
ATOM   1790  CB  VAL A 114      37.271  -1.954   9.976  1.00  0.00           C  
ATOM   1791  CG1 VAL A 114      36.090  -2.079   9.025  1.00  0.00           C  
ATOM   1792  CG2 VAL A 114      37.353  -3.163  10.896  1.00  0.00           C  
ATOM   1793  H   VAL A 114      39.491  -1.332  11.066  1.00  0.00           H  
ATOM   1794  HA  VAL A 114      38.799  -2.749   8.682  1.00  0.00           H  
ATOM   1795  HB  VAL A 114      37.111  -1.054  10.570  1.00  0.00           H  
ATOM   1796 1HG1 VAL A 114      35.169  -2.183   9.600  1.00  0.00           H  
ATOM   1797 2HG1 VAL A 114      36.029  -1.188   8.401  1.00  0.00           H  
ATOM   1798 3HG1 VAL A 114      36.223  -2.957   8.393  1.00  0.00           H  
ATOM   1799 1HG2 VAL A 114      36.421  -3.261  11.451  1.00  0.00           H  
ATOM   1800 2HG2 VAL A 114      37.519  -4.062  10.302  1.00  0.00           H  
ATOM   1801 3HG2 VAL A 114      38.180  -3.032  11.595  1.00  0.00           H  
ATOM   1802  N   ILE A 115      38.559   0.535   8.560  1.00  0.00           N  
ATOM   1803  CA  ILE A 115      38.428   1.671   7.655  1.00  0.00           C  
ATOM   1804  C   ILE A 115      39.530   1.668   6.604  1.00  0.00           C  
ATOM   1805  O   ILE A 115      39.284   1.953   5.432  1.00  0.00           O  
ATOM   1806  CB  ILE A 115      38.463   3.000   8.432  1.00  0.00           C  
ATOM   1807  CG1 ILE A 115      37.264   3.096   9.379  1.00  0.00           C  
ATOM   1808  CG2 ILE A 115      38.483   4.178   7.471  1.00  0.00           C  
ATOM   1809  CD1 ILE A 115      35.926   3.048   8.676  1.00  0.00           C  
ATOM   1810  H   ILE A 115      38.759   0.704   9.535  1.00  0.00           H  
ATOM   1811  HA  ILE A 115      37.469   1.596   7.143  1.00  0.00           H  
ATOM   1812  HB  ILE A 115      39.358   3.034   9.053  1.00  0.00           H  
ATOM   1813 1HG1 ILE A 115      37.301   2.279  10.098  1.00  0.00           H  
ATOM   1814 2HG1 ILE A 115      37.319   4.028   9.942  1.00  0.00           H  
ATOM   1815 1HG2 ILE A 115      38.507   5.109   8.037  1.00  0.00           H  
ATOM   1816 2HG2 ILE A 115      39.367   4.116   6.837  1.00  0.00           H  
ATOM   1817 3HG2 ILE A 115      37.588   4.155   6.848  1.00  0.00           H  
ATOM   1818 1HD1 ILE A 115      35.125   3.122   9.413  1.00  0.00           H  
ATOM   1819 2HD1 ILE A 115      35.853   3.881   7.976  1.00  0.00           H  
ATOM   1820 3HD1 ILE A 115      35.833   2.108   8.135  1.00  0.00           H  
ATOM   1821  N   VAL A 116      40.746   1.344   7.029  1.00  0.00           N  
ATOM   1822  CA  VAL A 116      41.888   1.303   6.124  1.00  0.00           C  
ATOM   1823  C   VAL A 116      41.720   0.214   5.072  1.00  0.00           C  
ATOM   1824  O   VAL A 116      42.040   0.415   3.900  1.00  0.00           O  
ATOM   1825  CB  VAL A 116      43.186   1.053   6.914  1.00  0.00           C  
ATOM   1826  CG1 VAL A 116      44.352   0.821   5.964  1.00  0.00           C  
ATOM   1827  CG2 VAL A 116      43.467   2.232   7.834  1.00  0.00           C  
ATOM   1828  H   VAL A 116      40.883   1.120   8.004  1.00  0.00           H  
ATOM   1829  HA  VAL A 116      41.965   2.267   5.620  1.00  0.00           H  
ATOM   1830  HB  VAL A 116      43.071   0.147   7.508  1.00  0.00           H  
ATOM   1831 1HG1 VAL A 116      45.261   0.646   6.539  1.00  0.00           H  
ATOM   1832 2HG1 VAL A 116      44.145  -0.048   5.340  1.00  0.00           H  
ATOM   1833 3HG1 VAL A 116      44.486   1.699   5.332  1.00  0.00           H  
ATOM   1834 1HG2 VAL A 116      44.386   2.048   8.390  1.00  0.00           H  
ATOM   1835 2HG2 VAL A 116      43.577   3.139   7.240  1.00  0.00           H  
ATOM   1836 3HG2 VAL A 116      42.639   2.354   8.532  1.00  0.00           H  
ATOM   1837  N   GLU A 117      41.216  -0.939   5.498  1.00  0.00           N  
ATOM   1838  CA  GLU A 117      41.004  -2.063   4.593  1.00  0.00           C  
ATOM   1839  C   GLU A 117      39.953  -1.733   3.541  1.00  0.00           C  
ATOM   1840  O   GLU A 117      40.103  -2.079   2.369  1.00  0.00           O  
ATOM   1841  CB  GLU A 117      40.581  -3.307   5.377  1.00  0.00           C  
ATOM   1842  CG  GLU A 117      41.678  -3.906   6.245  1.00  0.00           C  
ATOM   1843  CD  GLU A 117      41.207  -5.082   7.055  1.00  0.00           C  
ATOM   1844  OE1 GLU A 117      40.032  -5.359   7.037  1.00  0.00           O  
ATOM   1845  OE2 GLU A 117      42.024  -5.704   7.694  1.00  0.00           O  
ATOM   1846  H   GLU A 117      40.974  -1.040   6.473  1.00  0.00           H  
ATOM   1847  HA  GLU A 117      41.942  -2.276   4.080  1.00  0.00           H  
ATOM   1848 1HB  GLU A 117      39.740  -3.060   6.025  1.00  0.00           H  
ATOM   1849 2HB  GLU A 117      40.245  -4.078   4.684  1.00  0.00           H  
ATOM   1850 1HG  GLU A 117      42.500  -4.227   5.605  1.00  0.00           H  
ATOM   1851 2HG  GLU A 117      42.057  -3.137   6.917  1.00  0.00           H  
ATOM   1852  N   VAL A 118      38.888  -1.061   3.967  1.00  0.00           N  
ATOM   1853  CA  VAL A 118      37.810  -0.682   3.062  1.00  0.00           C  
ATOM   1854  C   VAL A 118      38.294   0.307   2.010  1.00  0.00           C  
ATOM   1855  O   VAL A 118      37.929   0.210   0.838  1.00  0.00           O  
ATOM   1856  CB  VAL A 118      36.645  -0.057   3.852  1.00  0.00           C  
ATOM   1857  CG1 VAL A 118      35.602   0.512   2.901  1.00  0.00           C  
ATOM   1858  CG2 VAL A 118      36.026  -1.098   4.772  1.00  0.00           C  
ATOM   1859  H   VAL A 118      38.824  -0.807   4.942  1.00  0.00           H  
ATOM   1860  HA  VAL A 118      37.450  -1.580   2.558  1.00  0.00           H  
ATOM   1861  HB  VAL A 118      37.025   0.774   4.446  1.00  0.00           H  
ATOM   1862 1HG1 VAL A 118      34.785   0.950   3.477  1.00  0.00           H  
ATOM   1863 2HG1 VAL A 118      36.058   1.280   2.278  1.00  0.00           H  
ATOM   1864 3HG1 VAL A 118      35.212  -0.286   2.270  1.00  0.00           H  
ATOM   1865 1HG2 VAL A 118      35.203  -0.649   5.328  1.00  0.00           H  
ATOM   1866 2HG2 VAL A 118      35.651  -1.932   4.178  1.00  0.00           H  
ATOM   1867 3HG2 VAL A 118      36.780  -1.461   5.471  1.00  0.00           H  
ATOM   1868  N   VAL A 119      39.118   1.259   2.436  1.00  0.00           N  
ATOM   1869  CA  VAL A 119      39.655   2.268   1.531  1.00  0.00           C  
ATOM   1870  C   VAL A 119      40.560   1.640   0.479  1.00  0.00           C  
ATOM   1871  O   VAL A 119      40.519   2.015  -0.693  1.00  0.00           O  
ATOM   1872  CB  VAL A 119      40.448   3.326   2.321  1.00  0.00           C  
ATOM   1873  CG1 VAL A 119      41.168   4.272   1.370  1.00  0.00           C  
ATOM   1874  CG2 VAL A 119      39.512   4.095   3.241  1.00  0.00           C  
ATOM   1875  H   VAL A 119      39.379   1.284   3.411  1.00  0.00           H  
ATOM   1876  HA  VAL A 119      38.822   2.759   1.027  1.00  0.00           H  
ATOM   1877  HB  VAL A 119      41.213   2.825   2.915  1.00  0.00           H  
ATOM   1878 1HG1 VAL A 119      41.723   5.012   1.946  1.00  0.00           H  
ATOM   1879 2HG1 VAL A 119      41.858   3.705   0.747  1.00  0.00           H  
ATOM   1880 3HG1 VAL A 119      40.437   4.777   0.739  1.00  0.00           H  
ATOM   1881 1HG2 VAL A 119      40.080   4.840   3.797  1.00  0.00           H  
ATOM   1882 2HG2 VAL A 119      38.745   4.591   2.647  1.00  0.00           H  
ATOM   1883 3HG2 VAL A 119      39.040   3.404   3.940  1.00  0.00           H  
ATOM   1884  N   VAL A 120      41.377   0.682   0.905  1.00  0.00           N  
ATOM   1885  CA  VAL A 120      42.294   0.000  -0.000  1.00  0.00           C  
ATOM   1886  C   VAL A 120      41.537  -0.801  -1.052  1.00  0.00           C  
ATOM   1887  O   VAL A 120      41.914  -0.818  -2.224  1.00  0.00           O  
ATOM   1888  CB  VAL A 120      43.221  -0.943   0.790  1.00  0.00           C  
ATOM   1889  CG1 VAL A 120      44.049  -1.795  -0.160  1.00  0.00           C  
ATOM   1890  CG2 VAL A 120      44.121  -0.132   1.710  1.00  0.00           C  
ATOM   1891  H   VAL A 120      41.362   0.420   1.880  1.00  0.00           H  
ATOM   1892  HA  VAL A 120      42.904   0.750  -0.504  1.00  0.00           H  
ATOM   1893  HB  VAL A 120      42.611  -1.623   1.384  1.00  0.00           H  
ATOM   1894 1HG1 VAL A 120      44.698  -2.456   0.415  1.00  0.00           H  
ATOM   1895 2HG1 VAL A 120      43.385  -2.393  -0.784  1.00  0.00           H  
ATOM   1896 3HG1 VAL A 120      44.658  -1.149  -0.792  1.00  0.00           H  
ATOM   1897 1HG2 VAL A 120      44.774  -0.805   2.266  1.00  0.00           H  
ATOM   1898 2HG2 VAL A 120      44.727   0.553   1.116  1.00  0.00           H  
ATOM   1899 3HG2 VAL A 120      43.509   0.438   2.409  1.00  0.00           H  
ATOM   1900  N   GLU A 121      40.467  -1.464  -0.626  1.00  0.00           N  
ATOM   1901  CA  GLU A 121      39.655  -2.268  -1.531  1.00  0.00           C  
ATOM   1902  C   GLU A 121      38.977  -1.399  -2.583  1.00  0.00           C  
ATOM   1903  O   GLU A 121      38.904  -1.769  -3.755  1.00  0.00           O  
ATOM   1904  CB  GLU A 121      38.601  -3.052  -0.747  1.00  0.00           C  
ATOM   1905  CG  GLU A 121      39.164  -4.169   0.121  1.00  0.00           C  
ATOM   1906  CD  GLU A 121      38.109  -4.870   0.931  1.00  0.00           C  
ATOM   1907  OE1 GLU A 121      36.984  -4.431   0.912  1.00  0.00           O  
ATOM   1908  OE2 GLU A 121      38.429  -5.845   1.569  1.00  0.00           O  
ATOM   1909  H   GLU A 121      40.210  -1.409   0.349  1.00  0.00           H  
ATOM   1910  HA  GLU A 121      40.307  -2.976  -2.044  1.00  0.00           H  
ATOM   1911 1HB  GLU A 121      38.048  -2.372  -0.099  1.00  0.00           H  
ATOM   1912 2HB  GLU A 121      37.887  -3.496  -1.440  1.00  0.00           H  
ATOM   1913 1HG  GLU A 121      39.658  -4.899  -0.520  1.00  0.00           H  
ATOM   1914 2HG  GLU A 121      39.913  -3.751   0.792  1.00  0.00           H  
ATOM   1915  N   THR A 122      38.482  -0.242  -2.157  1.00  0.00           N  
ATOM   1916  CA  THR A 122      37.810   0.682  -3.062  1.00  0.00           C  
ATOM   1917  C   THR A 122      38.770   1.222  -4.114  1.00  0.00           C  
ATOM   1918  O   THR A 122      38.414   1.350  -5.285  1.00  0.00           O  
ATOM   1919  CB  THR A 122      37.179   1.854  -2.288  1.00  0.00           C  
ATOM   1920  OG1 THR A 122      36.200   1.352  -1.369  1.00  0.00           O  
ATOM   1921  CG2 THR A 122      36.515   2.830  -3.247  1.00  0.00           C  
ATOM   1922  H   THR A 122      38.574   0.003  -1.181  1.00  0.00           H  
ATOM   1923  HA  THR A 122      37.015   0.144  -3.578  1.00  0.00           H  
ATOM   1924  HB  THR A 122      37.952   2.376  -1.724  1.00  0.00           H  
ATOM   1925  HG1 THR A 122      36.640   1.017  -0.585  1.00  0.00           H  
ATOM   1926 1HG2 THR A 122      36.074   3.652  -2.683  1.00  0.00           H  
ATOM   1927 2HG2 THR A 122      37.259   3.223  -3.940  1.00  0.00           H  
ATOM   1928 3HG2 THR A 122      35.734   2.316  -3.807  1.00  0.00           H  
ATOM   1929  N   VAL A 123      39.989   1.537  -3.688  1.00  0.00           N  
ATOM   1930  CA  VAL A 123      41.004   2.063  -4.593  1.00  0.00           C  
ATOM   1931  C   VAL A 123      41.393   1.032  -5.645  1.00  0.00           C  
ATOM   1932  O   VAL A 123      41.573   1.364  -6.817  1.00  0.00           O  
ATOM   1933  CB  VAL A 123      42.257   2.484  -3.803  1.00  0.00           C  
ATOM   1934  CG1 VAL A 123      43.386   2.855  -4.753  1.00  0.00           C  
ATOM   1935  CG2 VAL A 123      41.923   3.648  -2.883  1.00  0.00           C  
ATOM   1936  H   VAL A 123      40.218   1.409  -2.713  1.00  0.00           H  
ATOM   1937  HA  VAL A 123      40.597   2.940  -5.097  1.00  0.00           H  
ATOM   1938  HB  VAL A 123      42.602   1.637  -3.209  1.00  0.00           H  
ATOM   1939 1HG1 VAL A 123      44.264   3.149  -4.178  1.00  0.00           H  
ATOM   1940 2HG1 VAL A 123      43.633   1.996  -5.377  1.00  0.00           H  
ATOM   1941 3HG1 VAL A 123      43.072   3.685  -5.385  1.00  0.00           H  
ATOM   1942 1HG2 VAL A 123      42.813   3.940  -2.327  1.00  0.00           H  
ATOM   1943 2HG2 VAL A 123      41.572   4.492  -3.477  1.00  0.00           H  
ATOM   1944 3HG2 VAL A 123      41.142   3.347  -2.184  1.00  0.00           H  
ATOM   1945  N   LYS A 124      41.521  -0.220  -5.219  1.00  0.00           N  
ATOM   1946  CA  LYS A 124      41.888  -1.303  -6.124  1.00  0.00           C  
ATOM   1947  C   LYS A 124      40.811  -1.532  -7.176  1.00  0.00           C  
ATOM   1948  O   LYS A 124      41.113  -1.760  -8.348  1.00  0.00           O  
ATOM   1949  CB  LYS A 124      42.141  -2.593  -5.341  1.00  0.00           C  
ATOM   1950  CG  LYS A 124      42.601  -3.767  -6.195  1.00  0.00           C  
ATOM   1951  CD  LYS A 124      42.920  -4.982  -5.337  1.00  0.00           C  
ATOM   1952  CE  LYS A 124      43.367  -6.160  -6.190  1.00  0.00           C  
ATOM   1953  NZ  LYS A 124      43.683  -7.357  -5.364  1.00  0.00           N  
ATOM   1954  H   LYS A 124      41.360  -0.427  -4.244  1.00  0.00           H  
ATOM   1955  HA  LYS A 124      42.806  -1.025  -6.642  1.00  0.00           H  
ATOM   1956 1HB  LYS A 124      42.901  -2.414  -4.581  1.00  0.00           H  
ATOM   1957 2HB  LYS A 124      41.227  -2.891  -4.827  1.00  0.00           H  
ATOM   1958 1HG  LYS A 124      41.817  -4.030  -6.906  1.00  0.00           H  
ATOM   1959 2HG  LYS A 124      43.492  -3.482  -6.754  1.00  0.00           H  
ATOM   1960 1HD  LYS A 124      43.715  -4.732  -4.633  1.00  0.00           H  
ATOM   1961 2HD  LYS A 124      42.035  -5.270  -4.771  1.00  0.00           H  
ATOM   1962 1HE  LYS A 124      42.578  -6.419  -6.895  1.00  0.00           H  
ATOM   1963 2HE  LYS A 124      44.254  -5.883  -6.758  1.00  0.00           H  
ATOM   1964 1HZ  LYS A 124      43.974  -8.115  -5.965  1.00  0.00           H  
ATOM   1965 2HZ  LYS A 124      44.427  -7.134  -4.718  1.00  0.00           H  
ATOM   1966 3HZ  LYS A 124      42.861  -7.636  -4.847  1.00  0.00           H  
ATOM   1967  N   LYS A 125      39.553  -1.470  -6.751  1.00  0.00           N  
ATOM   1968  CA  LYS A 125      38.428  -1.671  -7.655  1.00  0.00           C  
ATOM   1969  C   LYS A 125      38.364  -0.571  -8.707  1.00  0.00           C  
ATOM   1970  O   LYS A 125      38.094  -0.834  -9.879  1.00  0.00           O  
ATOM   1971  CB  LYS A 125      37.115  -1.728  -6.872  1.00  0.00           C  
ATOM   1972  CG  LYS A 125      36.941  -2.982  -6.027  1.00  0.00           C  
ATOM   1973  CD  LYS A 125      35.624  -2.956  -5.265  1.00  0.00           C  
ATOM   1974  CE  LYS A 125      35.453  -4.205  -4.412  1.00  0.00           C  
ATOM   1975  NZ  LYS A 125      34.187  -4.175  -3.630  1.00  0.00           N  
ATOM   1976  H   LYS A 125      39.372  -1.279  -5.776  1.00  0.00           H  
ATOM   1977  HA  LYS A 125      38.566  -2.621  -8.173  1.00  0.00           H  
ATOM   1978 1HB  LYS A 125      37.050  -0.865  -6.208  1.00  0.00           H  
ATOM   1979 2HB  LYS A 125      36.276  -1.671  -7.565  1.00  0.00           H  
ATOM   1980 1HG  LYS A 125      36.960  -3.862  -6.672  1.00  0.00           H  
ATOM   1981 2HG  LYS A 125      37.762  -3.059  -5.315  1.00  0.00           H  
ATOM   1982 1HD  LYS A 125      35.595  -2.078  -4.619  1.00  0.00           H  
ATOM   1983 2HD  LYS A 125      34.796  -2.894  -5.971  1.00  0.00           H  
ATOM   1984 1HE  LYS A 125      35.450  -5.085  -5.052  1.00  0.00           H  
ATOM   1985 2HE  LYS A 125      36.290  -4.290  -3.719  1.00  0.00           H  
ATOM   1986 1HZ  LYS A 125      34.111  -5.018  -3.079  1.00  0.00           H  
ATOM   1987 2HZ  LYS A 125      34.187  -3.372  -3.018  1.00  0.00           H  
ATOM   1988 3HZ  LYS A 125      33.402  -4.116  -4.263  1.00  0.00           H  
ATOM   1989  N   VAL A 126      38.614   0.663  -8.282  1.00  0.00           N  
ATOM   1990  CA  VAL A 126      38.585   1.806  -9.186  1.00  0.00           C  
ATOM   1991  C   VAL A 126      39.682   1.704 -10.238  1.00  0.00           C  
ATOM   1992  O   VAL A 126      39.462   2.011 -11.410  1.00  0.00           O  
ATOM   1993  CB  VAL A 126      38.756   3.117  -8.395  1.00  0.00           C  
ATOM   1994  CG1 VAL A 126      38.916   4.294  -9.345  1.00  0.00           C  
ATOM   1995  CG2 VAL A 126      37.563   3.325  -7.475  1.00  0.00           C  
ATOM   1996  H   VAL A 126      38.830   0.813  -7.307  1.00  0.00           H  
ATOM   1997  HA  VAL A 126      37.618   1.824  -9.690  1.00  0.00           H  
ATOM   1998  HB  VAL A 126      39.668   3.056  -7.802  1.00  0.00           H  
ATOM   1999 1HG1 VAL A 126      39.036   5.213  -8.770  1.00  0.00           H  
ATOM   2000 2HG1 VAL A 126      39.796   4.141  -9.970  1.00  0.00           H  
ATOM   2001 3HG1 VAL A 126      38.032   4.376  -9.977  1.00  0.00           H  
ATOM   2002 1HG2 VAL A 126      37.691   4.253  -6.918  1.00  0.00           H  
ATOM   2003 2HG2 VAL A 126      36.650   3.380  -8.068  1.00  0.00           H  
ATOM   2004 3HG2 VAL A 126      37.492   2.491  -6.776  1.00  0.00           H  
ATOM   2005  N   ALA A 127      40.864   1.271  -9.813  1.00  0.00           N  
ATOM   2006  CA  ALA A 127      41.998   1.128 -10.717  1.00  0.00           C  
ATOM   2007  C   ALA A 127      41.732   0.058 -11.769  1.00  0.00           C  
ATOM   2008  O   ALA A 127      42.068   0.229 -12.941  1.00  0.00           O  
ATOM   2009  CB  ALA A 127      43.261   0.799  -9.934  1.00  0.00           C  
ATOM   2010  H   ALA A 127      40.980   1.035  -8.838  1.00  0.00           H  
ATOM   2011  HA  ALA A 127      42.141   2.077 -11.234  1.00  0.00           H  
ATOM   2012 1HB  ALA A 127      44.099   0.695 -10.623  1.00  0.00           H  
ATOM   2013 2HB  ALA A 127      43.470   1.601  -9.226  1.00  0.00           H  
ATOM   2014 3HB  ALA A 127      43.119  -0.135  -9.393  1.00  0.00           H  
ATOM   2015  N   GLU A 128      41.127  -1.045 -11.344  1.00  0.00           N  
ATOM   2016  CA  GLU A 128      40.814  -2.145 -12.248  1.00  0.00           C  
ATOM   2017  C   GLU A 128      39.797  -1.721 -13.300  1.00  0.00           C  
ATOM   2018  O   GLU A 128      39.916  -2.079 -14.472  1.00  0.00           O  
ATOM   2019  CB  GLU A 128      40.280  -3.345 -11.463  1.00  0.00           C  
ATOM   2020  CG  GLU A 128      39.971  -4.567 -12.316  1.00  0.00           C  
ATOM   2021  CD  GLU A 128      41.196  -5.155 -12.961  1.00  0.00           C  
ATOM   2022  OE1 GLU A 128      42.276  -4.898 -12.487  1.00  0.00           O  
ATOM   2023  OE2 GLU A 128      41.050  -5.861 -13.931  1.00  0.00           O  
ATOM   2024  H   GLU A 128      40.877  -1.124 -10.369  1.00  0.00           H  
ATOM   2025  HA  GLU A 128      41.729  -2.442 -12.761  1.00  0.00           H  
ATOM   2026 1HB  GLU A 128      41.009  -3.640 -10.708  1.00  0.00           H  
ATOM   2027 2HB  GLU A 128      39.366  -3.061 -10.942  1.00  0.00           H  
ATOM   2028 1HG  GLU A 128      39.506  -5.327 -11.688  1.00  0.00           H  
ATOM   2029 2HG  GLU A 128      39.258  -4.287 -13.089  1.00  0.00           H  
ATOM   2030  N   VAL A 129      38.797  -0.956 -12.875  1.00  0.00           N  
ATOM   2031  CA  VAL A 129      37.757  -0.482 -13.779  1.00  0.00           C  
ATOM   2032  C   VAL A 129      38.329   0.460 -14.831  1.00  0.00           C  
ATOM   2033  O   VAL A 129      37.957   0.397 -16.003  1.00  0.00           O  
ATOM   2034  CB  VAL A 129      36.653   0.245 -12.988  1.00  0.00           C  
ATOM   2035  CG1 VAL A 129      35.664   0.905 -13.938  1.00  0.00           C  
ATOM   2036  CG2 VAL A 129      35.944  -0.736 -12.068  1.00  0.00           C  
ATOM   2037  H   VAL A 129      38.756  -0.696 -11.900  1.00  0.00           H  
ATOM   2038  HA  VAL A 129      37.317  -1.344 -14.283  1.00  0.00           H  
ATOM   2039  HB  VAL A 129      37.107   1.039 -12.395  1.00  0.00           H  
ATOM   2040 1HG1 VAL A 129      34.891   1.414 -13.363  1.00  0.00           H  
ATOM   2041 2HG1 VAL A 129      36.187   1.629 -14.562  1.00  0.00           H  
ATOM   2042 3HG1 VAL A 129      35.204   0.145 -14.570  1.00  0.00           H  
ATOM   2043 1HG2 VAL A 129      35.165  -0.216 -11.512  1.00  0.00           H  
ATOM   2044 2HG2 VAL A 129      35.495  -1.533 -12.661  1.00  0.00           H  
ATOM   2045 3HG2 VAL A 129      36.663  -1.165 -11.370  1.00  0.00           H  
ATOM   2046  N   LEU A 130      39.235   1.333 -14.406  1.00  0.00           N  
ATOM   2047  CA  LEU A 130      39.861   2.290 -15.310  1.00  0.00           C  
ATOM   2048  C   LEU A 130      40.564   1.582 -16.461  1.00  0.00           C  
ATOM   2049  O   LEU A 130      40.407   1.958 -17.623  1.00  0.00           O  
ATOM   2050  CB  LEU A 130      40.867   3.161 -14.546  1.00  0.00           C  
ATOM   2051  CG  LEU A 130      41.517   4.291 -15.355  1.00  0.00           C  
ATOM   2052  CD1 LEU A 130      42.624   3.718 -16.229  1.00  0.00           C  
ATOM   2053  CD2 LEU A 130      40.459   4.986 -16.198  1.00  0.00           C  
ATOM   2054  H   LEU A 130      39.497   1.334 -13.431  1.00  0.00           H  
ATOM   2055  HA  LEU A 130      39.085   2.932 -15.725  1.00  0.00           H  
ATOM   2056 1HB  LEU A 130      40.359   3.612 -13.695  1.00  0.00           H  
ATOM   2057 2HB  LEU A 130      41.665   2.521 -14.170  1.00  0.00           H  
ATOM   2058  HG  LEU A 130      41.970   5.012 -14.674  1.00  0.00           H  
ATOM   2059 1HD1 LEU A 130      43.087   4.521 -16.803  1.00  0.00           H  
ATOM   2060 2HD1 LEU A 130      43.377   3.244 -15.599  1.00  0.00           H  
ATOM   2061 3HD1 LEU A 130      42.204   2.980 -16.911  1.00  0.00           H  
ATOM   2062 1HD2 LEU A 130      40.921   5.789 -16.772  1.00  0.00           H  
ATOM   2063 2HD2 LEU A 130      40.007   4.266 -16.881  1.00  0.00           H  
ATOM   2064 3HD2 LEU A 130      39.689   5.401 -15.547  1.00  0.00           H  
ATOM   2065  N   VAL A 131      41.340   0.555 -16.132  1.00  0.00           N  
ATOM   2066  CA  VAL A 131      42.069  -0.208 -17.138  1.00  0.00           C  
ATOM   2067  C   VAL A 131      41.122  -0.798 -18.175  1.00  0.00           C  
ATOM   2068  O   VAL A 131      41.371  -0.711 -19.377  1.00  0.00           O  
ATOM   2069  CB  VAL A 131      42.868  -1.344 -16.472  1.00  0.00           C  
ATOM   2070  CG1 VAL A 131      43.455  -2.271 -17.526  1.00  0.00           C  
ATOM   2071  CG2 VAL A 131      43.966  -0.760 -15.596  1.00  0.00           C  
ATOM   2072  H   VAL A 131      41.427   0.296 -15.160  1.00  0.00           H  
ATOM   2073  HA  VAL A 131      42.766   0.462 -17.642  1.00  0.00           H  
ATOM   2074  HB  VAL A 131      42.192  -1.941 -15.859  1.00  0.00           H  
ATOM   2075 1HG1 VAL A 131      44.017  -3.068 -17.037  1.00  0.00           H  
ATOM   2076 2HG1 VAL A 131      42.650  -2.705 -18.117  1.00  0.00           H  
ATOM   2077 3HG1 VAL A 131      44.122  -1.706 -18.177  1.00  0.00           H  
ATOM   2078 1HG2 VAL A 131      44.526  -1.568 -15.127  1.00  0.00           H  
ATOM   2079 2HG2 VAL A 131      44.638  -0.158 -16.207  1.00  0.00           H  
ATOM   2080 3HG2 VAL A 131      43.520  -0.133 -14.823  1.00  0.00           H  
ATOM   2081  N   LYS A 132      40.032  -1.399 -17.674  1.00  0.00           N  
ATOM   2082  CA  LYS A 132      38.992  -2.041 -18.484  1.00  0.00           C  
ATOM   2083  C   LYS A 132      38.260  -1.105 -19.406  1.00  0.00           C  
ATOM   2084  O   LYS A 132      37.951  -1.455 -20.545  1.00  0.00           O  
ATOM   2085  CB  LYS A 132      37.976  -2.737 -17.577  1.00  0.00           C  
ATOM   2086  CG  LYS A 132      38.507  -3.980 -16.875  1.00  0.00           C  
ATOM   2087  CD  LYS A 132      37.449  -4.603 -15.978  1.00  0.00           C  
ATOM   2088  CE  LYS A 132      37.981  -5.839 -15.268  1.00  0.00           C  
ATOM   2089  NZ  LYS A 132      36.968  -6.438 -14.357  1.00  0.00           N  
ATOM   2090  H   LYS A 132      39.899  -1.422 -16.673  1.00  0.00           H  
ATOM   2091  HA  LYS A 132      39.463  -2.791 -19.120  1.00  0.00           H  
ATOM   2092 1HB  LYS A 132      37.635  -2.041 -16.811  1.00  0.00           H  
ATOM   2093 2HB  LYS A 132      37.106  -3.031 -18.164  1.00  0.00           H  
ATOM   2094 1HG  LYS A 132      38.818  -4.714 -17.620  1.00  0.00           H  
ATOM   2095 2HG  LYS A 132      39.373  -3.714 -16.270  1.00  0.00           H  
ATOM   2096 1HD  LYS A 132      37.129  -3.875 -15.232  1.00  0.00           H  
ATOM   2097 2HD  LYS A 132      36.584  -4.886 -16.578  1.00  0.00           H  
ATOM   2098 1HE  LYS A 132      38.274  -6.585 -16.006  1.00  0.00           H  
ATOM   2099 2HE  LYS A 132      38.862  -5.572 -14.685  1.00  0.00           H  
ATOM   2100 1HZ  LYS A 132      37.359  -7.252 -13.906  1.00  0.00           H  
ATOM   2101 2HZ  LYS A 132      36.703  -5.760 -13.656  1.00  0.00           H  
ATOM   2102 3HZ  LYS A 132      36.153  -6.707 -14.889  1.00  0.00           H  
ATOM   2103  N   ALA A 133      37.980   0.082 -18.924  1.00  0.00           N  
ATOM   2104  CA  ALA A 133      37.272   1.044 -19.731  1.00  0.00           C  
ATOM   2105  C   ALA A 133      38.212   1.607 -20.779  1.00  0.00           C  
ATOM   2106  O   ALA A 133      37.860   2.534 -21.508  1.00  0.00           O  
ATOM   2107  CB  ALA A 133      36.694   2.154 -18.865  1.00  0.00           C  
ATOM   2108  H   ALA A 133      38.267   0.311 -17.983  1.00  0.00           H  
ATOM   2109  HA  ALA A 133      36.455   0.528 -20.235  1.00  0.00           H  
ATOM   2110 1HB  ALA A 133      36.175   2.875 -19.497  1.00  0.00           H  
ATOM   2111 2HB  ALA A 133      35.993   1.728 -18.148  1.00  0.00           H  
ATOM   2112 3HB  ALA A 133      37.500   2.655 -18.331  1.00  0.00           H  
ATOM   2113  N   ASN A 134      39.410   1.034 -20.843  1.00  0.00           N  
ATOM   2114  CA  ASN A 134      40.422   1.488 -21.779  1.00  0.00           C  
ATOM   2115  C   ASN A 134      40.606   2.985 -21.624  1.00  0.00           C  
ATOM   2116  O   ASN A 134      40.253   3.759 -22.514  1.00  0.00           O  
ATOM   2117  CB  ASN A 134      40.052   1.127 -23.206  1.00  0.00           C  
ATOM   2118  CG  ASN A 134      41.205   1.280 -24.158  1.00  0.00           C  
ATOM   2119  OD1 ASN A 134      42.367   1.089 -23.782  1.00  0.00           O  
ATOM   2120  ND2 ASN A 134      40.907   1.621 -25.386  1.00  0.00           N  
ATOM   2121  H   ASN A 134      39.621   0.264 -20.225  1.00  0.00           H  
ATOM   2122  HA  ASN A 134      41.366   1.001 -21.531  1.00  0.00           H  
ATOM   2123 1HB  ASN A 134      39.701   0.095 -23.241  1.00  0.00           H  
ATOM   2124 2HB  ASN A 134      39.232   1.763 -23.541  1.00  0.00           H  
ATOM   2125 1HD2 ASN A 134      41.634   1.737 -26.064  1.00  0.00           H  
ATOM   2126 2HD2 ASN A 134      39.953   1.765 -25.647  1.00  0.00           H  
ATOM   2127  N   ALA A 135      41.162   3.376 -20.485  1.00  0.00           N  
ATOM   2128  CA  ALA A 135      41.406   4.775 -20.182  1.00  0.00           C  
ATOM   2129  C   ALA A 135      42.672   5.270 -20.851  1.00  0.00           C  
ATOM   2130  O   ALA A 135      43.436   4.485 -21.413  1.00  0.00           O  
ATOM   2131  CB  ALA A 135      41.488   4.985 -18.677  1.00  0.00           C  
ATOM   2132  H   ALA A 135      41.426   2.680 -19.802  1.00  0.00           H  
ATOM   2133  HA  ALA A 135      40.572   5.357 -20.575  1.00  0.00           H  
ATOM   2134 1HB  ALA A 135      41.671   6.038 -18.466  1.00  0.00           H  
ATOM   2135 2HB  ALA A 135      40.548   4.680 -18.216  1.00  0.00           H  
ATOM   2136 3HB  ALA A 135      42.302   4.387 -18.270  1.00  0.00           H  
ATOM   2137  N   SER A 136      42.887   6.575 -20.787  1.00  0.00           N  
ATOM   2138  CA  SER A 136      44.083   7.177 -21.347  1.00  0.00           C  
ATOM   2139  C   SER A 136      45.117   7.410 -20.263  1.00  0.00           C  
ATOM   2140  O   SER A 136      44.824   7.283 -19.074  1.00  0.00           O  
ATOM   2141  CB  SER A 136      43.743   8.487 -22.030  1.00  0.00           C  
ATOM   2142  OG  SER A 136      43.351   9.454 -21.095  1.00  0.00           O  
ATOM   2143  H   SER A 136      42.202   7.165 -20.337  1.00  0.00           H  
ATOM   2144  HA  SER A 136      44.501   6.493 -22.087  1.00  0.00           H  
ATOM   2145 1HB  SER A 136      44.611   8.844 -22.585  1.00  0.00           H  
ATOM   2146 2HB  SER A 136      42.940   8.325 -22.748  1.00  0.00           H  
ATOM   2147  HG  SER A 136      43.976  10.178 -21.185  1.00  0.00           H  
ATOM   2148  N   SER A 137      46.179   7.704 -20.494  1.00  0.00           N  
ATOM   2149  CA  SER A 137      47.237   7.950 -19.527  1.00  0.00           C  
ATOM   2150  C   SER A 137      46.790   9.004 -18.534  1.00  0.00           C  
ATOM   2151  O   SER A 137      47.008   8.869 -17.330  1.00  0.00           O  
ATOM   2152  CB  SER A 137      48.506   8.397 -20.227  1.00  0.00           C  
ATOM   2153  OG  SER A 137      49.027   7.371 -21.026  1.00  0.00           O  
ATOM   2154  H   SER A 137      46.460   7.817 -21.458  1.00  0.00           H  
ATOM   2155  HA  SER A 137      47.439   7.021 -18.991  1.00  0.00           H  
ATOM   2156 1HB  SER A 137      48.292   9.269 -20.844  1.00  0.00           H  
ATOM   2157 2HB  SER A 137      49.245   8.695 -19.484  1.00  0.00           H  
ATOM   2158  HG  SER A 137      49.608   7.798 -21.660  1.00  0.00           H  
ATOM   2159  N   GLU A 138      46.166  10.047 -19.058  1.00  0.00           N  
ATOM   2160  CA  GLU A 138      45.677  11.152 -18.242  1.00  0.00           C  
ATOM   2161  C   GLU A 138      44.689  10.665 -17.190  1.00  0.00           C  
ATOM   2162  O   GLU A 138      44.785  11.030 -16.018  1.00  0.00           O  
ATOM   2163  CB  GLU A 138      45.016  12.214 -19.123  1.00  0.00           C  
ATOM   2164  CG  GLU A 138      45.976  12.952 -20.046  1.00  0.00           C  
ATOM   2165  CD  GLU A 138      46.294  12.181 -21.297  1.00  0.00           C  
ATOM   2166  OE1 GLU A 138      45.775  11.103 -21.455  1.00  0.00           O  
ATOM   2167  OE2 GLU A 138      47.058  12.672 -22.095  1.00  0.00           O  
ATOM   2168  H   GLU A 138      46.021  10.083 -20.057  1.00  0.00           H  
ATOM   2169  HA  GLU A 138      46.525  11.604 -17.727  1.00  0.00           H  
ATOM   2170 1HB  GLU A 138      44.249  11.748 -19.742  1.00  0.00           H  
ATOM   2171 2HB  GLU A 138      44.522  12.954 -18.493  1.00  0.00           H  
ATOM   2172 1HG  GLU A 138      45.533  13.908 -20.324  1.00  0.00           H  
ATOM   2173 2HG  GLU A 138      46.899  13.155 -19.505  1.00  0.00           H  
ATOM   2174  N   GLN A 139      43.739   9.839 -17.615  1.00  0.00           N  
ATOM   2175  CA  GLN A 139      42.731   9.300 -16.710  1.00  0.00           C  
ATOM   2176  C   GLN A 139      43.361   8.396 -15.659  1.00  0.00           C  
ATOM   2177  O   GLN A 139      42.986   8.435 -14.487  1.00  0.00           O  
ATOM   2178  CB  GLN A 139      41.666   8.527 -17.493  1.00  0.00           C  
ATOM   2179  CG  GLN A 139      40.771   9.401 -18.354  1.00  0.00           C  
ATOM   2180  CD  GLN A 139      39.785   8.590 -19.174  1.00  0.00           C  
ATOM   2181  OE1 GLN A 139      40.173   7.698 -19.933  1.00  0.00           O  
ATOM   2182  NE2 GLN A 139      38.501   8.895 -19.024  1.00  0.00           N  
ATOM   2183  H   GLN A 139      43.714   9.578 -18.590  1.00  0.00           H  
ATOM   2184  HA  GLN A 139      42.250  10.131 -16.194  1.00  0.00           H  
ATOM   2185 1HB  GLN A 139      42.149   7.798 -18.142  1.00  0.00           H  
ATOM   2186 2HB  GLN A 139      41.031   7.977 -16.798  1.00  0.00           H  
ATOM   2187 1HG  GLN A 139      40.206  10.074 -17.708  1.00  0.00           H  
ATOM   2188 2HG  GLN A 139      41.393   9.977 -19.040  1.00  0.00           H  
ATOM   2189 1HE2 GLN A 139      37.804   8.393 -19.539  1.00  0.00           H  
ATOM   2190 2HE2 GLN A 139      38.229   9.625 -18.398  1.00  0.00           H  
ATOM   2191  N   LEU A 140      44.321   7.582 -16.084  1.00  0.00           N  
ATOM   2192  CA  LEU A 140      45.005   6.666 -15.179  1.00  0.00           C  
ATOM   2193  C   LEU A 140      45.804   7.425 -14.128  1.00  0.00           C  
ATOM   2194  O   LEU A 140      45.822   7.048 -12.956  1.00  0.00           O  
ATOM   2195  CB  LEU A 140      45.938   5.739 -15.968  1.00  0.00           C  
ATOM   2196  CG  LEU A 140      46.628   4.638 -15.152  1.00  0.00           C  
ATOM   2197  CD1 LEU A 140      47.808   5.232 -14.395  1.00  0.00           C  
ATOM   2198  CD2 LEU A 140      45.625   4.010 -14.197  1.00  0.00           C  
ATOM   2199  H   LEU A 140      44.584   7.598 -17.059  1.00  0.00           H  
ATOM   2200  HA  LEU A 140      44.257   6.060 -14.670  1.00  0.00           H  
ATOM   2201 1HB  LEU A 140      45.362   5.255 -16.756  1.00  0.00           H  
ATOM   2202 2HB  LEU A 140      46.716   6.343 -16.434  1.00  0.00           H  
ATOM   2203  HG  LEU A 140      47.015   3.874 -15.827  1.00  0.00           H  
ATOM   2204 1HD1 LEU A 140      48.299   4.450 -13.815  1.00  0.00           H  
ATOM   2205 2HD1 LEU A 140      48.519   5.657 -15.103  1.00  0.00           H  
ATOM   2206 3HD1 LEU A 140      47.453   6.012 -13.723  1.00  0.00           H  
ATOM   2207 1HD2 LEU A 140      46.115   3.227 -13.617  1.00  0.00           H  
ATOM   2208 2HD2 LEU A 140      45.238   4.773 -13.521  1.00  0.00           H  
ATOM   2209 3HD2 LEU A 140      44.801   3.578 -14.766  1.00  0.00           H  
ATOM   2210  N   LEU A 141      46.465   8.496 -14.553  1.00  0.00           N  
ATOM   2211  CA  LEU A 141      47.267   9.310 -13.648  1.00  0.00           C  
ATOM   2212  C   LEU A 141      46.397   9.986 -12.597  1.00  0.00           C  
ATOM   2213  O   LEU A 141      46.767  10.061 -11.425  1.00  0.00           O  
ATOM   2214  CB  LEU A 141      48.043  10.372 -14.437  1.00  0.00           C  
ATOM   2215  CG  LEU A 141      49.013  11.233 -13.618  1.00  0.00           C  
ATOM   2216  CD1 LEU A 141      50.133  11.734 -14.520  1.00  0.00           C  
ATOM   2217  CD2 LEU A 141      48.256  12.393 -12.990  1.00  0.00           C  
ATOM   2218  H   LEU A 141      46.410   8.753 -15.528  1.00  0.00           H  
ATOM   2219  HA  LEU A 141      47.979   8.661 -13.139  1.00  0.00           H  
ATOM   2220 1HB  LEU A 141      48.619   9.873 -15.216  1.00  0.00           H  
ATOM   2221 2HB  LEU A 141      47.329  11.041 -14.915  1.00  0.00           H  
ATOM   2222  HG  LEU A 141      49.464  10.626 -12.832  1.00  0.00           H  
ATOM   2223 1HD1 LEU A 141      50.823  12.346 -13.937  1.00  0.00           H  
ATOM   2224 2HD1 LEU A 141      50.671  10.884 -14.940  1.00  0.00           H  
ATOM   2225 3HD1 LEU A 141      49.711  12.332 -15.326  1.00  0.00           H  
ATOM   2226 1HD2 LEU A 141      48.945  13.004 -12.407  1.00  0.00           H  
ATOM   2227 2HD2 LEU A 141      47.806  13.001 -13.775  1.00  0.00           H  
ATOM   2228 3HD2 LEU A 141      47.473  12.006 -12.337  1.00  0.00           H  
ATOM   2229  N   GLU A 142      45.238  10.478 -13.022  1.00  0.00           N  
ATOM   2230  CA  GLU A 142      44.313  11.149 -12.117  1.00  0.00           C  
ATOM   2231  C   GLU A 142      43.776  10.187 -11.066  1.00  0.00           C  
ATOM   2232  O   GLU A 142      43.647  10.541  -9.894  1.00  0.00           O  
ATOM   2233  CB  GLU A 142      43.151  11.764 -12.901  1.00  0.00           C  
ATOM   2234  CG  GLU A 142      42.168  12.554 -12.050  1.00  0.00           C  
ATOM   2235  CD  GLU A 142      41.091  13.217 -12.864  1.00  0.00           C  
ATOM   2236  OE1 GLU A 142      41.349  13.551 -13.995  1.00  0.00           O  
ATOM   2237  OE2 GLU A 142      40.010  13.390 -12.353  1.00  0.00           O  
ATOM   2238  H   GLU A 142      44.992  10.385 -13.997  1.00  0.00           H  
ATOM   2239  HA  GLU A 142      44.849  11.948 -11.604  1.00  0.00           H  
ATOM   2240 1HB  GLU A 142      43.543  12.432 -13.668  1.00  0.00           H  
ATOM   2241 2HB  GLU A 142      42.596  10.974 -13.407  1.00  0.00           H  
ATOM   2242 1HG  GLU A 142      41.701  11.881 -11.332  1.00  0.00           H  
ATOM   2243 2HG  GLU A 142      42.714  13.314 -11.492  1.00  0.00           H  
ATOM   2244  N   VAL A 143      43.463   8.967 -11.491  1.00  0.00           N  
ATOM   2245  CA  VAL A 143      42.939   7.951 -10.586  1.00  0.00           C  
ATOM   2246  C   VAL A 143      43.971   7.565  -9.535  1.00  0.00           C  
ATOM   2247  O   VAL A 143      43.640   7.384  -8.363  1.00  0.00           O  
ATOM   2248  CB  VAL A 143      42.521   6.696 -11.375  1.00  0.00           C  
ATOM   2249  CG1 VAL A 143      42.152   5.567 -10.425  1.00  0.00           C  
ATOM   2250  CG2 VAL A 143      41.356   7.028 -12.296  1.00  0.00           C  
ATOM   2251  H   VAL A 143      43.591   8.738 -12.466  1.00  0.00           H  
ATOM   2252  HA  VAL A 143      42.061   8.356 -10.082  1.00  0.00           H  
ATOM   2253  HB  VAL A 143      43.368   6.353 -11.969  1.00  0.00           H  
ATOM   2254 1HG1 VAL A 143      41.860   4.688 -11.000  1.00  0.00           H  
ATOM   2255 2HG1 VAL A 143      43.012   5.322  -9.801  1.00  0.00           H  
ATOM   2256 3HG1 VAL A 143      41.321   5.880  -9.793  1.00  0.00           H  
ATOM   2257 1HG2 VAL A 143      41.066   6.137 -12.851  1.00  0.00           H  
ATOM   2258 2HG2 VAL A 143      40.511   7.377 -11.702  1.00  0.00           H  
ATOM   2259 3HG2 VAL A 143      41.656   7.809 -12.995  1.00  0.00           H  
ATOM   2260  N   ILE A 144      45.224   7.440  -9.960  1.00  0.00           N  
ATOM   2261  CA  ILE A 144      46.307   7.075  -9.055  1.00  0.00           C  
ATOM   2262  C   ILE A 144      46.534   8.153  -8.004  1.00  0.00           C  
ATOM   2263  O   ILE A 144      46.763   7.853  -6.832  1.00  0.00           O  
ATOM   2264  CB  ILE A 144      47.614   6.832  -9.832  1.00  0.00           C  
ATOM   2265  CG1 ILE A 144      47.490   5.582 -10.707  1.00  0.00           C  
ATOM   2266  CG2 ILE A 144      48.786   6.700  -8.873  1.00  0.00           C  
ATOM   2267  CD1 ILE A 144      48.617   5.418 -11.701  1.00  0.00           C  
ATOM   2268  H   ILE A 144      45.431   7.602 -10.935  1.00  0.00           H  
ATOM   2269  HA  ILE A 144      46.034   6.153  -8.543  1.00  0.00           H  
ATOM   2270  HB  ILE A 144      47.799   7.670 -10.504  1.00  0.00           H  
ATOM   2271 1HG1 ILE A 144      47.462   4.696 -10.073  1.00  0.00           H  
ATOM   2272 2HG1 ILE A 144      46.551   5.616 -11.261  1.00  0.00           H  
ATOM   2273 1HG2 ILE A 144      49.702   6.528  -9.438  1.00  0.00           H  
ATOM   2274 2HG2 ILE A 144      48.886   7.616  -8.292  1.00  0.00           H  
ATOM   2275 3HG2 ILE A 144      48.613   5.861  -8.199  1.00  0.00           H  
ATOM   2276 1HD1 ILE A 144      48.459   4.510 -12.284  1.00  0.00           H  
ATOM   2277 2HD1 ILE A 144      48.642   6.279 -12.369  1.00  0.00           H  
ATOM   2278 3HD1 ILE A 144      49.564   5.345 -11.167  1.00  0.00           H  
ATOM   2279  N   LYS A 145      46.469   9.410  -8.429  1.00  0.00           N  
ATOM   2280  CA  LYS A 145      46.667  10.536  -7.524  1.00  0.00           C  
ATOM   2281  C   LYS A 145      45.567  10.598  -6.472  1.00  0.00           C  
ATOM   2282  O   LYS A 145      45.830  10.869  -5.300  1.00  0.00           O  
ATOM   2283  CB  LYS A 145      46.721  11.849  -8.307  1.00  0.00           C  
ATOM   2284  CG  LYS A 145      46.983  13.081  -7.451  1.00  0.00           C  
ATOM   2285  CD  LYS A 145      47.112  14.332  -8.308  1.00  0.00           C  
ATOM   2286  CE  LYS A 145      47.469  15.547  -7.464  1.00  0.00           C  
ATOM   2287  NZ  LYS A 145      46.389  15.893  -6.501  1.00  0.00           N  
ATOM   2288  H   LYS A 145      46.277   9.590  -9.404  1.00  0.00           H  
ATOM   2289  HA  LYS A 145      47.617  10.400  -7.005  1.00  0.00           H  
ATOM   2290 1HB  LYS A 145      47.506  11.792  -9.060  1.00  0.00           H  
ATOM   2291 2HB  LYS A 145      45.776  12.000  -8.829  1.00  0.00           H  
ATOM   2292 1HG  LYS A 145      46.162  13.217  -6.746  1.00  0.00           H  
ATOM   2293 2HG  LYS A 145      47.904  12.942  -6.886  1.00  0.00           H  
ATOM   2294 1HD  LYS A 145      47.889  14.180  -9.059  1.00  0.00           H  
ATOM   2295 2HD  LYS A 145      46.169  14.521  -8.819  1.00  0.00           H  
ATOM   2296 1HE  LYS A 145      48.384  15.348  -6.908  1.00  0.00           H  
ATOM   2297 2HE  LYS A 145      47.645  16.403  -8.116  1.00  0.00           H  
ATOM   2298 1HZ  LYS A 145      46.663  16.703  -5.963  1.00  0.00           H  
ATOM   2299 2HZ  LYS A 145      45.539  16.098  -7.008  1.00  0.00           H  
ATOM   2300 3HZ  LYS A 145      46.229  15.114  -5.879  1.00  0.00           H  
ATOM   2301  N   ARG A 146      44.334  10.345  -6.898  1.00  0.00           N  
ATOM   2302  CA  ARG A 146      43.191  10.371  -5.993  1.00  0.00           C  
ATOM   2303  C   ARG A 146      43.296   9.274  -4.941  1.00  0.00           C  
ATOM   2304  O   ARG A 146      42.990   9.493  -3.769  1.00  0.00           O  
ATOM   2305  CB  ARG A 146      41.892  10.205  -6.767  1.00  0.00           C  
ATOM   2306  CG  ARG A 146      41.500  11.398  -7.624  1.00  0.00           C  
ATOM   2307  CD  ARG A 146      40.210  11.172  -8.324  1.00  0.00           C  
ATOM   2308  NE  ARG A 146      39.872  12.276  -9.208  1.00  0.00           N  
ATOM   2309  CZ  ARG A 146      39.256  13.408  -8.816  1.00  0.00           C  
ATOM   2310  NH1 ARG A 146      38.918  13.571  -7.556  1.00  0.00           N  
ATOM   2311  NH2 ARG A 146      38.991  14.356  -9.699  1.00  0.00           N  
ATOM   2312  H   ARG A 146      44.185  10.129  -7.873  1.00  0.00           H  
ATOM   2313  HA  ARG A 146      43.173  11.336  -5.486  1.00  0.00           H  
ATOM   2314 1HB  ARG A 146      41.968   9.339  -7.423  1.00  0.00           H  
ATOM   2315 2HB  ARG A 146      41.075  10.017  -6.070  1.00  0.00           H  
ATOM   2316 1HG  ARG A 146      41.397  12.281  -6.992  1.00  0.00           H  
ATOM   2317 2HG  ARG A 146      42.271  11.576  -8.374  1.00  0.00           H  
ATOM   2318 1HD  ARG A 146      40.276  10.264  -8.923  1.00  0.00           H  
ATOM   2319 2HD  ARG A 146      39.412  11.066  -7.591  1.00  0.00           H  
ATOM   2320  HE  ARG A 146      40.116  12.188 -10.185  1.00  0.00           H  
ATOM   2321 1HH1 ARG A 146      39.120  12.847  -6.882  1.00  0.00           H  
ATOM   2322 2HH1 ARG A 146      38.456  14.419  -7.263  1.00  0.00           H  
ATOM   2323 1HH2 ARG A 146      39.251  14.231 -10.668  1.00  0.00           H  
ATOM   2324 2HH2 ARG A 146      38.530  15.204  -9.406  1.00  0.00           H  
ATOM   2325  N   SER A 147      43.731   8.093  -5.367  1.00  0.00           N  
ATOM   2326  CA  SER A 147      43.877   6.959  -4.462  1.00  0.00           C  
ATOM   2327  C   SER A 147      44.946   7.228  -3.410  1.00  0.00           C  
ATOM   2328  O   SER A 147      44.776   6.892  -2.238  1.00  0.00           O  
ATOM   2329  CB  SER A 147      44.228   5.709  -5.244  1.00  0.00           C  
ATOM   2330  OG  SER A 147      45.481   5.836  -5.859  1.00  0.00           O  
ATOM   2331  H   SER A 147      43.966   7.978  -6.342  1.00  0.00           H  
ATOM   2332  HA  SER A 147      42.926   6.799  -3.951  1.00  0.00           H  
ATOM   2333 1HB  SER A 147      44.234   4.850  -4.574  1.00  0.00           H  
ATOM   2334 2HB  SER A 147      43.466   5.527  -6.001  1.00  0.00           H  
ATOM   2335  HG  SER A 147      45.497   5.185  -6.565  1.00  0.00           H  
ATOM   2336  N   ALA A 148      46.048   7.836  -3.836  1.00  0.00           N  
ATOM   2337  CA  ALA A 148      47.147   8.151  -2.931  1.00  0.00           C  
ATOM   2338  C   ALA A 148      46.721   9.167  -1.879  1.00  0.00           C  
ATOM   2339  O   ALA A 148      47.079   9.049  -0.707  1.00  0.00           O  
ATOM   2340  CB  ALA A 148      48.345   8.670  -3.713  1.00  0.00           C  
ATOM   2341  H   ALA A 148      46.126   8.086  -4.811  1.00  0.00           H  
ATOM   2342  HA  ALA A 148      47.433   7.235  -2.414  1.00  0.00           H  
ATOM   2343 1HB  ALA A 148      49.157   8.901  -3.024  1.00  0.00           H  
ATOM   2344 2HB  ALA A 148      48.675   7.910  -4.421  1.00  0.00           H  
ATOM   2345 3HB  ALA A 148      48.062   9.571  -4.255  1.00  0.00           H  
ATOM   2346  N   GLU A 149      45.954  10.165  -2.305  1.00  0.00           N  
ATOM   2347  CA  GLU A 149      45.477  11.204  -1.400  1.00  0.00           C  
ATOM   2348  C   GLU A 149      44.537  10.630  -0.348  1.00  0.00           C  
ATOM   2349  O   GLU A 149      44.600  11.002   0.824  1.00  0.00           O  
ATOM   2350  CB  GLU A 149      44.766  12.309  -2.184  1.00  0.00           C  
ATOM   2351  CG  GLU A 149      44.296  13.481  -1.334  1.00  0.00           C  
ATOM   2352  CD  GLU A 149      43.683  14.586  -2.148  1.00  0.00           C  
ATOM   2353  OE1 GLU A 149      44.070  14.750  -3.280  1.00  0.00           O  
ATOM   2354  OE2 GLU A 149      42.825  15.267  -1.638  1.00  0.00           O  
ATOM   2355  H   GLU A 149      45.695  10.205  -3.280  1.00  0.00           H  
ATOM   2356  HA  GLU A 149      46.336  11.637  -0.887  1.00  0.00           H  
ATOM   2357 1HB  GLU A 149      45.436  12.700  -2.951  1.00  0.00           H  
ATOM   2358 2HB  GLU A 149      43.895  11.893  -2.691  1.00  0.00           H  
ATOM   2359 1HG  GLU A 149      43.559  13.122  -0.615  1.00  0.00           H  
ATOM   2360 2HG  GLU A 149      45.145  13.875  -0.776  1.00  0.00           H  
ATOM   2361  N   VAL A 150      43.665   9.722  -0.774  1.00  0.00           N  
ATOM   2362  CA  VAL A 150      42.710   9.094   0.131  1.00  0.00           C  
ATOM   2363  C   VAL A 150      43.419   8.251   1.183  1.00  0.00           C  
ATOM   2364  O   VAL A 150      43.042   8.257   2.355  1.00  0.00           O  
ATOM   2365  CB  VAL A 150      41.730   8.206  -0.659  1.00  0.00           C  
ATOM   2366  CG1 VAL A 150      40.855   7.403   0.292  1.00  0.00           C  
ATOM   2367  CG2 VAL A 150      40.878   9.067  -1.579  1.00  0.00           C  
ATOM   2368  H   VAL A 150      43.664   9.461  -1.750  1.00  0.00           H  
ATOM   2369  HA  VAL A 150      42.144   9.878   0.635  1.00  0.00           H  
ATOM   2370  HB  VAL A 150      42.300   7.491  -1.253  1.00  0.00           H  
ATOM   2371 1HG1 VAL A 150      40.169   6.780  -0.284  1.00  0.00           H  
ATOM   2372 2HG1 VAL A 150      41.484   6.767   0.915  1.00  0.00           H  
ATOM   2373 3HG1 VAL A 150      40.284   8.083   0.923  1.00  0.00           H  
ATOM   2374 1HG2 VAL A 150      40.188   8.433  -2.135  1.00  0.00           H  
ATOM   2375 2HG2 VAL A 150      40.313   9.785  -0.985  1.00  0.00           H  
ATOM   2376 3HG2 VAL A 150      41.522   9.601  -2.278  1.00  0.00           H  
ATOM   2377  N   MET A 151      44.448   7.526   0.757  1.00  0.00           N  
ATOM   2378  CA  MET A 151      45.212   6.676   1.662  1.00  0.00           C  
ATOM   2379  C   MET A 151      45.939   7.503   2.714  1.00  0.00           C  
ATOM   2380  O   MET A 151      45.990   7.129   3.886  1.00  0.00           O  
ATOM   2381  CB  MET A 151      46.205   5.825   0.874  1.00  0.00           C  
ATOM   2382  CG  MET A 151      46.885   4.734   1.688  1.00  0.00           C  
ATOM   2383  SD  MET A 151      45.743   3.435   2.201  1.00  0.00           S  
ATOM   2384  CE  MET A 151      45.441   3.903   3.902  1.00  0.00           C  
ATOM   2385  H   MET A 151      44.707   7.565  -0.218  1.00  0.00           H  
ATOM   2386  HA  MET A 151      44.520   6.015   2.183  1.00  0.00           H  
ATOM   2387 1HB  MET A 151      45.693   5.348   0.039  1.00  0.00           H  
ATOM   2388 2HB  MET A 151      46.984   6.465   0.457  1.00  0.00           H  
ATOM   2389 1HG  MET A 151      47.680   4.280   1.097  1.00  0.00           H  
ATOM   2390 2HG  MET A 151      47.332   5.171   2.581  1.00  0.00           H  
ATOM   2391 1HE  MET A 151      44.750   3.193   4.358  1.00  0.00           H  
ATOM   2392 2HE  MET A 151      46.382   3.900   4.454  1.00  0.00           H  
ATOM   2393 3HE  MET A 151      45.006   4.902   3.933  1.00  0.00           H  
ATOM   2394  N   GLU A 152      46.501   8.630   2.288  1.00  0.00           N  
ATOM   2395  CA  GLU A 152      47.227   9.513   3.193  1.00  0.00           C  
ATOM   2396  C   GLU A 152      46.299  10.108   4.245  1.00  0.00           C  
ATOM   2397  O   GLU A 152      46.661  10.216   5.417  1.00  0.00           O  
ATOM   2398  CB  GLU A 152      47.911  10.635   2.409  1.00  0.00           C  
ATOM   2399  CG  GLU A 152      48.760  11.569   3.259  1.00  0.00           C  
ATOM   2400  CD  GLU A 152      49.487  12.603   2.444  1.00  0.00           C  
ATOM   2401  OE1 GLU A 152      49.356  12.586   1.244  1.00  0.00           O  
ATOM   2402  OE2 GLU A 152      50.174  13.411   3.023  1.00  0.00           O  
ATOM   2403  H   GLU A 152      46.423   8.881   1.313  1.00  0.00           H  
ATOM   2404  HA  GLU A 152      47.992   8.929   3.706  1.00  0.00           H  
ATOM   2405 1HB  GLU A 152      48.554  10.203   1.642  1.00  0.00           H  
ATOM   2406 2HB  GLU A 152      47.156  11.237   1.902  1.00  0.00           H  
ATOM   2407 1HG  GLU A 152      48.116  12.076   3.977  1.00  0.00           H  
ATOM   2408 2HG  GLU A 152      49.484  10.978   3.817  1.00  0.00           H  
ATOM   2409  N   ARG A 153      45.101  10.493   3.819  1.00  0.00           N  
ATOM   2410  CA  ARG A 153      44.118  11.078   4.724  1.00  0.00           C  
ATOM   2411  C   ARG A 153      43.670  10.071   5.776  1.00  0.00           C  
ATOM   2412  O   ARG A 153      43.510  10.413   6.948  1.00  0.00           O  
ATOM   2413  CB  ARG A 153      42.905  11.572   3.950  1.00  0.00           C  
ATOM   2414  CG  ARG A 153      43.151  12.804   3.093  1.00  0.00           C  
ATOM   2415  CD  ARG A 153      41.916  13.241   2.393  1.00  0.00           C  
ATOM   2416  NE  ARG A 153      42.164  14.368   1.509  1.00  0.00           N  
ATOM   2417  CZ  ARG A 153      42.185  15.657   1.900  1.00  0.00           C  
ATOM   2418  NH1 ARG A 153      41.970  15.965   3.160  1.00  0.00           N  
ATOM   2419  NH2 ARG A 153      42.420  16.612   1.017  1.00  0.00           N  
ATOM   2420  H   ARG A 153      44.865  10.378   2.844  1.00  0.00           H  
ATOM   2421  HA  ARG A 153      44.577  11.928   5.231  1.00  0.00           H  
ATOM   2422 1HB  ARG A 153      42.545  10.781   3.294  1.00  0.00           H  
ATOM   2423 2HB  ARG A 153      42.101  11.810   4.647  1.00  0.00           H  
ATOM   2424 1HG  ARG A 153      43.495  13.623   3.724  1.00  0.00           H  
ATOM   2425 2HG  ARG A 153      43.910  12.579   2.343  1.00  0.00           H  
ATOM   2426 1HD  ARG A 153      41.527  12.418   1.794  1.00  0.00           H  
ATOM   2427 2HD  ARG A 153      41.169  13.541   3.126  1.00  0.00           H  
ATOM   2428  HE  ARG A 153      42.334  14.171   0.531  1.00  0.00           H  
ATOM   2429 1HH1 ARG A 153      41.790  15.235   3.835  1.00  0.00           H  
ATOM   2430 2HH1 ARG A 153      41.985  16.931   3.453  1.00  0.00           H  
ATOM   2431 1HH2 ARG A 153      42.585  16.375   0.048  1.00  0.00           H  
ATOM   2432 2HH2 ARG A 153      42.435  17.578   1.310  1.00  0.00           H  
ATOM   2433  N   VAL A 154      43.469   8.829   5.351  1.00  0.00           N  
ATOM   2434  CA  VAL A 154      43.039   7.769   6.255  1.00  0.00           C  
ATOM   2435  C   VAL A 154      44.101   7.478   7.307  1.00  0.00           C  
ATOM   2436  O   VAL A 154      43.787   7.269   8.479  1.00  0.00           O  
ATOM   2437  CB  VAL A 154      42.738   6.482   5.464  1.00  0.00           C  
ATOM   2438  CG1 VAL A 154      42.473   5.323   6.414  1.00  0.00           C  
ATOM   2439  CG2 VAL A 154      41.548   6.707   4.543  1.00  0.00           C  
ATOM   2440  H   VAL A 154      43.618   8.613   4.376  1.00  0.00           H  
ATOM   2441  HA  VAL A 154      42.127   8.092   6.759  1.00  0.00           H  
ATOM   2442  HB  VAL A 154      43.613   6.218   4.871  1.00  0.00           H  
ATOM   2443 1HG1 VAL A 154      42.262   4.422   5.839  1.00  0.00           H  
ATOM   2444 2HG1 VAL A 154      43.350   5.157   7.039  1.00  0.00           H  
ATOM   2445 3HG1 VAL A 154      41.616   5.558   7.045  1.00  0.00           H  
ATOM   2446 1HG2 VAL A 154      41.341   5.793   3.987  1.00  0.00           H  
ATOM   2447 2HG2 VAL A 154      40.674   6.977   5.137  1.00  0.00           H  
ATOM   2448 3HG2 VAL A 154      41.776   7.512   3.845  1.00  0.00           H  
ATOM   2449  N   ILE A 155      45.360   7.466   6.882  1.00  0.00           N  
ATOM   2450  CA  ILE A 155      46.472   7.200   7.786  1.00  0.00           C  
ATOM   2451  C   ILE A 155      46.600   8.295   8.838  1.00  0.00           C  
ATOM   2452  O   ILE A 155      46.854   8.017  10.010  1.00  0.00           O  
ATOM   2453  CB  ILE A 155      47.795   7.077   7.008  1.00  0.00           C  
ATOM   2454  CG1 ILE A 155      47.747   5.875   6.060  1.00  0.00           C  
ATOM   2455  CG2 ILE A 155      48.968   6.955   7.969  1.00  0.00           C  
ATOM   2456  CD1 ILE A 155      47.540   4.552   6.762  1.00  0.00           C  
ATOM   2457  H   ILE A 155      45.552   7.646   5.907  1.00  0.00           H  
ATOM   2458  HA  ILE A 155      46.284   6.257   8.297  1.00  0.00           H  
ATOM   2459  HB  ILE A 155      47.936   7.962   6.388  1.00  0.00           H  
ATOM   2460 1HG1 ILE A 155      46.939   6.011   5.342  1.00  0.00           H  
ATOM   2461 2HG1 ILE A 155      48.679   5.819   5.497  1.00  0.00           H  
ATOM   2462 1HG2 ILE A 155      49.894   6.868   7.402  1.00  0.00           H  
ATOM   2463 2HG2 ILE A 155      49.012   7.839   8.603  1.00  0.00           H  
ATOM   2464 3HG2 ILE A 155      48.838   6.069   8.590  1.00  0.00           H  
ATOM   2465 1HD1 ILE A 155      47.518   3.749   6.025  1.00  0.00           H  
ATOM   2466 2HD1 ILE A 155      48.358   4.380   7.462  1.00  0.00           H  
ATOM   2467 3HD1 ILE A 155      46.596   4.572   7.304  1.00  0.00           H  
ATOM   2468  N   ARG A 156      46.423   9.541   8.413  1.00  0.00           N  
ATOM   2469  CA  ARG A 156      46.518  10.680   9.317  1.00  0.00           C  
ATOM   2470  C   ARG A 156      45.417  10.642  10.369  1.00  0.00           C  
ATOM   2471  O   ARG A 156      45.654  10.935  11.541  1.00  0.00           O  
ATOM   2472  CB  ARG A 156      46.431  11.987   8.542  1.00  0.00           C  
ATOM   2473  CG  ARG A 156      47.638  12.296   7.671  1.00  0.00           C  
ATOM   2474  CD  ARG A 156      47.453  13.553   6.902  1.00  0.00           C  
ATOM   2475  NE  ARG A 156      47.394  14.717   7.772  1.00  0.00           N  
ATOM   2476  CZ  ARG A 156      46.975  15.938   7.388  1.00  0.00           C  
ATOM   2477  NH1 ARG A 156      46.581  16.139   6.150  1.00  0.00           N  
ATOM   2478  NH2 ARG A 156      46.959  16.935   8.256  1.00  0.00           N  
ATOM   2479  H   ARG A 156      46.217   9.704   7.438  1.00  0.00           H  
ATOM   2480  HA  ARG A 156      47.483  10.640   9.823  1.00  0.00           H  
ATOM   2481 1HB  ARG A 156      45.554  11.968   7.896  1.00  0.00           H  
ATOM   2482 2HB  ARG A 156      46.306  12.815   9.239  1.00  0.00           H  
ATOM   2483 1HG  ARG A 156      48.522  12.406   8.300  1.00  0.00           H  
ATOM   2484 2HG  ARG A 156      47.795  11.481   6.964  1.00  0.00           H  
ATOM   2485 1HD  ARG A 156      48.286  13.684   6.213  1.00  0.00           H  
ATOM   2486 2HD  ARG A 156      46.521  13.501   6.339  1.00  0.00           H  
ATOM   2487  HE  ARG A 156      47.690  14.602   8.732  1.00  0.00           H  
ATOM   2488 1HH1 ARG A 156      46.592  15.377   5.486  1.00  0.00           H  
ATOM   2489 2HH1 ARG A 156      46.266  17.054   5.862  1.00  0.00           H  
ATOM   2490 1HH2 ARG A 156      47.262  16.781   9.208  1.00  0.00           H  
ATOM   2491 2HH2 ARG A 156      46.645  17.850   7.968  1.00  0.00           H  
ATOM   2492  N   GLU A 157      44.212  10.279   9.944  1.00  0.00           N  
ATOM   2493  CA  GLU A 157      43.071  10.202  10.848  1.00  0.00           C  
ATOM   2494  C   GLU A 157      43.274   9.119  11.900  1.00  0.00           C  
ATOM   2495  O   GLU A 157      42.948   9.310  13.072  1.00  0.00           O  
ATOM   2496  CB  GLU A 157      41.786   9.930  10.063  1.00  0.00           C  
ATOM   2497  CG  GLU A 157      41.322  11.091   9.195  1.00  0.00           C  
ATOM   2498  CD  GLU A 157      40.099  10.763   8.384  1.00  0.00           C  
ATOM   2499  OE1 GLU A 157      39.684   9.629   8.402  1.00  0.00           O  
ATOM   2500  OE2 GLU A 157      39.579  11.647   7.745  1.00  0.00           O  
ATOM   2501  H   GLU A 157      44.083  10.050   8.969  1.00  0.00           H  
ATOM   2502  HA  GLU A 157      42.971  11.159  11.361  1.00  0.00           H  
ATOM   2503 1HB  GLU A 157      41.931   9.065   9.415  1.00  0.00           H  
ATOM   2504 2HB  GLU A 157      40.980   9.688  10.756  1.00  0.00           H  
ATOM   2505 1HG  GLU A 157      41.100  11.944   9.835  1.00  0.00           H  
ATOM   2506 2HG  GLU A 157      42.131  11.375   8.524  1.00  0.00           H  
ATOM   2507  N   ALA A 158      43.814   7.982  11.475  1.00  0.00           N  
ATOM   2508  CA  ALA A 158      44.062   6.866  12.379  1.00  0.00           C  
ATOM   2509  C   ALA A 158      45.102   7.230  13.431  1.00  0.00           C  
ATOM   2510  O   ALA A 158      44.963   6.880  14.603  1.00  0.00           O  
ATOM   2511  CB  ALA A 158      44.508   5.639  11.596  1.00  0.00           C  
ATOM   2512  H   ALA A 158      44.059   7.888  10.500  1.00  0.00           H  
ATOM   2513  HA  ALA A 158      43.130   6.635  12.896  1.00  0.00           H  
ATOM   2514 1HB  ALA A 158      44.689   4.814  12.285  1.00  0.00           H  
ATOM   2515 2HB  ALA A 158      43.729   5.357  10.888  1.00  0.00           H  
ATOM   2516 3HB  ALA A 158      45.424   5.867  11.055  1.00  0.00           H  
ATOM   2517  N   ILE A 159      46.145   7.935  13.006  1.00  0.00           N  
ATOM   2518  CA  ILE A 159      47.211   8.348  13.910  1.00  0.00           C  
ATOM   2519  C   ILE A 159      46.665   9.183  15.061  1.00  0.00           C  
ATOM   2520  O   ILE A 159      47.001   8.952  16.222  1.00  0.00           O  
ATOM   2521  CB  ILE A 159      48.288   9.151  13.158  1.00  0.00           C  
ATOM   2522  CG1 ILE A 159      49.042   8.247  12.180  1.00  0.00           C  
ATOM   2523  CG2 ILE A 159      49.252   9.798  14.141  1.00  0.00           C  
ATOM   2524  CD1 ILE A 159      49.914   9.000  11.201  1.00  0.00           C  
ATOM   2525  H   ILE A 159      46.201   8.192  12.031  1.00  0.00           H  
ATOM   2526  HA  ILE A 159      47.675   7.455  14.327  1.00  0.00           H  
ATOM   2527  HB  ILE A 159      47.812   9.930  12.564  1.00  0.00           H  
ATOM   2528 1HG1 ILE A 159      49.673   7.555  12.736  1.00  0.00           H  
ATOM   2529 2HG1 ILE A 159      48.328   7.651  11.610  1.00  0.00           H  
ATOM   2530 1HG2 ILE A 159      50.007  10.361  13.592  1.00  0.00           H  
ATOM   2531 2HG2 ILE A 159      48.703  10.472  14.798  1.00  0.00           H  
ATOM   2532 3HG2 ILE A 159      49.737   9.025  14.737  1.00  0.00           H  
ATOM   2533 1HD1 ILE A 159      50.416   8.291  10.541  1.00  0.00           H  
ATOM   2534 2HD1 ILE A 159      49.297   9.675  10.607  1.00  0.00           H  
ATOM   2535 3HD1 ILE A 159      50.660   9.576  11.747  1.00  0.00           H  
ATOM   2536  N   GLU A 160      45.821  10.155  14.732  1.00  0.00           N  
ATOM   2537  CA  GLU A 160      45.226  11.027  15.738  1.00  0.00           C  
ATOM   2538  C   GLU A 160      44.453  10.223  16.775  1.00  0.00           C  
ATOM   2539  O   GLU A 160      44.543  10.489  17.974  1.00  0.00           O  
ATOM   2540  CB  GLU A 160      44.299  12.050  15.077  1.00  0.00           C  
ATOM   2541  CG  GLU A 160      45.019  13.117  14.265  1.00  0.00           C  
ATOM   2542  CD  GLU A 160      44.075  14.054  13.563  1.00  0.00           C  
ATOM   2543  OE1 GLU A 160      42.891  13.819  13.609  1.00  0.00           O  
ATOM   2544  OE2 GLU A 160      44.538  15.006  12.981  1.00  0.00           O  
ATOM   2545  H   GLU A 160      45.585  10.294  13.760  1.00  0.00           H  
ATOM   2546  HA  GLU A 160      46.027  11.561  16.250  1.00  0.00           H  
ATOM   2547 1HB  GLU A 160      43.604  11.536  14.413  1.00  0.00           H  
ATOM   2548 2HB  GLU A 160      43.709  12.553  15.842  1.00  0.00           H  
ATOM   2549 1HG  GLU A 160      45.659  13.696  14.930  1.00  0.00           H  
ATOM   2550 2HG  GLU A 160      45.655  12.630  13.527  1.00  0.00           H  
ATOM   2551  N   LEU A 161      43.696   9.241  16.302  1.00  0.00           N  
ATOM   2552  CA  LEU A 161      42.874   8.416  17.172  1.00  0.00           C  
ATOM   2553  C   LEU A 161      43.717   7.777  18.268  1.00  0.00           C  
ATOM   2554  O   LEU A 161      43.196   7.368  19.306  1.00  0.00           O  
ATOM   2555  CB  LEU A 161      42.166   7.327  16.357  1.00  0.00           C  
ATOM   2556  CG  LEU A 161      41.089   7.819  15.382  1.00  0.00           C  
ATOM   2557  CD1 LEU A 161      40.592   6.652  14.540  1.00  0.00           C  
ATOM   2558  CD2 LEU A 161      39.948   8.454  16.164  1.00  0.00           C  
ATOM   2559  H   LEU A 161      43.689   9.060  15.308  1.00  0.00           H  
ATOM   2560  HA  LEU A 161      42.121   9.050  17.639  1.00  0.00           H  
ATOM   2561 1HB  LEU A 161      42.913   6.785  15.779  1.00  0.00           H  
ATOM   2562 2HB  LEU A 161      41.693   6.628  17.047  1.00  0.00           H  
ATOM   2563  HG  LEU A 161      41.520   8.558  14.706  1.00  0.00           H  
ATOM   2564 1HD1 LEU A 161      39.827   7.002  13.848  1.00  0.00           H  
ATOM   2565 2HD1 LEU A 161      41.425   6.229  13.977  1.00  0.00           H  
ATOM   2566 3HD1 LEU A 161      40.169   5.888  15.192  1.00  0.00           H  
ATOM   2567 1HD2 LEU A 161      39.183   8.805  15.471  1.00  0.00           H  
ATOM   2568 2HD2 LEU A 161      39.515   7.715  16.839  1.00  0.00           H  
ATOM   2569 3HD2 LEU A 161      40.328   9.296  16.743  1.00  0.00           H  
ATOM   2570  N   GLY A 162      45.019   7.696  18.029  1.00  0.00           N  
ATOM   2571  CA  GLY A 162      45.941   7.094  18.986  1.00  0.00           C  
ATOM   2572  C   GLY A 162      45.940   5.575  18.869  1.00  0.00           C  
ATOM   2573  O   GLY A 162      45.804   4.866  19.866  1.00  0.00           O  
ATOM   2574  H   GLY A 162      45.383   8.061  17.161  1.00  0.00           H  
ATOM   2575 1HA  GLY A 162      46.947   7.476  18.812  1.00  0.00           H  
ATOM   2576 2HA  GLY A 162      45.658   7.385  19.997  1.00  0.00           H  
ATOM   2577  N   ALA A 163      46.093   5.091  17.642  1.00  0.00           N  
ATOM   2578  CA  ALA A 163      46.162   3.662  17.365  1.00  0.00           C  
ATOM   2579  C   ALA A 163      47.505   3.073  17.774  1.00  0.00           C  
ATOM   2580  O   ALA A 163      48.546   3.712  17.623  1.00  0.00           O  
ATOM   2581  CB  ALA A 163      45.900   3.399  15.889  1.00  0.00           C  
ATOM   2582  H   ALA A 163      46.165   5.733  16.865  1.00  0.00           H  
ATOM   2583  HA  ALA A 163      45.391   3.165  17.954  1.00  0.00           H  
ATOM   2584 1HB  ALA A 163      45.950   2.327  15.696  1.00  0.00           H  
ATOM   2585 2HB  ALA A 163      44.910   3.770  15.624  1.00  0.00           H  
ATOM   2586 3HB  ALA A 163      46.652   3.911  15.290  1.00  0.00           H  
ATOM   2587  N   PRO A 164      47.474   1.850  18.293  1.00  0.00           N  
ATOM   2588  CA  PRO A 164      48.685   1.171  18.742  1.00  0.00           C  
ATOM   2589  C   PRO A 164      49.631   0.896  17.585  1.00  0.00           C  
ATOM   2590  O   PRO A 164      49.202   0.506  16.499  1.00  0.00           O  
ATOM   2591  CB  PRO A 164      48.146  -0.129  19.349  1.00  0.00           C  
ATOM   2592  CG  PRO A 164      46.726   0.182  19.676  1.00  0.00           C  
ATOM   2593  CD  PRO A 164      46.285   1.117  18.581  1.00  0.00           C  
ATOM   2594  HA  PRO A 164      49.182   1.786  19.507  1.00  0.00           H  
ATOM   2595 1HB  PRO A 164      48.248  -0.952  18.626  1.00  0.00           H  
ATOM   2596 2HB  PRO A 164      48.738  -0.404  20.234  1.00  0.00           H  
ATOM   2597 1HG  PRO A 164      46.132  -0.744  19.707  1.00  0.00           H  
ATOM   2598 2HG  PRO A 164      46.656   0.637  20.674  1.00  0.00           H  
ATOM   2599 1HD  PRO A 164      45.936   0.532  17.717  1.00  0.00           H  
ATOM   2600 2HD  PRO A 164      45.484   1.770  18.956  1.00  0.00           H  
ATOM   2601  N   PRO A 165      50.934   1.122  17.883  1.00  0.00           N  
ATOM   2602  CA  PRO A 165      51.894   1.298  16.802  1.00  0.00           C  
ATOM   2603  C   PRO A 165      51.716   0.213  15.769  1.00  0.00           C  
ATOM   2604  O   PRO A 165      52.018   0.408  14.592  1.00  0.00           O  
ATOM   2605  CB  PRO A 165      53.250   1.191  17.508  1.00  0.00           C  
ATOM   2606  CG  PRO A 165      52.978   1.666  18.895  1.00  0.00           C  
ATOM   2607  CD  PRO A 165      51.613   1.119  19.217  1.00  0.00           C  
ATOM   2608  HA  PRO A 165      51.760   2.295  16.358  1.00  0.00           H  
ATOM   2609 1HB  PRO A 165      53.610   0.153  17.475  1.00  0.00           H  
ATOM   2610 2HB  PRO A 165      53.996   1.807  16.984  1.00  0.00           H  
ATOM   2611 1HG  PRO A 165      53.755   1.298  19.581  1.00  0.00           H  
ATOM   2612 2HG  PRO A 165      53.014   2.765  18.934  1.00  0.00           H  
ATOM   2613 1HD  PRO A 165      51.712   0.100  19.621  1.00  0.00           H  
ATOM   2614 2HD  PRO A 165      51.115   1.778  19.943  1.00  0.00           H  
ATOM   2615  N   GLU A 166      51.225  -0.927  16.215  1.00  0.00           N  
ATOM   2616  CA  GLU A 166      51.024  -2.053  15.310  1.00  0.00           C  
ATOM   2617  C   GLU A 166      49.970  -1.733  14.259  1.00  0.00           C  
ATOM   2618  O   GLU A 166      50.123  -2.078  13.087  1.00  0.00           O  
ATOM   2619  CB  GLU A 166      50.613  -3.301  16.094  1.00  0.00           C  
ATOM   2620  CG  GLU A 166      51.696  -3.853  17.011  1.00  0.00           C  
ATOM   2621  CD  GLU A 166      51.791  -3.112  18.315  1.00  0.00           C  
ATOM   2622  OE1 GLU A 166      51.022  -2.204  18.518  1.00  0.00           O  
ATOM   2623  OE2 GLU A 166      52.635  -3.454  19.110  1.00  0.00           O  
ATOM   2624  H   GLU A 166      50.989  -1.012  17.193  1.00  0.00           H  
ATOM   2625  HA  GLU A 166      51.964  -2.257  14.797  1.00  0.00           H  
ATOM   2626 1HB  GLU A 166      49.740  -3.076  16.706  1.00  0.00           H  
ATOM   2627 2HB  GLU A 166      50.330  -4.091  15.398  1.00  0.00           H  
ATOM   2628 1HG  GLU A 166      51.484  -4.902  17.217  1.00  0.00           H  
ATOM   2629 2HG  GLU A 166      52.655  -3.798  16.497  1.00  0.00           H  
ATOM   2630  N   VAL A 167      48.899  -1.072  14.684  1.00  0.00           N  
ATOM   2631  CA  VAL A 167      47.816  -0.704  13.779  1.00  0.00           C  
ATOM   2632  C   VAL A 167      48.291   0.290  12.728  1.00  0.00           C  
ATOM   2633  O   VAL A 167      47.927   0.190  11.556  1.00  0.00           O  
ATOM   2634  CB  VAL A 167      46.644  -0.091  14.568  1.00  0.00           C  
ATOM   2635  CG1 VAL A 167      45.595   0.467  13.618  1.00  0.00           C  
ATOM   2636  CG2 VAL A 167      46.036  -1.138  15.489  1.00  0.00           C  
ATOM   2637  H   VAL A 167      48.833  -0.818  15.659  1.00  0.00           H  
ATOM   2638  HA  VAL A 167      47.465  -1.605  13.275  1.00  0.00           H  
ATOM   2639  HB  VAL A 167      47.016   0.745  15.162  1.00  0.00           H  
ATOM   2640 1HG1 VAL A 167      44.775   0.896  14.193  1.00  0.00           H  
ATOM   2641 2HG1 VAL A 167      46.044   1.239  12.993  1.00  0.00           H  
ATOM   2642 3HG1 VAL A 167      45.214  -0.336  12.986  1.00  0.00           H  
ATOM   2643 1HG2 VAL A 167      45.209  -0.697  16.045  1.00  0.00           H  
ATOM   2644 2HG2 VAL A 167      45.670  -1.975  14.896  1.00  0.00           H  
ATOM   2645 3HG2 VAL A 167      46.794  -1.492  16.188  1.00  0.00           H  
ATOM   2646  N   VAL A 168      49.106   1.250  13.153  1.00  0.00           N  
ATOM   2647  CA  VAL A 168      49.633   2.265  12.248  1.00  0.00           C  
ATOM   2648  C   VAL A 168      50.544   1.646  11.197  1.00  0.00           C  
ATOM   2649  O   VAL A 168      50.500   2.021  10.025  1.00  0.00           O  
ATOM   2650  CB  VAL A 168      50.416   3.331  13.037  1.00  0.00           C  
ATOM   2651  CG1 VAL A 168      51.125   4.284  12.087  1.00  0.00           C  
ATOM   2652  CG2 VAL A 168      49.472   4.090  13.958  1.00  0.00           C  
ATOM   2653  H   VAL A 168      49.367   1.278  14.128  1.00  0.00           H  
ATOM   2654  HA  VAL A 168      48.795   2.748  11.744  1.00  0.00           H  
ATOM   2655  HB  VAL A 168      51.185   2.838  13.631  1.00  0.00           H  
ATOM   2656 1HG1 VAL A 168      51.673   5.030  12.662  1.00  0.00           H  
ATOM   2657 2HG1 VAL A 168      51.821   3.724  11.463  1.00  0.00           H  
ATOM   2658 3HG1 VAL A 168      50.389   4.782  11.455  1.00  0.00           H  
ATOM   2659 1HG2 VAL A 168      50.033   4.841  14.514  1.00  0.00           H  
ATOM   2660 2HG2 VAL A 168      48.700   4.579  13.364  1.00  0.00           H  
ATOM   2661 3HG2 VAL A 168      49.008   3.394  14.657  1.00  0.00           H  
ATOM   2662  N   GLU A 169      51.370   0.696  11.622  1.00  0.00           N  
ATOM   2663  CA  GLU A 169      52.294   0.023  10.717  1.00  0.00           C  
ATOM   2664  C   GLU A 169      51.545  -0.785   9.666  1.00  0.00           C  
ATOM   2665  O   GLU A 169      51.922  -0.798   8.494  1.00  0.00           O  
ATOM   2666  CB  GLU A 169      53.237  -0.892  11.501  1.00  0.00           C  
ATOM   2667  CG  GLU A 169      54.249  -0.157  12.368  1.00  0.00           C  
ATOM   2668  CD  GLU A 169      55.110  -1.087  13.178  1.00  0.00           C  
ATOM   2669  OE1 GLU A 169      55.225  -2.231  12.810  1.00  0.00           O  
ATOM   2670  OE2 GLU A 169      55.653  -0.652  14.166  1.00  0.00           O  
ATOM   2671  H   GLU A 169      51.357   0.433  12.597  1.00  0.00           H  
ATOM   2672  HA  GLU A 169      52.888   0.780  10.204  1.00  0.00           H  
ATOM   2673 1HB  GLU A 169      52.654  -1.547  12.149  1.00  0.00           H  
ATOM   2674 2HB  GLU A 169      53.789  -1.526  10.807  1.00  0.00           H  
ATOM   2675 1HG  GLU A 169      54.890   0.447  11.728  1.00  0.00           H  
ATOM   2676 2HG  GLU A 169      53.716   0.514  13.040  1.00  0.00           H  
ATOM   2677  N   GLU A 170      50.482  -1.459  10.091  1.00  0.00           N  
ATOM   2678  CA  GLU A 170      49.677  -2.271   9.186  1.00  0.00           C  
ATOM   2679  C   GLU A 170      48.991  -1.409   8.135  1.00  0.00           C  
ATOM   2680  O   GLU A 170      48.921  -1.780   6.963  1.00  0.00           O  
ATOM   2681  CB  GLU A 170      48.630  -3.065   9.970  1.00  0.00           C  
ATOM   2682  CG  GLU A 170      49.204  -4.177  10.837  1.00  0.00           C  
ATOM   2683  CD  GLU A 170      48.155  -4.887  11.647  1.00  0.00           C  
ATOM   2684  OE1 GLU A 170      47.026  -4.459  11.629  1.00  0.00           O  
ATOM   2685  OE2 GLU A 170      48.484  -5.860  12.285  1.00  0.00           O  
ATOM   2686  H   GLU A 170      50.225  -1.408  11.066  1.00  0.00           H  
ATOM   2687  HA  GLU A 170      50.335  -2.973   8.672  1.00  0.00           H  
ATOM   2688 1HB  GLU A 170      48.071  -2.390  10.618  1.00  0.00           H  
ATOM   2689 2HB  GLU A 170      47.920  -3.515   9.276  1.00  0.00           H  
ATOM   2690 1HG  GLU A 170      49.705  -4.902  10.196  1.00  0.00           H  
ATOM   2691 2HG  GLU A 170      49.949  -3.751  11.509  1.00  0.00           H  
ATOM   2692  N   MET A 171      48.485  -0.257   8.560  1.00  0.00           N  
ATOM   2693  CA  MET A 171      47.803   0.661   7.655  1.00  0.00           C  
ATOM   2694  C   MET A 171      48.759   1.209   6.604  1.00  0.00           C  
ATOM   2695  O   MET A 171      48.404   1.332   5.432  1.00  0.00           O  
ATOM   2696  CB  MET A 171      47.166   1.804   8.443  1.00  0.00           C  
ATOM   2697  CG  MET A 171      45.966   1.395   9.286  1.00  0.00           C  
ATOM   2698  SD  MET A 171      45.108   2.809  10.006  1.00  0.00           S  
ATOM   2699  CE  MET A 171      46.257   3.281  11.295  1.00  0.00           C  
ATOM   2700  H   MET A 171      48.575  -0.010   9.535  1.00  0.00           H  
ATOM   2701  HA  MET A 171      47.018   0.113   7.134  1.00  0.00           H  
ATOM   2702 1HB  MET A 171      47.907   2.244   9.109  1.00  0.00           H  
ATOM   2703 2HB  MET A 171      46.840   2.584   7.754  1.00  0.00           H  
ATOM   2704 1HG  MET A 171      45.259   0.841   8.668  1.00  0.00           H  
ATOM   2705 2HG  MET A 171      46.294   0.743  10.095  1.00  0.00           H  
ATOM   2706 1HE  MET A 171      45.865   4.145  11.832  1.00  0.00           H  
ATOM   2707 2HE  MET A 171      46.387   2.450  11.989  1.00  0.00           H  
ATOM   2708 3HE  MET A 171      47.219   3.536  10.850  1.00  0.00           H  
ATOM   2709  N   VAL A 172      49.974   1.537   7.029  1.00  0.00           N  
ATOM   2710  CA  VAL A 172      50.984   2.073   6.124  1.00  0.00           C  
ATOM   2711  C   VAL A 172      51.382   1.045   5.072  1.00  0.00           C  
ATOM   2712  O   VAL A 172      51.557   1.378   3.900  1.00  0.00           O  
ATOM   2713  CB  VAL A 172      52.234   2.506   6.914  1.00  0.00           C  
ATOM   2714  CG1 VAL A 172      53.359   2.887   5.963  1.00  0.00           C  
ATOM   2715  CG2 VAL A 172      51.888   3.666   7.834  1.00  0.00           C  
ATOM   2716  H   VAL A 172      50.204   1.412   8.004  1.00  0.00           H  
ATOM   2717  HA  VAL A 172      50.569   2.946   5.620  1.00  0.00           H  
ATOM   2718  HB  VAL A 172      52.587   1.662   7.508  1.00  0.00           H  
ATOM   2719 1HG1 VAL A 172      54.234   3.190   6.538  1.00  0.00           H  
ATOM   2720 2HG1 VAL A 172      53.614   2.031   5.339  1.00  0.00           H  
ATOM   2721 3HG1 VAL A 172      53.037   3.715   5.332  1.00  0.00           H  
ATOM   2722 1HG2 VAL A 172      52.776   3.966   8.390  1.00  0.00           H  
ATOM   2723 2HG2 VAL A 172      51.530   4.507   7.240  1.00  0.00           H  
ATOM   2724 3HG2 VAL A 172      51.110   3.358   8.533  1.00  0.00           H  
ATOM   2725  N   LYS A 173      51.523  -0.205   5.498  1.00  0.00           N  
ATOM   2726  CA  LYS A 173      51.901  -1.284   4.593  1.00  0.00           C  
ATOM   2727  C   LYS A 173      50.826  -1.524   3.541  1.00  0.00           C  
ATOM   2728  O   LYS A 173      51.130  -1.749   2.369  1.00  0.00           O  
ATOM   2729  CB  LYS A 173      52.167  -2.571   5.376  1.00  0.00           C  
ATOM   2730  CG  LYS A 173      52.626  -3.744   4.520  1.00  0.00           C  
ATOM   2731  CD  LYS A 173      52.956  -4.957   5.377  1.00  0.00           C  
ATOM   2732  CE  LYS A 173      53.505  -6.099   4.533  1.00  0.00           C  
ATOM   2733  NZ  LYS A 173      52.495  -6.615   3.571  1.00  0.00           N  
ATOM   2734  H   LYS A 173      51.364  -0.413   6.473  1.00  0.00           H  
ATOM   2735  HA  LYS A 173      52.816  -0.996   4.074  1.00  0.00           H  
ATOM   2736 1HB  LYS A 173      52.933  -2.387   6.129  1.00  0.00           H  
ATOM   2737 2HB  LYS A 173      51.259  -2.873   5.899  1.00  0.00           H  
ATOM   2738 1HG  LYS A 173      51.837  -4.011   3.815  1.00  0.00           H  
ATOM   2739 2HG  LYS A 173      53.512  -3.457   3.955  1.00  0.00           H  
ATOM   2740 1HD  LYS A 173      53.697  -4.682   6.128  1.00  0.00           H  
ATOM   2741 2HD  LYS A 173      52.055  -5.297   5.888  1.00  0.00           H  
ATOM   2742 1HE  LYS A 173      54.375  -5.754   3.977  1.00  0.00           H  
ATOM   2743 2HE  LYS A 173      53.817  -6.915   5.185  1.00  0.00           H  
ATOM   2744 1HZ  LYS A 173      52.897  -7.370   3.032  1.00  0.00           H  
ATOM   2745 2HZ  LYS A 173      51.689  -6.956   4.077  1.00  0.00           H  
ATOM   2746 3HZ  LYS A 173      52.211  -5.872   2.948  1.00  0.00           H  
ATOM   2747  N   LYS A 174      49.568  -1.475   3.967  1.00  0.00           N  
ATOM   2748  CA  LYS A 174      48.444  -1.686   3.062  1.00  0.00           C  
ATOM   2749  C   LYS A 174      48.369  -0.587   2.010  1.00  0.00           C  
ATOM   2750  O   LYS A 174      48.101  -0.853   0.838  1.00  0.00           O  
ATOM   2751  CB  LYS A 174      47.132  -1.755   3.845  1.00  0.00           C  
ATOM   2752  CG  LYS A 174      46.969  -3.010   4.691  1.00  0.00           C  
ATOM   2753  CD  LYS A 174      45.635  -3.015   5.422  1.00  0.00           C  
ATOM   2754  CE  LYS A 174      45.494  -4.242   6.311  1.00  0.00           C  
ATOM   2755  NZ  LYS A 174      45.455  -5.502   5.520  1.00  0.00           N  
ATOM   2756  H   LYS A 174      49.386  -1.287   4.942  1.00  0.00           H  
ATOM   2757  HA  LYS A 174      48.590  -2.634   2.543  1.00  0.00           H  
ATOM   2758 1HB  LYS A 174      47.058  -0.892   4.508  1.00  0.00           H  
ATOM   2759 2HB  LYS A 174      46.292  -1.708   3.151  1.00  0.00           H  
ATOM   2760 1HG  LYS A 174      47.027  -3.891   4.051  1.00  0.00           H  
ATOM   2761 2HG  LYS A 174      47.774  -3.062   5.424  1.00  0.00           H  
ATOM   2762 1HD  LYS A 174      45.553  -2.119   6.038  1.00  0.00           H  
ATOM   2763 2HD  LYS A 174      44.822  -3.011   4.695  1.00  0.00           H  
ATOM   2764 1HE  LYS A 174      46.334  -4.288   7.003  1.00  0.00           H  
ATOM   2765 2HE  LYS A 174      44.576  -4.166   6.893  1.00  0.00           H  
ATOM   2766 1HZ  LYS A 174      45.361  -6.290   6.145  1.00  0.00           H  
ATOM   2767 2HZ  LYS A 174      44.668  -5.478   4.887  1.00  0.00           H  
ATOM   2768 3HZ  LYS A 174      46.310  -5.593   4.990  1.00  0.00           H  
ATOM   2769  N   ALA A 175      48.607   0.649   2.436  1.00  0.00           N  
ATOM   2770  CA  ALA A 175      48.567   1.792   1.531  1.00  0.00           C  
ATOM   2771  C   ALA A 175      49.665   1.700   0.479  1.00  0.00           C  
ATOM   2772  O   ALA A 175      49.442   2.004  -0.693  1.00  0.00           O  
ATOM   2773  CB  ALA A 175      48.691   3.092   2.313  1.00  0.00           C  
ATOM   2774  H   ALA A 175      48.821   0.801   3.411  1.00  0.00           H  
ATOM   2775  HA  ALA A 175      47.607   1.781   1.014  1.00  0.00           H  
ATOM   2776 1HB  ALA A 175      48.660   3.935   1.623  1.00  0.00           H  
ATOM   2777 2HB  ALA A 175      47.866   3.171   3.021  1.00  0.00           H  
ATOM   2778 3HB  ALA A 175      49.636   3.101   2.855  1.00  0.00           H  
ATOM   2779  N   ALA A 176      50.851   1.279   0.905  1.00  0.00           N  
ATOM   2780  CA  ALA A 176      51.987   1.147  -0.000  1.00  0.00           C  
ATOM   2781  C   ALA A 176      51.732   0.075  -1.052  1.00  0.00           C  
ATOM   2782  O   ALA A 176      52.067   0.249  -2.224  1.00  0.00           O  
ATOM   2783  CB  ALA A 176      53.253   0.830   0.782  1.00  0.00           C  
ATOM   2784  H   ALA A 176      50.969   1.045   1.880  1.00  0.00           H  
ATOM   2785  HA  ALA A 176      52.120   2.097  -0.517  1.00  0.00           H  
ATOM   2786 1HB  ALA A 176      54.092   0.734   0.093  1.00  0.00           H  
ATOM   2787 2HB  ALA A 176      53.455   1.634   1.490  1.00  0.00           H  
ATOM   2788 3HB  ALA A 176      53.121  -0.105   1.324  1.00  0.00           H  
ATOM   2789  N   GLU A 177      51.137  -1.034  -0.626  1.00  0.00           N  
ATOM   2790  CA  GLU A 177      50.835  -2.137  -1.531  1.00  0.00           C  
ATOM   2791  C   GLU A 177      49.814  -1.723  -2.583  1.00  0.00           C  
ATOM   2792  O   GLU A 177      49.936  -2.080  -3.755  1.00  0.00           O  
ATOM   2793  CB  GLU A 177      50.313  -3.343  -0.747  1.00  0.00           C  
ATOM   2794  CG  GLU A 177      51.359  -4.029   0.121  1.00  0.00           C  
ATOM   2795  CD  GLU A 177      50.794  -5.163   0.931  1.00  0.00           C  
ATOM   2796  OE1 GLU A 177      49.600  -5.344   0.913  1.00  0.00           O  
ATOM   2797  OE2 GLU A 177      51.558  -5.848   1.569  1.00  0.00           O  
ATOM   2798  H   GLU A 177      50.888  -1.115   0.349  1.00  0.00           H  
ATOM   2799  HA  GLU A 177      51.753  -2.425  -2.044  1.00  0.00           H  
ATOM   2800 1HB  GLU A 177      49.494  -3.029  -0.099  1.00  0.00           H  
ATOM   2801 2HB  GLU A 177      49.916  -4.084  -1.440  1.00  0.00           H  
ATOM   2802 1HG  GLU A 177      52.151  -4.415  -0.520  1.00  0.00           H  
ATOM   2803 2HG  GLU A 177      51.798  -3.293   0.792  1.00  0.00           H  
ATOM   2804  N   THR A 178      48.807  -0.968  -2.157  1.00  0.00           N  
ATOM   2805  CA  THR A 178      47.762  -0.504  -3.062  1.00  0.00           C  
ATOM   2806  C   THR A 178      48.324   0.443  -4.114  1.00  0.00           C  
ATOM   2807  O   THR A 178      47.952   0.376  -5.286  1.00  0.00           O  
ATOM   2808  CB  THR A 178      46.629   0.196  -2.288  1.00  0.00           C  
ATOM   2809  OG1 THR A 178      46.033  -0.728  -1.369  1.00  0.00           O  
ATOM   2810  CG2 THR A 178      45.566   0.709  -3.247  1.00  0.00           C  
ATOM   2811  H   THR A 178      48.765  -0.709  -1.182  1.00  0.00           H  
ATOM   2812  HA  THR A 178      47.342  -1.368  -3.578  1.00  0.00           H  
ATOM   2813  HB  THR A 178      47.038   1.035  -1.726  1.00  0.00           H  
ATOM   2814  HG1 THR A 178      46.582  -0.797  -0.584  1.00  0.00           H  
ATOM   2815 1HG2 THR A 178      44.774   1.201  -2.683  1.00  0.00           H  
ATOM   2816 2HG2 THR A 178      46.014   1.420  -3.941  1.00  0.00           H  
ATOM   2817 3HG2 THR A 178      45.147  -0.127  -3.806  1.00  0.00           H  
ATOM   2818  N   LEU A 179      49.222   1.325  -3.688  1.00  0.00           N  
ATOM   2819  CA  LEU A 179      49.838   2.289  -4.593  1.00  0.00           C  
ATOM   2820  C   LEU A 179      50.690   1.590  -5.645  1.00  0.00           C  
ATOM   2821  O   LEU A 179      50.680   1.967  -6.817  1.00  0.00           O  
ATOM   2822  CB  LEU A 179      50.701   3.281  -3.803  1.00  0.00           C  
ATOM   2823  CG  LEU A 179      49.936   4.257  -2.901  1.00  0.00           C  
ATOM   2824  CD1 LEU A 179      50.925   5.048  -2.054  1.00  0.00           C  
ATOM   2825  CD2 LEU A 179      49.088   5.184  -3.759  1.00  0.00           C  
ATOM   2826  H   LEU A 179      49.485   1.328  -2.713  1.00  0.00           H  
ATOM   2827  HA  LEU A 179      49.048   2.840  -5.102  1.00  0.00           H  
ATOM   2828 1HB  LEU A 179      51.389   2.718  -3.174  1.00  0.00           H  
ATOM   2829 2HB  LEU A 179      51.286   3.871  -4.509  1.00  0.00           H  
ATOM   2830  HG  LEU A 179      49.291   3.697  -2.224  1.00  0.00           H  
ATOM   2831 1HD1 LEU A 179      50.381   5.741  -1.413  1.00  0.00           H  
ATOM   2832 2HD1 LEU A 179      51.505   4.362  -1.436  1.00  0.00           H  
ATOM   2833 3HD1 LEU A 179      51.596   5.607  -2.706  1.00  0.00           H  
ATOM   2834 1HD2 LEU A 179      48.543   5.877  -3.117  1.00  0.00           H  
ATOM   2835 2HD2 LEU A 179      49.732   5.745  -4.435  1.00  0.00           H  
ATOM   2836 3HD2 LEU A 179      48.379   4.594  -4.340  1.00  0.00           H  
ATOM   2837  N   LYS A 180      51.427   0.570  -5.219  1.00  0.00           N  
ATOM   2838  CA  LYS A 180      52.287  -0.184  -6.124  1.00  0.00           C  
ATOM   2839  C   LYS A 180      51.468  -0.921  -7.176  1.00  0.00           C  
ATOM   2840  O   LYS A 180      51.842  -0.967  -8.348  1.00  0.00           O  
ATOM   2841  CB  LYS A 180      53.151  -1.174  -5.341  1.00  0.00           C  
ATOM   2842  CG  LYS A 180      54.087  -2.011  -6.204  1.00  0.00           C  
ATOM   2843  CD  LYS A 180      53.477  -3.368  -6.525  1.00  0.00           C  
ATOM   2844  CE  LYS A 180      53.441  -4.264  -5.295  1.00  0.00           C  
ATOM   2845  NZ  LYS A 180      52.803  -5.577  -5.583  1.00  0.00           N  
ATOM   2846  H   LYS A 180      51.391   0.310  -4.244  1.00  0.00           H  
ATOM   2847  HA  LYS A 180      52.943   0.517  -6.642  1.00  0.00           H  
ATOM   2848 1HB  LYS A 180      53.759  -0.633  -4.616  1.00  0.00           H  
ATOM   2849 2HB  LYS A 180      52.509  -1.857  -4.785  1.00  0.00           H  
ATOM   2850 1HG  LYS A 180      54.291  -1.484  -7.137  1.00  0.00           H  
ATOM   2851 2HG  LYS A 180      55.029  -2.161  -5.678  1.00  0.00           H  
ATOM   2852 1HD  LYS A 180      52.460  -3.231  -6.895  1.00  0.00           H  
ATOM   2853 2HD  LYS A 180      54.066  -3.856  -7.301  1.00  0.00           H  
ATOM   2854 1HE  LYS A 180      54.456  -4.436  -4.941  1.00  0.00           H  
ATOM   2855 2HE  LYS A 180      52.881  -3.769  -4.501  1.00  0.00           H  
ATOM   2856 1HZ  LYS A 180      52.798  -6.140  -4.744  1.00  0.00           H  
ATOM   2857 2HZ  LYS A 180      51.853  -5.430  -5.895  1.00  0.00           H  
ATOM   2858 3HZ  LYS A 180      53.324  -6.054  -6.305  1.00  0.00           H  
ATOM   2859  N   GLU A 181      50.348  -1.497  -6.751  1.00  0.00           N  
ATOM   2860  CA  GLU A 181      49.474  -2.233  -7.655  1.00  0.00           C  
ATOM   2861  C   GLU A 181      48.868  -1.313  -8.707  1.00  0.00           C  
ATOM   2862  O   GLU A 181      48.765  -1.677  -9.879  1.00  0.00           O  
ATOM   2863  CB  GLU A 181      48.360  -2.930  -6.870  1.00  0.00           C  
ATOM   2864  CG  GLU A 181      48.833  -4.088  -6.002  1.00  0.00           C  
ATOM   2865  CD  GLU A 181      47.725  -4.701  -5.192  1.00  0.00           C  
ATOM   2866  OE1 GLU A 181      46.639  -4.173  -5.209  1.00  0.00           O  
ATOM   2867  OE2 GLU A 181      47.965  -5.699  -4.553  1.00  0.00           O  
ATOM   2868  H   GLU A 181      50.096  -1.423  -5.776  1.00  0.00           H  
ATOM   2869  HA  GLU A 181      50.066  -2.991  -8.168  1.00  0.00           H  
ATOM   2870 1HB  GLU A 181      47.865  -2.207  -6.222  1.00  0.00           H  
ATOM   2871 2HB  GLU A 181      47.612  -3.314  -7.563  1.00  0.00           H  
ATOM   2872 1HG  GLU A 181      49.266  -4.855  -6.643  1.00  0.00           H  
ATOM   2873 2HG  GLU A 181      49.613  -3.731  -5.331  1.00  0.00           H  
ATOM   2874  N   ILE A 182      48.468  -0.119  -8.282  1.00  0.00           N  
ATOM   2875  CA  ILE A 182      47.871   0.856  -9.186  1.00  0.00           C  
ATOM   2876  C   ILE A 182      48.873   1.316 -10.238  1.00  0.00           C  
ATOM   2877  O   ILE A 182      48.530   1.471 -11.410  1.00  0.00           O  
ATOM   2878  CB  ILE A 182      47.345   2.076  -8.408  1.00  0.00           C  
ATOM   2879  CG1 ILE A 182      46.154   1.678  -7.532  1.00  0.00           C  
ATOM   2880  CG2 ILE A 182      46.955   3.190  -9.367  1.00  0.00           C  
ATOM   2881  CD1 ILE A 182      45.745   2.740  -6.538  1.00  0.00           C  
ATOM   2882  H   ILE A 182      48.581   0.119  -7.307  1.00  0.00           H  
ATOM   2883  HA  ILE A 182      47.032   0.385  -9.697  1.00  0.00           H  
ATOM   2884  HB  ILE A 182      48.121   2.442  -7.737  1.00  0.00           H  
ATOM   2885 1HG1 ILE A 182      45.296   1.454  -8.165  1.00  0.00           H  
ATOM   2886 2HG1 ILE A 182      46.397   0.770  -6.979  1.00  0.00           H  
ATOM   2887 1HG2 ILE A 182      46.585   4.045  -8.800  1.00  0.00           H  
ATOM   2888 2HG2 ILE A 182      47.826   3.491  -9.948  1.00  0.00           H  
ATOM   2889 3HG2 ILE A 182      46.174   2.835 -10.040  1.00  0.00           H  
ATOM   2890 1HD1 ILE A 182      44.896   2.384  -5.954  1.00  0.00           H  
ATOM   2891 2HD1 ILE A 182      46.580   2.955  -5.870  1.00  0.00           H  
ATOM   2892 3HD1 ILE A 182      45.464   3.647  -7.070  1.00  0.00           H  
ATOM   2893  N   LEU A 183      50.113   1.533  -9.813  1.00  0.00           N  
ATOM   2894  CA  LEU A 183      51.167   1.976 -10.717  1.00  0.00           C  
ATOM   2895  C   LEU A 183      51.471   0.917 -11.769  1.00  0.00           C  
ATOM   2896  O   LEU A 183      51.677   1.233 -12.941  1.00  0.00           O  
ATOM   2897  CB  LEU A 183      52.441   2.302  -9.927  1.00  0.00           C  
ATOM   2898  CG  LEU A 183      53.601   2.883 -10.745  1.00  0.00           C  
ATOM   2899  CD1 LEU A 183      54.483   3.735  -9.842  1.00  0.00           C  
ATOM   2900  CD2 LEU A 183      54.396   1.749 -11.375  1.00  0.00           C  
ATOM   2901  H   LEU A 183      50.331   1.387  -8.838  1.00  0.00           H  
ATOM   2902  HA  LEU A 183      50.830   2.879 -11.225  1.00  0.00           H  
ATOM   2903 1HB  LEU A 183      52.192   3.020  -9.148  1.00  0.00           H  
ATOM   2904 2HB  LEU A 183      52.797   1.389  -9.450  1.00  0.00           H  
ATOM   2905  HG  LEU A 183      53.205   3.528 -11.530  1.00  0.00           H  
ATOM   2906 1HD1 LEU A 183      55.307   4.148 -10.424  1.00  0.00           H  
ATOM   2907 2HD1 LEU A 183      53.893   4.549  -9.421  1.00  0.00           H  
ATOM   2908 3HD1 LEU A 183      54.880   3.119  -9.036  1.00  0.00           H  
ATOM   2909 1HD2 LEU A 183      55.221   2.162 -11.957  1.00  0.00           H  
ATOM   2910 2HD2 LEU A 183      54.794   1.104 -10.591  1.00  0.00           H  
ATOM   2911 3HD2 LEU A 183      53.746   1.168 -12.028  1.00  0.00           H  
ATOM   2912  N   GLU A 184      51.498  -0.342 -11.344  1.00  0.00           N  
ATOM   2913  CA  GLU A 184      51.778  -1.451 -12.248  1.00  0.00           C  
ATOM   2914  C   GLU A 184      50.685  -1.592 -13.300  1.00  0.00           C  
ATOM   2915  O   GLU A 184      50.967  -1.842 -14.472  1.00  0.00           O  
ATOM   2916  CB  GLU A 184      51.916  -2.757 -11.463  1.00  0.00           C  
ATOM   2917  CG  GLU A 184      53.163  -2.840 -10.595  1.00  0.00           C  
ATOM   2918  CD  GLU A 184      53.229  -4.105  -9.784  1.00  0.00           C  
ATOM   2919  OE1 GLU A 184      52.196  -4.585  -9.383  1.00  0.00           O  
ATOM   2920  OE2 GLU A 184      54.314  -4.591  -9.566  1.00  0.00           O  
ATOM   2921  H   GLU A 184      51.320  -0.536 -10.369  1.00  0.00           H  
ATOM   2922  HA  GLU A 184      52.719  -1.250 -12.761  1.00  0.00           H  
ATOM   2923 1HB  GLU A 184      51.049  -2.887 -10.816  1.00  0.00           H  
ATOM   2924 2HB  GLU A 184      51.935  -3.598 -12.157  1.00  0.00           H  
ATOM   2925 1HG  GLU A 184      54.044  -2.787 -11.235  1.00  0.00           H  
ATOM   2926 2HG  GLU A 184      53.183  -1.983  -9.923  1.00  0.00           H  
ATOM   2927  N   LYS A 185      49.437  -1.430 -12.875  1.00  0.00           N  
ATOM   2928  CA  LYS A 185      48.298  -1.539 -13.779  1.00  0.00           C  
ATOM   2929  C   LYS A 185      48.323  -0.438 -14.831  1.00  0.00           C  
ATOM   2930  O   LYS A 185      48.033  -0.679 -16.003  1.00  0.00           O  
ATOM   2931  CB  LYS A 185      46.985  -1.488 -12.996  1.00  0.00           C  
ATOM   2932  CG  LYS A 185      46.710  -2.723 -12.148  1.00  0.00           C  
ATOM   2933  CD  LYS A 185      45.381  -2.607 -11.417  1.00  0.00           C  
ATOM   2934  CE  LYS A 185      45.130  -3.815 -10.527  1.00  0.00           C  
ATOM   2935  NZ  LYS A 185      44.977  -5.067 -11.318  1.00  0.00           N  
ATOM   2936  H   LYS A 185      49.272  -1.226 -11.900  1.00  0.00           H  
ATOM   2937  HA  LYS A 185      48.358  -2.497 -14.297  1.00  0.00           H  
ATOM   2938 1HB  LYS A 185      46.990  -0.622 -12.333  1.00  0.00           H  
ATOM   2939 2HB  LYS A 185      46.153  -1.366 -13.689  1.00  0.00           H  
ATOM   2940 1HG  LYS A 185      46.688  -3.606 -12.788  1.00  0.00           H  
ATOM   2941 2HG  LYS A 185      47.508  -2.847 -11.416  1.00  0.00           H  
ATOM   2942 1HD  LYS A 185      45.381  -1.706 -10.802  1.00  0.00           H  
ATOM   2943 2HD  LYS A 185      44.572  -2.529 -12.144  1.00  0.00           H  
ATOM   2944 1HE  LYS A 185      45.963  -3.936  -9.836  1.00  0.00           H  
ATOM   2945 2HE  LYS A 185      44.223  -3.656  -9.944  1.00  0.00           H  
ATOM   2946 1HZ  LYS A 185      44.812  -5.843 -10.692  1.00  0.00           H  
ATOM   2947 2HZ  LYS A 185      44.195  -4.973 -11.950  1.00  0.00           H  
ATOM   2948 3HZ  LYS A 185      45.820  -5.236 -11.848  1.00  0.00           H  
ATOM   2949  N   ALA A 186      48.671   0.772 -14.406  1.00  0.00           N  
ATOM   2950  CA  ALA A 186      48.734   1.914 -15.310  1.00  0.00           C  
ATOM   2951  C   ALA A 186      49.697   1.652 -16.461  1.00  0.00           C  
ATOM   2952  O   ALA A 186      49.404   1.972 -17.613  1.00  0.00           O  
ATOM   2953  CB  ALA A 186      49.144   3.168 -14.552  1.00  0.00           C  
ATOM   2954  H   ALA A 186      48.898   0.904 -13.431  1.00  0.00           H  
ATOM   2955  HA  ALA A 186      47.741   2.066 -15.733  1.00  0.00           H  
ATOM   2956 1HB  ALA A 186      49.187   4.012 -15.240  1.00  0.00           H  
ATOM   2957 2HB  ALA A 186      48.414   3.375 -13.769  1.00  0.00           H  
ATOM   2958 3HB  ALA A 186      50.124   3.017 -14.103  1.00  0.00           H  
ATOM   2959  N   SER A 187      50.841   1.063 -16.092  1.00  0.00           N  
ATOM   2960  CA  SER A 187      52.068   1.023 -16.880  1.00  0.00           C  
ATOM   2961  C   SER A 187      51.818   0.589 -18.312  1.00  0.00           C  
ATOM   2962  O   SER A 187      52.688   0.725 -19.173  1.00  0.00           O  
ATOM   2963  CB  SER A 187      53.067   0.083 -16.234  1.00  0.00           C  
ATOM   2964  OG  SER A 187      52.613  -1.242 -16.283  1.00  0.00           O  
ATOM   2965  H   SER A 187      50.889   0.598 -15.196  1.00  0.00           H  
ATOM   2966  HA  SER A 187      52.496   2.026 -16.906  1.00  0.00           H  
ATOM   2967 1HB  SER A 187      54.025   0.161 -16.747  1.00  0.00           H  
ATOM   2968 2HB  SER A 187      53.226   0.377 -15.198  1.00  0.00           H  
ATOM   2969  HG  SER A 187      52.247  -1.429 -15.415  1.00  0.00           H  
ATOM   2970  N   VAL A 188      50.634   0.068 -18.569  1.00  0.00           N  
ATOM   2971  CA  VAL A 188      50.243  -0.277 -19.923  1.00  0.00           C  
ATOM   2972  C   VAL A 188      50.430   0.925 -20.850  1.00  0.00           C  
ATOM   2973  O   VAL A 188      50.446   0.782 -22.073  1.00  0.00           O  
ATOM   2974  CB  VAL A 188      48.774  -0.737 -19.956  1.00  0.00           C  
ATOM   2975  CG1 VAL A 188      48.305  -0.921 -21.392  1.00  0.00           C  
ATOM   2976  CG2 VAL A 188      48.618  -2.029 -19.169  1.00  0.00           C  
ATOM   2977  H   VAL A 188      49.991  -0.092 -17.807  1.00  0.00           H  
ATOM   2978  HA  VAL A 188      50.875  -1.097 -20.267  1.00  0.00           H  
ATOM   2979  HB  VAL A 188      48.149   0.038 -19.511  1.00  0.00           H  
ATOM   2980 1HG1 VAL A 188      47.265  -1.246 -21.397  1.00  0.00           H  
ATOM   2981 2HG1 VAL A 188      48.392   0.025 -21.927  1.00  0.00           H  
ATOM   2982 3HG1 VAL A 188      48.922  -1.674 -21.882  1.00  0.00           H  
ATOM   2983 1HG2 VAL A 188      47.576  -2.349 -19.196  1.00  0.00           H  
ATOM   2984 2HG2 VAL A 188      49.247  -2.803 -19.610  1.00  0.00           H  
ATOM   2985 3HG2 VAL A 188      48.919  -1.863 -18.134  1.00  0.00           H  
ATOM   2986  N   SER A 189      50.570   2.105 -20.244  1.00  0.00           N  
ATOM   2987  CA  SER A 189      50.617   3.373 -20.980  1.00  0.00           C  
ATOM   2988  C   SER A 189      51.888   3.547 -21.800  1.00  0.00           C  
ATOM   2989  O   SER A 189      52.993   3.319 -21.307  1.00  0.00           O  
ATOM   2990  CB  SER A 189      50.488   4.532 -20.010  1.00  0.00           C  
ATOM   2991  OG  SER A 189      50.617   5.759 -20.674  1.00  0.00           O  
ATOM   2992  H   SER A 189      50.647   2.135 -19.237  1.00  0.00           H  
ATOM   2993  HA  SER A 189      49.777   3.401 -21.675  1.00  0.00           H  
ATOM   2994 1HB  SER A 189      49.519   4.484 -19.514  1.00  0.00           H  
ATOM   2995 2HB  SER A 189      51.254   4.449 -19.241  1.00  0.00           H  
ATOM   2996  HG  SER A 189      50.220   6.415 -20.097  1.00  0.00           H  
ATOM   2997  N   PRO A 190      51.713   3.953 -23.056  1.00  0.00           N  
ATOM   2998  CA  PRO A 190      52.821   4.178 -23.978  1.00  0.00           C  
ATOM   2999  C   PRO A 190      53.653   5.400 -23.615  1.00  0.00           C  
ATOM   3000  O   PRO A 190      54.832   5.484 -23.959  1.00  0.00           O  
ATOM   3001  CB  PRO A 190      52.106   4.370 -25.319  1.00  0.00           C  
ATOM   3002  CG  PRO A 190      50.738   4.827 -24.942  1.00  0.00           C  
ATOM   3003  CD  PRO A 190      50.445   4.107 -23.652  1.00  0.00           C  
ATOM   3004  HA  PRO A 190      53.463   3.285 -23.997  1.00  0.00           H  
ATOM   3005 1HB  PRO A 190      52.647   5.106 -25.932  1.00  0.00           H  
ATOM   3006 2HB  PRO A 190      52.100   3.425 -25.881  1.00  0.00           H  
ATOM   3007 1HG  PRO A 190      50.720   5.921 -24.830  1.00  0.00           H  
ATOM   3008 2HG  PRO A 190      50.021   4.578 -25.738  1.00  0.00           H  
ATOM   3009 1HD  PRO A 190      49.792   4.730 -23.024  1.00  0.00           H  
ATOM   3010 2HD  PRO A 190      49.967   3.141 -23.871  1.00  0.00           H  
ATOM   3011  N   SER A 191      53.038   6.352 -22.917  1.00  0.00           N  
ATOM   3012  CA  SER A 191      53.630   7.688 -22.796  1.00  0.00           C  
ATOM   3013  C   SER A 191      54.976   7.642 -22.077  1.00  0.00           C  
ATOM   3014  O   SER A 191      55.102   7.034 -21.014  1.00  0.00           O  
ATOM   3015  CB  SER A 191      52.685   8.612 -22.052  1.00  0.00           C  
ATOM   3016  OG  SER A 191      53.268   9.870 -21.851  1.00  0.00           O  
ATOM   3017  H   SER A 191      52.157   6.143 -22.470  1.00  0.00           H  
ATOM   3018  HA  SER A 191      53.794   8.086 -23.798  1.00  0.00           H  
ATOM   3019 1HB  SER A 191      51.762   8.722 -22.620  1.00  0.00           H  
ATOM   3020 2HB  SER A 191      52.427   8.170 -21.091  1.00  0.00           H  
ATOM   3021  HG  SER A 191      52.569  10.512 -21.997  1.00  0.00           H  
ATOM   3022  N   GLN A 192      56.203   8.163 -22.349  1.00  0.00           N  
ATOM   3023  CA  GLN A 192      57.252   8.100 -21.337  1.00  0.00           C  
ATOM   3024  C   GLN A 192      56.909   8.975 -20.127  1.00  0.00           C  
ATOM   3025  O   GLN A 192      57.121   8.577 -18.981  1.00  0.00           O  
ATOM   3026  CB  GLN A 192      58.594   8.531 -21.934  1.00  0.00           C  
ATOM   3027  CG  GLN A 192      59.153   7.570 -22.969  1.00  0.00           C  
ATOM   3028  CD  GLN A 192      58.535   7.772 -24.339  1.00  0.00           C  
ATOM   3029  OE1 GLN A 192      57.480   8.398 -24.474  1.00  0.00           O  
ATOM   3030  NE2 GLN A 192      59.190   7.243 -25.366  1.00  0.00           N  
ATOM   3031  H   GLN A 192      56.369   8.587 -23.251  1.00  0.00           H  
ATOM   3032  HA  GLN A 192      57.339   7.070 -20.993  1.00  0.00           H  
ATOM   3033 1HB  GLN A 192      58.486   9.508 -22.405  1.00  0.00           H  
ATOM   3034 2HB  GLN A 192      59.331   8.633 -21.137  1.00  0.00           H  
ATOM   3035 1HG  GLN A 192      60.229   7.727 -23.052  1.00  0.00           H  
ATOM   3036 2HG  GLN A 192      58.948   6.548 -22.649  1.00  0.00           H  
ATOM   3037 1HE2 GLN A 192      58.831   7.344 -26.295  1.00  0.00           H  
ATOM   3038 2HE2 GLN A 192      60.043   6.744 -25.213  1.00  0.00           H  
ATOM   3039  N   GLU A 193      56.388  10.143 -20.432  1.00  0.00           N  
ATOM   3040  CA  GLU A 193      56.043  11.199 -19.487  1.00  0.00           C  
ATOM   3041  C   GLU A 193      54.961  10.740 -18.518  1.00  0.00           C  
ATOM   3042  O   GLU A 193      55.073  10.938 -17.308  1.00  0.00           O  
ATOM   3043  CB  GLU A 193      55.575  12.451 -20.233  1.00  0.00           C  
ATOM   3044  CG  GLU A 193      56.661  13.140 -21.047  1.00  0.00           C  
ATOM   3045  CD  GLU A 193      56.902  12.482 -22.377  1.00  0.00           C  
ATOM   3046  OE1 GLU A 193      56.231  11.523 -22.674  1.00  0.00           O  
ATOM   3047  OE2 GLU A 193      57.759  12.939 -23.097  1.00  0.00           O  
ATOM   3048  H   GLU A 193      56.198  10.359 -21.400  1.00  0.00           H  
ATOM   3049  HA  GLU A 193      56.933  11.450 -18.908  1.00  0.00           H  
ATOM   3050 1HB  GLU A 193      54.764  12.187 -20.912  1.00  0.00           H  
ATOM   3051 2HB  GLU A 193      55.182  13.174 -19.519  1.00  0.00           H  
ATOM   3052 1HG  GLU A 193      56.371  14.177 -21.215  1.00  0.00           H  
ATOM   3053 2HG  GLU A 193      57.586  13.139 -20.473  1.00  0.00           H  
ATOM   3054  N   ALA A 194      53.913  10.126 -19.058  1.00  0.00           N  
ATOM   3055  CA  ALA A 194      52.808   9.637 -18.242  1.00  0.00           C  
ATOM   3056  C   ALA A 194      53.295   8.649 -17.190  1.00  0.00           C  
ATOM   3057  O   ALA A 194      52.930   8.745 -16.018  1.00  0.00           O  
ATOM   3058  CB  ALA A 194      51.745   8.993 -19.120  1.00  0.00           C  
ATOM   3059  H   ALA A 194      53.882   9.995 -20.059  1.00  0.00           H  
ATOM   3060  HA  ALA A 194      52.368  10.488 -17.722  1.00  0.00           H  
ATOM   3061 1HB  ALA A 194      50.927   8.633 -18.497  1.00  0.00           H  
ATOM   3062 2HB  ALA A 194      51.365   9.728 -19.829  1.00  0.00           H  
ATOM   3063 3HB  ALA A 194      52.181   8.157 -19.665  1.00  0.00           H  
ATOM   3064  N   VAL A 195      54.121   7.699 -17.615  1.00  0.00           N  
ATOM   3065  CA  VAL A 195      54.660   6.691 -16.710  1.00  0.00           C  
ATOM   3066  C   VAL A 195      55.564   7.321 -15.659  1.00  0.00           C  
ATOM   3067  O   VAL A 195      55.525   6.946 -14.487  1.00  0.00           O  
ATOM   3068  CB  VAL A 195      55.455   5.634 -17.500  1.00  0.00           C  
ATOM   3069  CG1 VAL A 195      56.176   4.690 -16.549  1.00  0.00           C  
ATOM   3070  CG2 VAL A 195      54.520   4.864 -18.420  1.00  0.00           C  
ATOM   3071  H   VAL A 195      54.382   7.674 -18.590  1.00  0.00           H  
ATOM   3072  HA  VAL A 195      53.828   6.198 -16.205  1.00  0.00           H  
ATOM   3073  HB  VAL A 195      56.219   6.136 -18.094  1.00  0.00           H  
ATOM   3074 1HG1 VAL A 195      56.733   3.950 -17.124  1.00  0.00           H  
ATOM   3075 2HG1 VAL A 195      56.866   5.258 -15.925  1.00  0.00           H  
ATOM   3076 3HG1 VAL A 195      55.446   4.183 -15.917  1.00  0.00           H  
ATOM   3077 1HG2 VAL A 195      55.089   4.119 -18.975  1.00  0.00           H  
ATOM   3078 2HG2 VAL A 195      53.753   4.366 -17.826  1.00  0.00           H  
ATOM   3079 3HG2 VAL A 195      54.047   5.554 -19.118  1.00  0.00           H  
ATOM   3080  N   LEU A 196      56.378   8.281 -16.084  1.00  0.00           N  
ATOM   3081  CA  LEU A 196      57.294   8.965 -15.179  1.00  0.00           C  
ATOM   3082  C   LEU A 196      56.535   9.764 -14.128  1.00  0.00           C  
ATOM   3083  O   LEU A 196      56.912   9.782 -12.956  1.00  0.00           O  
ATOM   3084  CB  LEU A 196      58.221   9.898 -15.968  1.00  0.00           C  
ATOM   3085  CG  LEU A 196      59.322  10.588 -15.152  1.00  0.00           C  
ATOM   3086  CD1 LEU A 196      58.728  11.768 -14.395  1.00  0.00           C  
ATOM   3087  CD2 LEU A 196      59.950   9.585 -14.197  1.00  0.00           C  
ATOM   3088  H   LEU A 196      56.362   8.544 -17.059  1.00  0.00           H  
ATOM   3089  HA  LEU A 196      57.900   8.217 -14.670  1.00  0.00           H  
ATOM   3090 1HB  LEU A 196      58.705   9.322 -16.756  1.00  0.00           H  
ATOM   3091 2HB  LEU A 196      57.617  10.676 -16.434  1.00  0.00           H  
ATOM   3092  HG  LEU A 196      60.086  10.975 -15.827  1.00  0.00           H  
ATOM   3093 1HD1 LEU A 196      59.510  12.259 -13.815  1.00  0.00           H  
ATOM   3094 2HD1 LEU A 196      58.303  12.479 -15.103  1.00  0.00           H  
ATOM   3095 3HD1 LEU A 196      57.948  11.413 -13.723  1.00  0.00           H  
ATOM   3096 1HD2 LEU A 196      60.733  10.075 -13.617  1.00  0.00           H  
ATOM   3097 2HD2 LEU A 196      59.187   9.198 -13.521  1.00  0.00           H  
ATOM   3098 3HD2 LEU A 196      60.382   8.761 -14.766  1.00  0.00           H  
ATOM   3099  N   GLU A 197      55.464  10.425 -14.553  1.00  0.00           N  
ATOM   3100  CA  GLU A 197      54.650  11.227 -13.648  1.00  0.00           C  
ATOM   3101  C   GLU A 197      53.974  10.357 -12.597  1.00  0.00           C  
ATOM   3102  O   GLU A 197      53.899  10.727 -11.425  1.00  0.00           O  
ATOM   3103  CB  GLU A 197      53.594  12.009 -14.432  1.00  0.00           C  
ATOM   3104  CG  GLU A 197      54.156  13.122 -15.306  1.00  0.00           C  
ATOM   3105  CD  GLU A 197      54.820  14.211 -14.511  1.00  0.00           C  
ATOM   3106  OE1 GLU A 197      54.324  14.541 -13.461  1.00  0.00           O  
ATOM   3107  OE2 GLU A 197      55.826  14.714 -14.955  1.00  0.00           O  
ATOM   3108  H   GLU A 197      55.207  10.370 -15.528  1.00  0.00           H  
ATOM   3109  HA  GLU A 197      55.300  11.936 -13.134  1.00  0.00           H  
ATOM   3110 1HB  GLU A 197      53.039  11.327 -15.075  1.00  0.00           H  
ATOM   3111 2HB  GLU A 197      52.883  12.457 -13.738  1.00  0.00           H  
ATOM   3112 1HG  GLU A 197      54.884  12.695 -15.995  1.00  0.00           H  
ATOM   3113 2HG  GLU A 197      53.347  13.550 -15.895  1.00  0.00           H  
ATOM   3114  N   ILE A 198      53.482   9.198 -13.022  1.00  0.00           N  
ATOM   3115  CA  ILE A 198      52.811   8.273 -12.117  1.00  0.00           C  
ATOM   3116  C   ILE A 198      53.773   7.736 -11.066  1.00  0.00           C  
ATOM   3117  O   ILE A 198      53.419   7.607  -9.894  1.00  0.00           O  
ATOM   3118  CB  ILE A 198      52.190   7.098 -12.894  1.00  0.00           C  
ATOM   3119  CG1 ILE A 198      51.034   7.588 -13.769  1.00  0.00           C  
ATOM   3120  CG2 ILE A 198      51.715   6.018 -11.934  1.00  0.00           C  
ATOM   3121  CD1 ILE A 198      50.542   6.560 -14.763  1.00  0.00           C  
ATOM   3122  H   ILE A 198      53.575   8.952 -13.997  1.00  0.00           H  
ATOM   3123  HA  ILE A 198      52.012   8.808 -11.605  1.00  0.00           H  
ATOM   3124  HB  ILE A 198      52.935   6.672 -13.565  1.00  0.00           H  
ATOM   3125 1HG1 ILE A 198      50.196   7.878 -13.136  1.00  0.00           H  
ATOM   3126 2HG1 ILE A 198      51.346   8.473 -14.323  1.00  0.00           H  
ATOM   3127 1HG2 ILE A 198      51.278   5.195 -12.500  1.00  0.00           H  
ATOM   3128 2HG2 ILE A 198      52.560   5.650 -11.353  1.00  0.00           H  
ATOM   3129 3HG2 ILE A 198      50.965   6.433 -11.261  1.00  0.00           H  
ATOM   3130 1HD1 ILE A 198      49.723   6.981 -15.346  1.00  0.00           H  
ATOM   3131 2HD1 ILE A 198      51.357   6.280 -15.431  1.00  0.00           H  
ATOM   3132 3HD1 ILE A 198      50.190   5.678 -14.229  1.00  0.00           H  
ATOM   3133  N   ALA A 199      54.993   7.423 -11.491  1.00  0.00           N  
ATOM   3134  CA  ALA A 199      56.009   6.899 -10.586  1.00  0.00           C  
ATOM   3135  C   ALA A 199      56.395   7.931  -9.535  1.00  0.00           C  
ATOM   3136  O   ALA A 199      56.576   7.600  -8.363  1.00  0.00           O  
ATOM   3137  CB  ALA A 199      57.237   6.455 -11.368  1.00  0.00           C  
ATOM   3138  H   ALA A 199      55.222   7.551 -12.466  1.00  0.00           H  
ATOM   3139  HA  ALA A 199      55.589   6.036 -10.069  1.00  0.00           H  
ATOM   3140 1HB  ALA A 199      57.987   6.067 -10.678  1.00  0.00           H  
ATOM   3141 2HB  ALA A 199      56.956   5.675 -12.075  1.00  0.00           H  
ATOM   3142 3HB  ALA A 199      57.649   7.305 -11.910  1.00  0.00           H  
ATOM   3143  N   LEU A 200      56.520   9.184  -9.960  1.00  0.00           N  
ATOM   3144  CA  LEU A 200      56.885  10.267  -9.055  1.00  0.00           C  
ATOM   3145  C   LEU A 200      55.807  10.494  -8.004  1.00  0.00           C  
ATOM   3146  O   LEU A 200      56.107  10.723  -6.832  1.00  0.00           O  
ATOM   3147  CB  LEU A 200      57.118  11.561  -9.844  1.00  0.00           C  
ATOM   3148  CG  LEU A 200      57.614  12.760  -9.025  1.00  0.00           C  
ATOM   3149  CD1 LEU A 200      58.401  13.701  -9.927  1.00  0.00           C  
ATOM   3150  CD2 LEU A 200      56.425  13.472  -8.397  1.00  0.00           C  
ATOM   3151  H   LEU A 200      56.358   9.391 -10.935  1.00  0.00           H  
ATOM   3152  HA  LEU A 200      57.809   9.995  -8.546  1.00  0.00           H  
ATOM   3153 1HB  LEU A 200      57.854  11.365 -10.623  1.00  0.00           H  
ATOM   3154 2HB  LEU A 200      56.183  11.851 -10.322  1.00  0.00           H  
ATOM   3155  HG  LEU A 200      58.285  12.411  -8.240  1.00  0.00           H  
ATOM   3156 1HD1 LEU A 200      58.754  14.553  -9.344  1.00  0.00           H  
ATOM   3157 2HD1 LEU A 200      59.256  13.172 -10.347  1.00  0.00           H  
ATOM   3158 3HD1 LEU A 200      57.760  14.054 -10.733  1.00  0.00           H  
ATOM   3159 1HD2 LEU A 200      56.777  14.323  -7.814  1.00  0.00           H  
ATOM   3160 2HD2 LEU A 200      55.754  13.822  -9.181  1.00  0.00           H  
ATOM   3161 3HD2 LEU A 200      55.891  12.781  -7.744  1.00  0.00           H  
ATOM   3162  N   ARG A 201      54.550  10.429  -8.429  1.00  0.00           N  
ATOM   3163  CA  ARG A 201      53.424  10.627  -7.524  1.00  0.00           C  
ATOM   3164  C   ARG A 201      53.362   9.527  -6.472  1.00  0.00           C  
ATOM   3165  O   ARG A 201      53.091   9.790  -5.300  1.00  0.00           O  
ATOM   3166  CB  ARG A 201      52.114  10.659  -8.298  1.00  0.00           C  
ATOM   3167  CG  ARG A 201      51.952  11.847  -9.232  1.00  0.00           C  
ATOM   3168  CD  ARG A 201      51.860  13.126  -8.482  1.00  0.00           C  
ATOM   3169  NE  ARG A 201      51.597  14.253  -9.362  1.00  0.00           N  
ATOM   3170  CZ  ARG A 201      51.608  15.544  -8.976  1.00  0.00           C  
ATOM   3171  NH1 ARG A 201      51.870  15.854  -7.726  1.00  0.00           N  
ATOM   3172  NH2 ARG A 201      51.356  16.499  -9.855  1.00  0.00           N  
ATOM   3173  H   ARG A 201      54.370  10.237  -9.404  1.00  0.00           H  
ATOM   3174  HA  ARG A 201      53.551  11.584  -7.017  1.00  0.00           H  
ATOM   3175 1HB  ARG A 201      52.025   9.754  -8.898  1.00  0.00           H  
ATOM   3176 2HB  ARG A 201      51.278  10.672  -7.598  1.00  0.00           H  
ATOM   3177 1HG  ARG A 201      52.810  11.904  -9.902  1.00  0.00           H  
ATOM   3178 2HG  ARG A 201      51.040  11.727  -9.819  1.00  0.00           H  
ATOM   3179 1HD  ARG A 201      51.049  13.065  -7.756  1.00  0.00           H  
ATOM   3180 2HD  ARG A 201      52.799  13.311  -7.962  1.00  0.00           H  
ATOM   3181  HE  ARG A 201      51.392  14.055 -10.332  1.00  0.00           H  
ATOM   3182 1HH1 ARG A 201      52.063  15.125  -7.054  1.00  0.00           H  
ATOM   3183 2HH1 ARG A 201      51.878  16.822  -7.436  1.00  0.00           H  
ATOM   3184 1HH2 ARG A 201      51.155  16.260 -10.816  1.00  0.00           H  
ATOM   3185 2HH2 ARG A 201      51.364  17.466  -9.566  1.00  0.00           H  
ATOM   3186  N   VAL A 202      53.615   8.294  -6.898  1.00  0.00           N  
ATOM   3187  CA  VAL A 202      53.589   7.151  -5.993  1.00  0.00           C  
ATOM   3188  C   VAL A 202      54.686   7.256  -4.941  1.00  0.00           C  
ATOM   3189  O   VAL A 202      54.467   6.950  -3.769  1.00  0.00           O  
ATOM   3190  CB  VAL A 202      53.763   5.840  -6.783  1.00  0.00           C  
ATOM   3191  CG1 VAL A 202      53.927   4.663  -5.832  1.00  0.00           C  
ATOM   3192  CG2 VAL A 202      52.571   5.628  -7.703  1.00  0.00           C  
ATOM   3193  H   VAL A 202      53.831   8.145  -7.873  1.00  0.00           H  
ATOM   3194  HA  VAL A 202      52.622   7.131  -5.489  1.00  0.00           H  
ATOM   3195  HB  VAL A 202      54.675   5.903  -7.377  1.00  0.00           H  
ATOM   3196 1HG1 VAL A 202      54.049   3.745  -6.408  1.00  0.00           H  
ATOM   3197 2HG1 VAL A 202      54.806   4.820  -5.208  1.00  0.00           H  
ATOM   3198 3HG1 VAL A 202      53.042   4.580  -5.201  1.00  0.00           H  
ATOM   3199 1HG2 VAL A 202      52.701   4.700  -8.259  1.00  0.00           H  
ATOM   3200 2HG2 VAL A 202      51.658   5.571  -7.110  1.00  0.00           H  
ATOM   3201 3HG2 VAL A 202      52.498   6.462  -8.402  1.00  0.00           H  
ATOM   3202  N   ILE A 203      55.867   7.691  -5.367  1.00  0.00           N  
ATOM   3203  CA  ILE A 203      57.001   7.837  -4.462  1.00  0.00           C  
ATOM   3204  C   ILE A 203      56.732   8.906  -3.410  1.00  0.00           C  
ATOM   3205  O   ILE A 203      57.068   8.736  -2.238  1.00  0.00           O  
ATOM   3206  CB  ILE A 203      58.282   8.191  -5.239  1.00  0.00           C  
ATOM   3207  CG1 ILE A 203      58.718   7.014  -6.115  1.00  0.00           C  
ATOM   3208  CG2 ILE A 203      59.394   8.586  -4.280  1.00  0.00           C  
ATOM   3209  CD1 ILE A 203      59.803   7.361  -7.109  1.00  0.00           C  
ATOM   3210  H   ILE A 203      55.982   7.926  -6.342  1.00  0.00           H  
ATOM   3211  HA  ILE A 203      57.160   6.888  -3.951  1.00  0.00           H  
ATOM   3212  HB  ILE A 203      58.081   9.025  -5.911  1.00  0.00           H  
ATOM   3213 1HG1 ILE A 203      59.081   6.205  -5.481  1.00  0.00           H  
ATOM   3214 2HG1 ILE A 203      57.859   6.634  -6.668  1.00  0.00           H  
ATOM   3215 1HG2 ILE A 203      60.292   8.833  -4.846  1.00  0.00           H  
ATOM   3216 2HG2 ILE A 203      59.082   9.453  -3.699  1.00  0.00           H  
ATOM   3217 3HG2 ILE A 203      59.606   7.756  -3.607  1.00  0.00           H  
ATOM   3218 1HD1 ILE A 203      60.058   6.476  -7.692  1.00  0.00           H  
ATOM   3219 2HD1 ILE A 203      59.447   8.146  -7.777  1.00  0.00           H  
ATOM   3220 3HD1 ILE A 203      60.686   7.710  -6.576  1.00  0.00           H  
ATOM   3221  N   GLU A 204      56.124  10.008  -3.836  1.00  0.00           N  
ATOM   3222  CA  GLU A 204      55.809  11.107  -2.931  1.00  0.00           C  
ATOM   3223  C   GLU A 204      54.793  10.681  -1.879  1.00  0.00           C  
ATOM   3224  O   GLU A 204      54.911  11.039  -0.707  1.00  0.00           O  
ATOM   3225  CB  GLU A 204      55.273  12.307  -3.715  1.00  0.00           C  
ATOM   3226  CG  GLU A 204      54.985  13.536  -2.865  1.00  0.00           C  
ATOM   3227  CD  GLU A 204      54.545  14.721  -3.679  1.00  0.00           C  
ATOM   3228  OE1 GLU A 204      54.954  14.824  -4.811  1.00  0.00           O  
ATOM   3229  OE2 GLU A 204      53.800  15.523  -3.169  1.00  0.00           O  
ATOM   3230  H   GLU A 204      55.874  10.086  -4.811  1.00  0.00           H  
ATOM   3231  HA  GLU A 204      56.724  11.406  -2.418  1.00  0.00           H  
ATOM   3232 1HB  GLU A 204      55.993  12.592  -4.482  1.00  0.00           H  
ATOM   3233 2HB  GLU A 204      54.349  12.027  -4.222  1.00  0.00           H  
ATOM   3234 1HG  GLU A 204      54.202  13.293  -2.147  1.00  0.00           H  
ATOM   3235 2HG  GLU A 204      55.883  13.797  -2.307  1.00  0.00           H  
ATOM   3236  N   ALA A 205      53.795   9.914  -2.305  1.00  0.00           N  
ATOM   3237  CA  ALA A 205      52.756   9.437  -1.400  1.00  0.00           C  
ATOM   3238  C   ALA A 205      53.330   8.497  -0.348  1.00  0.00           C  
ATOM   3239  O   ALA A 205      52.958   8.560   0.824  1.00  0.00           O  
ATOM   3240  CB  ALA A 205      51.650   8.743  -2.182  1.00  0.00           C  
ATOM   3241  H   ALA A 205      53.755   9.655  -3.280  1.00  0.00           H  
ATOM   3242  HA  ALA A 205      52.335  10.299  -0.883  1.00  0.00           H  
ATOM   3243 1HB  ALA A 205      50.882   8.393  -1.492  1.00  0.00           H  
ATOM   3244 2HB  ALA A 205      51.209   9.445  -2.890  1.00  0.00           H  
ATOM   3245 3HB  ALA A 205      52.065   7.895  -2.724  1.00  0.00           H  
ATOM   3246  N   VAL A 206      54.238   7.625  -0.774  1.00  0.00           N  
ATOM   3247  CA  VAL A 206      54.866   6.670   0.131  1.00  0.00           C  
ATOM   3248  C   VAL A 206      55.709   7.379   1.183  1.00  0.00           C  
ATOM   3249  O   VAL A 206      55.703   7.002   2.355  1.00  0.00           O  
ATOM   3250  CB  VAL A 206      55.754   5.690  -0.659  1.00  0.00           C  
ATOM   3251  CG1 VAL A 206      56.557   4.815   0.292  1.00  0.00           C  
ATOM   3252  CG2 VAL A 206      54.893   4.838  -1.579  1.00  0.00           C  
ATOM   3253  H   VAL A 206      54.499   7.624  -1.750  1.00  0.00           H  
ATOM   3254  HA  VAL A 206      54.082   6.104   0.635  1.00  0.00           H  
ATOM   3255  HB  VAL A 206      56.469   6.260  -1.253  1.00  0.00           H  
ATOM   3256 1HG1 VAL A 206      57.180   4.129  -0.284  1.00  0.00           H  
ATOM   3257 2HG1 VAL A 206      57.193   5.444   0.915  1.00  0.00           H  
ATOM   3258 3HG1 VAL A 206      55.877   4.244   0.923  1.00  0.00           H  
ATOM   3259 1HG2 VAL A 206      55.527   4.148  -2.135  1.00  0.00           H  
ATOM   3260 2HG2 VAL A 206      54.175   4.273  -0.985  1.00  0.00           H  
ATOM   3261 3HG2 VAL A 206      54.359   5.482  -2.278  1.00  0.00           H  
ATOM   3262  N   GLU A 207      56.434   8.408   0.757  1.00  0.00           N  
ATOM   3263  CA  GLU A 207      57.284   9.172   1.662  1.00  0.00           C  
ATOM   3264  C   GLU A 207      56.457   9.899   2.714  1.00  0.00           C  
ATOM   3265  O   GLU A 207      56.831   9.950   3.886  1.00  0.00           O  
ATOM   3266  CB  GLU A 207      58.128  10.179   0.878  1.00  0.00           C  
ATOM   3267  CG  GLU A 207      59.206  10.871   1.700  1.00  0.00           C  
ATOM   3268  CD  GLU A 207      58.685  12.049   2.475  1.00  0.00           C  
ATOM   3269  OE1 GLU A 207      57.736  12.653   2.035  1.00  0.00           O  
ATOM   3270  OE2 GLU A 207      59.237  12.346   3.508  1.00  0.00           O  
ATOM   3271  H   GLU A 207      56.395   8.667  -0.218  1.00  0.00           H  
ATOM   3272  HA  GLU A 207      57.953   8.480   2.175  1.00  0.00           H  
ATOM   3273 1HB  GLU A 207      58.616   9.674   0.044  1.00  0.00           H  
ATOM   3274 2HB  GLU A 207      57.480  10.950   0.460  1.00  0.00           H  
ATOM   3275 1HG  GLU A 207      59.633  10.152   2.398  1.00  0.00           H  
ATOM   3276 2HG  GLU A 207      60.000  11.203   1.032  1.00  0.00           H  
ATOM   3277  N   ARG A 208      55.330  10.461   2.288  1.00  0.00           N  
ATOM   3278  CA  ARG A 208      54.447  11.187   3.193  1.00  0.00           C  
ATOM   3279  C   ARG A 208      53.852  10.259   4.245  1.00  0.00           C  
ATOM   3280  O   ARG A 208      53.744  10.621   5.417  1.00  0.00           O  
ATOM   3281  CB  ARG A 208      53.322  11.859   2.419  1.00  0.00           C  
ATOM   3282  CG  ARG A 208      53.752  13.039   1.563  1.00  0.00           C  
ATOM   3283  CD  ARG A 208      52.597  13.658   0.862  1.00  0.00           C  
ATOM   3284  NE  ARG A 208      53.013  14.735  -0.022  1.00  0.00           N  
ATOM   3285  CZ  ARG A 208      53.228  16.007   0.370  1.00  0.00           C  
ATOM   3286  NH1 ARG A 208      53.062  16.343   1.630  1.00  0.00           N  
ATOM   3287  NH2 ARG A 208      53.605  16.915  -0.512  1.00  0.00           N  
ATOM   3288  H   ARG A 208      55.079  10.383   1.313  1.00  0.00           H  
ATOM   3289  HA  ARG A 208      55.029  11.958   3.700  1.00  0.00           H  
ATOM   3290 1HB  ARG A 208      52.848  11.131   1.763  1.00  0.00           H  
ATOM   3291 2HB  ARG A 208      52.563  12.215   3.116  1.00  0.00           H  
ATOM   3292 1HG  ARG A 208      54.216  13.797   2.194  1.00  0.00           H  
ATOM   3293 2HG  ARG A 208      54.468  12.703   0.812  1.00  0.00           H  
ATOM   3294 1HD  ARG A 208      52.088  12.904   0.263  1.00  0.00           H  
ATOM   3295 2HD  ARG A 208      51.904  14.068   1.595  1.00  0.00           H  
ATOM   3296  HE  ARG A 208      53.151  14.515  -0.999  1.00  0.00           H  
ATOM   3297 1HH1 ARG A 208      52.774  15.648   2.305  1.00  0.00           H  
ATOM   3298 2HH1 ARG A 208      53.223  17.296   1.924  1.00  0.00           H  
ATOM   3299 1HH2 ARG A 208      53.733  16.656  -1.481  1.00  0.00           H  
ATOM   3300 2HH2 ARG A 208      53.766  17.867  -0.219  1.00  0.00           H  
ATOM   3301  N   LEU A 209      53.467   9.061   3.819  1.00  0.00           N  
ATOM   3302  CA  LEU A 209      52.882   8.078   4.724  1.00  0.00           C  
ATOM   3303  C   LEU A 209      53.889   7.630   5.776  1.00  0.00           C  
ATOM   3304  O   LEU A 209      53.547   7.470   6.948  1.00  0.00           O  
ATOM   3305  CB  LEU A 209      52.383   6.861   3.934  1.00  0.00           C  
ATOM   3306  CG  LEU A 209      51.167   7.107   3.032  1.00  0.00           C  
ATOM   3307  CD1 LEU A 209      50.904   5.869   2.185  1.00  0.00           C  
ATOM   3308  CD2 LEU A 209      49.958   7.450   3.890  1.00  0.00           C  
ATOM   3309  H   LEU A 209      53.582   8.825   2.844  1.00  0.00           H  
ATOM   3310  HA  LEU A 209      52.035   8.537   5.233  1.00  0.00           H  
ATOM   3311 1HB  LEU A 209      53.194   6.499   3.305  1.00  0.00           H  
ATOM   3312 2HB  LEU A 209      52.118   6.074   4.640  1.00  0.00           H  
ATOM   3313  HG  LEU A 209      51.378   7.936   2.355  1.00  0.00           H  
ATOM   3314 1HD1 LEU A 209      50.040   6.044   1.544  1.00  0.00           H  
ATOM   3315 2HD1 LEU A 209      51.777   5.659   1.567  1.00  0.00           H  
ATOM   3316 3HD1 LEU A 209      50.705   5.019   2.837  1.00  0.00           H  
ATOM   3317 1HD2 LEU A 209      49.094   7.626   3.249  1.00  0.00           H  
ATOM   3318 2HD2 LEU A 209      49.746   6.622   4.567  1.00  0.00           H  
ATOM   3319 3HD2 LEU A 209      50.168   8.349   4.471  1.00  0.00           H  
ATOM   3320  N   ALA A 210      55.131   7.429   5.351  1.00  0.00           N  
ATOM   3321  CA  ALA A 210      56.191   6.999   6.255  1.00  0.00           C  
ATOM   3322  C   ALA A 210      56.482   8.061   7.307  1.00  0.00           C  
ATOM   3323  O   ALA A 210      56.691   7.747   8.479  1.00  0.00           O  
ATOM   3324  CB  ALA A 210      57.454   6.670   5.472  1.00  0.00           C  
ATOM   3325  H   ALA A 210      55.347   7.578   4.376  1.00  0.00           H  
ATOM   3326  HA  ALA A 210      55.852   6.101   6.772  1.00  0.00           H  
ATOM   3327 1HB  ALA A 210      58.236   6.351   6.161  1.00  0.00           H  
ATOM   3328 2HB  ALA A 210      57.245   5.868   4.764  1.00  0.00           H  
ATOM   3329 3HB  ALA A 210      57.787   7.554   4.931  1.00  0.00           H  
ATOM   3330  N   ARG A 211      56.494   9.320   6.882  1.00  0.00           N  
ATOM   3331  CA  ARG A 211      56.760  10.432   7.786  1.00  0.00           C  
ATOM   3332  C   ARG A 211      55.665  10.560   8.838  1.00  0.00           C  
ATOM   3333  O   ARG A 211      55.943  10.814  10.010  1.00  0.00           O  
ATOM   3334  CB  ARG A 211      56.871  11.737   7.011  1.00  0.00           C  
ATOM   3335  CG  ARG A 211      57.233  12.951   7.852  1.00  0.00           C  
ATOM   3336  CD  ARG A 211      57.443  14.158   7.012  1.00  0.00           C  
ATOM   3337  NE  ARG A 211      57.746  15.332   7.815  1.00  0.00           N  
ATOM   3338  CZ  ARG A 211      57.950  16.567   7.317  1.00  0.00           C  
ATOM   3339  NH1 ARG A 211      57.881  16.773   6.021  1.00  0.00           N  
ATOM   3340  NH2 ARG A 211      58.220  17.571   8.132  1.00  0.00           N  
ATOM   3341  H   ARG A 211      56.314   9.512   5.907  1.00  0.00           H  
ATOM   3342  HA  ARG A 211      57.708  10.247   8.292  1.00  0.00           H  
ATOM   3343 1HB  ARG A 211      57.628  11.636   6.235  1.00  0.00           H  
ATOM   3344 2HB  ARG A 211      55.922  11.948   6.517  1.00  0.00           H  
ATOM   3345 1HG  ARG A 211      56.426  13.160   8.556  1.00  0.00           H  
ATOM   3346 2HG  ARG A 211      58.153  12.752   8.402  1.00  0.00           H  
ATOM   3347 1HD  ARG A 211      58.276  13.986   6.331  1.00  0.00           H  
ATOM   3348 2HD  ARG A 211      56.541  14.362   6.436  1.00  0.00           H  
ATOM   3349  HE  ARG A 211      57.808  15.212   8.817  1.00  0.00           H  
ATOM   3350 1HH1 ARG A 211      57.674  16.005   5.397  1.00  0.00           H  
ATOM   3351 2HH1 ARG A 211      58.034  17.699   5.648  1.00  0.00           H  
ATOM   3352 1HH2 ARG A 211      58.274  17.413   9.129  1.00  0.00           H  
ATOM   3353 2HH2 ARG A 211      58.373  18.497   7.760  1.00  0.00           H  
ATOM   3354  N   GLU A 212      54.419  10.383   8.413  1.00  0.00           N  
ATOM   3355  CA  GLU A 212      53.280  10.478   9.317  1.00  0.00           C  
ATOM   3356  C   GLU A 212      53.318   9.377  10.369  1.00  0.00           C  
ATOM   3357  O   GLU A 212      53.025   9.614  11.541  1.00  0.00           O  
ATOM   3358  CB  GLU A 212      51.969  10.402   8.532  1.00  0.00           C  
ATOM   3359  CG  GLU A 212      51.688  11.616   7.657  1.00  0.00           C  
ATOM   3360  CD  GLU A 212      51.499  12.878   8.451  1.00  0.00           C  
ATOM   3361  OE1 GLU A 212      50.905  12.814   9.501  1.00  0.00           O  
ATOM   3362  OE2 GLU A 212      51.949  13.908   8.008  1.00  0.00           O  
ATOM   3363  H   GLU A 212      54.256  10.177   7.438  1.00  0.00           H  
ATOM   3364  HA  GLU A 212      53.325  11.439   9.830  1.00  0.00           H  
ATOM   3365 1HB  GLU A 212      51.980   9.522   7.889  1.00  0.00           H  
ATOM   3366 2HB  GLU A 212      51.135  10.290   9.226  1.00  0.00           H  
ATOM   3367 1HG  GLU A 212      52.521  11.755   6.969  1.00  0.00           H  
ATOM   3368 2HG  GLU A 212      50.793  11.426   7.067  1.00  0.00           H  
ATOM   3369  N   ALA A 213      53.681   8.172   9.944  1.00  0.00           N  
ATOM   3370  CA  ALA A 213      53.758   7.031  10.848  1.00  0.00           C  
ATOM   3371  C   ALA A 213      54.841   7.234  11.900  1.00  0.00           C  
ATOM   3372  O   ALA A 213      54.650   6.908  13.072  1.00  0.00           O  
ATOM   3373  CB  ALA A 213      54.014   5.751  10.065  1.00  0.00           C  
ATOM   3374  H   ALA A 213      53.910   8.043   8.969  1.00  0.00           H  
ATOM   3375  HA  ALA A 213      52.802   6.943  11.365  1.00  0.00           H  
ATOM   3376 1HB  ALA A 213      54.069   4.908  10.754  1.00  0.00           H  
ATOM   3377 2HB  ALA A 213      53.201   5.589   9.357  1.00  0.00           H  
ATOM   3378 3HB  ALA A 213      54.954   5.839   9.524  1.00  0.00           H  
ATOM   3379  N   LEU A 214      55.978   7.774  11.475  1.00  0.00           N  
ATOM   3380  CA  LEU A 214      57.094   8.022  12.379  1.00  0.00           C  
ATOM   3381  C   LEU A 214      56.730   9.062  13.431  1.00  0.00           C  
ATOM   3382  O   LEU A 214      57.080   8.923  14.603  1.00  0.00           O  
ATOM   3383  CB  LEU A 214      58.321   8.493  11.589  1.00  0.00           C  
ATOM   3384  CG  LEU A 214      59.609   8.671  12.403  1.00  0.00           C  
ATOM   3385  CD1 LEU A 214      59.552   9.991  13.161  1.00  0.00           C  
ATOM   3386  CD2 LEU A 214      59.772   7.498  13.359  1.00  0.00           C  
ATOM   3387  H   LEU A 214      56.072   8.019  10.500  1.00  0.00           H  
ATOM   3388  HA  LEU A 214      57.340   7.091  12.888  1.00  0.00           H  
ATOM   3389 1HB  LEU A 214      58.526   7.769  10.801  1.00  0.00           H  
ATOM   3390 2HB  LEU A 214      58.089   9.450  11.123  1.00  0.00           H  
ATOM   3391  HG  LEU A 214      60.464   8.711  11.728  1.00  0.00           H  
ATOM   3392 1HD1 LEU A 214      60.467  10.118  13.740  1.00  0.00           H  
ATOM   3393 2HD1 LEU A 214      59.455  10.813  12.453  1.00  0.00           H  
ATOM   3394 3HD1 LEU A 214      58.695   9.987  13.834  1.00  0.00           H  
ATOM   3395 1HD2 LEU A 214      60.688   7.625  13.938  1.00  0.00           H  
ATOM   3396 2HD2 LEU A 214      58.918   7.459  14.035  1.00  0.00           H  
ATOM   3397 3HD2 LEU A 214      59.828   6.570  12.790  1.00  0.00           H  
ATOM   3398  N   ARG A 215      56.025  10.105  13.006  1.00  0.00           N  
ATOM   3399  CA  ARG A 215      55.612  11.171  13.910  1.00  0.00           C  
ATOM   3400  C   ARG A 215      54.777  10.625  15.061  1.00  0.00           C  
ATOM   3401  O   ARG A 215      54.928  11.050  16.206  1.00  0.00           O  
ATOM   3402  CB  ARG A 215      54.811  12.226  13.162  1.00  0.00           C  
ATOM   3403  CG  ARG A 215      54.363  13.408  14.008  1.00  0.00           C  
ATOM   3404  CD  ARG A 215      53.573  14.384  13.214  1.00  0.00           C  
ATOM   3405  NE  ARG A 215      52.335  13.804  12.719  1.00  0.00           N  
ATOM   3406  CZ  ARG A 215      51.212  13.659  13.450  1.00  0.00           C  
ATOM   3407  NH1 ARG A 215      51.188  14.056  14.703  1.00  0.00           N  
ATOM   3408  NH2 ARG A 215      50.135  13.119  12.907  1.00  0.00           N  
ATOM   3409  H   ARG A 215      55.768  10.161  12.031  1.00  0.00           H  
ATOM   3410  HA  ARG A 215      56.506  11.641  14.322  1.00  0.00           H  
ATOM   3411 1HB  ARG A 215      55.405  12.618  12.338  1.00  0.00           H  
ATOM   3412 2HB  ARG A 215      53.918  11.770  12.734  1.00  0.00           H  
ATOM   3413 1HG  ARG A 215      53.742  13.052  14.830  1.00  0.00           H  
ATOM   3414 2HG  ARG A 215      55.238  13.921  14.409  1.00  0.00           H  
ATOM   3415 1HD  ARG A 215      53.323  15.242  13.837  1.00  0.00           H  
ATOM   3416 2HD  ARG A 215      54.160  14.716  12.358  1.00  0.00           H  
ATOM   3417  HE  ARG A 215      52.315  13.487  11.759  1.00  0.00           H  
ATOM   3418 1HH1 ARG A 215      52.011  14.469  15.118  1.00  0.00           H  
ATOM   3419 2HH1 ARG A 215      50.346  13.948  15.251  1.00  0.00           H  
ATOM   3420 1HH2 ARG A 215      50.154  12.814  11.943  1.00  0.00           H  
ATOM   3421 2HH2 ARG A 215      49.294  13.011  13.454  1.00  0.00           H  
ATOM   3422  N   HIS A 216      53.896   9.672  14.709  1.00  0.00           N  
ATOM   3423  CA  HIS A 216      53.056   8.898  15.634  1.00  0.00           C  
ATOM   3424  C   HIS A 216      53.825   7.877  16.479  1.00  0.00           C  
ATOM   3425  O   HIS A 216      53.455   7.595  17.619  1.00  0.00           O  
ATOM   3426  CB  HIS A 216      51.958   8.168  14.853  1.00  0.00           C  
ATOM   3427  CG  HIS A 216      50.959   7.475  15.726  1.00  0.00           C  
ATOM   3428  ND1 HIS A 216      50.019   6.597  15.228  1.00  0.00           N  
ATOM   3429  CD2 HIS A 216      50.753   7.529  17.063  1.00  0.00           C  
ATOM   3430  CE1 HIS A 216      49.277   6.141  16.223  1.00  0.00           C  
ATOM   3431  NE2 HIS A 216      49.702   6.691  17.345  1.00  0.00           N  
ATOM   3432  H   HIS A 216      53.780   9.447  13.731  1.00  0.00           H  
ATOM   3433  HA  HIS A 216      52.575   9.574  16.341  1.00  0.00           H  
ATOM   3434 1HB  HIS A 216      51.424   8.881  14.223  1.00  0.00           H  
ATOM   3435 2HB  HIS A 216      52.411   7.426  14.196  1.00  0.00           H  
ATOM   3436  HD2 HIS A 216      51.315   8.127  17.781  1.00  0.00           H  
ATOM   3437  HE1 HIS A 216      48.455   5.432  16.132  1.00  0.00           H  
ATOM   3438  HE2 HIS A 216      49.320   6.526  18.266  1.00  0.00           H  
ATOM   3439  N   GLY A 217      54.898   7.319  15.925  1.00  0.00           N  
ATOM   3440  CA  GLY A 217      55.665   6.284  16.626  1.00  0.00           C  
ATOM   3441  C   GLY A 217      55.354   4.875  16.122  1.00  0.00           C  
ATOM   3442  O   GLY A 217      55.104   3.964  16.911  1.00  0.00           O  
ATOM   3443  H   GLY A 217      55.187   7.616  15.004  1.00  0.00           H  
ATOM   3444 1HA  GLY A 217      56.731   6.476  16.504  1.00  0.00           H  
ATOM   3445 2HA  GLY A 217      55.451   6.332  17.693  1.00  0.00           H  
ATOM   3446  N   ALA A 218      55.371   4.700  14.804  1.00  0.00           N  
ATOM   3447  CA  ALA A 218      55.423   3.371  14.194  1.00  0.00           C  
ATOM   3448  C   ALA A 218      56.858   2.856  14.140  1.00  0.00           C  
ATOM   3449  O   ALA A 218      57.781   3.597  13.803  1.00  0.00           O  
ATOM   3450  CB  ALA A 218      54.817   3.400  12.798  1.00  0.00           C  
ATOM   3451  H   ALA A 218      55.347   5.509  14.200  1.00  0.00           H  
ATOM   3452  HA  ALA A 218      54.843   2.690  14.817  1.00  0.00           H  
ATOM   3453 1HB  ALA A 218      54.869   2.404  12.358  1.00  0.00           H  
ATOM   3454 2HB  ALA A 218      53.775   3.715  12.860  1.00  0.00           H  
ATOM   3455 3HB  ALA A 218      55.371   4.100  12.176  1.00  0.00           H  
ATOM   3456  N   ASP A 219      57.049   1.582  14.473  1.00  0.00           N  
ATOM   3457  CA  ASP A 219      58.392   1.009  14.521  1.00  0.00           C  
ATOM   3458  C   ASP A 219      59.027   0.969  13.135  1.00  0.00           C  
ATOM   3459  O   ASP A 219      58.443   0.441  12.189  1.00  0.00           O  
ATOM   3460  CB  ASP A 219      58.352  -0.403  15.110  1.00  0.00           C  
ATOM   3461  CG  ASP A 219      58.025  -0.416  16.597  1.00  0.00           C  
ATOM   3462  OD1 ASP A 219      58.115   0.619  17.214  1.00  0.00           O  
ATOM   3463  OD2 ASP A 219      57.687  -1.460  17.102  1.00  0.00           O  
ATOM   3464  H   ASP A 219      56.249   1.006  14.695  1.00  0.00           H  
ATOM   3465  HA  ASP A 219      59.013   1.636  15.161  1.00  0.00           H  
ATOM   3466 1HB  ASP A 219      57.604  -0.996  14.583  1.00  0.00           H  
ATOM   3467 2HB  ASP A 219      59.317  -0.887  14.961  1.00  0.00           H  
ATOM   3468  N   PRO A 220      60.195   1.587  13.307  1.00  0.00           N  
ATOM   3469  CA  PRO A 220      60.889   2.200  12.180  1.00  0.00           C  
ATOM   3470  C   PRO A 220      61.301   1.149  11.159  1.00  0.00           C  
ATOM   3471  O   PRO A 220      61.409   1.436   9.967  1.00  0.00           O  
ATOM   3472  CB  PRO A 220      62.106   2.858  12.838  1.00  0.00           C  
ATOM   3473  CG  PRO A 220      62.276   2.114  14.119  1.00  0.00           C  
ATOM   3474  CD  PRO A 220      60.873   1.754  14.531  1.00  0.00           C  
ATOM   3475  HA  PRO A 220      60.235   2.955  11.719  1.00  0.00           H  
ATOM   3476 1HB  PRO A 220      62.982   2.774  12.177  1.00  0.00           H  
ATOM   3477 2HB  PRO A 220      61.919   3.931  12.989  1.00  0.00           H  
ATOM   3478 1HG  PRO A 220      62.912   1.230  13.964  1.00  0.00           H  
ATOM   3479 2HG  PRO A 220      62.786   2.747  14.860  1.00  0.00           H  
ATOM   3480 1HD  PRO A 220      60.888   0.811  15.097  1.00  0.00           H  
ATOM   3481 2HD  PRO A 220      60.450   2.566  15.141  1.00  0.00           H  
ATOM   3482  N   LYS A 221      61.535  -0.082  11.622  1.00  0.00           N  
ATOM   3483  CA  LYS A 221      61.998  -1.128  10.717  1.00  0.00           C  
ATOM   3484  C   LYS A 221      60.945  -1.453   9.666  1.00  0.00           C  
ATOM   3485  O   LYS A 221      61.265  -1.653   8.494  1.00  0.00           O  
ATOM   3486  CB  LYS A 221      62.366  -2.390  11.500  1.00  0.00           C  
ATOM   3487  CG  LYS A 221      62.930  -3.517  10.646  1.00  0.00           C  
ATOM   3488  CD  LYS A 221      63.358  -4.699  11.503  1.00  0.00           C  
ATOM   3489  CE  LYS A 221      63.907  -5.833  10.650  1.00  0.00           C  
ATOM   3490  NZ  LYS A 221      64.330  -6.996  11.476  1.00  0.00           N  
ATOM   3491  H   LYS A 221      61.387  -0.275  12.602  1.00  0.00           H  
ATOM   3492  HA  LYS A 221      62.887  -0.768  10.198  1.00  0.00           H  
ATOM   3493 1HB  LYS A 221      63.108  -2.143  12.260  1.00  0.00           H  
ATOM   3494 2HB  LYS A 221      61.483  -2.769  12.014  1.00  0.00           H  
ATOM   3495 1HG  LYS A 221      62.172  -3.850   9.935  1.00  0.00           H  
ATOM   3496 2HG  LYS A 221      63.792  -3.154  10.087  1.00  0.00           H  
ATOM   3497 1HD  LYS A 221      64.127  -4.379  12.207  1.00  0.00           H  
ATOM   3498 2HD  LYS A 221      62.502  -5.066  12.070  1.00  0.00           H  
ATOM   3499 1HE  LYS A 221      63.144  -6.161   9.946  1.00  0.00           H  
ATOM   3500 2HE  LYS A 221      64.766  -5.477  10.081  1.00  0.00           H  
ATOM   3501 1HZ  LYS A 221      64.688  -7.725  10.875  1.00  0.00           H  
ATOM   3502 2HZ  LYS A 221      65.052  -6.708  12.121  1.00  0.00           H  
ATOM   3503 3HZ  LYS A 221      63.537  -7.348  11.994  1.00  0.00           H  
ATOM   3504  N   VAL A 222      59.688  -1.505  10.091  1.00  0.00           N  
ATOM   3505  CA  VAL A 222      58.585  -1.806   9.186  1.00  0.00           C  
ATOM   3506  C   VAL A 222      58.422  -0.716   8.135  1.00  0.00           C  
ATOM   3507  O   VAL A 222      58.177  -1.002   6.963  1.00  0.00           O  
ATOM   3508  CB  VAL A 222      57.271  -1.954   9.976  1.00  0.00           C  
ATOM   3509  CG1 VAL A 222      56.090  -2.079   9.025  1.00  0.00           C  
ATOM   3510  CG2 VAL A 222      57.353  -3.163  10.896  1.00  0.00           C  
ATOM   3511  H   VAL A 222      59.491  -1.332  11.066  1.00  0.00           H  
ATOM   3512  HA  VAL A 222      58.799  -2.749   8.682  1.00  0.00           H  
ATOM   3513  HB  VAL A 222      57.111  -1.054  10.570  1.00  0.00           H  
ATOM   3514 1HG1 VAL A 222      55.169  -2.183   9.600  1.00  0.00           H  
ATOM   3515 2HG1 VAL A 222      56.029  -1.188   8.401  1.00  0.00           H  
ATOM   3516 3HG1 VAL A 222      56.223  -2.957   8.393  1.00  0.00           H  
ATOM   3517 1HG2 VAL A 222      56.421  -3.261  11.451  1.00  0.00           H  
ATOM   3518 2HG2 VAL A 222      57.519  -4.062  10.302  1.00  0.00           H  
ATOM   3519 3HG2 VAL A 222      58.180  -3.032  11.595  1.00  0.00           H  
ATOM   3520  N   ILE A 223      58.559   0.535   8.560  1.00  0.00           N  
ATOM   3521  CA  ILE A 223      58.428   1.671   7.655  1.00  0.00           C  
ATOM   3522  C   ILE A 223      59.530   1.668   6.604  1.00  0.00           C  
ATOM   3523  O   ILE A 223      59.284   1.953   5.432  1.00  0.00           O  
ATOM   3524  CB  ILE A 223      58.463   3.000   8.432  1.00  0.00           C  
ATOM   3525  CG1 ILE A 223      57.264   3.096   9.379  1.00  0.00           C  
ATOM   3526  CG2 ILE A 223      58.483   4.178   7.471  1.00  0.00           C  
ATOM   3527  CD1 ILE A 223      55.926   3.048   8.676  1.00  0.00           C  
ATOM   3528  H   ILE A 223      58.759   0.704   9.535  1.00  0.00           H  
ATOM   3529  HA  ILE A 223      57.469   1.596   7.143  1.00  0.00           H  
ATOM   3530  HB  ILE A 223      59.358   3.034   9.053  1.00  0.00           H  
ATOM   3531 1HG1 ILE A 223      57.301   2.279  10.098  1.00  0.00           H  
ATOM   3532 2HG1 ILE A 223      57.319   4.028   9.942  1.00  0.00           H  
ATOM   3533 1HG2 ILE A 223      58.507   5.109   8.037  1.00  0.00           H  
ATOM   3534 2HG2 ILE A 223      59.367   4.116   6.837  1.00  0.00           H  
ATOM   3535 3HG2 ILE A 223      57.588   4.155   6.848  1.00  0.00           H  
ATOM   3536 1HD1 ILE A 223      55.125   3.122   9.413  1.00  0.00           H  
ATOM   3537 2HD1 ILE A 223      55.853   3.881   7.976  1.00  0.00           H  
ATOM   3538 3HD1 ILE A 223      55.833   2.108   8.135  1.00  0.00           H  
ATOM   3539  N   VAL A 224      60.746   1.344   7.029  1.00  0.00           N  
ATOM   3540  CA  VAL A 224      61.888   1.303   6.124  1.00  0.00           C  
ATOM   3541  C   VAL A 224      61.720   0.214   5.072  1.00  0.00           C  
ATOM   3542  O   VAL A 224      62.040   0.415   3.900  1.00  0.00           O  
ATOM   3543  CB  VAL A 224      63.186   1.053   6.914  1.00  0.00           C  
ATOM   3544  CG1 VAL A 224      64.352   0.821   5.964  1.00  0.00           C  
ATOM   3545  CG2 VAL A 224      63.467   2.232   7.834  1.00  0.00           C  
ATOM   3546  H   VAL A 224      60.883   1.120   8.004  1.00  0.00           H  
ATOM   3547  HA  VAL A 224      61.965   2.267   5.620  1.00  0.00           H  
ATOM   3548  HB  VAL A 224      63.071   0.147   7.508  1.00  0.00           H  
ATOM   3549 1HG1 VAL A 224      65.261   0.646   6.539  1.00  0.00           H  
ATOM   3550 2HG1 VAL A 224      64.145  -0.048   5.340  1.00  0.00           H  
ATOM   3551 3HG1 VAL A 224      64.486   1.699   5.332  1.00  0.00           H  
ATOM   3552 1HG2 VAL A 224      64.386   2.048   8.390  1.00  0.00           H  
ATOM   3553 2HG2 VAL A 224      63.577   3.139   7.240  1.00  0.00           H  
ATOM   3554 3HG2 VAL A 224      62.639   2.354   8.532  1.00  0.00           H  
ATOM   3555  N   GLU A 225      61.216  -0.939   5.498  1.00  0.00           N  
ATOM   3556  CA  GLU A 225      61.004  -2.063   4.593  1.00  0.00           C  
ATOM   3557  C   GLU A 225      59.953  -1.733   3.541  1.00  0.00           C  
ATOM   3558  O   GLU A 225      60.103  -2.079   2.369  1.00  0.00           O  
ATOM   3559  CB  GLU A 225      60.581  -3.307   5.377  1.00  0.00           C  
ATOM   3560  CG  GLU A 225      61.678  -3.906   6.245  1.00  0.00           C  
ATOM   3561  CD  GLU A 225      61.207  -5.082   7.055  1.00  0.00           C  
ATOM   3562  OE1 GLU A 225      60.032  -5.359   7.037  1.00  0.00           O  
ATOM   3563  OE2 GLU A 225      62.024  -5.704   7.694  1.00  0.00           O  
ATOM   3564  H   GLU A 225      60.974  -1.040   6.473  1.00  0.00           H  
ATOM   3565  HA  GLU A 225      61.942  -2.276   4.080  1.00  0.00           H  
ATOM   3566 1HB  GLU A 225      59.740  -3.060   6.025  1.00  0.00           H  
ATOM   3567 2HB  GLU A 225      60.245  -4.078   4.684  1.00  0.00           H  
ATOM   3568 1HG  GLU A 225      62.500  -4.227   5.605  1.00  0.00           H  
ATOM   3569 2HG  GLU A 225      62.057  -3.137   6.917  1.00  0.00           H  
ATOM   3570  N   VAL A 226      58.888  -1.061   3.967  1.00  0.00           N  
ATOM   3571  CA  VAL A 226      57.810  -0.682   3.062  1.00  0.00           C  
ATOM   3572  C   VAL A 226      58.294   0.307   2.010  1.00  0.00           C  
ATOM   3573  O   VAL A 226      57.929   0.210   0.838  1.00  0.00           O  
ATOM   3574  CB  VAL A 226      56.645  -0.057   3.852  1.00  0.00           C  
ATOM   3575  CG1 VAL A 226      55.602   0.512   2.901  1.00  0.00           C  
ATOM   3576  CG2 VAL A 226      56.026  -1.098   4.772  1.00  0.00           C  
ATOM   3577  H   VAL A 226      58.824  -0.807   4.942  1.00  0.00           H  
ATOM   3578  HA  VAL A 226      57.450  -1.580   2.558  1.00  0.00           H  
ATOM   3579  HB  VAL A 226      57.025   0.774   4.446  1.00  0.00           H  
ATOM   3580 1HG1 VAL A 226      54.785   0.950   3.477  1.00  0.00           H  
ATOM   3581 2HG1 VAL A 226      56.058   1.280   2.278  1.00  0.00           H  
ATOM   3582 3HG1 VAL A 226      55.212  -0.286   2.270  1.00  0.00           H  
ATOM   3583 1HG2 VAL A 226      55.203  -0.649   5.328  1.00  0.00           H  
ATOM   3584 2HG2 VAL A 226      55.651  -1.932   4.178  1.00  0.00           H  
ATOM   3585 3HG2 VAL A 226      56.780  -1.461   5.471  1.00  0.00           H  
ATOM   3586  N   VAL A 227      59.118   1.259   2.436  1.00  0.00           N  
ATOM   3587  CA  VAL A 227      59.655   2.268   1.531  1.00  0.00           C  
ATOM   3588  C   VAL A 227      60.560   1.640   0.479  1.00  0.00           C  
ATOM   3589  O   VAL A 227      60.519   2.015  -0.693  1.00  0.00           O  
ATOM   3590  CB  VAL A 227      60.448   3.326   2.321  1.00  0.00           C  
ATOM   3591  CG1 VAL A 227      61.168   4.272   1.370  1.00  0.00           C  
ATOM   3592  CG2 VAL A 227      59.512   4.095   3.241  1.00  0.00           C  
ATOM   3593  H   VAL A 227      59.379   1.284   3.411  1.00  0.00           H  
ATOM   3594  HA  VAL A 227      58.822   2.759   1.027  1.00  0.00           H  
ATOM   3595  HB  VAL A 227      61.213   2.825   2.915  1.00  0.00           H  
ATOM   3596 1HG1 VAL A 227      61.723   5.012   1.946  1.00  0.00           H  
ATOM   3597 2HG1 VAL A 227      61.858   3.705   0.747  1.00  0.00           H  
ATOM   3598 3HG1 VAL A 227      60.437   4.777   0.739  1.00  0.00           H  
ATOM   3599 1HG2 VAL A 227      60.080   4.840   3.797  1.00  0.00           H  
ATOM   3600 2HG2 VAL A 227      58.745   4.591   2.647  1.00  0.00           H  
ATOM   3601 3HG2 VAL A 227      59.040   3.404   3.940  1.00  0.00           H  
ATOM   3602  N   VAL A 228      61.377   0.682   0.905  1.00  0.00           N  
ATOM   3603  CA  VAL A 228      62.294  -0.000  -0.000  1.00  0.00           C  
ATOM   3604  C   VAL A 228      61.537  -0.801  -1.052  1.00  0.00           C  
ATOM   3605  O   VAL A 228      61.914  -0.818  -2.224  1.00  0.00           O  
ATOM   3606  CB  VAL A 228      63.221  -0.943   0.790  1.00  0.00           C  
ATOM   3607  CG1 VAL A 228      64.049  -1.795  -0.160  1.00  0.00           C  
ATOM   3608  CG2 VAL A 228      64.121  -0.132   1.710  1.00  0.00           C  
ATOM   3609  H   VAL A 228      61.362   0.420   1.880  1.00  0.00           H  
ATOM   3610  HA  VAL A 228      62.904   0.750  -0.504  1.00  0.00           H  
ATOM   3611  HB  VAL A 228      62.611  -1.623   1.384  1.00  0.00           H  
ATOM   3612 1HG1 VAL A 228      64.698  -2.456   0.415  1.00  0.00           H  
ATOM   3613 2HG1 VAL A 228      63.385  -2.393  -0.784  1.00  0.00           H  
ATOM   3614 3HG1 VAL A 228      64.658  -1.149  -0.792  1.00  0.00           H  
ATOM   3615 1HG2 VAL A 228      64.774  -0.805   2.266  1.00  0.00           H  
ATOM   3616 2HG2 VAL A 228      64.727   0.553   1.116  1.00  0.00           H  
ATOM   3617 3HG2 VAL A 228      63.509   0.438   2.409  1.00  0.00           H  
ATOM   3618  N   GLU A 229      60.467  -1.464  -0.626  1.00  0.00           N  
ATOM   3619  CA  GLU A 229      59.655  -2.268  -1.531  1.00  0.00           C  
ATOM   3620  C   GLU A 229      58.977  -1.399  -2.583  1.00  0.00           C  
ATOM   3621  O   GLU A 229      58.904  -1.769  -3.755  1.00  0.00           O  
ATOM   3622  CB  GLU A 229      58.601  -3.052  -0.747  1.00  0.00           C  
ATOM   3623  CG  GLU A 229      59.164  -4.169   0.121  1.00  0.00           C  
ATOM   3624  CD  GLU A 229      58.109  -4.870   0.931  1.00  0.00           C  
ATOM   3625  OE1 GLU A 229      56.984  -4.431   0.912  1.00  0.00           O  
ATOM   3626  OE2 GLU A 229      58.429  -5.845   1.569  1.00  0.00           O  
ATOM   3627  H   GLU A 229      60.210  -1.409   0.349  1.00  0.00           H  
ATOM   3628  HA  GLU A 229      60.307  -2.976  -2.044  1.00  0.00           H  
ATOM   3629 1HB  GLU A 229      58.048  -2.372  -0.099  1.00  0.00           H  
ATOM   3630 2HB  GLU A 229      57.887  -3.496  -1.440  1.00  0.00           H  
ATOM   3631 1HG  GLU A 229      59.658  -4.899  -0.520  1.00  0.00           H  
ATOM   3632 2HG  GLU A 229      59.913  -3.751   0.792  1.00  0.00           H  
ATOM   3633  N   THR A 230      58.482  -0.242  -2.157  1.00  0.00           N  
ATOM   3634  CA  THR A 230      57.810   0.682  -3.062  1.00  0.00           C  
ATOM   3635  C   THR A 230      58.770   1.222  -4.114  1.00  0.00           C  
ATOM   3636  O   THR A 230      58.414   1.350  -5.285  1.00  0.00           O  
ATOM   3637  CB  THR A 230      57.179   1.854  -2.288  1.00  0.00           C  
ATOM   3638  OG1 THR A 230      56.200   1.352  -1.369  1.00  0.00           O  
ATOM   3639  CG2 THR A 230      56.515   2.830  -3.247  1.00  0.00           C  
ATOM   3640  H   THR A 230      58.574   0.003  -1.181  1.00  0.00           H  
ATOM   3641  HA  THR A 230      57.015   0.144  -3.578  1.00  0.00           H  
ATOM   3642  HB  THR A 230      57.952   2.376  -1.724  1.00  0.00           H  
ATOM   3643  HG1 THR A 230      56.640   1.017  -0.585  1.00  0.00           H  
ATOM   3644 1HG2 THR A 230      56.074   3.652  -2.683  1.00  0.00           H  
ATOM   3645 2HG2 THR A 230      57.259   3.223  -3.940  1.00  0.00           H  
ATOM   3646 3HG2 THR A 230      55.734   2.316  -3.807  1.00  0.00           H  
ATOM   3647  N   VAL A 231      59.989   1.537  -3.688  1.00  0.00           N  
ATOM   3648  CA  VAL A 231      61.004   2.063  -4.593  1.00  0.00           C  
ATOM   3649  C   VAL A 231      61.393   1.032  -5.645  1.00  0.00           C  
ATOM   3650  O   VAL A 231      61.573   1.364  -6.817  1.00  0.00           O  
ATOM   3651  CB  VAL A 231      62.257   2.484  -3.803  1.00  0.00           C  
ATOM   3652  CG1 VAL A 231      63.386   2.855  -4.753  1.00  0.00           C  
ATOM   3653  CG2 VAL A 231      61.923   3.648  -2.883  1.00  0.00           C  
ATOM   3654  H   VAL A 231      60.218   1.409  -2.713  1.00  0.00           H  
ATOM   3655  HA  VAL A 231      60.597   2.940  -5.097  1.00  0.00           H  
ATOM   3656  HB  VAL A 231      62.602   1.637  -3.209  1.00  0.00           H  
ATOM   3657 1HG1 VAL A 231      64.264   3.149  -4.178  1.00  0.00           H  
ATOM   3658 2HG1 VAL A 231      63.633   1.996  -5.377  1.00  0.00           H  
ATOM   3659 3HG1 VAL A 231      63.072   3.685  -5.385  1.00  0.00           H  
ATOM   3660 1HG2 VAL A 231      62.813   3.940  -2.327  1.00  0.00           H  
ATOM   3661 2HG2 VAL A 231      61.572   4.492  -3.477  1.00  0.00           H  
ATOM   3662 3HG2 VAL A 231      61.142   3.347  -2.184  1.00  0.00           H  
ATOM   3663  N   LYS A 232      61.521  -0.220  -5.219  1.00  0.00           N  
ATOM   3664  CA  LYS A 232      61.888  -1.303  -6.124  1.00  0.00           C  
ATOM   3665  C   LYS A 232      60.811  -1.532  -7.176  1.00  0.00           C  
ATOM   3666  O   LYS A 232      61.113  -1.760  -8.348  1.00  0.00           O  
ATOM   3667  CB  LYS A 232      62.141  -2.593  -5.341  1.00  0.00           C  
ATOM   3668  CG  LYS A 232      62.601  -3.767  -6.195  1.00  0.00           C  
ATOM   3669  CD  LYS A 232      62.920  -4.982  -5.337  1.00  0.00           C  
ATOM   3670  CE  LYS A 232      63.367  -6.160  -6.190  1.00  0.00           C  
ATOM   3671  NZ  LYS A 232      63.683  -7.357  -5.364  1.00  0.00           N  
ATOM   3672  H   LYS A 232      61.360  -0.427  -4.244  1.00  0.00           H  
ATOM   3673  HA  LYS A 232      62.806  -1.025  -6.642  1.00  0.00           H  
ATOM   3674 1HB  LYS A 232      62.901  -2.414  -4.581  1.00  0.00           H  
ATOM   3675 2HB  LYS A 232      61.227  -2.891  -4.827  1.00  0.00           H  
ATOM   3676 1HG  LYS A 232      61.817  -4.030  -6.906  1.00  0.00           H  
ATOM   3677 2HG  LYS A 232      63.492  -3.482  -6.754  1.00  0.00           H  
ATOM   3678 1HD  LYS A 232      63.715  -4.732  -4.633  1.00  0.00           H  
ATOM   3679 2HD  LYS A 232      62.035  -5.270  -4.771  1.00  0.00           H  
ATOM   3680 1HE  LYS A 232      62.578  -6.419  -6.895  1.00  0.00           H  
ATOM   3681 2HE  LYS A 232      64.254  -5.883  -6.758  1.00  0.00           H  
ATOM   3682 1HZ  LYS A 232      63.974  -8.115  -5.965  1.00  0.00           H  
ATOM   3683 2HZ  LYS A 232      64.427  -7.134  -4.718  1.00  0.00           H  
ATOM   3684 3HZ  LYS A 232      62.861  -7.636  -4.847  1.00  0.00           H  
ATOM   3685  N   LYS A 233      59.553  -1.470  -6.751  1.00  0.00           N  
ATOM   3686  CA  LYS A 233      58.428  -1.671  -7.655  1.00  0.00           C  
ATOM   3687  C   LYS A 233      58.364  -0.571  -8.707  1.00  0.00           C  
ATOM   3688  O   LYS A 233      58.094  -0.834  -9.879  1.00  0.00           O  
ATOM   3689  CB  LYS A 233      57.115  -1.728  -6.872  1.00  0.00           C  
ATOM   3690  CG  LYS A 233      56.941  -2.982  -6.027  1.00  0.00           C  
ATOM   3691  CD  LYS A 233      55.624  -2.956  -5.265  1.00  0.00           C  
ATOM   3692  CE  LYS A 233      55.453  -4.205  -4.412  1.00  0.00           C  
ATOM   3693  NZ  LYS A 233      54.187  -4.175  -3.630  1.00  0.00           N  
ATOM   3694  H   LYS A 233      59.372  -1.279  -5.776  1.00  0.00           H  
ATOM   3695  HA  LYS A 233      58.566  -2.621  -8.173  1.00  0.00           H  
ATOM   3696 1HB  LYS A 233      57.050  -0.865  -6.208  1.00  0.00           H  
ATOM   3697 2HB  LYS A 233      56.276  -1.671  -7.565  1.00  0.00           H  
ATOM   3698 1HG  LYS A 233      56.960  -3.862  -6.672  1.00  0.00           H  
ATOM   3699 2HG  LYS A 233      57.762  -3.059  -5.315  1.00  0.00           H  
ATOM   3700 1HD  LYS A 233      55.595  -2.078  -4.619  1.00  0.00           H  
ATOM   3701 2HD  LYS A 233      54.796  -2.894  -5.971  1.00  0.00           H  
ATOM   3702 1HE  LYS A 233      55.450  -5.085  -5.052  1.00  0.00           H  
ATOM   3703 2HE  LYS A 233      56.290  -4.290  -3.719  1.00  0.00           H  
ATOM   3704 1HZ  LYS A 233      54.111  -5.018  -3.079  1.00  0.00           H  
ATOM   3705 2HZ  LYS A 233      54.187  -3.372  -3.018  1.00  0.00           H  
ATOM   3706 3HZ  LYS A 233      53.402  -4.116  -4.263  1.00  0.00           H  
ATOM   3707  N   VAL A 234      58.614   0.663  -8.282  1.00  0.00           N  
ATOM   3708  CA  VAL A 234      58.585   1.806  -9.186  1.00  0.00           C  
ATOM   3709  C   VAL A 234      59.682   1.704 -10.238  1.00  0.00           C  
ATOM   3710  O   VAL A 234      59.462   2.011 -11.410  1.00  0.00           O  
ATOM   3711  CB  VAL A 234      58.756   3.117  -8.395  1.00  0.00           C  
ATOM   3712  CG1 VAL A 234      58.916   4.294  -9.345  1.00  0.00           C  
ATOM   3713  CG2 VAL A 234      57.563   3.325  -7.475  1.00  0.00           C  
ATOM   3714  H   VAL A 234      58.830   0.813  -7.307  1.00  0.00           H  
ATOM   3715  HA  VAL A 234      57.618   1.824  -9.690  1.00  0.00           H  
ATOM   3716  HB  VAL A 234      59.668   3.056  -7.802  1.00  0.00           H  
ATOM   3717 1HG1 VAL A 234      59.036   5.213  -8.770  1.00  0.00           H  
ATOM   3718 2HG1 VAL A 234      59.796   4.141  -9.970  1.00  0.00           H  
ATOM   3719 3HG1 VAL A 234      58.032   4.376  -9.977  1.00  0.00           H  
ATOM   3720 1HG2 VAL A 234      57.691   4.253  -6.918  1.00  0.00           H  
ATOM   3721 2HG2 VAL A 234      56.650   3.380  -8.068  1.00  0.00           H  
ATOM   3722 3HG2 VAL A 234      57.492   2.491  -6.776  1.00  0.00           H  
ATOM   3723  N   ALA A 235      60.864   1.271  -9.813  1.00  0.00           N  
ATOM   3724  CA  ALA A 235      61.998   1.128 -10.717  1.00  0.00           C  
ATOM   3725  C   ALA A 235      61.732   0.058 -11.769  1.00  0.00           C  
ATOM   3726  O   ALA A 235      62.068   0.229 -12.941  1.00  0.00           O  
ATOM   3727  CB  ALA A 235      63.261   0.799  -9.934  1.00  0.00           C  
ATOM   3728  H   ALA A 235      60.980   1.035  -8.838  1.00  0.00           H  
ATOM   3729  HA  ALA A 235      62.141   2.077 -11.234  1.00  0.00           H  
ATOM   3730 1HB  ALA A 235      64.099   0.695 -10.623  1.00  0.00           H  
ATOM   3731 2HB  ALA A 235      63.470   1.601  -9.226  1.00  0.00           H  
ATOM   3732 3HB  ALA A 235      63.119  -0.135  -9.393  1.00  0.00           H  
ATOM   3733  N   GLU A 236      61.127  -1.045 -11.344  1.00  0.00           N  
ATOM   3734  CA  GLU A 236      60.814  -2.145 -12.248  1.00  0.00           C  
ATOM   3735  C   GLU A 236      59.797  -1.721 -13.300  1.00  0.00           C  
ATOM   3736  O   GLU A 236      59.916  -2.079 -14.472  1.00  0.00           O  
ATOM   3737  CB  GLU A 236      60.280  -3.345 -11.463  1.00  0.00           C  
ATOM   3738  CG  GLU A 236      59.971  -4.567 -12.316  1.00  0.00           C  
ATOM   3739  CD  GLU A 236      61.196  -5.155 -12.961  1.00  0.00           C  
ATOM   3740  OE1 GLU A 236      62.276  -4.898 -12.487  1.00  0.00           O  
ATOM   3741  OE2 GLU A 236      61.050  -5.861 -13.931  1.00  0.00           O  
ATOM   3742  H   GLU A 236      60.877  -1.124 -10.369  1.00  0.00           H  
ATOM   3743  HA  GLU A 236      61.729  -2.442 -12.761  1.00  0.00           H  
ATOM   3744 1HB  GLU A 236      61.009  -3.640 -10.708  1.00  0.00           H  
ATOM   3745 2HB  GLU A 236      59.366  -3.061 -10.942  1.00  0.00           H  
ATOM   3746 1HG  GLU A 236      59.506  -5.327 -11.688  1.00  0.00           H  
ATOM   3747 2HG  GLU A 236      59.258  -4.287 -13.089  1.00  0.00           H  
ATOM   3748  N   VAL A 237      58.797  -0.956 -12.875  1.00  0.00           N  
ATOM   3749  CA  VAL A 237      57.757  -0.482 -13.779  1.00  0.00           C  
ATOM   3750  C   VAL A 237      58.329   0.460 -14.831  1.00  0.00           C  
ATOM   3751  O   VAL A 237      57.957   0.397 -16.003  1.00  0.00           O  
ATOM   3752  CB  VAL A 237      56.653   0.245 -12.988  1.00  0.00           C  
ATOM   3753  CG1 VAL A 237      55.664   0.905 -13.938  1.00  0.00           C  
ATOM   3754  CG2 VAL A 237      55.944  -0.736 -12.068  1.00  0.00           C  
ATOM   3755  H   VAL A 237      58.756  -0.696 -11.900  1.00  0.00           H  
ATOM   3756  HA  VAL A 237      57.317  -1.344 -14.283  1.00  0.00           H  
ATOM   3757  HB  VAL A 237      57.107   1.039 -12.395  1.00  0.00           H  
ATOM   3758 1HG1 VAL A 237      54.891   1.414 -13.363  1.00  0.00           H  
ATOM   3759 2HG1 VAL A 237      56.187   1.629 -14.562  1.00  0.00           H  
ATOM   3760 3HG1 VAL A 237      55.204   0.145 -14.570  1.00  0.00           H  
ATOM   3761 1HG2 VAL A 237      55.165  -0.216 -11.512  1.00  0.00           H  
ATOM   3762 2HG2 VAL A 237      55.495  -1.533 -12.661  1.00  0.00           H  
ATOM   3763 3HG2 VAL A 237      56.663  -1.165 -11.370  1.00  0.00           H  
ATOM   3764  N   LEU A 238      59.235   1.333 -14.406  1.00  0.00           N  
ATOM   3765  CA  LEU A 238      59.861   2.290 -15.310  1.00  0.00           C  
ATOM   3766  C   LEU A 238      60.564   1.582 -16.461  1.00  0.00           C  
ATOM   3767  O   LEU A 238      60.407   1.958 -17.623  1.00  0.00           O  
ATOM   3768  CB  LEU A 238      60.867   3.161 -14.546  1.00  0.00           C  
ATOM   3769  CG  LEU A 238      61.517   4.291 -15.355  1.00  0.00           C  
ATOM   3770  CD1 LEU A 238      62.624   3.718 -16.229  1.00  0.00           C  
ATOM   3771  CD2 LEU A 238      60.459   4.986 -16.198  1.00  0.00           C  
ATOM   3772  H   LEU A 238      59.497   1.334 -13.431  1.00  0.00           H  
ATOM   3773  HA  LEU A 238      59.085   2.932 -15.725  1.00  0.00           H  
ATOM   3774 1HB  LEU A 238      60.359   3.612 -13.695  1.00  0.00           H  
ATOM   3775 2HB  LEU A 238      61.665   2.521 -14.170  1.00  0.00           H  
ATOM   3776  HG  LEU A 238      61.970   5.012 -14.674  1.00  0.00           H  
ATOM   3777 1HD1 LEU A 238      63.087   4.521 -16.803  1.00  0.00           H  
ATOM   3778 2HD1 LEU A 238      63.377   3.244 -15.599  1.00  0.00           H  
ATOM   3779 3HD1 LEU A 238      62.204   2.980 -16.911  1.00  0.00           H  
ATOM   3780 1HD2 LEU A 238      60.921   5.789 -16.772  1.00  0.00           H  
ATOM   3781 2HD2 LEU A 238      60.007   4.266 -16.881  1.00  0.00           H  
ATOM   3782 3HD2 LEU A 238      59.689   5.401 -15.547  1.00  0.00           H  
ATOM   3783  N   VAL A 239      61.340   0.555 -16.132  1.00  0.00           N  
ATOM   3784  CA  VAL A 239      62.069  -0.208 -17.138  1.00  0.00           C  
ATOM   3785  C   VAL A 239      61.122  -0.798 -18.175  1.00  0.00           C  
ATOM   3786  O   VAL A 239      61.371  -0.711 -19.377  1.00  0.00           O  
ATOM   3787  CB  VAL A 239      62.868  -1.344 -16.472  1.00  0.00           C  
ATOM   3788  CG1 VAL A 239      63.455  -2.271 -17.526  1.00  0.00           C  
ATOM   3789  CG2 VAL A 239      63.966  -0.760 -15.596  1.00  0.00           C  
ATOM   3790  H   VAL A 239      61.427   0.296 -15.160  1.00  0.00           H  
ATOM   3791  HA  VAL A 239      62.766   0.462 -17.642  1.00  0.00           H  
ATOM   3792  HB  VAL A 239      62.192  -1.941 -15.859  1.00  0.00           H  
ATOM   3793 1HG1 VAL A 239      64.017  -3.068 -17.037  1.00  0.00           H  
ATOM   3794 2HG1 VAL A 239      62.650  -2.705 -18.117  1.00  0.00           H  
ATOM   3795 3HG1 VAL A 239      64.122  -1.706 -18.177  1.00  0.00           H  
ATOM   3796 1HG2 VAL A 239      64.526  -1.568 -15.127  1.00  0.00           H  
ATOM   3797 2HG2 VAL A 239      64.638  -0.158 -16.207  1.00  0.00           H  
ATOM   3798 3HG2 VAL A 239      63.520  -0.133 -14.823  1.00  0.00           H  
ATOM   3799  N   LYS A 240      60.032  -1.399 -17.674  1.00  0.00           N  
ATOM   3800  CA  LYS A 240      58.992  -2.041 -18.484  1.00  0.00           C  
ATOM   3801  C   LYS A 240      58.260  -1.105 -19.406  1.00  0.00           C  
ATOM   3802  O   LYS A 240      57.951  -1.455 -20.545  1.00  0.00           O  
ATOM   3803  CB  LYS A 240      57.976  -2.737 -17.577  1.00  0.00           C  
ATOM   3804  CG  LYS A 240      58.507  -3.980 -16.875  1.00  0.00           C  
ATOM   3805  CD  LYS A 240      57.449  -4.603 -15.978  1.00  0.00           C  
ATOM   3806  CE  LYS A 240      57.981  -5.839 -15.268  1.00  0.00           C  
ATOM   3807  NZ  LYS A 240      56.968  -6.438 -14.357  1.00  0.00           N  
ATOM   3808  H   LYS A 240      59.899  -1.422 -16.673  1.00  0.00           H  
ATOM   3809  HA  LYS A 240      59.463  -2.791 -19.120  1.00  0.00           H  
ATOM   3810 1HB  LYS A 240      57.635  -2.041 -16.811  1.00  0.00           H  
ATOM   3811 2HB  LYS A 240      57.106  -3.031 -18.164  1.00  0.00           H  
ATOM   3812 1HG  LYS A 240      58.818  -4.714 -17.620  1.00  0.00           H  
ATOM   3813 2HG  LYS A 240      59.373  -3.714 -16.270  1.00  0.00           H  
ATOM   3814 1HD  LYS A 240      57.129  -3.875 -15.232  1.00  0.00           H  
ATOM   3815 2HD  LYS A 240      56.584  -4.886 -16.578  1.00  0.00           H  
ATOM   3816 1HE  LYS A 240      58.274  -6.585 -16.006  1.00  0.00           H  
ATOM   3817 2HE  LYS A 240      58.862  -5.572 -14.685  1.00  0.00           H  
ATOM   3818 1HZ  LYS A 240      57.359  -7.252 -13.906  1.00  0.00           H  
ATOM   3819 2HZ  LYS A 240      56.703  -5.760 -13.656  1.00  0.00           H  
ATOM   3820 3HZ  LYS A 240      56.153  -6.707 -14.889  1.00  0.00           H  
ATOM   3821  N   ALA A 241      57.980   0.082 -18.924  1.00  0.00           N  
ATOM   3822  CA  ALA A 241      57.272   1.044 -19.731  1.00  0.00           C  
ATOM   3823  C   ALA A 241      58.212   1.607 -20.779  1.00  0.00           C  
ATOM   3824  O   ALA A 241      57.860   2.534 -21.508  1.00  0.00           O  
ATOM   3825  CB  ALA A 241      56.694   2.154 -18.865  1.00  0.00           C  
ATOM   3826  H   ALA A 241      58.267   0.311 -17.983  1.00  0.00           H  
ATOM   3827  HA  ALA A 241      56.455   0.528 -20.235  1.00  0.00           H  
ATOM   3828 1HB  ALA A 241      56.175   2.875 -19.497  1.00  0.00           H  
ATOM   3829 2HB  ALA A 241      55.993   1.728 -18.148  1.00  0.00           H  
ATOM   3830 3HB  ALA A 241      57.500   2.655 -18.331  1.00  0.00           H  
ATOM   3831  N   ASN A 242      59.410   1.034 -20.843  1.00  0.00           N  
ATOM   3832  CA  ASN A 242      60.422   1.488 -21.779  1.00  0.00           C  
ATOM   3833  C   ASN A 242      60.606   2.985 -21.624  1.00  0.00           C  
ATOM   3834  O   ASN A 242      60.253   3.759 -22.514  1.00  0.00           O  
ATOM   3835  CB  ASN A 242      60.052   1.127 -23.206  1.00  0.00           C  
ATOM   3836  CG  ASN A 242      61.205   1.280 -24.158  1.00  0.00           C  
ATOM   3837  OD1 ASN A 242      62.367   1.089 -23.782  1.00  0.00           O  
ATOM   3838  ND2 ASN A 242      60.907   1.621 -25.386  1.00  0.00           N  
ATOM   3839  H   ASN A 242      59.621   0.264 -20.225  1.00  0.00           H  
ATOM   3840  HA  ASN A 242      61.366   1.001 -21.531  1.00  0.00           H  
ATOM   3841 1HB  ASN A 242      59.701   0.095 -23.241  1.00  0.00           H  
ATOM   3842 2HB  ASN A 242      59.232   1.763 -23.541  1.00  0.00           H  
ATOM   3843 1HD2 ASN A 242      61.634   1.737 -26.064  1.00  0.00           H  
ATOM   3844 2HD2 ASN A 242      59.953   1.765 -25.647  1.00  0.00           H  
ATOM   3845  N   ALA A 243      61.162   3.376 -20.485  1.00  0.00           N  
ATOM   3846  CA  ALA A 243      61.406   4.775 -20.182  1.00  0.00           C  
ATOM   3847  C   ALA A 243      62.672   5.270 -20.851  1.00  0.00           C  
ATOM   3848  O   ALA A 243      63.436   4.485 -21.413  1.00  0.00           O  
ATOM   3849  CB  ALA A 243      61.488   4.985 -18.677  1.00  0.00           C  
ATOM   3850  H   ALA A 243      61.426   2.680 -19.802  1.00  0.00           H  
ATOM   3851  HA  ALA A 243      60.572   5.357 -20.575  1.00  0.00           H  
ATOM   3852 1HB  ALA A 243      61.671   6.038 -18.466  1.00  0.00           H  
ATOM   3853 2HB  ALA A 243      60.548   4.680 -18.216  1.00  0.00           H  
ATOM   3854 3HB  ALA A 243      62.302   4.387 -18.270  1.00  0.00           H  
ATOM   3855  N   SER A 244      62.887   6.575 -20.787  1.00  0.00           N  
ATOM   3856  CA  SER A 244      64.083   7.177 -21.347  1.00  0.00           C  
ATOM   3857  C   SER A 244      65.117   7.410 -20.263  1.00  0.00           C  
ATOM   3858  O   SER A 244      64.824   7.283 -19.074  1.00  0.00           O  
ATOM   3859  CB  SER A 244      63.743   8.487 -22.030  1.00  0.00           C  
ATOM   3860  OG  SER A 244      63.351   9.454 -21.095  1.00  0.00           O  
ATOM   3861  H   SER A 244      62.202   7.165 -20.337  1.00  0.00           H  
ATOM   3862  HA  SER A 244      64.501   6.493 -22.087  1.00  0.00           H  
ATOM   3863 1HB  SER A 244      64.611   8.844 -22.585  1.00  0.00           H  
ATOM   3864 2HB  SER A 244      62.940   8.325 -22.748  1.00  0.00           H  
ATOM   3865  HG  SER A 244      63.976  10.178 -21.185  1.00  0.00           H  
ATOM   3866  N   SER A 245      66.179   7.704 -20.494  1.00  0.00           N  
ATOM   3867  CA  SER A 245      67.237   7.950 -19.527  1.00  0.00           C  
ATOM   3868  C   SER A 245      66.790   9.004 -18.534  1.00  0.00           C  
ATOM   3869  O   SER A 245      67.008   8.869 -17.330  1.00  0.00           O  
ATOM   3870  CB  SER A 245      68.506   8.397 -20.227  1.00  0.00           C  
ATOM   3871  OG  SER A 245      69.027   7.371 -21.026  1.00  0.00           O  
ATOM   3872  H   SER A 245      66.460   7.817 -21.458  1.00  0.00           H  
ATOM   3873  HA  SER A 245      67.439   7.021 -18.991  1.00  0.00           H  
ATOM   3874 1HB  SER A 245      68.292   9.269 -20.844  1.00  0.00           H  
ATOM   3875 2HB  SER A 245      69.245   8.695 -19.484  1.00  0.00           H  
ATOM   3876  HG  SER A 245      69.608   7.798 -21.660  1.00  0.00           H  
ATOM   3877  N   GLU A 246      66.166  10.047 -19.058  1.00  0.00           N  
ATOM   3878  CA  GLU A 246      65.677  11.152 -18.242  1.00  0.00           C  
ATOM   3879  C   GLU A 246      64.689  10.665 -17.190  1.00  0.00           C  
ATOM   3880  O   GLU A 246      64.785  11.030 -16.018  1.00  0.00           O  
ATOM   3881  CB  GLU A 246      65.016  12.214 -19.123  1.00  0.00           C  
ATOM   3882  CG  GLU A 246      65.976  12.952 -20.046  1.00  0.00           C  
ATOM   3883  CD  GLU A 246      66.294  12.181 -21.297  1.00  0.00           C  
ATOM   3884  OE1 GLU A 246      65.775  11.103 -21.455  1.00  0.00           O  
ATOM   3885  OE2 GLU A 246      67.058  12.672 -22.095  1.00  0.00           O  
ATOM   3886  H   GLU A 246      66.021  10.083 -20.057  1.00  0.00           H  
ATOM   3887  HA  GLU A 246      66.525  11.604 -17.727  1.00  0.00           H  
ATOM   3888 1HB  GLU A 246      64.249  11.748 -19.742  1.00  0.00           H  
ATOM   3889 2HB  GLU A 246      64.522  12.954 -18.493  1.00  0.00           H  
ATOM   3890 1HG  GLU A 246      65.533  13.908 -20.324  1.00  0.00           H  
ATOM   3891 2HG  GLU A 246      66.899  13.155 -19.505  1.00  0.00           H  
ATOM   3892  N   GLN A 247      63.739   9.839 -17.615  1.00  0.00           N  
ATOM   3893  CA  GLN A 247      62.731   9.300 -16.710  1.00  0.00           C  
ATOM   3894  C   GLN A 247      63.361   8.396 -15.659  1.00  0.00           C  
ATOM   3895  O   GLN A 247      62.986   8.435 -14.487  1.00  0.00           O  
ATOM   3896  CB  GLN A 247      61.666   8.527 -17.493  1.00  0.00           C  
ATOM   3897  CG  GLN A 247      60.771   9.401 -18.354  1.00  0.00           C  
ATOM   3898  CD  GLN A 247      59.785   8.590 -19.174  1.00  0.00           C  
ATOM   3899  OE1 GLN A 247      60.173   7.698 -19.933  1.00  0.00           O  
ATOM   3900  NE2 GLN A 247      58.501   8.895 -19.024  1.00  0.00           N  
ATOM   3901  H   GLN A 247      63.714   9.578 -18.590  1.00  0.00           H  
ATOM   3902  HA  GLN A 247      62.250  10.131 -16.194  1.00  0.00           H  
ATOM   3903 1HB  GLN A 247      62.149   7.798 -18.142  1.00  0.00           H  
ATOM   3904 2HB  GLN A 247      61.031   7.977 -16.798  1.00  0.00           H  
ATOM   3905 1HG  GLN A 247      60.206  10.074 -17.708  1.00  0.00           H  
ATOM   3906 2HG  GLN A 247      61.393   9.977 -19.040  1.00  0.00           H  
ATOM   3907 1HE2 GLN A 247      57.804   8.393 -19.539  1.00  0.00           H  
ATOM   3908 2HE2 GLN A 247      58.229   9.625 -18.398  1.00  0.00           H  
ATOM   3909  N   LEU A 248      64.321   7.582 -16.084  1.00  0.00           N  
ATOM   3910  CA  LEU A 248      65.005   6.666 -15.179  1.00  0.00           C  
ATOM   3911  C   LEU A 248      65.804   7.425 -14.128  1.00  0.00           C  
ATOM   3912  O   LEU A 248      65.822   7.048 -12.956  1.00  0.00           O  
ATOM   3913  CB  LEU A 248      65.938   5.739 -15.968  1.00  0.00           C  
ATOM   3914  CG  LEU A 248      66.628   4.638 -15.152  1.00  0.00           C  
ATOM   3915  CD1 LEU A 248      67.808   5.232 -14.395  1.00  0.00           C  
ATOM   3916  CD2 LEU A 248      65.625   4.010 -14.197  1.00  0.00           C  
ATOM   3917  H   LEU A 248      64.584   7.598 -17.059  1.00  0.00           H  
ATOM   3918  HA  LEU A 248      64.257   6.060 -14.670  1.00  0.00           H  
ATOM   3919 1HB  LEU A 248      65.362   5.255 -16.756  1.00  0.00           H  
ATOM   3920 2HB  LEU A 248      66.716   6.343 -16.434  1.00  0.00           H  
ATOM   3921  HG  LEU A 248      67.015   3.874 -15.827  1.00  0.00           H  
ATOM   3922 1HD1 LEU A 248      68.299   4.450 -13.815  1.00  0.00           H  
ATOM   3923 2HD1 LEU A 248      68.519   5.657 -15.103  1.00  0.00           H  
ATOM   3924 3HD1 LEU A 248      67.453   6.012 -13.723  1.00  0.00           H  
ATOM   3925 1HD2 LEU A 248      66.115   3.227 -13.617  1.00  0.00           H  
ATOM   3926 2HD2 LEU A 248      65.238   4.773 -13.521  1.00  0.00           H  
ATOM   3927 3HD2 LEU A 248      64.801   3.578 -14.766  1.00  0.00           H  
ATOM   3928  N   LEU A 249      66.465   8.496 -14.553  1.00  0.00           N  
ATOM   3929  CA  LEU A 249      67.267   9.310 -13.648  1.00  0.00           C  
ATOM   3930  C   LEU A 249      66.397   9.986 -12.597  1.00  0.00           C  
ATOM   3931  O   LEU A 249      66.767  10.061 -11.425  1.00  0.00           O  
ATOM   3932  CB  LEU A 249      68.043  10.372 -14.437  1.00  0.00           C  
ATOM   3933  CG  LEU A 249      69.013  11.233 -13.618  1.00  0.00           C  
ATOM   3934  CD1 LEU A 249      70.133  11.734 -14.520  1.00  0.00           C  
ATOM   3935  CD2 LEU A 249      68.256  12.393 -12.990  1.00  0.00           C  
ATOM   3936  H   LEU A 249      66.410   8.753 -15.528  1.00  0.00           H  
ATOM   3937  HA  LEU A 249      67.979   8.661 -13.139  1.00  0.00           H  
ATOM   3938 1HB  LEU A 249      68.619   9.873 -15.216  1.00  0.00           H  
ATOM   3939 2HB  LEU A 249      67.329  11.041 -14.915  1.00  0.00           H  
ATOM   3940  HG  LEU A 249      69.464  10.626 -12.832  1.00  0.00           H  
ATOM   3941 1HD1 LEU A 249      70.823  12.346 -13.937  1.00  0.00           H  
ATOM   3942 2HD1 LEU A 249      70.671  10.884 -14.940  1.00  0.00           H  
ATOM   3943 3HD1 LEU A 249      69.711  12.332 -15.326  1.00  0.00           H  
ATOM   3944 1HD2 LEU A 249      68.945  13.004 -12.407  1.00  0.00           H  
ATOM   3945 2HD2 LEU A 249      67.806  13.001 -13.775  1.00  0.00           H  
ATOM   3946 3HD2 LEU A 249      67.473  12.006 -12.337  1.00  0.00           H  
ATOM   3947  N   GLU A 250      65.238  10.478 -13.022  1.00  0.00           N  
ATOM   3948  CA  GLU A 250      64.313  11.149 -12.117  1.00  0.00           C  
ATOM   3949  C   GLU A 250      63.776  10.187 -11.066  1.00  0.00           C  
ATOM   3950  O   GLU A 250      63.647  10.541  -9.894  1.00  0.00           O  
ATOM   3951  CB  GLU A 250      63.151  11.764 -12.901  1.00  0.00           C  
ATOM   3952  CG  GLU A 250      62.168  12.554 -12.050  1.00  0.00           C  
ATOM   3953  CD  GLU A 250      61.091  13.217 -12.864  1.00  0.00           C  
ATOM   3954  OE1 GLU A 250      61.349  13.551 -13.995  1.00  0.00           O  
ATOM   3955  OE2 GLU A 250      60.010  13.390 -12.353  1.00  0.00           O  
ATOM   3956  H   GLU A 250      64.992  10.385 -13.997  1.00  0.00           H  
ATOM   3957  HA  GLU A 250      64.849  11.948 -11.604  1.00  0.00           H  
ATOM   3958 1HB  GLU A 250      63.543  12.432 -13.668  1.00  0.00           H  
ATOM   3959 2HB  GLU A 250      62.596  10.974 -13.407  1.00  0.00           H  
ATOM   3960 1HG  GLU A 250      61.701  11.881 -11.332  1.00  0.00           H  
ATOM   3961 2HG  GLU A 250      62.714  13.314 -11.492  1.00  0.00           H  
ATOM   3962  N   VAL A 251      63.463   8.967 -11.491  1.00  0.00           N  
ATOM   3963  CA  VAL A 251      62.939   7.951 -10.586  1.00  0.00           C  
ATOM   3964  C   VAL A 251      63.971   7.565  -9.535  1.00  0.00           C  
ATOM   3965  O   VAL A 251      63.640   7.384  -8.363  1.00  0.00           O  
ATOM   3966  CB  VAL A 251      62.521   6.696 -11.375  1.00  0.00           C  
ATOM   3967  CG1 VAL A 251      62.152   5.567 -10.425  1.00  0.00           C  
ATOM   3968  CG2 VAL A 251      61.356   7.028 -12.296  1.00  0.00           C  
ATOM   3969  H   VAL A 251      63.591   8.738 -12.466  1.00  0.00           H  
ATOM   3970  HA  VAL A 251      62.061   8.356 -10.082  1.00  0.00           H  
ATOM   3971  HB  VAL A 251      63.368   6.353 -11.969  1.00  0.00           H  
ATOM   3972 1HG1 VAL A 251      61.860   4.688 -11.000  1.00  0.00           H  
ATOM   3973 2HG1 VAL A 251      63.012   5.322  -9.801  1.00  0.00           H  
ATOM   3974 3HG1 VAL A 251      61.321   5.880  -9.793  1.00  0.00           H  
ATOM   3975 1HG2 VAL A 251      61.066   6.137 -12.851  1.00  0.00           H  
ATOM   3976 2HG2 VAL A 251      60.511   7.377 -11.702  1.00  0.00           H  
ATOM   3977 3HG2 VAL A 251      61.656   7.809 -12.995  1.00  0.00           H  
ATOM   3978  N   ILE A 252      65.224   7.440  -9.960  1.00  0.00           N  
ATOM   3979  CA  ILE A 252      66.307   7.075  -9.055  1.00  0.00           C  
ATOM   3980  C   ILE A 252      66.534   8.153  -8.004  1.00  0.00           C  
ATOM   3981  O   ILE A 252      66.763   7.853  -6.832  1.00  0.00           O  
ATOM   3982  CB  ILE A 252      67.614   6.832  -9.832  1.00  0.00           C  
ATOM   3983  CG1 ILE A 252      67.490   5.582 -10.707  1.00  0.00           C  
ATOM   3984  CG2 ILE A 252      68.786   6.700  -8.873  1.00  0.00           C  
ATOM   3985  CD1 ILE A 252      68.617   5.418 -11.701  1.00  0.00           C  
ATOM   3986  H   ILE A 252      65.431   7.602 -10.935  1.00  0.00           H  
ATOM   3987  HA  ILE A 252      66.034   6.153  -8.543  1.00  0.00           H  
ATOM   3988  HB  ILE A 252      67.799   7.670 -10.504  1.00  0.00           H  
ATOM   3989 1HG1 ILE A 252      67.462   4.696 -10.073  1.00  0.00           H  
ATOM   3990 2HG1 ILE A 252      66.551   5.616 -11.261  1.00  0.00           H  
ATOM   3991 1HG2 ILE A 252      69.702   6.528  -9.438  1.00  0.00           H  
ATOM   3992 2HG2 ILE A 252      68.886   7.616  -8.292  1.00  0.00           H  
ATOM   3993 3HG2 ILE A 252      68.613   5.861  -8.199  1.00  0.00           H  
ATOM   3994 1HD1 ILE A 252      68.459   4.510 -12.284  1.00  0.00           H  
ATOM   3995 2HD1 ILE A 252      68.642   6.279 -12.369  1.00  0.00           H  
ATOM   3996 3HD1 ILE A 252      69.564   5.345 -11.167  1.00  0.00           H  
ATOM   3997  N   LYS A 253      66.469   9.410  -8.429  1.00  0.00           N  
ATOM   3998  CA  LYS A 253      66.667  10.536  -7.524  1.00  0.00           C  
ATOM   3999  C   LYS A 253      65.567  10.598  -6.472  1.00  0.00           C  
ATOM   4000  O   LYS A 253      65.830  10.869  -5.300  1.00  0.00           O  
ATOM   4001  CB  LYS A 253      66.721  11.849  -8.307  1.00  0.00           C  
ATOM   4002  CG  LYS A 253      66.983  13.081  -7.451  1.00  0.00           C  
ATOM   4003  CD  LYS A 253      67.112  14.332  -8.308  1.00  0.00           C  
ATOM   4004  CE  LYS A 253      67.469  15.547  -7.464  1.00  0.00           C  
ATOM   4005  NZ  LYS A 253      66.389  15.893  -6.501  1.00  0.00           N  
ATOM   4006  H   LYS A 253      66.277   9.590  -9.404  1.00  0.00           H  
ATOM   4007  HA  LYS A 253      67.617  10.400  -7.005  1.00  0.00           H  
ATOM   4008 1HB  LYS A 253      67.506  11.792  -9.060  1.00  0.00           H  
ATOM   4009 2HB  LYS A 253      65.776  12.000  -8.829  1.00  0.00           H  
ATOM   4010 1HG  LYS A 253      66.162  13.217  -6.746  1.00  0.00           H  
ATOM   4011 2HG  LYS A 253      67.904  12.942  -6.886  1.00  0.00           H  
ATOM   4012 1HD  LYS A 253      67.889  14.180  -9.059  1.00  0.00           H  
ATOM   4013 2HD  LYS A 253      66.169  14.521  -8.819  1.00  0.00           H  
ATOM   4014 1HE  LYS A 253      68.384  15.348  -6.908  1.00  0.00           H  
ATOM   4015 2HE  LYS A 253      67.645  16.403  -8.116  1.00  0.00           H  
ATOM   4016 1HZ  LYS A 253      66.663  16.703  -5.963  1.00  0.00           H  
ATOM   4017 2HZ  LYS A 253      65.539  16.098  -7.008  1.00  0.00           H  
ATOM   4018 3HZ  LYS A 253      66.229  15.114  -5.879  1.00  0.00           H  
ATOM   4019  N   ARG A 254      64.334  10.345  -6.898  1.00  0.00           N  
ATOM   4020  CA  ARG A 254      63.191  10.371  -5.993  1.00  0.00           C  
ATOM   4021  C   ARG A 254      63.296   9.274  -4.941  1.00  0.00           C  
ATOM   4022  O   ARG A 254      62.990   9.493  -3.769  1.00  0.00           O  
ATOM   4023  CB  ARG A 254      61.892  10.205  -6.767  1.00  0.00           C  
ATOM   4024  CG  ARG A 254      61.500  11.398  -7.624  1.00  0.00           C  
ATOM   4025  CD  ARG A 254      60.210  11.172  -8.324  1.00  0.00           C  
ATOM   4026  NE  ARG A 254      59.872  12.276  -9.208  1.00  0.00           N  
ATOM   4027  CZ  ARG A 254      59.256  13.408  -8.816  1.00  0.00           C  
ATOM   4028  NH1 ARG A 254      58.918  13.571  -7.556  1.00  0.00           N  
ATOM   4029  NH2 ARG A 254      58.991  14.356  -9.699  1.00  0.00           N  
ATOM   4030  H   ARG A 254      64.185  10.129  -7.873  1.00  0.00           H  
ATOM   4031  HA  ARG A 254      63.173  11.336  -5.486  1.00  0.00           H  
ATOM   4032 1HB  ARG A 254      61.968   9.339  -7.423  1.00  0.00           H  
ATOM   4033 2HB  ARG A 254      61.075  10.017  -6.070  1.00  0.00           H  
ATOM   4034 1HG  ARG A 254      61.397  12.281  -6.992  1.00  0.00           H  
ATOM   4035 2HG  ARG A 254      62.271  11.576  -8.374  1.00  0.00           H  
ATOM   4036 1HD  ARG A 254      60.276  10.264  -8.923  1.00  0.00           H  
ATOM   4037 2HD  ARG A 254      59.412  11.066  -7.591  1.00  0.00           H  
ATOM   4038  HE  ARG A 254      60.116  12.188 -10.185  1.00  0.00           H  
ATOM   4039 1HH1 ARG A 254      59.120  12.847  -6.882  1.00  0.00           H  
ATOM   4040 2HH1 ARG A 254      58.456  14.419  -7.263  1.00  0.00           H  
ATOM   4041 1HH2 ARG A 254      59.251  14.231 -10.668  1.00  0.00           H  
ATOM   4042 2HH2 ARG A 254      58.530  15.204  -9.406  1.00  0.00           H  
ATOM   4043  N   SER A 255      63.731   8.093  -5.367  1.00  0.00           N  
ATOM   4044  CA  SER A 255      63.877   6.959  -4.462  1.00  0.00           C  
ATOM   4045  C   SER A 255      64.946   7.228  -3.410  1.00  0.00           C  
ATOM   4046  O   SER A 255      64.776   6.892  -2.238  1.00  0.00           O  
ATOM   4047  CB  SER A 255      64.228   5.709  -5.244  1.00  0.00           C  
ATOM   4048  OG  SER A 255      65.481   5.836  -5.859  1.00  0.00           O  
ATOM   4049  H   SER A 255      63.966   7.978  -6.342  1.00  0.00           H  
ATOM   4050  HA  SER A 255      62.926   6.799  -3.951  1.00  0.00           H  
ATOM   4051 1HB  SER A 255      64.234   4.850  -4.574  1.00  0.00           H  
ATOM   4052 2HB  SER A 255      63.466   5.527  -6.001  1.00  0.00           H  
ATOM   4053  HG  SER A 255      65.497   5.185  -6.565  1.00  0.00           H  
ATOM   4054  N   ALA A 256      66.048   7.836  -3.836  1.00  0.00           N  
ATOM   4055  CA  ALA A 256      67.147   8.151  -2.931  1.00  0.00           C  
ATOM   4056  C   ALA A 256      66.721   9.167  -1.879  1.00  0.00           C  
ATOM   4057  O   ALA A 256      67.079   9.049  -0.707  1.00  0.00           O  
ATOM   4058  CB  ALA A 256      68.345   8.670  -3.713  1.00  0.00           C  
ATOM   4059  H   ALA A 256      66.126   8.086  -4.811  1.00  0.00           H  
ATOM   4060  HA  ALA A 256      67.433   7.235  -2.414  1.00  0.00           H  
ATOM   4061 1HB  ALA A 256      69.157   8.901  -3.024  1.00  0.00           H  
ATOM   4062 2HB  ALA A 256      68.675   7.910  -4.421  1.00  0.00           H  
ATOM   4063 3HB  ALA A 256      68.062   9.571  -4.255  1.00  0.00           H  
ATOM   4064  N   GLU A 257      65.954  10.165  -2.305  1.00  0.00           N  
ATOM   4065  CA  GLU A 257      65.477  11.204  -1.400  1.00  0.00           C  
ATOM   4066  C   GLU A 257      64.537  10.630  -0.348  1.00  0.00           C  
ATOM   4067  O   GLU A 257      64.600  11.002   0.824  1.00  0.00           O  
ATOM   4068  CB  GLU A 257      64.766  12.309  -2.184  1.00  0.00           C  
ATOM   4069  CG  GLU A 257      64.296  13.481  -1.334  1.00  0.00           C  
ATOM   4070  CD  GLU A 257      63.683  14.586  -2.148  1.00  0.00           C  
ATOM   4071  OE1 GLU A 257      64.070  14.750  -3.280  1.00  0.00           O  
ATOM   4072  OE2 GLU A 257      62.825  15.267  -1.638  1.00  0.00           O  
ATOM   4073  H   GLU A 257      65.695  10.205  -3.280  1.00  0.00           H  
ATOM   4074  HA  GLU A 257      66.336  11.637  -0.887  1.00  0.00           H  
ATOM   4075 1HB  GLU A 257      65.436  12.700  -2.951  1.00  0.00           H  
ATOM   4076 2HB  GLU A 257      63.895  11.893  -2.691  1.00  0.00           H  
ATOM   4077 1HG  GLU A 257      63.559  13.122  -0.615  1.00  0.00           H  
ATOM   4078 2HG  GLU A 257      65.145  13.875  -0.776  1.00  0.00           H  
ATOM   4079  N   VAL A 258      63.665   9.722  -0.774  1.00  0.00           N  
ATOM   4080  CA  VAL A 258      62.710   9.094   0.131  1.00  0.00           C  
ATOM   4081  C   VAL A 258      63.419   8.251   1.183  1.00  0.00           C  
ATOM   4082  O   VAL A 258      63.042   8.257   2.355  1.00  0.00           O  
ATOM   4083  CB  VAL A 258      61.730   8.206  -0.659  1.00  0.00           C  
ATOM   4084  CG1 VAL A 258      60.855   7.403   0.292  1.00  0.00           C  
ATOM   4085  CG2 VAL A 258      60.878   9.067  -1.579  1.00  0.00           C  
ATOM   4086  H   VAL A 258      63.664   9.461  -1.750  1.00  0.00           H  
ATOM   4087  HA  VAL A 258      62.144   9.878   0.635  1.00  0.00           H  
ATOM   4088  HB  VAL A 258      62.300   7.491  -1.253  1.00  0.00           H  
ATOM   4089 1HG1 VAL A 258      60.169   6.780  -0.284  1.00  0.00           H  
ATOM   4090 2HG1 VAL A 258      61.484   6.767   0.915  1.00  0.00           H  
ATOM   4091 3HG1 VAL A 258      60.284   8.083   0.923  1.00  0.00           H  
ATOM   4092 1HG2 VAL A 258      60.188   8.433  -2.135  1.00  0.00           H  
ATOM   4093 2HG2 VAL A 258      60.313   9.785  -0.985  1.00  0.00           H  
ATOM   4094 3HG2 VAL A 258      61.522   9.601  -2.278  1.00  0.00           H  
ATOM   4095  N   MET A 259      64.448   7.526   0.757  1.00  0.00           N  
ATOM   4096  CA  MET A 259      65.212   6.676   1.662  1.00  0.00           C  
ATOM   4097  C   MET A 259      65.939   7.503   2.714  1.00  0.00           C  
ATOM   4098  O   MET A 259      65.990   7.129   3.886  1.00  0.00           O  
ATOM   4099  CB  MET A 259      66.205   5.825   0.874  1.00  0.00           C  
ATOM   4100  CG  MET A 259      66.885   4.734   1.688  1.00  0.00           C  
ATOM   4101  SD  MET A 259      65.743   3.435   2.201  1.00  0.00           S  
ATOM   4102  CE  MET A 259      65.441   3.903   3.902  1.00  0.00           C  
ATOM   4103  H   MET A 259      64.707   7.565  -0.218  1.00  0.00           H  
ATOM   4104  HA  MET A 259      64.520   6.015   2.183  1.00  0.00           H  
ATOM   4105 1HB  MET A 259      65.693   5.348   0.039  1.00  0.00           H  
ATOM   4106 2HB  MET A 259      66.984   6.465   0.457  1.00  0.00           H  
ATOM   4107 1HG  MET A 259      67.680   4.280   1.097  1.00  0.00           H  
ATOM   4108 2HG  MET A 259      67.332   5.171   2.581  1.00  0.00           H  
ATOM   4109 1HE  MET A 259      64.750   3.193   4.358  1.00  0.00           H  
ATOM   4110 2HE  MET A 259      66.382   3.900   4.454  1.00  0.00           H  
ATOM   4111 3HE  MET A 259      65.006   4.902   3.933  1.00  0.00           H  
ATOM   4112  N   GLU A 260      66.501   8.630   2.288  1.00  0.00           N  
ATOM   4113  CA  GLU A 260      67.227   9.513   3.193  1.00  0.00           C  
ATOM   4114  C   GLU A 260      66.299  10.108   4.245  1.00  0.00           C  
ATOM   4115  O   GLU A 260      66.661  10.216   5.417  1.00  0.00           O  
ATOM   4116  CB  GLU A 260      67.911  10.635   2.409  1.00  0.00           C  
ATOM   4117  CG  GLU A 260      68.760  11.569   3.259  1.00  0.00           C  
ATOM   4118  CD  GLU A 260      69.487  12.603   2.444  1.00  0.00           C  
ATOM   4119  OE1 GLU A 260      69.356  12.586   1.244  1.00  0.00           O  
ATOM   4120  OE2 GLU A 260      70.174  13.411   3.023  1.00  0.00           O  
ATOM   4121  H   GLU A 260      66.423   8.881   1.313  1.00  0.00           H  
ATOM   4122  HA  GLU A 260      67.992   8.929   3.706  1.00  0.00           H  
ATOM   4123 1HB  GLU A 260      68.554  10.203   1.642  1.00  0.00           H  
ATOM   4124 2HB  GLU A 260      67.156  11.237   1.902  1.00  0.00           H  
ATOM   4125 1HG  GLU A 260      68.116  12.076   3.977  1.00  0.00           H  
ATOM   4126 2HG  GLU A 260      69.484  10.978   3.817  1.00  0.00           H  
ATOM   4127  N   ARG A 261      65.101  10.493   3.819  1.00  0.00           N  
ATOM   4128  CA  ARG A 261      64.118  11.078   4.724  1.00  0.00           C  
ATOM   4129  C   ARG A 261      63.670  10.071   5.776  1.00  0.00           C  
ATOM   4130  O   ARG A 261      63.510  10.413   6.948  1.00  0.00           O  
ATOM   4131  CB  ARG A 261      62.905  11.572   3.950  1.00  0.00           C  
ATOM   4132  CG  ARG A 261      63.151  12.804   3.093  1.00  0.00           C  
ATOM   4133  CD  ARG A 261      61.916  13.241   2.393  1.00  0.00           C  
ATOM   4134  NE  ARG A 261      62.164  14.368   1.509  1.00  0.00           N  
ATOM   4135  CZ  ARG A 261      62.185  15.657   1.900  1.00  0.00           C  
ATOM   4136  NH1 ARG A 261      61.970  15.965   3.160  1.00  0.00           N  
ATOM   4137  NH2 ARG A 261      62.420  16.612   1.017  1.00  0.00           N  
ATOM   4138  H   ARG A 261      64.865  10.378   2.844  1.00  0.00           H  
ATOM   4139  HA  ARG A 261      64.577  11.928   5.231  1.00  0.00           H  
ATOM   4140 1HB  ARG A 261      62.545  10.781   3.294  1.00  0.00           H  
ATOM   4141 2HB  ARG A 261      62.101  11.810   4.647  1.00  0.00           H  
ATOM   4142 1HG  ARG A 261      63.495  13.623   3.724  1.00  0.00           H  
ATOM   4143 2HG  ARG A 261      63.910  12.579   2.343  1.00  0.00           H  
ATOM   4144 1HD  ARG A 261      61.527  12.418   1.794  1.00  0.00           H  
ATOM   4145 2HD  ARG A 261      61.169  13.541   3.126  1.00  0.00           H  
ATOM   4146  HE  ARG A 261      62.334  14.171   0.531  1.00  0.00           H  
ATOM   4147 1HH1 ARG A 261      61.790  15.235   3.835  1.00  0.00           H  
ATOM   4148 2HH1 ARG A 261      61.985  16.931   3.453  1.00  0.00           H  
ATOM   4149 1HH2 ARG A 261      62.585  16.375   0.048  1.00  0.00           H  
ATOM   4150 2HH2 ARG A 261      62.435  17.578   1.310  1.00  0.00           H  
ATOM   4151  N   VAL A 262      63.469   8.829   5.351  1.00  0.00           N  
ATOM   4152  CA  VAL A 262      63.039   7.769   6.255  1.00  0.00           C  
ATOM   4153  C   VAL A 262      64.101   7.478   7.307  1.00  0.00           C  
ATOM   4154  O   VAL A 262      63.787   7.269   8.479  1.00  0.00           O  
ATOM   4155  CB  VAL A 262      62.738   6.482   5.464  1.00  0.00           C  
ATOM   4156  CG1 VAL A 262      62.473   5.323   6.414  1.00  0.00           C  
ATOM   4157  CG2 VAL A 262      61.548   6.707   4.543  1.00  0.00           C  
ATOM   4158  H   VAL A 262      63.618   8.613   4.376  1.00  0.00           H  
ATOM   4159  HA  VAL A 262      62.127   8.092   6.759  1.00  0.00           H  
ATOM   4160  HB  VAL A 262      63.613   6.218   4.871  1.00  0.00           H  
ATOM   4161 1HG1 VAL A 262      62.262   4.422   5.839  1.00  0.00           H  
ATOM   4162 2HG1 VAL A 262      63.350   5.157   7.039  1.00  0.00           H  
ATOM   4163 3HG1 VAL A 262      61.616   5.558   7.045  1.00  0.00           H  
ATOM   4164 1HG2 VAL A 262      61.341   5.793   3.987  1.00  0.00           H  
ATOM   4165 2HG2 VAL A 262      60.674   6.977   5.137  1.00  0.00           H  
ATOM   4166 3HG2 VAL A 262      61.776   7.512   3.845  1.00  0.00           H  
ATOM   4167  N   ILE A 263      65.360   7.466   6.882  1.00  0.00           N  
ATOM   4168  CA  ILE A 263      66.472   7.200   7.786  1.00  0.00           C  
ATOM   4169  C   ILE A 263      66.600   8.295   8.838  1.00  0.00           C  
ATOM   4170  O   ILE A 263      66.854   8.017  10.010  1.00  0.00           O  
ATOM   4171  CB  ILE A 263      67.795   7.077   7.008  1.00  0.00           C  
ATOM   4172  CG1 ILE A 263      67.747   5.875   6.060  1.00  0.00           C  
ATOM   4173  CG2 ILE A 263      68.968   6.955   7.969  1.00  0.00           C  
ATOM   4174  CD1 ILE A 263      67.540   4.552   6.762  1.00  0.00           C  
ATOM   4175  H   ILE A 263      65.552   7.646   5.907  1.00  0.00           H  
ATOM   4176  HA  ILE A 263      66.284   6.257   8.297  1.00  0.00           H  
ATOM   4177  HB  ILE A 263      67.936   7.962   6.388  1.00  0.00           H  
ATOM   4178 1HG1 ILE A 263      66.939   6.011   5.342  1.00  0.00           H  
ATOM   4179 2HG1 ILE A 263      68.679   5.819   5.497  1.00  0.00           H  
ATOM   4180 1HG2 ILE A 263      69.894   6.868   7.402  1.00  0.00           H  
ATOM   4181 2HG2 ILE A 263      69.012   7.839   8.603  1.00  0.00           H  
ATOM   4182 3HG2 ILE A 263      68.838   6.069   8.590  1.00  0.00           H  
ATOM   4183 1HD1 ILE A 263      67.518   3.749   6.025  1.00  0.00           H  
ATOM   4184 2HD1 ILE A 263      68.358   4.380   7.462  1.00  0.00           H  
ATOM   4185 3HD1 ILE A 263      66.596   4.572   7.304  1.00  0.00           H  
ATOM   4186  N   ARG A 264      66.423   9.541   8.413  1.00  0.00           N  
ATOM   4187  CA  ARG A 264      66.518  10.680   9.317  1.00  0.00           C  
ATOM   4188  C   ARG A 264      65.417  10.642  10.369  1.00  0.00           C  
ATOM   4189  O   ARG A 264      65.654  10.935  11.541  1.00  0.00           O  
ATOM   4190  CB  ARG A 264      66.431  11.987   8.542  1.00  0.00           C  
ATOM   4191  CG  ARG A 264      67.638  12.296   7.671  1.00  0.00           C  
ATOM   4192  CD  ARG A 264      67.453  13.553   6.902  1.00  0.00           C  
ATOM   4193  NE  ARG A 264      67.394  14.717   7.772  1.00  0.00           N  
ATOM   4194  CZ  ARG A 264      66.975  15.938   7.388  1.00  0.00           C  
ATOM   4195  NH1 ARG A 264      66.581  16.139   6.150  1.00  0.00           N  
ATOM   4196  NH2 ARG A 264      66.959  16.935   8.256  1.00  0.00           N  
ATOM   4197  H   ARG A 264      66.217   9.704   7.438  1.00  0.00           H  
ATOM   4198  HA  ARG A 264      67.483  10.640   9.823  1.00  0.00           H  
ATOM   4199 1HB  ARG A 264      65.554  11.968   7.896  1.00  0.00           H  
ATOM   4200 2HB  ARG A 264      66.306  12.815   9.239  1.00  0.00           H  
ATOM   4201 1HG  ARG A 264      68.522  12.406   8.300  1.00  0.00           H  
ATOM   4202 2HG  ARG A 264      67.795  11.481   6.964  1.00  0.00           H  
ATOM   4203 1HD  ARG A 264      68.286  13.684   6.213  1.00  0.00           H  
ATOM   4204 2HD  ARG A 264      66.521  13.501   6.339  1.00  0.00           H  
ATOM   4205  HE  ARG A 264      67.690  14.602   8.732  1.00  0.00           H  
ATOM   4206 1HH1 ARG A 264      66.592  15.377   5.486  1.00  0.00           H  
ATOM   4207 2HH1 ARG A 264      66.266  17.054   5.862  1.00  0.00           H  
ATOM   4208 1HH2 ARG A 264      67.262  16.781   9.208  1.00  0.00           H  
ATOM   4209 2HH2 ARG A 264      66.645  17.850   7.968  1.00  0.00           H  
ATOM   4210  N   GLU A 265      64.212  10.279   9.944  1.00  0.00           N  
ATOM   4211  CA  GLU A 265      63.071  10.202  10.848  1.00  0.00           C  
ATOM   4212  C   GLU A 265      63.274   9.119  11.900  1.00  0.00           C  
ATOM   4213  O   GLU A 265      62.948   9.310  13.072  1.00  0.00           O  
ATOM   4214  CB  GLU A 265      61.786   9.930  10.063  1.00  0.00           C  
ATOM   4215  CG  GLU A 265      61.322  11.091   9.195  1.00  0.00           C  
ATOM   4216  CD  GLU A 265      60.099  10.763   8.384  1.00  0.00           C  
ATOM   4217  OE1 GLU A 265      59.684   9.629   8.402  1.00  0.00           O  
ATOM   4218  OE2 GLU A 265      59.579  11.647   7.745  1.00  0.00           O  
ATOM   4219  H   GLU A 265      64.083  10.050   8.969  1.00  0.00           H  
ATOM   4220  HA  GLU A 265      62.971  11.159  11.361  1.00  0.00           H  
ATOM   4221 1HB  GLU A 265      61.931   9.065   9.415  1.00  0.00           H  
ATOM   4222 2HB  GLU A 265      60.980   9.688  10.756  1.00  0.00           H  
ATOM   4223 1HG  GLU A 265      61.100  11.944   9.835  1.00  0.00           H  
ATOM   4224 2HG  GLU A 265      62.131  11.375   8.524  1.00  0.00           H  
ATOM   4225  N   ALA A 266      63.814   7.982  11.475  1.00  0.00           N  
ATOM   4226  CA  ALA A 266      64.062   6.866  12.379  1.00  0.00           C  
ATOM   4227  C   ALA A 266      65.102   7.230  13.431  1.00  0.00           C  
ATOM   4228  O   ALA A 266      64.963   6.880  14.603  1.00  0.00           O  
ATOM   4229  CB  ALA A 266      64.508   5.639  11.596  1.00  0.00           C  
ATOM   4230  H   ALA A 266      64.059   7.888  10.500  1.00  0.00           H  
ATOM   4231  HA  ALA A 266      63.130   6.635  12.896  1.00  0.00           H  
ATOM   4232 1HB  ALA A 266      64.689   4.814  12.285  1.00  0.00           H  
ATOM   4233 2HB  ALA A 266      63.729   5.357  10.888  1.00  0.00           H  
ATOM   4234 3HB  ALA A 266      65.424   5.867  11.055  1.00  0.00           H  
ATOM   4235  N   ILE A 267      66.145   7.935  13.006  1.00  0.00           N  
ATOM   4236  CA  ILE A 267      67.211   8.348  13.910  1.00  0.00           C  
ATOM   4237  C   ILE A 267      66.665   9.183  15.061  1.00  0.00           C  
ATOM   4238  O   ILE A 267      67.001   8.952  16.222  1.00  0.00           O  
ATOM   4239  CB  ILE A 267      68.288   9.151  13.158  1.00  0.00           C  
ATOM   4240  CG1 ILE A 267      69.042   8.247  12.180  1.00  0.00           C  
ATOM   4241  CG2 ILE A 267      69.252   9.798  14.141  1.00  0.00           C  
ATOM   4242  CD1 ILE A 267      69.914   9.000  11.201  1.00  0.00           C  
ATOM   4243  H   ILE A 267      66.201   8.192  12.031  1.00  0.00           H  
ATOM   4244  HA  ILE A 267      67.675   7.455  14.327  1.00  0.00           H  
ATOM   4245  HB  ILE A 267      67.812   9.930  12.564  1.00  0.00           H  
ATOM   4246 1HG1 ILE A 267      69.673   7.555  12.736  1.00  0.00           H  
ATOM   4247 2HG1 ILE A 267      68.328   7.651  11.610  1.00  0.00           H  
ATOM   4248 1HG2 ILE A 267      70.007  10.361  13.592  1.00  0.00           H  
ATOM   4249 2HG2 ILE A 267      68.703  10.472  14.798  1.00  0.00           H  
ATOM   4250 3HG2 ILE A 267      69.737   9.025  14.737  1.00  0.00           H  
ATOM   4251 1HD1 ILE A 267      70.416   8.291  10.541  1.00  0.00           H  
ATOM   4252 2HD1 ILE A 267      69.297   9.675  10.607  1.00  0.00           H  
ATOM   4253 3HD1 ILE A 267      70.660   9.576  11.747  1.00  0.00           H  
ATOM   4254  N   GLU A 268      65.821  10.155  14.732  1.00  0.00           N  
ATOM   4255  CA  GLU A 268      65.226  11.027  15.738  1.00  0.00           C  
ATOM   4256  C   GLU A 268      64.453  10.223  16.775  1.00  0.00           C  
ATOM   4257  O   GLU A 268      64.543  10.489  17.974  1.00  0.00           O  
ATOM   4258  CB  GLU A 268      64.299  12.050  15.077  1.00  0.00           C  
ATOM   4259  CG  GLU A 268      65.019  13.117  14.265  1.00  0.00           C  
ATOM   4260  CD  GLU A 268      64.075  14.054  13.563  1.00  0.00           C  
ATOM   4261  OE1 GLU A 268      62.891  13.819  13.609  1.00  0.00           O  
ATOM   4262  OE2 GLU A 268      64.538  15.006  12.981  1.00  0.00           O  
ATOM   4263  H   GLU A 268      65.585  10.294  13.760  1.00  0.00           H  
ATOM   4264  HA  GLU A 268      66.027  11.561  16.250  1.00  0.00           H  
ATOM   4265 1HB  GLU A 268      63.604  11.536  14.413  1.00  0.00           H  
ATOM   4266 2HB  GLU A 268      63.709  12.553  15.842  1.00  0.00           H  
ATOM   4267 1HG  GLU A 268      65.659  13.696  14.930  1.00  0.00           H  
ATOM   4268 2HG  GLU A 268      65.655  12.630  13.527  1.00  0.00           H  
ATOM   4269  N   LEU A 269      63.696   9.241  16.302  1.00  0.00           N  
ATOM   4270  CA  LEU A 269      62.874   8.416  17.172  1.00  0.00           C  
ATOM   4271  C   LEU A 269      63.717   7.777  18.268  1.00  0.00           C  
ATOM   4272  O   LEU A 269      63.196   7.368  19.306  1.00  0.00           O  
ATOM   4273  CB  LEU A 269      62.166   7.327  16.357  1.00  0.00           C  
ATOM   4274  CG  LEU A 269      61.089   7.819  15.382  1.00  0.00           C  
ATOM   4275  CD1 LEU A 269      60.592   6.652  14.540  1.00  0.00           C  
ATOM   4276  CD2 LEU A 269      59.948   8.454  16.164  1.00  0.00           C  
ATOM   4277  H   LEU A 269      63.689   9.060  15.308  1.00  0.00           H  
ATOM   4278  HA  LEU A 269      62.121   9.050  17.639  1.00  0.00           H  
ATOM   4279 1HB  LEU A 269      62.913   6.785  15.779  1.00  0.00           H  
ATOM   4280 2HB  LEU A 269      61.693   6.628  17.047  1.00  0.00           H  
ATOM   4281  HG  LEU A 269      61.520   8.558  14.706  1.00  0.00           H  
ATOM   4282 1HD1 LEU A 269      59.827   7.002  13.848  1.00  0.00           H  
ATOM   4283 2HD1 LEU A 269      61.425   6.229  13.977  1.00  0.00           H  
ATOM   4284 3HD1 LEU A 269      60.169   5.888  15.192  1.00  0.00           H  
ATOM   4285 1HD2 LEU A 269      59.183   8.805  15.471  1.00  0.00           H  
ATOM   4286 2HD2 LEU A 269      59.515   7.715  16.839  1.00  0.00           H  
ATOM   4287 3HD2 LEU A 269      60.328   9.296  16.743  1.00  0.00           H  
ATOM   4288  N   GLY A 270      65.019   7.696  18.029  1.00  0.00           N  
ATOM   4289  CA  GLY A 270      65.941   7.094  18.986  1.00  0.00           C  
ATOM   4290  C   GLY A 270      65.940   5.575  18.869  1.00  0.00           C  
ATOM   4291  O   GLY A 270      65.804   4.866  19.866  1.00  0.00           O  
ATOM   4292  H   GLY A 270      65.383   8.061  17.161  1.00  0.00           H  
ATOM   4293 1HA  GLY A 270      66.947   7.476  18.812  1.00  0.00           H  
ATOM   4294 2HA  GLY A 270      65.658   7.385  19.997  1.00  0.00           H  
ATOM   4295  N   ALA A 271      66.093   5.091  17.642  1.00  0.00           N  
ATOM   4296  CA  ALA A 271      66.162   3.662  17.365  1.00  0.00           C  
ATOM   4297  C   ALA A 271      67.505   3.073  17.774  1.00  0.00           C  
ATOM   4298  O   ALA A 271      68.546   3.712  17.623  1.00  0.00           O  
ATOM   4299  CB  ALA A 271      65.900   3.399  15.889  1.00  0.00           C  
ATOM   4300  H   ALA A 271      66.165   5.733  16.865  1.00  0.00           H  
ATOM   4301  HA  ALA A 271      65.391   3.165  17.954  1.00  0.00           H  
ATOM   4302 1HB  ALA A 271      65.950   2.327  15.696  1.00  0.00           H  
ATOM   4303 2HB  ALA A 271      64.910   3.770  15.624  1.00  0.00           H  
ATOM   4304 3HB  ALA A 271      66.652   3.911  15.290  1.00  0.00           H  
ATOM   4305  N   PRO A 272      67.474   1.850  18.293  1.00  0.00           N  
ATOM   4306  CA  PRO A 272      68.685   1.171  18.742  1.00  0.00           C  
ATOM   4307  C   PRO A 272      69.631   0.896  17.585  1.00  0.00           C  
ATOM   4308  O   PRO A 272      69.202   0.506  16.499  1.00  0.00           O  
ATOM   4309  CB  PRO A 272      68.146  -0.129  19.349  1.00  0.00           C  
ATOM   4310  CG  PRO A 272      66.726   0.182  19.676  1.00  0.00           C  
ATOM   4311  CD  PRO A 272      66.285   1.117  18.581  1.00  0.00           C  
ATOM   4312  HA  PRO A 272      69.182   1.786  19.507  1.00  0.00           H  
ATOM   4313 1HB  PRO A 272      68.248  -0.952  18.626  1.00  0.00           H  
ATOM   4314 2HB  PRO A 272      68.738  -0.404  20.234  1.00  0.00           H  
ATOM   4315 1HG  PRO A 272      66.132  -0.744  19.707  1.00  0.00           H  
ATOM   4316 2HG  PRO A 272      66.656   0.637  20.674  1.00  0.00           H  
ATOM   4317 1HD  PRO A 272      65.936   0.532  17.717  1.00  0.00           H  
ATOM   4318 2HD  PRO A 272      65.484   1.770  18.956  1.00  0.00           H  
ATOM   4319  N   PRO A 273      70.934   1.122  17.883  1.00  0.00           N  
ATOM   4320  CA  PRO A 273      71.894   1.298  16.802  1.00  0.00           C  
ATOM   4321  C   PRO A 273      71.716   0.213  15.769  1.00  0.00           C  
ATOM   4322  O   PRO A 273      72.018   0.408  14.592  1.00  0.00           O  
ATOM   4323  CB  PRO A 273      73.250   1.191  17.508  1.00  0.00           C  
ATOM   4324  CG  PRO A 273      72.978   1.666  18.895  1.00  0.00           C  
ATOM   4325  CD  PRO A 273      71.613   1.119  19.217  1.00  0.00           C  
ATOM   4326  HA  PRO A 273      71.760   2.295  16.358  1.00  0.00           H  
ATOM   4327 1HB  PRO A 273      73.610   0.153  17.475  1.00  0.00           H  
ATOM   4328 2HB  PRO A 273      73.996   1.807  16.984  1.00  0.00           H  
ATOM   4329 1HG  PRO A 273      73.755   1.298  19.581  1.00  0.00           H  
ATOM   4330 2HG  PRO A 273      73.014   2.765  18.934  1.00  0.00           H  
ATOM   4331 1HD  PRO A 273      71.712   0.100  19.621  1.00  0.00           H  
ATOM   4332 2HD  PRO A 273      71.115   1.778  19.943  1.00  0.00           H  
ATOM   4333  N   GLU A 274      71.225  -0.927  16.215  1.00  0.00           N  
ATOM   4334  CA  GLU A 274      71.024  -2.053  15.310  1.00  0.00           C  
ATOM   4335  C   GLU A 274      69.970  -1.733  14.259  1.00  0.00           C  
ATOM   4336  O   GLU A 274      70.123  -2.078  13.087  1.00  0.00           O  
ATOM   4337  CB  GLU A 274      70.613  -3.301  16.094  1.00  0.00           C  
ATOM   4338  CG  GLU A 274      71.696  -3.853  17.011  1.00  0.00           C  
ATOM   4339  CD  GLU A 274      71.791  -3.112  18.315  1.00  0.00           C  
ATOM   4340  OE1 GLU A 274      71.022  -2.204  18.518  1.00  0.00           O  
ATOM   4341  OE2 GLU A 274      72.635  -3.454  19.110  1.00  0.00           O  
ATOM   4342  H   GLU A 274      70.989  -1.012  17.193  1.00  0.00           H  
ATOM   4343  HA  GLU A 274      71.964  -2.257  14.797  1.00  0.00           H  
ATOM   4344 1HB  GLU A 274      69.740  -3.076  16.706  1.00  0.00           H  
ATOM   4345 2HB  GLU A 274      70.330  -4.091  15.398  1.00  0.00           H  
ATOM   4346 1HG  GLU A 274      71.484  -4.902  17.217  1.00  0.00           H  
ATOM   4347 2HG  GLU A 274      72.655  -3.798  16.497  1.00  0.00           H  
ATOM   4348  N   VAL A 275      68.899  -1.072  14.684  1.00  0.00           N  
ATOM   4349  CA  VAL A 275      67.816  -0.704  13.779  1.00  0.00           C  
ATOM   4350  C   VAL A 275      68.291   0.290  12.728  1.00  0.00           C  
ATOM   4351  O   VAL A 275      67.927   0.190  11.556  1.00  0.00           O  
ATOM   4352  CB  VAL A 275      66.644  -0.091  14.568  1.00  0.00           C  
ATOM   4353  CG1 VAL A 275      65.595   0.467  13.618  1.00  0.00           C  
ATOM   4354  CG2 VAL A 275      66.036  -1.138  15.489  1.00  0.00           C  
ATOM   4355  H   VAL A 275      68.833  -0.818  15.659  1.00  0.00           H  
ATOM   4356  HA  VAL A 275      67.465  -1.605  13.275  1.00  0.00           H  
ATOM   4357  HB  VAL A 275      67.016   0.745  15.162  1.00  0.00           H  
ATOM   4358 1HG1 VAL A 275      64.775   0.896  14.193  1.00  0.00           H  
ATOM   4359 2HG1 VAL A 275      66.044   1.239  12.993  1.00  0.00           H  
ATOM   4360 3HG1 VAL A 275      65.214  -0.336  12.986  1.00  0.00           H  
ATOM   4361 1HG2 VAL A 275      65.209  -0.697  16.045  1.00  0.00           H  
ATOM   4362 2HG2 VAL A 275      65.670  -1.975  14.896  1.00  0.00           H  
ATOM   4363 3HG2 VAL A 275      66.794  -1.492  16.188  1.00  0.00           H  
ATOM   4364  N   VAL A 276      69.106   1.250  13.153  1.00  0.00           N  
ATOM   4365  CA  VAL A 276      69.633   2.265  12.248  1.00  0.00           C  
ATOM   4366  C   VAL A 276      70.544   1.646  11.197  1.00  0.00           C  
ATOM   4367  O   VAL A 276      70.500   2.021  10.025  1.00  0.00           O  
ATOM   4368  CB  VAL A 276      70.416   3.331  13.037  1.00  0.00           C  
ATOM   4369  CG1 VAL A 276      71.125   4.284  12.087  1.00  0.00           C  
ATOM   4370  CG2 VAL A 276      69.472   4.090  13.958  1.00  0.00           C  
ATOM   4371  H   VAL A 276      69.367   1.278  14.128  1.00  0.00           H  
ATOM   4372  HA  VAL A 276      68.795   2.748  11.744  1.00  0.00           H  
ATOM   4373  HB  VAL A 276      71.185   2.838  13.631  1.00  0.00           H  
ATOM   4374 1HG1 VAL A 276      71.673   5.030  12.662  1.00  0.00           H  
ATOM   4375 2HG1 VAL A 276      71.821   3.724  11.463  1.00  0.00           H  
ATOM   4376 3HG1 VAL A 276      70.389   4.782  11.455  1.00  0.00           H  
ATOM   4377 1HG2 VAL A 276      70.033   4.841  14.514  1.00  0.00           H  
ATOM   4378 2HG2 VAL A 276      68.700   4.579  13.364  1.00  0.00           H  
ATOM   4379 3HG2 VAL A 276      69.008   3.394  14.657  1.00  0.00           H  
ATOM   4380  N   GLU A 277      71.370   0.696  11.622  1.00  0.00           N  
ATOM   4381  CA  GLU A 277      72.294   0.023  10.717  1.00  0.00           C  
ATOM   4382  C   GLU A 277      71.545  -0.785   9.666  1.00  0.00           C  
ATOM   4383  O   GLU A 277      71.922  -0.798   8.494  1.00  0.00           O  
ATOM   4384  CB  GLU A 277      73.237  -0.892  11.501  1.00  0.00           C  
ATOM   4385  CG  GLU A 277      74.249  -0.157  12.368  1.00  0.00           C  
ATOM   4386  CD  GLU A 277      75.110  -1.087  13.178  1.00  0.00           C  
ATOM   4387  OE1 GLU A 277      75.225  -2.231  12.810  1.00  0.00           O  
ATOM   4388  OE2 GLU A 277      75.653  -0.652  14.166  1.00  0.00           O  
ATOM   4389  H   GLU A 277      71.357   0.433  12.597  1.00  0.00           H  
ATOM   4390  HA  GLU A 277      72.888   0.780  10.204  1.00  0.00           H  
ATOM   4391 1HB  GLU A 277      72.654  -1.547  12.149  1.00  0.00           H  
ATOM   4392 2HB  GLU A 277      73.789  -1.526  10.807  1.00  0.00           H  
ATOM   4393 1HG  GLU A 277      74.890   0.447  11.728  1.00  0.00           H  
ATOM   4394 2HG  GLU A 277      73.716   0.514  13.040  1.00  0.00           H  
ATOM   4395  N   GLU A 278      70.482  -1.459  10.091  1.00  0.00           N  
ATOM   4396  CA  GLU A 278      69.677  -2.271   9.186  1.00  0.00           C  
ATOM   4397  C   GLU A 278      68.991  -1.409   8.135  1.00  0.00           C  
ATOM   4398  O   GLU A 278      68.921  -1.780   6.963  1.00  0.00           O  
ATOM   4399  CB  GLU A 278      68.630  -3.065   9.970  1.00  0.00           C  
ATOM   4400  CG  GLU A 278      69.204  -4.177  10.837  1.00  0.00           C  
ATOM   4401  CD  GLU A 278      68.155  -4.887  11.647  1.00  0.00           C  
ATOM   4402  OE1 GLU A 278      67.026  -4.459  11.629  1.00  0.00           O  
ATOM   4403  OE2 GLU A 278      68.484  -5.860  12.285  1.00  0.00           O  
ATOM   4404  H   GLU A 278      70.225  -1.408  11.066  1.00  0.00           H  
ATOM   4405  HA  GLU A 278      70.335  -2.973   8.672  1.00  0.00           H  
ATOM   4406 1HB  GLU A 278      68.071  -2.390  10.618  1.00  0.00           H  
ATOM   4407 2HB  GLU A 278      67.920  -3.515   9.276  1.00  0.00           H  
ATOM   4408 1HG  GLU A 278      69.705  -4.902  10.196  1.00  0.00           H  
ATOM   4409 2HG  GLU A 278      69.949  -3.751  11.509  1.00  0.00           H  
ATOM   4410  N   MET A 279      68.485  -0.257   8.560  1.00  0.00           N  
ATOM   4411  CA  MET A 279      67.803   0.661   7.655  1.00  0.00           C  
ATOM   4412  C   MET A 279      68.759   1.209   6.604  1.00  0.00           C  
ATOM   4413  O   MET A 279      68.404   1.332   5.432  1.00  0.00           O  
ATOM   4414  CB  MET A 279      67.166   1.804   8.443  1.00  0.00           C  
ATOM   4415  CG  MET A 279      65.966   1.395   9.286  1.00  0.00           C  
ATOM   4416  SD  MET A 279      65.108   2.809  10.006  1.00  0.00           S  
ATOM   4417  CE  MET A 279      66.257   3.281  11.295  1.00  0.00           C  
ATOM   4418  H   MET A 279      68.575  -0.010   9.535  1.00  0.00           H  
ATOM   4419  HA  MET A 279      67.018   0.113   7.134  1.00  0.00           H  
ATOM   4420 1HB  MET A 279      67.907   2.244   9.109  1.00  0.00           H  
ATOM   4421 2HB  MET A 279      66.840   2.584   7.754  1.00  0.00           H  
ATOM   4422 1HG  MET A 279      65.259   0.841   8.668  1.00  0.00           H  
ATOM   4423 2HG  MET A 279      66.294   0.743  10.095  1.00  0.00           H  
ATOM   4424 1HE  MET A 279      65.865   4.145  11.832  1.00  0.00           H  
ATOM   4425 2HE  MET A 279      66.387   2.450  11.989  1.00  0.00           H  
ATOM   4426 3HE  MET A 279      67.219   3.536  10.850  1.00  0.00           H  
ATOM   4427  N   VAL A 280      69.974   1.537   7.029  1.00  0.00           N  
ATOM   4428  CA  VAL A 280      70.984   2.073   6.124  1.00  0.00           C  
ATOM   4429  C   VAL A 280      71.382   1.045   5.072  1.00  0.00           C  
ATOM   4430  O   VAL A 280      71.557   1.378   3.900  1.00  0.00           O  
ATOM   4431  CB  VAL A 280      72.234   2.506   6.914  1.00  0.00           C  
ATOM   4432  CG1 VAL A 280      73.359   2.887   5.963  1.00  0.00           C  
ATOM   4433  CG2 VAL A 280      71.888   3.666   7.834  1.00  0.00           C  
ATOM   4434  H   VAL A 280      70.204   1.412   8.004  1.00  0.00           H  
ATOM   4435  HA  VAL A 280      70.569   2.946   5.620  1.00  0.00           H  
ATOM   4436  HB  VAL A 280      72.587   1.662   7.508  1.00  0.00           H  
ATOM   4437 1HG1 VAL A 280      74.234   3.190   6.538  1.00  0.00           H  
ATOM   4438 2HG1 VAL A 280      73.614   2.031   5.339  1.00  0.00           H  
ATOM   4439 3HG1 VAL A 280      73.037   3.715   5.332  1.00  0.00           H  
ATOM   4440 1HG2 VAL A 280      72.776   3.966   8.390  1.00  0.00           H  
ATOM   4441 2HG2 VAL A 280      71.530   4.507   7.240  1.00  0.00           H  
ATOM   4442 3HG2 VAL A 280      71.110   3.358   8.533  1.00  0.00           H  
ATOM   4443  N   LYS A 281      71.523  -0.205   5.498  1.00  0.00           N  
ATOM   4444  CA  LYS A 281      71.901  -1.284   4.593  1.00  0.00           C  
ATOM   4445  C   LYS A 281      70.826  -1.524   3.541  1.00  0.00           C  
ATOM   4446  O   LYS A 281      71.130  -1.749   2.369  1.00  0.00           O  
ATOM   4447  CB  LYS A 281      72.167  -2.571   5.376  1.00  0.00           C  
ATOM   4448  CG  LYS A 281      72.626  -3.744   4.520  1.00  0.00           C  
ATOM   4449  CD  LYS A 281      72.956  -4.957   5.377  1.00  0.00           C  
ATOM   4450  CE  LYS A 281      73.505  -6.099   4.533  1.00  0.00           C  
ATOM   4451  NZ  LYS A 281      72.495  -6.615   3.571  1.00  0.00           N  
ATOM   4452  H   LYS A 281      71.364  -0.413   6.473  1.00  0.00           H  
ATOM   4453  HA  LYS A 281      72.816  -0.996   4.074  1.00  0.00           H  
ATOM   4454 1HB  LYS A 281      72.933  -2.387   6.129  1.00  0.00           H  
ATOM   4455 2HB  LYS A 281      71.259  -2.873   5.899  1.00  0.00           H  
ATOM   4456 1HG  LYS A 281      71.837  -4.011   3.815  1.00  0.00           H  
ATOM   4457 2HG  LYS A 281      73.512  -3.457   3.955  1.00  0.00           H  
ATOM   4458 1HD  LYS A 281      73.697  -4.682   6.128  1.00  0.00           H  
ATOM   4459 2HD  LYS A 281      72.055  -5.297   5.888  1.00  0.00           H  
ATOM   4460 1HE  LYS A 281      74.375  -5.754   3.977  1.00  0.00           H  
ATOM   4461 2HE  LYS A 281      73.817  -6.915   5.185  1.00  0.00           H  
ATOM   4462 1HZ  LYS A 281      72.897  -7.370   3.032  1.00  0.00           H  
ATOM   4463 2HZ  LYS A 281      71.689  -6.956   4.077  1.00  0.00           H  
ATOM   4464 3HZ  LYS A 281      72.211  -5.872   2.948  1.00  0.00           H  
ATOM   4465  N   LYS A 282      69.568  -1.475   3.967  1.00  0.00           N  
ATOM   4466  CA  LYS A 282      68.444  -1.686   3.062  1.00  0.00           C  
ATOM   4467  C   LYS A 282      68.369  -0.587   2.010  1.00  0.00           C  
ATOM   4468  O   LYS A 282      68.101  -0.853   0.838  1.00  0.00           O  
ATOM   4469  CB  LYS A 282      67.132  -1.755   3.845  1.00  0.00           C  
ATOM   4470  CG  LYS A 282      66.969  -3.010   4.691  1.00  0.00           C  
ATOM   4471  CD  LYS A 282      65.635  -3.015   5.422  1.00  0.00           C  
ATOM   4472  CE  LYS A 282      65.494  -4.242   6.311  1.00  0.00           C  
ATOM   4473  NZ  LYS A 282      65.455  -5.502   5.520  1.00  0.00           N  
ATOM   4474  H   LYS A 282      69.386  -1.287   4.942  1.00  0.00           H  
ATOM   4475  HA  LYS A 282      68.590  -2.634   2.543  1.00  0.00           H  
ATOM   4476 1HB  LYS A 282      67.058  -0.892   4.508  1.00  0.00           H  
ATOM   4477 2HB  LYS A 282      66.292  -1.708   3.151  1.00  0.00           H  
ATOM   4478 1HG  LYS A 282      67.027  -3.891   4.051  1.00  0.00           H  
ATOM   4479 2HG  LYS A 282      67.774  -3.062   5.424  1.00  0.00           H  
ATOM   4480 1HD  LYS A 282      65.553  -2.119   6.038  1.00  0.00           H  
ATOM   4481 2HD  LYS A 282      64.822  -3.011   4.695  1.00  0.00           H  
ATOM   4482 1HE  LYS A 282      66.334  -4.288   7.003  1.00  0.00           H  
ATOM   4483 2HE  LYS A 282      64.576  -4.166   6.893  1.00  0.00           H  
ATOM   4484 1HZ  LYS A 282      65.361  -6.290   6.145  1.00  0.00           H  
ATOM   4485 2HZ  LYS A 282      64.668  -5.478   4.887  1.00  0.00           H  
ATOM   4486 3HZ  LYS A 282      66.310  -5.593   4.990  1.00  0.00           H  
ATOM   4487  N   ALA A 283      68.607   0.649   2.436  1.00  0.00           N  
ATOM   4488  CA  ALA A 283      68.567   1.792   1.531  1.00  0.00           C  
ATOM   4489  C   ALA A 283      69.665   1.700   0.479  1.00  0.00           C  
ATOM   4490  O   ALA A 283      69.442   2.004  -0.693  1.00  0.00           O  
ATOM   4491  CB  ALA A 283      68.691   3.092   2.313  1.00  0.00           C  
ATOM   4492  H   ALA A 283      68.821   0.801   3.411  1.00  0.00           H  
ATOM   4493  HA  ALA A 283      67.607   1.781   1.014  1.00  0.00           H  
ATOM   4494 1HB  ALA A 283      68.660   3.935   1.623  1.00  0.00           H  
ATOM   4495 2HB  ALA A 283      67.866   3.171   3.021  1.00  0.00           H  
ATOM   4496 3HB  ALA A 283      69.636   3.101   2.855  1.00  0.00           H  
ATOM   4497  N   ALA A 284      70.851   1.279   0.905  1.00  0.00           N  
ATOM   4498  CA  ALA A 284      71.987   1.147  -0.000  1.00  0.00           C  
ATOM   4499  C   ALA A 284      71.732   0.075  -1.052  1.00  0.00           C  
ATOM   4500  O   ALA A 284      72.067   0.249  -2.224  1.00  0.00           O  
ATOM   4501  CB  ALA A 284      73.253   0.830   0.782  1.00  0.00           C  
ATOM   4502  H   ALA A 284      70.969   1.045   1.880  1.00  0.00           H  
ATOM   4503  HA  ALA A 284      72.120   2.097  -0.517  1.00  0.00           H  
ATOM   4504 1HB  ALA A 284      74.092   0.734   0.093  1.00  0.00           H  
ATOM   4505 2HB  ALA A 284      73.455   1.634   1.490  1.00  0.00           H  
ATOM   4506 3HB  ALA A 284      73.121  -0.105   1.324  1.00  0.00           H  
ATOM   4507  N   GLU A 285      71.137  -1.034  -0.626  1.00  0.00           N  
ATOM   4508  CA  GLU A 285      70.835  -2.137  -1.531  1.00  0.00           C  
ATOM   4509  C   GLU A 285      69.814  -1.723  -2.583  1.00  0.00           C  
ATOM   4510  O   GLU A 285      69.936  -2.080  -3.755  1.00  0.00           O  
ATOM   4511  CB  GLU A 285      70.313  -3.343  -0.747  1.00  0.00           C  
ATOM   4512  CG  GLU A 285      71.359  -4.029   0.121  1.00  0.00           C  
ATOM   4513  CD  GLU A 285      70.794  -5.163   0.931  1.00  0.00           C  
ATOM   4514  OE1 GLU A 285      69.600  -5.344   0.913  1.00  0.00           O  
ATOM   4515  OE2 GLU A 285      71.558  -5.848   1.569  1.00  0.00           O  
ATOM   4516  H   GLU A 285      70.888  -1.115   0.349  1.00  0.00           H  
ATOM   4517  HA  GLU A 285      71.753  -2.425  -2.044  1.00  0.00           H  
ATOM   4518 1HB  GLU A 285      69.494  -3.029  -0.099  1.00  0.00           H  
ATOM   4519 2HB  GLU A 285      69.916  -4.084  -1.440  1.00  0.00           H  
ATOM   4520 1HG  GLU A 285      72.151  -4.415  -0.520  1.00  0.00           H  
ATOM   4521 2HG  GLU A 285      71.798  -3.293   0.792  1.00  0.00           H  
ATOM   4522  N   THR A 286      68.807  -0.968  -2.157  1.00  0.00           N  
ATOM   4523  CA  THR A 286      67.762  -0.504  -3.062  1.00  0.00           C  
ATOM   4524  C   THR A 286      68.324   0.443  -4.114  1.00  0.00           C  
ATOM   4525  O   THR A 286      67.952   0.376  -5.286  1.00  0.00           O  
ATOM   4526  CB  THR A 286      66.629   0.196  -2.288  1.00  0.00           C  
ATOM   4527  OG1 THR A 286      66.033  -0.728  -1.369  1.00  0.00           O  
ATOM   4528  CG2 THR A 286      65.566   0.709  -3.247  1.00  0.00           C  
ATOM   4529  H   THR A 286      68.765  -0.709  -1.182  1.00  0.00           H  
ATOM   4530  HA  THR A 286      67.342  -1.368  -3.578  1.00  0.00           H  
ATOM   4531  HB  THR A 286      67.038   1.035  -1.726  1.00  0.00           H  
ATOM   4532  HG1 THR A 286      66.582  -0.797  -0.584  1.00  0.00           H  
ATOM   4533 1HG2 THR A 286      64.774   1.201  -2.683  1.00  0.00           H  
ATOM   4534 2HG2 THR A 286      66.014   1.420  -3.941  1.00  0.00           H  
ATOM   4535 3HG2 THR A 286      65.147  -0.127  -3.806  1.00  0.00           H  
ATOM   4536  N   LEU A 287      69.222   1.325  -3.688  1.00  0.00           N  
ATOM   4537  CA  LEU A 287      69.838   2.289  -4.593  1.00  0.00           C  
ATOM   4538  C   LEU A 287      70.690   1.590  -5.645  1.00  0.00           C  
ATOM   4539  O   LEU A 287      70.680   1.967  -6.817  1.00  0.00           O  
ATOM   4540  CB  LEU A 287      70.701   3.281  -3.803  1.00  0.00           C  
ATOM   4541  CG  LEU A 287      69.936   4.257  -2.901  1.00  0.00           C  
ATOM   4542  CD1 LEU A 287      70.925   5.048  -2.054  1.00  0.00           C  
ATOM   4543  CD2 LEU A 287      69.088   5.184  -3.759  1.00  0.00           C  
ATOM   4544  H   LEU A 287      69.485   1.328  -2.713  1.00  0.00           H  
ATOM   4545  HA  LEU A 287      69.048   2.840  -5.102  1.00  0.00           H  
ATOM   4546 1HB  LEU A 287      71.389   2.718  -3.174  1.00  0.00           H  
ATOM   4547 2HB  LEU A 287      71.286   3.871  -4.509  1.00  0.00           H  
ATOM   4548  HG  LEU A 287      69.291   3.697  -2.224  1.00  0.00           H  
ATOM   4549 1HD1 LEU A 287      70.381   5.741  -1.413  1.00  0.00           H  
ATOM   4550 2HD1 LEU A 287      71.505   4.362  -1.436  1.00  0.00           H  
ATOM   4551 3HD1 LEU A 287      71.596   5.607  -2.706  1.00  0.00           H  
ATOM   4552 1HD2 LEU A 287      68.543   5.877  -3.117  1.00  0.00           H  
ATOM   4553 2HD2 LEU A 287      69.732   5.745  -4.435  1.00  0.00           H  
ATOM   4554 3HD2 LEU A 287      68.379   4.594  -4.340  1.00  0.00           H  
ATOM   4555  N   LYS A 288      71.427   0.570  -5.219  1.00  0.00           N  
ATOM   4556  CA  LYS A 288      72.287  -0.184  -6.124  1.00  0.00           C  
ATOM   4557  C   LYS A 288      71.468  -0.921  -7.176  1.00  0.00           C  
ATOM   4558  O   LYS A 288      71.842  -0.967  -8.348  1.00  0.00           O  
ATOM   4559  CB  LYS A 288      73.151  -1.174  -5.341  1.00  0.00           C  
ATOM   4560  CG  LYS A 288      74.087  -2.011  -6.204  1.00  0.00           C  
ATOM   4561  CD  LYS A 288      73.477  -3.368  -6.525  1.00  0.00           C  
ATOM   4562  CE  LYS A 288      73.441  -4.264  -5.295  1.00  0.00           C  
ATOM   4563  NZ  LYS A 288      72.803  -5.577  -5.583  1.00  0.00           N  
ATOM   4564  H   LYS A 288      71.391   0.310  -4.244  1.00  0.00           H  
ATOM   4565  HA  LYS A 288      72.943   0.517  -6.642  1.00  0.00           H  
ATOM   4566 1HB  LYS A 288      73.759  -0.633  -4.616  1.00  0.00           H  
ATOM   4567 2HB  LYS A 288      72.509  -1.857  -4.785  1.00  0.00           H  
ATOM   4568 1HG  LYS A 288      74.291  -1.484  -7.137  1.00  0.00           H  
ATOM   4569 2HG  LYS A 288      75.029  -2.161  -5.678  1.00  0.00           H  
ATOM   4570 1HD  LYS A 288      72.460  -3.231  -6.895  1.00  0.00           H  
ATOM   4571 2HD  LYS A 288      74.066  -3.856  -7.301  1.00  0.00           H  
ATOM   4572 1HE  LYS A 288      74.456  -4.436  -4.941  1.00  0.00           H  
ATOM   4573 2HE  LYS A 288      72.881  -3.769  -4.501  1.00  0.00           H  
ATOM   4574 1HZ  LYS A 288      72.798  -6.140  -4.744  1.00  0.00           H  
ATOM   4575 2HZ  LYS A 288      71.853  -5.430  -5.895  1.00  0.00           H  
ATOM   4576 3HZ  LYS A 288      73.324  -6.054  -6.305  1.00  0.00           H  
ATOM   4577  N   GLU A 289      70.348  -1.497  -6.751  1.00  0.00           N  
ATOM   4578  CA  GLU A 289      69.474  -2.233  -7.655  1.00  0.00           C  
ATOM   4579  C   GLU A 289      68.868  -1.313  -8.707  1.00  0.00           C  
ATOM   4580  O   GLU A 289      68.765  -1.677  -9.879  1.00  0.00           O  
ATOM   4581  CB  GLU A 289      68.360  -2.930  -6.870  1.00  0.00           C  
ATOM   4582  CG  GLU A 289      68.833  -4.088  -6.002  1.00  0.00           C  
ATOM   4583  CD  GLU A 289      67.725  -4.701  -5.192  1.00  0.00           C  
ATOM   4584  OE1 GLU A 289      66.639  -4.173  -5.209  1.00  0.00           O  
ATOM   4585  OE2 GLU A 289      67.965  -5.699  -4.553  1.00  0.00           O  
ATOM   4586  H   GLU A 289      70.096  -1.423  -5.776  1.00  0.00           H  
ATOM   4587  HA  GLU A 289      70.066  -2.991  -8.168  1.00  0.00           H  
ATOM   4588 1HB  GLU A 289      67.865  -2.207  -6.222  1.00  0.00           H  
ATOM   4589 2HB  GLU A 289      67.612  -3.314  -7.563  1.00  0.00           H  
ATOM   4590 1HG  GLU A 289      69.266  -4.855  -6.643  1.00  0.00           H  
ATOM   4591 2HG  GLU A 289      69.613  -3.731  -5.331  1.00  0.00           H  
ATOM   4592  N   ILE A 290      68.468  -0.119  -8.282  1.00  0.00           N  
ATOM   4593  CA  ILE A 290      67.871   0.856  -9.186  1.00  0.00           C  
ATOM   4594  C   ILE A 290      68.873   1.316 -10.238  1.00  0.00           C  
ATOM   4595  O   ILE A 290      68.530   1.471 -11.410  1.00  0.00           O  
ATOM   4596  CB  ILE A 290      67.345   2.076  -8.408  1.00  0.00           C  
ATOM   4597  CG1 ILE A 290      66.154   1.678  -7.532  1.00  0.00           C  
ATOM   4598  CG2 ILE A 290      66.955   3.190  -9.367  1.00  0.00           C  
ATOM   4599  CD1 ILE A 290      65.745   2.740  -6.538  1.00  0.00           C  
ATOM   4600  H   ILE A 290      68.581   0.119  -7.307  1.00  0.00           H  
ATOM   4601  HA  ILE A 290      67.032   0.385  -9.697  1.00  0.00           H  
ATOM   4602  HB  ILE A 290      68.121   2.442  -7.737  1.00  0.00           H  
ATOM   4603 1HG1 ILE A 290      65.296   1.454  -8.165  1.00  0.00           H  
ATOM   4604 2HG1 ILE A 290      66.397   0.770  -6.979  1.00  0.00           H  
ATOM   4605 1HG2 ILE A 290      66.585   4.045  -8.800  1.00  0.00           H  
ATOM   4606 2HG2 ILE A 290      67.826   3.491  -9.948  1.00  0.00           H  
ATOM   4607 3HG2 ILE A 290      66.174   2.835 -10.040  1.00  0.00           H  
ATOM   4608 1HD1 ILE A 290      64.896   2.384  -5.954  1.00  0.00           H  
ATOM   4609 2HD1 ILE A 290      66.580   2.955  -5.870  1.00  0.00           H  
ATOM   4610 3HD1 ILE A 290      65.464   3.647  -7.070  1.00  0.00           H  
ATOM   4611  N   LEU A 291      70.113   1.533  -9.813  1.00  0.00           N  
ATOM   4612  CA  LEU A 291      71.167   1.976 -10.717  1.00  0.00           C  
ATOM   4613  C   LEU A 291      71.471   0.917 -11.769  1.00  0.00           C  
ATOM   4614  O   LEU A 291      71.677   1.233 -12.941  1.00  0.00           O  
ATOM   4615  CB  LEU A 291      72.441   2.302  -9.927  1.00  0.00           C  
ATOM   4616  CG  LEU A 291      73.601   2.883 -10.745  1.00  0.00           C  
ATOM   4617  CD1 LEU A 291      74.483   3.735  -9.842  1.00  0.00           C  
ATOM   4618  CD2 LEU A 291      74.396   1.749 -11.375  1.00  0.00           C  
ATOM   4619  H   LEU A 291      70.331   1.387  -8.838  1.00  0.00           H  
ATOM   4620  HA  LEU A 291      70.830   2.879 -11.225  1.00  0.00           H  
ATOM   4621 1HB  LEU A 291      72.192   3.020  -9.148  1.00  0.00           H  
ATOM   4622 2HB  LEU A 291      72.797   1.389  -9.450  1.00  0.00           H  
ATOM   4623  HG  LEU A 291      73.205   3.528 -11.530  1.00  0.00           H  
ATOM   4624 1HD1 LEU A 291      75.307   4.148 -10.424  1.00  0.00           H  
ATOM   4625 2HD1 LEU A 291      73.893   4.549  -9.421  1.00  0.00           H  
ATOM   4626 3HD1 LEU A 291      74.880   3.119  -9.036  1.00  0.00           H  
ATOM   4627 1HD2 LEU A 291      75.221   2.162 -11.957  1.00  0.00           H  
ATOM   4628 2HD2 LEU A 291      74.794   1.104 -10.591  1.00  0.00           H  
ATOM   4629 3HD2 LEU A 291      73.746   1.168 -12.028  1.00  0.00           H  
ATOM   4630  N   GLU A 292      71.498  -0.342 -11.344  1.00  0.00           N  
ATOM   4631  CA  GLU A 292      71.778  -1.451 -12.248  1.00  0.00           C  
ATOM   4632  C   GLU A 292      70.685  -1.592 -13.300  1.00  0.00           C  
ATOM   4633  O   GLU A 292      70.967  -1.842 -14.472  1.00  0.00           O  
ATOM   4634  CB  GLU A 292      71.916  -2.757 -11.463  1.00  0.00           C  
ATOM   4635  CG  GLU A 292      73.163  -2.840 -10.595  1.00  0.00           C  
ATOM   4636  CD  GLU A 292      73.229  -4.105  -9.784  1.00  0.00           C  
ATOM   4637  OE1 GLU A 292      72.196  -4.585  -9.383  1.00  0.00           O  
ATOM   4638  OE2 GLU A 292      74.314  -4.591  -9.566  1.00  0.00           O  
ATOM   4639  H   GLU A 292      71.320  -0.536 -10.369  1.00  0.00           H  
ATOM   4640  HA  GLU A 292      72.719  -1.250 -12.761  1.00  0.00           H  
ATOM   4641 1HB  GLU A 292      71.049  -2.887 -10.816  1.00  0.00           H  
ATOM   4642 2HB  GLU A 292      71.935  -3.598 -12.157  1.00  0.00           H  
ATOM   4643 1HG  GLU A 292      74.044  -2.787 -11.235  1.00  0.00           H  
ATOM   4644 2HG  GLU A 292      73.183  -1.983  -9.923  1.00  0.00           H  
ATOM   4645  N   LYS A 293      69.437  -1.430 -12.875  1.00  0.00           N  
ATOM   4646  CA  LYS A 293      68.298  -1.539 -13.779  1.00  0.00           C  
ATOM   4647  C   LYS A 293      68.323  -0.438 -14.831  1.00  0.00           C  
ATOM   4648  O   LYS A 293      68.033  -0.679 -16.003  1.00  0.00           O  
ATOM   4649  CB  LYS A 293      66.985  -1.488 -12.996  1.00  0.00           C  
ATOM   4650  CG  LYS A 293      66.710  -2.723 -12.148  1.00  0.00           C  
ATOM   4651  CD  LYS A 293      65.381  -2.607 -11.417  1.00  0.00           C  
ATOM   4652  CE  LYS A 293      65.130  -3.815 -10.527  1.00  0.00           C  
ATOM   4653  NZ  LYS A 293      64.977  -5.067 -11.318  1.00  0.00           N  
ATOM   4654  H   LYS A 293      69.272  -1.226 -11.900  1.00  0.00           H  
ATOM   4655  HA  LYS A 293      68.358  -2.497 -14.297  1.00  0.00           H  
ATOM   4656 1HB  LYS A 293      66.990  -0.622 -12.333  1.00  0.00           H  
ATOM   4657 2HB  LYS A 293      66.153  -1.366 -13.689  1.00  0.00           H  
ATOM   4658 1HG  LYS A 293      66.688  -3.606 -12.788  1.00  0.00           H  
ATOM   4659 2HG  LYS A 293      67.508  -2.847 -11.416  1.00  0.00           H  
ATOM   4660 1HD  LYS A 293      65.381  -1.706 -10.802  1.00  0.00           H  
ATOM   4661 2HD  LYS A 293      64.572  -2.529 -12.144  1.00  0.00           H  
ATOM   4662 1HE  LYS A 293      65.963  -3.936  -9.836  1.00  0.00           H  
ATOM   4663 2HE  LYS A 293      64.223  -3.656  -9.944  1.00  0.00           H  
ATOM   4664 1HZ  LYS A 293      64.812  -5.843 -10.692  1.00  0.00           H  
ATOM   4665 2HZ  LYS A 293      64.195  -4.973 -11.950  1.00  0.00           H  
ATOM   4666 3HZ  LYS A 293      65.820  -5.236 -11.848  1.00  0.00           H  
ATOM   4667  N   ALA A 294      68.671   0.772 -14.406  1.00  0.00           N  
ATOM   4668  CA  ALA A 294      68.734   1.914 -15.310  1.00  0.00           C  
ATOM   4669  C   ALA A 294      69.697   1.652 -16.461  1.00  0.00           C  
ATOM   4670  O   ALA A 294      69.404   1.972 -17.613  1.00  0.00           O  
ATOM   4671  CB  ALA A 294      69.144   3.168 -14.552  1.00  0.00           C  
ATOM   4672  H   ALA A 294      68.898   0.904 -13.431  1.00  0.00           H  
ATOM   4673  HA  ALA A 294      67.741   2.066 -15.733  1.00  0.00           H  
ATOM   4674 1HB  ALA A 294      69.187   4.012 -15.240  1.00  0.00           H  
ATOM   4675 2HB  ALA A 294      68.414   3.375 -13.769  1.00  0.00           H  
ATOM   4676 3HB  ALA A 294      70.124   3.017 -14.103  1.00  0.00           H  
ATOM   4677  N   SER A 295      70.841   1.063 -16.092  1.00  0.00           N  
ATOM   4678  CA  SER A 295      72.068   1.023 -16.880  1.00  0.00           C  
ATOM   4679  C   SER A 295      71.818   0.589 -18.312  1.00  0.00           C  
ATOM   4680  O   SER A 295      72.688   0.725 -19.173  1.00  0.00           O  
ATOM   4681  CB  SER A 295      73.067   0.083 -16.234  1.00  0.00           C  
ATOM   4682  OG  SER A 295      72.613  -1.242 -16.283  1.00  0.00           O  
ATOM   4683  H   SER A 295      70.889   0.598 -15.196  1.00  0.00           H  
ATOM   4684  HA  SER A 295      72.496   2.026 -16.906  1.00  0.00           H  
ATOM   4685 1HB  SER A 295      74.025   0.161 -16.747  1.00  0.00           H  
ATOM   4686 2HB  SER A 295      73.226   0.377 -15.198  1.00  0.00           H  
ATOM   4687  HG  SER A 295      72.247  -1.429 -15.415  1.00  0.00           H  
ATOM   4688  N   VAL A 296      70.634   0.068 -18.569  1.00  0.00           N  
ATOM   4689  CA  VAL A 296      70.243  -0.277 -19.923  1.00  0.00           C  
ATOM   4690  C   VAL A 296      70.430   0.925 -20.850  1.00  0.00           C  
ATOM   4691  O   VAL A 296      70.446   0.782 -22.073  1.00  0.00           O  
ATOM   4692  CB  VAL A 296      68.774  -0.737 -19.956  1.00  0.00           C  
ATOM   4693  CG1 VAL A 296      68.305  -0.921 -21.392  1.00  0.00           C  
ATOM   4694  CG2 VAL A 296      68.618  -2.029 -19.169  1.00  0.00           C  
ATOM   4695  H   VAL A 296      69.991  -0.092 -17.807  1.00  0.00           H  
ATOM   4696  HA  VAL A 296      70.875  -1.097 -20.267  1.00  0.00           H  
ATOM   4697  HB  VAL A 296      68.149   0.038 -19.511  1.00  0.00           H  
ATOM   4698 1HG1 VAL A 296      67.265  -1.246 -21.397  1.00  0.00           H  
ATOM   4699 2HG1 VAL A 296      68.392   0.025 -21.927  1.00  0.00           H  
ATOM   4700 3HG1 VAL A 296      68.922  -1.674 -21.882  1.00  0.00           H  
ATOM   4701 1HG2 VAL A 296      67.576  -2.349 -19.196  1.00  0.00           H  
ATOM   4702 2HG2 VAL A 296      69.247  -2.803 -19.610  1.00  0.00           H  
ATOM   4703 3HG2 VAL A 296      68.919  -1.863 -18.134  1.00  0.00           H  
ATOM   4704  N   SER A 297      70.570   2.105 -20.244  1.00  0.00           N  
ATOM   4705  CA  SER A 297      70.617   3.373 -20.980  1.00  0.00           C  
ATOM   4706  C   SER A 297      71.888   3.547 -21.800  1.00  0.00           C  
ATOM   4707  O   SER A 297      72.993   3.319 -21.307  1.00  0.00           O  
ATOM   4708  CB  SER A 297      70.488   4.532 -20.010  1.00  0.00           C  
ATOM   4709  OG  SER A 297      70.617   5.759 -20.674  1.00  0.00           O  
ATOM   4710  H   SER A 297      70.647   2.135 -19.237  1.00  0.00           H  
ATOM   4711  HA  SER A 297      69.777   3.401 -21.675  1.00  0.00           H  
ATOM   4712 1HB  SER A 297      69.519   4.484 -19.514  1.00  0.00           H  
ATOM   4713 2HB  SER A 297      71.254   4.449 -19.241  1.00  0.00           H  
ATOM   4714  HG  SER A 297      70.220   6.415 -20.097  1.00  0.00           H  
ATOM   4715  N   PRO A 298      71.713   3.953 -23.056  1.00  0.00           N  
ATOM   4716  CA  PRO A 298      72.821   4.178 -23.978  1.00  0.00           C  
ATOM   4717  C   PRO A 298      73.653   5.400 -23.615  1.00  0.00           C  
ATOM   4718  O   PRO A 298      74.832   5.484 -23.959  1.00  0.00           O  
ATOM   4719  CB  PRO A 298      72.106   4.370 -25.319  1.00  0.00           C  
ATOM   4720  CG  PRO A 298      70.738   4.827 -24.942  1.00  0.00           C  
ATOM   4721  CD  PRO A 298      70.445   4.107 -23.652  1.00  0.00           C  
ATOM   4722  HA  PRO A 298      73.463   3.285 -23.997  1.00  0.00           H  
ATOM   4723 1HB  PRO A 298      72.647   5.106 -25.932  1.00  0.00           H  
ATOM   4724 2HB  PRO A 298      72.100   3.425 -25.881  1.00  0.00           H  
ATOM   4725 1HG  PRO A 298      70.720   5.921 -24.830  1.00  0.00           H  
ATOM   4726 2HG  PRO A 298      70.021   4.578 -25.738  1.00  0.00           H  
ATOM   4727 1HD  PRO A 298      69.792   4.730 -23.024  1.00  0.00           H  
ATOM   4728 2HD  PRO A 298      69.967   3.141 -23.871  1.00  0.00           H  
ATOM   4729  N   SER A 299      73.038   6.352 -22.917  1.00  0.00           N  
ATOM   4730  CA  SER A 299      73.630   7.688 -22.796  1.00  0.00           C  
ATOM   4731  C   SER A 299      74.976   7.642 -22.077  1.00  0.00           C  
ATOM   4732  O   SER A 299      75.102   7.034 -21.014  1.00  0.00           O  
ATOM   4733  CB  SER A 299      72.685   8.612 -22.052  1.00  0.00           C  
ATOM   4734  OG  SER A 299      73.268   9.870 -21.851  1.00  0.00           O  
ATOM   4735  H   SER A 299      72.157   6.143 -22.470  1.00  0.00           H  
ATOM   4736  HA  SER A 299      73.794   8.086 -23.798  1.00  0.00           H  
ATOM   4737 1HB  SER A 299      71.762   8.722 -22.620  1.00  0.00           H  
ATOM   4738 2HB  SER A 299      72.427   8.170 -21.091  1.00  0.00           H  
ATOM   4739  HG  SER A 299      72.569  10.512 -21.997  1.00  0.00           H  
ATOM   4740  N   GLN A 300      76.203   8.163 -22.349  1.00  0.00           N  
ATOM   4741  CA  GLN A 300      77.252   8.100 -21.337  1.00  0.00           C  
ATOM   4742  C   GLN A 300      76.909   8.975 -20.127  1.00  0.00           C  
ATOM   4743  O   GLN A 300      77.121   8.577 -18.981  1.00  0.00           O  
ATOM   4744  CB  GLN A 300      78.594   8.531 -21.934  1.00  0.00           C  
ATOM   4745  CG  GLN A 300      79.153   7.570 -22.969  1.00  0.00           C  
ATOM   4746  CD  GLN A 300      78.535   7.772 -24.339  1.00  0.00           C  
ATOM   4747  OE1 GLN A 300      77.480   8.398 -24.474  1.00  0.00           O  
ATOM   4748  NE2 GLN A 300      79.190   7.243 -25.366  1.00  0.00           N  
ATOM   4749  H   GLN A 300      76.369   8.587 -23.251  1.00  0.00           H  
ATOM   4750  HA  GLN A 300      77.339   7.070 -20.993  1.00  0.00           H  
ATOM   4751 1HB  GLN A 300      78.486   9.508 -22.405  1.00  0.00           H  
ATOM   4752 2HB  GLN A 300      79.331   8.633 -21.137  1.00  0.00           H  
ATOM   4753 1HG  GLN A 300      80.229   7.727 -23.052  1.00  0.00           H  
ATOM   4754 2HG  GLN A 300      78.948   6.548 -22.649  1.00  0.00           H  
ATOM   4755 1HE2 GLN A 300      78.831   7.344 -26.295  1.00  0.00           H  
ATOM   4756 2HE2 GLN A 300      80.043   6.744 -25.213  1.00  0.00           H  
ATOM   4757  N   GLU A 301      76.388  10.143 -20.432  1.00  0.00           N  
ATOM   4758  CA  GLU A 301      76.043  11.199 -19.487  1.00  0.00           C  
ATOM   4759  C   GLU A 301      74.961  10.740 -18.518  1.00  0.00           C  
ATOM   4760  O   GLU A 301      75.073  10.938 -17.308  1.00  0.00           O  
ATOM   4761  CB  GLU A 301      75.575  12.451 -20.233  1.00  0.00           C  
ATOM   4762  CG  GLU A 301      76.661  13.140 -21.047  1.00  0.00           C  
ATOM   4763  CD  GLU A 301      76.902  12.482 -22.377  1.00  0.00           C  
ATOM   4764  OE1 GLU A 301      76.231  11.523 -22.674  1.00  0.00           O  
ATOM   4765  OE2 GLU A 301      77.759  12.939 -23.097  1.00  0.00           O  
ATOM   4766  H   GLU A 301      76.198  10.359 -21.400  1.00  0.00           H  
ATOM   4767  HA  GLU A 301      76.933  11.450 -18.908  1.00  0.00           H  
ATOM   4768 1HB  GLU A 301      74.764  12.187 -20.912  1.00  0.00           H  
ATOM   4769 2HB  GLU A 301      75.182  13.174 -19.519  1.00  0.00           H  
ATOM   4770 1HG  GLU A 301      76.371  14.177 -21.215  1.00  0.00           H  
ATOM   4771 2HG  GLU A 301      77.586  13.139 -20.473  1.00  0.00           H  
ATOM   4772  N   ALA A 302      73.913  10.126 -19.058  1.00  0.00           N  
ATOM   4773  CA  ALA A 302      72.808   9.637 -18.242  1.00  0.00           C  
ATOM   4774  C   ALA A 302      73.295   8.649 -17.190  1.00  0.00           C  
ATOM   4775  O   ALA A 302      72.930   8.745 -16.018  1.00  0.00           O  
ATOM   4776  CB  ALA A 302      71.745   8.993 -19.120  1.00  0.00           C  
ATOM   4777  H   ALA A 302      73.882   9.995 -20.059  1.00  0.00           H  
ATOM   4778  HA  ALA A 302      72.368  10.488 -17.722  1.00  0.00           H  
ATOM   4779 1HB  ALA A 302      70.927   8.633 -18.497  1.00  0.00           H  
ATOM   4780 2HB  ALA A 302      71.365   9.728 -19.829  1.00  0.00           H  
ATOM   4781 3HB  ALA A 302      72.181   8.157 -19.665  1.00  0.00           H  
ATOM   4782  N   VAL A 303      74.121   7.699 -17.615  1.00  0.00           N  
ATOM   4783  CA  VAL A 303      74.660   6.691 -16.710  1.00  0.00           C  
ATOM   4784  C   VAL A 303      75.564   7.321 -15.659  1.00  0.00           C  
ATOM   4785  O   VAL A 303      75.525   6.946 -14.487  1.00  0.00           O  
ATOM   4786  CB  VAL A 303      75.455   5.634 -17.500  1.00  0.00           C  
ATOM   4787  CG1 VAL A 303      76.176   4.690 -16.549  1.00  0.00           C  
ATOM   4788  CG2 VAL A 303      74.520   4.864 -18.420  1.00  0.00           C  
ATOM   4789  H   VAL A 303      74.382   7.674 -18.590  1.00  0.00           H  
ATOM   4790  HA  VAL A 303      73.828   6.198 -16.205  1.00  0.00           H  
ATOM   4791  HB  VAL A 303      76.219   6.136 -18.094  1.00  0.00           H  
ATOM   4792 1HG1 VAL A 303      76.733   3.950 -17.124  1.00  0.00           H  
ATOM   4793 2HG1 VAL A 303      76.866   5.258 -15.925  1.00  0.00           H  
ATOM   4794 3HG1 VAL A 303      75.446   4.183 -15.917  1.00  0.00           H  
ATOM   4795 1HG2 VAL A 303      75.089   4.119 -18.975  1.00  0.00           H  
ATOM   4796 2HG2 VAL A 303      73.753   4.366 -17.826  1.00  0.00           H  
ATOM   4797 3HG2 VAL A 303      74.047   5.554 -19.118  1.00  0.00           H  
ATOM   4798  N   LEU A 304      76.378   8.281 -16.084  1.00  0.00           N  
ATOM   4799  CA  LEU A 304      77.294   8.965 -15.179  1.00  0.00           C  
ATOM   4800  C   LEU A 304      76.535   9.764 -14.128  1.00  0.00           C  
ATOM   4801  O   LEU A 304      76.912   9.782 -12.956  1.00  0.00           O  
ATOM   4802  CB  LEU A 304      78.221   9.898 -15.968  1.00  0.00           C  
ATOM   4803  CG  LEU A 304      79.322  10.588 -15.152  1.00  0.00           C  
ATOM   4804  CD1 LEU A 304      78.728  11.768 -14.395  1.00  0.00           C  
ATOM   4805  CD2 LEU A 304      79.950   9.585 -14.197  1.00  0.00           C  
ATOM   4806  H   LEU A 304      76.362   8.544 -17.059  1.00  0.00           H  
ATOM   4807  HA  LEU A 304      77.900   8.217 -14.670  1.00  0.00           H  
ATOM   4808 1HB  LEU A 304      78.705   9.322 -16.756  1.00  0.00           H  
ATOM   4809 2HB  LEU A 304      77.617  10.676 -16.434  1.00  0.00           H  
ATOM   4810  HG  LEU A 304      80.086  10.975 -15.827  1.00  0.00           H  
ATOM   4811 1HD1 LEU A 304      79.510  12.259 -13.815  1.00  0.00           H  
ATOM   4812 2HD1 LEU A 304      78.303  12.479 -15.103  1.00  0.00           H  
ATOM   4813 3HD1 LEU A 304      77.948  11.413 -13.723  1.00  0.00           H  
ATOM   4814 1HD2 LEU A 304      80.733  10.075 -13.617  1.00  0.00           H  
ATOM   4815 2HD2 LEU A 304      79.187   9.198 -13.521  1.00  0.00           H  
ATOM   4816 3HD2 LEU A 304      80.382   8.761 -14.766  1.00  0.00           H  
ATOM   4817  N   GLU A 305      75.464  10.425 -14.553  1.00  0.00           N  
ATOM   4818  CA  GLU A 305      74.650  11.227 -13.648  1.00  0.00           C  
ATOM   4819  C   GLU A 305      73.974  10.357 -12.597  1.00  0.00           C  
ATOM   4820  O   GLU A 305      73.899  10.727 -11.425  1.00  0.00           O  
ATOM   4821  CB  GLU A 305      73.594  12.009 -14.432  1.00  0.00           C  
ATOM   4822  CG  GLU A 305      74.156  13.122 -15.306  1.00  0.00           C  
ATOM   4823  CD  GLU A 305      74.820  14.211 -14.511  1.00  0.00           C  
ATOM   4824  OE1 GLU A 305      74.324  14.541 -13.461  1.00  0.00           O  
ATOM   4825  OE2 GLU A 305      75.826  14.714 -14.955  1.00  0.00           O  
ATOM   4826  H   GLU A 305      75.207  10.370 -15.528  1.00  0.00           H  
ATOM   4827  HA  GLU A 305      75.300  11.936 -13.134  1.00  0.00           H  
ATOM   4828 1HB  GLU A 305      73.039  11.327 -15.075  1.00  0.00           H  
ATOM   4829 2HB  GLU A 305      72.883  12.457 -13.738  1.00  0.00           H  
ATOM   4830 1HG  GLU A 305      74.884  12.695 -15.995  1.00  0.00           H  
ATOM   4831 2HG  GLU A 305      73.347  13.550 -15.895  1.00  0.00           H  
ATOM   4832  N   ILE A 306      73.482   9.198 -13.022  1.00  0.00           N  
ATOM   4833  CA  ILE A 306      72.811   8.273 -12.117  1.00  0.00           C  
ATOM   4834  C   ILE A 306      73.773   7.736 -11.066  1.00  0.00           C  
ATOM   4835  O   ILE A 306      73.419   7.607  -9.894  1.00  0.00           O  
ATOM   4836  CB  ILE A 306      72.190   7.098 -12.894  1.00  0.00           C  
ATOM   4837  CG1 ILE A 306      71.034   7.588 -13.769  1.00  0.00           C  
ATOM   4838  CG2 ILE A 306      71.715   6.018 -11.934  1.00  0.00           C  
ATOM   4839  CD1 ILE A 306      70.542   6.560 -14.763  1.00  0.00           C  
ATOM   4840  H   ILE A 306      73.575   8.952 -13.997  1.00  0.00           H  
ATOM   4841  HA  ILE A 306      72.012   8.808 -11.605  1.00  0.00           H  
ATOM   4842  HB  ILE A 306      72.935   6.672 -13.565  1.00  0.00           H  
ATOM   4843 1HG1 ILE A 306      70.196   7.878 -13.136  1.00  0.00           H  
ATOM   4844 2HG1 ILE A 306      71.346   8.473 -14.323  1.00  0.00           H  
ATOM   4845 1HG2 ILE A 306      71.278   5.195 -12.500  1.00  0.00           H  
ATOM   4846 2HG2 ILE A 306      72.560   5.650 -11.353  1.00  0.00           H  
ATOM   4847 3HG2 ILE A 306      70.965   6.433 -11.261  1.00  0.00           H  
ATOM   4848 1HD1 ILE A 306      69.723   6.981 -15.346  1.00  0.00           H  
ATOM   4849 2HD1 ILE A 306      71.357   6.280 -15.431  1.00  0.00           H  
ATOM   4850 3HD1 ILE A 306      70.190   5.678 -14.229  1.00  0.00           H  
ATOM   4851  N   ALA A 307      74.993   7.423 -11.491  1.00  0.00           N  
ATOM   4852  CA  ALA A 307      76.009   6.899 -10.586  1.00  0.00           C  
ATOM   4853  C   ALA A 307      76.395   7.931  -9.535  1.00  0.00           C  
ATOM   4854  O   ALA A 307      76.576   7.600  -8.363  1.00  0.00           O  
ATOM   4855  CB  ALA A 307      77.237   6.455 -11.368  1.00  0.00           C  
ATOM   4856  H   ALA A 307      75.222   7.551 -12.466  1.00  0.00           H  
ATOM   4857  HA  ALA A 307      75.589   6.036 -10.069  1.00  0.00           H  
ATOM   4858 1HB  ALA A 307      77.987   6.067 -10.678  1.00  0.00           H  
ATOM   4859 2HB  ALA A 307      76.956   5.675 -12.075  1.00  0.00           H  
ATOM   4860 3HB  ALA A 307      77.649   7.305 -11.910  1.00  0.00           H  
ATOM   4861  N   LEU A 308      76.520   9.184  -9.960  1.00  0.00           N  
ATOM   4862  CA  LEU A 308      76.885  10.267  -9.055  1.00  0.00           C  
ATOM   4863  C   LEU A 308      75.807  10.494  -8.004  1.00  0.00           C  
ATOM   4864  O   LEU A 308      76.107  10.723  -6.832  1.00  0.00           O  
ATOM   4865  CB  LEU A 308      77.118  11.561  -9.844  1.00  0.00           C  
ATOM   4866  CG  LEU A 308      77.614  12.760  -9.025  1.00  0.00           C  
ATOM   4867  CD1 LEU A 308      78.401  13.701  -9.927  1.00  0.00           C  
ATOM   4868  CD2 LEU A 308      76.425  13.472  -8.397  1.00  0.00           C  
ATOM   4869  H   LEU A 308      76.358   9.391 -10.935  1.00  0.00           H  
ATOM   4870  HA  LEU A 308      77.809   9.995  -8.546  1.00  0.00           H  
ATOM   4871 1HB  LEU A 308      77.854  11.365 -10.623  1.00  0.00           H  
ATOM   4872 2HB  LEU A 308      76.183  11.851 -10.322  1.00  0.00           H  
ATOM   4873  HG  LEU A 308      78.285  12.411  -8.240  1.00  0.00           H  
ATOM   4874 1HD1 LEU A 308      78.754  14.553  -9.344  1.00  0.00           H  
ATOM   4875 2HD1 LEU A 308      79.256  13.172 -10.347  1.00  0.00           H  
ATOM   4876 3HD1 LEU A 308      77.760  14.054 -10.733  1.00  0.00           H  
ATOM   4877 1HD2 LEU A 308      76.777  14.323  -7.814  1.00  0.00           H  
ATOM   4878 2HD2 LEU A 308      75.754  13.822  -9.181  1.00  0.00           H  
ATOM   4879 3HD2 LEU A 308      75.891  12.781  -7.744  1.00  0.00           H  
ATOM   4880  N   ARG A 309      74.550  10.429  -8.429  1.00  0.00           N  
ATOM   4881  CA  ARG A 309      73.424  10.627  -7.524  1.00  0.00           C  
ATOM   4882  C   ARG A 309      73.362   9.527  -6.472  1.00  0.00           C  
ATOM   4883  O   ARG A 309      73.091   9.790  -5.300  1.00  0.00           O  
ATOM   4884  CB  ARG A 309      72.114  10.659  -8.298  1.00  0.00           C  
ATOM   4885  CG  ARG A 309      71.952  11.847  -9.232  1.00  0.00           C  
ATOM   4886  CD  ARG A 309      71.860  13.126  -8.482  1.00  0.00           C  
ATOM   4887  NE  ARG A 309      71.597  14.253  -9.362  1.00  0.00           N  
ATOM   4888  CZ  ARG A 309      71.608  15.544  -8.976  1.00  0.00           C  
ATOM   4889  NH1 ARG A 309      71.870  15.854  -7.726  1.00  0.00           N  
ATOM   4890  NH2 ARG A 309      71.356  16.499  -9.855  1.00  0.00           N  
ATOM   4891  H   ARG A 309      74.370  10.237  -9.404  1.00  0.00           H  
ATOM   4892  HA  ARG A 309      73.551  11.584  -7.017  1.00  0.00           H  
ATOM   4893 1HB  ARG A 309      72.025   9.754  -8.898  1.00  0.00           H  
ATOM   4894 2HB  ARG A 309      71.278  10.672  -7.598  1.00  0.00           H  
ATOM   4895 1HG  ARG A 309      72.810  11.904  -9.902  1.00  0.00           H  
ATOM   4896 2HG  ARG A 309      71.040  11.727  -9.819  1.00  0.00           H  
ATOM   4897 1HD  ARG A 309      71.049  13.065  -7.756  1.00  0.00           H  
ATOM   4898 2HD  ARG A 309      72.799  13.311  -7.962  1.00  0.00           H  
ATOM   4899  HE  ARG A 309      71.392  14.055 -10.332  1.00  0.00           H  
ATOM   4900 1HH1 ARG A 309      72.063  15.125  -7.054  1.00  0.00           H  
ATOM   4901 2HH1 ARG A 309      71.878  16.822  -7.436  1.00  0.00           H  
ATOM   4902 1HH2 ARG A 309      71.155  16.260 -10.816  1.00  0.00           H  
ATOM   4903 2HH2 ARG A 309      71.364  17.466  -9.566  1.00  0.00           H  
ATOM   4904  N   VAL A 310      73.615   8.294  -6.898  1.00  0.00           N  
ATOM   4905  CA  VAL A 310      73.589   7.151  -5.993  1.00  0.00           C  
ATOM   4906  C   VAL A 310      74.686   7.256  -4.941  1.00  0.00           C  
ATOM   4907  O   VAL A 310      74.467   6.950  -3.769  1.00  0.00           O  
ATOM   4908  CB  VAL A 310      73.763   5.840  -6.783  1.00  0.00           C  
ATOM   4909  CG1 VAL A 310      73.927   4.663  -5.832  1.00  0.00           C  
ATOM   4910  CG2 VAL A 310      72.571   5.628  -7.703  1.00  0.00           C  
ATOM   4911  H   VAL A 310      73.831   8.145  -7.873  1.00  0.00           H  
ATOM   4912  HA  VAL A 310      72.622   7.131  -5.489  1.00  0.00           H  
ATOM   4913  HB  VAL A 310      74.675   5.903  -7.377  1.00  0.00           H  
ATOM   4914 1HG1 VAL A 310      74.049   3.745  -6.408  1.00  0.00           H  
ATOM   4915 2HG1 VAL A 310      74.806   4.820  -5.208  1.00  0.00           H  
ATOM   4916 3HG1 VAL A 310      73.042   4.580  -5.201  1.00  0.00           H  
ATOM   4917 1HG2 VAL A 310      72.701   4.700  -8.259  1.00  0.00           H  
ATOM   4918 2HG2 VAL A 310      71.658   5.571  -7.110  1.00  0.00           H  
ATOM   4919 3HG2 VAL A 310      72.498   6.462  -8.402  1.00  0.00           H  
ATOM   4920  N   ILE A 311      75.867   7.691  -5.367  1.00  0.00           N  
ATOM   4921  CA  ILE A 311      77.001   7.837  -4.462  1.00  0.00           C  
ATOM   4922  C   ILE A 311      76.732   8.906  -3.410  1.00  0.00           C  
ATOM   4923  O   ILE A 311      77.068   8.736  -2.238  1.00  0.00           O  
ATOM   4924  CB  ILE A 311      78.282   8.191  -5.239  1.00  0.00           C  
ATOM   4925  CG1 ILE A 311      78.718   7.014  -6.115  1.00  0.00           C  
ATOM   4926  CG2 ILE A 311      79.394   8.586  -4.280  1.00  0.00           C  
ATOM   4927  CD1 ILE A 311      79.803   7.361  -7.109  1.00  0.00           C  
ATOM   4928  H   ILE A 311      75.982   7.926  -6.342  1.00  0.00           H  
ATOM   4929  HA  ILE A 311      77.160   6.888  -3.951  1.00  0.00           H
[truncated: 545,701 more chars]
