# Supplementary material for: Blueprinting extendable nanomaterials with standardized protein blocks
Source: Nature. 2024 Mar 13;627(8005):898–904. doi: 10.1038/s41586-024-07188-4 (PMC10972742; doi:10.1038/s41586-024-07188-4)
Supplement: Supplementary file 4 — Design models with ideal backbones as well as experimentally determined structures for comparison. For reference to design names, see Supplementary Fig. 1. [file 41586_2024_7188_MOESM4_ESM.zip › THR40_design.pdb]

HEADER                                            29-OCT-21   XXXX              
EXPDTA    THEORETICAL MODEL                                                     
REMARK 220                                                                      
REMARK 220 EXPERIMENTAL DETAILS                                                 
REMARK 220  EXPERIMENT TYPE                : THEORETICAL MODELLING              
REMARK 220  DATE OF DATA COLLECTION        : 29-OCT-21                          
REMARK 220                                                                      
REMARK 220 REMARK: MODEL GENERATED BY ROSETTA                                   
REMARK 220  VERSION 2021.41+HEAD.36da336f772                                    
ATOM      1  N   GLY A   1      15.656   6.450  18.174  1.00  0.00           N  
ATOM      2  CA  GLY A   1      16.563   5.494  18.805  1.00  0.00           C  
ATOM      3  C   GLY A   1      16.423   4.083  18.240  1.00  0.00           C  
ATOM      4  O   GLY A   1      16.440   3.102  18.983  1.00  0.00           O  
ATOM      5 1H   GLY A   1      15.789   7.354  18.580  1.00  0.00           H  
ATOM      6 2H   GLY A   1      15.847   6.494  17.193  1.00  0.00           H  
ATOM      7 3H   GLY A   1      14.711   6.157  18.316  1.00  0.00           H  
ATOM      8 1HA  GLY A   1      17.593   5.826  18.671  1.00  0.00           H  
ATOM      9 2HA  GLY A   1      16.372   5.464  19.877  1.00  0.00           H  
ATOM     10  N   ALA A   2      16.285   3.992  16.921  1.00  0.00           N  
ATOM     11  CA  ALA A   2      16.355   2.717  16.211  1.00  0.00           C  
ATOM     12  C   ALA A   2      17.775   2.430  15.735  1.00  0.00           C  
ATOM     13  O   ALA A   2      18.453   3.311  15.206  1.00  0.00           O  
ATOM     14  CB  ALA A   2      15.391   2.712  15.033  1.00  0.00           C  
ATOM     15  H   ALA A   2      16.126   4.832  16.384  1.00  0.00           H  
ATOM     16  HA  ALA A   2      16.069   1.927  16.905  1.00  0.00           H  
ATOM     17 1HB  ALA A   2      15.457   1.755  14.514  1.00  0.00           H  
ATOM     18 2HB  ALA A   2      14.374   2.859  15.395  1.00  0.00           H  
ATOM     19 3HB  ALA A   2      15.652   3.515  14.347  1.00  0.00           H  
ATOM     20  N   PRO A   3      18.231   1.198  15.920  1.00  0.00           N  
ATOM     21  CA  PRO A   3      19.558   0.796  15.484  1.00  0.00           C  
ATOM     22  C   PRO A   3      19.661   0.769  13.959  1.00  0.00           C  
ATOM     23  O   PRO A   3      18.759   0.286  13.275  1.00  0.00           O  
ATOM     24  CB  PRO A   3      19.703  -0.605  16.087  1.00  0.00           C  
ATOM     25  CG  PRO A   3      18.300  -1.081  16.248  1.00  0.00           C  
ATOM     26  CD  PRO A   3      17.515   0.167  16.557  1.00  0.00           C  
ATOM     27  HA  PRO A   3      20.302   1.486  15.907  1.00  0.00           H  
ATOM     28 1HB  PRO A   3      20.296  -1.244  15.415  1.00  0.00           H  
ATOM     29 2HB  PRO A   3      20.248  -0.550  17.041  1.00  0.00           H  
ATOM     30 1HG  PRO A   3      17.959  -1.579  15.329  1.00  0.00           H  
ATOM     31 2HG  PRO A   3      18.242  -1.827  17.054  1.00  0.00           H  
ATOM     32 1HD  PRO A   3      16.505   0.080  16.129  1.00  0.00           H  
ATOM     33 2HD  PRO A   3      17.464   0.308  17.646  1.00  0.00           H  
ATOM     34  N   ILE A   4      20.781   1.302  13.507  1.00  0.00           N  
ATOM     35  CA  ILE A   4      21.408   1.834  12.299  1.00  0.00           C  
ATOM     36  C   ILE A   4      21.519   0.761  11.210  1.00  0.00           C  
ATOM     37  O   ILE A   4      21.662   1.075  10.028  1.00  0.00           O  
ATOM     38  CB  ILE A   4      22.806   2.397  12.612  1.00  0.00           C  
ATOM     39  CG1 ILE A   4      23.281   3.309  11.477  1.00  0.00           C  
ATOM     40  CG2 ILE A   4      23.797   1.266  12.840  1.00  0.00           C  
ATOM     41  CD1 ILE A   4      24.506   4.125  11.822  1.00  0.00           C  
ATOM     42  H   ILE A   4      21.553   1.438  14.144  1.00  0.00           H  
ATOM     43  HA  ILE A   4      20.788   2.644  11.916  1.00  0.00           H  
ATOM     44  HB  ILE A   4      22.758   3.012  13.511  1.00  0.00           H  
ATOM     45 1HG1 ILE A   4      23.508   2.707  10.598  1.00  0.00           H  
ATOM     46 2HG1 ILE A   4      22.480   3.996  11.204  1.00  0.00           H  
ATOM     47 1HG2 ILE A   4      24.780   1.682  13.059  1.00  0.00           H  
ATOM     48 2HG2 ILE A   4      23.465   0.656  13.679  1.00  0.00           H  
ATOM     49 3HG2 ILE A   4      23.856   0.648  11.944  1.00  0.00           H  
ATOM     50 1HD1 ILE A   4      24.781   4.746  10.969  1.00  0.00           H  
ATOM     51 2HD1 ILE A   4      24.289   4.763  12.680  1.00  0.00           H  
ATOM     52 3HD1 ILE A   4      25.331   3.457  12.065  1.00  0.00           H  
ATOM     53  N   GLU A   5      21.452  -0.502  11.622  1.00  0.00           N  
ATOM     54  CA  GLU A   5      21.610  -1.635  10.717  1.00  0.00           C  
ATOM     55  C   GLU A   5      20.508  -1.657   9.666  1.00  0.00           C  
ATOM     56  O   GLU A   5      20.760  -1.937   8.494  1.00  0.00           O  
ATOM     57  CB  GLU A   5      21.607  -2.949  11.501  1.00  0.00           C  
ATOM     58  CG  GLU A   5      22.809  -3.139  12.415  1.00  0.00           C  
ATOM     59  CD  GLU A   5      22.671  -2.408  13.722  1.00  0.00           C  
ATOM     60  OE1 GLU A   5      21.660  -1.781  13.926  1.00  0.00           O  
ATOM     61  OE2 GLU A   5      23.579  -2.477  14.516  1.00  0.00           O  
ATOM     62  H   GLU A   5      21.285  -0.692  12.600  1.00  0.00           H  
ATOM     63  HA  GLU A   5      22.567  -1.537  10.204  1.00  0.00           H  
ATOM     64 1HB  GLU A   5      20.708  -3.004  12.115  1.00  0.00           H  
ATOM     65 2HB  GLU A   5      21.580  -3.788  10.805  1.00  0.00           H  
ATOM     66 1HG  GLU A   5      22.933  -4.202  12.618  1.00  0.00           H  
ATOM     67 2HG  GLU A   5      23.702  -2.789  11.900  1.00  0.00           H  
ATOM     68  N   SER A   6      19.285  -1.360  10.091  1.00  0.00           N  
ATOM     69  CA  SER A   6      18.142  -1.346   9.186  1.00  0.00           C  
ATOM     70  C   SER A   6      18.285  -0.253   8.135  1.00  0.00           C  
ATOM     71  O   SER A   6      17.969  -0.460   6.963  1.00  0.00           O  
ATOM     72  CB  SER A   6      16.859  -1.143   9.968  1.00  0.00           C  
ATOM     73  OG  SER A   6      16.602  -2.237  10.805  1.00  0.00           O  
ATOM     74  H   SER A   6      19.143  -1.138  11.066  1.00  0.00           H  
ATOM     75  HA  SER A   6      18.093  -2.308   8.675  1.00  0.00           H  
ATOM     76 1HB  SER A   6      16.938  -0.235  10.566  1.00  0.00           H  
ATOM     77 2HB  SER A   6      16.029  -1.008   9.276  1.00  0.00           H  
ATOM     78  HG  SER A   6      15.782  -2.035  11.261  1.00  0.00           H  
ATOM     79  N   GLY A   7      18.763   0.911   8.560  1.00  0.00           N  
ATOM     80  CA  GLY A   7      18.949   2.039   7.655  1.00  0.00           C  
ATOM     81  C   GLY A   7      20.008   1.733   6.604  1.00  0.00           C  
ATOM     82  O   GLY A   7      19.851   2.076   5.432  1.00  0.00           O  
ATOM     83  H   GLY A   7      19.004   1.017   9.535  1.00  0.00           H  
ATOM     84 1HA  GLY A   7      18.003   2.273   7.166  1.00  0.00           H  
ATOM     85 2HA  GLY A   7      19.242   2.919   8.226  1.00  0.00           H  
ATOM     86  N   VAL A   8      21.087   1.086   7.029  1.00  0.00           N  
ATOM     87  CA  VAL A   8      22.174   0.732   6.124  1.00  0.00           C  
ATOM     88  C   VAL A   8      21.712  -0.268   5.072  1.00  0.00           C  
ATOM     89  O   VAL A   8      22.074  -0.163   3.900  1.00  0.00           O  
ATOM     90  CB  VAL A   8      23.353   0.134   6.914  1.00  0.00           C  
ATOM     91  CG1 VAL A   8      24.409  -0.410   5.963  1.00  0.00           C  
ATOM     92  CG2 VAL A   8      23.948   1.188   7.834  1.00  0.00           C  
ATOM     93  H   VAL A   8      21.156   0.833   8.004  1.00  0.00           H  
ATOM     94  HA  VAL A   8      22.514   1.638   5.620  1.00  0.00           H  
ATOM     95  HB  VAL A   8      22.992  -0.706   7.508  1.00  0.00           H  
ATOM     96 1HG1 VAL A   8      25.235  -0.830   6.538  1.00  0.00           H  
ATOM     97 2HG1 VAL A   8      23.971  -1.189   5.339  1.00  0.00           H  
ATOM     98 3HG1 VAL A   8      24.781   0.396   5.332  1.00  0.00           H  
ATOM     99 1HG2 VAL A   8      24.781   0.758   8.390  1.00  0.00           H  
ATOM    100 2HG2 VAL A   8      24.304   2.031   7.241  1.00  0.00           H  
ATOM    101 3HG2 VAL A   8      23.186   1.533   8.533  1.00  0.00           H  
ATOM    102  N   GLU A   9      20.910  -1.238   5.498  1.00  0.00           N  
ATOM    103  CA  GLU A   9      20.397  -2.260   4.593  1.00  0.00           C  
ATOM    104  C   GLU A   9      19.477  -1.652   3.541  1.00  0.00           C  
ATOM    105  O   GLU A   9      19.526  -2.025   2.369  1.00  0.00           O  
ATOM    106  CB  GLU A   9      19.648  -3.340   5.377  1.00  0.00           C  
ATOM    107  CG  GLU A   9      20.538  -4.218   6.245  1.00  0.00           C  
ATOM    108  CD  GLU A   9      19.762  -5.219   7.055  1.00  0.00           C  
ATOM    109  OE1 GLU A   9      18.556  -5.162   7.036  1.00  0.00           O  
ATOM    110  OE2 GLU A   9      20.376  -6.041   7.693  1.00  0.00           O  
ATOM    111  H   GLU A   9      20.649  -1.268   6.473  1.00  0.00           H  
ATOM    112  HA  GLU A   9      21.241  -2.723   4.080  1.00  0.00           H  
ATOM    113 1HB  GLU A   9      18.907  -2.871   6.025  1.00  0.00           H  
ATOM    114 2HB  GLU A   9      19.113  -3.988   4.683  1.00  0.00           H  
ATOM    115 1HG  GLU A   9      21.240  -4.752   5.604  1.00  0.00           H  
ATOM    116 2HG  GLU A   9      21.114  -3.582   6.917  1.00  0.00           H  
ATOM    117  N   ALA A  10      18.639  -0.714   3.967  1.00  0.00           N  
ATOM    118  CA  ALA A  10      17.706  -0.052   3.062  1.00  0.00           C  
ATOM    119  C   ALA A  10      18.445   0.765   2.010  1.00  0.00           C  
ATOM    120  O   ALA A  10      18.068   0.772   0.838  1.00  0.00           O  
ATOM    121  CB  ALA A  10      16.748   0.835   3.844  1.00  0.00           C  
ATOM    122  H   ALA A  10      18.648  -0.452   4.943  1.00  0.00           H  
ATOM    123  HA  ALA A  10      17.132  -0.821   2.545  1.00  0.00           H  
ATOM    124 1HB  ALA A  10      16.059   1.323   3.155  1.00  0.00           H  
ATOM    125 2HB  ALA A  10      16.185   0.227   4.552  1.00  0.00           H  
ATOM    126 3HB  ALA A  10      17.314   1.592   4.386  1.00  0.00           H  
ATOM    127  N   VAL A  11      19.499   1.453   2.436  1.00  0.00           N  
ATOM    128  CA  VAL A  11      20.293   2.275   1.531  1.00  0.00           C  
ATOM    129  C   VAL A  11      20.991   1.422   0.479  1.00  0.00           C  
ATOM    130  O   VAL A  11      21.056   1.794  -0.693  1.00  0.00           O  
ATOM    131  CB  VAL A  11      21.346   3.074   2.321  1.00  0.00           C  
ATOM    132  CG1 VAL A  11      22.298   3.785   1.371  1.00  0.00           C  
ATOM    133  CG2 VAL A  11      20.657   4.071   3.241  1.00  0.00           C  
ATOM    134  H   VAL A  11      19.756   1.405   3.412  1.00  0.00           H  
ATOM    135  HA  VAL A  11      19.627   2.976   1.026  1.00  0.00           H  
ATOM    136  HB  VAL A  11      21.943   2.382   2.916  1.00  0.00           H  
ATOM    137 1HG1 VAL A  11      23.036   4.345   1.946  1.00  0.00           H  
ATOM    138 2HG1 VAL A  11      22.807   3.050   0.747  1.00  0.00           H  
ATOM    139 3HG1 VAL A  11      21.736   4.472   0.739  1.00  0.00           H  
ATOM    140 1HG2 VAL A  11      21.408   4.632   3.797  1.00  0.00           H  
ATOM    141 2HG2 VAL A  11      20.056   4.759   2.646  1.00  0.00           H  
ATOM    142 3HG2 VAL A  11      20.013   3.536   3.939  1.00  0.00           H  
ATOM    143  N   GLU A  12      21.512   0.276   0.905  1.00  0.00           N  
ATOM    144  CA  GLU A  12      22.205  -0.632  -0.000  1.00  0.00           C  
ATOM    145  C   GLU A  12      21.257  -1.193  -1.052  1.00  0.00           C  
ATOM    146  O   GLU A  12      21.615  -1.312  -2.224  1.00  0.00           O  
ATOM    147  CB  GLU A  12      22.848  -1.778   0.784  1.00  0.00           C  
ATOM    148  CG  GLU A  12      23.662  -2.743  -0.066  1.00  0.00           C  
ATOM    149  CD  GLU A  12      24.351  -3.802   0.748  1.00  0.00           C  
ATOM    150  OE1 GLU A  12      24.221  -3.780   1.948  1.00  0.00           O  
ATOM    151  OE2 GLU A  12      25.008  -4.635   0.169  1.00  0.00           O  
ATOM    152  H   GLU A  12      21.425   0.029   1.880  1.00  0.00           H  
ATOM    153  HA  GLU A  12      22.990  -0.076  -0.513  1.00  0.00           H  
ATOM    154 1HB  GLU A  12      23.507  -1.370   1.551  1.00  0.00           H  
ATOM    155 2HB  GLU A  12      22.072  -2.352   1.291  1.00  0.00           H  
ATOM    156 1HG  GLU A  12      23.000  -3.226  -0.784  1.00  0.00           H  
ATOM    157 2HG  GLU A  12      24.408  -2.178  -0.624  1.00  0.00           H  
ATOM    158  N   ALA A  13      20.046  -1.536  -0.626  1.00  0.00           N  
ATOM    159  CA  ALA A  13      19.043  -2.085  -1.531  1.00  0.00           C  
ATOM    160  C   ALA A  13      18.631  -1.063  -2.583  1.00  0.00           C  
ATOM    161  O   ALA A  13      18.458  -1.399  -3.755  1.00  0.00           O  
ATOM    162  CB  ALA A  13      17.827  -2.559  -0.749  1.00  0.00           C  
ATOM    163  H   ALA A  13      19.815  -1.413   0.349  1.00  0.00           H  
ATOM    164  HA  ALA A  13      19.484  -2.937  -2.048  1.00  0.00           H  
ATOM    165 1HB  ALA A  13      17.087  -2.966  -1.438  1.00  0.00           H  
ATOM    166 2HB  ALA A  13      18.127  -3.331  -0.041  1.00  0.00           H  
ATOM    167 3HB  ALA A  13      17.394  -1.719  -0.207  1.00  0.00           H  
ATOM    168  N   ALA A  14      18.475   0.186  -2.157  1.00  0.00           N  
ATOM    169  CA  ALA A  14      18.082   1.260  -3.062  1.00  0.00           C  
ATOM    170  C   ALA A  14      19.155   1.513  -4.114  1.00  0.00           C  
ATOM    171  O   ALA A  14      18.849   1.733  -5.286  1.00  0.00           O  
ATOM    172  CB  ALA A  14      17.796   2.534  -2.280  1.00  0.00           C  
ATOM    173  H   ALA A  14      18.633   0.397  -1.182  1.00  0.00           H  
ATOM    174  HA  ALA A  14      17.173   0.952  -3.579  1.00  0.00           H  
ATOM    175 1HB  ALA A  14      17.505   3.326  -2.970  1.00  0.00           H  
ATOM    176 2HB  ALA A  14      16.988   2.353  -1.572  1.00  0.00           H  
ATOM    177 3HB  ALA A  14      18.691   2.836  -1.739  1.00  0.00           H  
ATOM    178  N   ALA A  15      20.413   1.480  -3.688  1.00  0.00           N  
ATOM    179  CA  ALA A  15      21.534   1.706  -4.593  1.00  0.00           C  
ATOM    180  C   ALA A  15      21.623   0.608  -5.645  1.00  0.00           C  
ATOM    181  O   ALA A  15      21.887   0.878  -6.817  1.00  0.00           O  
ATOM    182  CB  ALA A  15      22.836   1.796  -3.811  1.00  0.00           C  
ATOM    183  H   ALA A  15      20.597   1.294  -2.713  1.00  0.00           H  
ATOM    184  HA  ALA A  15      21.367   2.651  -5.110  1.00  0.00           H  
ATOM    185 1HB  ALA A  15      23.664   1.965  -4.500  1.00  0.00           H  
ATOM    186 2HB  ALA A  15      22.780   2.623  -3.103  1.00  0.00           H  
ATOM    187 3HB  ALA A  15      23.000   0.866  -3.269  1.00  0.00           H  
ATOM    188  N   ARG A  16      21.401  -0.631  -5.219  1.00  0.00           N  
ATOM    189  CA  ARG A  16      21.456  -1.773  -6.124  1.00  0.00           C  
ATOM    190  C   ARG A  16      20.357  -1.696  -7.176  1.00  0.00           C  
ATOM    191  O   ARG A  16      20.584  -1.998  -8.348  1.00  0.00           O  
ATOM    192  CB  ARG A  16      21.323  -3.076  -5.350  1.00  0.00           C  
ATOM    193  CG  ARG A  16      22.526  -3.437  -4.493  1.00  0.00           C  
ATOM    194  CD  ARG A  16      22.332  -4.733  -3.793  1.00  0.00           C  
ATOM    195  NE  ARG A  16      23.444  -5.043  -2.909  1.00  0.00           N  
ATOM    196  CZ  ARG A  16      24.592  -5.630  -3.300  1.00  0.00           C  
ATOM    197  NH1 ARG A  16      24.763  -5.964  -4.560  1.00  0.00           N  
ATOM    198  NH2 ARG A  16      25.546  -5.871  -2.418  1.00  0.00           N  
ATOM    199  H   ARG A  16      21.189  -0.785  -4.244  1.00  0.00           H  
ATOM    200  HA  ARG A  16      22.422  -1.767  -6.630  1.00  0.00           H  
ATOM    201 1HB  ARG A  16      20.455  -3.022  -4.694  1.00  0.00           H  
ATOM    202 2HB  ARG A  16      21.155  -3.898  -6.047  1.00  0.00           H  
ATOM    203 1HG  ARG A  16      23.411  -3.518  -5.125  1.00  0.00           H  
ATOM    204 2HG  ARG A  16      22.684  -2.662  -3.743  1.00  0.00           H  
ATOM    205 1HD  ARG A  16      21.422  -4.690  -3.194  1.00  0.00           H  
ATOM    206 2HD  ARG A  16      22.246  -5.534  -4.526  1.00  0.00           H  
ATOM    207  HE  ARG A  16      23.349  -4.801  -1.932  1.00  0.00           H  
ATOM    208 1HH1 ARG A  16      24.034  -5.780  -5.235  1.00  0.00           H  
ATOM    209 2HH1 ARG A  16      25.623  -6.404  -4.854  1.00  0.00           H  
ATOM    210 1HH2 ARG A  16      25.414  -5.614  -1.449  1.00  0.00           H  
ATOM    211 2HH2 ARG A  16      26.405  -6.310  -2.711  1.00  0.00           H  
ATOM    212  N   ALA A  17      19.165  -1.290  -6.751  1.00  0.00           N  
ATOM    213  CA  ALA A  17      18.028  -1.173  -7.655  1.00  0.00           C  
ATOM    214  C   ALA A  17      18.270  -0.098  -8.707  1.00  0.00           C  
ATOM    215  O   ALA A  17      17.938  -0.277  -9.879  1.00  0.00           O  
ATOM    216  CB  ALA A  17      16.758  -0.872  -6.873  1.00  0.00           C  
ATOM    217  H   ALA A  17      19.044  -1.056  -5.776  1.00  0.00           H  
ATOM    218  HA  ALA A  17      17.907  -2.125  -8.172  1.00  0.00           H  
ATOM    219 1HB  ALA A  17      15.918  -0.787  -7.562  1.00  0.00           H  
ATOM    220 2HB  ALA A  17      16.567  -1.678  -6.164  1.00  0.00           H  
ATOM    221 3HB  ALA A  17      16.878   0.065  -6.331  1.00  0.00           H  
ATOM    222  N   ALA A  18      18.850   1.019  -8.282  1.00  0.00           N  
ATOM    223  CA  ALA A  18      19.137   2.126  -9.186  1.00  0.00           C  
ATOM    224  C   ALA A  18      20.164   1.725 -10.238  1.00  0.00           C  
ATOM    225  O   ALA A  18      20.037   2.080 -11.410  1.00  0.00           O  
ATOM    226  CB  ALA A  18      19.626   3.336  -8.403  1.00  0.00           C  
ATOM    227  H   ALA A  18      19.099   1.104  -7.307  1.00  0.00           H  
ATOM    228  HA  ALA A  18      18.214   2.389  -9.703  1.00  0.00           H  
ATOM    229 1HB  ALA A  18      19.836   4.154  -9.092  1.00  0.00           H  
ATOM    230 2HB  ALA A  18      18.857   3.646  -7.695  1.00  0.00           H  
ATOM    231 3HB  ALA A  18      20.534   3.076  -7.862  1.00  0.00           H  
ATOM    232  N   ILE A  19      21.181   0.984  -9.813  1.00  0.00           N  
ATOM    233  CA  ILE A  19      22.232   0.533 -10.717  1.00  0.00           C  
ATOM    234  C   ILE A  19      21.681  -0.421 -11.769  1.00  0.00           C  
ATOM    235  O   ILE A  19      22.051  -0.349 -12.941  1.00  0.00           O  
ATOM    236  CB  ILE A  19      23.366  -0.159  -9.939  1.00  0.00           C  
ATOM    237  CG1 ILE A  19      24.108   0.854  -9.063  1.00  0.00           C  
ATOM    238  CG2 ILE A  19      24.328  -0.844 -10.898  1.00  0.00           C  
ATOM    239  CD1 ILE A  19      25.055   0.223  -8.068  1.00  0.00           C  
ATOM    240  H   ILE A  19      21.228   0.726  -8.838  1.00  0.00           H  
ATOM    241  HA  ILE A  19      22.645   1.402 -11.228  1.00  0.00           H  
ATOM    242  HB  ILE A  19      22.944  -0.906  -9.268  1.00  0.00           H  
ATOM    243 1HG1 ILE A  19      24.680   1.532  -9.696  1.00  0.00           H  
ATOM    244 2HG1 ILE A  19      23.386   1.455  -8.510  1.00  0.00           H  
ATOM    245 1HG2 ILE A  19      25.124  -1.327 -10.331  1.00  0.00           H  
ATOM    246 2HG2 ILE A  19      23.791  -1.592 -11.479  1.00  0.00           H  
ATOM    247 3HG2 ILE A  19      24.760  -0.103 -11.571  1.00  0.00           H  
ATOM    248 1HD1 ILE A  19      25.543   1.004  -7.484  1.00  0.00           H  
ATOM    249 2HD1 ILE A  19      24.497  -0.434  -7.401  1.00  0.00           H  
ATOM    250 3HD1 ILE A  19      25.809  -0.355  -8.601  1.00  0.00           H  
ATOM    251  N   GLU A  20      20.795  -1.315 -11.344  1.00  0.00           N  
ATOM    252  CA  GLU A  20      20.191  -2.286 -12.248  1.00  0.00           C  
ATOM    253  C   GLU A  20      19.330  -1.599 -13.300  1.00  0.00           C  
ATOM    254  O   GLU A  20      19.345  -1.977 -14.472  1.00  0.00           O  
ATOM    255  CB  GLU A  20      19.347  -3.293 -11.463  1.00  0.00           C  
ATOM    256  CG  GLU A  20      20.155  -4.248 -10.595  1.00  0.00           C  
ATOM    257  CD  GLU A  20      19.291  -5.173  -9.784  1.00  0.00           C  
ATOM    258  OE1 GLU A  20      18.095  -5.007  -9.802  1.00  0.00           O  
ATOM    259  OE2 GLU A  20      19.828  -6.048  -9.146  1.00  0.00           O  
ATOM    260  H   GLU A  20      20.533  -1.322 -10.369  1.00  0.00           H  
ATOM    261  HA  GLU A  20      20.989  -2.824 -12.761  1.00  0.00           H  
ATOM    262 1HB  GLU A  20      18.653  -2.758 -10.815  1.00  0.00           H  
ATOM    263 2HB  GLU A  20      18.755  -3.890 -12.156  1.00  0.00           H  
ATOM    264 1HG  GLU A  20      20.804  -4.844 -11.236  1.00  0.00           H  
ATOM    265 2HG  GLU A  20      20.786  -3.667  -9.924  1.00  0.00           H  
ATOM    266  N   ALA A  21      18.580  -0.588 -12.875  1.00  0.00           N  
ATOM    267  CA  ALA A  21      17.711   0.155 -13.779  1.00  0.00           C  
ATOM    268  C   ALA A  21      18.520   0.902 -14.831  1.00  0.00           C  
ATOM    269  O   ALA A  21      18.145   0.943 -16.003  1.00  0.00           O  
ATOM    270  CB  ALA A  21      16.838   1.125 -12.996  1.00  0.00           C  
ATOM    271  H   ALA A  21      18.613  -0.327 -11.900  1.00  0.00           H  
ATOM    272  HA  ALA A  21      17.070  -0.559 -14.296  1.00  0.00           H  
ATOM    273 1HB  ALA A  21      16.194   1.672 -13.685  1.00  0.00           H  
ATOM    274 2HB  ALA A  21      16.222   0.570 -12.288  1.00  0.00           H  
ATOM    275 3HB  ALA A  21      17.469   1.827 -12.455  1.00  0.00           H  
ATOM    276  N   SER A  22      19.632   1.492 -14.406  1.00  0.00           N  
ATOM    277  CA  SER A  22      20.497   2.240 -15.310  1.00  0.00           C  
ATOM    278  C   SER A  22      20.978   1.365 -16.461  1.00  0.00           C  
ATOM    279  O   SER A  22      20.931   1.769 -17.623  1.00  0.00           O  
ATOM    280  CB  SER A  22      21.688   2.795 -14.553  1.00  0.00           C  
ATOM    281  OG  SER A  22      21.283   3.753 -13.613  1.00  0.00           O  
ATOM    282  H   SER A  22      19.885   1.421 -13.431  1.00  0.00           H  
ATOM    283  HA  SER A  22      19.926   3.071 -15.727  1.00  0.00           H  
ATOM    284 1HB  SER A  22      22.208   1.983 -14.047  1.00  0.00           H  
ATOM    285 2HB  SER A  22      22.388   3.245 -15.256  1.00  0.00           H  
ATOM    286  HG  SER A  22      20.961   3.260 -12.855  1.00  0.00           H  
ATOM    287  N   VAL A  23      21.441   0.164 -16.132  1.00  0.00           N  
ATOM    288  CA  VAL A  23      21.931  -0.770 -17.138  1.00  0.00           C  
ATOM    289  C   VAL A  23      20.858  -1.076 -18.175  1.00  0.00           C  
ATOM    290  O   VAL A  23      21.118  -1.049 -19.378  1.00  0.00           O  
ATOM    291  CB  VAL A  23      22.386  -2.082 -16.472  1.00  0.00           C  
ATOM    292  CG1 VAL A  23      22.695  -3.135 -17.526  1.00  0.00           C  
ATOM    293  CG2 VAL A  23      23.603  -1.823 -15.596  1.00  0.00           C  
ATOM    294  H   VAL A  23      21.454  -0.109 -15.160  1.00  0.00           H  
ATOM    295  HA  VAL A  23      22.786  -0.318 -17.642  1.00  0.00           H  
ATOM    296  HB  VAL A  23      21.572  -2.469 -15.859  1.00  0.00           H  
ATOM    297 1HG1 VAL A  23      23.015  -4.056 -17.037  1.00  0.00           H  
ATOM    298 2HG1 VAL A  23      21.800  -3.331 -18.117  1.00  0.00           H  
ATOM    299 3HG1 VAL A  23      23.491  -2.776 -18.177  1.00  0.00           H  
ATOM    300 1HG2 VAL A  23      23.919  -2.755 -15.128  1.00  0.00           H  
ATOM    301 2HG2 VAL A  23      24.415  -1.430 -16.208  1.00  0.00           H  
ATOM    302 3HG2 VAL A  23      23.347  -1.098 -14.824  1.00  0.00           H  
ATOM    303  N   LYS A  24      19.651  -1.367 -17.703  1.00  0.00           N  
ATOM    304  CA  LYS A  24      18.536  -1.678 -18.589  1.00  0.00           C  
ATOM    305  C   LYS A  24      18.270  -0.537 -19.562  1.00  0.00           C  
ATOM    306  O   LYS A  24      18.103  -0.758 -20.762  1.00  0.00           O  
ATOM    307  CB  LYS A  24      17.276  -1.981 -17.777  1.00  0.00           C  
ATOM    308  CG  LYS A  24      17.316  -3.304 -17.023  1.00  0.00           C  
ATOM    309  CD  LYS A  24      16.040  -3.524 -16.225  1.00  0.00           C  
ATOM    310  CE  LYS A  24      16.086  -4.837 -15.457  1.00  0.00           C  
ATOM    311  NZ  LYS A  24      14.861  -5.047 -14.639  1.00  0.00           N  
ATOM    312  H   LYS A  24      19.502  -1.373 -16.704  1.00  0.00           H  
ATOM    313  HA  LYS A  24      18.795  -2.561 -19.174  1.00  0.00           H  
ATOM    314 1HB  LYS A  24      17.111  -1.186 -17.050  1.00  0.00           H  
ATOM    315 2HB  LYS A  24      16.411  -2.001 -18.441  1.00  0.00           H  
ATOM    316 1HG  LYS A  24      17.437  -4.124 -17.732  1.00  0.00           H  
ATOM    317 2HG  LYS A  24      18.166  -3.308 -16.342  1.00  0.00           H  
ATOM    318 1HD  LYS A  24      15.906  -2.704 -15.519  1.00  0.00           H  
ATOM    319 2HD  LYS A  24      15.186  -3.541 -16.902  1.00  0.00           H  
ATOM    320 1HE  LYS A  24      16.188  -5.665 -16.157  1.00  0.00           H  
ATOM    321 2HE  LYS A  24      16.953  -4.841 -14.796  1.00  0.00           H  
ATOM    322 1HZ  LYS A  24      14.931  -5.926 -14.146  1.00  0.00           H  
ATOM    323 2HZ  LYS A  24      14.767  -4.293 -13.972  1.00  0.00           H  
ATOM    324 3HZ  LYS A  24      14.052  -5.064 -15.243  1.00  0.00           H  
ATOM    325  N   ALA A  25      18.236   0.679 -19.014  1.00  0.00           N  
ATOM    326  CA  ALA A  25      17.950   1.891 -19.768  1.00  0.00           C  
ATOM    327  C   ALA A  25      19.121   2.347 -20.630  1.00  0.00           C  
ATOM    328  O   ALA A  25      18.932   3.005 -21.653  1.00  0.00           O  
ATOM    329  CB  ALA A  25      17.542   3.006 -18.816  1.00  0.00           C  
ATOM    330  H   ALA A  25      18.416   0.778 -18.025  1.00  0.00           H  
ATOM    331  HA  ALA A  25      17.120   1.682 -20.443  1.00  0.00           H  
ATOM    332 1HB  ALA A  25      17.313   3.906 -19.387  1.00  0.00           H  
ATOM    333 2HB  ALA A  25      16.660   2.699 -18.253  1.00  0.00           H  
ATOM    334 3HB  ALA A  25      18.359   3.212 -18.126  1.00  0.00           H  
ATOM    335  N   GLY A  26      20.333   1.998 -20.217  1.00  0.00           N  
ATOM    336  CA  GLY A  26      21.528   2.635 -20.759  1.00  0.00           C  
ATOM    337  C   GLY A  26      21.736   4.015 -20.143  1.00  0.00           C  
ATOM    338  O   GLY A  26      21.847   5.013 -20.855  1.00  0.00           O  
ATOM    339  H   GLY A  26      20.425   1.278 -19.515  1.00  0.00           H  
ATOM    340 1HA  GLY A  26      22.397   2.007 -20.562  1.00  0.00           H  
ATOM    341 2HA  GLY A  26      21.434   2.723 -21.841  1.00  0.00           H  
ATOM    342  N   ALA A  27      21.787   4.057 -18.812  1.00  0.00           N  
ATOM    343  CA  ALA A  27      21.978   5.309 -18.080  1.00  0.00           C  
ATOM    344  C   ALA A  27      23.161   5.216 -17.127  1.00  0.00           C  
ATOM    345  O   ALA A  27      23.397   4.175 -16.514  1.00  0.00           O  
ATOM    346  CB  ALA A  27      20.714   5.676 -17.316  1.00  0.00           C  
ATOM    347  H   ALA A  27      21.691   3.199 -18.289  1.00  0.00           H  
ATOM    348  HA  ALA A  27      22.194   6.095 -18.804  1.00  0.00           H  
ATOM    349 1HB  ALA A  27      20.874   6.609 -16.775  1.00  0.00           H  
ATOM    350 2HB  ALA A  27      19.888   5.800 -18.016  1.00  0.00           H  
ATOM    351 3HB  ALA A  27      20.474   4.884 -16.609  1.00  0.00           H  
ATOM    352  N   SER A  28      23.908   6.311 -17.002  1.00  0.00           N  
ATOM    353  CA  SER A  28      25.072   6.355 -16.126  1.00  0.00           C  
ATOM    354  C   SER A  28      24.664   6.413 -14.662  1.00  0.00           C  
ATOM    355  O   SER A  28      23.818   7.220 -14.275  1.00  0.00           O  
ATOM    356  CB  SER A  28      25.935   7.555 -16.466  1.00  0.00           C  
ATOM    357  OG  SER A  28      27.008   7.671 -15.572  1.00  0.00           O  
ATOM    358  H   SER A  28      23.662   7.137 -17.529  1.00  0.00           H  
ATOM    359  HA  SER A  28      25.656   5.447 -16.281  1.00  0.00           H  
ATOM    360 1HB  SER A  28      26.314   7.454 -17.482  1.00  0.00           H  
ATOM    361 2HB  SER A  28      25.329   8.460 -16.430  1.00  0.00           H  
ATOM    362  HG  SER A  28      27.501   8.446 -15.851  1.00  0.00           H  
ATOM    363  N   VAL A  29      25.269   5.553 -13.848  1.00  0.00           N  
ATOM    364  CA  VAL A  29      25.021   5.563 -12.413  1.00  0.00           C  
ATOM    365  C   VAL A  29      25.590   6.823 -11.783  1.00  0.00           C  
ATOM    366  O   VAL A  29      25.423   7.060 -10.587  1.00  0.00           O  
ATOM    367  CB  VAL A  29      25.652   4.326 -11.747  1.00  0.00           C  
ATOM    368  CG1 VAL A  29      25.053   3.049 -12.320  1.00  0.00           C  
ATOM    369  CG2 VAL A  29      27.161   4.347 -11.939  1.00  0.00           C  
ATOM    370  H   VAL A  29      25.914   4.879 -14.236  1.00  0.00           H  
ATOM    371  HA  VAL A  29      23.943   5.538 -12.248  1.00  0.00           H  
ATOM    372  HB  VAL A  29      25.420   4.339 -10.682  1.00  0.00           H  
ATOM    373 1HG1 VAL A  29      25.511   2.185 -11.838  1.00  0.00           H  
ATOM    374 2HG1 VAL A  29      23.979   3.039 -12.140  1.00  0.00           H  
ATOM    375 3HG1 VAL A  29      25.243   3.008 -13.393  1.00  0.00           H  
ATOM    376 1HG2 VAL A  29      27.600   3.470 -11.466  1.00  0.00           H  
ATOM    377 2HG2 VAL A  29      27.392   4.339 -13.005  1.00  0.00           H  
ATOM    378 3HG2 VAL A  29      27.572   5.249 -11.485  1.00  0.00           H  
ATOM    379  N   LEU A  30      26.321   7.813 -12.406  1.00  0.00           N  
ATOM    380  CA  LEU A  30      27.197   8.592 -11.541  1.00  0.00           C  
ATOM    381  C   LEU A  30      26.400   9.377 -10.508  1.00  0.00           C  
ATOM    382  O   LEU A  30      26.827   9.526  -9.363  1.00  0.00           O  
ATOM    383  CB  LEU A  30      28.047   9.555 -12.379  1.00  0.00           C  
ATOM    384  CG  LEU A  30      29.075  10.386 -11.599  1.00  0.00           C  
ATOM    385  CD1 LEU A  30      30.047   9.454 -10.888  1.00  0.00           C  
ATOM    386  CD2 LEU A  30      29.807  11.315 -12.555  1.00  0.00           C  
ATOM    387  H   LEU A  30      26.218   7.948 -13.402  1.00  0.00           H  
ATOM    388  HA  LEU A  30      27.860   7.907 -11.014  1.00  0.00           H  
ATOM    389 1HB  LEU A  30      28.587   8.979 -13.128  1.00  0.00           H  
ATOM    390 2HB  LEU A  30      27.382  10.249 -12.893  1.00  0.00           H  
ATOM    391  HG  LEU A  30      28.563  10.977 -10.839  1.00  0.00           H  
ATOM    392 1HD1 LEU A  30      30.777  10.045 -10.334  1.00  0.00           H  
ATOM    393 2HD1 LEU A  30      29.499   8.815 -10.197  1.00  0.00           H  
ATOM    394 3HD1 LEU A  30      30.563   8.837 -11.623  1.00  0.00           H  
ATOM    395 1HD2 LEU A  30      30.537  11.906 -12.001  1.00  0.00           H  
ATOM    396 2HD2 LEU A  30      30.320  10.725 -13.315  1.00  0.00           H  
ATOM    397 3HD2 LEU A  30      29.091  11.981 -13.036  1.00  0.00           H  
ATOM    398  N   GLU A  31      25.238   9.878 -10.922  1.00  0.00           N  
ATOM    399  CA  GLU A  31      24.313  10.549 -10.017  1.00  0.00           C  
ATOM    400  C   GLU A  31      23.776   9.587  -8.966  1.00  0.00           C  
ATOM    401  O   GLU A  31      23.647   9.941  -7.794  1.00  0.00           O  
ATOM    402  CB  GLU A  31      23.151  11.164 -10.801  1.00  0.00           C  
ATOM    403  CG  GLU A  31      22.167  11.954  -9.950  1.00  0.00           C  
ATOM    404  CD  GLU A  31      21.090  12.616 -10.764  1.00  0.00           C  
ATOM    405  OE1 GLU A  31      21.115  12.487 -11.964  1.00  0.00           O  
ATOM    406  OE2 GLU A  31      20.242  13.252 -10.184  1.00  0.00           O  
ATOM    407  H   GLU A  31      24.984   9.793 -11.896  1.00  0.00           H  
ATOM    408  HA  GLU A  31      24.849  11.348  -9.504  1.00  0.00           H  
ATOM    409 1HB  GLU A  31      23.543  11.833 -11.567  1.00  0.00           H  
ATOM    410 2HB  GLU A  31      22.596  10.374 -11.308  1.00  0.00           H  
ATOM    411 1HG  GLU A  31      21.701  11.280  -9.232  1.00  0.00           H  
ATOM    412 2HG  GLU A  31      22.713  12.713  -9.392  1.00  0.00           H  
ATOM    413  N   LEU A  32      23.463   8.367  -9.391  1.00  0.00           N  
ATOM    414  CA  LEU A  32      22.939   7.351  -8.486  1.00  0.00           C  
ATOM    415  C   LEU A  32      23.971   6.965  -7.435  1.00  0.00           C  
ATOM    416  O   LEU A  32      23.640   6.784  -6.263  1.00  0.00           O  
ATOM    417  CB  LEU A  32      22.514   6.106  -9.275  1.00  0.00           C  
ATOM    418  CG  LEU A  32      21.285   6.278 -10.177  1.00  0.00           C  
ATOM    419  CD1 LEU A  32      21.097   5.026 -11.023  1.00  0.00           C  
ATOM    420  CD2 LEU A  32      20.058   6.548  -9.319  1.00  0.00           C  
ATOM    421  H   LEU A  32      23.591   8.138 -10.366  1.00  0.00           H  
ATOM    422  HA  LEU A  32      22.066   7.758  -7.977  1.00  0.00           H  
ATOM    423 1HB  LEU A  32      23.345   5.793  -9.904  1.00  0.00           H  
ATOM    424 2HB  LEU A  32      22.297   5.304  -8.569  1.00  0.00           H  
ATOM    425  HG  LEU A  32      21.445   7.117 -10.855  1.00  0.00           H  
ATOM    426 1HD1 LEU A  32      20.224   5.149 -11.665  1.00  0.00           H  
ATOM    427 2HD1 LEU A  32      21.980   4.869 -11.642  1.00  0.00           H  
ATOM    428 3HD1 LEU A  32      20.950   4.166 -10.372  1.00  0.00           H  
ATOM    429 1HD2 LEU A  32      19.185   6.671  -9.960  1.00  0.00           H  
ATOM    430 2HD2 LEU A  32      19.896   5.708  -8.642  1.00  0.00           H  
ATOM    431 3HD2 LEU A  32      20.213   7.457  -8.738  1.00  0.00           H  
ATOM    432  N   LEU A  33      25.224   6.840  -7.860  1.00  0.00           N  
ATOM    433  CA  LEU A  33      26.307   6.475  -6.955  1.00  0.00           C  
ATOM    434  C   LEU A  33      26.534   7.553  -5.904  1.00  0.00           C  
ATOM    435  O   LEU A  33      26.763   7.253  -4.732  1.00  0.00           O  
ATOM    436  CB  LEU A  33      27.601   6.242  -7.744  1.00  0.00           C  
ATOM    437  CG  LEU A  33      28.800   5.746  -6.925  1.00  0.00           C  
ATOM    438  CD1 LEU A  33      29.741   4.959  -7.827  1.00  0.00           C  
ATOM    439  CD2 LEU A  33      29.512   6.935  -6.297  1.00  0.00           C  
ATOM    440  H   LEU A  33      25.431   7.002  -8.835  1.00  0.00           H  
ATOM    441  HA  LEU A  33      26.035   5.551  -6.446  1.00  0.00           H  
ATOM    442 1HB  LEU A  33      27.405   5.506  -8.523  1.00  0.00           H  
ATOM    443 2HB  LEU A  33      27.891   7.177  -8.222  1.00  0.00           H  
ATOM    444  HG  LEU A  33      28.451   5.075  -6.140  1.00  0.00           H  
ATOM    445 1HD1 LEU A  33      30.593   4.606  -7.244  1.00  0.00           H  
ATOM    446 2HD1 LEU A  33      29.212   4.104  -8.247  1.00  0.00           H  
ATOM    447 3HD1 LEU A  33      30.094   5.600  -8.633  1.00  0.00           H  
ATOM    448 1HD2 LEU A  33      30.363   6.583  -5.714  1.00  0.00           H  
ATOM    449 2HD2 LEU A  33      29.862   7.606  -7.081  1.00  0.00           H  
ATOM    450 3HD2 LEU A  33      28.821   7.469  -5.644  1.00  0.00           H  
ATOM    451  N   ARG A  34      26.469   8.810  -6.329  1.00  0.00           N  
ATOM    452  CA  ARG A  34      26.667   9.936  -5.424  1.00  0.00           C  
ATOM    453  C   ARG A  34      25.567   9.998  -4.372  1.00  0.00           C  
ATOM    454  O   ARG A  34      25.830  10.269  -3.200  1.00  0.00           O  
ATOM    455  CB  ARG A  34      26.699  11.246  -6.198  1.00  0.00           C  
ATOM    456  CG  ARG A  34      27.929  11.444  -7.069  1.00  0.00           C  
ATOM    457  CD  ARG A  34      27.859  12.714  -7.837  1.00  0.00           C  
ATOM    458  NE  ARG A  34      27.907  13.878  -6.967  1.00  0.00           N  
ATOM    459  CZ  ARG A  34      27.600  15.132  -7.351  1.00  0.00           C  
ATOM    460  NH1 ARG A  34      27.225  15.368  -8.589  1.00  0.00           N  
ATOM    461  NH2 ARG A  34      27.675  16.126  -6.482  1.00  0.00           N  
ATOM    462  H   ARG A  34      26.277   8.990  -7.304  1.00  0.00           H  
ATOM    463  HA  ARG A  34      27.624   9.809  -4.917  1.00  0.00           H  
ATOM    464 1HB  ARG A  34      25.824  11.307  -6.844  1.00  0.00           H  
ATOM    465 2HB  ARG A  34      26.649  12.082  -5.500  1.00  0.00           H  
ATOM    466 1HG  ARG A  34      28.819  11.473  -6.440  1.00  0.00           H  
ATOM    467 2HG  ARG A  34      28.011  10.619  -7.777  1.00  0.00           H  
ATOM    468 1HD  ARG A  34      28.701  12.768  -8.527  1.00  0.00           H  
ATOM    469 2HD  ARG A  34      26.927  12.747  -8.400  1.00  0.00           H  
ATOM    470  HE  ARG A  34      28.190  13.736  -6.007  1.00  0.00           H  
ATOM    471 1HH1 ARG A  34      27.168  14.609  -9.252  1.00  0.00           H  
ATOM    472 2HH1 ARG A  34      26.995  16.309  -8.876  1.00  0.00           H  
ATOM    473 1HH2 ARG A  34      27.962  15.944  -5.530  1.00  0.00           H  
ATOM    474 2HH2 ARG A  34      27.445  17.065  -6.769  1.00  0.00           H  
ATOM    475  N   ARG A  35      24.334   9.745  -4.798  1.00  0.00           N  
ATOM    476  CA  ARG A  35      23.191   9.771  -3.893  1.00  0.00           C  
ATOM    477  C   ARG A  35      23.296   8.674  -2.841  1.00  0.00           C  
ATOM    478  O   ARG A  35      22.990   8.893  -1.669  1.00  0.00           O  
ATOM    479  CB  ARG A  35      21.892   9.605  -4.667  1.00  0.00           C  
ATOM    480  CG  ARG A  35      21.500  10.798  -5.524  1.00  0.00           C  
ATOM    481  CD  ARG A  35      20.210  10.572  -6.224  1.00  0.00           C  
ATOM    482  NE  ARG A  35      19.872  11.676  -7.108  1.00  0.00           N  
ATOM    483  CZ  ARG A  35      19.256  12.808  -6.716  1.00  0.00           C  
ATOM    484  NH1 ARG A  35      18.918  12.971  -5.456  1.00  0.00           N  
ATOM    485  NH2 ARG A  35      18.991  13.756  -7.599  1.00  0.00           N  
ATOM    486  H   ARG A  35      24.185   9.529  -5.773  1.00  0.00           H  
ATOM    487  HA  ARG A  35      23.173  10.736  -3.386  1.00  0.00           H  
ATOM    488 1HB  ARG A  35      21.968   8.739  -5.323  1.00  0.00           H  
ATOM    489 2HB  ARG A  35      21.075   9.417  -3.970  1.00  0.00           H  
ATOM    490 1HG  ARG A  35      21.397  11.681  -4.892  1.00  0.00           H  
ATOM    491 2HG  ARG A  35      22.271  10.976  -6.274  1.00  0.00           H  
ATOM    492 1HD  ARG A  35      20.276   9.664  -6.823  1.00  0.00           H  
ATOM    493 2HD  ARG A  35      19.412  10.466  -5.491  1.00  0.00           H  
ATOM    494  HE  ARG A  35      20.116  11.588  -8.085  1.00  0.00           H  
ATOM    495 1HH1 ARG A  35      19.120  12.247  -4.782  1.00  0.00           H  
ATOM    496 2HH1 ARG A  35      18.456  13.819  -5.163  1.00  0.00           H  
ATOM    497 1HH2 ARG A  35      19.251  13.631  -8.568  1.00  0.00           H  
ATOM    498 2HH2 ARG A  35      18.530  14.604  -7.306  1.00  0.00           H  
ATOM    499  N   ALA A  36      23.731   7.493  -3.267  1.00  0.00           N  
ATOM    500  CA  ALA A  36      23.877   6.359  -2.362  1.00  0.00           C  
ATOM    501  C   ALA A  36      24.946   6.628  -1.310  1.00  0.00           C  
ATOM    502  O   ALA A  36      24.776   6.292  -0.138  1.00  0.00           O  
ATOM    503  CB  ALA A  36      24.210   5.097  -3.144  1.00  0.00           C  
ATOM    504  H   ALA A  36      23.966   7.378  -4.242  1.00  0.00           H  
ATOM    505  HA  ALA A  36      22.928   6.214  -1.845  1.00  0.00           H  
ATOM    506 1HB  ALA A  36      24.316   4.259  -2.455  1.00  0.00           H  
ATOM    507 2HB  ALA A  36      23.408   4.885  -3.852  1.00  0.00           H  
ATOM    508 3HB  ALA A  36      25.143   5.240  -3.686  1.00  0.00           H  
ATOM    509  N   GLY A  37      26.048   7.236  -1.736  1.00  0.00           N  
ATOM    510  CA  GLY A  37      27.147   7.551  -0.831  1.00  0.00           C  
ATOM    511  C   GLY A  37      26.721   8.567   0.221  1.00  0.00           C  
ATOM    512  O   GLY A  37      27.079   8.449   1.393  1.00  0.00           O  
ATOM    513  H   GLY A  37      26.126   7.486  -2.711  1.00  0.00           H  
ATOM    514 1HA  GLY A  37      27.489   6.638  -0.343  1.00  0.00           H  
ATOM    515 2HA  GLY A  37      27.987   7.944  -1.402  1.00  0.00           H  
ATOM    516  N   GLU A  38      25.954   9.565  -0.205  1.00  0.00           N  
ATOM    517  CA  GLU A  38      25.477  10.604   0.700  1.00  0.00           C  
ATOM    518  C   GLU A  38      24.537  10.030   1.752  1.00  0.00           C  
ATOM    519  O   GLU A  38      24.600  10.402   2.924  1.00  0.00           O  
ATOM    520  CB  GLU A  38      24.766  11.709  -0.084  1.00  0.00           C  
ATOM    521  CG  GLU A  38      24.296  12.881   0.766  1.00  0.00           C  
ATOM    522  CD  GLU A  38      23.683  13.986  -0.048  1.00  0.00           C  
ATOM    523  OE1 GLU A  38      24.070  14.150  -1.180  1.00  0.00           O  
ATOM    524  OE2 GLU A  38      22.825  14.667   0.462  1.00  0.00           O  
ATOM    525  H   GLU A  38      25.695   9.605  -1.180  1.00  0.00           H  
ATOM    526  HA  GLU A  38      26.336  11.037   1.213  1.00  0.00           H  
ATOM    527 1HB  GLU A  38      25.436  12.100  -0.851  1.00  0.00           H  
ATOM    528 2HB  GLU A  38      23.895  11.293  -0.591  1.00  0.00           H  
ATOM    529 1HG  GLU A  38      23.559  12.522   1.485  1.00  0.00           H  
ATOM    530 2HG  GLU A  38      25.145  13.275   1.324  1.00  0.00           H  
ATOM    531  N   ALA A  39      23.665   9.122   1.326  1.00  0.00           N  
ATOM    532  CA  ALA A  39      22.710   8.494   2.231  1.00  0.00           C  
ATOM    533  C   ALA A  39      23.419   7.651   3.283  1.00  0.00           C  
ATOM    534  O   ALA A  39      23.042   7.657   4.455  1.00  0.00           O  
ATOM    535  CB  ALA A  39      21.721   7.642   1.449  1.00  0.00           C  
ATOM    536  H   ALA A  39      23.664   8.861   0.350  1.00  0.00           H  
ATOM    537  HA  ALA A  39      22.164   9.283   2.748  1.00  0.00           H  
ATOM    538 1HB  ALA A  39      21.014   7.180   2.138  1.00  0.00           H  
ATOM    539 2HB  ALA A  39      21.180   8.270   0.741  1.00  0.00           H  
ATOM    540 3HB  ALA A  39      22.259   6.865   0.907  1.00  0.00           H  
ATOM    541  N   MET A  40      24.448   6.926   2.857  1.00  0.00           N  
ATOM    542  CA  MET A  40      25.212   6.076   3.762  1.00  0.00           C  
ATOM    543  C   MET A  40      25.939   6.903   4.814  1.00  0.00           C  
ATOM    544  O   MET A  40      25.990   6.529   5.986  1.00  0.00           O  
ATOM    545  CB  MET A  40      26.205   5.225   2.974  1.00  0.00           C  
ATOM    546  CG  MET A  40      25.565   4.148   2.109  1.00  0.00           C  
ATOM    547  SD  MET A  40      24.607   2.962   3.072  1.00  0.00           S  
ATOM    548  CE  MET A  40      25.907   2.144   3.992  1.00  0.00           C  
ATOM    549  H   MET A  40      24.707   6.965   1.882  1.00  0.00           H  
ATOM    550  HA  MET A  40      24.520   5.415   4.283  1.00  0.00           H  
ATOM    551 1HB  MET A  40      26.798   5.866   2.323  1.00  0.00           H  
ATOM    552 2HB  MET A  40      26.893   4.734   3.664  1.00  0.00           H  
ATOM    553 1HG  MET A  40      24.903   4.614   1.379  1.00  0.00           H  
ATOM    554 2HG  MET A  40      26.341   3.606   1.569  1.00  0.00           H  
ATOM    555 1HE  MET A  40      25.472   1.380   4.636  1.00  0.00           H  
ATOM    556 2HE  MET A  40      26.607   1.678   3.297  1.00  0.00           H  
ATOM    557 3HE  MET A  40      26.436   2.876   4.604  1.00  0.00           H  
ATOM    558  N   VAL A  41      26.501   8.030   4.388  1.00  0.00           N  
ATOM    559  CA  VAL A  41      27.227   8.913   5.293  1.00  0.00           C  
ATOM    560  C   VAL A  41      26.299   9.508   6.345  1.00  0.00           C  
ATOM    561  O   VAL A  41      26.661   9.616   7.517  1.00  0.00           O  
ATOM    562  CB  VAL A  41      27.900  10.051   4.503  1.00  0.00           C  
ATOM    563  CG1 VAL A  41      28.498  11.078   5.453  1.00  0.00           C  
ATOM    564  CG2 VAL A  41      28.968   9.482   3.583  1.00  0.00           C  
ATOM    565  H   VAL A  41      26.423   8.281   3.413  1.00  0.00           H  
ATOM    566  HA  VAL A  41      28.000   8.332   5.797  1.00  0.00           H  
ATOM    567  HB  VAL A  41      27.144  10.565   3.909  1.00  0.00           H  
ATOM    568 1HG1 VAL A  41      28.969  11.875   4.878  1.00  0.00           H  
ATOM    569 2HG1 VAL A  41      27.709  11.499   6.077  1.00  0.00           H  
ATOM    570 3HG1 VAL A  41      29.245  10.597   6.085  1.00  0.00           H  
ATOM    571 1HG2 VAL A  41      29.439  10.292   3.027  1.00  0.00           H  
ATOM    572 2HG2 VAL A  41      29.721   8.963   4.177  1.00  0.00           H  
ATOM    573 3HG2 VAL A  41      28.511   8.781   2.884  1.00  0.00           H  
ATOM    574  N   ARG A  42      25.101   9.893   5.919  1.00  0.00           N  
ATOM    575  CA  ARG A  42      24.118  10.478   6.824  1.00  0.00           C  
ATOM    576  C   ARG A  42      23.670   9.471   7.876  1.00  0.00           C  
ATOM    577  O   ARG A  42      23.510   9.813   9.048  1.00  0.00           O  
ATOM    578  CB  ARG A  42      22.905  10.972   6.050  1.00  0.00           C  
ATOM    579  CG  ARG A  42      23.151  12.204   5.193  1.00  0.00           C  
ATOM    580  CD  ARG A  42      21.916  12.641   4.493  1.00  0.00           C  
ATOM    581  NE  ARG A  42      22.164  13.768   3.609  1.00  0.00           N  
ATOM    582  CZ  ARG A  42      22.185  15.057   4.000  1.00  0.00           C  
ATOM    583  NH1 ARG A  42      21.970  15.365   5.260  1.00  0.00           N  
ATOM    584  NH2 ARG A  42      22.420  16.012   3.117  1.00  0.00           N  
ATOM    585  H   ARG A  42      24.865   9.778   4.944  1.00  0.00           H  
ATOM    586  HA  ARG A  42      24.577  11.328   7.331  1.00  0.00           H  
ATOM    587 1HB  ARG A  42      22.545  10.181   5.394  1.00  0.00           H  
ATOM    588 2HB  ARG A  42      22.101  11.210   6.747  1.00  0.00           H  
ATOM    589 1HG  ARG A  42      23.495  13.023   5.824  1.00  0.00           H  
ATOM    590 2HG  ARG A  42      23.910  11.979   4.443  1.00  0.00           H  
ATOM    591 1HD  ARG A  42      21.527  11.818   3.894  1.00  0.00           H  
ATOM    592 2HD  ARG A  42      21.169  12.941   5.226  1.00  0.00           H  
ATOM    593  HE  ARG A  42      22.334  13.571   2.631  1.00  0.00           H  
ATOM    594 1HH1 ARG A  42      21.790  14.635   5.935  1.00  0.00           H  
ATOM    595 2HH1 ARG A  42      21.985  16.331   5.553  1.00  0.00           H  
ATOM    596 1HH2 ARG A  42      22.585  15.775   2.148  1.00  0.00           H  
ATOM    597 2HH2 ARG A  42      22.435  16.978   3.410  1.00  0.00           H  
ATOM    598  N   ILE A  43      23.469   8.229   7.451  1.00  0.00           N  
ATOM    599  CA  ILE A  43      23.039   7.169   8.355  1.00  0.00           C  
ATOM    600  C   ILE A  43      24.101   6.878   9.407  1.00  0.00           C  
ATOM    601  O   ILE A  43      23.787   6.669  10.579  1.00  0.00           O  
ATOM    602  CB  ILE A  43      22.719   5.879   7.577  1.00  0.00           C  
ATOM    603  CG1 ILE A  43      21.539   6.106   6.629  1.00  0.00           C  
ATOM    604  CG2 ILE A  43      22.423   4.738   8.538  1.00  0.00           C  
ATOM    605  CD1 ILE A  43      20.262   6.509   7.330  1.00  0.00           C  
ATOM    606  H   ILE A  43      23.618   8.013   6.476  1.00  0.00           H  
ATOM    607  HA  ILE A  43      22.134   7.496   8.866  1.00  0.00           H  
ATOM    608  HB  ILE A  43      23.573   5.608   6.957  1.00  0.00           H  
ATOM    609 1HG1 ILE A  43      21.794   6.885   5.911  1.00  0.00           H  
ATOM    610 2HG1 ILE A  43      21.344   5.194   6.065  1.00  0.00           H  
ATOM    611 1HG2 ILE A  43      22.199   3.835   7.971  1.00  0.00           H  
ATOM    612 2HG2 ILE A  43      23.291   4.562   9.172  1.00  0.00           H  
ATOM    613 3HG2 ILE A  43      21.566   4.999   9.159  1.00  0.00           H  
ATOM    614 1HD1 ILE A  43      19.471   6.651   6.593  1.00  0.00           H  
ATOM    615 2HD1 ILE A  43      19.968   5.726   8.030  1.00  0.00           H  
ATOM    616 3HD1 ILE A  43      20.422   7.440   7.873  1.00  0.00           H  
ATOM    617  N   SER A  44      25.360   6.866   8.982  1.00  0.00           N  
ATOM    618  CA  SER A  44      26.472   6.600   9.886  1.00  0.00           C  
ATOM    619  C   SER A  44      26.600   7.695  10.938  1.00  0.00           C  
ATOM    620  O   SER A  44      26.975   7.431  12.080  1.00  0.00           O  
ATOM    621  CB  SER A  44      27.765   6.484   9.103  1.00  0.00           C  
ATOM    622  OG  SER A  44      28.102   7.707   8.507  1.00  0.00           O  
ATOM    623  H   SER A  44      25.552   7.046   8.007  1.00  0.00           H  
ATOM    624  HA  SER A  44      26.284   5.654  10.397  1.00  0.00           H  
ATOM    625 1HB  SER A  44      28.567   6.168   9.769  1.00  0.00           H  
ATOM    626 2HB  SER A  44      27.658   5.720   8.335  1.00  0.00           H  
ATOM    627  HG  SER A  44      28.715   7.496   7.798  1.00  0.00           H  
ATOM    628  N   GLU A  45      26.280   8.924  10.523  1.00  0.00           N  
ATOM    629  CA  GLU A  45      26.248  10.080  11.414  1.00  0.00           C  
ATOM    630  C   GLU A  45      25.310   9.852  12.593  1.00  0.00           C  
ATOM    631  O   GLU A  45      25.528  10.380  13.683  1.00  0.00           O  
ATOM    632  CB  GLU A  45      25.818  11.332  10.646  1.00  0.00           C  
ATOM    633  CG  GLU A  45      25.869  12.617  11.459  1.00  0.00           C  
ATOM    634  CD  GLU A  45      25.534  13.837  10.646  1.00  0.00           C  
ATOM    635  OE1 GLU A  45      25.289  13.697   9.472  1.00  0.00           O  
ATOM    636  OE2 GLU A  45      25.524  14.911  11.201  1.00  0.00           O  
ATOM    637  H   GLU A  45      26.048   9.070   9.551  1.00  0.00           H  
ATOM    638  HA  GLU A  45      27.252  10.240  11.809  1.00  0.00           H  
ATOM    639 1HB  GLU A  45      26.459  11.462   9.774  1.00  0.00           H  
ATOM    640 2HB  GLU A  45      24.797  11.204  10.285  1.00  0.00           H  
ATOM    641 1HG  GLU A  45      25.163  12.540  12.285  1.00  0.00           H  
ATOM    642 2HG  GLU A  45      26.867  12.729  11.880  1.00  0.00           H  
ATOM    643  N   LEU A  46      24.265   9.064  12.372  1.00  0.00           N  
ATOM    644  CA  LEU A  46      23.279   8.794  13.411  1.00  0.00           C  
ATOM    645  C   LEU A  46      23.832   7.917  14.535  1.00  0.00           C  
ATOM    646  O   LEU A  46      23.406   8.023  15.685  1.00  0.00           O  
ATOM    647  CB  LEU A  46      22.049   8.117  12.793  1.00  0.00           C  
ATOM    648  CG  LEU A  46      21.212   8.991  11.850  1.00  0.00           C  
ATOM    649  CD1 LEU A  46      20.121   8.145  11.208  1.00  0.00           C  
ATOM    650  CD2 LEU A  46      20.615  10.153  12.631  1.00  0.00           C  
ATOM    651  H   LEU A  46      24.151   8.642  11.462  1.00  0.00           H  
ATOM    652  HA  LEU A  46      22.973   9.742  13.852  1.00  0.00           H  
ATOM    653 1HB  LEU A  46      22.378   7.245  12.231  1.00  0.00           H  
ATOM    654 2HB  LEU A  46      21.397   7.779  13.599  1.00  0.00           H  
ATOM    655  HG  LEU A  46      21.847   9.378  11.053  1.00  0.00           H  
ATOM    656 1HD1 LEU A  46      19.526   8.766  10.538  1.00  0.00           H  
ATOM    657 2HD1 LEU A  46      20.576   7.333  10.641  1.00  0.00           H  
ATOM    658 3HD1 LEU A  46      19.478   7.730  11.984  1.00  0.00           H  
ATOM    659 1HD2 LEU A  46      20.021  10.774  11.961  1.00  0.00           H  
ATOM    660 2HD2 LEU A  46      19.979   9.767  13.428  1.00  0.00           H  
ATOM    661 3HD2 LEU A  46      21.417  10.750  13.064  1.00  0.00           H  
ATOM    662  N   THR A  47      24.785   7.047  14.202  1.00  0.00           N  
ATOM    663  CA  THR A  47      25.178   5.967  15.111  1.00  0.00           C  
ATOM    664  C   THR A  47      26.672   5.988  15.432  1.00  0.00           C  
ATOM    665  O   THR A  47      27.500   6.253  14.561  1.00  0.00           O  
ATOM    666  CB  THR A  47      24.804   4.594  14.522  1.00  0.00           C  
ATOM    667  OG1 THR A  47      23.387   4.530  14.315  1.00  0.00           O  
ATOM    668  CG2 THR A  47      25.227   3.477  15.463  1.00  0.00           C  
ATOM    669  H   THR A  47      25.242   7.137  13.306  1.00  0.00           H  
ATOM    670  HA  THR A  47      24.642   6.094  16.052  1.00  0.00           H  
ATOM    671  HB  THR A  47      25.304   4.462  13.562  1.00  0.00           H  
ATOM    672  HG1 THR A  47      23.121   5.222  13.705  1.00  0.00           H  
ATOM    673 1HG2 THR A  47      24.955   2.514  15.030  1.00  0.00           H  
ATOM    674 2HG2 THR A  47      26.306   3.516  15.613  1.00  0.00           H  
ATOM    675 3HG2 THR A  47      24.723   3.598  16.421  1.00  0.00           H  
ATOM    676  N   LYS A  48      27.004   5.705  16.693  1.00  0.00           N  
ATOM    677  CA  LYS A  48      28.384   5.772  17.164  1.00  0.00           C  
ATOM    678  C   LYS A  48      28.893   4.439  17.715  1.00  0.00           C  
ATOM    679  O   LYS A  48      29.950   4.379  18.342  1.00  0.00           O  
ATOM    680  CB  LYS A  48      28.517   6.857  18.234  1.00  0.00           C  
ATOM    681  CG  LYS A  48      27.726   6.586  19.506  1.00  0.00           C  
ATOM    682  CD  LYS A  48      27.877   7.725  20.504  1.00  0.00           C  
ATOM    683  CE  LYS A  48      27.114   7.442  21.789  1.00  0.00           C  
ATOM    684  NZ  LYS A  48      27.233   8.558  22.765  1.00  0.00           N  
ATOM    685  H   LYS A  48      26.280   5.436  17.344  1.00  0.00           H  
ATOM    686  HA  LYS A  48      29.025   6.033  16.321  1.00  0.00           H  
ATOM    687 1HB  LYS A  48      29.566   6.970  18.509  1.00  0.00           H  
ATOM    688 2HB  LYS A  48      28.181   7.812  17.827  1.00  0.00           H  
ATOM    689 1HG  LYS A  48      26.670   6.468  19.261  1.00  0.00           H  
ATOM    690 2HG  LYS A  48      28.080   5.664  19.965  1.00  0.00           H  
ATOM    691 1HD  LYS A  48      28.933   7.864  20.741  1.00  0.00           H  
ATOM    692 2HD  LYS A  48      27.498   8.647  20.063  1.00  0.00           H  
ATOM    693 1HE  LYS A  48      26.060   7.288  21.559  1.00  0.00           H  
ATOM    694 2HE  LYS A  48      27.499   6.532  22.248  1.00  0.00           H  
ATOM    695 1HZ  LYS A  48      26.715   8.332  23.602  1.00  0.00           H  
ATOM    696 2HZ  LYS A  48      28.206   8.698  23.000  1.00  0.00           H  
ATOM    697 3HZ  LYS A  48      26.861   9.404  22.358  1.00  0.00           H  
ATOM    698  N   ASP A  49      28.141   3.366  17.482  1.00  0.00           N  
ATOM    699  CA  ASP A  49      28.527   2.053  18.000  1.00  0.00           C  
ATOM    700  C   ASP A  49      29.736   1.503  17.260  1.00  0.00           C  
ATOM    701  O   ASP A  49      29.739   1.420  16.032  1.00  0.00           O  
ATOM    702  CB  ASP A  49      27.363   1.065  17.887  1.00  0.00           C  
ATOM    703  CG  ASP A  49      27.668  -0.284  18.524  1.00  0.00           C  
ATOM    704  OD1 ASP A  49      27.514  -0.405  19.716  1.00  0.00           O  
ATOM    705  OD2 ASP A  49      28.051  -1.181  17.812  1.00  0.00           O  
ATOM    706  H   ASP A  49      27.295   3.467  16.940  1.00  0.00           H  
ATOM    707  HA  ASP A  49      28.792   2.160  19.052  1.00  0.00           H  
ATOM    708 1HB  ASP A  49      26.480   1.487  18.368  1.00  0.00           H  
ATOM    709 2HB  ASP A  49      27.120   0.908  16.836  1.00  0.00           H  
ATOM    710  N   PRO A  50      30.911   1.047  17.719  1.00  0.00           N  
ATOM    711  CA  PRO A  50      32.010   0.857  16.781  1.00  0.00           C  
ATOM    712  C   PRO A  50      31.683  -0.233  15.774  1.00  0.00           C  
ATOM    713  O   PRO A  50      32.110  -0.175  14.621  1.00  0.00           O  
ATOM    714  CB  PRO A  50      33.177   0.456  17.689  1.00  0.00           C  
ATOM    715  CG  PRO A  50      32.822   1.034  19.017  1.00  0.00           C  
ATOM    716  CD  PRO A  50      31.325   0.899  19.096  1.00  0.00           C  
ATOM    717  HA  PRO A  50      32.218   1.809  16.270  1.00  0.00           H  
ATOM    718 1HB  PRO A  50      33.275  -0.640  17.714  1.00  0.00           H  
ATOM    719 2HB  PRO A  50      34.120   0.854  17.288  1.00  0.00           H  
ATOM    720 1HG  PRO A  50      33.339   0.488  19.819  1.00  0.00           H  
ATOM    721 2HG  PRO A  50      33.157   2.080  19.077  1.00  0.00           H  
ATOM    722 1HD  PRO A  50      31.066  -0.090  19.501  1.00  0.00           H  
ATOM    723 2HD  PRO A  50      30.917   1.698  19.733  1.00  0.00           H  
ATOM    724  N   GLU A  51      30.922  -1.229  16.215  1.00  0.00           N  
ATOM    725  CA  GLU A  51      30.419  -2.256  15.310  1.00  0.00           C  
ATOM    726  C   GLU A  51      29.494  -1.658  14.259  1.00  0.00           C  
ATOM    727  O   GLU A  51      29.547  -2.031  13.087  1.00  0.00           O  
ATOM    728  CB  GLU A  51      29.680  -3.343  16.094  1.00  0.00           C  
ATOM    729  CG  GLU A  51      30.578  -4.209  16.966  1.00  0.00           C  
ATOM    730  CD  GLU A  51      31.556  -5.027  16.169  1.00  0.00           C  
ATOM    731  OE1 GLU A  51      31.187  -5.505  15.123  1.00  0.00           O  
ATOM    732  OE2 GLU A  51      32.672  -5.175  16.606  1.00  0.00           O  
ATOM    733  H   GLU A  51      30.689  -1.273  17.197  1.00  0.00           H  
ATOM    734  HA  GLU A  51      31.267  -2.710  14.797  1.00  0.00           H  
ATOM    735 1HB  GLU A  51      28.932  -2.882  16.738  1.00  0.00           H  
ATOM    736 2HB  GLU A  51      29.155  -3.999  15.399  1.00  0.00           H  
ATOM    737 1HG  GLU A  51      31.132  -3.567  17.650  1.00  0.00           H  
ATOM    738 2HG  GLU A  51      29.955  -4.875  17.562  1.00  0.00           H  
ATOM    739  N   GLY A  52      28.646  -0.727  14.684  1.00  0.00           N  
ATOM    740  CA  GLY A  52      27.707  -0.075  13.779  1.00  0.00           C  
ATOM    741  C   GLY A  52      28.438   0.750  12.728  1.00  0.00           C  
ATOM    742  O   GLY A  52      28.061   0.754  11.556  1.00  0.00           O  
ATOM    743  H   GLY A  52      28.652  -0.464  15.659  1.00  0.00           H  
ATOM    744 1HA  GLY A  52      27.089  -0.829  13.290  1.00  0.00           H  
ATOM    745 2HA  GLY A  52      27.038   0.567  14.350  1.00  0.00           H  
ATOM    746  N   GLN A  53      29.485   1.448  13.153  1.00  0.00           N  
ATOM    747  CA  GLN A  53      30.271   2.278  12.248  1.00  0.00           C  
ATOM    748  C   GLN A  53      30.976   1.432  11.197  1.00  0.00           C  
ATOM    749  O   GLN A  53      31.037   1.804  10.025  1.00  0.00           O  
ATOM    750  CB  GLN A  53      31.298   3.101  13.031  1.00  0.00           C  
ATOM    751  CG  GLN A  53      30.689   4.165  13.928  1.00  0.00           C  
ATOM    752  CD  GLN A  53      29.936   5.223  13.142  1.00  0.00           C  
ATOM    753  OE1 GLN A  53      30.540   6.102  12.521  1.00  0.00           O  
ATOM    754  NE2 GLN A  53      28.611   5.144  13.166  1.00  0.00           N  
ATOM    755  H   GLN A  53      29.743   1.403  14.128  1.00  0.00           H  
ATOM    756  HA  GLN A  53      29.597   2.962  11.732  1.00  0.00           H  
ATOM    757 1HB  GLN A  53      31.897   2.437  13.655  1.00  0.00           H  
ATOM    758 2HB  GLN A  53      31.975   3.595  12.334  1.00  0.00           H  
ATOM    759 1HG  GLN A  53      29.991   3.690  14.617  1.00  0.00           H  
ATOM    760 2HG  GLN A  53      31.487   4.657  14.484  1.00  0.00           H  
ATOM    761 1HE2 GLN A  53      28.060   5.814  12.666  1.00  0.00           H  
ATOM    762 2HE2 GLN A  53      28.162   4.415  13.682  1.00  0.00           H  
ATOM    763  N   LYS A  54      31.509   0.291  11.622  1.00  0.00           N  
ATOM    764  CA  LYS A  54      32.212  -0.611  10.717  1.00  0.00           C  
ATOM    765  C   LYS A  54      31.269  -1.181   9.666  1.00  0.00           C  
ATOM    766  O   LYS A  54      31.627  -1.297   8.494  1.00  0.00           O  
ATOM    767  CB  LYS A  54      32.875  -1.746  11.499  1.00  0.00           C  
ATOM    768  CG  LYS A  54      34.069  -1.316  12.341  1.00  0.00           C  
ATOM    769  CD  LYS A  54      34.806  -2.519  12.911  1.00  0.00           C  
ATOM    770  CE  LYS A  54      34.000  -3.193  14.011  1.00  0.00           C  
ATOM    771  NZ  LYS A  54      34.763  -4.289  14.668  1.00  0.00           N  
ATOM    772  H   LYS A  54      31.425   0.042  12.597  1.00  0.00           H  
ATOM    773  HA  LYS A  54      32.987  -0.046  10.198  1.00  0.00           H  
ATOM    774 1HB  LYS A  54      32.144  -2.205  12.165  1.00  0.00           H  
ATOM    775 2HB  LYS A  54      33.215  -2.516  10.806  1.00  0.00           H  
ATOM    776 1HG  LYS A  54      34.758  -0.735  11.727  1.00  0.00           H  
ATOM    777 2HG  LYS A  54      33.727  -0.688  13.163  1.00  0.00           H  
ATOM    778 1HD  LYS A  54      34.993  -3.241  12.115  1.00  0.00           H  
ATOM    779 2HD  LYS A  54      35.764  -2.198  13.319  1.00  0.00           H  
ATOM    780 1HE  LYS A  54      33.726  -2.456  14.765  1.00  0.00           H  
ATOM    781 2HE  LYS A  54      33.084  -3.607  13.590  1.00  0.00           H  
ATOM    782 1HZ  LYS A  54      34.195  -4.709  15.390  1.00  0.00           H  
ATOM    783 2HZ  LYS A  54      35.006  -4.989  13.981  1.00  0.00           H  
ATOM    784 3HZ  LYS A  54      35.606  -3.914  15.079  1.00  0.00           H  
ATOM    785  N   LEU A  55      30.061  -1.536  10.091  1.00  0.00           N  
ATOM    786  CA  LEU A  55      29.064  -2.095   9.186  1.00  0.00           C  
ATOM    787  C   LEU A  55      28.642  -1.077   8.135  1.00  0.00           C  
ATOM    788  O   LEU A  55      28.473  -1.414   6.963  1.00  0.00           O  
ATOM    789  CB  LEU A  55      27.835  -2.564   9.975  1.00  0.00           C  
ATOM    790  CG  LEU A  55      26.719  -3.212   9.146  1.00  0.00           C  
ATOM    791  CD1 LEU A  55      27.267  -4.438   8.428  1.00  0.00           C  
ATOM    792  CD2 LEU A  55      25.560  -3.585  10.058  1.00  0.00           C  
ATOM    793  H   LEU A  55      29.827  -1.415  11.066  1.00  0.00           H  
ATOM    794  HA  LEU A  55      29.502  -2.953   8.677  1.00  0.00           H  
ATOM    795 1HB  LEU A  55      28.157  -3.288  10.721  1.00  0.00           H  
ATOM    796 2HB  LEU A  55      27.407  -1.706  10.493  1.00  0.00           H  
ATOM    797  HG  LEU A  55      26.374  -2.509   8.388  1.00  0.00           H  
ATOM    798 1HD1 LEU A  55      26.474  -4.899   7.839  1.00  0.00           H  
ATOM    799 2HD1 LEU A  55      28.082  -4.140   7.768  1.00  0.00           H  
ATOM    800 3HD1 LEU A  55      27.636  -5.154   9.161  1.00  0.00           H  
ATOM    801 1HD2 LEU A  55      24.766  -4.045   9.468  1.00  0.00           H  
ATOM    802 2HD2 LEU A  55      25.904  -4.289  10.815  1.00  0.00           H  
ATOM    803 3HD2 LEU A  55      25.177  -2.688  10.544  1.00  0.00           H  
ATOM    804  N   VAL A  56      28.473   0.171   8.560  1.00  0.00           N  
ATOM    805  CA  VAL A  56      28.070   1.241   7.655  1.00  0.00           C  
ATOM    806  C   VAL A  56      29.140   1.505   6.604  1.00  0.00           C  
ATOM    807  O   VAL A  56      28.832   1.723   5.432  1.00  0.00           O  
ATOM    808  CB  VAL A  56      27.800   2.536   8.444  1.00  0.00           C  
ATOM    809  CG1 VAL A  56      27.564   3.700   7.494  1.00  0.00           C  
ATOM    810  CG2 VAL A  56      26.605   2.341   9.365  1.00  0.00           C  
ATOM    811  H   VAL A  56      28.628   0.384   9.535  1.00  0.00           H  
ATOM    812  HA  VAL A  56      27.151   0.940   7.151  1.00  0.00           H  
ATOM    813  HB  VAL A  56      28.681   2.779   9.038  1.00  0.00           H  
ATOM    814 1HG1 VAL A  56      27.375   4.607   8.069  1.00  0.00           H  
ATOM    815 2HG1 VAL A  56      28.446   3.844   6.870  1.00  0.00           H  
ATOM    816 3HG1 VAL A  56      26.702   3.485   6.862  1.00  0.00           H  
ATOM    817 1HG2 VAL A  56      26.420   3.260   9.921  1.00  0.00           H  
ATOM    818 2HG2 VAL A  56      25.725   2.092   8.771  1.00  0.00           H  
ATOM    819 3HG2 VAL A  56      26.812   1.530  10.064  1.00  0.00           H  
ATOM    820  N   LEU A  57      30.398   1.484   7.029  1.00  0.00           N  
ATOM    821  CA  LEU A  57      31.517   1.721   6.124  1.00  0.00           C  
ATOM    822  C   LEU A  57      31.617   0.624   5.072  1.00  0.00           C  
ATOM    823  O   LEU A  57      31.879   0.896   3.900  1.00  0.00           O  
ATOM    824  CB  LEU A  57      32.830   1.801   6.914  1.00  0.00           C  
ATOM    825  CG  LEU A  57      34.088   2.088   6.085  1.00  0.00           C  
ATOM    826  CD1 LEU A  57      33.931   3.422   5.367  1.00  0.00           C  
ATOM    827  CD2 LEU A  57      35.306   2.097   6.997  1.00  0.00           C  
ATOM    828  H   LEU A  57      30.585   1.299   8.004  1.00  0.00           H  
ATOM    829  HA  LEU A  57      31.355   2.671   5.615  1.00  0.00           H  
ATOM    830 1HB  LEU A  57      32.738   2.589   7.660  1.00  0.00           H  
ATOM    831 2HB  LEU A  57      32.982   0.855   7.432  1.00  0.00           H  
ATOM    832  HG  LEU A  57      34.209   1.314   5.326  1.00  0.00           H  
ATOM    833 1HD1 LEU A  57      34.826   3.625   4.778  1.00  0.00           H  
ATOM    834 2HD1 LEU A  57      33.065   3.381   4.707  1.00  0.00           H  
ATOM    835 3HD1 LEU A  57      33.792   4.215   6.101  1.00  0.00           H  
ATOM    836 1HD2 LEU A  57      36.201   2.300   6.407  1.00  0.00           H  
ATOM    837 2HD2 LEU A  57      35.187   2.872   7.754  1.00  0.00           H  
ATOM    838 3HD2 LEU A  57      35.404   1.127   7.483  1.00  0.00           H  
ATOM    839  N   THR A  58      31.407  -0.617   5.498  1.00  0.00           N  
ATOM    840  CA  THR A  58      31.473  -1.759   4.593  1.00  0.00           C  
ATOM    841  C   THR A  58      30.374  -1.692   3.541  1.00  0.00           C  
ATOM    842  O   THR A  58      30.604  -1.991   2.369  1.00  0.00           O  
ATOM    843  CB  THR A  58      31.368  -3.087   5.366  1.00  0.00           C  
ATOM    844  OG1 THR A  58      32.462  -3.194   6.286  1.00  0.00           O  
ATOM    845  CG2 THR A  58      31.399  -4.267   4.407  1.00  0.00           C  
ATOM    846  H   THR A  58      31.196  -0.773   6.473  1.00  0.00           H  
ATOM    847  HA  THR A  58      32.434  -1.737   4.078  1.00  0.00           H  
ATOM    848  HB  THR A  58      30.435  -3.107   5.929  1.00  0.00           H  
ATOM    849  HG1 THR A  58      32.272  -2.674   7.071  1.00  0.00           H  
ATOM    850 1HG2 THR A  58      31.323  -5.196   4.971  1.00  0.00           H  
ATOM    851 2HG2 THR A  58      30.562  -4.194   3.713  1.00  0.00           H  
ATOM    852 3HG2 THR A  58      32.334  -4.257   3.849  1.00  0.00           H  
ATOM    853  N   VAL A  59      29.178  -1.298   3.967  1.00  0.00           N  
ATOM    854  CA  VAL A  59      28.040  -1.192   3.062  1.00  0.00           C  
ATOM    855  C   VAL A  59      28.271  -0.115   2.010  1.00  0.00           C  
ATOM    856  O   VAL A  59      27.941  -0.297   0.838  1.00  0.00           O  
ATOM    857  CB  VAL A  59      26.758  -0.868   3.852  1.00  0.00           C  
ATOM    858  CG1 VAL A  59      25.608  -0.569   2.901  1.00  0.00           C  
ATOM    859  CG2 VAL A  59      26.410  -2.027   4.772  1.00  0.00           C  
ATOM    860  H   VAL A  59      29.055  -1.066   4.942  1.00  0.00           H  
ATOM    861  HA  VAL A  59      27.908  -2.150   2.558  1.00  0.00           H  
ATOM    862  HB  VAL A  59      26.925   0.031   4.445  1.00  0.00           H  
ATOM    863 1HG1 VAL A  59      24.710  -0.342   3.476  1.00  0.00           H  
ATOM    864 2HG1 VAL A  59      25.865   0.286   2.277  1.00  0.00           H  
ATOM    865 3HG1 VAL A  59      25.423  -1.438   2.270  1.00  0.00           H  
ATOM    866 1HG2 VAL A  59      25.503  -1.791   5.328  1.00  0.00           H  
ATOM    867 2HG2 VAL A  59      26.248  -2.927   4.179  1.00  0.00           H  
ATOM    868 3HG2 VAL A  59      27.229  -2.196   5.471  1.00  0.00           H  
ATOM    869  N   ALA A  60      28.840   1.008   2.436  1.00  0.00           N  
ATOM    870  CA  ALA A  60      29.116   2.117   1.531  1.00  0.00           C  
ATOM    871  C   ALA A  60      30.147   1.727   0.479  1.00  0.00           C  
ATOM    872  O   ALA A  60      30.017   2.082  -0.693  1.00  0.00           O  
ATOM    873  CB  ALA A  60      29.592   3.333   2.313  1.00  0.00           C  
ATOM    874  H   ALA A  60      29.087   1.095   3.411  1.00  0.00           H  
ATOM    875  HA  ALA A  60      28.191   2.370   1.014  1.00  0.00           H  
ATOM    876 1HB  ALA A  60      29.794   4.153   1.624  1.00  0.00           H  
ATOM    877 2HB  ALA A  60      28.820   3.635   3.021  1.00  0.00           H  
ATOM    878 3HB  ALA A  60      30.503   3.082   2.855  1.00  0.00           H  
ATOM    879  N   THR A  61      31.171   0.995   0.905  1.00  0.00           N  
ATOM    880  CA  THR A  61      32.226   0.555  -0.000  1.00  0.00           C  
ATOM    881  C   THR A  61      31.685  -0.405  -1.052  1.00  0.00           C  
ATOM    882  O   THR A  61      32.055  -0.329  -2.224  1.00  0.00           O  
ATOM    883  CB  THR A  61      33.374  -0.119   0.774  1.00  0.00           C  
ATOM    884  OG1 THR A  61      33.950   0.819   1.693  1.00  0.00           O  
ATOM    885  CG2 THR A  61      34.449  -0.607  -0.185  1.00  0.00           C  
ATOM    886  H   THR A  61      31.219   0.737   1.880  1.00  0.00           H  
ATOM    887  HA  THR A  61      32.626   1.428  -0.516  1.00  0.00           H  
ATOM    888  HB  THR A  61      32.985  -0.967   1.337  1.00  0.00           H  
ATOM    889  HG1 THR A  61      33.399   0.875   2.478  1.00  0.00           H  
ATOM    890 1HG2 THR A  61      35.252  -1.081   0.379  1.00  0.00           H  
ATOM    891 2HG2 THR A  61      34.017  -1.329  -0.879  1.00  0.00           H  
ATOM    892 3HG2 THR A  61      34.849   0.238  -0.745  1.00  0.00           H  
ATOM    893  N   LYS A  62      30.808  -1.307  -0.626  1.00  0.00           N  
ATOM    894  CA  LYS A  62      30.214  -2.284  -1.531  1.00  0.00           C  
ATOM    895  C   LYS A  62      29.346  -1.605  -2.583  1.00  0.00           C  
ATOM    896  O   LYS A  62      29.365  -1.982  -3.755  1.00  0.00           O  
ATOM    897  CB  LYS A  62      29.388  -3.306  -0.748  1.00  0.00           C  
ATOM    898  CG  LYS A  62      30.211  -4.236   0.134  1.00  0.00           C  
ATOM    899  CD  LYS A  62      31.090  -5.156  -0.701  1.00  0.00           C  
ATOM    900  CE  LYS A  62      31.856  -6.136   0.175  1.00  0.00           C  
ATOM    901  NZ  LYS A  62      32.744  -7.022  -0.626  1.00  0.00           N  
ATOM    902  H   LYS A  62      30.546  -1.316   0.349  1.00  0.00           H  
ATOM    903  HA  LYS A  62      31.017  -2.808  -2.050  1.00  0.00           H  
ATOM    904 1HB  LYS A  62      28.674  -2.785  -0.110  1.00  0.00           H  
ATOM    905 2HB  LYS A  62      28.818  -3.923  -1.444  1.00  0.00           H  
ATOM    906 1HG  LYS A  62      30.844  -3.644   0.796  1.00  0.00           H  
ATOM    907 2HG  LYS A  62      29.543  -4.842   0.745  1.00  0.00           H  
ATOM    908 1HD  LYS A  62      30.469  -5.716  -1.401  1.00  0.00           H  
ATOM    909 2HD  LYS A  62      31.802  -4.560  -1.271  1.00  0.00           H  
ATOM    910 1HE  LYS A  62      32.464  -5.585   0.891  1.00  0.00           H  
ATOM    911 2HE  LYS A  62      31.152  -6.755   0.731  1.00  0.00           H  
ATOM    912 1HZ  LYS A  62      33.233  -7.655  -0.009  1.00  0.00           H  
ATOM    913 2HZ  LYS A  62      32.188  -7.553  -1.282  1.00  0.00           H  
ATOM    914 3HZ  LYS A  62      33.414  -6.460  -1.131  1.00  0.00           H  
ATOM    915  N   ILE A  63      28.586  -0.602  -2.157  1.00  0.00           N  
ATOM    916  CA  ILE A  63      27.710   0.132  -3.062  1.00  0.00           C  
ATOM    917  C   ILE A  63      28.511   0.888  -4.114  1.00  0.00           C  
ATOM    918  O   ILE A  63      28.134   0.927  -5.285  1.00  0.00           O  
ATOM    919  CB  ILE A  63      26.822   1.120  -2.284  1.00  0.00           C  
ATOM    920  CG1 ILE A  63      25.819   0.363  -1.410  1.00  0.00           C  
ATOM    921  CG2 ILE A  63      26.098   2.053  -3.244  1.00  0.00           C  
ATOM    922  CD1 ILE A  63      25.092   1.239  -0.416  1.00  0.00           C  
ATOM    923  H   ILE A  63      28.616  -0.342  -1.182  1.00  0.00           H  
ATOM    924  HA  ILE A  63      27.065  -0.582  -3.574  1.00  0.00           H  
ATOM    925  HB  ILE A  63      27.440   1.714  -1.613  1.00  0.00           H  
ATOM    926 1HG1 ILE A  63      25.078  -0.122  -2.043  1.00  0.00           H  
ATOM    927 2HG1 ILE A  63      26.338  -0.420  -0.856  1.00  0.00           H  
ATOM    928 1HG2 ILE A  63      25.474   2.744  -2.677  1.00  0.00           H  
ATOM    929 2HG2 ILE A  63      26.828   2.615  -3.824  1.00  0.00           H  
ATOM    930 3HG2 ILE A  63      25.472   1.468  -3.917  1.00  0.00           H  
ATOM    931 1HD1 ILE A  63      24.400   0.631   0.168  1.00  0.00           H  
ATOM    932 2HD1 ILE A  63      25.815   1.709   0.253  1.00  0.00           H  
ATOM    933 3HD1 ILE A  63      24.537   2.010  -0.948  1.00  0.00           H  
ATOM    934  N   ALA A  64      29.618   1.488  -3.688  1.00  0.00           N  
ATOM    935  CA  ALA A  64      30.475   2.245  -4.593  1.00  0.00           C  
ATOM    936  C   ALA A  64      31.102   1.338  -5.645  1.00  0.00           C  
ATOM    937  O   ALA A  64      31.197   1.703  -6.817  1.00  0.00           O  
ATOM    938  CB  ALA A  64      31.557   2.975  -3.811  1.00  0.00           C  
ATOM    939  H   ALA A  64      29.872   1.418  -2.713  1.00  0.00           H  
ATOM    940  HA  ALA A  64      29.857   2.979  -5.110  1.00  0.00           H  
ATOM    941 1HB  ALA A  64      32.189   3.536  -4.500  1.00  0.00           H  
ATOM    942 2HB  ALA A  64      31.094   3.663  -3.103  1.00  0.00           H  
ATOM    943 3HB  ALA A  64      32.165   2.252  -3.269  1.00  0.00           H  
ATOM    944  N   GLU A  65      31.529   0.154  -5.219  1.00  0.00           N  
ATOM    945  CA  GLU A  65      32.147  -0.808  -6.124  1.00  0.00           C  
ATOM    946  C   GLU A  65      31.157  -1.290  -7.176  1.00  0.00           C  
ATOM    947  O   GLU A  65      31.504  -1.437  -8.348  1.00  0.00           O  
ATOM    948  CB  GLU A  65      32.694  -2.003  -5.340  1.00  0.00           C  
ATOM    949  CG  GLU A  65      33.904  -1.685  -4.472  1.00  0.00           C  
ATOM    950  CD  GLU A  65      34.369  -2.863  -3.662  1.00  0.00           C  
ATOM    951  OE1 GLU A  65      33.705  -3.871  -3.680  1.00  0.00           O  
ATOM    952  OE2 GLU A  65      35.389  -2.754  -3.024  1.00  0.00           O  
ATOM    953  H   GLU A  65      31.423  -0.086  -4.244  1.00  0.00           H  
ATOM    954  HA  GLU A  65      32.975  -0.318  -6.637  1.00  0.00           H  
ATOM    955 1HB  GLU A  65      31.913  -2.401  -4.692  1.00  0.00           H  
ATOM    956 2HB  GLU A  65      32.979  -2.794  -6.034  1.00  0.00           H  
ATOM    957 1HG  GLU A  65      34.721  -1.354  -5.113  1.00  0.00           H  
ATOM    958 2HG  GLU A  65      33.650  -0.865  -3.801  1.00  0.00           H  
ATOM    959  N   SER A  66      29.922  -1.535  -6.751  1.00  0.00           N  
ATOM    960  CA  SER A  66      28.879  -2.002  -7.655  1.00  0.00           C  
ATOM    961  C   SER A  66      28.550  -0.950  -8.707  1.00  0.00           C  
ATOM    962  O   SER A  66      28.351  -1.271  -9.879  1.00  0.00           O  
ATOM    963  CB  SER A  66      27.630  -2.355  -6.872  1.00  0.00           C  
ATOM    964  OG  SER A  66      26.615  -2.811  -7.724  1.00  0.00           O  
ATOM    965  H   SER A  66      29.700  -1.394  -5.776  1.00  0.00           H  
ATOM    966  HA  SER A  66      29.239  -2.896  -8.166  1.00  0.00           H  
ATOM    967 1HB  SER A  66      27.866  -3.126  -6.139  1.00  0.00           H  
ATOM    968 2HB  SER A  66      27.283  -1.479  -6.325  1.00  0.00           H  
ATOM    969  HG  SER A  66      25.865  -3.012  -7.158  1.00  0.00           H  
ATOM    970  N   GLY A  67      28.494   0.308  -8.282  1.00  0.00           N  
ATOM    971  CA  GLY A  67      28.190   1.410  -9.186  1.00  0.00           C  
ATOM    972  C   GLY A  67      29.279   1.576 -10.238  1.00  0.00           C  
ATOM    973  O   GLY A  67      28.991   1.820 -11.410  1.00  0.00           O  
ATOM    974  H   GLY A  67      28.667   0.506  -7.307  1.00  0.00           H  
ATOM    975 1HA  GLY A  67      27.232   1.227  -9.674  1.00  0.00           H  
ATOM    976 2HA  GLY A  67      28.088   2.332  -8.614  1.00  0.00           H  
ATOM    977  N   ILE A  68      30.531   1.442  -9.813  1.00  0.00           N  
ATOM    978  CA  ILE A  68      31.666   1.577 -10.717  1.00  0.00           C  
ATOM    979  C   ILE A  68      31.667   0.476 -11.769  1.00  0.00           C  
ATOM    980  O   ILE A  68      31.952   0.724 -12.941  1.00  0.00           O  
ATOM    981  CB  ILE A  68      32.994   1.546  -9.939  1.00  0.00           C  
ATOM    982  CG1 ILE A  68      33.130   2.794  -9.063  1.00  0.00           C  
ATOM    983  CG2 ILE A  68      34.170   1.434 -10.898  1.00  0.00           C  
ATOM    984  CD1 ILE A  68      34.266   2.722  -8.069  1.00  0.00           C  
ATOM    985  H   ILE A  68      30.701   1.241  -8.838  1.00  0.00           H  
ATOM    986  HA  ILE A  68      31.589   2.536 -11.228  1.00  0.00           H  
ATOM    987  HB  ILE A  68      33.002   0.688  -9.268  1.00  0.00           H  
ATOM    988 1HG1 ILE A  68      33.285   3.667  -9.696  1.00  0.00           H  
ATOM    989 2HG1 ILE A  68      32.204   2.953  -8.510  1.00  0.00           H  
ATOM    990 1HG2 ILE A  68      35.100   1.414 -10.331  1.00  0.00           H  
ATOM    991 2HG2 ILE A  68      34.079   0.517 -11.479  1.00  0.00           H  
ATOM    992 3HG2 ILE A  68      34.173   2.291 -11.571  1.00  0.00           H  
ATOM    993 1HD1 ILE A  68      34.297   3.642  -7.485  1.00  0.00           H  
ATOM    994 2HD1 ILE A  68      34.112   1.874  -7.401  1.00  0.00           H  
ATOM    995 3HD1 ILE A  68      35.208   2.598  -8.601  1.00  0.00           H  
ATOM    996  N   GLU A  69      31.346  -0.742 -11.344  1.00  0.00           N  
ATOM    997  CA  GLU A  69      31.309  -1.884 -12.248  1.00  0.00           C  
ATOM    998  C   GLU A  69      30.219  -1.719 -13.300  1.00  0.00           C  
ATOM    999  O   GLU A  69      30.420  -2.038 -14.472  1.00  0.00           O  
ATOM   1000  CB  GLU A  69      31.083  -3.178 -11.463  1.00  0.00           C  
ATOM   1001  CG  GLU A  69      32.260  -3.601 -10.595  1.00  0.00           C  
ATOM   1002  CD  GLU A  69      31.975  -4.835  -9.785  1.00  0.00           C  
ATOM   1003  OE1 GLU A  69      30.857  -5.289  -9.802  1.00  0.00           O  
ATOM   1004  OE2 GLU A  69      32.878  -5.323  -9.146  1.00  0.00           O  
ATOM   1005  H   GLU A  69      31.122  -0.880 -10.369  1.00  0.00           H  
ATOM   1006  HA  GLU A  69      32.269  -1.950 -12.761  1.00  0.00           H  
ATOM   1007 1HB  GLU A  69      30.214  -3.063 -10.815  1.00  0.00           H  
ATOM   1008 2HB  GLU A  69      30.869  -3.992 -12.156  1.00  0.00           H  
ATOM   1009 1HG  GLU A  69      33.120  -3.792 -11.236  1.00  0.00           H  
ATOM   1010 2HG  GLU A  69      32.516  -2.782  -9.924  1.00  0.00           H  
ATOM   1011  N   ALA A  70      29.064  -1.219 -12.875  1.00  0.00           N  
ATOM   1012  CA  ALA A  70      27.940  -1.010 -13.779  1.00  0.00           C  
ATOM   1013  C   ALA A  70      28.267   0.042 -14.831  1.00  0.00           C  
ATOM   1014  O   ALA A  70      27.920  -0.109 -16.003  1.00  0.00           O  
ATOM   1015  CB  ALA A  70      26.699  -0.607 -12.996  1.00  0.00           C  
ATOM   1016  H   ALA A  70      28.962  -0.977 -11.900  1.00  0.00           H  
ATOM   1017  HA  ALA A  70      27.742  -1.949 -14.296  1.00  0.00           H  
ATOM   1018 1HB  ALA A  70      25.868  -0.455 -13.685  1.00  0.00           H  
ATOM   1019 2HB  ALA A  70      26.443  -1.396 -12.288  1.00  0.00           H  
ATOM   1020 3HB  ALA A  70      26.894   0.317 -12.455  1.00  0.00           H  
ATOM   1021  N   ASN A  71      28.936   1.108 -14.406  1.00  0.00           N  
ATOM   1022  CA  ASN A  71      29.311   2.188 -15.310  1.00  0.00           C  
ATOM   1023  C   ASN A  71      30.164   1.671 -16.461  1.00  0.00           C  
ATOM   1024  O   ASN A  71      29.920   1.998 -17.623  1.00  0.00           O  
ATOM   1025  CB  ASN A  71      30.039   3.286 -14.557  1.00  0.00           C  
ATOM   1026  CG  ASN A  71      30.343   4.477 -15.423  1.00  0.00           C  
ATOM   1027  OD1 ASN A  71      31.511   4.795 -15.675  1.00  0.00           O  
ATOM   1028  ND2 ASN A  71      29.314   5.142 -15.883  1.00  0.00           N  
ATOM   1029  H   ASN A  71      29.192   1.172 -13.431  1.00  0.00           H  
ATOM   1030  HA  ASN A  71      28.402   2.608 -15.744  1.00  0.00           H  
ATOM   1031 1HB  ASN A  71      29.432   3.612 -13.711  1.00  0.00           H  
ATOM   1032 2HB  ASN A  71      30.974   2.895 -14.157  1.00  0.00           H  
ATOM   1033 1HD2 ASN A  71      29.456   5.944 -16.465  1.00  0.00           H  
ATOM   1034 2HD2 ASN A  71      28.386   4.849 -15.654  1.00  0.00           H  
ATOM   1035  N   VAL A  72      31.166   0.862 -16.132  1.00  0.00           N  
ATOM   1036  CA  VAL A  72      32.057   0.298 -17.138  1.00  0.00           C  
ATOM   1037  C   VAL A  72      31.281  -0.503 -18.175  1.00  0.00           C  
ATOM   1038  O   VAL A  72      31.493  -0.350 -19.378  1.00  0.00           O  
ATOM   1039  CB  VAL A  72      33.107  -0.611 -16.472  1.00  0.00           C  
ATOM   1040  CG1 VAL A  72      33.900  -1.369 -17.526  1.00  0.00           C  
ATOM   1041  CG2 VAL A  72      34.031   0.221 -15.596  1.00  0.00           C  
ATOM   1042  H   VAL A  72      31.314   0.632 -15.160  1.00  0.00           H  
ATOM   1043  HA  VAL A  72      32.572   1.117 -17.642  1.00  0.00           H  
ATOM   1044  HB  VAL A  72      32.595  -1.353 -15.859  1.00  0.00           H  
ATOM   1045 1HG1 VAL A  72      34.638  -2.007 -17.038  1.00  0.00           H  
ATOM   1046 2HG1 VAL A  72      33.223  -1.985 -18.117  1.00  0.00           H  
ATOM   1047 3HG1 VAL A  72      34.410  -0.660 -18.178  1.00  0.00           H  
ATOM   1048 1HG2 VAL A  72      34.771  -0.428 -15.128  1.00  0.00           H  
ATOM   1049 2HG2 VAL A  72      34.539   0.967 -16.208  1.00  0.00           H  
ATOM   1050 3HG2 VAL A  72      33.447   0.722 -14.824  1.00  0.00           H  
ATOM   1051  N   GLU A  73      30.381  -1.358 -17.703  1.00  0.00           N  
ATOM   1052  CA  GLU A  73      29.571  -2.185 -18.589  1.00  0.00           C  
ATOM   1053  C   GLU A  73      28.770  -1.330 -19.562  1.00  0.00           C  
ATOM   1054  O   GLU A  73      28.705  -1.626 -20.755  1.00  0.00           O  
ATOM   1055  CB  GLU A  73      28.625  -3.070 -17.775  1.00  0.00           C  
ATOM   1056  CG  GLU A  73      27.770  -4.013 -18.611  1.00  0.00           C  
ATOM   1057  CD  GLU A  73      26.888  -4.898 -17.776  1.00  0.00           C  
ATOM   1058  OE1 GLU A  73      26.949  -4.802 -16.574  1.00  0.00           O  
ATOM   1059  OE2 GLU A  73      26.150  -5.671 -18.341  1.00  0.00           O  
ATOM   1060  H   GLU A  73      30.254  -1.437 -16.704  1.00  0.00           H  
ATOM   1061  HA  GLU A  73      30.236  -2.825 -19.169  1.00  0.00           H  
ATOM   1062 1HB  GLU A  73      29.203  -3.675 -17.076  1.00  0.00           H  
ATOM   1063 2HB  GLU A  73      27.954  -2.443 -17.188  1.00  0.00           H  
ATOM   1064 1HG  GLU A  73      27.145  -3.422 -19.280  1.00  0.00           H  
ATOM   1065 2HG  GLU A  73      28.424  -4.633 -19.223  1.00  0.00           H  
ATOM   1066  N   ILE A  74      28.167  -0.276 -19.043  1.00  0.00           N  
ATOM   1067  CA  ILE A  74      27.238   0.578 -19.774  1.00  0.00           C  
ATOM   1068  C   ILE A  74      27.868   1.241 -20.997  1.00  0.00           C  
ATOM   1069  O   ILE A  74      27.165   1.689 -21.903  1.00  0.00           O  
ATOM   1070  CB  ILE A  74      26.672   1.669 -18.846  1.00  0.00           C  
ATOM   1071  CG1 ILE A  74      25.772   1.045 -17.776  1.00  0.00           C  
ATOM   1072  CG2 ILE A  74      25.907   2.707 -19.651  1.00  0.00           C  
ATOM   1073  CD1 ILE A  74      25.392   1.999 -16.667  1.00  0.00           C  
ATOM   1074  H   ILE A  74      28.348  -0.030 -18.080  1.00  0.00           H  
ATOM   1075  HA  ILE A  74      26.411  -0.035 -20.129  1.00  0.00           H  
ATOM   1076  HB  ILE A  74      27.491   2.160 -18.322  1.00  0.00           H  
ATOM   1077 1HG1 ILE A  74      24.857   0.679 -18.240  1.00  0.00           H  
ATOM   1078 2HG1 ILE A  74      26.277   0.188 -17.330  1.00  0.00           H  
ATOM   1079 1HG2 ILE A  74      25.513   3.470 -18.980  1.00  0.00           H  
ATOM   1080 2HG2 ILE A  74      26.575   3.171 -20.375  1.00  0.00           H  
ATOM   1081 3HG2 ILE A  74      25.082   2.225 -20.176  1.00  0.00           H  
ATOM   1082 1HD1 ILE A  74      24.754   1.484 -15.947  1.00  0.00           H  
ATOM   1083 2HD1 ILE A  74      26.294   2.351 -16.165  1.00  0.00           H  
ATOM   1084 3HD1 ILE A  74      24.854   2.848 -17.085  1.00  0.00           H  
ATOM   1085  N   GLY A  75      29.198   1.306 -21.028  1.00  0.00           N  
ATOM   1086  CA  GLY A  75      29.907   2.075 -22.051  1.00  0.00           C  
ATOM   1087  C   GLY A  75      30.228   3.473 -21.557  1.00  0.00           C  
ATOM   1088  O   GLY A  75      29.897   4.463 -22.209  1.00  0.00           O  
ATOM   1089  H   GLY A  75      29.731   0.812 -20.327  1.00  0.00           H  
ATOM   1090 1HA  GLY A  75      30.828   1.559 -22.321  1.00  0.00           H  
ATOM   1091 2HA  GLY A  75      29.296   2.133 -22.951  1.00  0.00           H  
ATOM   1092  N   ALA A  76      30.875   3.546 -20.401  1.00  0.00           N  
ATOM   1093  CA  ALA A  76      31.195   4.827 -19.788  1.00  0.00           C  
ATOM   1094  C   ALA A  76      32.624   5.268 -20.118  1.00  0.00           C  
ATOM   1095  O   ALA A  76      33.575   4.506 -19.943  1.00  0.00           O  
ATOM   1096  CB  ALA A  76      30.998   4.749 -18.281  1.00  0.00           C  
ATOM   1097  H   ALA A  76      31.151   2.692 -19.937  1.00  0.00           H  
ATOM   1098  HA  ALA A  76      30.515   5.576 -20.195  1.00  0.00           H  
ATOM   1099 1HB  ALA A  76      31.233   5.715 -17.833  1.00  0.00           H  
ATOM   1100 2HB  ALA A  76      29.963   4.490 -18.062  1.00  0.00           H  
ATOM   1101 3HB  ALA A  76      31.658   3.988 -17.867  1.00  0.00           H  
ATOM   1102  N   ASP A  77      32.756   6.505 -20.596  1.00  0.00           N  
ATOM   1103  CA  ASP A  77      34.053   7.068 -20.961  1.00  0.00           C  
ATOM   1104  C   ASP A  77      34.883   7.455 -19.746  1.00  0.00           C  
ATOM   1105  O   ASP A  77      34.347   7.669 -18.659  1.00  0.00           O  
ATOM   1106  CB  ASP A  77      33.864   8.295 -21.856  1.00  0.00           C  
ATOM   1107  CG  ASP A  77      33.162   9.444 -21.146  1.00  0.00           C  
ATOM   1108  OD1 ASP A  77      32.061   9.250 -20.687  1.00  0.00           O  
ATOM   1109  OD2 ASP A  77      33.733  10.506 -21.069  1.00  0.00           O  
ATOM   1110  H   ASP A  77      31.932   7.078 -20.712  1.00  0.00           H  
ATOM   1111  HA  ASP A  77      34.613   6.315 -21.516  1.00  0.00           H  
ATOM   1112 1HB  ASP A  77      34.835   8.643 -22.207  1.00  0.00           H  
ATOM   1113 2HB  ASP A  77      33.279   8.018 -22.734  1.00  0.00           H  
ATOM   1114  N   PRO A  78      36.311   7.502 -20.150  1.00  0.00           N  
ATOM   1115  CA  PRO A  78      37.186   7.335 -18.990  1.00  0.00           C  
ATOM   1116  C   PRO A  78      36.870   8.376 -17.910  1.00  0.00           C  
ATOM   1117  O   PRO A  78      37.059   8.126 -16.719  1.00  0.00           O  
ATOM   1118  CB  PRO A  78      38.585   7.538 -19.581  1.00  0.00           C  
ATOM   1119  CG  PRO A  78      38.439   7.136 -21.010  1.00  0.00           C  
ATOM   1120  CD  PRO A  78      37.067   7.620 -21.397  1.00  0.00           C  
ATOM   1121  HA  PRO A  78      37.070   6.316 -18.593  1.00  0.00           H  
ATOM   1122 1HB  PRO A  78      38.895   8.586 -19.462  1.00  0.00           H  
ATOM   1123 2HB  PRO A  78      39.316   6.922 -19.037  1.00  0.00           H  
ATOM   1124 1HG  PRO A  78      39.236   7.593 -21.615  1.00  0.00           H  
ATOM   1125 2HG  PRO A  78      38.548   6.047 -21.111  1.00  0.00           H  
ATOM   1126 1HD  PRO A  78      37.129   8.664 -21.738  1.00  0.00           H  
ATOM   1127 2HD  PRO A  78      36.661   6.976 -22.190  1.00  0.00           H  
ATOM   1128  N   GLU A  79      36.388   9.543 -18.332  1.00  0.00           N  
ATOM   1129  CA  GLU A  79      36.043  10.599 -17.387  1.00  0.00           C  
ATOM   1130  C   GLU A  79      34.961  10.140 -16.418  1.00  0.00           C  
ATOM   1131  O   GLU A  79      35.073  10.338 -15.208  1.00  0.00           O  
ATOM   1132  CB  GLU A  79      35.575  11.851 -18.133  1.00  0.00           C  
ATOM   1133  CG  GLU A  79      35.232  13.028 -17.232  1.00  0.00           C  
ATOM   1134  CD  GLU A  79      34.813  14.250 -18.001  1.00  0.00           C  
ATOM   1135  OE1 GLU A  79      34.808  14.197 -19.207  1.00  0.00           O  
ATOM   1136  OE2 GLU A  79      34.497  15.238 -17.380  1.00  0.00           O  
ATOM   1137  H   GLU A  79      36.261   9.694 -19.323  1.00  0.00           H  
ATOM   1138  HA  GLU A  79      36.933  10.850 -16.808  1.00  0.00           H  
ATOM   1139 1HB  GLU A  79      36.353  12.174 -18.825  1.00  0.00           H  
ATOM   1140 2HB  GLU A  79      34.690  11.613 -18.724  1.00  0.00           H  
ATOM   1141 1HG  GLU A  79      34.422  12.738 -16.564  1.00  0.00           H  
ATOM   1142 2HG  GLU A  79      36.101  13.270 -16.621  1.00  0.00           H  
ATOM   1143  N   THR A  80      33.913   9.526 -16.958  1.00  0.00           N  
ATOM   1144  CA  THR A  80      32.808   9.037 -16.142  1.00  0.00           C  
ATOM   1145  C   THR A  80      33.295   8.049 -15.090  1.00  0.00           C  
ATOM   1146  O   THR A  80      32.930   8.145 -13.918  1.00  0.00           O  
ATOM   1147  CB  THR A  80      31.727   8.373 -17.014  1.00  0.00           C  
ATOM   1148  OG1 THR A  80      31.188   9.336 -17.929  1.00  0.00           O  
ATOM   1149  CG2 THR A  80      30.606   7.822 -16.146  1.00  0.00           C  
ATOM   1150  H   THR A  80      33.882   9.395 -17.959  1.00  0.00           H  
ATOM   1151  HA  THR A  80      32.358   9.885 -15.625  1.00  0.00           H  
ATOM   1152  HB  THR A  80      32.170   7.558 -17.586  1.00  0.00           H  
ATOM   1153  HG1 THR A  80      31.593   9.218 -18.792  1.00  0.00           H  
ATOM   1154 1HG2 THR A  80      29.851   7.356 -16.779  1.00  0.00           H  
ATOM   1155 2HG2 THR A  80      31.010   7.080 -15.457  1.00  0.00           H  
ATOM   1156 3HG2 THR A  80      30.152   8.634 -15.579  1.00  0.00           H  
ATOM   1157  N   VAL A  81      34.121   7.099 -15.515  1.00  0.00           N  
ATOM   1158  CA  VAL A  81      34.660   6.091 -14.610  1.00  0.00           C  
ATOM   1159  C   VAL A  81      35.564   6.721 -13.559  1.00  0.00           C  
ATOM   1160  O   VAL A  81      35.525   6.346 -12.387  1.00  0.00           O  
ATOM   1161  CB  VAL A  81      35.455   5.034 -15.400  1.00  0.00           C  
ATOM   1162  CG1 VAL A  81      36.176   4.090 -14.449  1.00  0.00           C  
ATOM   1163  CG2 VAL A  81      34.520   4.264 -16.320  1.00  0.00           C  
ATOM   1164  H   VAL A  81      34.382   7.074 -16.490  1.00  0.00           H  
ATOM   1165  HA  VAL A  81      33.828   5.598 -14.105  1.00  0.00           H  
ATOM   1166  HB  VAL A  81      36.219   5.536 -15.994  1.00  0.00           H  
ATOM   1167 1HG1 VAL A  81      36.733   3.350 -15.024  1.00  0.00           H  
ATOM   1168 2HG1 VAL A  81      36.866   4.658 -13.825  1.00  0.00           H  
ATOM   1169 3HG1 VAL A  81      35.446   3.583 -13.817  1.00  0.00           H  
ATOM   1170 1HG2 VAL A  81      35.089   3.519 -16.875  1.00  0.00           H  
ATOM   1171 2HG2 VAL A  81      33.753   3.766 -15.726  1.00  0.00           H  
ATOM   1172 3HG2 VAL A  81      34.047   4.954 -17.018  1.00  0.00           H  
ATOM   1173  N   GLU A  82      36.378   7.681 -13.984  1.00  0.00           N  
ATOM   1174  CA  GLU A  82      37.294   8.365 -13.079  1.00  0.00           C  
ATOM   1175  C   GLU A  82      36.535   9.164 -12.028  1.00  0.00           C  
ATOM   1176  O   GLU A  82      36.912   9.182 -10.856  1.00  0.00           O  
ATOM   1177  CB  GLU A  82      38.226   9.291 -13.863  1.00  0.00           C  
ATOM   1178  CG  GLU A  82      39.247   8.569 -14.731  1.00  0.00           C  
ATOM   1179  CD  GLU A  82      40.097   9.508 -15.540  1.00  0.00           C  
ATOM   1180  OE1 GLU A  82      39.830  10.686 -15.521  1.00  0.00           O  
ATOM   1181  OE2 GLU A  82      41.014   9.048 -16.178  1.00  0.00           O  
ATOM   1182  H   GLU A  82      36.362   7.944 -14.959  1.00  0.00           H  
ATOM   1183  HA  GLU A  82      37.897   7.615 -12.566  1.00  0.00           H  
ATOM   1184 1HB  GLU A  82      37.635   9.939 -14.511  1.00  0.00           H  
ATOM   1185 2HB  GLU A  82      38.771   9.932 -13.169  1.00  0.00           H  
ATOM   1186 1HG  GLU A  82      39.895   7.972 -14.090  1.00  0.00           H  
ATOM   1187 2HG  GLU A  82      38.722   7.891 -15.402  1.00  0.00           H  
ATOM   1188  N   GLU A  83      35.464   9.825 -12.453  1.00  0.00           N  
ATOM   1189  CA  GLU A  83      34.650  10.627 -11.548  1.00  0.00           C  
ATOM   1190  C   GLU A  83      33.974   9.757 -10.497  1.00  0.00           C  
ATOM   1191  O   GLU A  83      33.899  10.127  -9.325  1.00  0.00           O  
ATOM   1192  CB  GLU A  83      33.594  11.409 -12.332  1.00  0.00           C  
ATOM   1193  CG  GLU A  83      34.156  12.522 -13.206  1.00  0.00           C  
ATOM   1194  CD  GLU A  83      34.820  13.611 -12.411  1.00  0.00           C  
ATOM   1195  OE1 GLU A  83      34.143  14.269 -11.659  1.00  0.00           O  
ATOM   1196  OE2 GLU A  83      36.008  13.785 -12.556  1.00  0.00           O  
ATOM   1197  H   GLU A  83      35.207   9.770 -13.428  1.00  0.00           H  
ATOM   1198  HA  GLU A  83      35.300  11.336 -11.034  1.00  0.00           H  
ATOM   1199 1HB  GLU A  83      33.039  10.727 -12.975  1.00  0.00           H  
ATOM   1200 2HB  GLU A  83      32.883  11.857 -11.638  1.00  0.00           H  
ATOM   1201 1HG  GLU A  83      34.884  12.095 -13.895  1.00  0.00           H  
ATOM   1202 2HG  GLU A  83      33.347  12.950 -13.795  1.00  0.00           H  
ATOM   1203  N   LEU A  84      33.482   8.598 -10.922  1.00  0.00           N  
ATOM   1204  CA  LEU A  84      32.811   7.673 -10.017  1.00  0.00           C  
ATOM   1205  C   LEU A  84      33.773   7.136  -8.966  1.00  0.00           C  
ATOM   1206  O   LEU A  84      33.419   7.007  -7.794  1.00  0.00           O  
ATOM   1207  CB  LEU A  84      32.203   6.507 -10.806  1.00  0.00           C  
ATOM   1208  CG  LEU A  84      31.373   5.510  -9.987  1.00  0.00           C  
ATOM   1209  CD1 LEU A  84      30.341   4.846 -10.888  1.00  0.00           C  
ATOM   1210  CD2 LEU A  84      32.296   4.477  -9.357  1.00  0.00           C  
ATOM   1211  H   LEU A  84      33.575   8.352 -11.897  1.00  0.00           H  
ATOM   1212  HA  LEU A  84      32.010   8.207  -9.508  1.00  0.00           H  
ATOM   1213 1HB  LEU A  84      31.559   6.912 -11.585  1.00  0.00           H  
ATOM   1214 2HB  LEU A  84      33.010   5.952 -11.284  1.00  0.00           H  
ATOM   1215  HG  LEU A  84      30.836   6.043  -9.202  1.00  0.00           H  
ATOM   1216 1HD1 LEU A  84      29.751   4.138 -10.306  1.00  0.00           H  
ATOM   1217 2HD1 LEU A  84      29.683   5.605 -11.309  1.00  0.00           H  
ATOM   1218 3HD1 LEU A  84      30.849   4.317 -11.694  1.00  0.00           H  
ATOM   1219 1HD2 LEU A  84      31.706   3.769  -8.774  1.00  0.00           H  
ATOM   1220 2HD2 LEU A  84      32.832   3.943 -10.142  1.00  0.00           H  
ATOM   1221 3HD2 LEU A  84      33.011   4.978  -8.705  1.00  0.00           H  
ATOM   1222  N   ALA A  85      34.993   6.823  -9.391  1.00  0.00           N  
ATOM   1223  CA  ALA A  85      36.009   6.299  -8.486  1.00  0.00           C  
ATOM   1224  C   ALA A  85      36.395   7.331  -7.435  1.00  0.00           C  
ATOM   1225  O   ALA A  85      36.576   7.000  -6.263  1.00  0.00           O  
ATOM   1226  CB  ALA A  85      37.237   5.855  -9.268  1.00  0.00           C  
ATOM   1227  H   ALA A  85      35.222   6.951 -10.366  1.00  0.00           H  
ATOM   1228  HA  ALA A  85      35.589   5.436  -7.969  1.00  0.00           H  
ATOM   1229 1HB  ALA A  85      37.987   5.467  -8.578  1.00  0.00           H  
ATOM   1230 2HB  ALA A  85      36.956   5.075  -9.975  1.00  0.00           H  
ATOM   1231 3HB  ALA A  85      37.649   6.705  -9.810  1.00  0.00           H  
ATOM   1232  N   LEU A  86      36.520   8.584  -7.860  1.00  0.00           N  
ATOM   1233  CA  LEU A  86      36.885   9.667  -6.955  1.00  0.00           C  
ATOM   1234  C   LEU A  86      35.807   9.894  -5.904  1.00  0.00           C  
ATOM   1235  O   LEU A  86      36.107  10.123  -4.732  1.00  0.00           O  
ATOM   1236  CB  LEU A  86      37.118  10.961  -7.744  1.00  0.00           C  
ATOM   1237  CG  LEU A  86      37.614  12.160  -6.925  1.00  0.00           C  
ATOM   1238  CD1 LEU A  86      38.401  13.101  -7.827  1.00  0.00           C  
ATOM   1239  CD2 LEU A  86      36.425  12.872  -6.297  1.00  0.00           C  
ATOM   1240  H   LEU A  86      36.358   8.791  -8.835  1.00  0.00           H  
ATOM   1241  HA  LEU A  86      37.809   9.395  -6.446  1.00  0.00           H  
ATOM   1242 1HB  LEU A  86      37.854  10.765  -8.523  1.00  0.00           H  
ATOM   1243 2HB  LEU A  86      36.183  11.251  -8.222  1.00  0.00           H  
ATOM   1244  HG  LEU A  86      38.285  11.811  -6.140  1.00  0.00           H  
ATOM   1245 1HD1 LEU A  86      38.754  13.953  -7.244  1.00  0.00           H  
ATOM   1246 2HD1 LEU A  86      39.256  12.572  -8.247  1.00  0.00           H  
ATOM   1247 3HD1 LEU A  86      37.760  13.454  -8.633  1.00  0.00           H  
ATOM   1248 1HD2 LEU A  86      36.777  13.723  -5.714  1.00  0.00           H  
ATOM   1249 2HD2 LEU A  86      35.754  13.222  -7.081  1.00  0.00           H  
ATOM   1250 3HD2 LEU A  86      35.891  12.181  -5.644  1.00  0.00           H  
ATOM   1251  N   ARG A  87      34.550   9.829  -6.329  1.00  0.00           N  
ATOM   1252  CA  ARG A  87      33.424  10.027  -5.424  1.00  0.00           C  
ATOM   1253  C   ARG A  87      33.362   8.927  -4.372  1.00  0.00           C  
ATOM   1254  O   ARG A  87      33.091   9.190  -3.200  1.00  0.00           O  
ATOM   1255  CB  ARG A  87      32.114  10.059  -6.198  1.00  0.00           C  
ATOM   1256  CG  ARG A  87      31.952  11.247  -7.132  1.00  0.00           C  
ATOM   1257  CD  ARG A  87      31.860  12.526  -6.382  1.00  0.00           C  
ATOM   1258  NE  ARG A  87      31.597  13.653  -7.262  1.00  0.00           N  
ATOM   1259  CZ  ARG A  87      31.608  14.944  -6.876  1.00  0.00           C  
ATOM   1260  NH1 ARG A  87      31.870  15.254  -5.626  1.00  0.00           N  
ATOM   1261  NH2 ARG A  87      31.356  15.899  -7.755  1.00  0.00           N  
ATOM   1262  H   ARG A  87      34.370   9.637  -7.304  1.00  0.00           H  
ATOM   1263  HA  ARG A  87      33.551  10.984  -4.917  1.00  0.00           H  
ATOM   1264 1HB  ARG A  87      32.025   9.154  -6.798  1.00  0.00           H  
ATOM   1265 2HB  ARG A  87      31.278  10.072  -5.498  1.00  0.00           H  
ATOM   1266 1HG  ARG A  87      32.810  11.304  -7.802  1.00  0.00           H  
ATOM   1267 2HG  ARG A  87      31.040  11.127  -7.719  1.00  0.00           H  
ATOM   1268 1HD  ARG A  87      31.049  12.465  -5.656  1.00  0.00           H  
ATOM   1269 2HD  ARG A  87      32.799  12.711  -5.862  1.00  0.00           H  
ATOM   1270  HE  ARG A  87      31.392  13.455  -8.232  1.00  0.00           H  
ATOM   1271 1HH1 ARG A  87      32.063  14.525  -4.954  1.00  0.00           H  
ATOM   1272 2HH1 ARG A  87      31.878  16.222  -5.336  1.00  0.00           H  
ATOM   1273 1HH2 ARG A  87      31.155  15.660  -8.716  1.00  0.00           H  
ATOM   1274 2HH2 ARG A  87      31.364  16.866  -7.466  1.00  0.00           H  
ATOM   1275  N   ALA A  88      33.615   7.694  -4.798  1.00  0.00           N  
ATOM   1276  CA  ALA A  88      33.589   6.551  -3.893  1.00  0.00           C  
ATOM   1277  C   ALA A  88      34.686   6.656  -2.841  1.00  0.00           C  
ATOM   1278  O   ALA A  88      34.467   6.350  -1.669  1.00  0.00           O  
ATOM   1279  CB  ALA A  88      33.729   5.253  -4.675  1.00  0.00           C  
ATOM   1280  H   ALA A  88      33.831   7.545  -5.773  1.00  0.00           H  
ATOM   1281  HA  ALA A  88      32.629   6.550  -3.376  1.00  0.00           H  
ATOM   1282 1HB  ALA A  88      33.707   4.409  -3.986  1.00  0.00           H  
ATOM   1283 2HB  ALA A  88      32.904   5.164  -5.383  1.00  0.00           H  
ATOM   1284 3HB  ALA A  88      34.673   5.255  -5.217  1.00  0.00           H  
ATOM   1285  N   LEU A  89      35.867   7.091  -3.267  1.00  0.00           N  
ATOM   1286  CA  LEU A  89      37.001   7.237  -2.362  1.00  0.00           C  
ATOM   1287  C   LEU A  89      36.732   8.306  -1.310  1.00  0.00           C  
ATOM   1288  O   LEU A  89      37.068   8.136  -0.138  1.00  0.00           O  
ATOM   1289  CB  LEU A  89      38.267   7.595  -3.152  1.00  0.00           C  
ATOM   1290  CG  LEU A  89      38.823   6.486  -4.054  1.00  0.00           C  
ATOM   1291  CD1 LEU A  89      39.960   7.042  -4.900  1.00  0.00           C  
ATOM   1292  CD2 LEU A  89      39.299   5.323  -3.195  1.00  0.00           C  
ATOM   1293  H   LEU A  89      35.982   7.326  -4.242  1.00  0.00           H  
ATOM   1294  HA  LEU A  89      37.162   6.287  -1.853  1.00  0.00           H  
ATOM   1295 1HB  LEU A  89      38.051   8.457  -3.781  1.00  0.00           H  
ATOM   1296 2HB  LEU A  89      39.050   7.872  -2.446  1.00  0.00           H  
ATOM   1297  HG  LEU A  89      38.041   6.141  -4.731  1.00  0.00           H  
ATOM   1298 1HD1 LEU A  89      40.355   6.254  -5.542  1.00  0.00           H  
ATOM   1299 2HD1 LEU A  89      39.587   7.859  -5.518  1.00  0.00           H  
ATOM   1300 3HD1 LEU A  89      40.752   7.411  -4.249  1.00  0.00           H  
ATOM   1301 1HD2 LEU A  89      39.694   4.535  -3.837  1.00  0.00           H  
ATOM   1302 2HD2 LEU A  89      40.082   5.667  -2.519  1.00  0.00           H  
ATOM   1303 3HD2 LEU A  89      38.463   4.934  -2.614  1.00  0.00           H  
ATOM   1304  N   GLU A  90      36.124   9.408  -1.736  1.00  0.00           N  
ATOM   1305  CA  GLU A  90      35.809  10.507  -0.831  1.00  0.00           C  
ATOM   1306  C   GLU A  90      34.793  10.081   0.221  1.00  0.00           C  
ATOM   1307  O   GLU A  90      34.911  10.439   1.393  1.00  0.00           O  
ATOM   1308  CB  GLU A  90      35.273  11.707  -1.615  1.00  0.00           C  
ATOM   1309  CG  GLU A  90      34.985  12.936  -0.765  1.00  0.00           C  
ATOM   1310  CD  GLU A  90      34.545  14.121  -1.579  1.00  0.00           C  
ATOM   1311  OE1 GLU A  90      34.954  14.224  -2.711  1.00  0.00           O  
ATOM   1312  OE2 GLU A  90      33.800  14.923  -1.069  1.00  0.00           O  
ATOM   1313  H   GLU A  90      35.874   9.486  -2.711  1.00  0.00           H  
ATOM   1314  HA  GLU A  90      36.724  10.806  -0.318  1.00  0.00           H  
ATOM   1315 1HB  GLU A  90      35.993  11.992  -2.382  1.00  0.00           H  
ATOM   1316 2HB  GLU A  90      34.349  11.427  -2.122  1.00  0.00           H  
ATOM   1317 1HG  GLU A  90      34.202  12.693  -0.047  1.00  0.00           H  
ATOM   1318 2HG  GLU A  90      35.883  13.197  -0.207  1.00  0.00           H  
ATOM   1319  N   VAL A  91      33.795   9.314  -0.205  1.00  0.00           N  
ATOM   1320  CA  VAL A  91      32.756   8.837   0.700  1.00  0.00           C  
ATOM   1321  C   VAL A  91      33.330   7.897   1.752  1.00  0.00           C  
ATOM   1322  O   VAL A  91      32.958   7.960   2.924  1.00  0.00           O  
ATOM   1323  CB  VAL A  91      31.654   8.107  -0.090  1.00  0.00           C  
ATOM   1324  CG1 VAL A  91      30.667   7.444   0.861  1.00  0.00           C  
ATOM   1325  CG2 VAL A  91      30.941   9.086  -1.010  1.00  0.00           C  
ATOM   1326  H   VAL A  91      33.755   9.055  -1.180  1.00  0.00           H  
ATOM   1327  HA  VAL A  91      32.314   9.697   1.204  1.00  0.00           H  
ATOM   1328  HB  VAL A  91      32.109   7.314  -0.684  1.00  0.00           H  
ATOM   1329 1HG1 VAL A  91      29.895   6.933   0.286  1.00  0.00           H  
ATOM   1330 2HG1 VAL A  91      31.193   6.722   1.485  1.00  0.00           H  
ATOM   1331 3HG1 VAL A  91      30.205   8.203   1.492  1.00  0.00           H  
ATOM   1332 1HG2 VAL A  91      30.164   8.562  -1.566  1.00  0.00           H  
ATOM   1333 2HG2 VAL A  91      30.490   9.881  -0.417  1.00  0.00           H  
ATOM   1334 3HG2 VAL A  91      31.659   9.516  -1.709  1.00  0.00           H  
ATOM   1335  N   ILE A  92      34.238   7.025   1.326  1.00  0.00           N  
ATOM   1336  CA  ILE A  92      34.866   6.070   2.231  1.00  0.00           C  
ATOM   1337  C   ILE A  92      35.709   6.779   3.283  1.00  0.00           C  
ATOM   1338  O   ILE A  92      35.703   6.402   4.455  1.00  0.00           O  
ATOM   1339  CB  ILE A  92      35.746   5.074   1.454  1.00  0.00           C  
ATOM   1340  CG1 ILE A  92      34.888   4.230   0.507  1.00  0.00           C  
ATOM   1341  CG2 ILE A  92      36.517   4.183   2.415  1.00  0.00           C  
ATOM   1342  CD1 ILE A  92      33.831   3.408   1.209  1.00  0.00           C  
ATOM   1343  H   ILE A  92      34.499   7.024   0.350  1.00  0.00           H  
ATOM   1344  HA  ILE A  92      34.083   5.512   2.742  1.00  0.00           H  
ATOM   1345  HB  ILE A  92      36.454   5.622   0.833  1.00  0.00           H  
ATOM   1346 1HG1 ILE A  92      34.392   4.881  -0.212  1.00  0.00           H  
ATOM   1347 2HG1 ILE A  92      35.528   3.551  -0.056  1.00  0.00           H  
ATOM   1348 1HG2 ILE A  92      37.133   3.484   1.849  1.00  0.00           H  
ATOM   1349 2HG2 ILE A  92      37.155   4.798   3.049  1.00  0.00           H  
ATOM   1350 3HG2 ILE A  92      35.816   3.626   3.037  1.00  0.00           H  
ATOM   1351 1HD1 ILE A  92      33.265   2.838   0.473  1.00  0.00           H  
ATOM   1352 2HD1 ILE A  92      34.310   2.723   1.910  1.00  0.00           H  
ATOM   1353 3HD1 ILE A  92      33.157   4.069   1.751  1.00  0.00           H  
ATOM   1354  N   THR A  93      36.434   7.808   2.857  1.00  0.00           N  
ATOM   1355  CA  THR A  93      37.284   8.572   3.762  1.00  0.00           C  
ATOM   1356  C   THR A  93      36.457   9.299   4.814  1.00  0.00           C  
ATOM   1357  O   THR A  93      36.831   9.350   5.986  1.00  0.00           O  
ATOM   1358  CB  THR A  93      38.145   9.588   2.988  1.00  0.00           C  
ATOM   1359  OG1 THR A  93      38.998   8.893   2.069  1.00  0.00           O  
ATOM   1360  CG2 THR A  93      38.998  10.404   3.948  1.00  0.00           C  
ATOM   1361  H   THR A  93      36.395   8.067   1.882  1.00  0.00           H  
ATOM   1362  HA  THR A  93      37.950   7.880   4.278  1.00  0.00           H  
ATOM   1363  HB  THR A  93      37.497  10.260   2.425  1.00  0.00           H  
ATOM   1364  HG1 THR A  93      38.497   8.658   1.284  1.00  0.00           H  
ATOM   1365 1HG2 THR A  93      39.599  11.117   3.383  1.00  0.00           H  
ATOM   1366 2HG2 THR A  93      38.351  10.943   4.641  1.00  0.00           H  
ATOM   1367 3HG2 THR A  93      39.654   9.739   4.507  1.00  0.00           H  
ATOM   1368  N   ARG A  94      35.330   9.861   4.388  1.00  0.00           N  
ATOM   1369  CA  ARG A  94      34.447  10.587   5.293  1.00  0.00           C  
ATOM   1370  C   ARG A  94      33.852   9.659   6.345  1.00  0.00           C  
ATOM   1371  O   ARG A  94      33.744  10.021   7.517  1.00  0.00           O  
ATOM   1372  CB  ARG A  94      33.322  11.259   4.519  1.00  0.00           C  
ATOM   1373  CG  ARG A  94      33.752  12.439   3.663  1.00  0.00           C  
ATOM   1374  CD  ARG A  94      32.597  13.058   2.962  1.00  0.00           C  
ATOM   1375  NE  ARG A  94      33.013  14.135   2.078  1.00  0.00           N  
ATOM   1376  CZ  ARG A  94      33.228  15.407   2.470  1.00  0.00           C  
ATOM   1377  NH1 ARG A  94      33.062  15.743   3.730  1.00  0.00           N  
ATOM   1378  NH2 ARG A  94      33.605  16.315   1.588  1.00  0.00           N  
ATOM   1379  H   ARG A  94      35.079   9.783   3.413  1.00  0.00           H  
ATOM   1380  HA  ARG A  94      35.029  11.358   5.800  1.00  0.00           H  
ATOM   1381 1HB  ARG A  94      32.848  10.531   3.863  1.00  0.00           H  
ATOM   1382 2HB  ARG A  94      32.563  11.615   5.216  1.00  0.00           H  
ATOM   1383 1HG  ARG A  94      34.216  13.197   4.294  1.00  0.00           H  
ATOM   1384 2HG  ARG A  94      34.468  12.103   2.912  1.00  0.00           H  
ATOM   1385 1HD  ARG A  94      32.088  12.304   2.363  1.00  0.00           H  
ATOM   1386 2HD  ARG A  94      31.904  13.468   3.695  1.00  0.00           H  
ATOM   1387  HE  ARG A  94      33.151  13.915   1.101  1.00  0.00           H  
ATOM   1388 1HH1 ARG A  94      32.774  15.048   4.405  1.00  0.00           H  
ATOM   1389 2HH1 ARG A  94      33.223  16.696   4.024  1.00  0.00           H  
ATOM   1390 1HH2 ARG A  94      33.733  16.056   0.619  1.00  0.00           H  
ATOM   1391 2HH2 ARG A  94      33.766  17.267   1.881  1.00  0.00           H  
ATOM   1392  N   LEU A  95      33.467   8.461   5.919  1.00  0.00           N  
ATOM   1393  CA  LEU A  95      32.882   7.478   6.824  1.00  0.00           C  
ATOM   1394  C   LEU A  95      33.889   7.030   7.876  1.00  0.00           C  
ATOM   1395  O   LEU A  95      33.547   6.870   9.048  1.00  0.00           O  
ATOM   1396  CB  LEU A  95      32.383   6.261   6.034  1.00  0.00           C  
ATOM   1397  CG  LEU A  95      31.167   6.507   5.132  1.00  0.00           C  
ATOM   1398  CD1 LEU A  95      30.904   5.269   4.285  1.00  0.00           C  
ATOM   1399  CD2 LEU A  95      29.958   6.850   5.990  1.00  0.00           C  
ATOM   1400  H   LEU A  95      33.582   8.225   4.944  1.00  0.00           H  
ATOM   1401  HA  LEU A  95      32.035   7.937   7.333  1.00  0.00           H  
ATOM   1402 1HB  LEU A  95      33.194   5.899   5.405  1.00  0.00           H  
ATOM   1403 2HB  LEU A  95      32.118   5.474   6.740  1.00  0.00           H  
ATOM   1404  HG  LEU A  95      31.378   7.336   4.455  1.00  0.00           H  
ATOM   1405 1HD1 LEU A  95      30.040   5.444   3.644  1.00  0.00           H  
ATOM   1406 2HD1 LEU A  95      31.777   5.059   3.667  1.00  0.00           H  
ATOM   1407 3HD1 LEU A  95      30.705   4.419   4.937  1.00  0.00           H  
ATOM   1408 1HD2 LEU A  95      29.094   7.026   5.349  1.00  0.00           H  
ATOM   1409 2HD2 LEU A  95      29.746   6.022   6.667  1.00  0.00           H  
ATOM   1410 3HD2 LEU A  95      30.168   7.749   6.571  1.00  0.00           H  
ATOM   1411  N   SER A  96      35.131   6.829   7.451  1.00  0.00           N  
ATOM   1412  CA  SER A  96      36.191   6.399   8.355  1.00  0.00           C  
ATOM   1413  C   SER A  96      36.482   7.461   9.407  1.00  0.00           C  
ATOM   1414  O   SER A  96      36.691   7.147  10.579  1.00  0.00           O  
ATOM   1415  CB  SER A  96      37.452   6.091   7.572  1.00  0.00           C  
ATOM   1416  OG  SER A  96      37.266   4.984   6.734  1.00  0.00           O  
ATOM   1417  H   SER A  96      35.347   6.978   6.476  1.00  0.00           H  
ATOM   1418  HA  SER A  96      35.864   5.492   8.865  1.00  0.00           H  
ATOM   1419 1HB  SER A  96      37.731   6.960   6.975  1.00  0.00           H  
ATOM   1420 2HB  SER A  96      38.271   5.894   8.263  1.00  0.00           H  
ATOM   1421  HG  SER A  96      38.100   4.854   6.277  1.00  0.00           H  
ATOM   1422  N   GLU A  97      36.494   8.720   8.982  1.00  0.00           N  
ATOM   1423  CA  GLU A  97      36.760   9.832   9.886  1.00  0.00           C  
ATOM   1424  C   GLU A  97      35.665   9.960  10.938  1.00  0.00           C  
ATOM   1425  O   GLU A  97      35.943  10.214  12.110  1.00  0.00           O  
ATOM   1426  CB  GLU A  97      36.883  11.140   9.101  1.00  0.00           C  
ATOM   1427  CG  GLU A  97      37.236  12.352   9.950  1.00  0.00           C  
ATOM   1428  CD  GLU A  97      37.436  13.600   9.135  1.00  0.00           C  
ATOM   1429  OE1 GLU A  97      37.325  13.526   7.935  1.00  0.00           O  
ATOM   1430  OE2 GLU A  97      37.699  14.628   9.714  1.00  0.00           O  
ATOM   1431  H   GLU A  97      36.314   8.912   8.007  1.00  0.00           H  
ATOM   1432  HA  GLU A  97      37.703   9.643  10.399  1.00  0.00           H  
ATOM   1433 1HB  GLU A  97      37.650  11.033   8.334  1.00  0.00           H  
ATOM   1434 2HB  GLU A  97      35.941  11.350   8.594  1.00  0.00           H  
ATOM   1435 1HG  GLU A  97      36.436  12.526  10.669  1.00  0.00           H  
ATOM   1436 2HG  GLU A  97      38.147  12.139  10.508  1.00  0.00           H  
ATOM   1437  N   LEU A  98      34.419   9.783  10.513  1.00  0.00           N  
ATOM   1438  CA  LEU A  98      33.280   9.878  11.417  1.00  0.00           C  
ATOM   1439  C   LEU A  98      33.318   8.777  12.469  1.00  0.00           C  
ATOM   1440  O   LEU A  98      33.025   9.014  13.641  1.00  0.00           O  
ATOM   1441  CB  LEU A  98      31.968   9.794  10.627  1.00  0.00           C  
ATOM   1442  CG  LEU A  98      31.657  10.995   9.724  1.00  0.00           C  
ATOM   1443  CD1 LEU A  98      30.429  10.689   8.877  1.00  0.00           C  
ATOM   1444  CD2 LEU A  98      31.435  12.231  10.583  1.00  0.00           C  
ATOM   1445  H   LEU A  98      34.256   9.577   9.538  1.00  0.00           H  
ATOM   1446  HA  LEU A  98      33.322  10.840  11.926  1.00  0.00           H  
ATOM   1447 1HB  LEU A  98      31.998   8.906   9.997  1.00  0.00           H  
ATOM   1448 2HB  LEU A  98      31.144   9.687  11.332  1.00  0.00           H  
ATOM   1449  HG  LEU A  98      32.494  11.168   9.048  1.00  0.00           H  
ATOM   1450 1HD1 LEU A  98      30.208  11.542   8.236  1.00  0.00           H  
ATOM   1451 2HD1 LEU A  98      30.623   9.812   8.259  1.00  0.00           H  
ATOM   1452 3HD1 LEU A  98      29.578  10.494   9.528  1.00  0.00           H  
ATOM   1453 1HD2 LEU A  98      31.214  13.085   9.941  1.00  0.00           H  
ATOM   1454 2HD2 LEU A  98      30.597  12.059  11.259  1.00  0.00           H  
ATOM   1455 3HD2 LEU A  98      32.334  12.437  11.164  1.00  0.00           H  
ATOM   1456  N   ALA A  99      33.681   7.572  12.044  1.00  0.00           N  
ATOM   1457  CA  ALA A  99      33.758   6.431  12.948  1.00  0.00           C  
ATOM   1458  C   ALA A  99      34.841   6.634  14.000  1.00  0.00           C  
ATOM   1459  O   ALA A  99      34.650   6.308  15.172  1.00  0.00           O  
ATOM   1460  CB  ALA A  99      34.014   5.151  12.165  1.00  0.00           C  
ATOM   1461  H   ALA A  99      33.910   7.443  11.069  1.00  0.00           H  
ATOM   1462  HA  ALA A  99      32.802   6.343  13.465  1.00  0.00           H  
ATOM   1463 1HB  ALA A  99      34.069   4.308  12.854  1.00  0.00           H  
ATOM   1464 2HB  ALA A  99      33.201   4.989  11.457  1.00  0.00           H  
ATOM   1465 3HB  ALA A  99      34.954   5.239  11.624  1.00  0.00           H  
ATOM   1466  N   ALA A 100      35.978   7.174  13.575  1.00  0.00           N  
ATOM   1467  CA  ALA A 100      37.094   7.422  14.479  1.00  0.00           C  
ATOM   1468  C   ALA A 100      36.730   8.462  15.531  1.00  0.00           C  
ATOM   1469  O   ALA A 100      37.142   8.360  16.687  1.00  0.00           O  
ATOM   1470  CB  ALA A 100      38.321   7.868  13.696  1.00  0.00           C  
ATOM   1471  H   ALA A 100      36.072   7.419  12.600  1.00  0.00           H  
ATOM   1472  HA  ALA A 100      37.325   6.490  14.996  1.00  0.00           H  
ATOM   1473 1HB  ALA A 100      39.146   8.049  14.385  1.00  0.00           H  
ATOM   1474 2HB  ALA A 100      38.603   7.089  12.988  1.00  0.00           H  
ATOM   1475 3HB  ALA A 100      38.093   8.784  13.155  1.00  0.00           H  
ATOM   1476  N   LYS A 101      35.969   9.458  15.158  1.00  0.00           N  
ATOM   1477  CA  LYS A 101      35.555  10.416  16.160  1.00  0.00           C  
ATOM   1478  C   LYS A 101      34.835   9.670  17.282  1.00  0.00           C  
ATOM   1479  O   LYS A 101      34.715  10.174  18.399  1.00  0.00           O  
ATOM   1480  CB  LYS A 101      34.654  11.491  15.551  1.00  0.00           C  
ATOM   1481  CG  LYS A 101      35.367  12.448  14.604  1.00  0.00           C  
ATOM   1482  CD  LYS A 101      34.404  13.477  14.031  1.00  0.00           C  
ATOM   1483  CE  LYS A 101      35.116  14.434  13.086  1.00  0.00           C  
ATOM   1484  NZ  LYS A 101      34.179  15.425  12.489  1.00  0.00           N  
ATOM   1485  H   LYS A 101      35.693   9.531  14.189  1.00  0.00           H  
ATOM   1486  HA  LYS A 101      36.445  10.897  16.567  1.00  0.00           H  
ATOM   1487 1HB  LYS A 101      33.843  11.016  14.998  1.00  0.00           H  
ATOM   1488 2HB  LYS A 101      34.203  12.083  16.348  1.00  0.00           H  
ATOM   1489 1HG  LYS A 101      36.162  12.966  15.141  1.00  0.00           H  
ATOM   1490 2HG  LYS A 101      35.813  11.884  13.786  1.00  0.00           H  
ATOM   1491 1HD  LYS A 101      33.608  12.967  13.487  1.00  0.00           H  
ATOM   1492 2HD  LYS A 101      33.957  14.049  14.843  1.00  0.00           H  
ATOM   1493 1HE  LYS A 101      35.894  14.969  13.628  1.00  0.00           H  
ATOM   1494 2HE  LYS A 101      35.587  13.869  12.282  1.00  0.00           H  
ATOM   1495 1HZ  LYS A 101      34.689  16.040  11.869  1.00  0.00           H  
ATOM   1496 2HZ  LYS A 101      33.463  14.940  11.967  1.00  0.00           H  
ATOM   1497 3HZ  LYS A 101      33.750  15.969  13.224  1.00  0.00           H  
ATOM   1498  N   ASN A 102      34.367   8.471  16.955  1.00  0.00           N  
ATOM   1499  CA  ASN A 102      33.565   7.663  17.872  1.00  0.00           C  
ATOM   1500  C   ASN A 102      34.393   6.587  18.565  1.00  0.00           C  
ATOM   1501  O   ASN A 102      33.901   5.883  19.447  1.00  0.00           O  
ATOM   1502  CB  ASN A 102      32.395   7.035  17.137  1.00  0.00           C  
ATOM   1503  CG  ASN A 102      31.388   8.053  16.679  1.00  0.00           C  
ATOM   1504  OD1 ASN A 102      30.871   8.839  17.481  1.00  0.00           O  
ATOM   1505  ND2 ASN A 102      31.099   8.055  15.402  1.00  0.00           N  
ATOM   1506  H   ASN A 102      34.569   8.097  16.039  1.00  0.00           H  
ATOM   1507  HA  ASN A 102      33.175   8.314  18.656  1.00  0.00           H  
ATOM   1508 1HB  ASN A 102      32.762   6.487  16.268  1.00  0.00           H  
ATOM   1509 2HB  ASN A 102      31.897   6.318  17.790  1.00  0.00           H  
ATOM   1510 1HD2 ASN A 102      30.435   8.710  15.040  1.00  0.00           H  
ATOM   1511 2HD2 ASN A 102      31.541   7.401  14.789  1.00  0.00           H  
ATOM   1512  N   GLY A 103      35.656   6.450  18.174  1.00  0.00           N  
ATOM   1513  CA  GLY A 103      36.563   5.494  18.805  1.00  0.00           C  
ATOM   1514  C   GLY A 103      36.423   4.083  18.240  1.00  0.00           C  
ATOM   1515  O   GLY A 103      36.440   3.102  18.983  1.00  0.00           O  
ATOM   1516  H   GLY A 103      36.002   7.023  17.418  1.00  0.00           H  
ATOM   1517 1HA  GLY A 103      37.593   5.826  18.671  1.00  0.00           H  
ATOM   1518 2HA  GLY A 103      36.372   5.464  19.877  1.00  0.00           H  
ATOM   1519  N   ALA A 104      36.285   3.992  16.921  1.00  0.00           N  
ATOM   1520  CA  ALA A 104      36.355   2.717  16.211  1.00  0.00           C  
ATOM   1521  C   ALA A 104      37.775   2.430  15.735  1.00  0.00           C  
ATOM   1522  O   ALA A 104      38.453   3.311  15.206  1.00  0.00           O  
ATOM   1523  CB  ALA A 104      35.391   2.712  15.033  1.00  0.00           C  
ATOM   1524  H   ALA A 104      36.126   4.832  16.384  1.00  0.00           H  
ATOM   1525  HA  ALA A 104      36.069   1.927  16.905  1.00  0.00           H  
ATOM   1526 1HB  ALA A 104      35.457   1.755  14.514  1.00  0.00           H  
ATOM   1527 2HB  ALA A 104      34.374   2.859  15.395  1.00  0.00           H  
ATOM   1528 3HB  ALA A 104      35.652   3.515  14.347  1.00  0.00           H  
ATOM   1529  N   PRO A 105      38.231   1.198  15.920  1.00  0.00           N  
ATOM   1530  CA  PRO A 105      39.558   0.796  15.484  1.00  0.00           C  
ATOM   1531  C   PRO A 105      39.661   0.769  13.959  1.00  0.00           C  
ATOM   1532  O   PRO A 105      38.759   0.286  13.275  1.00  0.00           O  
ATOM   1533  CB  PRO A 105      39.703  -0.605  16.087  1.00  0.00           C  
ATOM   1534  CG  PRO A 105      38.300  -1.081  16.248  1.00  0.00           C  
ATOM   1535  CD  PRO A 105      37.515   0.167  16.557  1.00  0.00           C  
ATOM   1536  HA  PRO A 105      40.302   1.486  15.907  1.00  0.00           H  
ATOM   1537 1HB  PRO A 105      40.296  -1.244  15.415  1.00  0.00           H  
ATOM   1538 2HB  PRO A 105      40.248  -0.550  17.041  1.00  0.00           H  
ATOM   1539 1HG  PRO A 105      37.959  -1.579  15.329  1.00  0.00           H  
ATOM   1540 2HG  PRO A 105      38.242  -1.827  17.054  1.00  0.00           H  
ATOM   1541 1HD  PRO A 105      36.505   0.080  16.129  1.00  0.00           H  
ATOM   1542 2HD  PRO A 105      37.464   0.308  17.646  1.00  0.00           H  
ATOM   1543  N   ILE A 106      40.781   1.302  13.507  1.00  0.00           N  
ATOM   1544  CA  ILE A 106      41.408   1.834  12.299  1.00  0.00           C  
ATOM   1545  C   ILE A 106      41.519   0.761  11.210  1.00  0.00           C  
ATOM   1546  O   ILE A 106      41.662   1.075  10.028  1.00  0.00           O  
ATOM   1547  CB  ILE A 106      42.806   2.397  12.612  1.00  0.00           C  
ATOM   1548  CG1 ILE A 106      43.281   3.309  11.477  1.00  0.00           C  
ATOM   1549  CG2 ILE A 106      43.797   1.266  12.840  1.00  0.00           C  
ATOM   1550  CD1 ILE A 106      44.506   4.125  11.822  1.00  0.00           C  
ATOM   1551  H   ILE A 106      41.553   1.438  14.144  1.00  0.00           H  
ATOM   1552  HA  ILE A 106      40.788   2.644  11.916  1.00  0.00           H  
ATOM   1553  HB  ILE A 106      42.758   3.012  13.511  1.00  0.00           H  
ATOM   1554 1HG1 ILE A 106      43.508   2.707  10.598  1.00  0.00           H  
ATOM   1555 2HG1 ILE A 106      42.480   3.996  11.204  1.00  0.00           H  
ATOM   1556 1HG2 ILE A 106      44.780   1.682  13.059  1.00  0.00           H  
ATOM   1557 2HG2 ILE A 106      43.465   0.656  13.679  1.00  0.00           H  
ATOM   1558 3HG2 ILE A 106      43.856   0.648  11.944  1.00  0.00           H  
ATOM   1559 1HD1 ILE A 106      44.781   4.746  10.969  1.00  0.00           H  
ATOM   1560 2HD1 ILE A 106      44.289   4.763  12.680  1.00  0.00           H  
ATOM   1561 3HD1 ILE A 106      45.331   3.457  12.065  1.00  0.00           H  
ATOM   1562  N   GLU A 107      41.452  -0.502  11.622  1.00  0.00           N  
ATOM   1563  CA  GLU A 107      41.610  -1.635  10.717  1.00  0.00           C  
ATOM   1564  C   GLU A 107      40.508  -1.657   9.666  1.00  0.00           C  
ATOM   1565  O   GLU A 107      40.760  -1.937   8.494  1.00  0.00           O  
ATOM   1566  CB  GLU A 107      41.607  -2.949  11.501  1.00  0.00           C  
ATOM   1567  CG  GLU A 107      42.809  -3.139  12.415  1.00  0.00           C  
ATOM   1568  CD  GLU A 107      42.671  -2.408  13.722  1.00  0.00           C  
ATOM   1569  OE1 GLU A 107      41.660  -1.781  13.926  1.00  0.00           O  
ATOM   1570  OE2 GLU A 107      43.579  -2.477  14.516  1.00  0.00           O  
ATOM   1571  H   GLU A 107      41.285  -0.692  12.600  1.00  0.00           H  
ATOM   1572  HA  GLU A 107      42.567  -1.537  10.204  1.00  0.00           H  
ATOM   1573 1HB  GLU A 107      40.708  -3.004  12.115  1.00  0.00           H  
ATOM   1574 2HB  GLU A 107      41.580  -3.788  10.805  1.00  0.00           H  
ATOM   1575 1HG  GLU A 107      42.933  -4.202  12.618  1.00  0.00           H  
ATOM   1576 2HG  GLU A 107      43.702  -2.789  11.900  1.00  0.00           H  
ATOM   1577  N   SER A 108      39.285  -1.360  10.091  1.00  0.00           N  
ATOM   1578  CA  SER A 108      38.142  -1.346   9.186  1.00  0.00           C  
ATOM   1579  C   SER A 108      38.285  -0.253   8.135  1.00  0.00           C  
ATOM   1580  O   SER A 108      37.969  -0.460   6.963  1.00  0.00           O  
ATOM   1581  CB  SER A 108      36.859  -1.143   9.968  1.00  0.00           C  
ATOM   1582  OG  SER A 108      36.602  -2.237  10.805  1.00  0.00           O  
ATOM   1583  H   SER A 108      39.143  -1.138  11.066  1.00  0.00           H  
ATOM   1584  HA  SER A 108      38.093  -2.308   8.675  1.00  0.00           H  
ATOM   1585 1HB  SER A 108      36.938  -0.235  10.566  1.00  0.00           H  
ATOM   1586 2HB  SER A 108      36.029  -1.008   9.276  1.00  0.00           H  
ATOM   1587  HG  SER A 108      35.782  -2.035  11.261  1.00  0.00           H  
ATOM   1588  N   GLY A 109      38.763   0.911   8.560  1.00  0.00           N  
ATOM   1589  CA  GLY A 109      38.949   2.039   7.655  1.00  0.00           C  
ATOM   1590  C   GLY A 109      40.008   1.733   6.604  1.00  0.00           C  
ATOM   1591  O   GLY A 109      39.851   2.076   5.432  1.00  0.00           O  
ATOM   1592  H   GLY A 109      39.004   1.017   9.535  1.00  0.00           H  
ATOM   1593 1HA  GLY A 109      38.003   2.273   7.166  1.00  0.00           H  
ATOM   1594 2HA  GLY A 109      39.242   2.919   8.226  1.00  0.00           H  
ATOM   1595  N   VAL A 110      41.087   1.086   7.029  1.00  0.00           N  
ATOM   1596  CA  VAL A 110      42.174   0.732   6.124  1.00  0.00           C  
ATOM   1597  C   VAL A 110      41.712  -0.268   5.072  1.00  0.00           C  
ATOM   1598  O   VAL A 110      42.074  -0.163   3.900  1.00  0.00           O  
ATOM   1599  CB  VAL A 110      43.353   0.134   6.914  1.00  0.00           C  
ATOM   1600  CG1 VAL A 110      44.409  -0.410   5.963  1.00  0.00           C  
ATOM   1601  CG2 VAL A 110      43.948   1.188   7.834  1.00  0.00           C  
ATOM   1602  H   VAL A 110      41.156   0.833   8.004  1.00  0.00           H  
ATOM   1603  HA  VAL A 110      42.514   1.638   5.620  1.00  0.00           H  
ATOM   1604  HB  VAL A 110      42.992  -0.706   7.508  1.00  0.00           H  
ATOM   1605 1HG1 VAL A 110      45.235  -0.830   6.538  1.00  0.00           H  
ATOM   1606 2HG1 VAL A 110      43.971  -1.189   5.339  1.00  0.00           H  
ATOM   1607 3HG1 VAL A 110      44.781   0.396   5.332  1.00  0.00           H  
ATOM   1608 1HG2 VAL A 110      44.781   0.758   8.390  1.00  0.00           H  
ATOM   1609 2HG2 VAL A 110      44.304   2.031   7.241  1.00  0.00           H  
ATOM   1610 3HG2 VAL A 110      43.186   1.533   8.533  1.00  0.00           H  
ATOM   1611  N   GLU A 111      40.910  -1.238   5.498  1.00  0.00           N  
ATOM   1612  CA  GLU A 111      40.397  -2.260   4.593  1.00  0.00           C  
ATOM   1613  C   GLU A 111      39.477  -1.652   3.541  1.00  0.00           C  
ATOM   1614  O   GLU A 111      39.526  -2.025   2.369  1.00  0.00           O  
ATOM   1615  CB  GLU A 111      39.648  -3.340   5.377  1.00  0.00           C  
ATOM   1616  CG  GLU A 111      40.538  -4.218   6.245  1.00  0.00           C  
ATOM   1617  CD  GLU A 111      39.762  -5.219   7.055  1.00  0.00           C  
ATOM   1618  OE1 GLU A 111      38.556  -5.162   7.036  1.00  0.00           O  
ATOM   1619  OE2 GLU A 111      40.376  -6.041   7.693  1.00  0.00           O  
ATOM   1620  H   GLU A 111      40.649  -1.268   6.473  1.00  0.00           H  
ATOM   1621  HA  GLU A 111      41.241  -2.723   4.080  1.00  0.00           H  
ATOM   1622 1HB  GLU A 111      38.907  -2.871   6.025  1.00  0.00           H  
ATOM   1623 2HB  GLU A 111      39.113  -3.988   4.683  1.00  0.00           H  
ATOM   1624 1HG  GLU A 111      41.240  -4.752   5.604  1.00  0.00           H  
ATOM   1625 2HG  GLU A 111      41.114  -3.582   6.917  1.00  0.00           H  
ATOM   1626  N   ALA A 112      38.639  -0.714   3.967  1.00  0.00           N  
ATOM   1627  CA  ALA A 112      37.706  -0.052   3.062  1.00  0.00           C  
ATOM   1628  C   ALA A 112      38.445   0.765   2.010  1.00  0.00           C  
ATOM   1629  O   ALA A 112      38.068   0.772   0.838  1.00  0.00           O  
ATOM   1630  CB  ALA A 112      36.748   0.835   3.844  1.00  0.00           C  
ATOM   1631  H   ALA A 112      38.648  -0.452   4.943  1.00  0.00           H  
ATOM   1632  HA  ALA A 112      37.132  -0.821   2.545  1.00  0.00           H  
ATOM   1633 1HB  ALA A 112      36.059   1.323   3.155  1.00  0.00           H  
ATOM   1634 2HB  ALA A 112      36.185   0.227   4.552  1.00  0.00           H  
ATOM   1635 3HB  ALA A 112      37.314   1.592   4.386  1.00  0.00           H  
ATOM   1636  N   VAL A 113      39.499   1.453   2.436  1.00  0.00           N  
ATOM   1637  CA  VAL A 113      40.293   2.275   1.531  1.00  0.00           C  
ATOM   1638  C   VAL A 113      40.991   1.422   0.479  1.00  0.00           C  
ATOM   1639  O   VAL A 113      41.056   1.794  -0.693  1.00  0.00           O  
ATOM   1640  CB  VAL A 113      41.346   3.074   2.321  1.00  0.00           C  
ATOM   1641  CG1 VAL A 113      42.298   3.785   1.371  1.00  0.00           C  
ATOM   1642  CG2 VAL A 113      40.657   4.071   3.241  1.00  0.00           C  
ATOM   1643  H   VAL A 113      39.756   1.405   3.412  1.00  0.00           H  
ATOM   1644  HA  VAL A 113      39.627   2.976   1.026  1.00  0.00           H  
ATOM   1645  HB  VAL A 113      41.943   2.382   2.916  1.00  0.00           H  
ATOM   1646 1HG1 VAL A 113      43.036   4.345   1.946  1.00  0.00           H  
ATOM   1647 2HG1 VAL A 113      42.807   3.050   0.747  1.00  0.00           H  
ATOM   1648 3HG1 VAL A 113      41.736   4.472   0.739  1.00  0.00           H  
ATOM   1649 1HG2 VAL A 113      41.408   4.632   3.797  1.00  0.00           H  
ATOM   1650 2HG2 VAL A 113      40.056   4.759   2.646  1.00  0.00           H  
ATOM   1651 3HG2 VAL A 113      40.013   3.536   3.939  1.00  0.00           H  
ATOM   1652  N   GLU A 114      41.512   0.276   0.905  1.00  0.00           N  
ATOM   1653  CA  GLU A 114      42.205  -0.632  -0.000  1.00  0.00           C  
ATOM   1654  C   GLU A 114      41.257  -1.193  -1.052  1.00  0.00           C  
ATOM   1655  O   GLU A 114      41.615  -1.312  -2.224  1.00  0.00           O  
ATOM   1656  CB  GLU A 114      42.848  -1.778   0.784  1.00  0.00           C  
ATOM   1657  CG  GLU A 114      43.662  -2.743  -0.066  1.00  0.00           C  
ATOM   1658  CD  GLU A 114      44.351  -3.802   0.748  1.00  0.00           C  
ATOM   1659  OE1 GLU A 114      44.221  -3.780   1.948  1.00  0.00           O  
ATOM   1660  OE2 GLU A 114      45.008  -4.635   0.169  1.00  0.00           O  
ATOM   1661  H   GLU A 114      41.425   0.029   1.880  1.00  0.00           H  
ATOM   1662  HA  GLU A 114      42.990  -0.076  -0.513  1.00  0.00           H  
ATOM   1663 1HB  GLU A 114      43.507  -1.370   1.551  1.00  0.00           H  
ATOM   1664 2HB  GLU A 114      42.072  -2.352   1.291  1.00  0.00           H  
ATOM   1665 1HG  GLU A 114      43.000  -3.226  -0.784  1.00  0.00           H  
ATOM   1666 2HG  GLU A 114      44.408  -2.178  -0.624  1.00  0.00           H  
ATOM   1667  N   ALA A 115      40.046  -1.536  -0.626  1.00  0.00           N  
ATOM   1668  CA  ALA A 115      39.043  -2.085  -1.531  1.00  0.00           C  
ATOM   1669  C   ALA A 115      38.631  -1.063  -2.583  1.00  0.00           C  
ATOM   1670  O   ALA A 115      38.458  -1.399  -3.755  1.00  0.00           O  
ATOM   1671  CB  ALA A 115      37.827  -2.559  -0.749  1.00  0.00           C  
ATOM   1672  H   ALA A 115      39.815  -1.413   0.349  1.00  0.00           H  
ATOM   1673  HA  ALA A 115      39.484  -2.937  -2.048  1.00  0.00           H  
ATOM   1674 1HB  ALA A 115      37.087  -2.966  -1.438  1.00  0.00           H  
ATOM   1675 2HB  ALA A 115      38.127  -3.331  -0.041  1.00  0.00           H  
ATOM   1676 3HB  ALA A 115      37.394  -1.719  -0.207  1.00  0.00           H  
ATOM   1677  N   ALA A 116      38.475   0.186  -2.157  1.00  0.00           N  
ATOM   1678  CA  ALA A 116      38.082   1.260  -3.062  1.00  0.00           C  
ATOM   1679  C   ALA A 116      39.155   1.513  -4.114  1.00  0.00           C  
ATOM   1680  O   ALA A 116      38.849   1.733  -5.286  1.00  0.00           O  
ATOM   1681  CB  ALA A 116      37.796   2.534  -2.280  1.00  0.00           C  
ATOM   1682  H   ALA A 116      38.633   0.397  -1.182  1.00  0.00           H  
ATOM   1683  HA  ALA A 116      37.173   0.952  -3.579  1.00  0.00           H  
ATOM   1684 1HB  ALA A 116      37.505   3.326  -2.970  1.00  0.00           H  
ATOM   1685 2HB  ALA A 116      36.988   2.353  -1.572  1.00  0.00           H  
ATOM   1686 3HB  ALA A 116      38.691   2.836  -1.739  1.00  0.00           H  
ATOM   1687  N   ALA A 117      40.413   1.480  -3.688  1.00  0.00           N  
ATOM   1688  CA  ALA A 117      41.534   1.706  -4.593  1.00  0.00           C  
ATOM   1689  C   ALA A 117      41.623   0.608  -5.645  1.00  0.00           C  
ATOM   1690  O   ALA A 117      41.887   0.878  -6.817  1.00  0.00           O  
ATOM   1691  CB  ALA A 117      42.836   1.796  -3.811  1.00  0.00           C  
ATOM   1692  H   ALA A 117      40.597   1.294  -2.713  1.00  0.00           H  
ATOM   1693  HA  ALA A 117      41.367   2.651  -5.110  1.00  0.00           H  
ATOM   1694 1HB  ALA A 117      43.664   1.965  -4.500  1.00  0.00           H  
ATOM   1695 2HB  ALA A 117      42.780   2.623  -3.103  1.00  0.00           H  
ATOM   1696 3HB  ALA A 117      43.000   0.866  -3.269  1.00  0.00           H  
ATOM   1697  N   ARG A 118      41.401  -0.631  -5.219  1.00  0.00           N  
ATOM   1698  CA  ARG A 118      41.456  -1.773  -6.124  1.00  0.00           C  
ATOM   1699  C   ARG A 118      40.357  -1.696  -7.176  1.00  0.00           C  
ATOM   1700  O   ARG A 118      40.584  -1.998  -8.348  1.00  0.00           O  
ATOM   1701  CB  ARG A 118      41.323  -3.076  -5.350  1.00  0.00           C  
ATOM   1702  CG  ARG A 118      42.526  -3.437  -4.493  1.00  0.00           C  
ATOM   1703  CD  ARG A 118      42.332  -4.733  -3.793  1.00  0.00           C  
ATOM   1704  NE  ARG A 118      43.444  -5.043  -2.909  1.00  0.00           N  
ATOM   1705  CZ  ARG A 118      44.592  -5.630  -3.300  1.00  0.00           C  
ATOM   1706  NH1 ARG A 118      44.763  -5.964  -4.560  1.00  0.00           N  
ATOM   1707  NH2 ARG A 118      45.546  -5.871  -2.418  1.00  0.00           N  
ATOM   1708  H   ARG A 118      41.189  -0.785  -4.244  1.00  0.00           H  
ATOM   1709  HA  ARG A 118      42.422  -1.767  -6.630  1.00  0.00           H  
ATOM   1710 1HB  ARG A 118      40.455  -3.022  -4.694  1.00  0.00           H  
ATOM   1711 2HB  ARG A 118      41.155  -3.898  -6.047  1.00  0.00           H  
ATOM   1712 1HG  ARG A 118      43.411  -3.518  -5.125  1.00  0.00           H  
ATOM   1713 2HG  ARG A 118      42.684  -2.662  -3.743  1.00  0.00           H  
ATOM   1714 1HD  ARG A 118      41.422  -4.690  -3.194  1.00  0.00           H  
ATOM   1715 2HD  ARG A 118      42.246  -5.534  -4.526  1.00  0.00           H  
ATOM   1716  HE  ARG A 118      43.349  -4.801  -1.932  1.00  0.00           H  
ATOM   1717 1HH1 ARG A 118      44.034  -5.780  -5.235  1.00  0.00           H  
ATOM   1718 2HH1 ARG A 118      45.623  -6.404  -4.854  1.00  0.00           H  
ATOM   1719 1HH2 ARG A 118      45.414  -5.614  -1.449  1.00  0.00           H  
ATOM   1720 2HH2 ARG A 118      46.405  -6.310  -2.711  1.00  0.00           H  
ATOM   1721  N   ALA A 119      39.165  -1.290  -6.751  1.00  0.00           N  
ATOM   1722  CA  ALA A 119      38.028  -1.173  -7.655  1.00  0.00           C  
ATOM   1723  C   ALA A 119      38.270  -0.098  -8.707  1.00  0.00           C  
ATOM   1724  O   ALA A 119      37.938  -0.277  -9.879  1.00  0.00           O  
ATOM   1725  CB  ALA A 119      36.758  -0.872  -6.873  1.00  0.00           C  
ATOM   1726  H   ALA A 119      39.044  -1.056  -5.776  1.00  0.00           H  
ATOM   1727  HA  ALA A 119      37.907  -2.125  -8.172  1.00  0.00           H  
ATOM   1728 1HB  ALA A 119      35.918  -0.787  -7.562  1.00  0.00           H  
ATOM   1729 2HB  ALA A 119      36.567  -1.678  -6.164  1.00  0.00           H  
ATOM   1730 3HB  ALA A 119      36.878   0.065  -6.331  1.00  0.00           H  
ATOM   1731  N   ALA A 120      38.850   1.019  -8.282  1.00  0.00           N  
ATOM   1732  CA  ALA A 120      39.137   2.126  -9.186  1.00  0.00           C  
ATOM   1733  C   ALA A 120      40.164   1.725 -10.238  1.00  0.00           C  
ATOM   1734  O   ALA A 120      40.037   2.080 -11.410  1.00  0.00           O  
ATOM   1735  CB  ALA A 120      39.626   3.336  -8.403  1.00  0.00           C  
ATOM   1736  H   ALA A 120      39.099   1.104  -7.307  1.00  0.00           H  
ATOM   1737  HA  ALA A 120      38.214   2.389  -9.703  1.00  0.00           H  
ATOM   1738 1HB  ALA A 120      39.836   4.154  -9.092  1.00  0.00           H  
ATOM   1739 2HB  ALA A 120      38.857   3.646  -7.695  1.00  0.00           H  
ATOM   1740 3HB  ALA A 120      40.534   3.076  -7.862  1.00  0.00           H  
ATOM   1741  N   ILE A 121      41.181   0.984  -9.813  1.00  0.00           N  
ATOM   1742  CA  ILE A 121      42.232   0.533 -10.717  1.00  0.00           C  
ATOM   1743  C   ILE A 121      41.681  -0.421 -11.769  1.00  0.00           C  
ATOM   1744  O   ILE A 121      42.051  -0.349 -12.941  1.00  0.00           O  
ATOM   1745  CB  ILE A 121      43.366  -0.159  -9.939  1.00  0.00           C  
ATOM   1746  CG1 ILE A 121      44.108   0.854  -9.063  1.00  0.00           C  
ATOM   1747  CG2 ILE A 121      44.328  -0.844 -10.898  1.00  0.00           C  
ATOM   1748  CD1 ILE A 121      45.055   0.223  -8.068  1.00  0.00           C  
ATOM   1749  H   ILE A 121      41.228   0.726  -8.838  1.00  0.00           H  
ATOM   1750  HA  ILE A 121      42.645   1.402 -11.228  1.00  0.00           H  
ATOM   1751  HB  ILE A 121      42.944  -0.906  -9.268  1.00  0.00           H  
ATOM   1752 1HG1 ILE A 121      44.680   1.532  -9.696  1.00  0.00           H  
ATOM   1753 2HG1 ILE A 121      43.386   1.455  -8.510  1.00  0.00           H  
ATOM   1754 1HG2 ILE A 121      45.124  -1.327 -10.331  1.00  0.00           H  
ATOM   1755 2HG2 ILE A 121      43.791  -1.592 -11.479  1.00  0.00           H  
ATOM   1756 3HG2 ILE A 121      44.760  -0.103 -11.571  1.00  0.00           H  
ATOM   1757 1HD1 ILE A 121      45.543   1.004  -7.484  1.00  0.00           H  
ATOM   1758 2HD1 ILE A 121      44.497  -0.434  -7.401  1.00  0.00           H  
ATOM   1759 3HD1 ILE A 121      45.809  -0.355  -8.601  1.00  0.00           H  
ATOM   1760  N   GLU A 122      40.795  -1.315 -11.344  1.00  0.00           N  
ATOM   1761  CA  GLU A 122      40.191  -2.286 -12.248  1.00  0.00           C  
ATOM   1762  C   GLU A 122      39.330  -1.599 -13.300  1.00  0.00           C  
ATOM   1763  O   GLU A 122      39.345  -1.977 -14.472  1.00  0.00           O  
ATOM   1764  CB  GLU A 122      39.347  -3.293 -11.463  1.00  0.00           C  
ATOM   1765  CG  GLU A 122      40.155  -4.248 -10.595  1.00  0.00           C  
ATOM   1766  CD  GLU A 122      39.291  -5.173  -9.784  1.00  0.00           C  
ATOM   1767  OE1 GLU A 122      38.095  -5.007  -9.802  1.00  0.00           O  
ATOM   1768  OE2 GLU A 122      39.828  -6.048  -9.146  1.00  0.00           O  
ATOM   1769  H   GLU A 122      40.533  -1.322 -10.369  1.00  0.00           H  
ATOM   1770  HA  GLU A 122      40.989  -2.824 -12.761  1.00  0.00           H  
ATOM   1771 1HB  GLU A 122      38.653  -2.758 -10.815  1.00  0.00           H  
ATOM   1772 2HB  GLU A 122      38.755  -3.890 -12.156  1.00  0.00           H  
ATOM   1773 1HG  GLU A 122      40.804  -4.844 -11.236  1.00  0.00           H  
ATOM   1774 2HG  GLU A 122      40.786  -3.667  -9.924  1.00  0.00           H  
ATOM   1775  N   ALA A 123      38.580  -0.588 -12.875  1.00  0.00           N  
ATOM   1776  CA  ALA A 123      37.711   0.155 -13.779  1.00  0.00           C  
ATOM   1777  C   ALA A 123      38.520   0.902 -14.831  1.00  0.00           C  
ATOM   1778  O   ALA A 123      38.145   0.943 -16.003  1.00  0.00           O  
ATOM   1779  CB  ALA A 123      36.838   1.125 -12.996  1.00  0.00           C  
ATOM   1780  H   ALA A 123      38.613  -0.327 -11.900  1.00  0.00           H  
ATOM   1781  HA  ALA A 123      37.070  -0.559 -14.296  1.00  0.00           H  
ATOM   1782 1HB  ALA A 123      36.194   1.672 -13.685  1.00  0.00           H  
ATOM   1783 2HB  ALA A 123      36.222   0.570 -12.288  1.00  0.00           H  
ATOM   1784 3HB  ALA A 123      37.469   1.827 -12.455  1.00  0.00           H  
ATOM   1785  N   SER A 124      39.632   1.492 -14.406  1.00  0.00           N  
ATOM   1786  CA  SER A 124      40.497   2.240 -15.310  1.00  0.00           C  
ATOM   1787  C   SER A 124      40.978   1.365 -16.461  1.00  0.00           C  
ATOM   1788  O   SER A 124      40.931   1.769 -17.623  1.00  0.00           O  
ATOM   1789  CB  SER A 124      41.688   2.795 -14.553  1.00  0.00           C  
ATOM   1790  OG  SER A 124      41.283   3.753 -13.613  1.00  0.00           O  
ATOM   1791  H   SER A 124      39.885   1.421 -13.431  1.00  0.00           H  
ATOM   1792  HA  SER A 124      39.926   3.071 -15.727  1.00  0.00           H  
ATOM   1793 1HB  SER A 124      42.208   1.983 -14.047  1.00  0.00           H  
ATOM   1794 2HB  SER A 124      42.388   3.245 -15.256  1.00  0.00           H  
ATOM   1795  HG  SER A 124      40.961   3.260 -12.855  1.00  0.00           H  
ATOM   1796  N   VAL A 125      41.441   0.164 -16.132  1.00  0.00           N  
ATOM   1797  CA  VAL A 125      41.931  -0.770 -17.138  1.00  0.00           C  
ATOM   1798  C   VAL A 125      40.858  -1.076 -18.175  1.00  0.00           C  
ATOM   1799  O   VAL A 125      41.118  -1.049 -19.378  1.00  0.00           O  
ATOM   1800  CB  VAL A 125      42.386  -2.082 -16.472  1.00  0.00           C  
ATOM   1801  CG1 VAL A 125      42.695  -3.135 -17.526  1.00  0.00           C  
ATOM   1802  CG2 VAL A 125      43.603  -1.823 -15.596  1.00  0.00           C  
ATOM   1803  H   VAL A 125      41.454  -0.109 -15.160  1.00  0.00           H  
ATOM   1804  HA  VAL A 125      42.786  -0.318 -17.642  1.00  0.00           H  
ATOM   1805  HB  VAL A 125      41.572  -2.469 -15.859  1.00  0.00           H  
ATOM   1806 1HG1 VAL A 125      43.015  -4.056 -17.037  1.00  0.00           H  
ATOM   1807 2HG1 VAL A 125      41.800  -3.331 -18.117  1.00  0.00           H  
ATOM   1808 3HG1 VAL A 125      43.491  -2.776 -18.177  1.00  0.00           H  
ATOM   1809 1HG2 VAL A 125      43.919  -2.755 -15.128  1.00  0.00           H  
ATOM   1810 2HG2 VAL A 125      44.415  -1.430 -16.208  1.00  0.00           H  
ATOM   1811 3HG2 VAL A 125      43.347  -1.098 -14.824  1.00  0.00           H  
ATOM   1812  N   LYS A 126      39.651  -1.367 -17.703  1.00  0.00           N  
ATOM   1813  CA  LYS A 126      38.536  -1.678 -18.589  1.00  0.00           C  
ATOM   1814  C   LYS A 126      38.270  -0.537 -19.562  1.00  0.00           C  
ATOM   1815  O   LYS A 126      38.103  -0.758 -20.762  1.00  0.00           O  
ATOM   1816  CB  LYS A 126      37.276  -1.981 -17.777  1.00  0.00           C  
ATOM   1817  CG  LYS A 126      37.316  -3.304 -17.023  1.00  0.00           C  
ATOM   1818  CD  LYS A 126      36.040  -3.524 -16.225  1.00  0.00           C  
ATOM   1819  CE  LYS A 126      36.086  -4.837 -15.457  1.00  0.00           C  
ATOM   1820  NZ  LYS A 126      34.861  -5.047 -14.639  1.00  0.00           N  
ATOM   1821  H   LYS A 126      39.502  -1.373 -16.704  1.00  0.00           H  
ATOM   1822  HA  LYS A 126      38.795  -2.561 -19.174  1.00  0.00           H  
ATOM   1823 1HB  LYS A 126      37.111  -1.186 -17.050  1.00  0.00           H  
ATOM   1824 2HB  LYS A 126      36.411  -2.001 -18.441  1.00  0.00           H  
ATOM   1825 1HG  LYS A 126      37.437  -4.124 -17.732  1.00  0.00           H  
ATOM   1826 2HG  LYS A 126      38.166  -3.308 -16.342  1.00  0.00           H  
ATOM   1827 1HD  LYS A 126      35.906  -2.704 -15.519  1.00  0.00           H  
ATOM   1828 2HD  LYS A 126      35.186  -3.541 -16.902  1.00  0.00           H  
ATOM   1829 1HE  LYS A 126      36.188  -5.665 -16.157  1.00  0.00           H  
ATOM   1830 2HE  LYS A 126      36.953  -4.841 -14.796  1.00  0.00           H  
ATOM   1831 1HZ  LYS A 126      34.931  -5.926 -14.146  1.00  0.00           H  
ATOM   1832 2HZ  LYS A 126      34.767  -4.293 -13.972  1.00  0.00           H  
ATOM   1833 3HZ  LYS A 126      34.052  -5.064 -15.243  1.00  0.00           H  
ATOM   1834  N   ALA A 127      38.236   0.679 -19.014  1.00  0.00           N  
ATOM   1835  CA  ALA A 127      37.950   1.891 -19.768  1.00  0.00           C  
ATOM   1836  C   ALA A 127      39.121   2.347 -20.630  1.00  0.00           C  
ATOM   1837  O   ALA A 127      38.932   3.005 -21.653  1.00  0.00           O  
ATOM   1838  CB  ALA A 127      37.542   3.006 -18.816  1.00  0.00           C  
ATOM   1839  H   ALA A 127      38.416   0.778 -18.025  1.00  0.00           H  
ATOM   1840  HA  ALA A 127      37.120   1.682 -20.443  1.00  0.00           H  
ATOM   1841 1HB  ALA A 127      37.313   3.906 -19.387  1.00  0.00           H  
ATOM   1842 2HB  ALA A 127      36.660   2.699 -18.253  1.00  0.00           H  
ATOM   1843 3HB  ALA A 127      38.359   3.212 -18.126  1.00  0.00           H  
ATOM   1844  N   GLY A 128      40.333   1.998 -20.217  1.00  0.00           N  
ATOM   1845  CA  GLY A 128      41.528   2.635 -20.759  1.00  0.00           C  
ATOM   1846  C   GLY A 128      41.736   4.015 -20.143  1.00  0.00           C  
ATOM   1847  O   GLY A 128      41.847   5.013 -20.855  1.00  0.00           O  
ATOM   1848  H   GLY A 128      40.425   1.278 -19.515  1.00  0.00           H  
ATOM   1849 1HA  GLY A 128      42.397   2.007 -20.562  1.00  0.00           H  
ATOM   1850 2HA  GLY A 128      41.434   2.723 -21.841  1.00  0.00           H  
ATOM   1851  N   ALA A 129      41.787   4.057 -18.812  1.00  0.00           N  
ATOM   1852  CA  ALA A 129      41.978   5.309 -18.080  1.00  0.00           C  
ATOM   1853  C   ALA A 129      43.161   5.216 -17.127  1.00  0.00           C  
ATOM   1854  O   ALA A 129      43.397   4.175 -16.514  1.00  0.00           O  
ATOM   1855  CB  ALA A 129      40.714   5.676 -17.316  1.00  0.00           C  
ATOM   1856  H   ALA A 129      41.691   3.199 -18.289  1.00  0.00           H  
ATOM   1857  HA  ALA A 129      42.194   6.095 -18.804  1.00  0.00           H  
ATOM   1858 1HB  ALA A 129      40.874   6.609 -16.775  1.00  0.00           H  
ATOM   1859 2HB  ALA A 129      39.888   5.800 -18.016  1.00  0.00           H  
ATOM   1860 3HB  ALA A 129      40.474   4.884 -16.609  1.00  0.00           H  
ATOM   1861  N   SER A 130      43.908   6.311 -17.002  1.00  0.00           N  
ATOM   1862  CA  SER A 130      45.072   6.355 -16.126  1.00  0.00           C  
ATOM   1863  C   SER A 130      44.664   6.413 -14.662  1.00  0.00           C  
ATOM   1864  O   SER A 130      43.818   7.220 -14.275  1.00  0.00           O  
ATOM   1865  CB  SER A 130      45.935   7.555 -16.466  1.00  0.00           C  
ATOM   1866  OG  SER A 130      47.008   7.671 -15.572  1.00  0.00           O  
ATOM   1867  H   SER A 130      43.662   7.137 -17.529  1.00  0.00           H  
ATOM   1868  HA  SER A 130      45.656   5.447 -16.281  1.00  0.00           H  
ATOM   1869 1HB  SER A 130      46.314   7.454 -17.482  1.00  0.00           H  
ATOM   1870 2HB  SER A 130      45.329   8.460 -16.430  1.00  0.00           H  
ATOM   1871  HG  SER A 130      47.501   8.446 -15.851  1.00  0.00           H  
ATOM   1872  N   VAL A 131      45.269   5.553 -13.848  1.00  0.00           N  
ATOM   1873  CA  VAL A 131      45.021   5.563 -12.413  1.00  0.00           C  
ATOM   1874  C   VAL A 131      45.590   6.823 -11.783  1.00  0.00           C  
ATOM   1875  O   VAL A 131      45.423   7.060 -10.587  1.00  0.00           O  
ATOM   1876  CB  VAL A 131      45.652   4.326 -11.747  1.00  0.00           C  
ATOM   1877  CG1 VAL A 131      45.053   3.049 -12.320  1.00  0.00           C  
ATOM   1878  CG2 VAL A 131      47.161   4.347 -11.939  1.00  0.00           C  
ATOM   1879  H   VAL A 131      45.914   4.879 -14.236  1.00  0.00           H  
ATOM   1880  HA  VAL A 131      43.943   5.538 -12.248  1.00  0.00           H  
ATOM   1881  HB  VAL A 131      45.420   4.339 -10.682  1.00  0.00           H  
ATOM   1882 1HG1 VAL A 131      45.511   2.185 -11.838  1.00  0.00           H  
ATOM   1883 2HG1 VAL A 131      43.979   3.039 -12.140  1.00  0.00           H  
ATOM   1884 3HG1 VAL A 131      45.243   3.008 -13.393  1.00  0.00           H  
ATOM   1885 1HG2 VAL A 131      47.600   3.470 -11.466  1.00  0.00           H  
ATOM   1886 2HG2 VAL A 131      47.392   4.339 -13.005  1.00  0.00           H  
ATOM   1887 3HG2 VAL A 131      47.572   5.249 -11.485  1.00  0.00           H  
ATOM   1888  N   LEU A 132      46.321   7.813 -12.406  1.00  0.00           N  
ATOM   1889  CA  LEU A 132      47.197   8.592 -11.541  1.00  0.00           C  
ATOM   1890  C   LEU A 132      46.400   9.377 -10.508  1.00  0.00           C  
ATOM   1891  O   LEU A 132      46.827   9.526  -9.363  1.00  0.00           O  
ATOM   1892  CB  LEU A 132      48.047   9.555 -12.379  1.00  0.00           C  
ATOM   1893  CG  LEU A 132      49.075  10.386 -11.599  1.00  0.00           C  
ATOM   1894  CD1 LEU A 132      50.047   9.454 -10.888  1.00  0.00           C  
ATOM   1895  CD2 LEU A 132      49.807  11.315 -12.555  1.00  0.00           C  
ATOM   1896  H   LEU A 132      46.218   7.948 -13.402  1.00  0.00           H  
ATOM   1897  HA  LEU A 132      47.860   7.907 -11.014  1.00  0.00           H  
ATOM   1898 1HB  LEU A 132      48.587   8.979 -13.128  1.00  0.00           H  
ATOM   1899 2HB  LEU A 132      47.382  10.249 -12.893  1.00  0.00           H  
ATOM   1900  HG  LEU A 132      48.563  10.977 -10.839  1.00  0.00           H  
ATOM   1901 1HD1 LEU A 132      50.777  10.045 -10.334  1.00  0.00           H  
ATOM   1902 2HD1 LEU A 132      49.499   8.815 -10.197  1.00  0.00           H  
ATOM   1903 3HD1 LEU A 132      50.563   8.837 -11.623  1.00  0.00           H  
ATOM   1904 1HD2 LEU A 132      50.537  11.906 -12.001  1.00  0.00           H  
ATOM   1905 2HD2 LEU A 132      50.320  10.725 -13.315  1.00  0.00           H  
ATOM   1906 3HD2 LEU A 132      49.091  11.981 -13.036  1.00  0.00           H  
ATOM   1907  N   GLU A 133      45.238   9.878 -10.922  1.00  0.00           N  
ATOM   1908  CA  GLU A 133      44.313  10.549 -10.017  1.00  0.00           C  
ATOM   1909  C   GLU A 133      43.776   9.587  -8.966  1.00  0.00           C  
ATOM   1910  O   GLU A 133      43.647   9.941  -7.794  1.00  0.00           O  
ATOM   1911  CB  GLU A 133      43.151  11.164 -10.801  1.00  0.00           C  
ATOM   1912  CG  GLU A 133      42.167  11.954  -9.950  1.00  0.00           C  
ATOM   1913  CD  GLU A 133      41.090  12.616 -10.764  1.00  0.00           C  
ATOM   1914  OE1 GLU A 133      41.115  12.487 -11.964  1.00  0.00           O  
ATOM   1915  OE2 GLU A 133      40.242  13.252 -10.184  1.00  0.00           O  
ATOM   1916  H   GLU A 133      44.984   9.793 -11.896  1.00  0.00           H  
ATOM   1917  HA  GLU A 133      44.849  11.348  -9.504  1.00  0.00           H  
ATOM   1918 1HB  GLU A 133      43.543  11.833 -11.567  1.00  0.00           H  
ATOM   1919 2HB  GLU A 133      42.596  10.374 -11.308  1.00  0.00           H  
ATOM   1920 1HG  GLU A 133      41.701  11.280  -9.232  1.00  0.00           H  
ATOM   1921 2HG  GLU A 133      42.713  12.713  -9.392  1.00  0.00           H  
ATOM   1922  N   LEU A 134      43.463   8.367  -9.391  1.00  0.00           N  
ATOM   1923  CA  LEU A 134      42.939   7.351  -8.486  1.00  0.00           C  
ATOM   1924  C   LEU A 134      43.971   6.965  -7.435  1.00  0.00           C  
ATOM   1925  O   LEU A 134      43.640   6.784  -6.263  1.00  0.00           O  
ATOM   1926  CB  LEU A 134      42.514   6.106  -9.275  1.00  0.00           C  
ATOM   1927  CG  LEU A 134      41.285   6.278 -10.177  1.00  0.00           C  
ATOM   1928  CD1 LEU A 134      41.097   5.026 -11.023  1.00  0.00           C  
ATOM   1929  CD2 LEU A 134      40.058   6.548  -9.319  1.00  0.00           C  
ATOM   1930  H   LEU A 134      43.591   8.138 -10.366  1.00  0.00           H  
ATOM   1931  HA  LEU A 134      42.066   7.758  -7.977  1.00  0.00           H  
ATOM   1932 1HB  LEU A 134      43.345   5.793  -9.904  1.00  0.00           H  
ATOM   1933 2HB  LEU A 134      42.297   5.304  -8.569  1.00  0.00           H  
ATOM   1934  HG  LEU A 134      41.445   7.117 -10.855  1.00  0.00           H  
ATOM   1935 1HD1 LEU A 134      40.224   5.149 -11.665  1.00  0.00           H  
ATOM   1936 2HD1 LEU A 134      41.980   4.869 -11.642  1.00  0.00           H  
ATOM   1937 3HD1 LEU A 134      40.950   4.166 -10.372  1.00  0.00           H  
ATOM   1938 1HD2 LEU A 134      39.185   6.671  -9.960  1.00  0.00           H  
ATOM   1939 2HD2 LEU A 134      39.896   5.708  -8.642  1.00  0.00           H  
ATOM   1940 3HD2 LEU A 134      40.213   7.457  -8.738  1.00  0.00           H  
ATOM   1941  N   LEU A 135      45.224   6.840  -7.860  1.00  0.00           N  
ATOM   1942  CA  LEU A 135      46.307   6.475  -6.955  1.00  0.00           C  
ATOM   1943  C   LEU A 135      46.534   7.553  -5.904  1.00  0.00           C  
ATOM   1944  O   LEU A 135      46.763   7.253  -4.732  1.00  0.00           O  
ATOM   1945  CB  LEU A 135      47.601   6.242  -7.744  1.00  0.00           C  
ATOM   1946  CG  LEU A 135      48.800   5.746  -6.925  1.00  0.00           C  
ATOM   1947  CD1 LEU A 135      49.741   4.959  -7.827  1.00  0.00           C  
ATOM   1948  CD2 LEU A 135      49.512   6.935  -6.297  1.00  0.00           C  
ATOM   1949  H   LEU A 135      45.431   7.002  -8.835  1.00  0.00           H  
ATOM   1950  HA  LEU A 135      46.035   5.551  -6.446  1.00  0.00           H  
ATOM   1951 1HB  LEU A 135      47.405   5.506  -8.523  1.00  0.00           H  
ATOM   1952 2HB  LEU A 135      47.891   7.177  -8.222  1.00  0.00           H  
ATOM   1953  HG  LEU A 135      48.451   5.075  -6.140  1.00  0.00           H  
ATOM   1954 1HD1 LEU A 135      50.593   4.606  -7.244  1.00  0.00           H  
ATOM   1955 2HD1 LEU A 135      49.212   4.104  -8.247  1.00  0.00           H  
ATOM   1956 3HD1 LEU A 135      50.094   5.600  -8.633  1.00  0.00           H  
ATOM   1957 1HD2 LEU A 135      50.363   6.583  -5.714  1.00  0.00           H  
ATOM   1958 2HD2 LEU A 135      49.862   7.606  -7.081  1.00  0.00           H  
ATOM   1959 3HD2 LEU A 135      48.821   7.469  -5.644  1.00  0.00           H  
ATOM   1960  N   ARG A 136      46.469   8.810  -6.329  1.00  0.00           N  
ATOM   1961  CA  ARG A 136      46.667   9.936  -5.424  1.00  0.00           C  
ATOM   1962  C   ARG A 136      45.567   9.998  -4.372  1.00  0.00           C  
ATOM   1963  O   ARG A 136      45.830  10.269  -3.200  1.00  0.00           O  
ATOM   1964  CB  ARG A 136      46.699  11.246  -6.198  1.00  0.00           C  
ATOM   1965  CG  ARG A 136      47.929  11.444  -7.069  1.00  0.00           C  
ATOM   1966  CD  ARG A 136      47.859  12.714  -7.837  1.00  0.00           C  
ATOM   1967  NE  ARG A 136      47.907  13.878  -6.967  1.00  0.00           N  
ATOM   1968  CZ  ARG A 136      47.600  15.132  -7.351  1.00  0.00           C  
ATOM   1969  NH1 ARG A 136      47.225  15.368  -8.589  1.00  0.00           N  
ATOM   1970  NH2 ARG A 136      47.675  16.126  -6.482  1.00  0.00           N  
ATOM   1971  H   ARG A 136      46.277   8.990  -7.304  1.00  0.00           H  
ATOM   1972  HA  ARG A 136      47.624   9.809  -4.917  1.00  0.00           H  
ATOM   1973 1HB  ARG A 136      45.824  11.307  -6.844  1.00  0.00           H  
ATOM   1974 2HB  ARG A 136      46.649  12.082  -5.500  1.00  0.00           H  
ATOM   1975 1HG  ARG A 136      48.819  11.473  -6.440  1.00  0.00           H  
ATOM   1976 2HG  ARG A 136      48.011  10.619  -7.777  1.00  0.00           H  
ATOM   1977 1HD  ARG A 136      48.701  12.768  -8.527  1.00  0.00           H  
ATOM   1978 2HD  ARG A 136      46.927  12.747  -8.400  1.00  0.00           H  
ATOM   1979  HE  ARG A 136      48.190  13.736  -6.007  1.00  0.00           H  
ATOM   1980 1HH1 ARG A 136      47.168  14.609  -9.252  1.00  0.00           H  
ATOM   1981 2HH1 ARG A 136      46.995  16.309  -8.876  1.00  0.00           H  
ATOM   1982 1HH2 ARG A 136      47.962  15.944  -5.530  1.00  0.00           H  
ATOM   1983 2HH2 ARG A 136      47.445  17.065  -6.769  1.00  0.00           H  
ATOM   1984  N   ARG A 137      44.334   9.745  -4.798  1.00  0.00           N  
ATOM   1985  CA  ARG A 137      43.191   9.771  -3.893  1.00  0.00           C  
ATOM   1986  C   ARG A 137      43.296   8.674  -2.841  1.00  0.00           C  
ATOM   1987  O   ARG A 137      42.990   8.893  -1.669  1.00  0.00           O  
ATOM   1988  CB  ARG A 137      41.892   9.605  -4.667  1.00  0.00           C  
ATOM   1989  CG  ARG A 137      41.500  10.798  -5.524  1.00  0.00           C  
ATOM   1990  CD  ARG A 137      40.210  10.572  -6.224  1.00  0.00           C  
ATOM   1991  NE  ARG A 137      39.872  11.676  -7.108  1.00  0.00           N  
ATOM   1992  CZ  ARG A 137      39.256  12.808  -6.716  1.00  0.00           C  
ATOM   1993  NH1 ARG A 137      38.918  12.971  -5.456  1.00  0.00           N  
ATOM   1994  NH2 ARG A 137      38.991  13.756  -7.599  1.00  0.00           N  
ATOM   1995  H   ARG A 137      44.185   9.529  -5.773  1.00  0.00           H  
ATOM   1996  HA  ARG A 137      43.173  10.736  -3.386  1.00  0.00           H  
ATOM   1997 1HB  ARG A 137      41.968   8.739  -5.323  1.00  0.00           H  
ATOM   1998 2HB  ARG A 137      41.075   9.417  -3.970  1.00  0.00           H  
ATOM   1999 1HG  ARG A 137      41.397  11.681  -4.892  1.00  0.00           H  
ATOM   2000 2HG  ARG A 137      42.271  10.976  -6.274  1.00  0.00           H  
ATOM   2001 1HD  ARG A 137      40.276   9.664  -6.823  1.00  0.00           H  
ATOM   2002 2HD  ARG A 137      39.412  10.466  -5.491  1.00  0.00           H  
ATOM   2003  HE  ARG A 137      40.116  11.588  -8.085  1.00  0.00           H  
ATOM   2004 1HH1 ARG A 137      39.120  12.247  -4.782  1.00  0.00           H  
ATOM   2005 2HH1 ARG A 137      38.456  13.819  -5.163  1.00  0.00           H  
ATOM   2006 1HH2 ARG A 137      39.251  13.631  -8.568  1.00  0.00           H  
ATOM   2007 2HH2 ARG A 137      38.530  14.604  -7.306  1.00  0.00           H  
ATOM   2008  N   ALA A 138      43.731   7.493  -3.267  1.00  0.00           N  
ATOM   2009  CA  ALA A 138      43.877   6.359  -2.362  1.00  0.00           C  
ATOM   2010  C   ALA A 138      44.946   6.628  -1.310  1.00  0.00           C  
ATOM   2011  O   ALA A 138      44.776   6.292  -0.138  1.00  0.00           O  
ATOM   2012  CB  ALA A 138      44.210   5.097  -3.144  1.00  0.00           C  
ATOM   2013  H   ALA A 138      43.966   7.378  -4.242  1.00  0.00           H  
ATOM   2014  HA  ALA A 138      42.928   6.214  -1.845  1.00  0.00           H  
ATOM   2015 1HB  ALA A 138      44.316   4.259  -2.455  1.00  0.00           H  
ATOM   2016 2HB  ALA A 138      43.408   4.885  -3.852  1.00  0.00           H  
ATOM   2017 3HB  ALA A 138      45.143   5.240  -3.686  1.00  0.00           H  
ATOM   2018  N   GLY A 139      46.048   7.236  -1.736  1.00  0.00           N  
ATOM   2019  CA  GLY A 139      47.147   7.551  -0.831  1.00  0.00           C  
ATOM   2020  C   GLY A 139      46.721   8.567   0.221  1.00  0.00           C  
ATOM   2021  O   GLY A 139      47.079   8.449   1.393  1.00  0.00           O  
ATOM   2022  H   GLY A 139      46.126   7.486  -2.711  1.00  0.00           H  
ATOM   2023 1HA  GLY A 139      47.489   6.638  -0.343  1.00  0.00           H  
ATOM   2024 2HA  GLY A 139      47.987   7.944  -1.402  1.00  0.00           H  
ATOM   2025  N   GLU A 140      45.954   9.565  -0.205  1.00  0.00           N  
ATOM   2026  CA  GLU A 140      45.477  10.604   0.700  1.00  0.00           C  
ATOM   2027  C   GLU A 140      44.537  10.030   1.752  1.00  0.00           C  
ATOM   2028  O   GLU A 140      44.600  10.402   2.924  1.00  0.00           O  
ATOM   2029  CB  GLU A 140      44.766  11.709  -0.084  1.00  0.00           C  
ATOM   2030  CG  GLU A 140      44.296  12.881   0.766  1.00  0.00           C  
ATOM   2031  CD  GLU A 140      43.683  13.986  -0.048  1.00  0.00           C  
ATOM   2032  OE1 GLU A 140      44.070  14.150  -1.180  1.00  0.00           O  
ATOM   2033  OE2 GLU A 140      42.825  14.667   0.462  1.00  0.00           O  
ATOM   2034  H   GLU A 140      45.695   9.605  -1.180  1.00  0.00           H  
ATOM   2035  HA  GLU A 140      46.336  11.037   1.213  1.00  0.00           H  
ATOM   2036 1HB  GLU A 140      45.436  12.100  -0.851  1.00  0.00           H  
ATOM   2037 2HB  GLU A 140      43.895  11.293  -0.591  1.00  0.00           H  
ATOM   2038 1HG  GLU A 140      43.559  12.522   1.485  1.00  0.00           H  
ATOM   2039 2HG  GLU A 140      45.145  13.275   1.324  1.00  0.00           H  
ATOM   2040  N   ALA A 141      43.665   9.122   1.326  1.00  0.00           N  
ATOM   2041  CA  ALA A 141      42.710   8.494   2.231  1.00  0.00           C  
ATOM   2042  C   ALA A 141      43.419   7.651   3.283  1.00  0.00           C  
ATOM   2043  O   ALA A 141      43.042   7.657   4.455  1.00  0.00           O  
ATOM   2044  CB  ALA A 141      41.721   7.642   1.449  1.00  0.00           C  
ATOM   2045  H   ALA A 141      43.664   8.861   0.350  1.00  0.00           H  
ATOM   2046  HA  ALA A 141      42.164   9.283   2.748  1.00  0.00           H  
ATOM   2047 1HB  ALA A 141      41.014   7.180   2.138  1.00  0.00           H  
ATOM   2048 2HB  ALA A 141      41.180   8.270   0.741  1.00  0.00           H  
ATOM   2049 3HB  ALA A 141      42.259   6.865   0.907  1.00  0.00           H  
ATOM   2050  N   MET A 142      44.448   6.926   2.857  1.00  0.00           N  
ATOM   2051  CA  MET A 142      45.212   6.076   3.762  1.00  0.00           C  
ATOM   2052  C   MET A 142      45.939   6.903   4.814  1.00  0.00           C  
ATOM   2053  O   MET A 142      45.990   6.529   5.986  1.00  0.00           O  
ATOM   2054  CB  MET A 142      46.205   5.225   2.974  1.00  0.00           C  
ATOM   2055  CG  MET A 142      45.565   4.148   2.109  1.00  0.00           C  
ATOM   2056  SD  MET A 142      44.607   2.962   3.072  1.00  0.00           S  
ATOM   2057  CE  MET A 142      45.907   2.144   3.992  1.00  0.00           C  
ATOM   2058  H   MET A 142      44.707   6.965   1.882  1.00  0.00           H  
ATOM   2059  HA  MET A 142      44.520   5.415   4.283  1.00  0.00           H  
ATOM   2060 1HB  MET A 142      46.798   5.866   2.323  1.00  0.00           H  
ATOM   2061 2HB  MET A 142      46.893   4.734   3.664  1.00  0.00           H  
ATOM   2062 1HG  MET A 142      44.903   4.614   1.379  1.00  0.00           H  
ATOM   2063 2HG  MET A 142      46.341   3.606   1.569  1.00  0.00           H  
ATOM   2064 1HE  MET A 142      45.472   1.380   4.636  1.00  0.00           H  
ATOM   2065 2HE  MET A 142      46.607   1.678   3.297  1.00  0.00           H  
ATOM   2066 3HE  MET A 142      46.436   2.876   4.604  1.00  0.00           H  
ATOM   2067  N   VAL A 143      46.501   8.030   4.388  1.00  0.00           N  
ATOM   2068  CA  VAL A 143      47.227   8.913   5.293  1.00  0.00           C  
ATOM   2069  C   VAL A 143      46.299   9.508   6.345  1.00  0.00           C  
ATOM   2070  O   VAL A 143      46.661   9.616   7.517  1.00  0.00           O  
ATOM   2071  CB  VAL A 143      47.900  10.051   4.503  1.00  0.00           C  
ATOM   2072  CG1 VAL A 143      48.498  11.078   5.453  1.00  0.00           C  
ATOM   2073  CG2 VAL A 143      48.968   9.482   3.583  1.00  0.00           C  
ATOM   2074  H   VAL A 143      46.423   8.281   3.413  1.00  0.00           H  
ATOM   2075  HA  VAL A 143      48.000   8.332   5.797  1.00  0.00           H  
ATOM   2076  HB  VAL A 143      47.144  10.565   3.909  1.00  0.00           H  
ATOM   2077 1HG1 VAL A 143      48.969  11.875   4.878  1.00  0.00           H  
ATOM   2078 2HG1 VAL A 143      47.709  11.499   6.077  1.00  0.00           H  
ATOM   2079 3HG1 VAL A 143      49.245  10.597   6.085  1.00  0.00           H  
ATOM   2080 1HG2 VAL A 143      49.439  10.292   3.027  1.00  0.00           H  
ATOM   2081 2HG2 VAL A 143      49.721   8.963   4.177  1.00  0.00           H  
ATOM   2082 3HG2 VAL A 143      48.511   8.781   2.884  1.00  0.00           H  
ATOM   2083  N   ARG A 144      45.101   9.893   5.919  1.00  0.00           N  
ATOM   2084  CA  ARG A 144      44.118  10.478   6.824  1.00  0.00           C  
ATOM   2085  C   ARG A 144      43.670   9.471   7.876  1.00  0.00           C  
ATOM   2086  O   ARG A 144      43.510   9.813   9.048  1.00  0.00           O  
ATOM   2087  CB  ARG A 144      42.905  10.972   6.050  1.00  0.00           C  
ATOM   2088  CG  ARG A 144      43.151  12.204   5.193  1.00  0.00           C  
ATOM   2089  CD  ARG A 144      41.916  12.641   4.493  1.00  0.00           C  
ATOM   2090  NE  ARG A 144      42.164  13.768   3.609  1.00  0.00           N  
ATOM   2091  CZ  ARG A 144      42.185  15.057   4.000  1.00  0.00           C  
ATOM   2092  NH1 ARG A 144      41.970  15.365   5.260  1.00  0.00           N  
ATOM   2093  NH2 ARG A 144      42.420  16.012   3.117  1.00  0.00           N  
ATOM   2094  H   ARG A 144      44.865   9.778   4.944  1.00  0.00           H  
ATOM   2095  HA  ARG A 144      44.577  11.328   7.331  1.00  0.00           H  
ATOM   2096 1HB  ARG A 144      42.545  10.181   5.394  1.00  0.00           H  
ATOM   2097 2HB  ARG A 144      42.101  11.210   6.747  1.00  0.00           H  
ATOM   2098 1HG  ARG A 144      43.495  13.023   5.824  1.00  0.00           H  
ATOM   2099 2HG  ARG A 144      43.910  11.979   4.443  1.00  0.00           H  
ATOM   2100 1HD  ARG A 144      41.527  11.818   3.894  1.00  0.00           H  
ATOM   2101 2HD  ARG A 144      41.169  12.941   5.226  1.00  0.00           H  
ATOM   2102  HE  ARG A 144      42.334  13.571   2.631  1.00  0.00           H  
ATOM   2103 1HH1 ARG A 144      41.790  14.635   5.935  1.00  0.00           H  
ATOM   2104 2HH1 ARG A 144      41.985  16.331   5.553  1.00  0.00           H  
ATOM   2105 1HH2 ARG A 144      42.585  15.775   2.148  1.00  0.00           H  
ATOM   2106 2HH2 ARG A 144      42.435  16.978   3.410  1.00  0.00           H  
ATOM   2107  N   ILE A 145      43.469   8.229   7.451  1.00  0.00           N  
ATOM   2108  CA  ILE A 145      43.039   7.169   8.355  1.00  0.00           C  
ATOM   2109  C   ILE A 145      44.101   6.878   9.407  1.00  0.00           C  
ATOM   2110  O   ILE A 145      43.787   6.669  10.579  1.00  0.00           O  
ATOM   2111  CB  ILE A 145      42.719   5.879   7.577  1.00  0.00           C  
ATOM   2112  CG1 ILE A 145      41.539   6.106   6.629  1.00  0.00           C  
ATOM   2113  CG2 ILE A 145      42.423   4.738   8.538  1.00  0.00           C  
ATOM   2114  CD1 ILE A 145      40.262   6.509   7.330  1.00  0.00           C  
ATOM   2115  H   ILE A 145      43.618   8.013   6.476  1.00  0.00           H  
ATOM   2116  HA  ILE A 145      42.134   7.496   8.866  1.00  0.00           H  
ATOM   2117  HB  ILE A 145      43.573   5.608   6.957  1.00  0.00           H  
ATOM   2118 1HG1 ILE A 145      41.794   6.885   5.911  1.00  0.00           H  
ATOM   2119 2HG1 ILE A 145      41.344   5.194   6.065  1.00  0.00           H  
ATOM   2120 1HG2 ILE A 145      42.199   3.835   7.971  1.00  0.00           H  
ATOM   2121 2HG2 ILE A 145      43.291   4.562   9.172  1.00  0.00           H  
ATOM   2122 3HG2 ILE A 145      41.566   4.999   9.159  1.00  0.00           H  
ATOM   2123 1HD1 ILE A 145      39.471   6.651   6.593  1.00  0.00           H  
ATOM   2124 2HD1 ILE A 145      39.968   5.726   8.030  1.00  0.00           H  
ATOM   2125 3HD1 ILE A 145      40.422   7.440   7.873  1.00  0.00           H  
ATOM   2126  N   SER A 146      45.360   6.866   8.982  1.00  0.00           N  
ATOM   2127  CA  SER A 146      46.472   6.600   9.886  1.00  0.00           C  
ATOM   2128  C   SER A 146      46.600   7.695  10.938  1.00  0.00           C  
ATOM   2129  O   SER A 146      46.975   7.431  12.080  1.00  0.00           O  
ATOM   2130  CB  SER A 146      47.765   6.484   9.103  1.00  0.00           C  
ATOM   2131  OG  SER A 146      48.102   7.707   8.507  1.00  0.00           O  
ATOM   2132  H   SER A 146      45.552   7.046   8.007  1.00  0.00           H  
ATOM   2133  HA  SER A 146      46.284   5.654  10.397  1.00  0.00           H  
ATOM   2134 1HB  SER A 146      48.567   6.168   9.769  1.00  0.00           H  
ATOM   2135 2HB  SER A 146      47.658   5.720   8.335  1.00  0.00           H  
ATOM   2136  HG  SER A 146      48.715   7.496   7.798  1.00  0.00           H  
ATOM   2137  N   GLU A 147      46.280   8.924  10.523  1.00  0.00           N  
ATOM   2138  CA  GLU A 147      46.248  10.080  11.414  1.00  0.00           C  
ATOM   2139  C   GLU A 147      45.310   9.852  12.593  1.00  0.00           C  
ATOM   2140  O   GLU A 147      45.528  10.380  13.683  1.00  0.00           O  
ATOM   2141  CB  GLU A 147      45.818  11.332  10.646  1.00  0.00           C  
ATOM   2142  CG  GLU A 147      45.869  12.617  11.459  1.00  0.00           C  
ATOM   2143  CD  GLU A 147      45.534  13.837  10.646  1.00  0.00           C  
ATOM   2144  OE1 GLU A 147      45.289  13.697   9.472  1.00  0.00           O  
ATOM   2145  OE2 GLU A 147      45.524  14.911  11.201  1.00  0.00           O  
ATOM   2146  H   GLU A 147      46.048   9.070   9.551  1.00  0.00           H  
ATOM   2147  HA  GLU A 147      47.252  10.240  11.809  1.00  0.00           H  
ATOM   2148 1HB  GLU A 147      46.459  11.462   9.774  1.00  0.00           H  
ATOM   2149 2HB  GLU A 147      44.797  11.204  10.285  1.00  0.00           H  
ATOM   2150 1HG  GLU A 147      45.163  12.540  12.285  1.00  0.00           H  
ATOM   2151 2HG  GLU A 147      46.867  12.729  11.880  1.00  0.00           H  
ATOM   2152  N   LEU A 148      44.265   9.064  12.372  1.00  0.00           N  
ATOM   2153  CA  LEU A 148      43.279   8.794  13.411  1.00  0.00           C  
ATOM   2154  C   LEU A 148      43.832   7.917  14.535  1.00  0.00           C  
ATOM   2155  O   LEU A 148      43.406   8.023  15.685  1.00  0.00           O  
ATOM   2156  CB  LEU A 148      42.049   8.117  12.793  1.00  0.00           C  
ATOM   2157  CG  LEU A 148      41.212   8.991  11.850  1.00  0.00           C  
ATOM   2158  CD1 LEU A 148      40.121   8.145  11.208  1.00  0.00           C  
ATOM   2159  CD2 LEU A 148      40.615  10.153  12.631  1.00  0.00           C  
ATOM   2160  H   LEU A 148      44.151   8.642  11.462  1.00  0.00           H  
ATOM   2161  HA  LEU A 148      42.973   9.742  13.852  1.00  0.00           H  
ATOM   2162 1HB  LEU A 148      42.378   7.245  12.231  1.00  0.00           H  
ATOM   2163 2HB  LEU A 148      41.397   7.779  13.599  1.00  0.00           H  
ATOM   2164  HG  LEU A 148      41.847   9.378  11.053  1.00  0.00           H  
ATOM   2165 1HD1 LEU A 148      39.526   8.766  10.538  1.00  0.00           H  
ATOM   2166 2HD1 LEU A 148      40.576   7.333  10.641  1.00  0.00           H  
ATOM   2167 3HD1 LEU A 148      39.478   7.730  11.984  1.00  0.00           H  
ATOM   2168 1HD2 LEU A 148      40.021  10.774  11.961  1.00  0.00           H  
ATOM   2169 2HD2 LEU A 148      39.979   9.767  13.428  1.00  0.00           H  
ATOM   2170 3HD2 LEU A 148      41.417  10.750  13.064  1.00  0.00           H  
ATOM   2171  N   THR A 149      44.785   7.047  14.202  1.00  0.00           N  
ATOM   2172  CA  THR A 149      45.178   5.967  15.111  1.00  0.00           C  
ATOM   2173  C   THR A 149      46.672   5.988  15.432  1.00  0.00           C  
ATOM   2174  O   THR A 149      47.500   6.253  14.561  1.00  0.00           O  
ATOM   2175  CB  THR A 149      44.804   4.594  14.522  1.00  0.00           C  
ATOM   2176  OG1 THR A 149      43.387   4.530  14.315  1.00  0.00           O  
ATOM   2177  CG2 THR A 149      45.227   3.477  15.463  1.00  0.00           C  
ATOM   2178  H   THR A 149      45.242   7.137  13.306  1.00  0.00           H  
ATOM   2179  HA  THR A 149      44.642   6.094  16.052  1.00  0.00           H  
ATOM   2180  HB  THR A 149      45.304   4.462  13.562  1.00  0.00           H  
ATOM   2181  HG1 THR A 149      43.121   5.222  13.705  1.00  0.00           H  
ATOM   2182 1HG2 THR A 149      44.955   2.514  15.030  1.00  0.00           H  
ATOM   2183 2HG2 THR A 149      46.306   3.516  15.613  1.00  0.00           H  
ATOM   2184 3HG2 THR A 149      44.723   3.598  16.421  1.00  0.00           H  
ATOM   2185  N   LYS A 150      47.004   5.705  16.693  1.00  0.00           N  
ATOM   2186  CA  LYS A 150      48.384   5.772  17.164  1.00  0.00           C  
ATOM   2187  C   LYS A 150      48.893   4.439  17.715  1.00  0.00           C  
ATOM   2188  O   LYS A 150      49.950   4.379  18.342  1.00  0.00           O  
ATOM   2189  CB  LYS A 150      48.517   6.857  18.234  1.00  0.00           C  
ATOM   2190  CG  LYS A 150      47.726   6.586  19.506  1.00  0.00           C  
ATOM   2191  CD  LYS A 150      47.877   7.725  20.504  1.00  0.00           C  
ATOM   2192  CE  LYS A 150      47.114   7.442  21.789  1.00  0.00           C  
ATOM   2193  NZ  LYS A 150      47.233   8.558  22.765  1.00  0.00           N  
ATOM   2194  H   LYS A 150      46.280   5.436  17.344  1.00  0.00           H  
ATOM   2195  HA  LYS A 150      49.025   6.033  16.321  1.00  0.00           H  
ATOM   2196 1HB  LYS A 150      49.566   6.970  18.509  1.00  0.00           H  
ATOM   2197 2HB  LYS A 150      48.181   7.812  17.827  1.00  0.00           H  
ATOM   2198 1HG  LYS A 150      46.670   6.468  19.261  1.00  0.00           H  
ATOM   2199 2HG  LYS A 150      48.080   5.664  19.965  1.00  0.00           H  
ATOM   2200 1HD  LYS A 150      48.933   7.864  20.741  1.00  0.00           H  
ATOM   2201 2HD  LYS A 150      47.498   8.647  20.063  1.00  0.00           H  
ATOM   2202 1HE  LYS A 150      46.060   7.288  21.559  1.00  0.00           H  
ATOM   2203 2HE  LYS A 150      47.499   6.532  22.248  1.00  0.00           H  
ATOM   2204 1HZ  LYS A 150      46.715   8.332  23.602  1.00  0.00           H  
ATOM   2205 2HZ  LYS A 150      48.206   8.698  23.000  1.00  0.00           H  
ATOM   2206 3HZ  LYS A 150      46.861   9.404  22.358  1.00  0.00           H  
ATOM   2207  N   ASP A 151      48.141   3.366  17.482  1.00  0.00           N  
ATOM   2208  CA  ASP A 151      48.527   2.053  18.000  1.00  0.00           C  
ATOM   2209  C   ASP A 151      49.736   1.503  17.260  1.00  0.00           C  
ATOM   2210  O   ASP A 151      49.739   1.420  16.032  1.00  0.00           O  
ATOM   2211  CB  ASP A 151      47.363   1.065  17.887  1.00  0.00           C  
ATOM   2212  CG  ASP A 151      47.668  -0.284  18.524  1.00  0.00           C  
ATOM   2213  OD1 ASP A 151      47.514  -0.405  19.716  1.00  0.00           O  
ATOM   2214  OD2 ASP A 151      48.051  -1.181  17.812  1.00  0.00           O  
ATOM   2215  H   ASP A 151      47.295   3.467  16.940  1.00  0.00           H  
ATOM   2216  HA  ASP A 151      48.792   2.160  19.052  1.00  0.00           H  
ATOM   2217 1HB  ASP A 151      46.480   1.487  18.368  1.00  0.00           H  
ATOM   2218 2HB  ASP A 151      47.120   0.908  16.836  1.00  0.00           H  
ATOM   2219  N   PRO A 152      50.911   1.047  17.719  1.00  0.00           N  
ATOM   2220  CA  PRO A 152      52.010   0.857  16.781  1.00  0.00           C  
ATOM   2221  C   PRO A 152      51.683  -0.233  15.774  1.00  0.00           C  
ATOM   2222  O   PRO A 152      52.110  -0.175  14.621  1.00  0.00           O  
ATOM   2223  CB  PRO A 152      53.177   0.456  17.689  1.00  0.00           C  
ATOM   2224  CG  PRO A 152      52.822   1.034  19.017  1.00  0.00           C  
ATOM   2225  CD  PRO A 152      51.325   0.899  19.096  1.00  0.00           C  
ATOM   2226  HA  PRO A 152      52.218   1.809  16.270  1.00  0.00           H  
ATOM   2227 1HB  PRO A 152      53.275  -0.640  17.714  1.00  0.00           H  
ATOM   2228 2HB  PRO A 152      54.120   0.854  17.288  1.00  0.00           H  
ATOM   2229 1HG  PRO A 152      53.339   0.488  19.819  1.00  0.00           H  
ATOM   2230 2HG  PRO A 152      53.157   2.080  19.077  1.00  0.00           H  
ATOM   2231 1HD  PRO A 152      51.066  -0.090  19.501  1.00  0.00           H  
ATOM   2232 2HD  PRO A 152      50.917   1.698  19.733  1.00  0.00           H  
ATOM   2233  N   GLU A 153      50.922  -1.229  16.215  1.00  0.00           N  
ATOM   2234  CA  GLU A 153      50.419  -2.256  15.310  1.00  0.00           C  
ATOM   2235  C   GLU A 153      49.494  -1.658  14.259  1.00  0.00           C  
ATOM   2236  O   GLU A 153      49.547  -2.031  13.087  1.00  0.00           O  
ATOM   2237  CB  GLU A 153      49.680  -3.343  16.094  1.00  0.00           C  
ATOM   2238  CG  GLU A 153      50.578  -4.209  16.966  1.00  0.00           C  
ATOM   2239  CD  GLU A 153      51.556  -5.027  16.169  1.00  0.00           C  
ATOM   2240  OE1 GLU A 153      51.187  -5.505  15.123  1.00  0.00           O  
ATOM   2241  OE2 GLU A 153      52.672  -5.175  16.606  1.00  0.00           O  
ATOM   2242  H   GLU A 153      50.689  -1.273  17.197  1.00  0.00           H  
ATOM   2243  HA  GLU A 153      51.267  -2.710  14.797  1.00  0.00           H  
ATOM   2244 1HB  GLU A 153      48.932  -2.882  16.738  1.00  0.00           H  
ATOM   2245 2HB  GLU A 153      49.155  -3.999  15.399  1.00  0.00           H  
ATOM   2246 1HG  GLU A 153      51.132  -3.567  17.650  1.00  0.00           H  
ATOM   2247 2HG  GLU A 153      49.955  -4.875  17.562  1.00  0.00           H  
ATOM   2248  N   GLY A 154      48.646  -0.727  14.684  1.00  0.00           N  
ATOM   2249  CA  GLY A 154      47.707  -0.075  13.779  1.00  0.00           C  
ATOM   2250  C   GLY A 154      48.438   0.750  12.728  1.00  0.00           C  
ATOM   2251  O   GLY A 154      48.061   0.754  11.556  1.00  0.00           O  
ATOM   2252  H   GLY A 154      48.652  -0.464  15.659  1.00  0.00           H  
ATOM   2253 1HA  GLY A 154      47.089  -0.829  13.290  1.00  0.00           H  
ATOM   2254 2HA  GLY A 154      47.038   0.567  14.350  1.00  0.00           H  
ATOM   2255  N   GLN A 155      49.485   1.448  13.153  1.00  0.00           N  
ATOM   2256  CA  GLN A 155      50.271   2.278  12.248  1.00  0.00           C  
ATOM   2257  C   GLN A 155      50.976   1.432  11.197  1.00  0.00           C  
ATOM   2258  O   GLN A 155      51.037   1.804  10.025  1.00  0.00           O  
ATOM   2259  CB  GLN A 155      51.298   3.101  13.031  1.00  0.00           C  
ATOM   2260  CG  GLN A 155      50.689   4.165  13.928  1.00  0.00           C  
ATOM   2261  CD  GLN A 155      49.936   5.223  13.142  1.00  0.00           C  
ATOM   2262  OE1 GLN A 155      50.540   6.102  12.521  1.00  0.00           O  
ATOM   2263  NE2 GLN A 155      48.611   5.144  13.166  1.00  0.00           N  
ATOM   2264  H   GLN A 155      49.743   1.403  14.128  1.00  0.00           H  
ATOM   2265  HA  GLN A 155      49.597   2.962  11.732  1.00  0.00           H  
ATOM   2266 1HB  GLN A 155      51.897   2.437  13.655  1.00  0.00           H  
ATOM   2267 2HB  GLN A 155      51.975   3.595  12.334  1.00  0.00           H  
ATOM   2268 1HG  GLN A 155      49.991   3.690  14.617  1.00  0.00           H  
ATOM   2269 2HG  GLN A 155      51.487   4.657  14.484  1.00  0.00           H  
ATOM   2270 1HE2 GLN A 155      48.060   5.814  12.666  1.00  0.00           H  
ATOM   2271 2HE2 GLN A 155      48.162   4.415  13.682  1.00  0.00           H  
ATOM   2272  N   LYS A 156      51.509   0.291  11.622  1.00  0.00           N  
ATOM   2273  CA  LYS A 156      52.212  -0.611  10.717  1.00  0.00           C  
ATOM   2274  C   LYS A 156      51.269  -1.181   9.666  1.00  0.00           C  
ATOM   2275  O   LYS A 156      51.627  -1.297   8.494  1.00  0.00           O  
ATOM   2276  CB  LYS A 156      52.875  -1.746  11.499  1.00  0.00           C  
ATOM   2277  CG  LYS A 156      54.069  -1.316  12.341  1.00  0.00           C  
ATOM   2278  CD  LYS A 156      54.806  -2.519  12.911  1.00  0.00           C  
ATOM   2279  CE  LYS A 156      54.000  -3.193  14.011  1.00  0.00           C  
ATOM   2280  NZ  LYS A 156      54.763  -4.289  14.668  1.00  0.00           N  
ATOM   2281  H   LYS A 156      51.425   0.042  12.597  1.00  0.00           H  
ATOM   2282  HA  LYS A 156      52.987  -0.046  10.198  1.00  0.00           H  
ATOM   2283 1HB  LYS A 156      52.144  -2.205  12.165  1.00  0.00           H  
ATOM   2284 2HB  LYS A 156      53.215  -2.516  10.806  1.00  0.00           H  
ATOM   2285 1HG  LYS A 156      54.758  -0.735  11.727  1.00  0.00           H  
ATOM   2286 2HG  LYS A 156      53.727  -0.688  13.163  1.00  0.00           H  
ATOM   2287 1HD  LYS A 156      54.993  -3.241  12.115  1.00  0.00           H  
ATOM   2288 2HD  LYS A 156      55.764  -2.198  13.319  1.00  0.00           H  
ATOM   2289 1HE  LYS A 156      53.726  -2.456  14.765  1.00  0.00           H  
ATOM   2290 2HE  LYS A 156      53.084  -3.607  13.590  1.00  0.00           H  
ATOM   2291 1HZ  LYS A 156      54.195  -4.709  15.390  1.00  0.00           H  
ATOM   2292 2HZ  LYS A 156      55.006  -4.989  13.981  1.00  0.00           H  
ATOM   2293 3HZ  LYS A 156      55.606  -3.914  15.079  1.00  0.00           H  
ATOM   2294  N   LEU A 157      50.061  -1.536  10.091  1.00  0.00           N  
ATOM   2295  CA  LEU A 157      49.064  -2.095   9.186  1.00  0.00           C  
ATOM   2296  C   LEU A 157      48.642  -1.077   8.135  1.00  0.00           C  
ATOM   2297  O   LEU A 157      48.473  -1.414   6.963  1.00  0.00           O  
ATOM   2298  CB  LEU A 157      47.835  -2.564   9.975  1.00  0.00           C  
ATOM   2299  CG  LEU A 157      46.719  -3.212   9.146  1.00  0.00           C  
ATOM   2300  CD1 LEU A 157      47.267  -4.438   8.428  1.00  0.00           C  
ATOM   2301  CD2 LEU A 157      45.560  -3.585  10.058  1.00  0.00           C  
ATOM   2302  H   LEU A 157      49.827  -1.415  11.066  1.00  0.00           H  
ATOM   2303  HA  LEU A 157      49.502  -2.953   8.677  1.00  0.00           H  
ATOM   2304 1HB  LEU A 157      48.157  -3.288  10.721  1.00  0.00           H  
ATOM   2305 2HB  LEU A 157      47.407  -1.706  10.493  1.00  0.00           H  
ATOM   2306  HG  LEU A 157      46.374  -2.509   8.388  1.00  0.00           H  
ATOM   2307 1HD1 LEU A 157      46.474  -4.899   7.839  1.00  0.00           H  
ATOM   2308 2HD1 LEU A 157      48.082  -4.140   7.768  1.00  0.00           H  
ATOM   2309 3HD1 LEU A 157      47.636  -5.154   9.161  1.00  0.00           H  
ATOM   2310 1HD2 LEU A 157      44.766  -4.045   9.468  1.00  0.00           H  
ATOM   2311 2HD2 LEU A 157      45.904  -4.289  10.815  1.00  0.00           H  
ATOM   2312 3HD2 LEU A 157      45.177  -2.688  10.544  1.00  0.00           H  
ATOM   2313  N   VAL A 158      48.473   0.171   8.560  1.00  0.00           N  
ATOM   2314  CA  VAL A 158      48.070   1.241   7.655  1.00  0.00           C  
ATOM   2315  C   VAL A 158      49.140   1.505   6.604  1.00  0.00           C  
ATOM   2316  O   VAL A 158      48.832   1.723   5.432  1.00  0.00           O  
ATOM   2317  CB  VAL A 158      47.800   2.536   8.444  1.00  0.00           C  
ATOM   2318  CG1 VAL A 158      47.564   3.700   7.494  1.00  0.00           C  
ATOM   2319  CG2 VAL A 158      46.605   2.341   9.365  1.00  0.00           C  
ATOM   2320  H   VAL A 158      48.628   0.384   9.535  1.00  0.00           H  
ATOM   2321  HA  VAL A 158      47.151   0.940   7.151  1.00  0.00           H  
ATOM   2322  HB  VAL A 158      48.681   2.779   9.038  1.00  0.00           H  
ATOM   2323 1HG1 VAL A 158      47.375   4.607   8.069  1.00  0.00           H  
ATOM   2324 2HG1 VAL A 158      48.446   3.844   6.870  1.00  0.00           H  
ATOM   2325 3HG1 VAL A 158      46.702   3.485   6.862  1.00  0.00           H  
ATOM   2326 1HG2 VAL A 158      46.420   3.260   9.921  1.00  0.00           H  
ATOM   2327 2HG2 VAL A 158      45.725   2.092   8.771  1.00  0.00           H  
ATOM   2328 3HG2 VAL A 158      46.812   1.530  10.064  1.00  0.00           H  
ATOM   2329  N   LEU A 159      50.398   1.484   7.029  1.00  0.00           N  
ATOM   2330  CA  LEU A 159      51.517   1.721   6.124  1.00  0.00           C  
ATOM   2331  C   LEU A 159      51.617   0.624   5.072  1.00  0.00           C  
ATOM   2332  O   LEU A 159      51.879   0.896   3.900  1.00  0.00           O  
ATOM   2333  CB  LEU A 159      52.830   1.801   6.914  1.00  0.00           C  
ATOM   2334  CG  LEU A 159      54.088   2.088   6.085  1.00  0.00           C  
ATOM   2335  CD1 LEU A 159      53.931   3.422   5.367  1.00  0.00           C  
ATOM   2336  CD2 LEU A 159      55.306   2.097   6.997  1.00  0.00           C  
ATOM   2337  H   LEU A 159      50.585   1.299   8.004  1.00  0.00           H  
ATOM   2338  HA  LEU A 159      51.355   2.671   5.615  1.00  0.00           H  
ATOM   2339 1HB  LEU A 159      52.738   2.589   7.660  1.00  0.00           H  
ATOM   2340 2HB  LEU A 159      52.982   0.855   7.432  1.00  0.00           H  
ATOM   2341  HG  LEU A 159      54.209   1.314   5.326  1.00  0.00           H  
ATOM   2342 1HD1 LEU A 159      54.826   3.625   4.778  1.00  0.00           H  
ATOM   2343 2HD1 LEU A 159      53.065   3.381   4.707  1.00  0.00           H  
ATOM   2344 3HD1 LEU A 159      53.792   4.215   6.101  1.00  0.00           H  
ATOM   2345 1HD2 LEU A 159      56.201   2.300   6.407  1.00  0.00           H  
ATOM   2346 2HD2 LEU A 159      55.187   2.872   7.754  1.00  0.00           H  
ATOM   2347 3HD2 LEU A 159      55.404   1.127   7.483  1.00  0.00           H  
ATOM   2348  N   THR A 160      51.407  -0.617   5.498  1.00  0.00           N  
ATOM   2349  CA  THR A 160      51.473  -1.759   4.593  1.00  0.00           C  
ATOM   2350  C   THR A 160      50.374  -1.692   3.541  1.00  0.00           C  
ATOM   2351  O   THR A 160      50.604  -1.991   2.369  1.00  0.00           O  
ATOM   2352  CB  THR A 160      51.368  -3.087   5.366  1.00  0.00           C  
ATOM   2353  OG1 THR A 160      52.462  -3.194   6.286  1.00  0.00           O  
ATOM   2354  CG2 THR A 160      51.399  -4.267   4.407  1.00  0.00           C  
ATOM   2355  H   THR A 160      51.196  -0.773   6.473  1.00  0.00           H  
ATOM   2356  HA  THR A 160      52.434  -1.737   4.078  1.00  0.00           H  
ATOM   2357  HB  THR A 160      50.435  -3.107   5.929  1.00  0.00           H  
ATOM   2358  HG1 THR A 160      52.272  -2.674   7.071  1.00  0.00           H  
ATOM   2359 1HG2 THR A 160      51.323  -5.196   4.971  1.00  0.00           H  
ATOM   2360 2HG2 THR A 160      50.562  -4.194   3.713  1.00  0.00           H  
ATOM   2361 3HG2 THR A 160      52.334  -4.257   3.849  1.00  0.00           H  
ATOM   2362  N   VAL A 161      49.178  -1.298   3.967  1.00  0.00           N  
ATOM   2363  CA  VAL A 161      48.040  -1.192   3.062  1.00  0.00           C  
ATOM   2364  C   VAL A 161      48.271  -0.115   2.010  1.00  0.00           C  
ATOM   2365  O   VAL A 161      47.941  -0.297   0.838  1.00  0.00           O  
ATOM   2366  CB  VAL A 161      46.758  -0.868   3.852  1.00  0.00           C  
ATOM   2367  CG1 VAL A 161      45.608  -0.569   2.901  1.00  0.00           C  
ATOM   2368  CG2 VAL A 161      46.410  -2.027   4.772  1.00  0.00           C  
ATOM   2369  H   VAL A 161      49.055  -1.066   4.942  1.00  0.00           H  
ATOM   2370  HA  VAL A 161      47.908  -2.150   2.558  1.00  0.00           H  
ATOM   2371  HB  VAL A 161      46.925   0.031   4.445  1.00  0.00           H  
ATOM   2372 1HG1 VAL A 161      44.710  -0.342   3.476  1.00  0.00           H  
ATOM   2373 2HG1 VAL A 161      45.865   0.286   2.277  1.00  0.00           H  
ATOM   2374 3HG1 VAL A 161      45.423  -1.438   2.270  1.00  0.00           H  
ATOM   2375 1HG2 VAL A 161      45.503  -1.791   5.328  1.00  0.00           H  
ATOM   2376 2HG2 VAL A 161      46.248  -2.927   4.179  1.00  0.00           H  
ATOM   2377 3HG2 VAL A 161      47.229  -2.196   5.471  1.00  0.00           H  
ATOM   2378  N   ALA A 162      48.840   1.008   2.436  1.00  0.00           N  
ATOM   2379  CA  ALA A 162      49.116   2.117   1.531  1.00  0.00           C  
ATOM   2380  C   ALA A 162      50.147   1.727   0.479  1.00  0.00           C  
ATOM   2381  O   ALA A 162      50.017   2.082  -0.693  1.00  0.00           O  
ATOM   2382  CB  ALA A 162      49.592   3.333   2.313  1.00  0.00           C  
ATOM   2383  H   ALA A 162      49.087   1.095   3.411  1.00  0.00           H  
ATOM   2384  HA  ALA A 162      48.191   2.370   1.014  1.00  0.00           H  
ATOM   2385 1HB  ALA A 162      49.794   4.153   1.624  1.00  0.00           H  
ATOM   2386 2HB  ALA A 162      48.820   3.635   3.021  1.00  0.00           H  
ATOM   2387 3HB  ALA A 162      50.503   3.082   2.855  1.00  0.00           H  
ATOM   2388  N   THR A 163      51.171   0.995   0.905  1.00  0.00           N  
ATOM   2389  CA  THR A 163      52.226   0.555  -0.000  1.00  0.00           C  
ATOM   2390  C   THR A 163      51.685  -0.405  -1.052  1.00  0.00           C  
ATOM   2391  O   THR A 163      52.055  -0.329  -2.224  1.00  0.00           O  
ATOM   2392  CB  THR A 163      53.374  -0.119   0.774  1.00  0.00           C  
ATOM   2393  OG1 THR A 163      53.950   0.819   1.693  1.00  0.00           O  
ATOM   2394  CG2 THR A 163      54.449  -0.607  -0.185  1.00  0.00           C  
ATOM   2395  H   THR A 163      51.219   0.737   1.880  1.00  0.00           H  
ATOM   2396  HA  THR A 163      52.626   1.428  -0.516  1.00  0.00           H  
ATOM   2397  HB  THR A 163      52.985  -0.967   1.337  1.00  0.00           H  
ATOM   2398  HG1 THR A 163      53.399   0.875   2.478  1.00  0.00           H  
ATOM   2399 1HG2 THR A 163      55.252  -1.081   0.379  1.00  0.00           H  
ATOM   2400 2HG2 THR A 163      54.017  -1.329  -0.879  1.00  0.00           H  
ATOM   2401 3HG2 THR A 163      54.849   0.238  -0.745  1.00  0.00           H  
ATOM   2402  N   LYS A 164      50.808  -1.307  -0.626  1.00  0.00           N  
ATOM   2403  CA  LYS A 164      50.214  -2.284  -1.531  1.00  0.00           C  
ATOM   2404  C   LYS A 164      49.346  -1.605  -2.583  1.00  0.00           C  
ATOM   2405  O   LYS A 164      49.365  -1.982  -3.755  1.00  0.00           O  
ATOM   2406  CB  LYS A 164      49.388  -3.306  -0.748  1.00  0.00           C  
ATOM   2407  CG  LYS A 164      50.211  -4.236   0.134  1.00  0.00           C  
ATOM   2408  CD  LYS A 164      51.090  -5.156  -0.701  1.00  0.00           C  
ATOM   2409  CE  LYS A 164      51.856  -6.136   0.175  1.00  0.00           C  
ATOM   2410  NZ  LYS A 164      52.744  -7.022  -0.626  1.00  0.00           N  
ATOM   2411  H   LYS A 164      50.546  -1.316   0.349  1.00  0.00           H  
ATOM   2412  HA  LYS A 164      51.017  -2.808  -2.050  1.00  0.00           H  
ATOM   2413 1HB  LYS A 164      48.674  -2.785  -0.110  1.00  0.00           H  
ATOM   2414 2HB  LYS A 164      48.818  -3.923  -1.444  1.00  0.00           H  
ATOM   2415 1HG  LYS A 164      50.844  -3.644   0.796  1.00  0.00           H  
ATOM   2416 2HG  LYS A 164      49.543  -4.842   0.745  1.00  0.00           H  
ATOM   2417 1HD  LYS A 164      50.469  -5.716  -1.401  1.00  0.00           H  
ATOM   2418 2HD  LYS A 164      51.802  -4.560  -1.271  1.00  0.00           H  
ATOM   2419 1HE  LYS A 164      52.464  -5.585   0.891  1.00  0.00           H  
ATOM   2420 2HE  LYS A 164      51.152  -6.755   0.731  1.00  0.00           H  
ATOM   2421 1HZ  LYS A 164      53.233  -7.655  -0.009  1.00  0.00           H  
ATOM   2422 2HZ  LYS A 164      52.188  -7.553  -1.282  1.00  0.00           H  
ATOM   2423 3HZ  LYS A 164      53.414  -6.460  -1.131  1.00  0.00           H  
ATOM   2424  N   ILE A 165      48.586  -0.602  -2.157  1.00  0.00           N  
ATOM   2425  CA  ILE A 165      47.710   0.132  -3.062  1.00  0.00           C  
ATOM   2426  C   ILE A 165      48.511   0.888  -4.114  1.00  0.00           C  
ATOM   2427  O   ILE A 165      48.134   0.927  -5.285  1.00  0.00           O  
ATOM   2428  CB  ILE A 165      46.822   1.120  -2.284  1.00  0.00           C  
ATOM   2429  CG1 ILE A 165      45.819   0.363  -1.410  1.00  0.00           C  
ATOM   2430  CG2 ILE A 165      46.098   2.053  -3.244  1.00  0.00           C  
ATOM   2431  CD1 ILE A 165      45.092   1.239  -0.416  1.00  0.00           C  
ATOM   2432  H   ILE A 165      48.616  -0.342  -1.182  1.00  0.00           H  
ATOM   2433  HA  ILE A 165      47.065  -0.582  -3.574  1.00  0.00           H  
ATOM   2434  HB  ILE A 165      47.440   1.714  -1.613  1.00  0.00           H  
ATOM   2435 1HG1 ILE A 165      45.078  -0.122  -2.043  1.00  0.00           H  
ATOM   2436 2HG1 ILE A 165      46.338  -0.420  -0.856  1.00  0.00           H  
ATOM   2437 1HG2 ILE A 165      45.474   2.744  -2.677  1.00  0.00           H  
ATOM   2438 2HG2 ILE A 165      46.828   2.615  -3.824  1.00  0.00           H  
ATOM   2439 3HG2 ILE A 165      45.472   1.468  -3.917  1.00  0.00           H  
ATOM   2440 1HD1 ILE A 165      44.400   0.631   0.168  1.00  0.00           H  
ATOM   2441 2HD1 ILE A 165      45.815   1.709   0.253  1.00  0.00           H  
ATOM   2442 3HD1 ILE A 165      44.537   2.010  -0.948  1.00  0.00           H  
ATOM   2443  N   ALA A 166      49.618   1.488  -3.688  1.00  0.00           N  
ATOM   2444  CA  ALA A 166      50.475   2.245  -4.593  1.00  0.00           C  
ATOM   2445  C   ALA A 166      51.102   1.338  -5.645  1.00  0.00           C  
ATOM   2446  O   ALA A 166      51.197   1.703  -6.817  1.00  0.00           O  
ATOM   2447  CB  ALA A 166      51.557   2.975  -3.811  1.00  0.00           C  
ATOM   2448  H   ALA A 166      49.872   1.418  -2.713  1.00  0.00           H  
ATOM   2449  HA  ALA A 166      49.857   2.979  -5.110  1.00  0.00           H  
ATOM   2450 1HB  ALA A 166      52.189   3.536  -4.500  1.00  0.00           H  
ATOM   2451 2HB  ALA A 166      51.094   3.663  -3.103  1.00  0.00           H  
ATOM   2452 3HB  ALA A 166      52.165   2.252  -3.269  1.00  0.00           H  
ATOM   2453  N   GLU A 167      51.529   0.154  -5.219  1.00  0.00           N  
ATOM   2454  CA  GLU A 167      52.147  -0.808  -6.124  1.00  0.00           C  
ATOM   2455  C   GLU A 167      51.157  -1.290  -7.176  1.00  0.00           C  
ATOM   2456  O   GLU A 167      51.504  -1.437  -8.348  1.00  0.00           O  
ATOM   2457  CB  GLU A 167      52.694  -2.003  -5.340  1.00  0.00           C  
ATOM   2458  CG  GLU A 167      53.904  -1.685  -4.472  1.00  0.00           C  
ATOM   2459  CD  GLU A 167      54.369  -2.863  -3.662  1.00  0.00           C  
ATOM   2460  OE1 GLU A 167      53.705  -3.871  -3.680  1.00  0.00           O  
ATOM   2461  OE2 GLU A 167      55.389  -2.754  -3.024  1.00  0.00           O  
ATOM   2462  H   GLU A 167      51.423  -0.086  -4.244  1.00  0.00           H  
ATOM   2463  HA  GLU A 167      52.975  -0.318  -6.637  1.00  0.00           H  
ATOM   2464 1HB  GLU A 167      51.913  -2.401  -4.692  1.00  0.00           H  
ATOM   2465 2HB  GLU A 167      52.979  -2.794  -6.034  1.00  0.00           H  
ATOM   2466 1HG  GLU A 167      54.721  -1.354  -5.113  1.00  0.00           H  
ATOM   2467 2HG  GLU A 167      53.650  -0.865  -3.801  1.00  0.00           H  
ATOM   2468  N   SER A 168      49.922  -1.535  -6.751  1.00  0.00           N  
ATOM   2469  CA  SER A 168      48.879  -2.002  -7.655  1.00  0.00           C  
ATOM   2470  C   SER A 168      48.550  -0.950  -8.707  1.00  0.00           C  
ATOM   2471  O   SER A 168      48.351  -1.271  -9.879  1.00  0.00           O  
ATOM   2472  CB  SER A 168      47.630  -2.355  -6.872  1.00  0.00           C  
ATOM   2473  OG  SER A 168      46.615  -2.811  -7.724  1.00  0.00           O  
ATOM   2474  H   SER A 168      49.700  -1.394  -5.776  1.00  0.00           H  
ATOM   2475  HA  SER A 168      49.239  -2.896  -8.166  1.00  0.00           H  
ATOM   2476 1HB  SER A 168      47.866  -3.126  -6.139  1.00  0.00           H  
ATOM   2477 2HB  SER A 168      47.283  -1.479  -6.325  1.00  0.00           H  
ATOM   2478  HG  SER A 168      45.865  -3.012  -7.158  1.00  0.00           H  
ATOM   2479  N   GLY A 169      48.494   0.308  -8.282  1.00  0.00           N  
ATOM   2480  CA  GLY A 169      48.190   1.410  -9.186  1.00  0.00           C  
ATOM   2481  C   GLY A 169      49.279   1.576 -10.238  1.00  0.00           C  
ATOM   2482  O   GLY A 169      48.991   1.820 -11.410  1.00  0.00           O  
ATOM   2483  H   GLY A 169      48.667   0.506  -7.307  1.00  0.00           H  
ATOM   2484 1HA  GLY A 169      47.232   1.227  -9.674  1.00  0.00           H  
ATOM   2485 2HA  GLY A 169      48.088   2.332  -8.614  1.00  0.00           H  
ATOM   2486  N   ILE A 170      50.531   1.442  -9.813  1.00  0.00           N  
ATOM   2487  CA  ILE A 170      51.666   1.577 -10.717  1.00  0.00           C  
ATOM   2488  C   ILE A 170      51.667   0.476 -11.769  1.00  0.00           C  
ATOM   2489  O   ILE A 170      51.952   0.724 -12.941  1.00  0.00           O  
ATOM   2490  CB  ILE A 170      52.994   1.546  -9.939  1.00  0.00           C  
ATOM   2491  CG1 ILE A 170      53.130   2.794  -9.063  1.00  0.00           C  
ATOM   2492  CG2 ILE A 170      54.170   1.434 -10.898  1.00  0.00           C  
ATOM   2493  CD1 ILE A 170      54.266   2.722  -8.069  1.00  0.00           C  
ATOM   2494  H   ILE A 170      50.701   1.241  -8.838  1.00  0.00           H  
ATOM   2495  HA  ILE A 170      51.589   2.536 -11.228  1.00  0.00           H  
ATOM   2496  HB  ILE A 170      53.002   0.688  -9.268  1.00  0.00           H  
ATOM   2497 1HG1 ILE A 170      53.285   3.667  -9.696  1.00  0.00           H  
ATOM   2498 2HG1 ILE A 170      52.204   2.953  -8.510  1.00  0.00           H  
ATOM   2499 1HG2 ILE A 170      55.100   1.414 -10.331  1.00  0.00           H  
ATOM   2500 2HG2 ILE A 170      54.079   0.517 -11.479  1.00  0.00           H  
ATOM   2501 3HG2 ILE A 170      54.173   2.291 -11.571  1.00  0.00           H  
ATOM   2502 1HD1 ILE A 170      54.297   3.642  -7.485  1.00  0.00           H  
ATOM   2503 2HD1 ILE A 170      54.112   1.874  -7.401  1.00  0.00           H  
ATOM   2504 3HD1 ILE A 170      55.208   2.598  -8.601  1.00  0.00           H  
ATOM   2505  N   GLU A 171      51.346  -0.742 -11.344  1.00  0.00           N  
ATOM   2506  CA  GLU A 171      51.309  -1.884 -12.248  1.00  0.00           C  
ATOM   2507  C   GLU A 171      50.219  -1.719 -13.300  1.00  0.00           C  
ATOM   2508  O   GLU A 171      50.420  -2.038 -14.472  1.00  0.00           O  
ATOM   2509  CB  GLU A 171      51.083  -3.178 -11.463  1.00  0.00           C  
ATOM   2510  CG  GLU A 171      52.260  -3.601 -10.595  1.00  0.00           C  
ATOM   2511  CD  GLU A 171      51.975  -4.835  -9.785  1.00  0.00           C  
ATOM   2512  OE1 GLU A 171      50.857  -5.289  -9.802  1.00  0.00           O  
ATOM   2513  OE2 GLU A 171      52.878  -5.323  -9.146  1.00  0.00           O  
ATOM   2514  H   GLU A 171      51.122  -0.880 -10.369  1.00  0.00           H  
ATOM   2515  HA  GLU A 171      52.269  -1.950 -12.761  1.00  0.00           H  
ATOM   2516 1HB  GLU A 171      50.214  -3.063 -10.815  1.00  0.00           H  
ATOM   2517 2HB  GLU A 171      50.869  -3.992 -12.156  1.00  0.00           H  
ATOM   2518 1HG  GLU A 171      53.120  -3.792 -11.236  1.00  0.00           H  
ATOM   2519 2HG  GLU A 171      52.516  -2.782  -9.924  1.00  0.00           H  
ATOM   2520  N   ALA A 172      49.064  -1.219 -12.875  1.00  0.00           N  
ATOM   2521  CA  ALA A 172      47.940  -1.010 -13.779  1.00  0.00           C  
ATOM   2522  C   ALA A 172      48.267   0.042 -14.831  1.00  0.00           C  
ATOM   2523  O   ALA A 172      47.920  -0.109 -16.003  1.00  0.00           O  
ATOM   2524  CB  ALA A 172      46.699  -0.607 -12.996  1.00  0.00           C  
ATOM   2525  H   ALA A 172      48.962  -0.977 -11.900  1.00  0.00           H  
ATOM   2526  HA  ALA A 172      47.742  -1.949 -14.296  1.00  0.00           H  
ATOM   2527 1HB  ALA A 172      45.868  -0.455 -13.685  1.00  0.00           H  
ATOM   2528 2HB  ALA A 172      46.443  -1.396 -12.288  1.00  0.00           H  
ATOM   2529 3HB  ALA A 172      46.894   0.317 -12.455  1.00  0.00           H  
ATOM   2530  N   ASN A 173      48.936   1.108 -14.406  1.00  0.00           N  
ATOM   2531  CA  ASN A 173      49.311   2.188 -15.310  1.00  0.00           C  
ATOM   2532  C   ASN A 173      50.164   1.671 -16.461  1.00  0.00           C  
ATOM   2533  O   ASN A 173      49.920   1.998 -17.623  1.00  0.00           O  
ATOM   2534  CB  ASN A 173      50.039   3.286 -14.557  1.00  0.00           C  
ATOM   2535  CG  ASN A 173      50.343   4.477 -15.423  1.00  0.00           C  
ATOM   2536  OD1 ASN A 173      51.511   4.795 -15.675  1.00  0.00           O  
ATOM   2537  ND2 ASN A 173      49.314   5.142 -15.883  1.00  0.00           N  
ATOM   2538  H   ASN A 173      49.192   1.172 -13.431  1.00  0.00           H  
ATOM   2539  HA  ASN A 173      48.402   2.608 -15.744  1.00  0.00           H  
ATOM   2540 1HB  ASN A 173      49.432   3.612 -13.711  1.00  0.00           H  
ATOM   2541 2HB  ASN A 173      50.974   2.895 -14.157  1.00  0.00           H  
ATOM   2542 1HD2 ASN A 173      49.456   5.944 -16.465  1.00  0.00           H  
ATOM   2543 2HD2 ASN A 173      48.386   4.849 -15.654  1.00  0.00           H  
ATOM   2544  N   VAL A 174      51.166   0.862 -16.132  1.00  0.00           N  
ATOM   2545  CA  VAL A 174      52.057   0.298 -17.138  1.00  0.00           C  
ATOM   2546  C   VAL A 174      51.281  -0.503 -18.175  1.00  0.00           C  
ATOM   2547  O   VAL A 174      51.493  -0.350 -19.378  1.00  0.00           O  
ATOM   2548  CB  VAL A 174      53.107  -0.611 -16.472  1.00  0.00           C  
ATOM   2549  CG1 VAL A 174      53.900  -1.369 -17.526  1.00  0.00           C  
ATOM   2550  CG2 VAL A 174      54.031   0.221 -15.596  1.00  0.00           C  
ATOM   2551  H   VAL A 174      51.314   0.632 -15.160  1.00  0.00           H  
ATOM   2552  HA  VAL A 174      52.572   1.117 -17.642  1.00  0.00           H  
ATOM   2553  HB  VAL A 174      52.595  -1.353 -15.859  1.00  0.00           H  
ATOM   2554 1HG1 VAL A 174      54.638  -2.007 -17.038  1.00  0.00           H  
ATOM   2555 2HG1 VAL A 174      53.223  -1.985 -18.117  1.00  0.00           H  
ATOM   2556 3HG1 VAL A 174      54.410  -0.660 -18.178  1.00  0.00           H  
ATOM   2557 1HG2 VAL A 174      54.771  -0.428 -15.128  1.00  0.00           H  
ATOM   2558 2HG2 VAL A 174      54.539   0.967 -16.208  1.00  0.00           H  
ATOM   2559 3HG2 VAL A 174      53.447   0.722 -14.824  1.00  0.00           H  
ATOM   2560  N   GLU A 175      50.381  -1.358 -17.703  1.00  0.00           N  
ATOM   2561  CA  GLU A 175      49.571  -2.185 -18.589  1.00  0.00           C  
ATOM   2562  C   GLU A 175      48.770  -1.330 -19.562  1.00  0.00           C  
ATOM   2563  O   GLU A 175      48.705  -1.626 -20.755  1.00  0.00           O  
ATOM   2564  CB  GLU A 175      48.625  -3.070 -17.775  1.00  0.00           C  
ATOM   2565  CG  GLU A 175      47.770  -4.013 -18.611  1.00  0.00           C  
ATOM   2566  CD  GLU A 175      46.888  -4.898 -17.776  1.00  0.00           C  
ATOM   2567  OE1 GLU A 175      46.949  -4.802 -16.574  1.00  0.00           O  
ATOM   2568  OE2 GLU A 175      46.150  -5.671 -18.341  1.00  0.00           O  
ATOM   2569  H   GLU A 175      50.254  -1.437 -16.704  1.00  0.00           H  
ATOM   2570  HA  GLU A 175      50.236  -2.825 -19.169  1.00  0.00           H  
ATOM   2571 1HB  GLU A 175      49.203  -3.675 -17.076  1.00  0.00           H  
ATOM   2572 2HB  GLU A 175      47.954  -2.443 -17.188  1.00  0.00           H  
ATOM   2573 1HG  GLU A 175      47.145  -3.422 -19.280  1.00  0.00           H  
ATOM   2574 2HG  GLU A 175      48.424  -4.633 -19.223  1.00  0.00           H  
ATOM   2575  N   ILE A 176      48.167  -0.276 -19.043  1.00  0.00           N  
ATOM   2576  CA  ILE A 176      47.238   0.578 -19.774  1.00  0.00           C  
ATOM   2577  C   ILE A 176      47.868   1.241 -20.997  1.00  0.00           C  
ATOM   2578  O   ILE A 176      47.165   1.689 -21.903  1.00  0.00           O  
ATOM   2579  CB  ILE A 176      46.672   1.669 -18.846  1.00  0.00           C  
ATOM   2580  CG1 ILE A 176      45.772   1.045 -17.776  1.00  0.00           C  
ATOM   2581  CG2 ILE A 176      45.907   2.707 -19.651  1.00  0.00           C  
ATOM   2582  CD1 ILE A 176      45.392   1.999 -16.667  1.00  0.00           C  
ATOM   2583  H   ILE A 176      48.348  -0.030 -18.080  1.00  0.00           H  
ATOM   2584  HA  ILE A 176      46.411  -0.035 -20.129  1.00  0.00           H  
ATOM   2585  HB  ILE A 176      47.491   2.160 -18.322  1.00  0.00           H  
ATOM   2586 1HG1 ILE A 176      44.857   0.679 -18.240  1.00  0.00           H  
ATOM   2587 2HG1 ILE A 176      46.277   0.188 -17.330  1.00  0.00           H  
ATOM   2588 1HG2 ILE A 176      45.513   3.470 -18.980  1.00  0.00           H  
ATOM   2589 2HG2 ILE A 176      46.575   3.171 -20.375  1.00  0.00           H  
ATOM   2590 3HG2 ILE A 176      45.082   2.225 -20.176  1.00  0.00           H  
ATOM   2591 1HD1 ILE A 176      44.754   1.484 -15.947  1.00  0.00           H  
ATOM   2592 2HD1 ILE A 176      46.294   2.351 -16.165  1.00  0.00           H  
ATOM   2593 3HD1 ILE A 176      44.854   2.848 -17.085  1.00  0.00           H  
ATOM   2594  N   GLY A 177      49.198   1.306 -21.028  1.00  0.00           N  
ATOM   2595  CA  GLY A 177      49.907   2.075 -22.051  1.00  0.00           C  
ATOM   2596  C   GLY A 177      50.228   3.473 -21.557  1.00  0.00           C  
ATOM   2597  O   GLY A 177      49.897   4.463 -22.209  1.00  0.00           O  
ATOM   2598  H   GLY A 177      49.731   0.812 -20.327  1.00  0.00           H  
ATOM   2599 1HA  GLY A 177      50.828   1.559 -22.321  1.00  0.00           H  
ATOM   2600 2HA  GLY A 177      49.296   2.133 -22.951  1.00  0.00           H  
ATOM   2601  N   ALA A 178      50.875   3.546 -20.401  1.00  0.00           N  
ATOM   2602  CA  ALA A 178      51.195   4.827 -19.788  1.00  0.00           C  
ATOM   2603  C   ALA A 178      52.624   5.268 -20.118  1.00  0.00           C  
ATOM   2604  O   ALA A 178      53.575   4.506 -19.943  1.00  0.00           O  
ATOM   2605  CB  ALA A 178      50.998   4.749 -18.281  1.00  0.00           C  
ATOM   2606  H   ALA A 178      51.151   2.692 -19.937  1.00  0.00           H  
ATOM   2607  HA  ALA A 178      50.515   5.576 -20.195  1.00  0.00           H  
ATOM   2608 1HB  ALA A 178      51.233   5.715 -17.833  1.00  0.00           H  
ATOM   2609 2HB  ALA A 178      49.963   4.490 -18.062  1.00  0.00           H  
ATOM   2610 3HB  ALA A 178      51.658   3.988 -17.867  1.00  0.00           H  
ATOM   2611  N   ASP A 179      52.756   6.505 -20.596  1.00  0.00           N  
ATOM   2612  CA  ASP A 179      54.053   7.068 -20.961  1.00  0.00           C  
ATOM   2613  C   ASP A 179      54.883   7.455 -19.746  1.00  0.00           C  
ATOM   2614  O   ASP A 179      54.347   7.669 -18.659  1.00  0.00           O  
ATOM   2615  CB  ASP A 179      53.864   8.295 -21.856  1.00  0.00           C  
ATOM   2616  CG  ASP A 179      53.162   9.444 -21.146  1.00  0.00           C  
ATOM   2617  OD1 ASP A 179      52.061   9.250 -20.687  1.00  0.00           O  
ATOM   2618  OD2 ASP A 179      53.733  10.506 -21.069  1.00  0.00           O  
ATOM   2619  H   ASP A 179      51.932   7.078 -20.712  1.00  0.00           H  
ATOM   2620  HA  ASP A 179      54.613   6.315 -21.516  1.00  0.00           H  
ATOM   2621 1HB  ASP A 179      54.835   8.643 -22.207  1.00  0.00           H  
ATOM   2622 2HB  ASP A 179      53.279   8.018 -22.734  1.00  0.00           H  
ATOM   2623  N   PRO A 180      56.311   7.502 -20.150  1.00  0.00           N  
ATOM   2624  CA  PRO A 180      57.186   7.335 -18.990  1.00  0.00           C  
ATOM   2625  C   PRO A 180      56.870   8.376 -17.910  1.00  0.00           C  
ATOM   2626  O   PRO A 180      57.059   8.126 -16.719  1.00  0.00           O  
ATOM   2627  CB  PRO A 180      58.585   7.538 -19.581  1.00  0.00           C  
ATOM   2628  CG  PRO A 180      58.439   7.136 -21.010  1.00  0.00           C  
ATOM   2629  CD  PRO A 180      57.067   7.620 -21.397  1.00  0.00           C  
ATOM   2630  HA  PRO A 180      57.070   6.316 -18.593  1.00  0.00           H  
ATOM   2631 1HB  PRO A 180      58.895   8.586 -19.462  1.00  0.00           H  
ATOM   2632 2HB  PRO A 180      59.316   6.922 -19.037  1.00  0.00           H  
ATOM   2633 1HG  PRO A 180      59.236   7.593 -21.615  1.00  0.00           H  
ATOM   2634 2HG  PRO A 180      58.548   6.047 -21.111  1.00  0.00           H  
ATOM   2635 1HD  PRO A 180      57.129   8.664 -21.738  1.00  0.00           H  
ATOM   2636 2HD  PRO A 180      56.661   6.976 -22.190  1.00  0.00           H  
ATOM   2637  N   GLU A 181      56.388   9.543 -18.332  1.00  0.00           N  
ATOM   2638  CA  GLU A 181      56.043  10.599 -17.387  1.00  0.00           C  
ATOM   2639  C   GLU A 181      54.961  10.140 -16.418  1.00  0.00           C  
ATOM   2640  O   GLU A 181      55.073  10.338 -15.208  1.00  0.00           O  
ATOM   2641  CB  GLU A 181      55.575  11.851 -18.133  1.00  0.00           C  
ATOM   2642  CG  GLU A 181      55.232  13.028 -17.232  1.00  0.00           C  
ATOM   2643  CD  GLU A 181      54.813  14.250 -18.001  1.00  0.00           C  
ATOM   2644  OE1 GLU A 181      54.808  14.197 -19.207  1.00  0.00           O  
ATOM   2645  OE2 GLU A 181      54.497  15.238 -17.380  1.00  0.00           O  
ATOM   2646  H   GLU A 181      56.261   9.694 -19.323  1.00  0.00           H  
ATOM   2647  HA  GLU A 181      56.933  10.850 -16.808  1.00  0.00           H  
ATOM   2648 1HB  GLU A 181      56.353  12.174 -18.825  1.00  0.00           H  
ATOM   2649 2HB  GLU A 181      54.690  11.613 -18.724  1.00  0.00           H  
ATOM   2650 1HG  GLU A 181      54.422  12.738 -16.564  1.00  0.00           H  
ATOM   2651 2HG  GLU A 181      56.101  13.270 -16.621  1.00  0.00           H  
ATOM   2652  N   THR A 182      53.913   9.526 -16.958  1.00  0.00           N  
ATOM   2653  CA  THR A 182      52.808   9.037 -16.142  1.00  0.00           C  
ATOM   2654  C   THR A 182      53.295   8.049 -15.090  1.00  0.00           C  
ATOM   2655  O   THR A 182      52.930   8.145 -13.918  1.00  0.00           O  
ATOM   2656  CB  THR A 182      51.727   8.373 -17.014  1.00  0.00           C  
ATOM   2657  OG1 THR A 182      51.188   9.336 -17.929  1.00  0.00           O  
ATOM   2658  CG2 THR A 182      50.606   7.822 -16.146  1.00  0.00           C  
ATOM   2659  H   THR A 182      53.882   9.395 -17.959  1.00  0.00           H  
ATOM   2660  HA  THR A 182      52.358   9.885 -15.625  1.00  0.00           H  
ATOM   2661  HB  THR A 182      52.170   7.558 -17.586  1.00  0.00           H  
ATOM   2662  HG1 THR A 182      51.593   9.218 -18.792  1.00  0.00           H  
ATOM   2663 1HG2 THR A 182      49.851   7.356 -16.779  1.00  0.00           H  
ATOM   2664 2HG2 THR A 182      51.010   7.080 -15.457  1.00  0.00           H  
ATOM   2665 3HG2 THR A 182      50.152   8.634 -15.579  1.00  0.00           H  
ATOM   2666  N   VAL A 183      54.121   7.099 -15.515  1.00  0.00           N  
ATOM   2667  CA  VAL A 183      54.660   6.091 -14.610  1.00  0.00           C  
ATOM   2668  C   VAL A 183      55.564   6.721 -13.559  1.00  0.00           C  
ATOM   2669  O   VAL A 183      55.525   6.346 -12.387  1.00  0.00           O  
ATOM   2670  CB  VAL A 183      55.455   5.034 -15.400  1.00  0.00           C  
ATOM   2671  CG1 VAL A 183      56.176   4.090 -14.449  1.00  0.00           C  
ATOM   2672  CG2 VAL A 183      54.520   4.264 -16.320  1.00  0.00           C  
ATOM   2673  H   VAL A 183      54.382   7.074 -16.490  1.00  0.00           H  
ATOM   2674  HA  VAL A 183      53.828   5.598 -14.105  1.00  0.00           H  
ATOM   2675  HB  VAL A 183      56.219   5.536 -15.994  1.00  0.00           H  
ATOM   2676 1HG1 VAL A 183      56.733   3.350 -15.024  1.00  0.00           H  
ATOM   2677 2HG1 VAL A 183      56.866   4.658 -13.825  1.00  0.00           H  
ATOM   2678 3HG1 VAL A 183      55.446   3.583 -13.817  1.00  0.00           H  
ATOM   2679 1HG2 VAL A 183      55.089   3.519 -16.875  1.00  0.00           H  
ATOM   2680 2HG2 VAL A 183      53.753   3.766 -15.726  1.00  0.00           H  
ATOM   2681 3HG2 VAL A 183      54.047   4.954 -17.018  1.00  0.00           H  
ATOM   2682  N   GLU A 184      56.378   7.681 -13.984  1.00  0.00           N  
ATOM   2683  CA  GLU A 184      57.294   8.365 -13.079  1.00  0.00           C  
ATOM   2684  C   GLU A 184      56.535   9.164 -12.028  1.00  0.00           C  
ATOM   2685  O   GLU A 184      56.912   9.182 -10.856  1.00  0.00           O  
ATOM   2686  CB  GLU A 184      58.226   9.291 -13.863  1.00  0.00           C  
ATOM   2687  CG  GLU A 184      59.247   8.569 -14.731  1.00  0.00           C  
ATOM   2688  CD  GLU A 184      60.097   9.508 -15.540  1.00  0.00           C  
ATOM   2689  OE1 GLU A 184      59.830  10.686 -15.521  1.00  0.00           O  
ATOM   2690  OE2 GLU A 184      61.014   9.048 -16.178  1.00  0.00           O  
ATOM   2691  H   GLU A 184      56.362   7.944 -14.959  1.00  0.00           H  
ATOM   2692  HA  GLU A 184      57.897   7.615 -12.566  1.00  0.00           H  
ATOM   2693 1HB  GLU A 184      57.635   9.939 -14.511  1.00  0.00           H  
ATOM   2694 2HB  GLU A 184      58.771   9.932 -13.169  1.00  0.00           H  
ATOM   2695 1HG  GLU A 184      59.895   7.972 -14.090  1.00  0.00           H  
ATOM   2696 2HG  GLU A 184      58.722   7.891 -15.402  1.00  0.00           H  
ATOM   2697  N   GLU A 185      55.464   9.825 -12.453  1.00  0.00           N  
ATOM   2698  CA  GLU A 185      54.650  10.627 -11.548  1.00  0.00           C  
ATOM   2699  C   GLU A 185      53.974   9.757 -10.497  1.00  0.00           C  
ATOM   2700  O   GLU A 185      53.899  10.127  -9.325  1.00  0.00           O  
ATOM   2701  CB  GLU A 185      53.594  11.409 -12.332  1.00  0.00           C  
ATOM   2702  CG  GLU A 185      54.156  12.522 -13.206  1.00  0.00           C  
ATOM   2703  CD  GLU A 185      54.820  13.611 -12.411  1.00  0.00           C  
ATOM   2704  OE1 GLU A 185      54.143  14.269 -11.659  1.00  0.00           O  
ATOM   2705  OE2 GLU A 185      56.008  13.785 -12.556  1.00  0.00           O  
ATOM   2706  H   GLU A 185      55.207   9.770 -13.428  1.00  0.00           H  
ATOM   2707  HA  GLU A 185      55.300  11.336 -11.034  1.00  0.00           H  
ATOM   2708 1HB  GLU A 185      53.039  10.727 -12.975  1.00  0.00           H  
ATOM   2709 2HB  GLU A 185      52.883  11.857 -11.638  1.00  0.00           H  
ATOM   2710 1HG  GLU A 185      54.884  12.095 -13.895  1.00  0.00           H  
ATOM   2711 2HG  GLU A 185      53.347  12.950 -13.795  1.00  0.00           H  
ATOM   2712  N   LEU A 186      53.482   8.598 -10.922  1.00  0.00           N  
ATOM   2713  CA  LEU A 186      52.811   7.673 -10.017  1.00  0.00           C  
ATOM   2714  C   LEU A 186      53.773   7.136  -8.966  1.00  0.00           C  
ATOM   2715  O   LEU A 186      53.419   7.007  -7.794  1.00  0.00           O  
ATOM   2716  CB  LEU A 186      52.203   6.507 -10.806  1.00  0.00           C  
ATOM   2717  CG  LEU A 186      51.373   5.510  -9.987  1.00  0.00           C  
ATOM   2718  CD1 LEU A 186      50.341   4.846 -10.888  1.00  0.00           C  
ATOM   2719  CD2 LEU A 186      52.296   4.477  -9.357  1.00  0.00           C  
ATOM   2720  H   LEU A 186      53.575   8.352 -11.897  1.00  0.00           H  
ATOM   2721  HA  LEU A 186      52.010   8.207  -9.508  1.00  0.00           H  
ATOM   2722 1HB  LEU A 186      51.559   6.912 -11.585  1.00  0.00           H  
ATOM   2723 2HB  LEU A 186      53.010   5.952 -11.284  1.00  0.00           H  
ATOM   2724  HG  LEU A 186      50.836   6.043  -9.202  1.00  0.00           H  
ATOM   2725 1HD1 LEU A 186      49.751   4.138 -10.306  1.00  0.00           H  
ATOM   2726 2HD1 LEU A 186      49.683   5.605 -11.309  1.00  0.00           H  
ATOM   2727 3HD1 LEU A 186      50.849   4.317 -11.694  1.00  0.00           H  
ATOM   2728 1HD2 LEU A 186      51.706   3.769  -8.774  1.00  0.00           H  
ATOM   2729 2HD2 LEU A 186      52.832   3.943 -10.142  1.00  0.00           H  
ATOM   2730 3HD2 LEU A 186      53.011   4.978  -8.705  1.00  0.00           H  
ATOM   2731  N   ALA A 187      54.993   6.823  -9.391  1.00  0.00           N  
ATOM   2732  CA  ALA A 187      56.009   6.299  -8.486  1.00  0.00           C  
ATOM   2733  C   ALA A 187      56.395   7.331  -7.435  1.00  0.00           C  
ATOM   2734  O   ALA A 187      56.576   7.000  -6.263  1.00  0.00           O  
ATOM   2735  CB  ALA A 187      57.237   5.855  -9.268  1.00  0.00           C  
ATOM   2736  H   ALA A 187      55.222   6.951 -10.366  1.00  0.00           H  
ATOM   2737  HA  ALA A 187      55.589   5.436  -7.969  1.00  0.00           H  
ATOM   2738 1HB  ALA A 187      57.987   5.467  -8.578  1.00  0.00           H  
ATOM   2739 2HB  ALA A 187      56.956   5.075  -9.975  1.00  0.00           H  
ATOM   2740 3HB  ALA A 187      57.649   6.705  -9.810  1.00  0.00           H  
ATOM   2741  N   LEU A 188      56.520   8.584  -7.860  1.00  0.00           N  
ATOM   2742  CA  LEU A 188      56.885   9.667  -6.955  1.00  0.00           C  
ATOM   2743  C   LEU A 188      55.807   9.894  -5.904  1.00  0.00           C  
ATOM   2744  O   LEU A 188      56.107  10.123  -4.732  1.00  0.00           O  
ATOM   2745  CB  LEU A 188      57.118  10.961  -7.744  1.00  0.00           C  
ATOM   2746  CG  LEU A 188      57.614  12.160  -6.925  1.00  0.00           C  
ATOM   2747  CD1 LEU A 188      58.401  13.101  -7.827  1.00  0.00           C  
ATOM   2748  CD2 LEU A 188      56.425  12.872  -6.297  1.00  0.00           C  
ATOM   2749  H   LEU A 188      56.358   8.791  -8.835  1.00  0.00           H  
ATOM   2750  HA  LEU A 188      57.809   9.395  -6.446  1.00  0.00           H  
ATOM   2751 1HB  LEU A 188      57.854  10.765  -8.523  1.00  0.00           H  
ATOM   2752 2HB  LEU A 188      56.183  11.251  -8.222  1.00  0.00           H  
ATOM   2753  HG  LEU A 188      58.285  11.811  -6.140  1.00  0.00           H  
ATOM   2754 1HD1 LEU A 188      58.754  13.953  -7.244  1.00  0.00           H  
ATOM   2755 2HD1 LEU A 188      59.256  12.572  -8.247  1.00  0.00           H  
ATOM   2756 3HD1 LEU A 188      57.760  13.454  -8.633  1.00  0.00           H  
ATOM   2757 1HD2 LEU A 188      56.777  13.723  -5.714  1.00  0.00           H  
ATOM   2758 2HD2 LEU A 188      55.754  13.222  -7.081  1.00  0.00           H  
ATOM   2759 3HD2 LEU A 188      55.891  12.181  -5.644  1.00  0.00           H  
ATOM   2760  N   ARG A 189      54.550   9.829  -6.329  1.00  0.00           N  
ATOM   2761  CA  ARG A 189      53.424  10.027  -5.424  1.00  0.00           C  
ATOM   2762  C   ARG A 189      53.362   8.927  -4.372  1.00  0.00           C  
ATOM   2763  O   ARG A 189      53.091   9.190  -3.200  1.00  0.00           O  
ATOM   2764  CB  ARG A 189      52.114  10.059  -6.198  1.00  0.00           C  
ATOM   2765  CG  ARG A 189      51.952  11.247  -7.132  1.00  0.00           C  
ATOM   2766  CD  ARG A 189      51.860  12.526  -6.382  1.00  0.00           C  
ATOM   2767  NE  ARG A 189      51.597  13.653  -7.262  1.00  0.00           N  
ATOM   2768  CZ  ARG A 189      51.608  14.944  -6.876  1.00  0.00           C  
ATOM   2769  NH1 ARG A 189      51.870  15.254  -5.626  1.00  0.00           N  
ATOM   2770  NH2 ARG A 189      51.356  15.899  -7.755  1.00  0.00           N  
ATOM   2771  H   ARG A 189      54.370   9.637  -7.304  1.00  0.00           H  
ATOM   2772  HA  ARG A 189      53.551  10.984  -4.917  1.00  0.00           H  
ATOM   2773 1HB  ARG A 189      52.025   9.154  -6.798  1.00  0.00           H  
ATOM   2774 2HB  ARG A 189      51.278  10.072  -5.498  1.00  0.00           H  
ATOM   2775 1HG  ARG A 189      52.810  11.304  -7.802  1.00  0.00           H  
ATOM   2776 2HG  ARG A 189      51.040  11.127  -7.719  1.00  0.00           H  
ATOM   2777 1HD  ARG A 189      51.049  12.465  -5.656  1.00  0.00           H  
ATOM   2778 2HD  ARG A 189      52.799  12.711  -5.862  1.00  0.00           H  
ATOM   2779  HE  ARG A 189      51.392  13.455  -8.232  1.00  0.00           H  
ATOM   2780 1HH1 ARG A 189      52.063  14.525  -4.954  1.00  0.00           H  
ATOM   2781 2HH1 ARG A 189      51.878  16.222  -5.336  1.00  0.00           H  
ATOM   2782 1HH2 ARG A 189      51.155  15.660  -8.716  1.00  0.00           H  
ATOM   2783 2HH2 ARG A 189      51.364  16.866  -7.466  1.00  0.00           H  
ATOM   2784  N   ALA A 190      53.615   7.694  -4.798  1.00  0.00           N  
ATOM   2785  CA  ALA A 190      53.589   6.551  -3.893  1.00  0.00           C  
ATOM   2786  C   ALA A 190      54.686   6.656  -2.841  1.00  0.00           C  
ATOM   2787  O   ALA A 190      54.467   6.350  -1.669  1.00  0.00           O  
ATOM   2788  CB  ALA A 190      53.729   5.253  -4.675  1.00  0.00           C  
ATOM   2789  H   ALA A 190      53.831   7.545  -5.773  1.00  0.00           H  
ATOM   2790  HA  ALA A 190      52.629   6.550  -3.376  1.00  0.00           H  
ATOM   2791 1HB  ALA A 190      53.707   4.409  -3.986  1.00  0.00           H  
ATOM   2792 2HB  ALA A 190      52.904   5.164  -5.383  1.00  0.00           H  
ATOM   2793 3HB  ALA A 190      54.673   5.255  -5.217  1.00  0.00           H  
ATOM   2794  N   LEU A 191      55.867   7.091  -3.267  1.00  0.00           N  
ATOM   2795  CA  LEU A 191      57.001   7.237  -2.362  1.00  0.00           C  
ATOM   2796  C   LEU A 191      56.732   8.306  -1.310  1.00  0.00           C  
ATOM   2797  O   LEU A 191      57.068   8.136  -0.138  1.00  0.00           O  
ATOM   2798  CB  LEU A 191      58.267   7.595  -3.152  1.00  0.00           C  
ATOM   2799  CG  LEU A 191      58.823   6.486  -4.054  1.00  0.00           C  
ATOM   2800  CD1 LEU A 191      59.960   7.042  -4.900  1.00  0.00           C  
ATOM   2801  CD2 LEU A 191      59.299   5.323  -3.195  1.00  0.00           C  
ATOM   2802  H   LEU A 191      55.982   7.326  -4.242  1.00  0.00           H  
ATOM   2803  HA  LEU A 191      57.162   6.287  -1.853  1.00  0.00           H  
ATOM   2804 1HB  LEU A 191      58.051   8.457  -3.781  1.00  0.00           H  
ATOM   2805 2HB  LEU A 191      59.050   7.872  -2.446  1.00  0.00           H  
ATOM   2806  HG  LEU A 191      58.041   6.141  -4.731  1.00  0.00           H  
ATOM   2807 1HD1 LEU A 191      60.355   6.254  -5.542  1.00  0.00           H  
ATOM   2808 2HD1 LEU A 191      59.587   7.859  -5.518  1.00  0.00           H  
ATOM   2809 3HD1 LEU A 191      60.752   7.411  -4.249  1.00  0.00           H  
ATOM   2810 1HD2 LEU A 191      59.694   4.535  -3.837  1.00  0.00           H  
ATOM   2811 2HD2 LEU A 191      60.082   5.667  -2.519  1.00  0.00           H  
ATOM   2812 3HD2 LEU A 191      58.463   4.934  -2.614  1.00  0.00           H  
ATOM   2813  N   GLU A 192      56.124   9.408  -1.736  1.00  0.00           N  
ATOM   2814  CA  GLU A 192      55.809  10.507  -0.831  1.00  0.00           C  
ATOM   2815  C   GLU A 192      54.793  10.081   0.221  1.00  0.00           C  
ATOM   2816  O   GLU A 192      54.911  10.439   1.393  1.00  0.00           O  
ATOM   2817  CB  GLU A 192      55.273  11.707  -1.615  1.00  0.00           C  
ATOM   2818  CG  GLU A 192      54.985  12.936  -0.765  1.00  0.00           C  
ATOM   2819  CD  GLU A 192      54.545  14.121  -1.579  1.00  0.00           C  
ATOM   2820  OE1 GLU A 192      54.954  14.224  -2.711  1.00  0.00           O  
ATOM   2821  OE2 GLU A 192      53.800  14.923  -1.069  1.00  0.00           O  
ATOM   2822  H   GLU A 192      55.874   9.486  -2.711  1.00  0.00           H  
ATOM   2823  HA  GLU A 192      56.724  10.806  -0.318  1.00  0.00           H  
ATOM   2824 1HB  GLU A 192      55.993  11.992  -2.382  1.00  0.00           H  
ATOM   2825 2HB  GLU A 192      54.349  11.427  -2.122  1.00  0.00           H  
ATOM   2826 1HG  GLU A 192      54.202  12.693  -0.047  1.00  0.00           H  
ATOM   2827 2HG  GLU A 192      55.883  13.197  -0.207  1.00  0.00           H  
ATOM   2828  N   VAL A 193      53.795   9.314  -0.205  1.00  0.00           N  
ATOM   2829  CA  VAL A 193      52.756   8.837   0.700  1.00  0.00           C  
ATOM   2830  C   VAL A 193      53.330   7.897   1.752  1.00  0.00           C  
ATOM   2831  O   VAL A 193      52.958   7.960   2.924  1.00  0.00           O  
ATOM   2832  CB  VAL A 193      51.654   8.107  -0.090  1.00  0.00           C  
ATOM   2833  CG1 VAL A 193      50.667   7.444   0.861  1.00  0.00           C  
ATOM   2834  CG2 VAL A 193      50.941   9.086  -1.010  1.00  0.00           C  
ATOM   2835  H   VAL A 193      53.755   9.055  -1.180  1.00  0.00           H  
ATOM   2836  HA  VAL A 193      52.314   9.697   1.204  1.00  0.00           H  
ATOM   2837  HB  VAL A 193      52.109   7.314  -0.684  1.00  0.00           H  
ATOM   2838 1HG1 VAL A 193      49.895   6.933   0.286  1.00  0.00           H  
ATOM   2839 2HG1 VAL A 193      51.193   6.722   1.485  1.00  0.00           H  
ATOM   2840 3HG1 VAL A 193      50.205   8.203   1.492  1.00  0.00           H  
ATOM   2841 1HG2 VAL A 193      50.164   8.562  -1.566  1.00  0.00           H  
ATOM   2842 2HG2 VAL A 193      50.490   9.881  -0.417  1.00  0.00           H  
ATOM   2843 3HG2 VAL A 193      51.659   9.516  -1.709  1.00  0.00           H  
ATOM   2844  N   ILE A 194      54.238   7.025   1.326  1.00  0.00           N  
ATOM   2845  CA  ILE A 194      54.866   6.070   2.231  1.00  0.00           C  
ATOM   2846  C   ILE A 194      55.709   6.779   3.283  1.00  0.00           C  
ATOM   2847  O   ILE A 194      55.703   6.402   4.455  1.00  0.00           O  
ATOM   2848  CB  ILE A 194      55.746   5.074   1.454  1.00  0.00           C  
ATOM   2849  CG1 ILE A 194      54.888   4.230   0.507  1.00  0.00           C  
ATOM   2850  CG2 ILE A 194      56.517   4.183   2.415  1.00  0.00           C  
ATOM   2851  CD1 ILE A 194      53.831   3.408   1.209  1.00  0.00           C  
ATOM   2852  H   ILE A 194      54.499   7.024   0.350  1.00  0.00           H  
ATOM   2853  HA  ILE A 194      54.083   5.512   2.742  1.00  0.00           H  
ATOM   2854  HB  ILE A 194      56.454   5.622   0.833  1.00  0.00           H  
ATOM   2855 1HG1 ILE A 194      54.392   4.881  -0.212  1.00  0.00           H  
ATOM   2856 2HG1 ILE A 194      55.528   3.551  -0.056  1.00  0.00           H  
ATOM   2857 1HG2 ILE A 194      57.133   3.484   1.849  1.00  0.00           H  
ATOM   2858 2HG2 ILE A 194      57.155   4.798   3.049  1.00  0.00           H  
ATOM   2859 3HG2 ILE A 194      55.816   3.626   3.037  1.00  0.00           H  
ATOM   2860 1HD1 ILE A 194      53.265   2.838   0.473  1.00  0.00           H  
ATOM   2861 2HD1 ILE A 194      54.310   2.723   1.910  1.00  0.00           H  
ATOM   2862 3HD1 ILE A 194      53.157   4.069   1.751  1.00  0.00           H  
ATOM   2863  N   THR A 195      56.434   7.808   2.857  1.00  0.00           N  
ATOM   2864  CA  THR A 195      57.284   8.572   3.762  1.00  0.00           C  
ATOM   2865  C   THR A 195      56.457   9.299   4.814  1.00  0.00           C  
ATOM   2866  O   THR A 195      56.831   9.350   5.986  1.00  0.00           O  
ATOM   2867  CB  THR A 195      58.145   9.588   2.988  1.00  0.00           C  
ATOM   2868  OG1 THR A 195      58.998   8.893   2.069  1.00  0.00           O  
ATOM   2869  CG2 THR A 195      58.998  10.404   3.948  1.00  0.00           C  
ATOM   2870  H   THR A 195      56.395   8.067   1.882  1.00  0.00           H  
ATOM   2871  HA  THR A 195      57.950   7.880   4.278  1.00  0.00           H  
ATOM   2872  HB  THR A 195      57.497  10.260   2.425  1.00  0.00           H  
ATOM   2873  HG1 THR A 195      58.497   8.658   1.284  1.00  0.00           H  
ATOM   2874 1HG2 THR A 195      59.599  11.117   3.383  1.00  0.00           H  
ATOM   2875 2HG2 THR A 195      58.351  10.943   4.641  1.00  0.00           H  
ATOM   2876 3HG2 THR A 195      59.654   9.739   4.507  1.00  0.00           H  
ATOM   2877  N   ARG A 196      55.330   9.861   4.388  1.00  0.00           N  
ATOM   2878  CA  ARG A 196      54.447  10.587   5.293  1.00  0.00           C  
ATOM   2879  C   ARG A 196      53.852   9.659   6.345  1.00  0.00           C  
ATOM   2880  O   ARG A 196      53.744  10.021   7.517  1.00  0.00           O  
ATOM   2881  CB  ARG A 196      53.322  11.259   4.519  1.00  0.00           C  
ATOM   2882  CG  ARG A 196      53.752  12.439   3.663  1.00  0.00           C  
ATOM   2883  CD  ARG A 196      52.597  13.058   2.962  1.00  0.00           C  
ATOM   2884  NE  ARG A 196      53.013  14.135   2.078  1.00  0.00           N  
ATOM   2885  CZ  ARG A 196      53.228  15.407   2.470  1.00  0.00           C  
ATOM   2886  NH1 ARG A 196      53.062  15.743   3.730  1.00  0.00           N  
ATOM   2887  NH2 ARG A 196      53.605  16.315   1.588  1.00  0.00           N  
ATOM   2888  H   ARG A 196      55.079   9.783   3.413  1.00  0.00           H  
ATOM   2889  HA  ARG A 196      55.029  11.358   5.800  1.00  0.00           H  
ATOM   2890 1HB  ARG A 196      52.848  10.531   3.863  1.00  0.00           H  
ATOM   2891 2HB  ARG A 196      52.563  11.615   5.216  1.00  0.00           H  
ATOM   2892 1HG  ARG A 196      54.216  13.197   4.294  1.00  0.00           H  
ATOM   2893 2HG  ARG A 196      54.468  12.103   2.912  1.00  0.00           H  
ATOM   2894 1HD  ARG A 196      52.088  12.304   2.363  1.00  0.00           H  
ATOM   2895 2HD  ARG A 196      51.904  13.468   3.695  1.00  0.00           H  
ATOM   2896  HE  ARG A 196      53.151  13.915   1.101  1.00  0.00           H  
ATOM   2897 1HH1 ARG A 196      52.774  15.048   4.405  1.00  0.00           H  
ATOM   2898 2HH1 ARG A 196      53.223  16.696   4.024  1.00  0.00           H  
ATOM   2899 1HH2 ARG A 196      53.733  16.056   0.619  1.00  0.00           H  
ATOM   2900 2HH2 ARG A 196      53.766  17.267   1.881  1.00  0.00           H  
ATOM   2901  N   LEU A 197      53.467   8.461   5.919  1.00  0.00           N  
ATOM   2902  CA  LEU A 197      52.882   7.478   6.824  1.00  0.00           C  
ATOM   2903  C   LEU A 197      53.889   7.030   7.876  1.00  0.00           C  
ATOM   2904  O   LEU A 197      53.547   6.870   9.048  1.00  0.00           O  
ATOM   2905  CB  LEU A 197      52.383   6.261   6.034  1.00  0.00           C  
ATOM   2906  CG  LEU A 197      51.167   6.507   5.132  1.00  0.00           C  
ATOM   2907  CD1 LEU A 197      50.904   5.269   4.285  1.00  0.00           C  
ATOM   2908  CD2 LEU A 197      49.958   6.850   5.990  1.00  0.00           C  
ATOM   2909  H   LEU A 197      53.582   8.225   4.944  1.00  0.00           H  
ATOM   2910  HA  LEU A 197      52.035   7.937   7.333  1.00  0.00           H  
ATOM   2911 1HB  LEU A 197      53.194   5.899   5.405  1.00  0.00           H  
ATOM   2912 2HB  LEU A 197      52.118   5.474   6.740  1.00  0.00           H  
ATOM   2913  HG  LEU A 197      51.378   7.336   4.455  1.00  0.00           H  
ATOM   2914 1HD1 LEU A 197      50.040   5.444   3.644  1.00  0.00           H  
ATOM   2915 2HD1 LEU A 197      51.777   5.059   3.667  1.00  0.00           H  
ATOM   2916 3HD1 LEU A 197      50.705   4.419   4.937  1.00  0.00           H  
ATOM   2917 1HD2 LEU A 197      49.094   7.026   5.349  1.00  0.00           H  
ATOM   2918 2HD2 LEU A 197      49.746   6.022   6.667  1.00  0.00           H  
ATOM   2919 3HD2 LEU A 197      50.168   7.749   6.571  1.00  0.00           H  
ATOM   2920  N   SER A 198      55.131   6.829   7.451  1.00  0.00           N  
ATOM   2921  CA  SER A 198      56.191   6.399   8.355  1.00  0.00           C  
ATOM   2922  C   SER A 198      56.482   7.461   9.407  1.00  0.00           C  
ATOM   2923  O   SER A 198      56.691   7.147  10.579  1.00  0.00           O  
ATOM   2924  CB  SER A 198      57.452   6.091   7.572  1.00  0.00           C  
ATOM   2925  OG  SER A 198      57.266   4.984   6.734  1.00  0.00           O  
ATOM   2926  H   SER A 198      55.347   6.978   6.476  1.00  0.00           H  
ATOM   2927  HA  SER A 198      55.864   5.492   8.865  1.00  0.00           H  
ATOM   2928 1HB  SER A 198      57.731   6.960   6.975  1.00  0.00           H  
ATOM   2929 2HB  SER A 198      58.271   5.894   8.263  1.00  0.00           H  
ATOM   2930  HG  SER A 198      58.100   4.854   6.277  1.00  0.00           H  
ATOM   2931  N   GLU A 199      56.494   8.720   8.982  1.00  0.00           N  
ATOM   2932  CA  GLU A 199      56.760   9.832   9.886  1.00  0.00           C  
ATOM   2933  C   GLU A 199      55.665   9.960  10.938  1.00  0.00           C  
ATOM   2934  O   GLU A 199      55.943  10.214  12.110  1.00  0.00           O  
ATOM   2935  CB  GLU A 199      56.883  11.140   9.101  1.00  0.00           C  
ATOM   2936  CG  GLU A 199      57.236  12.352   9.950  1.00  0.00           C  
ATOM   2937  CD  GLU A 199      57.436  13.600   9.135  1.00  0.00           C  
ATOM   2938  OE1 GLU A 199      57.325  13.526   7.935  1.00  0.00           O  
ATOM   2939  OE2 GLU A 199      57.699  14.628   9.714  1.00  0.00           O  
ATOM   2940  H   GLU A 199      56.314   8.912   8.007  1.00  0.00           H  
ATOM   2941  HA  GLU A 199      57.703   9.643  10.399  1.00  0.00           H  
ATOM   2942 1HB  GLU A 199      57.650  11.033   8.334  1.00  0.00           H  
ATOM   2943 2HB  GLU A 199      55.941  11.350   8.594  1.00  0.00           H  
ATOM   2944 1HG  GLU A 199      56.436  12.526  10.669  1.00  0.00           H  
ATOM   2945 2HG  GLU A 199      58.147  12.139  10.508  1.00  0.00           H  
ATOM   2946  N   LEU A 200      54.419   9.783  10.513  1.00  0.00           N  
ATOM   2947  CA  LEU A 200      53.280   9.878  11.417  1.00  0.00           C  
ATOM   2948  C   LEU A 200      53.318   8.777  12.469  1.00  0.00           C  
ATOM   2949  O   LEU A 200      53.025   9.014  13.641  1.00  0.00           O  
ATOM   2950  CB  LEU A 200      51.968   9.794  10.627  1.00  0.00           C  
ATOM   2951  CG  LEU A 200      51.657  10.995   9.724  1.00  0.00           C  
ATOM   2952  CD1 LEU A 200      50.429  10.689   8.877  1.00  0.00           C  
ATOM   2953  CD2 LEU A 200      51.435  12.231  10.583  1.00  0.00           C  
ATOM   2954  H   LEU A 200      54.256   9.577   9.538  1.00  0.00           H  
ATOM   2955  HA  LEU A 200      53.322  10.840  11.926  1.00  0.00           H  
ATOM   2956 1HB  LEU A 200      51.998   8.906   9.997  1.00  0.00           H  
ATOM   2957 2HB  LEU A 200      51.144   9.687  11.332  1.00  0.00           H  
ATOM   2958  HG  LEU A 200      52.494  11.168   9.048  1.00  0.00           H  
ATOM   2959 1HD1 LEU A 200      50.208  11.542   8.236  1.00  0.00           H  
ATOM   2960 2HD1 LEU A 200      50.623   9.812   8.259  1.00  0.00           H  
ATOM   2961 3HD1 LEU A 200      49.578  10.494   9.528  1.00  0.00           H  
ATOM   2962 1HD2 LEU A 200      51.214  13.085   9.941  1.00  0.00           H  
ATOM   2963 2HD2 LEU A 200      50.597  12.059  11.259  1.00  0.00           H  
ATOM   2964 3HD2 LEU A 200      52.334  12.437  11.164  1.00  0.00           H  
ATOM   2965  N   ALA A 201      53.681   7.572  12.044  1.00  0.00           N  
ATOM   2966  CA  ALA A 201      53.758   6.431  12.948  1.00  0.00           C  
ATOM   2967  C   ALA A 201      54.841   6.634  14.000  1.00  0.00           C  
ATOM   2968  O   ALA A 201      54.650   6.308  15.172  1.00  0.00           O  
ATOM   2969  CB  ALA A 201      54.014   5.151  12.165  1.00  0.00           C  
ATOM   2970  H   ALA A 201      53.910   7.443  11.069  1.00  0.00           H  
ATOM   2971  HA  ALA A 201      52.802   6.343  13.465  1.00  0.00           H  
ATOM   2972 1HB  ALA A 201      54.069   4.308  12.854  1.00  0.00           H  
ATOM   2973 2HB  ALA A 201      53.201   4.989  11.457  1.00  0.00           H  
ATOM   2974 3HB  ALA A 201      54.954   5.239  11.624  1.00  0.00           H  
ATOM   2975  N   ALA A 202      55.978   7.174  13.575  1.00  0.00           N  
ATOM   2976  CA  ALA A 202      57.094   7.422  14.479  1.00  0.00           C  
ATOM   2977  C   ALA A 202      56.730   8.462  15.531  1.00  0.00           C  
ATOM   2978  O   ALA A 202      57.142   8.360  16.687  1.00  0.00           O  
ATOM   2979  CB  ALA A 202      58.321   7.868  13.696  1.00  0.00           C  
ATOM   2980  H   ALA A 202      56.072   7.419  12.600  1.00  0.00           H  
ATOM   2981  HA  ALA A 202      57.325   6.490  14.996  1.00  0.00           H  
ATOM   2982 1HB  ALA A 202      59.146   8.049  14.385  1.00  0.00           H  
ATOM   2983 2HB  ALA A 202      58.603   7.089  12.988  1.00  0.00           H  
ATOM   2984 3HB  ALA A 202      58.093   8.784  13.155  1.00  0.00           H  
ATOM   2985  N   LYS A 203      55.969   9.458  15.158  1.00  0.00           N  
ATOM   2986  CA  LYS A 203      55.555  10.416  16.160  1.00  0.00           C  
ATOM   2987  C   LYS A 203      54.835   9.670  17.282  1.00  0.00           C  
ATOM   2988  O   LYS A 203      54.715  10.174  18.399  1.00  0.00           O  
ATOM   2989  CB  LYS A 203      54.654  11.491  15.551  1.00  0.00           C  
ATOM   2990  CG  LYS A 203      55.367  12.448  14.604  1.00  0.00           C  
ATOM   2991  CD  LYS A 203      54.404  13.477  14.031  1.00  0.00           C  
ATOM   2992  CE  LYS A 203      55.116  14.434  13.086  1.00  0.00           C  
ATOM   2993  NZ  LYS A 203      54.179  15.425  12.489  1.00  0.00           N  
ATOM   2994  H   LYS A 203      55.693   9.531  14.189  1.00  0.00           H  
ATOM   2995  HA  LYS A 203      56.445  10.897  16.567  1.00  0.00           H  
ATOM   2996 1HB  LYS A 203      53.843  11.016  14.998  1.00  0.00           H  
ATOM   2997 2HB  LYS A 203      54.203  12.083  16.348  1.00  0.00           H  
ATOM   2998 1HG  LYS A 203      56.162  12.966  15.141  1.00  0.00           H  
ATOM   2999 2HG  LYS A 203      55.813  11.884  13.786  1.00  0.00           H  
ATOM   3000 1HD  LYS A 203      53.608  12.967  13.487  1.00  0.00           H  
ATOM   3001 2HD  LYS A 203      53.957  14.049  14.843  1.00  0.00           H  
ATOM   3002 1HE  LYS A 203      55.894  14.969  13.628  1.00  0.00           H  
ATOM   3003 2HE  LYS A 203      55.587  13.869  12.282  1.00  0.00           H  
ATOM   3004 1HZ  LYS A 203      54.689  16.040  11.869  1.00  0.00           H  
ATOM   3005 2HZ  LYS A 203      53.463  14.940  11.967  1.00  0.00           H  
ATOM   3006 3HZ  LYS A 203      53.750  15.969  13.224  1.00  0.00           H  
ATOM   3007  N   ASN A 204      54.367   8.471  16.955  1.00  0.00           N  
ATOM   3008  CA  ASN A 204      53.565   7.663  17.872  1.00  0.00           C  
ATOM   3009  C   ASN A 204      54.393   6.587  18.565  1.00  0.00           C  
ATOM   3010  O   ASN A 204      53.901   5.883  19.447  1.00  0.00           O  
ATOM   3011  CB  ASN A 204      52.395   7.035  17.137  1.00  0.00           C  
ATOM   3012  CG  ASN A 204      51.388   8.053  16.679  1.00  0.00           C  
ATOM   3013  OD1 ASN A 204      50.871   8.839  17.481  1.00  0.00           O  
ATOM   3014  ND2 ASN A 204      51.099   8.055  15.402  1.00  0.00           N  
ATOM   3015  H   ASN A 204      54.569   8.097  16.039  1.00  0.00           H  
ATOM   3016  HA  ASN A 204      53.175   8.314  18.656  1.00  0.00           H  
ATOM   3017 1HB  ASN A 204      52.762   6.487  16.268  1.00  0.00           H  
ATOM   3018 2HB  ASN A 204      51.897   6.318  17.790  1.00  0.00           H  
ATOM   3019 1HD2 ASN A 204      50.435   8.710  15.040  1.00  0.00           H  
ATOM   3020 2HD2 ASN A 204      51.541   7.401  14.789  1.00  0.00           H  
ATOM   3021  N   GLY A 205      55.656   6.450  18.174  1.00  0.00           N  
ATOM   3022  CA  GLY A 205      56.563   5.494  18.805  1.00  0.00           C  
ATOM   3023  C   GLY A 205      56.423   4.083  18.240  1.00  0.00           C  
ATOM   3024  O   GLY A 205      56.440   3.102  18.983  1.00  0.00           O  
ATOM   3025  H   GLY A 205      56.002   7.023  17.418  1.00  0.00           H  
ATOM   3026 1HA  GLY A 205      57.593   5.826  18.671  1.00  0.00           H  
ATOM   3027 2HA  GLY A 205      56.372   5.464  19.877  1.00  0.00           H  
ATOM   3028  N   ALA A 206      56.285   3.992  16.921  1.00  0.00           N  
ATOM   3029  CA  ALA A 206      56.355   2.717  16.211  1.00  0.00           C  
ATOM   3030  C   ALA A 206      57.775   2.430  15.735  1.00  0.00           C  
ATOM   3031  O   ALA A 206      58.453   3.311  15.206  1.00  0.00           O  
ATOM   3032  CB  ALA A 206      55.391   2.712  15.033  1.00  0.00           C  
ATOM   3033  H   ALA A 206      56.126   4.832  16.384  1.00  0.00           H  
ATOM   3034  HA  ALA A 206      56.069   1.927  16.905  1.00  0.00           H  
ATOM   3035 1HB  ALA A 206      55.457   1.755  14.514  1.00  0.00           H  
ATOM   3036 2HB  ALA A 206      54.374   2.859  15.395  1.00  0.00           H  
ATOM   3037 3HB  ALA A 206      55.652   3.515  14.347  1.00  0.00           H  
ATOM   3038  N   PRO A 207      58.231   1.198  15.920  1.00  0.00           N  
ATOM   3039  CA  PRO A 207      59.558   0.796  15.484  1.00  0.00           C  
ATOM   3040  C   PRO A 207      59.661   0.769  13.959  1.00  0.00           C  
ATOM   3041  O   PRO A 207      58.759   0.286  13.275  1.00  0.00           O  
ATOM   3042  CB  PRO A 207      59.703  -0.605  16.087  1.00  0.00           C  
ATOM   3043  CG  PRO A 207      58.300  -1.081  16.248  1.00  0.00           C  
ATOM   3044  CD  PRO A 207      57.515   0.167  16.557  1.00  0.00           C  
ATOM   3045  HA  PRO A 207      60.302   1.486  15.907  1.00  0.00           H  
ATOM   3046 1HB  PRO A 207      60.296  -1.244  15.415  1.00  0.00           H  
ATOM   3047 2HB  PRO A 207      60.248  -0.550  17.041  1.00  0.00           H  
ATOM   3048 1HG  PRO A 207      57.959  -1.579  15.329  1.00  0.00           H  
ATOM   3049 2HG  PRO A 207      58.242  -1.827  17.054  1.00  0.00           H  
ATOM   3050 1HD  PRO A 207      56.505   0.080  16.129  1.00  0.00           H  
ATOM   3051 2HD  PRO A 207      57.464   0.308  17.646  1.00  0.00           H  
ATOM   3052  N   ILE A 208      60.781   1.302  13.507  1.00  0.00           N  
ATOM   3053  CA  ILE A 208      61.408   1.834  12.299  1.00  0.00           C  
ATOM   3054  C   ILE A 208      61.519   0.761  11.210  1.00  0.00           C  
ATOM   3055  O   ILE A 208      61.662   1.075  10.028  1.00  0.00           O  
ATOM   3056  CB  ILE A 208      62.806   2.397  12.612  1.00  0.00           C  
ATOM   3057  CG1 ILE A 208      63.281   3.309  11.477  1.00  0.00           C  
ATOM   3058  CG2 ILE A 208      63.797   1.266  12.840  1.00  0.00           C  
ATOM   3059  CD1 ILE A 208      64.506   4.125  11.822  1.00  0.00           C  
ATOM   3060  H   ILE A 208      61.553   1.438  14.144  1.00  0.00           H  
ATOM   3061  HA  ILE A 208      60.788   2.644  11.916  1.00  0.00           H  
ATOM   3062  HB  ILE A 208      62.758   3.012  13.511  1.00  0.00           H  
ATOM   3063 1HG1 ILE A 208      63.508   2.707  10.598  1.00  0.00           H  
ATOM   3064 2HG1 ILE A 208      62.480   3.996  11.204  1.00  0.00           H  
ATOM   3065 1HG2 ILE A 208      64.780   1.682  13.059  1.00  0.00           H  
ATOM   3066 2HG2 ILE A 208      63.465   0.656  13.679  1.00  0.00           H  
ATOM   3067 3HG2 ILE A 208      63.856   0.648  11.944  1.00  0.00           H  
ATOM   3068 1HD1 ILE A 208      64.781   4.746  10.969  1.00  0.00           H  
ATOM   3069 2HD1 ILE A 208      64.289   4.763  12.680  1.00  0.00           H  
ATOM   3070 3HD1 ILE A 208      65.331   3.457  12.065  1.00  0.00           H  
ATOM   3071  N   GLU A 209      61.452  -0.502  11.622  1.00  0.00           N  
ATOM   3072  CA  GLU A 209      61.610  -1.635  10.717  1.00  0.00           C  
ATOM   3073  C   GLU A 209      60.508  -1.657   9.666  1.00  0.00           C  
ATOM   3074  O   GLU A 209      60.760  -1.937   8.494  1.00  0.00           O  
ATOM   3075  CB  GLU A 209      61.607  -2.949  11.501  1.00  0.00           C  
ATOM   3076  CG  GLU A 209      62.809  -3.139  12.415  1.00  0.00           C  
ATOM   3077  CD  GLU A 209      62.671  -2.408  13.722  1.00  0.00           C  
ATOM   3078  OE1 GLU A 209      61.660  -1.781  13.926  1.00  0.00           O  
ATOM   3079  OE2 GLU A 209      63.579  -2.477  14.516  1.00  0.00           O  
ATOM   3080  H   GLU A 209      61.285  -0.692  12.600  1.00  0.00           H  
ATOM   3081  HA  GLU A 209      62.567  -1.537  10.204  1.00  0.00           H  
ATOM   3082 1HB  GLU A 209      60.708  -3.004  12.115  1.00  0.00           H  
ATOM   3083 2HB  GLU A 209      61.580  -3.788  10.805  1.00  0.00           H  
ATOM   3084 1HG  GLU A 209      62.933  -4.202  12.618  1.00  0.00           H  
ATOM   3085 2HG  GLU A 209      63.702  -2.789  11.900  1.00  0.00           H  
ATOM   3086  N   SER A 210      59.285  -1.360  10.091  1.00  0.00           N  
ATOM   3087  CA  SER A 210      58.142  -1.346   9.186  1.00  0.00           C  
ATOM   3088  C   SER A 210      58.285  -0.253   8.135  1.00  0.00           C  
ATOM   3089  O   SER A 210      57.969  -0.460   6.963  1.00  0.00           O  
ATOM   3090  CB  SER A 210      56.859  -1.143   9.968  1.00  0.00           C  
ATOM   3091  OG  SER A 210      56.602  -2.237  10.805  1.00  0.00           O  
ATOM   3092  H   SER A 210      59.143  -1.138  11.066  1.00  0.00           H  
ATOM   3093  HA  SER A 210      58.093  -2.308   8.675  1.00  0.00           H  
ATOM   3094 1HB  SER A 210      56.938  -0.235  10.566  1.00  0.00           H  
ATOM   3095 2HB  SER A 210      56.029  -1.008   9.276  1.00  0.00           H  
ATOM   3096  HG  SER A 210      55.782  -2.035  11.261  1.00  0.00           H  
ATOM   3097  N   GLY A 211      58.763   0.911   8.560  1.00  0.00           N  
ATOM   3098  CA  GLY A 211      58.949   2.039   7.655  1.00  0.00           C  
ATOM   3099  C   GLY A 211      60.008   1.733   6.604  1.00  0.00           C  
ATOM   3100  O   GLY A 211      59.851   2.076   5.432  1.00  0.00           O  
ATOM   3101  H   GLY A 211      59.004   1.017   9.535  1.00  0.00           H  
ATOM   3102 1HA  GLY A 211      58.003   2.273   7.166  1.00  0.00           H  
ATOM   3103 2HA  GLY A 211      59.242   2.919   8.226  1.00  0.00           H  
ATOM   3104  N   VAL A 212      61.087   1.086   7.029  1.00  0.00           N  
ATOM   3105  CA  VAL A 212      62.174   0.732   6.124  1.00  0.00           C  
ATOM   3106  C   VAL A 212      61.712  -0.268   5.072  1.00  0.00           C  
ATOM   3107  O   VAL A 212      62.074  -0.163   3.900  1.00  0.00           O  
ATOM   3108  CB  VAL A 212      63.353   0.134   6.914  1.00  0.00           C  
ATOM   3109  CG1 VAL A 212      64.409  -0.410   5.963  1.00  0.00           C  
ATOM   3110  CG2 VAL A 212      63.948   1.188   7.834  1.00  0.00           C  
ATOM   3111  H   VAL A 212      61.156   0.833   8.004  1.00  0.00           H  
ATOM   3112  HA  VAL A 212      62.514   1.638   5.620  1.00  0.00           H  
ATOM   3113  HB  VAL A 212      62.992  -0.706   7.508  1.00  0.00           H  
ATOM   3114 1HG1 VAL A 212      65.235  -0.830   6.538  1.00  0.00           H  
ATOM   3115 2HG1 VAL A 212      63.971  -1.189   5.339  1.00  0.00           H  
ATOM   3116 3HG1 VAL A 212      64.781   0.396   5.332  1.00  0.00           H  
ATOM   3117 1HG2 VAL A 212      64.781   0.758   8.390  1.00  0.00           H  
ATOM   3118 2HG2 VAL A 212      64.304   2.031   7.241  1.00  0.00           H  
ATOM   3119 3HG2 VAL A 212      63.186   1.533   8.533  1.00  0.00           H  
ATOM   3120  N   GLU A 213      60.910  -1.238   5.498  1.00  0.00           N  
ATOM   3121  CA  GLU A 213      60.397  -2.260   4.593  1.00  0.00           C  
ATOM   3122  C   GLU A 213      59.477  -1.652   3.541  1.00  0.00           C  
ATOM   3123  O   GLU A 213      59.526  -2.025   2.369  1.00  0.00           O  
ATOM   3124  CB  GLU A 213      59.648  -3.340   5.377  1.00  0.00           C  
ATOM   3125  CG  GLU A 213      60.538  -4.218   6.245  1.00  0.00           C  
ATOM   3126  CD  GLU A 213      59.762  -5.219   7.055  1.00  0.00           C  
ATOM   3127  OE1 GLU A 213      58.556  -5.162   7.036  1.00  0.00           O  
ATOM   3128  OE2 GLU A 213      60.376  -6.041   7.693  1.00  0.00           O  
ATOM   3129  H   GLU A 213      60.649  -1.268   6.473  1.00  0.00           H  
ATOM   3130  HA  GLU A 213      61.241  -2.723   4.080  1.00  0.00           H  
ATOM   3131 1HB  GLU A 213      58.907  -2.871   6.025  1.00  0.00           H  
ATOM   3132 2HB  GLU A 213      59.113  -3.988   4.683  1.00  0.00           H  
ATOM   3133 1HG  GLU A 213      61.240  -4.752   5.604  1.00  0.00           H  
ATOM   3134 2HG  GLU A 213      61.114  -3.582   6.917  1.00  0.00           H  
ATOM   3135  N   ALA A 214      58.639  -0.714   3.967  1.00  0.00           N  
ATOM   3136  CA  ALA A 214      57.706  -0.052   3.062  1.00  0.00           C  
ATOM   3137  C   ALA A 214      58.445   0.765   2.010  1.00  0.00           C  
ATOM   3138  O   ALA A 214      58.068   0.772   0.838  1.00  0.00           O  
ATOM   3139  CB  ALA A 214      56.748   0.835   3.844  1.00  0.00           C  
ATOM   3140  H   ALA A 214      58.648  -0.452   4.943  1.00  0.00           H  
ATOM   3141  HA  ALA A 214      57.132  -0.821   2.545  1.00  0.00           H  
ATOM   3142 1HB  ALA A 214      56.059   1.323   3.155  1.00  0.00           H  
ATOM   3143 2HB  ALA A 214      56.185   0.227   4.552  1.00  0.00           H  
ATOM   3144 3HB  ALA A 214      57.314   1.592   4.386  1.00  0.00           H  
ATOM   3145  N   VAL A 215      59.499   1.453   2.436  1.00  0.00           N  
ATOM   3146  CA  VAL A 215      60.293   2.275   1.531  1.00  0.00           C  
ATOM   3147  C   VAL A 215      60.991   1.422   0.479  1.00  0.00           C  
ATOM   3148  O   VAL A 215      61.056   1.794  -0.693  1.00  0.00           O  
ATOM   3149  CB  VAL A 215      61.346   3.074   2.321  1.00  0.00           C  
ATOM   3150  CG1 VAL A 215      62.298   3.785   1.371  1.00  0.00           C  
ATOM   3151  CG2 VAL A 215      60.657   4.071   3.241  1.00  0.00           C  
ATOM   3152  H   VAL A 215      59.756   1.405   3.412  1.00  0.00           H  
ATOM   3153  HA  VAL A 215      59.627   2.976   1.026  1.00  0.00           H  
ATOM   3154  HB  VAL A 215      61.943   2.382   2.916  1.00  0.00           H  
ATOM   3155 1HG1 VAL A 215      63.036   4.345   1.946  1.00  0.00           H  
ATOM   3156 2HG1 VAL A 215      62.807   3.050   0.747  1.00  0.00           H  
ATOM   3157 3HG1 VAL A 215      61.736   4.472   0.739  1.00  0.00           H  
ATOM   3158 1HG2 VAL A 215      61.408   4.632   3.797  1.00  0.00           H  
ATOM   3159 2HG2 VAL A 215      60.056   4.759   2.646  1.00  0.00           H  
ATOM   3160 3HG2 VAL A 215      60.013   3.536   3.939  1.00  0.00           H  
ATOM   3161  N   GLU A 216      61.512   0.276   0.905  1.00  0.00           N  
ATOM   3162  CA  GLU A 216      62.205  -0.632  -0.000  1.00  0.00           C  
ATOM   3163  C   GLU A 216      61.257  -1.193  -1.052  1.00  0.00           C  
ATOM   3164  O   GLU A 216      61.615  -1.312  -2.224  1.00  0.00           O  
ATOM   3165  CB  GLU A 216      62.848  -1.778   0.784  1.00  0.00           C  
ATOM   3166  CG  GLU A 216      63.662  -2.743  -0.066  1.00  0.00           C  
ATOM   3167  CD  GLU A 216      64.351  -3.802   0.748  1.00  0.00           C  
ATOM   3168  OE1 GLU A 216      64.221  -3.780   1.948  1.00  0.00           O  
ATOM   3169  OE2 GLU A 216      65.008  -4.635   0.169  1.00  0.00           O  
ATOM   3170  H   GLU A 216      61.425   0.029   1.880  1.00  0.00           H  
ATOM   3171  HA  GLU A 216      62.990  -0.076  -0.513  1.00  0.00           H  
ATOM   3172 1HB  GLU A 216      63.507  -1.370   1.551  1.00  0.00           H  
ATOM   3173 2HB  GLU A 216      62.072  -2.352   1.291  1.00  0.00           H  
ATOM   3174 1HG  GLU A 216      63.000  -3.226  -0.784  1.00  0.00           H  
ATOM   3175 2HG  GLU A 216      64.408  -2.178  -0.624  1.00  0.00           H  
ATOM   3176  N   ALA A 217      60.046  -1.536  -0.626  1.00  0.00           N  
ATOM   3177  CA  ALA A 217      59.043  -2.085  -1.531  1.00  0.00           C  
ATOM   3178  C   ALA A 217      58.631  -1.063  -2.583  1.00  0.00           C  
ATOM   3179  O   ALA A 217      58.458  -1.399  -3.755  1.00  0.00           O  
ATOM   3180  CB  ALA A 217      57.827  -2.559  -0.749  1.00  0.00           C  
ATOM   3181  H   ALA A 217      59.815  -1.413   0.349  1.00  0.00           H  
ATOM   3182  HA  ALA A 217      59.484  -2.937  -2.048  1.00  0.00           H  
ATOM   3183 1HB  ALA A 217      57.087  -2.966  -1.438  1.00  0.00           H  
ATOM   3184 2HB  ALA A 217      58.127  -3.331  -0.041  1.00  0.00           H  
ATOM   3185 3HB  ALA A 217      57.394  -1.719  -0.207  1.00  0.00           H  
ATOM   3186  N   ALA A 218      58.475   0.186  -2.157  1.00  0.00           N  
ATOM   3187  CA  ALA A 218      58.082   1.260  -3.062  1.00  0.00           C  
ATOM   3188  C   ALA A 218      59.155   1.513  -4.114  1.00  0.00           C  
ATOM   3189  O   ALA A 218      58.849   1.733  -5.286  1.00  0.00           O  
ATOM   3190  CB  ALA A 218      57.796   2.534  -2.280  1.00  0.00           C  
ATOM   3191  H   ALA A 218      58.633   0.397  -1.182  1.00  0.00           H  
ATOM   3192  HA  ALA A 218      57.173   0.952  -3.579  1.00  0.00           H  
ATOM   3193 1HB  ALA A 218      57.505   3.326  -2.970  1.00  0.00           H  
ATOM   3194 2HB  ALA A 218      56.988   2.353  -1.572  1.00  0.00           H  
ATOM   3195 3HB  ALA A 218      58.691   2.836  -1.739  1.00  0.00           H  
ATOM   3196  N   ALA A 219      60.413   1.480  -3.688  1.00  0.00           N  
ATOM   3197  CA  ALA A 219      61.534   1.706  -4.593  1.00  0.00           C  
ATOM   3198  C   ALA A 219      61.623   0.608  -5.645  1.00  0.00           C  
ATOM   3199  O   ALA A 219      61.887   0.878  -6.817  1.00  0.00           O  
ATOM   3200  CB  ALA A 219      62.836   1.796  -3.811  1.00  0.00           C  
ATOM   3201  H   ALA A 219      60.597   1.294  -2.713  1.00  0.00           H  
ATOM   3202  HA  ALA A 219      61.367   2.651  -5.110  1.00  0.00           H  
ATOM   3203 1HB  ALA A 219      63.664   1.965  -4.500  1.00  0.00           H  
ATOM   3204 2HB  ALA A 219      62.780   2.623  -3.103  1.00  0.00           H  
ATOM   3205 3HB  ALA A 219      63.000   0.866  -3.269  1.00  0.00           H  
ATOM   3206  N   ARG A 220      61.401  -0.631  -5.219  1.00  0.00           N  
ATOM   3207  CA  ARG A 220      61.456  -1.773  -6.124  1.00  0.00           C  
ATOM   3208  C   ARG A 220      60.357  -1.696  -7.176  1.00  0.00           C  
ATOM   3209  O   ARG A 220      60.584  -1.998  -8.348  1.00  0.00           O  
ATOM   3210  CB  ARG A 220      61.323  -3.076  -5.350  1.00  0.00           C  
ATOM   3211  CG  ARG A 220      62.526  -3.437  -4.493  1.00  0.00           C  
ATOM   3212  CD  ARG A 220      62.332  -4.733  -3.793  1.00  0.00           C  
ATOM   3213  NE  ARG A 220      63.444  -5.043  -2.909  1.00  0.00           N  
ATOM   3214  CZ  ARG A 220      64.592  -5.630  -3.300  1.00  0.00           C  
ATOM   3215  NH1 ARG A 220      64.763  -5.964  -4.560  1.00  0.00           N  
ATOM   3216  NH2 ARG A 220      65.546  -5.871  -2.418  1.00  0.00           N  
ATOM   3217  H   ARG A 220      61.189  -0.785  -4.244  1.00  0.00           H  
ATOM   3218  HA  ARG A 220      62.422  -1.767  -6.630  1.00  0.00           H  
ATOM   3219 1HB  ARG A 220      60.455  -3.022  -4.694  1.00  0.00           H  
ATOM   3220 2HB  ARG A 220      61.155  -3.898  -6.047  1.00  0.00           H  
ATOM   3221 1HG  ARG A 220      63.411  -3.518  -5.125  1.00  0.00           H  
ATOM   3222 2HG  ARG A 220      62.684  -2.662  -3.743  1.00  0.00           H  
ATOM   3223 1HD  ARG A 220      61.422  -4.690  -3.194  1.00  0.00           H  
ATOM   3224 2HD  ARG A 220      62.246  -5.534  -4.526  1.00  0.00           H  
ATOM   3225  HE  ARG A 220      63.349  -4.801  -1.932  1.00  0.00           H  
ATOM   3226 1HH1 ARG A 220      64.034  -5.780  -5.235  1.00  0.00           H  
ATOM   3227 2HH1 ARG A 220      65.623  -6.404  -4.854  1.00  0.00           H  
ATOM   3228 1HH2 ARG A 220      65.414  -5.614  -1.449  1.00  0.00           H  
ATOM   3229 2HH2 ARG A 220      66.405  -6.310  -2.711  1.00  0.00           H  
ATOM   3230  N   ALA A 221      59.165  -1.290  -6.751  1.00  0.00           N  
ATOM   3231  CA  ALA A 221      58.028  -1.173  -7.655  1.00  0.00           C  
ATOM   3232  C   ALA A 221      58.270  -0.098  -8.707  1.00  0.00           C  
ATOM   3233  O   ALA A 221      57.938  -0.277  -9.879  1.00  0.00           O  
ATOM   3234  CB  ALA A 221      56.758  -0.872  -6.873  1.00  0.00           C  
ATOM   3235  H   ALA A 221      59.044  -1.056  -5.776  1.00  0.00           H  
ATOM   3236  HA  ALA A 221      57.907  -2.125  -8.172  1.00  0.00           H  
ATOM   3237 1HB  ALA A 221      55.918  -0.787  -7.562  1.00  0.00           H  
ATOM   3238 2HB  ALA A 221      56.567  -1.678  -6.164  1.00  0.00           H  
ATOM   3239 3HB  ALA A 221      56.878   0.065  -6.331  1.00  0.00           H  
ATOM   3240  N   ALA A 222      58.850   1.019  -8.282  1.00  0.00           N  
ATOM   3241  CA  ALA A 222      59.137   2.126  -9.186  1.00  0.00           C  
ATOM   3242  C   ALA A 222      60.164   1.725 -10.238  1.00  0.00           C  
ATOM   3243  O   ALA A 222      60.037   2.080 -11.410  1.00  0.00           O  
ATOM   3244  CB  ALA A 222      59.626   3.336  -8.403  1.00  0.00           C  
ATOM   3245  H   ALA A 222      59.099   1.104  -7.307  1.00  0.00           H  
ATOM   3246  HA  ALA A 222      58.214   2.389  -9.703  1.00  0.00           H  
ATOM   3247 1HB  ALA A 222      59.836   4.154  -9.092  1.00  0.00           H  
ATOM   3248 2HB  ALA A 222      58.857   3.646  -7.695  1.00  0.00           H  
ATOM   3249 3HB  ALA A 222      60.534   3.076  -7.862  1.00  0.00           H  
ATOM   3250  N   ILE A 223      61.181   0.984  -9.813  1.00  0.00           N  
ATOM   3251  CA  ILE A 223      62.232   0.533 -10.717  1.00  0.00           C  
ATOM   3252  C   ILE A 223      61.681  -0.421 -11.769  1.00  0.00           C  
ATOM   3253  O   ILE A 223      62.051  -0.349 -12.941  1.00  0.00           O  
ATOM   3254  CB  ILE A 223      63.366  -0.159  -9.939  1.00  0.00           C  
ATOM   3255  CG1 ILE A 223      64.108   0.854  -9.063  1.00  0.00           C  
ATOM   3256  CG2 ILE A 223      64.328  -0.844 -10.898  1.00  0.00           C  
ATOM   3257  CD1 ILE A 223      65.055   0.223  -8.068  1.00  0.00           C  
ATOM   3258  H   ILE A 223      61.228   0.726  -8.838  1.00  0.00           H  
ATOM   3259  HA  ILE A 223      62.645   1.402 -11.228  1.00  0.00           H  
ATOM   3260  HB  ILE A 223      62.944  -0.906  -9.268  1.00  0.00           H  
ATOM   3261 1HG1 ILE A 223      64.680   1.532  -9.696  1.00  0.00           H  
ATOM   3262 2HG1 ILE A 223      63.386   1.455  -8.510  1.00  0.00           H  
ATOM   3263 1HG2 ILE A 223      65.124  -1.327 -10.331  1.00  0.00           H  
ATOM   3264 2HG2 ILE A 223      63.791  -1.592 -11.479  1.00  0.00           H  
ATOM   3265 3HG2 ILE A 223      64.760  -0.103 -11.571  1.00  0.00           H  
ATOM   3266 1HD1 ILE A 223      65.543   1.004  -7.484  1.00  0.00           H  
ATOM   3267 2HD1 ILE A 223      64.497  -0.434  -7.401  1.00  0.00           H  
ATOM   3268 3HD1 ILE A 223      65.809  -0.355  -8.601  1.00  0.00           H  
ATOM   3269  N   GLU A 224      60.795  -1.315 -11.344  1.00  0.00           N  
ATOM   3270  CA  GLU A 224      60.191  -2.286 -12.248  1.00  0.00           C  
ATOM   3271  C   GLU A 224      59.330  -1.599 -13.300  1.00  0.00           C  
ATOM   3272  O   GLU A 224      59.345  -1.977 -14.472  1.00  0.00           O  
ATOM   3273  CB  GLU A 224      59.347  -3.293 -11.463  1.00  0.00           C  
ATOM   3274  CG  GLU A 224      60.155  -4.248 -10.595  1.00  0.00           C  
ATOM   3275  CD  GLU A 224      59.291  -5.173  -9.784  1.00  0.00           C  
ATOM   3276  OE1 GLU A 224      58.095  -5.007  -9.802  1.00  0.00           O  
ATOM   3277  OE2 GLU A 224      59.828  -6.048  -9.146  1.00  0.00           O  
ATOM   3278  H   GLU A 224      60.533  -1.322 -10.369  1.00  0.00           H  
ATOM   3279  HA  GLU A 224      60.989  -2.824 -12.761  1.00  0.00           H  
ATOM   3280 1HB  GLU A 224      58.653  -2.758 -10.815  1.00  0.00           H  
ATOM   3281 2HB  GLU A 224      58.755  -3.890 -12.156  1.00  0.00           H  
ATOM   3282 1HG  GLU A 224      60.804  -4.844 -11.236  1.00  0.00           H  
ATOM   3283 2HG  GLU A 224      60.786  -3.667  -9.924  1.00  0.00           H  
ATOM   3284  N   ALA A 225      58.580  -0.588 -12.875  1.00  0.00           N  
ATOM   3285  CA  ALA A 225      57.711   0.155 -13.779  1.00  0.00           C  
ATOM   3286  C   ALA A 225      58.520   0.902 -14.831  1.00  0.00           C  
ATOM   3287  O   ALA A 225      58.145   0.943 -16.003  1.00  0.00           O  
ATOM   3288  CB  ALA A 225      56.838   1.125 -12.996  1.00  0.00           C  
ATOM   3289  H   ALA A 225      58.613  -0.327 -11.900  1.00  0.00           H  
ATOM   3290  HA  ALA A 225      57.070  -0.559 -14.296  1.00  0.00           H  
ATOM   3291 1HB  ALA A 225      56.194   1.672 -13.685  1.00  0.00           H  
ATOM   3292 2HB  ALA A 225      56.222   0.570 -12.288  1.00  0.00           H  
ATOM   3293 3HB  ALA A 225      57.469   1.827 -12.455  1.00  0.00           H  
ATOM   3294  N   SER A 226      59.632   1.492 -14.406  1.00  0.00           N  
ATOM   3295  CA  SER A 226      60.497   2.240 -15.310  1.00  0.00           C  
ATOM   3296  C   SER A 226      60.978   1.365 -16.461  1.00  0.00           C  
ATOM   3297  O   SER A 226      60.931   1.769 -17.623  1.00  0.00           O  
ATOM   3298  CB  SER A 226      61.688   2.795 -14.553  1.00  0.00           C  
ATOM   3299  OG  SER A 226      61.283   3.753 -13.613  1.00  0.00           O  
ATOM   3300  H   SER A 226      59.885   1.421 -13.431  1.00  0.00           H  
ATOM   3301  HA  SER A 226      59.926   3.071 -15.727  1.00  0.00           H  
ATOM   3302 1HB  SER A 226      62.208   1.983 -14.047  1.00  0.00           H  
ATOM   3303 2HB  SER A 226      62.388   3.245 -15.256  1.00  0.00           H  
ATOM   3304  HG  SER A 226      60.961   3.260 -12.855  1.00  0.00           H  
ATOM   3305  N   VAL A 227      61.441   0.164 -16.132  1.00  0.00           N  
ATOM   3306  CA  VAL A 227      61.931  -0.770 -17.138  1.00  0.00           C  
ATOM   3307  C   VAL A 227      60.858  -1.076 -18.175  1.00  0.00           C  
ATOM   3308  O   VAL A 227      61.118  -1.049 -19.378  1.00  0.00           O  
ATOM   3309  CB  VAL A 227      62.386  -2.082 -16.472  1.00  0.00           C  
ATOM   3310  CG1 VAL A 227      62.695  -3.135 -17.526  1.00  0.00           C  
ATOM   3311  CG2 VAL A 227      63.603  -1.823 -15.596  1.00  0.00           C  
ATOM   3312  H   VAL A 227      61.454  -0.109 -15.160  1.00  0.00           H  
ATOM   3313  HA  VAL A 227      62.786  -0.318 -17.642  1.00  0.00           H  
ATOM   3314  HB  VAL A 227      61.572  -2.469 -15.859  1.00  0.00           H  
ATOM   3315 1HG1 VAL A 227      63.015  -4.056 -17.037  1.00  0.00           H  
ATOM   3316 2HG1 VAL A 227      61.800  -3.331 -18.117  1.00  0.00           H  
ATOM   3317 3HG1 VAL A 227      63.491  -2.776 -18.177  1.00  0.00           H  
ATOM   3318 1HG2 VAL A 227      63.919  -2.755 -15.128  1.00  0.00           H  
ATOM   3319 2HG2 VAL A 227      64.415  -1.430 -16.208  1.00  0.00           H  
ATOM   3320 3HG2 VAL A 227      63.347  -1.098 -14.824  1.00  0.00           H  
ATOM   3321  N   LYS A 228      59.651  -1.367 -17.703  1.00  0.00           N  
ATOM   3322  CA  LYS A 228      58.536  -1.678 -18.589  1.00  0.00           C  
ATOM   3323  C   LYS A 228      58.270  -0.537 -19.562  1.00  0.00           C  
ATOM   3324  O   LYS A 228      58.103  -0.758 -20.762  1.00  0.00           O  
ATOM   3325  CB  LYS A 228      57.276  -1.981 -17.777  1.00  0.00           C  
ATOM   3326  CG  LYS A 228      57.316  -3.304 -17.023  1.00  0.00           C  
ATOM   3327  CD  LYS A 228      56.040  -3.524 -16.225  1.00  0.00           C  
ATOM   3328  CE  LYS A 228      56.086  -4.837 -15.457  1.00  0.00           C  
ATOM   3329  NZ  LYS A 228      54.861  -5.047 -14.639  1.00  0.00           N  
ATOM   3330  H   LYS A 228      59.502  -1.373 -16.704  1.00  0.00           H  
ATOM   3331  HA  LYS A 228      58.795  -2.561 -19.174  1.00  0.00           H  
ATOM   3332 1HB  LYS A 228      57.111  -1.186 -17.050  1.00  0.00           H  
ATOM   3333 2HB  LYS A 228      56.411  -2.001 -18.441  1.00  0.00           H  
ATOM   3334 1HG  LYS A 228      57.437  -4.124 -17.732  1.00  0.00           H  
ATOM   3335 2HG  LYS A 228      58.166  -3.308 -16.342  1.00  0.00           H  
ATOM   3336 1HD  LYS A 228      55.906  -2.704 -15.519  1.00  0.00           H  
ATOM   3337 2HD  LYS A 228      55.186  -3.541 -16.902  1.00  0.00           H  
ATOM   3338 1HE  LYS A 228      56.188  -5.665 -16.157  1.00  0.00           H  
ATOM   3339 2HE  LYS A 228      56.953  -4.841 -14.796  1.00  0.00           H  
ATOM   3340 1HZ  LYS A 228      54.931  -5.926 -14.146  1.00  0.00           H  
ATOM   3341 2HZ  LYS A 228      54.767  -4.293 -13.972  1.00  0.00           H  
ATOM   3342 3HZ  LYS A 228      54.052  -5.064 -15.243  1.00  0.00           H  
ATOM   3343  N   ALA A 229      58.236   0.679 -19.014  1.00  0.00           N  
ATOM   3344  CA  ALA A 229      57.950   1.891 -19.768  1.00  0.00           C  
ATOM   3345  C   ALA A 229      59.121   2.347 -20.630  1.00  0.00           C  
ATOM   3346  O   ALA A 229      58.932   3.005 -21.653  1.00  0.00           O  
ATOM   3347  CB  ALA A 229      57.542   3.006 -18.816  1.00  0.00           C  
ATOM   3348  H   ALA A 229      58.416   0.778 -18.025  1.00  0.00           H  
ATOM   3349  HA  ALA A 229      57.120   1.682 -20.443  1.00  0.00           H  
ATOM   3350 1HB  ALA A 229      57.313   3.906 -19.387  1.00  0.00           H  
ATOM   3351 2HB  ALA A 229      56.660   2.699 -18.253  1.00  0.00           H  
ATOM   3352 3HB  ALA A 229      58.359   3.212 -18.126  1.00  0.00           H  
ATOM   3353  N   GLY A 230      60.333   1.998 -20.217  1.00  0.00           N  
ATOM   3354  CA  GLY A 230      61.528   2.635 -20.759  1.00  0.00           C  
ATOM   3355  C   GLY A 230      61.736   4.015 -20.143  1.00  0.00           C  
ATOM   3356  O   GLY A 230      61.847   5.013 -20.855  1.00  0.00           O  
ATOM   3357  H   GLY A 230      60.425   1.278 -19.515  1.00  0.00           H  
ATOM   3358 1HA  GLY A 230      62.397   2.007 -20.562  1.00  0.00           H  
ATOM   3359 2HA  GLY A 230      61.434   2.723 -21.841  1.00  0.00           H  
ATOM   3360  N   ALA A 231      61.787   4.057 -18.812  1.00  0.00           N  
ATOM   3361  CA  ALA A 231      61.978   5.309 -18.080  1.00  0.00           C  
ATOM   3362  C   ALA A 231      63.161   5.216 -17.127  1.00  0.00           C  
ATOM   3363  O   ALA A 231      63.397   4.175 -16.514  1.00  0.00           O  
ATOM   3364  CB  ALA A 231      60.714   5.676 -17.316  1.00  0.00           C  
ATOM   3365  H   ALA A 231      61.691   3.199 -18.289  1.00  0.00           H  
ATOM   3366  HA  ALA A 231      62.194   6.095 -18.804  1.00  0.00           H  
ATOM   3367 1HB  ALA A 231      60.874   6.609 -16.775  1.00  0.00           H  
ATOM   3368 2HB  ALA A 231      59.888   5.800 -18.016  1.00  0.00           H  
ATOM   3369 3HB  ALA A 231      60.474   4.884 -16.609  1.00  0.00           H  
ATOM   3370  N   SER A 232      63.908   6.311 -17.002  1.00  0.00           N  
ATOM   3371  CA  SER A 232      65.072   6.355 -16.126  1.00  0.00           C  
ATOM   3372  C   SER A 232      64.664   6.413 -14.662  1.00  0.00           C  
ATOM   3373  O   SER A 232      63.818   7.220 -14.275  1.00  0.00           O  
ATOM   3374  CB  SER A 232      65.935   7.555 -16.466  1.00  0.00           C  
ATOM   3375  OG  SER A 232      67.008   7.671 -15.572  1.00  0.00           O  
ATOM   3376  H   SER A 232      63.662   7.137 -17.529  1.00  0.00           H  
ATOM   3377  HA  SER A 232      65.656   5.447 -16.281  1.00  0.00           H  
ATOM   3378 1HB  SER A 232      66.314   7.454 -17.482  1.00  0.00           H  
ATOM   3379 2HB  SER A 232      65.329   8.460 -16.430  1.00  0.00           H  
ATOM   3380  HG  SER A 232      67.501   8.446 -15.851  1.00  0.00           H  
ATOM   3381  N   VAL A 233      65.269   5.553 -13.848  1.00  0.00           N  
ATOM   3382  CA  VAL A 233      65.021   5.563 -12.413  1.00  0.00           C  
ATOM   3383  C   VAL A 233      65.590   6.823 -11.783  1.00  0.00           C  
ATOM   3384  O   VAL A 233      65.423   7.060 -10.587  1.00  0.00           O  
ATOM   3385  CB  VAL A 233      65.652   4.326 -11.747  1.00  0.00           C  
ATOM   3386  CG1 VAL A 233      65.053   3.049 -12.320  1.00  0.00           C  
ATOM   3387  CG2 VAL A 233      67.161   4.347 -11.939  1.00  0.00           C  
ATOM   3388  H   VAL A 233      65.914   4.879 -14.236  1.00  0.00           H  
ATOM   3389  HA  VAL A 233      63.943   5.538 -12.248  1.00  0.00           H  
ATOM   3390  HB  VAL A 233      65.420   4.339 -10.682  1.00  0.00           H  
ATOM   3391 1HG1 VAL A 233      65.511   2.185 -11.838  1.00  0.00           H  
ATOM   3392 2HG1 VAL A 233      63.979   3.039 -12.140  1.00  0.00           H  
ATOM   3393 3HG1 VAL A 233      65.243   3.008 -13.393  1.00  0.00           H  
ATOM   3394 1HG2 VAL A 233      67.600   3.470 -11.466  1.00  0.00           H  
ATOM   3395 2HG2 VAL A 233      67.392   4.339 -13.005  1.00  0.00           H  
ATOM   3396 3HG2 VAL A 233      67.572   5.249 -11.485  1.00  0.00           H  
ATOM   3397  N   LEU A 234      66.321   7.813 -12.406  1.00  0.00           N  
ATOM   3398  CA  LEU A 234      67.197   8.592 -11.541  1.00  0.00           C  
ATOM   3399  C   LEU A 234      66.400   9.377 -10.508  1.00  0.00           C  
ATOM   3400  O   LEU A 234      66.827   9.526  -9.363  1.00  0.00           O  
ATOM   3401  CB  LEU A 234      68.047   9.555 -12.379  1.00  0.00           C  
ATOM   3402  CG  LEU A 234      69.075  10.386 -11.599  1.00  0.00           C  
ATOM   3403  CD1 LEU A 234      70.047   9.454 -10.888  1.00  0.00           C  
ATOM   3404  CD2 LEU A 234      69.807  11.315 -12.555  1.00  0.00           C  
ATOM   3405  H   LEU A 234      66.218   7.948 -13.402  1.00  0.00           H  
ATOM   3406  HA  LEU A 234      67.860   7.907 -11.014  1.00  0.00           H  
ATOM   3407 1HB  LEU A 234      68.587   8.979 -13.128  1.00  0.00           H  
ATOM   3408 2HB  LEU A 234      67.382  10.249 -12.893  1.00  0.00           H  
ATOM   3409  HG  LEU A 234      68.563  10.977 -10.839  1.00  0.00           H  
ATOM   3410 1HD1 LEU A 234      70.777  10.045 -10.334  1.00  0.00           H  
ATOM   3411 2HD1 LEU A 234      69.499   8.815 -10.197  1.00  0.00           H  
ATOM   3412 3HD1 LEU A 234      70.563   8.837 -11.623  1.00  0.00           H  
ATOM   3413 1HD2 LEU A 234      70.537  11.906 -12.001  1.00  0.00           H  
ATOM   3414 2HD2 LEU A 234      70.320  10.725 -13.315  1.00  0.00           H  
ATOM   3415 3HD2 LEU A 234      69.091  11.981 -13.036  1.00  0.00           H  
ATOM   3416  N   GLU A 235      65.238   9.878 -10.922  1.00  0.00           N  
ATOM   3417  CA  GLU A 235      64.313  10.549 -10.017  1.00  0.00           C  
ATOM   3418  C   GLU A 235      63.776   9.587  -8.966  1.00  0.00           C  
ATOM   3419  O   GLU A 235      63.647   9.941  -7.794  1.00  0.00           O  
ATOM   3420  CB  GLU A 235      63.151  11.164 -10.801  1.00  0.00           C  
ATOM   3421  CG  GLU A 235      62.167  11.954  -9.950  1.00  0.00           C  
ATOM   3422  CD  GLU A 235      61.090  12.616 -10.764  1.00  0.00           C  
ATOM   3423  OE1 GLU A 235      61.115  12.487 -11.964  1.00  0.00           O  
ATOM   3424  OE2 GLU A 235      60.242  13.252 -10.184  1.00  0.00           O  
ATOM   3425  H   GLU A 235      64.984   9.793 -11.896  1.00  0.00           H  
ATOM   3426  HA  GLU A 235      64.849  11.348  -9.504  1.00  0.00           H  
ATOM   3427 1HB  GLU A 235      63.543  11.833 -11.567  1.00  0.00           H  
ATOM   3428 2HB  GLU A 235      62.596  10.374 -11.308  1.00  0.00           H  
ATOM   3429 1HG  GLU A 235      61.701  11.280  -9.232  1.00  0.00           H  
ATOM   3430 2HG  GLU A 235      62.713  12.713  -9.392  1.00  0.00           H  
ATOM   3431  N   LEU A 236      63.463   8.367  -9.391  1.00  0.00           N  
ATOM   3432  CA  LEU A 236      62.939   7.351  -8.486  1.00  0.00           C  
ATOM   3433  C   LEU A 236      63.971   6.965  -7.435  1.00  0.00           C  
ATOM   3434  O   LEU A 236      63.640   6.784  -6.263  1.00  0.00           O  
ATOM   3435  CB  LEU A 236      62.514   6.106  -9.275  1.00  0.00           C  
ATOM   3436  CG  LEU A 236      61.285   6.278 -10.177  1.00  0.00           C  
ATOM   3437  CD1 LEU A 236      61.097   5.026 -11.023  1.00  0.00           C  
ATOM   3438  CD2 LEU A 236      60.058   6.548  -9.319  1.00  0.00           C  
ATOM   3439  H   LEU A 236      63.591   8.138 -10.366  1.00  0.00           H  
ATOM   3440  HA  LEU A 236      62.066   7.758  -7.977  1.00  0.00           H  
ATOM   3441 1HB  LEU A 236      63.345   5.793  -9.904  1.00  0.00           H  
ATOM   3442 2HB  LEU A 236      62.297   5.304  -8.569  1.00  0.00           H  
ATOM   3443  HG  LEU A 236      61.445   7.117 -10.855  1.00  0.00           H  
ATOM   3444 1HD1 LEU A 236      60.224   5.149 -11.665  1.00  0.00           H  
ATOM   3445 2HD1 LEU A 236      61.980   4.869 -11.642  1.00  0.00           H  
ATOM   3446 3HD1 LEU A 236      60.950   4.166 -10.372  1.00  0.00           H  
ATOM   3447 1HD2 LEU A 236      59.185   6.671  -9.960  1.00  0.00           H  
ATOM   3448 2HD2 LEU A 236      59.896   5.708  -8.642  1.00  0.00           H  
ATOM   3449 3HD2 LEU A 236      60.213   7.457  -8.738  1.00  0.00           H  
ATOM   3450  N   LEU A 237      65.224   6.840  -7.860  1.00  0.00           N  
ATOM   3451  CA  LEU A 237      66.307   6.475  -6.955  1.00  0.00           C  
ATOM   3452  C   LEU A 237      66.534   7.553  -5.904  1.00  0.00           C  
ATOM   3453  O   LEU A 237      66.763   7.253  -4.732  1.00  0.00           O  
ATOM   3454  CB  LEU A 237      67.601   6.242  -7.744  1.00  0.00           C  
ATOM   3455  CG  LEU A 237      68.800   5.746  -6.925  1.00  0.00           C  
ATOM   3456  CD1 LEU A 237      69.741   4.959  -7.827  1.00  0.00           C  
ATOM   3457  CD2 LEU A 237      69.512   6.935  -6.297  1.00  0.00           C  
ATOM   3458  H   LEU A 237      65.431   7.002  -8.835  1.00  0.00           H  
ATOM   3459  HA  LEU A 237      66.035   5.551  -6.446  1.00  0.00           H  
ATOM   3460 1HB  LEU A 237      67.405   5.506  -8.523  1.00  0.00           H  
ATOM   3461 2HB  LEU A 237      67.891   7.177  -8.222  1.00  0.00           H  
ATOM   3462  HG  LEU A 237      68.451   5.075  -6.140  1.00  0.00           H  
ATOM   3463 1HD1 LEU A 237      70.593   4.606  -7.244  1.00  0.00           H  
ATOM   3464 2HD1 LEU A 237      69.212   4.104  -8.247  1.00  0.00           H  
ATOM   3465 3HD1 LEU A 237      70.094   5.600  -8.633  1.00  0.00           H  
ATOM   3466 1HD2 LEU A 237      70.363   6.583  -5.714  1.00  0.00           H  
ATOM   3467 2HD2 LEU A 237      69.862   7.606  -7.081  1.00  0.00           H  
ATOM   3468 3HD2 LEU A 237      68.821   7.469  -5.644  1.00  0.00           H  
ATOM   3469  N   ARG A 238      66.469   8.810  -6.329  1.00  0.00           N  
ATOM   3470  CA  ARG A 238      66.667   9.936  -5.424  1.00  0.00           C  
ATOM   3471  C   ARG A 238      65.567   9.998  -4.372  1.00  0.00           C  
ATOM   3472  O   ARG A 238      65.830  10.269  -3.200  1.00  0.00           O  
ATOM   3473  CB  ARG A 238      66.699  11.246  -6.198  1.00  0.00           C  
ATOM   3474  CG  ARG A 238      67.929  11.444  -7.069  1.00  0.00           C  
ATOM   3475  CD  ARG A 238      67.859  12.714  -7.837  1.00  0.00           C  
ATOM   3476  NE  ARG A 238      67.907  13.878  -6.967  1.00  0.00           N  
ATOM   3477  CZ  ARG A 238      67.600  15.132  -7.351  1.00  0.00           C  
ATOM   3478  NH1 ARG A 238      67.225  15.368  -8.589  1.00  0.00           N  
ATOM   3479  NH2 ARG A 238      67.675  16.126  -6.482  1.00  0.00           N  
ATOM   3480  H   ARG A 238      66.277   8.990  -7.304  1.00  0.00           H  
ATOM   3481  HA  ARG A 238      67.624   9.809  -4.917  1.00  0.00           H  
ATOM   3482 1HB  ARG A 238      65.824  11.307  -6.844  1.00  0.00           H  
ATOM   3483 2HB  ARG A 238      66.649  12.082  -5.500  1.00  0.00           H  
ATOM   3484 1HG  ARG A 238      68.819  11.473  -6.440  1.00  0.00           H  
ATOM   3485 2HG  ARG A 238      68.011  10.619  -7.777  1.00  0.00           H  
ATOM   3486 1HD  ARG A 238      68.701  12.768  -8.527  1.00  0.00           H  
ATOM   3487 2HD  ARG A 238      66.927  12.747  -8.400  1.00  0.00           H  
ATOM   3488  HE  ARG A 238      68.190  13.736  -6.007  1.00  0.00           H  
ATOM   3489 1HH1 ARG A 238      67.168  14.609  -9.252  1.00  0.00           H  
ATOM   3490 2HH1 ARG A 238      66.995  16.309  -8.876  1.00  0.00           H  
ATOM   3491 1HH2 ARG A 238      67.962  15.944  -5.530  1.00  0.00           H  
ATOM   3492 2HH2 ARG A 238      67.445  17.065  -6.769  1.00  0.00           H  
ATOM   3493  N   ARG A 239      64.334   9.745  -4.798  1.00  0.00           N  
ATOM   3494  CA  ARG A 239      63.191   9.771  -3.893  1.00  0.00           C  
ATOM   3495  C   ARG A 239      63.296   8.674  -2.841  1.00  0.00           C  
ATOM   3496  O   ARG A 239      62.990   8.893  -1.669  1.00  0.00           O  
ATOM   3497  CB  ARG A 239      61.892   9.605  -4.667  1.00  0.00           C  
ATOM   3498  CG  ARG A 239      61.500  10.798  -5.524  1.00  0.00           C  
ATOM   3499  CD  ARG A 239      60.210  10.572  -6.224  1.00  0.00           C  
ATOM   3500  NE  ARG A 239      59.872  11.676  -7.108  1.00  0.00           N  
ATOM   3501  CZ  ARG A 239      59.256  12.808  -6.716  1.00  0.00           C  
ATOM   3502  NH1 ARG A 239      58.918  12.971  -5.456  1.00  0.00           N  
ATOM   3503  NH2 ARG A 239      58.991  13.756  -7.599  1.00  0.00           N  
ATOM   3504  H   ARG A 239      64.185   9.529  -5.773  1.00  0.00           H  
ATOM   3505  HA  ARG A 239      63.173  10.736  -3.386  1.00  0.00           H  
ATOM   3506 1HB  ARG A 239      61.968   8.739  -5.323  1.00  0.00           H  
ATOM   3507 2HB  ARG A 239      61.075   9.417  -3.970  1.00  0.00           H  
ATOM   3508 1HG  ARG A 239      61.397  11.681  -4.892  1.00  0.00           H  
ATOM   3509 2HG  ARG A 239      62.271  10.976  -6.274  1.00  0.00           H  
ATOM   3510 1HD  ARG A 239      60.276   9.664  -6.823  1.00  0.00           H  
ATOM   3511 2HD  ARG A 239      59.412  10.466  -5.491  1.00  0.00           H  
ATOM   3512  HE  ARG A 239      60.116  11.588  -8.085  1.00  0.00           H  
ATOM   3513 1HH1 ARG A 239      59.120  12.247  -4.782  1.00  0.00           H  
ATOM   3514 2HH1 ARG A 239      58.456  13.819  -5.163  1.00  0.00           H  
ATOM   3515 1HH2 ARG A 239      59.251  13.631  -8.568  1.00  0.00           H  
ATOM   3516 2HH2 ARG A 239      58.530  14.604  -7.306  1.00  0.00           H  
ATOM   3517  N   ALA A 240      63.731   7.493  -3.267  1.00  0.00           N  
ATOM   3518  CA  ALA A 240      63.877   6.359  -2.362  1.00  0.00           C  
ATOM   3519  C   ALA A 240      64.946   6.628  -1.310  1.00  0.00           C  
ATOM   3520  O   ALA A 240      64.776   6.292  -0.138  1.00  0.00           O  
ATOM   3521  CB  ALA A 240      64.210   5.097  -3.144  1.00  0.00           C  
ATOM   3522  H   ALA A 240      63.966   7.378  -4.242  1.00  0.00           H  
ATOM   3523  HA  ALA A 240      62.928   6.214  -1.845  1.00  0.00           H  
ATOM   3524 1HB  ALA A 240      64.316   4.259  -2.455  1.00  0.00           H  
ATOM   3525 2HB  ALA A 240      63.408   4.885  -3.852  1.00  0.00           H  
ATOM   3526 3HB  ALA A 240      65.143   5.240  -3.686  1.00  0.00           H  
ATOM   3527  N   GLY A 241      66.048   7.236  -1.736  1.00  0.00           N  
ATOM   3528  CA  GLY A 241      67.147   7.551  -0.831  1.00  0.00           C  
ATOM   3529  C   GLY A 241      66.721   8.567   0.221  1.00  0.00           C  
ATOM   3530  O   GLY A 241      67.079   8.449   1.393  1.00  0.00           O  
ATOM   3531  H   GLY A 241      66.126   7.486  -2.711  1.00  0.00           H  
ATOM   3532 1HA  GLY A 241      67.489   6.638  -0.343  1.00  0.00           H  
ATOM   3533 2HA  GLY A 241      67.987   7.944  -1.402  1.00  0.00           H  
ATOM   3534  N   GLU A 242      65.954   9.565  -0.205  1.00  0.00           N  
ATOM   3535  CA  GLU A 242      65.477  10.604   0.700  1.00  0.00           C  
ATOM   3536  C   GLU A 242      64.537  10.030   1.752  1.00  0.00           C  
ATOM   3537  O   GLU A 242      64.600  10.402   2.924  1.00  0.00           O  
ATOM   3538  CB  GLU A 242      64.766  11.709  -0.084  1.00  0.00           C  
ATOM   3539  CG  GLU A 242      64.296  12.881   0.766  1.00  0.00           C  
ATOM   3540  CD  GLU A 242      63.683  13.986  -0.048  1.00  0.00           C  
ATOM   3541  OE1 GLU A 242      64.070  14.150  -1.180  1.00  0.00           O  
ATOM   3542  OE2 GLU A 242      62.825  14.667   0.462  1.00  0.00           O  
ATOM   3543  H   GLU A 242      65.695   9.605  -1.180  1.00  0.00           H  
ATOM   3544  HA  GLU A 242      66.336  11.037   1.213  1.00  0.00           H  
ATOM   3545 1HB  GLU A 242      65.436  12.100  -0.851  1.00  0.00           H  
ATOM   3546 2HB  GLU A 242      63.895  11.293  -0.591  1.00  0.00           H  
ATOM   3547 1HG  GLU A 242      63.559  12.522   1.485  1.00  0.00           H  
ATOM   3548 2HG  GLU A 242      65.145  13.275   1.324  1.00  0.00           H  
ATOM   3549  N   ALA A 243      63.665   9.122   1.326  1.00  0.00           N  
ATOM   3550  CA  ALA A 243      62.710   8.494   2.231  1.00  0.00           C  
ATOM   3551  C   ALA A 243      63.419   7.651   3.283  1.00  0.00           C  
ATOM   3552  O   ALA A 243      63.042   7.657   4.455  1.00  0.00           O  
ATOM   3553  CB  ALA A 243      61.721   7.642   1.449  1.00  0.00           C  
ATOM   3554  H   ALA A 243      63.664   8.861   0.350  1.00  0.00           H  
ATOM   3555  HA  ALA A 243      62.164   9.283   2.748  1.00  0.00           H  
ATOM   3556 1HB  ALA A 243      61.014   7.180   2.138  1.00  0.00           H  
ATOM   3557 2HB  ALA A 243      61.180   8.270   0.741  1.00  0.00           H  
ATOM   3558 3HB  ALA A 243      62.259   6.865   0.907  1.00  0.00           H  
ATOM   3559  N   MET A 244      64.448   6.926   2.857  1.00  0.00           N  
ATOM   3560  CA  MET A 244      65.212   6.076   3.762  1.00  0.00           C  
ATOM   3561  C   MET A 244      65.939   6.903   4.814  1.00  0.00           C  
ATOM   3562  O   MET A 244      65.990   6.529   5.986  1.00  0.00           O  
ATOM   3563  CB  MET A 244      66.205   5.225   2.974  1.00  0.00           C  
ATOM   3564  CG  MET A 244      65.565   4.148   2.109  1.00  0.00           C  
ATOM   3565  SD  MET A 244      64.607   2.962   3.072  1.00  0.00           S  
ATOM   3566  CE  MET A 244      65.907   2.144   3.992  1.00  0.00           C  
ATOM   3567  H   MET A 244      64.707   6.965   1.882  1.00  0.00           H  
ATOM   3568  HA  MET A 244      64.520   5.415   4.283  1.00  0.00           H  
ATOM   3569 1HB  MET A 244      66.798   5.866   2.323  1.00  0.00           H  
ATOM   3570 2HB  MET A 244      66.893   4.734   3.664  1.00  0.00           H  
ATOM   3571 1HG  MET A 244      64.903   4.614   1.379  1.00  0.00           H  
ATOM   3572 2HG  MET A 244      66.341   3.606   1.569  1.00  0.00           H  
ATOM   3573 1HE  MET A 244      65.472   1.380   4.636  1.00  0.00           H  
ATOM   3574 2HE  MET A 244      66.607   1.678   3.297  1.00  0.00           H  
ATOM   3575 3HE  MET A 244      66.436   2.876   4.604  1.00  0.00           H  
ATOM   3576  N   VAL A 245      66.501   8.030   4.388  1.00  0.00           N  
ATOM   3577  CA  VAL A 245      67.227   8.913   5.293  1.00  0.00           C  
ATOM   3578  C   VAL A 245      66.299   9.508   6.345  1.00  0.00           C  
ATOM   3579  O   VAL A 245      66.661   9.616   7.517  1.00  0.00           O  
ATOM   3580  CB  VAL A 245      67.900  10.051   4.503  1.00  0.00           C  
ATOM   3581  CG1 VAL A 245      68.498  11.078   5.453  1.00  0.00           C  
ATOM   3582  CG2 VAL A 245      68.968   9.482   3.583  1.00  0.00           C  
ATOM   3583  H   VAL A 245      66.423   8.281   3.413  1.00  0.00           H  
ATOM   3584  HA  VAL A 245      68.000   8.332   5.797  1.00  0.00           H  
ATOM   3585  HB  VAL A 245      67.144  10.565   3.909  1.00  0.00           H  
ATOM   3586 1HG1 VAL A 245      68.969  11.875   4.878  1.00  0.00           H  
ATOM   3587 2HG1 VAL A 245      67.709  11.499   6.077  1.00  0.00           H  
ATOM   3588 3HG1 VAL A 245      69.245  10.597   6.085  1.00  0.00           H  
ATOM   3589 1HG2 VAL A 245      69.439  10.292   3.027  1.00  0.00           H  
ATOM   3590 2HG2 VAL A 245      69.721   8.963   4.177  1.00  0.00           H  
ATOM   3591 3HG2 VAL A 245      68.511   8.781   2.884  1.00  0.00           H  
ATOM   3592  N   ARG A 246      65.101   9.893   5.919  1.00  0.00           N  
ATOM   3593  CA  ARG A 246      64.118  10.478   6.824  1.00  0.00           C  
ATOM   3594  C   ARG A 246      63.670   9.471   7.876  1.00  0.00           C  
ATOM   3595  O   ARG A 246      63.510   9.813   9.048  1.00  0.00           O  
ATOM   3596  CB  ARG A 246      62.905  10.972   6.050  1.00  0.00           C  
ATOM   3597  CG  ARG A 246      63.151  12.204   5.193  1.00  0.00           C  
ATOM   3598  CD  ARG A 246      61.916  12.641   4.493  1.00  0.00           C  
ATOM   3599  NE  ARG A 246      62.164  13.768   3.609  1.00  0.00           N  
ATOM   3600  CZ  ARG A 246      62.185  15.057   4.000  1.00  0.00           C  
ATOM   3601  NH1 ARG A 246      61.970  15.365   5.260  1.00  0.00           N  
ATOM   3602  NH2 ARG A 246      62.420  16.012   3.117  1.00  0.00           N  
ATOM   3603  H   ARG A 246      64.865   9.778   4.944  1.00  0.00           H  
ATOM   3604  HA  ARG A 246      64.577  11.328   7.331  1.00  0.00           H  
ATOM   3605 1HB  ARG A 246      62.545  10.181   5.394  1.00  0.00           H  
ATOM   3606 2HB  ARG A 246      62.101  11.210   6.747  1.00  0.00           H  
ATOM   3607 1HG  ARG A 246      63.495  13.023   5.824  1.00  0.00           H  
ATOM   3608 2HG  ARG A 246      63.910  11.979   4.443  1.00  0.00           H  
ATOM   3609 1HD  ARG A 246      61.527  11.818   3.894  1.00  0.00           H  
ATOM   3610 2HD  ARG A 246      61.169  12.941   5.226  1.00  0.00           H  
ATOM   3611  HE  ARG A 246      62.334  13.571   2.631  1.00  0.00           H  
ATOM   3612 1HH1 ARG A 246      61.790  14.635   5.935  1.00  0.00           H  
ATOM   3613 2HH1 ARG A 246      61.985  16.331   5.553  1.00  0.00           H  
ATOM   3614 1HH2 ARG A 246      62.585  15.775   2.148  1.00  0.00           H  
ATOM   3615 2HH2 ARG A 246      62.435  16.978   3.410  1.00  0.00           H  
ATOM   3616  N   ILE A 247      63.469   8.229   7.451  1.00  0.00           N  
ATOM   3617  CA  ILE A 247      63.039   7.169   8.355  1.00  0.00           C  
ATOM   3618  C   ILE A 247      64.101   6.878   9.407  1.00  0.00           C  
ATOM   3619  O   ILE A 247      63.787   6.669  10.579  1.00  0.00           O  
ATOM   3620  CB  ILE A 247      62.719   5.879   7.577  1.00  0.00           C  
ATOM   3621  CG1 ILE A 247      61.539   6.106   6.629  1.00  0.00           C  
ATOM   3622  CG2 ILE A 247      62.423   4.738   8.538  1.00  0.00           C  
ATOM   3623  CD1 ILE A 247      60.262   6.509   7.330  1.00  0.00           C  
ATOM   3624  H   ILE A 247      63.618   8.013   6.476  1.00  0.00           H  
ATOM   3625  HA  ILE A 247      62.134   7.496   8.866  1.00  0.00           H  
ATOM   3626  HB  ILE A 247      63.573   5.608   6.957  1.00  0.00           H  
ATOM   3627 1HG1 ILE A 247      61.794   6.885   5.911  1.00  0.00           H  
ATOM   3628 2HG1 ILE A 247      61.344   5.194   6.065  1.00  0.00           H  
ATOM   3629 1HG2 ILE A 247      62.199   3.835   7.971  1.00  0.00           H  
ATOM   3630 2HG2 ILE A 247      63.291   4.562   9.172  1.00  0.00           H  
ATOM   3631 3HG2 ILE A 247      61.566   4.999   9.159  1.00  0.00           H  
ATOM   3632 1HD1 ILE A 247      59.471   6.651   6.593  1.00  0.00           H  
ATOM   3633 2HD1 ILE A 247      59.968   5.726   8.030  1.00  0.00           H  
ATOM   3634 3HD1 ILE A 247      60.422   7.440   7.873  1.00  0.00           H  
ATOM   3635  N   SER A 248      65.360   6.866   8.982  1.00  0.00           N  
ATOM   3636  CA  SER A 248      66.472   6.600   9.886  1.00  0.00           C  
ATOM   3637  C   SER A 248      66.600   7.695  10.938  1.00  0.00           C  
ATOM   3638  O   SER A 248      66.975   7.431  12.080  1.00  0.00           O  
ATOM   3639  CB  SER A 248      67.765   6.484   9.103  1.00  0.00           C  
ATOM   3640  OG  SER A 248      68.102   7.707   8.507  1.00  0.00           O  
ATOM   3641  H   SER A 248      65.552   7.046   8.007  1.00  0.00           H  
ATOM   3642  HA  SER A 248      66.284   5.654  10.397  1.00  0.00           H  
ATOM   3643 1HB  SER A 248      68.567   6.168   9.769  1.00  0.00           H  
ATOM   3644 2HB  SER A 248      67.658   5.720   8.335  1.00  0.00           H  
ATOM   3645  HG  SER A 248      68.715   7.496   7.798  1.00  0.00           H  
ATOM   3646  N   GLU A 249      66.280   8.924  10.523  1.00  0.00           N  
ATOM   3647  CA  GLU A 249      66.248  10.080  11.414  1.00  0.00           C  
ATOM   3648  C   GLU A 249      65.310   9.852  12.593  1.00  0.00           C  
ATOM   3649  O   GLU A 249      65.528  10.380  13.683  1.00  0.00           O  
ATOM   3650  CB  GLU A 249      65.818  11.332  10.646  1.00  0.00           C  
ATOM   3651  CG  GLU A 249      65.869  12.617  11.459  1.00  0.00           C  
ATOM   3652  CD  GLU A 249      65.534  13.837  10.646  1.00  0.00           C  
ATOM   3653  OE1 GLU A 249      65.289  13.697   9.472  1.00  0.00           O  
ATOM   3654  OE2 GLU A 249      65.524  14.911  11.201  1.00  0.00           O  
ATOM   3655  H   GLU A 249      66.048   9.070   9.551  1.00  0.00           H  
ATOM   3656  HA  GLU A 249      67.252  10.240  11.809  1.00  0.00           H  
ATOM   3657 1HB  GLU A 249      66.459  11.462   9.774  1.00  0.00           H  
ATOM   3658 2HB  GLU A 249      64.797  11.204  10.285  1.00  0.00           H  
ATOM   3659 1HG  GLU A 249      65.163  12.540  12.285  1.00  0.00           H  
ATOM   3660 2HG  GLU A 249      66.867  12.729  11.880  1.00  0.00           H  
ATOM   3661  N   LEU A 250      64.265   9.064  12.372  1.00  0.00           N  
ATOM   3662  CA  LEU A 250      63.279   8.794  13.411  1.00  0.00           C  
ATOM   3663  C   LEU A 250      63.832   7.917  14.535  1.00  0.00           C  
ATOM   3664  O   LEU A 250      63.406   8.023  15.685  1.00  0.00           O  
ATOM   3665  CB  LEU A 250      62.049   8.117  12.793  1.00  0.00           C  
ATOM   3666  CG  LEU A 250      61.212   8.991  11.850  1.00  0.00           C  
ATOM   3667  CD1 LEU A 250      60.121   8.145  11.208  1.00  0.00           C  
ATOM   3668  CD2 LEU A 250      60.615  10.153  12.631  1.00  0.00           C  
ATOM   3669  H   LEU A 250      64.151   8.642  11.462  1.00  0.00           H  
ATOM   3670  HA  LEU A 250      62.973   9.742  13.852  1.00  0.00           H  
ATOM   3671 1HB  LEU A 250      62.378   7.245  12.231  1.00  0.00           H  
ATOM   3672 2HB  LEU A 250      61.397   7.779  13.599  1.00  0.00           H  
ATOM   3673  HG  LEU A 250      61.847   9.378  11.053  1.00  0.00           H  
ATOM   3674 1HD1 LEU A 250      59.526   8.766  10.538  1.00  0.00           H  
ATOM   3675 2HD1 LEU A 250      60.576   7.333  10.641  1.00  0.00           H  
ATOM   3676 3HD1 LEU A 250      59.478   7.730  11.984  1.00  0.00           H  
ATOM   3677 1HD2 LEU A 250      60.021  10.774  11.961  1.00  0.00           H  
ATOM   3678 2HD2 LEU A 250      59.979   9.767  13.428  1.00  0.00           H  
ATOM   3679 3HD2 LEU A 250      61.417  10.750  13.064  1.00  0.00           H  
ATOM   3680  N   THR A 251      64.785   7.047  14.202  1.00  0.00           N  
ATOM   3681  CA  THR A 251      65.178   5.967  15.111  1.00  0.00           C  
ATOM   3682  C   THR A 251      66.672   5.988  15.432  1.00  0.00           C  
ATOM   3683  O   THR A 251      67.500   6.253  14.561  1.00  0.00           O  
ATOM   3684  CB  THR A 251      64.804   4.594  14.522  1.00  0.00           C  
ATOM   3685  OG1 THR A 251      63.387   4.530  14.315  1.00  0.00           O  
ATOM   3686  CG2 THR A 251      65.227   3.477  15.463  1.00  0.00           C  
ATOM   3687  H   THR A 251      65.242   7.137  13.306  1.00  0.00           H  
ATOM   3688  HA  THR A 251      64.642   6.094  16.052  1.00  0.00           H  
ATOM   3689  HB  THR A 251      65.304   4.462  13.562  1.00  0.00           H  
ATOM   3690  HG1 THR A 251      63.121   5.222  13.705  1.00  0.00           H  
ATOM   3691 1HG2 THR A 251      64.955   2.514  15.030  1.00  0.00           H  
ATOM   3692 2HG2 THR A 251      66.306   3.516  15.613  1.00  0.00           H  
ATOM   3693 3HG2 THR A 251      64.723   3.598  16.421  1.00  0.00           H  
ATOM   3694  N   LYS A 252      67.004   5.705  16.693  1.00  0.00           N  
ATOM   3695  CA  LYS A 252      68.384   5.772  17.164  1.00  0.00           C  
ATOM   3696  C   LYS A 252      68.893   4.439  17.715  1.00  0.00           C  
ATOM   3697  O   LYS A 252      69.950   4.379  18.342  1.00  0.00           O  
ATOM   3698  CB  LYS A 252      68.517   6.857  18.234  1.00  0.00           C  
ATOM   3699  CG  LYS A 252      67.726   6.586  19.506  1.00  0.00           C  
ATOM   3700  CD  LYS A 252      67.877   7.725  20.504  1.00  0.00           C  
ATOM   3701  CE  LYS A 252      67.114   7.442  21.789  1.00  0.00           C  
ATOM   3702  NZ  LYS A 252      67.233   8.558  22.765  1.00  0.00           N  
ATOM   3703  H   LYS A 252      66.280   5.436  17.344  1.00  0.00           H  
ATOM   3704  HA  LYS A 252      69.025   6.033  16.321  1.00  0.00           H  
ATOM   3705 1HB  LYS A 252      69.566   6.970  18.509  1.00  0.00           H  
ATOM   3706 2HB  LYS A 252      68.181   7.812  17.827  1.00  0.00           H  
ATOM   3707 1HG  LYS A 252      66.670   6.468  19.261  1.00  0.00           H  
ATOM   3708 2HG  LYS A 252      68.080   5.664  19.965  1.00  0.00           H  
ATOM   3709 1HD  LYS A 252      68.933   7.864  20.741  1.00  0.00           H  
ATOM   3710 2HD  LYS A 252      67.498   8.647  20.063  1.00  0.00           H  
ATOM   3711 1HE  LYS A 252      66.060   7.288  21.559  1.00  0.00           H  
ATOM   3712 2HE  LYS A 252      67.499   6.532  22.248  1.00  0.00           H  
ATOM   3713 1HZ  LYS A 252      66.715   8.332  23.602  1.00  0.00           H  
ATOM   3714 2HZ  LYS A 252      68.206   8.698  23.000  1.00  0.00           H  
ATOM   3715 3HZ  LYS A 252      66.861   9.404  22.358  1.00  0.00           H  
ATOM   3716  N   ASP A 253      68.141   3.366  17.482  1.00  0.00           N  
ATOM   3717  CA  ASP A 253      68.527   2.053  18.000  1.00  0.00           C  
ATOM   3718  C   ASP A 253      69.736   1.503  17.260  1.00  0.00           C  
ATOM   3719  O   ASP A 253      69.739   1.420  16.032  1.00  0.00           O  
ATOM   3720  CB  ASP A 253      67.363   1.065  17.887  1.00  0.00           C  
ATOM   3721  CG  ASP A 253      67.668  -0.284  18.524  1.00  0.00           C  
ATOM   3722  OD1 ASP A 253      67.514  -0.405  19.716  1.00  0.00           O  
ATOM   3723  OD2 ASP A 253      68.051  -1.181  17.812  1.00  0.00           O  
ATOM   3724  H   ASP A 253      67.295   3.467  16.940  1.00  0.00           H  
ATOM   3725  HA  ASP A 253      68.792   2.160  19.052  1.00  0.00           H  
ATOM   3726 1HB  ASP A 253      66.480   1.487  18.368  1.00  0.00           H  
ATOM   3727 2HB  ASP A 253      67.120   0.908  16.836  1.00  0.00           H  
ATOM   3728  N   PRO A 254      70.911   1.047  17.719  1.00  0.00           N  
ATOM   3729  CA  PRO A 254      72.010   0.857  16.781  1.00  0.00           C  
ATOM   3730  C   PRO A 254      71.683  -0.233  15.774  1.00  0.00           C  
ATOM   3731  O   PRO A 254      72.110  -0.175  14.621  1.00  0.00           O  
ATOM   3732  CB  PRO A 254      73.177   0.456  17.689  1.00  0.00           C  
ATOM   3733  CG  PRO A 254      72.822   1.034  19.017  1.00  0.00           C  
ATOM   3734  CD  PRO A 254      71.325   0.899  19.096  1.00  0.00           C  
ATOM   3735  HA  PRO A 254      72.218   1.809  16.270  1.00  0.00           H  
ATOM   3736 1HB  PRO A 254      73.275  -0.640  17.714  1.00  0.00           H  
ATOM   3737 2HB  PRO A 254      74.120   0.854  17.288  1.00  0.00           H  
ATOM   3738 1HG  PRO A 254      73.339   0.488  19.819  1.00  0.00           H  
ATOM   3739 2HG  PRO A 254      73.157   2.080  19.077  1.00  0.00           H  
ATOM   3740 1HD  PRO A 254      71.066  -0.090  19.501  1.00  0.00           H  
ATOM   3741 2HD  PRO A 254      70.917   1.698  19.733  1.00  0.00           H  
ATOM   3742  N   GLU A 255      70.922  -1.229  16.215  1.00  0.00           N  
ATOM   3743  CA  GLU A 255      70.419  -2.256  15.310  1.00  0.00           C  
ATOM   3744  C   GLU A 255      69.494  -1.658  14.259  1.00  0.00           C  
ATOM   3745  O   GLU A 255      69.547  -2.031  13.087  1.00  0.00           O  
ATOM   3746  CB  GLU A 255      69.680  -3.343  16.094  1.00  0.00           C  
ATOM   3747  CG  GLU A 255      70.578  -4.209  16.966  1.00  0.00           C  
ATOM   3748  CD  GLU A 255      71.556  -5.027  16.169  1.00  0.00           C  
ATOM   3749  OE1 GLU A 255      71.187  -5.505  15.123  1.00  0.00           O  
ATOM   3750  OE2 GLU A 255      72.672  -5.175  16.606  1.00  0.00           O  
ATOM   3751  H   GLU A 255      70.689  -1.273  17.197  1.00  0.00           H  
ATOM   3752  HA  GLU A 255      71.267  -2.710  14.797  1.00  0.00           H  
ATOM   3753 1HB  GLU A 255      68.932  -2.882  16.738  1.00  0.00           H  
ATOM   3754 2HB  GLU A 255      69.155  -3.999  15.399  1.00  0.00           H  
ATOM   3755 1HG  GLU A 255      71.132  -3.567  17.650  1.00  0.00           H  
ATOM   3756 2HG  GLU A 255      69.955  -4.875  17.562  1.00  0.00           H  
ATOM   3757  N   GLY A 256      68.646  -0.727  14.684  1.00  0.00           N  
ATOM   3758  CA  GLY A 256      67.707  -0.075  13.779  1.00  0.00           C  
ATOM   3759  C   GLY A 256      68.438   0.750  12.728  1.00  0.00           C  
ATOM   3760  O   GLY A 256      68.061   0.754  11.556  1.00  0.00           O  
ATOM   3761  H   GLY A 256      68.652  -0.464  15.659  1.00  0.00           H  
ATOM   3762 1HA  GLY A 256      67.089  -0.829  13.290  1.00  0.00           H  
ATOM   3763 2HA  GLY A 256      67.038   0.567  14.350  1.00  0.00           H  
ATOM   3764  N   GLN A 257      69.485   1.448  13.153  1.00  0.00           N  
ATOM   3765  CA  GLN A 257      70.271   2.278  12.248  1.00  0.00           C  
ATOM   3766  C   GLN A 257      70.976   1.432  11.197  1.00  0.00           C  
ATOM   3767  O   GLN A 257      71.037   1.804  10.025  1.00  0.00           O  
ATOM   3768  CB  GLN A 257      71.298   3.101  13.031  1.00  0.00           C  
ATOM   3769  CG  GLN A 257      70.689   4.165  13.928  1.00  0.00           C  
ATOM   3770  CD  GLN A 257      69.936   5.223  13.142  1.00  0.00           C  
ATOM   3771  OE1 GLN A 257      70.540   6.102  12.521  1.00  0.00           O  
ATOM   3772  NE2 GLN A 257      68.611   5.144  13.166  1.00  0.00           N  
ATOM   3773  H   GLN A 257      69.743   1.403  14.128  1.00  0.00           H  
ATOM   3774  HA  GLN A 257      69.597   2.962  11.732  1.00  0.00           H  
ATOM   3775 1HB  GLN A 257      71.897   2.437  13.655  1.00  0.00           H  
ATOM   3776 2HB  GLN A 257      71.975   3.595  12.334  1.00  0.00           H  
ATOM   3777 1HG  GLN A 257      69.991   3.690  14.617  1.00  0.00           H  
ATOM   3778 2HG  GLN A 257      71.487   4.657  14.484  1.00  0.00           H  
ATOM   3779 1HE2 GLN A 257      68.060   5.814  12.666  1.00  0.00           H  
ATOM   3780 2HE2 GLN A 257      68.162   4.415  13.682  1.00  0.00           H  
ATOM   3781  N   LYS A 258      71.509   0.291  11.622  1.00  0.00           N  
ATOM   3782  CA  LYS A 258      72.212  -0.611  10.717  1.00  0.00           C  
ATOM   3783  C   LYS A 258      71.269  -1.181   9.666  1.00  0.00           C  
ATOM   3784  O   LYS A 258      71.627  -1.297   8.494  1.00  0.00           O  
ATOM   3785  CB  LYS A 258      72.875  -1.746  11.499  1.00  0.00           C  
ATOM   3786  CG  LYS A 258      74.069  -1.316  12.341  1.00  0.00           C  
ATOM   3787  CD  LYS A 258      74.806  -2.519  12.911  1.00  0.00           C  
ATOM   3788  CE  LYS A 258      74.000  -3.193  14.011  1.00  0.00           C  
ATOM   3789  NZ  LYS A 258      74.763  -4.289  14.668  1.00  0.00           N  
ATOM   3790  H   LYS A 258      71.425   0.042  12.597  1.00  0.00           H  
ATOM   3791  HA  LYS A 258      72.987  -0.046  10.198  1.00  0.00           H  
ATOM   3792 1HB  LYS A 258      72.144  -2.205  12.165  1.00  0.00           H  
ATOM   3793 2HB  LYS A 258      73.215  -2.516  10.806  1.00  0.00           H  
ATOM   3794 1HG  LYS A 258      74.758  -0.735  11.727  1.00  0.00           H  
ATOM   3795 2HG  LYS A 258      73.727  -0.688  13.163  1.00  0.00           H  
ATOM   3796 1HD  LYS A 258      74.993  -3.241  12.115  1.00  0.00           H  
ATOM   3797 2HD  LYS A 258      75.764  -2.198  13.319  1.00  0.00           H  
ATOM   3798 1HE  LYS A 258      73.726  -2.456  14.765  1.00  0.00           H  
ATOM   3799 2HE  LYS A 258      73.084  -3.607  13.590  1.00  0.00           H  
ATOM   3800 1HZ  LYS A 258      74.195  -4.709  15.390  1.00  0.00           H  
ATOM   3801 2HZ  LYS A 258      75.006  -4.989  13.981  1.00  0.00           H  
ATOM   3802 3HZ  LYS A 258      75.606  -3.914  15.079  1.00  0.00           H  
ATOM   3803  N   LEU A 259      70.061  -1.536  10.091  1.00  0.00           N  
ATOM   3804  CA  LEU A 259      69.064  -2.095   9.186  1.00  0.00           C  
ATOM   3805  C   LEU A 259      68.642  -1.077   8.135  1.00  0.00           C  
ATOM   3806  O   LEU A 259      68.473  -1.414   6.963  1.00  0.00           O  
ATOM   3807  CB  LEU A 259      67.835  -2.564   9.975  1.00  0.00           C  
ATOM   3808  CG  LEU A 259      66.719  -3.212   9.146  1.00  0.00           C  
ATOM   3809  CD1 LEU A 259      67.267  -4.438   8.428  1.00  0.00           C  
ATOM   3810  CD2 LEU A 259      65.560  -3.585  10.058  1.00  0.00           C  
ATOM   3811  H   LEU A 259      69.827  -1.415  11.066  1.00  0.00           H  
ATOM   3812  HA  LEU A 259      69.502  -2.953   8.677  1.00  0.00           H  
ATOM   3813 1HB  LEU A 259      68.157  -3.288  10.721  1.00  0.00           H  
ATOM   3814 2HB  LEU A 259      67.407  -1.706  10.493  1.00  0.00           H  
ATOM   3815  HG  LEU A 259      66.374  -2.509   8.388  1.00  0.00           H  
ATOM   3816 1HD1 LEU A 259      66.474  -4.899   7.839  1.00  0.00           H  
ATOM   3817 2HD1 LEU A 259      68.082  -4.140   7.768  1.00  0.00           H  
ATOM   3818 3HD1 LEU A 259      67.636  -5.154   9.161  1.00  0.00           H  
ATOM   3819 1HD2 LEU A 259      64.766  -4.045   9.468  1.00  0.00           H  
ATOM   3820 2HD2 LEU A 259      65.904  -4.289  10.815  1.00  0.00           H  
ATOM   3821 3HD2 LEU A 259      65.177  -2.688  10.544  1.00  0.00           H  
ATOM   3822  N   VAL A 260      68.473   0.171   8.560  1.00  0.00           N  
ATOM   3823  CA  VAL A 260      68.070   1.241   7.655  1.00  0.00           C  
ATOM   3824  C   VAL A 260      69.140   1.505   6.604  1.00  0.00           C  
ATOM   3825  O   VAL A 260      68.832   1.723   5.432  1.00  0.00           O  
ATOM   3826  CB  VAL A 260      67.800   2.536   8.444  1.00  0.00           C  
ATOM   3827  CG1 VAL A 260      67.564   3.700   7.494  1.00  0.00           C  
ATOM   3828  CG2 VAL A 260      66.605   2.341   9.365  1.00  0.00           C  
ATOM   3829  H   VAL A 260      68.628   0.384   9.535  1.00  0.00           H  
ATOM   3830  HA  VAL A 260      67.151   0.940   7.151  1.00  0.00           H  
ATOM   3831  HB  VAL A 260      68.681   2.779   9.038  1.00  0.00           H  
ATOM   3832 1HG1 VAL A 260      67.375   4.607   8.069  1.00  0.00           H  
ATOM   3833 2HG1 VAL A 260      68.446   3.844   6.870  1.00  0.00           H  
ATOM   3834 3HG1 VAL A 260      66.702   3.485   6.862  1.00  0.00           H  
ATOM   3835 1HG2 VAL A 260      66.420   3.260   9.921  1.00  0.00           H  
ATOM   3836 2HG2 VAL A 260      65.725   2.092   8.771  1.00  0.00           H  
ATOM   3837 3HG2 VAL A 260      66.812   1.530  10.064  1.00  0.00           H  
ATOM   3838  N   LEU A 261      70.398   1.484   7.029  1.00  0.00           N  
ATOM   3839  CA  LEU A 261      71.517   1.721   6.124  1.00  0.00           C  
ATOM   3840  C   LEU A 261      71.617   0.624   5.072  1.00  0.00           C  
ATOM   3841  O   LEU A 261      71.879   0.896   3.900  1.00  0.00           O  
ATOM   3842  CB  LEU A 261      72.830   1.801   6.914  1.00  0.00           C  
ATOM   3843  CG  LEU A 261      74.088   2.088   6.085  1.00  0.00           C  
ATOM   3844  CD1 LEU A 261      73.931   3.422   5.367  1.00  0.00           C  
ATOM   3845  CD2 LEU A 261      75.306   2.097   6.997  1.00  0.00           C  
ATOM   3846  H   LEU A 261      70.585   1.299   8.004  1.00  0.00           H  
ATOM   3847  HA  LEU A 261      71.355   2.671   5.615  1.00  0.00           H  
ATOM   3848 1HB  LEU A 261      72.738   2.589   7.660  1.00  0.00           H  
ATOM   3849 2HB  LEU A 261      72.982   0.855   7.432  1.00  0.00           H  
ATOM   3850  HG  LEU A 261      74.209   1.314   5.326  1.00  0.00           H  
ATOM   3851 1HD1 LEU A 261      74.826   3.625   4.778  1.00  0.00           H  
ATOM   3852 2HD1 LEU A 261      73.065   3.381   4.707  1.00  0.00           H  
ATOM   3853 3HD1 LEU A 261      73.792   4.215   6.101  1.00  0.00           H  
ATOM   3854 1HD2 LEU A 261      76.201   2.300   6.407  1.00  0.00           H  
ATOM   3855 2HD2 LEU A 261      75.187   2.872   7.754  1.00  0.00           H  
ATOM   3856 3HD2 LEU A 261      75.404   1.127   7.483  1.00  0.00           H  
ATOM   3857  N   THR A 262      71.407  -0.617   5.498  1.00  0.00           N  
ATOM   3858  CA  THR A 262      71.473  -1.759   4.593  1.00  0.00           C  
ATOM   3859  C   THR A 262      70.374  -1.692   3.541  1.00  0.00           C  
ATOM   3860  O   THR A 262      70.604  -1.991   2.369  1.00  0.00           O  
ATOM   3861  CB  THR A 262      71.368  -3.087   5.366  1.00  0.00           C  
ATOM   3862  OG1 THR A 262      72.462  -3.194   6.286  1.00  0.00           O  
ATOM   3863  CG2 THR A 262      71.399  -4.267   4.407  1.00  0.00           C  
ATOM   3864  H   THR A 262      71.196  -0.773   6.473  1.00  0.00           H  
ATOM   3865  HA  THR A 262      72.434  -1.737   4.078  1.00  0.00           H  
ATOM   3866  HB  THR A 262      70.435  -3.107   5.929  1.00  0.00           H  
ATOM   3867  HG1 THR A 262      72.272  -2.674   7.071  1.00  0.00           H  
ATOM   3868 1HG2 THR A 262      71.323  -5.196   4.971  1.00  0.00           H  
ATOM   3869 2HG2 THR A 262      70.562  -4.194   3.713  1.00  0.00           H  
ATOM   3870 3HG2 THR A 262      72.334  -4.257   3.849  1.00  0.00           H  
ATOM   3871  N   VAL A 263      69.178  -1.298   3.967  1.00  0.00           N  
ATOM   3872  CA  VAL A 263      68.040  -1.192   3.062  1.00  0.00           C  
ATOM   3873  C   VAL A 263      68.271  -0.115   2.010  1.00  0.00           C  
ATOM   3874  O   VAL A 263      67.941  -0.297   0.838  1.00  0.00           O  
ATOM   3875  CB  VAL A 263      66.758  -0.868   3.852  1.00  0.00           C  
ATOM   3876  CG1 VAL A 263      65.608  -0.569   2.901  1.00  0.00           C  
ATOM   3877  CG2 VAL A 263      66.410  -2.027   4.772  1.00  0.00           C  
ATOM   3878  H   VAL A 263      69.055  -1.066   4.942  1.00  0.00           H  
ATOM   3879  HA  VAL A 263      67.908  -2.150   2.558  1.00  0.00           H  
ATOM   3880  HB  VAL A 263      66.925   0.031   4.445  1.00  0.00           H  
ATOM   3881 1HG1 VAL A 263      64.710  -0.342   3.476  1.00  0.00           H  
ATOM   3882 2HG1 VAL A 263      65.865   0.286   2.277  1.00  0.00           H  
ATOM   3883 3HG1 VAL A 263      65.423  -1.438   2.270  1.00  0.00           H  
ATOM   3884 1HG2 VAL A 263      65.503  -1.791   5.328  1.00  0.00           H  
ATOM   3885 2HG2 VAL A 263      66.248  -2.927   4.179  1.00  0.00           H  
ATOM   3886 3HG2 VAL A 263      67.229  -2.196   5.471  1.00  0.00           H  
ATOM   3887  N   ALA A 264      68.840   1.008   2.436  1.00  0.00           N  
ATOM   3888  CA  ALA A 264      69.116   2.117   1.531  1.00  0.00           C  
ATOM   3889  C   ALA A 264      70.147   1.727   0.479  1.00  0.00           C  
ATOM   3890  O   ALA A 264      70.017   2.082  -0.693  1.00  0.00           O  
ATOM   3891  CB  ALA A 264      69.592   3.333   2.313  1.00  0.00           C  
ATOM   3892  H   ALA A 264      69.087   1.095   3.411  1.00  0.00           H  
ATOM   3893  HA  ALA A 264      68.191   2.370   1.014  1.00  0.00           H  
ATOM   3894 1HB  ALA A 264      69.794   4.153   1.624  1.00  0.00           H  
ATOM   3895 2HB  ALA A 264      68.820   3.635   3.021  1.00  0.00           H  
ATOM   3896 3HB  ALA A 264      70.503   3.082   2.855  1.00  0.00           H  
ATOM   3897  N   THR A 265      71.171   0.995   0.905  1.00  0.00           N  
ATOM   3898  CA  THR A 265      72.226   0.555  -0.000  1.00  0.00           C  
ATOM   3899  C   THR A 265      71.685  -0.405  -1.052  1.00  0.00           C  
ATOM   3900  O   THR A 265      72.055  -0.329  -2.224  1.00  0.00           O  
ATOM   3901  CB  THR A 265      73.374  -0.119   0.774  1.00  0.00           C  
ATOM   3902  OG1 THR A 265      73.950   0.819   1.693  1.00  0.00           O  
ATOM   3903  CG2 THR A 265      74.449  -0.607  -0.185  1.00  0.00           C  
ATOM   3904  H   THR A 265      71.219   0.737   1.880  1.00  0.00           H  
ATOM   3905  HA  THR A 265      72.626   1.428  -0.516  1.00  0.00           H  
ATOM   3906  HB  THR A 265      72.985  -0.967   1.337  1.00  0.00           H  
ATOM   3907  HG1 THR A 265      73.399   0.875   2.478  1.00  0.00           H  
ATOM   3908 1HG2 THR A 265      75.252  -1.081   0.379  1.00  0.00           H  
ATOM   3909 2HG2 THR A 265      74.017  -1.329  -0.879  1.00  0.00           H  
ATOM   3910 3HG2 THR A 265      74.849   0.238  -0.745  1.00  0.00           H  
ATOM   3911  N   LYS A 266      70.808  -1.307  -0.626  1.00  0.00           N  
ATOM   3912  CA  LYS A 266      70.214  -2.284  -1.531  1.00  0.00           C  
ATOM   3913  C   LYS A 266      69.346  -1.605  -2.583  1.00  0.00           C  
ATOM   3914  O   LYS A 266      69.365  -1.982  -3.755  1.00  0.00           O  
ATOM   3915  CB  LYS A 266      69.388  -3.306  -0.748  1.00  0.00           C  
ATOM   3916  CG  LYS A 266      70.211  -4.236   0.134  1.00  0.00           C  
ATOM   3917  CD  LYS A 266      71.090  -5.156  -0.701  1.00  0.00           C  
ATOM   3918  CE  LYS A 266      71.856  -6.136   0.175  1.00  0.00           C  
ATOM   3919  NZ  LYS A 266      72.744  -7.022  -0.626  1.00  0.00           N  
ATOM   3920  H   LYS A 266      70.546  -1.316   0.349  1.00  0.00           H  
ATOM   3921  HA  LYS A 266      71.017  -2.808  -2.050  1.00  0.00           H  
ATOM   3922 1HB  LYS A 266      68.674  -2.785  -0.110  1.00  0.00           H  
ATOM   3923 2HB  LYS A 266      68.818  -3.923  -1.444  1.00  0.00           H  
ATOM   3924 1HG  LYS A 266      70.844  -3.644   0.796  1.00  0.00           H  
ATOM   3925 2HG  LYS A 266      69.543  -4.842   0.745  1.00  0.00           H  
ATOM   3926 1HD  LYS A 266      70.469  -5.716  -1.401  1.00  0.00           H  
ATOM   3927 2HD  LYS A 266      71.802  -4.560  -1.271  1.00  0.00           H  
ATOM   3928 1HE  LYS A 266      72.464  -5.585   0.891  1.00  0.00           H  
ATOM   3929 2HE  LYS A 266      71.152  -6.755   0.731  1.00  0.00           H  
ATOM   3930 1HZ  LYS A 266      73.233  -7.655  -0.009  1.00  0.00           H  
ATOM   3931 2HZ  LYS A 266      72.188  -7.553  -1.282  1.00  0.00           H  
ATOM   3932 3HZ  LYS A 266      73.414  -6.460  -1.131  1.00  0.00           H  
ATOM   3933  N   ILE A 267      68.586  -0.602  -2.157  1.00  0.00           N  
ATOM   3934  CA  ILE A 267      67.710   0.132  -3.062  1.00  0.00           C  
ATOM   3935  C   ILE A 267      68.511   0.888  -4.114  1.00  0.00           C  
ATOM   3936  O   ILE A 267      68.134   0.927  -5.285  1.00  0.00           O  
ATOM   3937  CB  ILE A 267      66.822   1.120  -2.284  1.00  0.00           C  
ATOM   3938  CG1 ILE A 267      65.819   0.363  -1.410  1.00  0.00           C  
ATOM   3939  CG2 ILE A 267      66.098   2.053  -3.244  1.00  0.00           C  
ATOM   3940  CD1 ILE A 267      65.092   1.239  -0.416  1.00  0.00           C  
ATOM   3941  H   ILE A 267      68.616  -0.342  -1.182  1.00  0.00           H  
ATOM   3942  HA  ILE A 267      67.065  -0.582  -3.574  1.00  0.00           H  
ATOM   3943  HB  ILE A 267      67.440   1.714  -1.613  1.00  0.00           H  
ATOM   3944 1HG1 ILE A 267      65.078  -0.122  -2.043  1.00  0.00           H  
ATOM   3945 2HG1 ILE A 267      66.338  -0.420  -0.856  1.00  0.00           H  
ATOM   3946 1HG2 ILE A 267      65.474   2.744  -2.677  1.00  0.00           H  
ATOM   3947 2HG2 ILE A 267      66.828   2.615  -3.824  1.00  0.00           H  
ATOM   3948 3HG2 ILE A 267      65.472   1.468  -3.917  1.00  0.00           H  
ATOM   3949 1HD1 ILE A 267      64.400   0.631   0.168  1.00  0.00           H  
ATOM   3950 2HD1 ILE A 267      65.815   1.709   0.253  1.00  0.00           H  
ATOM   3951 3HD1 ILE A 267      64.537   2.010  -0.948  1.00  0.00           H  
ATOM   3952  N   ALA A 268      69.618   1.488  -3.688  1.00  0.00           N  
ATOM   3953  CA  ALA A 268      70.475   2.245  -4.593  1.00  0.00           C  
ATOM   3954  C   ALA A 268      71.102   1.338  -5.645  1.00  0.00           C  
ATOM   3955  O   ALA A 268      71.197   1.703  -6.817  1.00  0.00           O  
ATOM   3956  CB  ALA A 268      71.557   2.975  -3.811  1.00  0.00           C  
ATOM   3957  H   ALA A 268      69.872   1.418  -2.713  1.00  0.00           H  
ATOM   3958  HA  ALA A 268      69.857   2.979  -5.110  1.00  0.00           H  
ATOM   3959 1HB  ALA A 268      72.189   3.536  -4.500  1.00  0.00           H  
ATOM   3960 2HB  ALA A 268      71.094   3.663  -3.103  1.00  0.00           H  
ATOM   3961 3HB  ALA A 268      72.165   2.252  -3.269  1.00  0.00           H  
ATOM   3962  N   GLU A 269      71.529   0.154  -5.219  1.00  0.00           N  
ATOM   3963  CA  GLU A 269      72.147  -0.808  -6.124  1.00  0.00           C  
ATOM   3964  C   GLU A 269      71.157  -1.290  -7.176  1.00  0.00           C  
ATOM   3965  O   GLU A 269      71.504  -1.437  -8.348  1.00  0.00           O  
ATOM   3966  CB  GLU A 269      72.694  -2.003  -5.340  1.00  0.00           C  
ATOM   3967  CG  GLU A 269      73.904  -1.685  -4.472  1.00  0.00           C  
ATOM   3968  CD  GLU A 269      74.369  -2.863  -3.662  1.00  0.00           C  
ATOM   3969  OE1 GLU A 269      73.705  -3.871  -3.680  1.00  0.00           O  
ATOM   3970  OE2 GLU A 269      75.389  -2.754  -3.024  1.00  0.00           O  
ATOM   3971  H   GLU A 269      71.423  -0.086  -4.244  1.00  0.00           H  
ATOM   3972  HA  GLU A 269      72.975  -0.318  -6.637  1.00  0.00           H  
ATOM   3973 1HB  GLU A 269      71.913  -2.401  -4.692  1.00  0.00           H  
ATOM   3974 2HB  GLU A 269      72.979  -2.794  -6.034  1.00  0.00           H  
ATOM   3975 1HG  GLU A 269      74.721  -1.354  -5.113  1.00  0.00           H  
ATOM   3976 2HG  GLU A 269      73.650  -0.865  -3.801  1.00  0.00           H  
ATOM   3977  N   SER A 270      69.922  -1.535  -6.751  1.00  0.00           N  
ATOM   3978  CA  SER A 270      68.879  -2.002  -7.655  1.00  0.00           C  
ATOM   3979  C   SER A 270      68.550  -0.950  -8.707  1.00  0.00           C  
ATOM   3980  O   SER A 270      68.351  -1.271  -9.879  1.00  0.00           O  
ATOM   3981  CB  SER A 270      67.630  -2.355  -6.872  1.00  0.00           C  
ATOM   3982  OG  SER A 270      66.615  -2.811  -7.724  1.00  0.00           O  
ATOM   3983  H   SER A 270      69.700  -1.394  -5.776  1.00  0.00           H  
ATOM   3984  HA  SER A 270      69.239  -2.896  -8.166  1.00  0.00           H  
ATOM   3985 1HB  SER A 270      67.866  -3.126  -6.139  1.00  0.00           H  
ATOM   3986 2HB  SER A 270      67.283  -1.479  -6.325  1.00  0.00           H  
ATOM   3987  HG  SER A 270      65.865  -3.012  -7.158  1.00  0.00           H  
ATOM   3988  N   GLY A 271      68.494   0.308  -8.282  1.00  0.00           N  
ATOM   3989  CA  GLY A 271      68.190   1.410  -9.186  1.00  0.00           C  
ATOM   3990  C   GLY A 271      69.279   1.576 -10.238  1.00  0.00           C  
ATOM   3991  O   GLY A 271      68.991   1.820 -11.410  1.00  0.00           O  
ATOM   3992  H   GLY A 271      68.667   0.506  -7.307  1.00  0.00           H  
ATOM   3993 1HA  GLY A 271      67.232   1.227  -9.674  1.00  0.00           H  
ATOM   3994 2HA  GLY A 271      68.088   2.332  -8.614  1.00  0.00           H  
ATOM   3995  N   ILE A 272      70.531   1.442  -9.813  1.00  0.00           N  
ATOM   3996  CA  ILE A 272      71.666   1.577 -10.717  1.00  0.00           C  
ATOM   3997  C   ILE A 272      71.667   0.476 -11.769  1.00  0.00           C  
ATOM   3998  O   ILE A 272      71.952   0.724 -12.941  1.00  0.00           O  
ATOM   3999  CB  ILE A 272      72.994   1.546  -9.939  1.00  0.00           C  
ATOM   4000  CG1 ILE A 272      73.130   2.794  -9.063  1.00  0.00           C  
ATOM   4001  CG2 ILE A 272      74.170   1.434 -10.898  1.00  0.00           C  
ATOM   4002  CD1 ILE A 272      74.266   2.722  -8.069  1.00  0.00           C  
ATOM   4003  H   ILE A 272      70.701   1.241  -8.838  1.00  0.00           H  
ATOM   4004  HA  ILE A 272      71.589   2.536 -11.228  1.00  0.00           H  
ATOM   4005  HB  ILE A 272      73.002   0.688  -9.268  1.00  0.00           H  
ATOM   4006 1HG1 ILE A 272      73.285   3.667  -9.696  1.00  0.00           H  
ATOM   4007 2HG1 ILE A 272      72.204   2.953  -8.510  1.00  0.00           H  
ATOM   4008 1HG2 ILE A 272      75.100   1.414 -10.331  1.00  0.00           H  
ATOM   4009 2HG2 ILE A 272      74.079   0.517 -11.479  1.00  0.00           H  
ATOM   4010 3HG2 ILE A 272      74.173   2.291 -11.571  1.00  0.00           H  
ATOM   4011 1HD1 ILE A 272      74.297   3.642  -7.485  1.00  0.00           H  
ATOM   4012 2HD1 ILE A 272      74.112   1.874  -7.401  1.00  0.00           H  
ATOM   4013 3HD1 ILE A 272      75.208   2.598  -8.601  1.00  0.00           H  
ATOM   4014  N   GLU A 273      71.346  -0.742 -11.344  1.00  0.00           N  
ATOM   4015  CA  GLU A 273      71.309  -1.884 -12.248  1.00  0.00           C  
ATOM   4016  C   GLU A 273      70.219  -1.719 -13.300  1.00  0.00           C  
ATOM   4017  O   GLU A 273      70.420  -2.038 -14.472  1.00  0.00           O  
ATOM   4018  CB  GLU A 273      71.083  -3.178 -11.463  1.00  0.00           C  
ATOM   4019  CG  GLU A 273      72.260  -3.601 -10.595  1.00  0.00           C  
ATOM   4020  CD  GLU A 273      71.975  -4.835  -9.785  1.00  0.00           C  
ATOM   4021  OE1 GLU A 273      70.857  -5.289  -9.802  1.00  0.00           O  
ATOM   4022  OE2 GLU A 273      72.878  -5.323  -9.146  1.00  0.00           O  
ATOM   4023  H   GLU A 273      71.122  -0.880 -10.369  1.00  0.00           H  
ATOM   4024  HA  GLU A 273      72.269  -1.950 -12.761  1.00  0.00           H  
ATOM   4025 1HB  GLU A 273      70.214  -3.063 -10.815  1.00  0.00           H  
ATOM   4026 2HB  GLU A 273      70.869  -3.992 -12.156  1.00  0.00           H  
ATOM   4027 1HG  GLU A 273      73.120  -3.792 -11.236  1.00  0.00           H  
ATOM   4028 2HG  GLU A 273      72.516  -2.782  -9.924  1.00  0.00           H  
ATOM   4029  N   ALA A 274      69.064  -1.219 -12.875  1.00  0.00           N  
ATOM   4030  CA  ALA A 274      67.940  -1.010 -13.779  1.00  0.00           C  
ATOM   4031  C   ALA A 274      68.267   0.042 -14.831  1.00  0.00           C  
ATOM   4032  O   ALA A 274      67.920  -0.109 -16.003  1.00  0.00           O  
ATOM   4033  CB  ALA A 274      66.699  -0.607 -12.996  1.00  0.00           C  
ATOM   4034  H   ALA A 274      68.962  -0.977 -11.900  1.00  0.00           H  
ATOM   4035  HA  ALA A 274      67.742  -1.949 -14.296  1.00  0.00           H  
ATOM   4036 1HB  ALA A 274      65.868  -0.455 -13.685  1.00  0.00           H  
ATOM   4037 2HB  ALA A 274      66.443  -1.396 -12.288  1.00  0.00           H  
ATOM   4038 3HB  ALA A 274      66.894   0.317 -12.455  1.00  0.00           H  
ATOM   4039  N   ASN A 275      68.936   1.108 -14.406  1.00  0.00           N  
ATOM   4040  CA  ASN A 275      69.311   2.188 -15.310  1.00  0.00           C  
ATOM   4041  C   ASN A 275      70.164   1.671 -16.461  1.00  0.00           C  
ATOM   4042  O   ASN A 275      69.920   1.998 -17.623  1.00  0.00           O  
ATOM   4043  CB  ASN A 275      70.039   3.286 -14.557  1.00  0.00           C  
ATOM   4044  CG  ASN A 275      70.343   4.477 -15.423  1.00  0.00           C  
ATOM   4045  OD1 ASN A 275      71.511   4.795 -15.675  1.00  0.00           O  
ATOM   4046  ND2 ASN A 275      69.314   5.142 -15.883  1.00  0.00           N  
ATOM   4047  H   ASN A 275      69.192   1.172 -13.431  1.00  0.00           H  
ATOM   4048  HA  ASN A 275      68.402   2.608 -15.744  1.00  0.00           H  
ATOM   4049 1HB  ASN A 275      69.432   3.612 -13.711  1.00  0.00           H  
ATOM   4050 2HB  ASN A 275      70.974   2.895 -14.157  1.00  0.00           H  
ATOM   4051 1HD2 ASN A 275      69.456   5.944 -16.465  1.00  0.00           H  
ATOM   4052 2HD2 ASN A 275      68.386   4.849 -15.654  1.00  0.00           H  
ATOM   4053  N   VAL A 276      71.166   0.862 -16.132  1.00  0.00           N  
ATOM   4054  CA  VAL A 276      72.057   0.298 -17.138  1.00  0.00           C  
ATOM   4055  C   VAL A 276      71.281  -0.503 -18.175  1.00  0.00           C  
ATOM   4056  O   VAL A 276      71.493  -0.350 -19.378  1.00  0.00           O  
ATOM   4057  CB  VAL A 276      73.107  -0.611 -16.472  1.00  0.00           C  
ATOM   4058  CG1 VAL A 276      73.900  -1.369 -17.526  1.00  0.00           C  
ATOM   4059  CG2 VAL A 276      74.031   0.221 -15.596  1.00  0.00           C  
ATOM   4060  H   VAL A 276      71.314   0.632 -15.160  1.00  0.00           H  
ATOM   4061  HA  VAL A 276      72.572   1.117 -17.642  1.00  0.00           H  
ATOM   4062  HB  VAL A 276      72.595  -1.353 -15.859  1.00  0.00           H  
ATOM   4063 1HG1 VAL A 276      74.638  -2.007 -17.038  1.00  0.00           H  
ATOM   4064 2HG1 VAL A 276      73.223  -1.985 -18.117  1.00  0.00           H  
ATOM   4065 3HG1 VAL A 276      74.410  -0.660 -18.178  1.00  0.00           H  
ATOM   4066 1HG2 VAL A 276      74.771  -0.428 -15.128  1.00  0.00           H  
ATOM   4067 2HG2 VAL A 276      74.539   0.967 -16.208  1.00  0.00           H  
ATOM   4068 3HG2 VAL A 276      73.447   0.722 -14.824  1.00  0.00           H  
ATOM   4069  N   GLU A 277      70.381  -1.358 -17.703  1.00  0.00           N  
ATOM   4070  CA  GLU A 277      69.571  -2.185 -18.589  1.00  0.00           C  
ATOM   4071  C   GLU A 277      68.770  -1.330 -19.562  1.00  0.00           C  
ATOM   4072  O   GLU A 277      68.705  -1.626 -20.755  1.00  0.00           O  
ATOM   4073  CB  GLU A 277      68.625  -3.070 -17.775  1.00  0.00           C  
ATOM   4074  CG  GLU A 277      67.770  -4.013 -18.611  1.00  0.00           C  
ATOM   4075  CD  GLU A 277      66.888  -4.898 -17.776  1.00  0.00           C  
ATOM   4076  OE1 GLU A 277      66.949  -4.802 -16.574  1.00  0.00           O  
ATOM   4077  OE2 GLU A 277      66.150  -5.671 -18.341  1.00  0.00           O  
ATOM   4078  H   GLU A 277      70.254  -1.437 -16.704  1.00  0.00           H  
ATOM   4079  HA  GLU A 277      70.236  -2.825 -19.169  1.00  0.00           H  
ATOM   4080 1HB  GLU A 277      69.203  -3.675 -17.076  1.00  0.00           H  
ATOM   4081 2HB  GLU A 277      67.954  -2.443 -17.188  1.00  0.00           H  
ATOM   4082 1HG  GLU A 277      67.145  -3.422 -19.280  1.00  0.00           H  
ATOM   4083 2HG  GLU A 277      68.424  -4.633 -19.223  1.00  0.00           H  
ATOM   4084  N   ILE A 278      68.167  -0.276 -19.043  1.00  0.00           N  
ATOM   4085  CA  ILE A 278      67.238   0.578 -19.774  1.00  0.00           C  
ATOM   4086  C   ILE A 278      67.868   1.241 -20.997  1.00  0.00           C  
ATOM   4087  O   ILE A 278      67.165   1.689 -21.903  1.00  0.00           O  
ATOM   4088  CB  ILE A 278      66.672   1.669 -18.846  1.00  0.00           C  
ATOM   4089  CG1 ILE A 278      65.772   1.045 -17.776  1.00  0.00           C  
ATOM   4090  CG2 ILE A 278      65.907   2.707 -19.651  1.00  0.00           C  
ATOM   4091  CD1 ILE A 278      65.392   1.999 -16.667  1.00  0.00           C  
ATOM   4092  H   ILE A 278      68.348  -0.030 -18.080  1.00  0.00           H  
ATOM   4093  HA  ILE A 278      66.411  -0.035 -20.129  1.00  0.00           H  
ATOM   4094  HB  ILE A 278      67.491   2.160 -18.322  1.00  0.00           H  
ATOM   4095 1HG1 ILE A 278      64.857   0.679 -18.240  1.00  0.00           H  
ATOM   4096 2HG1 ILE A 278      66.277   0.188 -17.330  1.00  0.00           H  
ATOM   4097 1HG2 ILE A 278      65.513   3.470 -18.980  1.00  0.00           H  
ATOM   4098 2HG2 ILE A 278      66.575   3.171 -20.375  1.00  0.00           H  
ATOM   4099 3HG2 ILE A 278      65.082   2.225 -20.176  1.00  0.00           H  
ATOM   4100 1HD1 ILE A 278      64.754   1.484 -15.947  1.00  0.00           H  
ATOM   4101 2HD1 ILE A 278      66.294   2.351 -16.165  1.00  0.00           H  
ATOM   4102 3HD1 ILE A 278      64.854   2.848 -17.085  1.00  0.00           H  
ATOM   4103  N   GLY A 279      69.198   1.306 -21.028  1.00  0.00           N  
ATOM   4104  CA  GLY A 279      69.907   2.075 -22.051  1.00  0.00           C  
ATOM   4105  C   GLY A 279      70.228   3.473 -21.557  1.00  0.00           C  
ATOM   4106  O   GLY A 279      69.897   4.463 -22.209  1.00  0.00           O  
ATOM   4107  H   GLY A 279      69.731   0.812 -20.327  1.00  0.00           H  
ATOM   4108 1HA  GLY A 279      70.828   1.559 -22.321  1.00  0.00           H  
ATOM   4109 2HA  GLY A 279      69.296   2.133 -22.951  1.00  0.00           H  
ATOM   4110  N   ALA A 280      70.875   3.546 -20.401  1.00  0.00           N  
ATOM   4111  CA  ALA A 280      71.195   4.827 -19.788  1.00  0.00           C  
ATOM   4112  C   ALA A 280      72.624   5.268 -20.118  1.00  0.00           C  
ATOM   4113  O   ALA A 280      73.575   4.506 -19.943  1.00  0.00           O  
ATOM   4114  CB  ALA A 280      70.998   4.749 -18.281  1.00  0.00           C  
ATOM   4115  H   ALA A 280      71.151   2.692 -19.937  1.00  0.00           H  
ATOM   4116  HA  ALA A 280      70.515   5.576 -20.195  1.00  0.00           H  
ATOM   4117 1HB  ALA A 280      71.233   5.715 -17.833  1.00  0.00           H  
ATOM   4118 2HB  ALA A 280      69.963   4.490 -18.062  1.00  0.00           H  
ATOM   4119 3HB  ALA A 280      71.658   3.988 -17.867  1.00  0.00           H  
ATOM   4120  N   ASP A 281      72.756   6.505 -20.596  1.00  0.00           N  
ATOM   4121  CA  ASP A 281      74.053   7.068 -20.961  1.00  0.00           C  
ATOM   4122  C   ASP A 281      74.883   7.455 -19.746  1.00  0.00           C  
ATOM   4123  O   ASP A 281      74.347   7.669 -18.659  1.00  0.00           O  
ATOM   4124  CB  ASP A 281      73.864   8.295 -21.856  1.00  0.00           C  
ATOM   4125  CG  ASP A 281      73.162   9.444 -21.146  1.00  0.00           C  
ATOM   4126  OD1 ASP A 281      72.061   9.250 -20.687  1.00  0.00           O  
ATOM   4127  OD2 ASP A 281      73.733  10.506 -21.069  1.00  0.00           O  
ATOM   4128  H   ASP A 281      71.932   7.078 -20.712  1.00  0.00           H  
ATOM   4129  HA  ASP A 281      74.613   6.315 -21.516  1.00  0.00           H  
ATOM   4130 1HB  ASP A 281      74.835   8.643 -22.207  1.00  0.00           H  
ATOM   4131 2HB  ASP A 281      73.279   8.018 -22.734  1.00  0.00           H  
ATOM   4132  N   PRO A 282      76.311   7.502 -20.150  1.00  0.00           N  
ATOM   4133  CA  PRO A 282      77.186   7.335 -18.990  1.00  0.00           C  
ATOM   4134  C   PRO A 282      76.870   8.376 -17.910  1.00  0.00           C  
ATOM   4135  O   PRO A 282      77.059   8.126 -16.719  1.00  0.00           O  
ATOM   4136  CB  PRO A 282      78.585   7.538 -19.581  1.00  0.00           C  
ATOM   4137  CG  PRO A 282      78.439   7.136 -21.010  1.00  0.00           C  
ATOM   4138  CD  PRO A 282      77.067   7.620 -21.397  1.00  0.00           C  
ATOM   4139  HA  PRO A 282      77.070   6.316 -18.593  1.00  0.00           H  
ATOM   4140 1HB  PRO A 282      78.895   8.586 -19.462  1.00  0.00           H  
ATOM   4141 2HB  PRO A 282      79.316   6.922 -19.037  1.00  0.00           H  
ATOM   4142 1HG  PRO A 282      79.236   7.593 -21.615  1.00  0.00           H  
ATOM   4143 2HG  PRO A 282      78.548   6.047 -21.111  1.00  0.00           H  
ATOM   4144 1HD  PRO A 282      77.129   8.664 -21.738  1.00  0.00           H  
ATOM   4145 2HD  PRO A 282      76.661   6.976 -22.190  1.00  0.00           H  
ATOM   4146  N   GLU A 283      76.388   9.543 -18.332  1.00  0.00           N  
ATOM   4147  CA  GLU A 283      76.043  10.599 -17.387  1.00  0.00           C  
ATOM   4148  C   GLU A 283      74.961  10.140 -16.418  1.00  0.00           C  
ATOM   4149  O   GLU A 283      75.073  10.338 -15.208  1.00  0.00           O  
ATOM   4150  CB  GLU A 283      75.575  11.851 -18.133  1.00  0.00           C  
ATOM   4151  CG  GLU A 283      75.232  13.028 -17.232  1.00  0.00           C  
ATOM   4152  CD  GLU A 283      74.813  14.250 -18.001  1.00  0.00           C  
ATOM   4153  OE1 GLU A 283      74.808  14.197 -19.207  1.00  0.00           O  
ATOM   4154  OE2 GLU A 283      74.497  15.238 -17.380  1.00  0.00           O  
ATOM   4155  H   GLU A 283      76.261   9.694 -19.323  1.00  0.00           H  
ATOM   4156  HA  GLU A 283      76.933  10.850 -16.808  1.00  0.00           H  
ATOM   4157 1HB  GLU A 283      76.353  12.174 -18.825  1.00  0.00           H  
ATOM   4158 2HB  GLU A 283      74.690  11.613 -18.724  1.00  0.00           H  
ATOM   4159 1HG  GLU A 283      74.422  12.738 -16.564  1.00  0.00           H  
ATOM   4160 2HG  GLU A 283      76.101  13.270 -16.621  1.00  0.00           H  
ATOM   4161  N   THR A 284      73.913   9.526 -16.958  1.00  0.00           N  
ATOM   4162  CA  THR A 284      72.808   9.037 -16.142  1.00  0.00           C  
ATOM   4163  C   THR A 284      73.295   8.049 -15.090  1.00  0.00           C  
ATOM   4164  O   THR A 284      72.930   8.145 -13.918  1.00  0.00           O  
ATOM   4165  CB  THR A 284      71.727   8.373 -17.014  1.00  0.00           C  
ATOM   4166  OG1 THR A 284      71.188   9.336 -17.929  1.00  0.00           O  
ATOM   4167  CG2 THR A 284      70.606   7.822 -16.146  1.00  0.00           C  
ATOM   4168  H   THR A 284      73.882   9.395 -17.959  1.00  0.00           H  
ATOM   4169  HA  THR A 284      72.358   9.885 -15.625  1.00  0.00           H  
ATOM   4170  HB  THR A 284      72.170   7.558 -17.586  1.00  0.00           H  
ATOM   4171  HG1 THR A 284      71.593   9.218 -18.792  1.00  0.00           H  
ATOM   4172 1HG2 THR A 284      69.851   7.356 -16.779  1.00  0.00           H  
ATOM   4173 2HG2 THR A 284      71.010   7.080 -15.457  1.00  0.00           H  
ATOM   4174 3HG2 THR A 284      70.152   8.634 -15.579  1.00  0.00           H  
ATOM   4175  N   VAL A 285      74.121   7.099 -15.515  1.00  0.00           N  
ATOM   4176  CA  VAL A 285      74.660   6.091 -14.610  1.00  0.00           C  
ATOM   4177  C   VAL A 285      75.564   6.721 -13.559  1.00  0.00           C  
ATOM   4178  O   VAL A 285      75.525   6.346 -12.387  1.00  0.00           O  
ATOM   4179  CB  VAL A 285      75.455   5.034 -15.400  1.00  0.00           C  
ATOM   4180  CG1 VAL A 285      76.176   4.090 -14.449  1.00  0.00           C  
ATOM   4181  CG2 VAL A 285      74.520   4.264 -16.320  1.00  0.00           C  
ATOM   4182  H   VAL A 285      74.382   7.074 -16.490  1.00  0.00           H  
ATOM   4183  HA  VAL A 285      73.828   5.598 -14.105  1.00  0.00           H  
ATOM   4184  HB  VAL A 285      76.219   5.536 -15.994  1.00  0.00           H  
ATOM   4185 1HG1 VAL A 285      76.733   3.350 -15.024  1.00  0.00           H  
ATOM   4186 2HG1 VAL A 285      76.866   4.658 -13.825  1.00  0.00           H  
ATOM   4187 3HG1 VAL A 285      75.446   3.583 -13.817  1.00  0.00           H  
ATOM   4188 1HG2 VAL A 285      75.089   3.519 -16.875  1.00  0.00           H  
ATOM   4189 2HG2 VAL A 285      73.753   3.766 -15.726  1.00  0.00           H  
ATOM   4190 3HG2 VAL A 285      74.047   4.954 -17.018  1.00  0.00           H  
ATOM   4191  N   GLU A 286      76.378   7.681 -13.984  1.00  0.00           N  
ATOM   4192  CA  GLU A 286      77.294   8.365 -13.079  1.00  0.00           C  
ATOM   4193  C   GLU A 286      76.535   9.164 -12.028  1.00  0.00           C  
ATOM   4194  O   GLU A 286      76.912   9.182 -10.856  1.00  0.00           O  
ATOM   4195  CB  GLU A 286      78.226   9.291 -13.863  1.00  0.00           C  
ATOM   4196  CG  GLU A 286      79.247   8.569 -14.731  1.00  0.00           C  
ATOM   4197  CD  GLU A 286      80.097   9.508 -15.540  1.00  0.00           C  
ATOM   4198  OE1 GLU A 286      79.830  10.686 -15.521  1.00  0.00           O  
ATOM   4199  OE2 GLU A 286      81.014   9.048 -16.178  1.00  0.00           O  
ATOM   4200  H   GLU A 286      76.362   7.944 -14.959  1.00  0.00           H  
ATOM   4201  HA  GLU A 286      77.897   7.615 -12.566  1.00  0.00           H  
ATOM   4202 1HB  GLU A 286      77.635   9.939 -14.511  1.00  0.00           H  
ATOM   4203 2HB  GLU A 286      78.771   9.932 -13.169  1.00  0.00           H  
ATOM   4204 1HG  GLU A 286      79.895   7.972 -14.090  1.00  0.00           H  
ATOM   4205 2HG  GLU A 286      78.722   7.891 -15.402  1.00  0.00           H  
ATOM   4206  N   GLU A 287      75.464   9.825 -12.453  1.00  0.00           N  
ATOM   4207  CA  GLU A 287      74.650  10.627 -11.548  1.00  0.00           C  
ATOM   4208  C   GLU A 287      73.974   9.757 -10.497  1.00  0.00           C  
ATOM   4209  O   GLU A 287      73.899  10.127  -9.325  1.00  0.00           O  
ATOM   4210  CB  GLU A 287      73.594  11.409 -12.332  1.00  0.00           C  
ATOM   4211  CG  GLU A 287      74.156  12.522 -13.206  1.00  0.00           C  
ATOM   4212  CD  GLU A 287      74.820  13.611 -12.411  1.00  0.00           C  
ATOM   4213  OE1 GLU A 287      74.143  14.269 -11.659  1.00  0.00           O  
ATOM   4214  OE2 GLU A 287      76.008  13.785 -12.556  1.00  0.00           O  
ATOM   4215  H   GLU A 287      75.207   9.770 -13.428  1.00  0.00           H  
ATOM   4216  HA  GLU A 287      75.300  11.336 -11.034  1.00  0.00           H  
ATOM   4217 1HB  GLU A 287      73.039  10.727 -12.975  1.00  0.00           H  
ATOM   4218 2HB  GLU A 287      72.883  11.857 -11.638  1.00  0.00           H  
ATOM   4219 1HG  GLU A 287      74.884  12.095 -13.895  1.00  0.00           H  
ATOM   4220 2HG  GLU A 287      73.347  12.950 -13.795  1.00  0.00           H  
ATOM   4221  N   LEU A 288      73.482   8.598 -10.922  1.00  0.00           N  
ATOM   4222  CA  LEU A 288      72.811   7.673 -10.017  1.00  0.00           C  
ATOM   4223  C   LEU A 288      73.773   7.136  -8.966  1.00  0.00           C  
ATOM   4224  O   LEU A 288      73.419   7.007  -7.794  1.00  0.00           O  
ATOM   4225  CB  LEU A 288      72.203   6.507 -10.806  1.00  0.00           C  
ATOM   4226  CG  LEU A 288      71.373   5.510  -9.987  1.00  0.00           C  
ATOM   4227  CD1 LEU A 288      70.341   4.846 -10.888  1.00  0.00           C  
ATOM   4228  CD2 LEU A 288      72.296   4.477  -9.357  1.00  0.00           C  
ATOM   4229  H   LEU A 288      73.575   8.352 -11.897  1.00  0.00           H  
ATOM   4230  HA  LEU A 288      72.010   8.207  -9.508  1.00  0.00           H  
ATOM   4231 1HB  LEU A 288      71.559   6.912 -11.585  1.00  0.00           H  
ATOM   4232 2HB  LEU A 288      73.010   5.952 -11.284  1.00  0.00           H  
ATOM   4233  HG  LEU A 288      70.836   6.043  -9.202  1.00  0.00           H  
ATOM   4234 1HD1 LEU A 288      69.751   4.138 -10.306  1.00  0.00           H  
ATOM   4235 2HD1 LEU A 288      69.683   5.605 -11.309  1.00  0.00           H  
ATOM   4236 3HD1 LEU A 288      70.849   4.317 -11.694  1.00  0.00           H  
ATOM   4237 1HD2 LEU A 288      71.706   3.769  -8.774  1.00  0.00           H  
ATOM   4238 2HD2 LEU A 288      72.832   3.943 -10.142  1.00  0.00           H  
ATOM   4239 3HD2 LEU A 288      73.011   4.978  -8.705  1.00  0.00           H  
ATOM   4240  N   ALA A 289      74.993   6.823  -9.391  1.00  0.00           N  
ATOM   4241  CA  ALA A 289      76.009   6.299  -8.486  1.00  0.00           C  
ATOM   4242  C   ALA A 289      76.395   7.331  -7.435  1.00  0.00           C  
ATOM   4243  O   ALA A 289      76.576   7.000  -6.263  1.00  0.00           O  
ATOM   4244  CB  ALA A 289      77.237   5.855  -9.268  1.00  0.00           C  
ATOM   4245  H   ALA A 289      75.222   6.951 -10.366  1.00  0.00           H  
ATOM   4246  HA  ALA A 289      75.589   5.436  -7.969  1.00  0.00           H  
ATOM   4247 1HB  ALA A 289      77.987   5.467  -8.578  1.00  0.00           H  
ATOM   4248 2HB  ALA A 289      76.956   5.075  -9.975  1.00  0.00           H  
ATOM   4249 3HB  ALA A 289      77.649   6.705  -9.810  1.00  0.00           H  
ATOM   4250  N   LEU A 290      76.520   8.584  -7.860  1.00  0.00           N  
ATOM   4251  CA  LEU A 290      76.885   9.667  -6.955  1.00  0.00           C  
ATOM   4252  C   LEU A 290      75.807   9.894  -5.904  1.00  0.00           C  
ATOM   4253  O   LEU A 290      76.107  10.123  -4.732  1.00  0.00           O  
ATOM   4254  CB  LEU A 290      77.118  10.961  -7.744  1.00  0.00           C  
ATOM   4255  CG  LEU A 290      77.614  12.160  -6.925  1.00  0.00           C  
ATOM   4256  CD1 LEU A 290      78.401  13.101  -7.827  1.00  0.00           C  
ATOM   4257  CD2 LEU A 290      76.425  12.872  -6.297  1.00  0.00           C  
ATOM   4258  H   LEU A 290      76.358   8.791  -8.835  1.00  0.00           H  
ATOM   4259  HA  LEU A 290      77.809   9.395  -6.446  1.00  0.00           H  
ATOM   4260 1HB  LEU A 290      77.854  10.765  -8.523  1.00  0.00           H  
ATOM   4261 2HB  LEU A 290      76.183  11.251  -8.222  1.00  0.00           H  
ATOM   4262  HG  LEU A 290      78.285  11.811  -6.140  1.00  0.00           H  
ATOM   4263 1HD1 LEU A 290      78.754  13.953  -7.244  1.00  0.00           H  
ATOM   4264 2HD1 LEU A 290      79.256  12.572  -8.247  1.00  0.00           H  
ATOM   4265 3HD1 LEU A 290      77.760  13.454  -8.633  1.00  0.00           H  
ATOM   4266 1HD2 LEU A 290      76.777  13.723  -5.714  1.00  0.00           H  
ATOM   4267 2HD2 LEU A 290      75.754  13.222  -7.081  1.00  0.00           H  
ATOM   4268 3HD2 LEU A 290      75.891  12.181  -5.644  1.00  0.00           H  
ATOM   4269  N   ARG A 291      74.550   9.829  -6.329  1.00  0.00           N  
ATOM   4270  CA  ARG A 291      73.424  10.027  -5.424  1.00  0.00           C  
ATOM   4271  C   ARG A 291      73.362   8.927  -4.372  1.00  0.00           C  
ATOM   4272  O   ARG A 291      73.091   9.190  -3.200  1.00  0.00           O  
ATOM   4273  CB  ARG A 291      72.114  10.059  -6.198  1.00  0.00           C  
ATOM   4274  CG  ARG A 291      71.952  11.247  -7.132  1.00  0.00           C  
ATOM   4275  CD  ARG A 291      71.860  12.526  -6.382  1.00  0.00           C  
ATOM   4276  NE  ARG A 291      71.597  13.653  -7.262  1.00  0.00           N  
ATOM   4277  CZ  ARG A 291      71.608  14.944  -6.876  1.00  0.00           C  
ATOM   4278  NH1 ARG A 291      71.870  15.254  -5.626  1.00  0.00           N  
ATOM   4279  NH2 ARG A 291      71.356  15.899  -7.755  1.00  0.00           N  
ATOM   4280  H   ARG A 291      74.370   9.637  -7.304  1.00  0.00           H  
ATOM   4281  HA  ARG A 291      73.551  10.984  -4.917  1.00  0.00           H  
ATOM   4282 1HB  ARG A 291      72.025   9.154  -6.798  1.00  0.00           H  
ATOM   4283 2HB  ARG A 291      71.278  10.072  -5.498  1.00  0.00           H  
ATOM   4284 1HG  ARG A 291      72.810  11.304  -7.802  1.00  0.00           H  
ATOM   4285 2HG  ARG A 291      71.040  11.127  -7.719  1.00  0.00           H  
ATOM   4286 1HD  ARG A 291      71.049  12.465  -5.656  1.00  0.00           H  
ATOM   4287 2HD  ARG A 291      72.799  12.711  -5.862  1.00  0.00           H  
ATOM   4288  HE  ARG A 291      71.392  13.455  -8.232  1.00  0.00           H  
ATOM   4289 1HH1 ARG A 291      72.063  14.525  -4.954  1.00  0.00           H  
ATOM   4290 2HH1 ARG A 291      71.878  16.222  -5.336  1.00  0.00           H  
ATOM   4291 1HH2 ARG A 291      71.155  15.660  -8.716  1.00  0.00           H  
ATOM   4292 2HH2 ARG A 291      71.364  16.866  -7.466  1.00  0.00           H  
ATOM   4293  N   ALA A 292      73.615   7.694  -4.798  1.00  0.00           N  
ATOM   4294  CA  ALA A 292      73.589   6.551  -3.893  1.00  0.00           C  
ATOM   4295  C   ALA A 292      74.686   6.656  -2.841  1.00  0.00           C  
ATOM   4296  O   ALA A 292      74.467   6.350  -1.669  1.00  0.00           O  
ATOM   4297  CB  ALA A 292      73.729   5.253  -4.675  1.00  0.00           C  
ATOM   4298  H   ALA A 292      73.831   7.545  -5.773  1.00  0.00           H  
ATOM   4299  HA  ALA A 292      72.629   6.550  -3.376  1.00  0.00           H  
ATOM   4300 1HB  ALA A 292      73.707   4.409  -3.986  1.00  0.00           H  
ATOM   4301 2HB  ALA A 292      72.904   5.164  -5.383  1.00  0.00           H  
ATOM   4302 3HB  ALA A 292      74.673   5.255  -5.217  1.00  0.00           H  
ATOM   4303  N   LEU A 293      75.867   7.091  -3.267  1.00  0.00           N  
ATOM   4304  CA  LEU A 293      77.001   7.237  -2.362  1.00  0.00           C  
ATOM   4305  C   LEU A 293      76.732   8.306  -1.310  1.00  0.00           C  
ATOM   4306  O   LEU A 293      77.068   8.136  -0.138  1.00  0.00           O  
ATOM   4307  CB  LEU A 293      78.267   7.595  -3.152  1.00  0.00           C  
ATOM   4308  CG  LEU A 293      78.823   6.486  -4.054  1.00  0.00           C  
ATOM   4309  CD1 LEU A 293      79.960   7.042  -4.900  1.00  0.00           C  
ATOM   4310  CD2 LEU A 293      79.299   5.323  -3.195  1.00  0.00           C  
ATOM   4311  H   LEU A 293      75.982   7.326  -4.242  1.00  0.00           H  
ATOM   4312  HA  LEU A 293      77.162   6.287  -1.853  1.00  0.00           H  
ATOM   4313 1HB  LEU A 293      78.051   8.457  -3.781  1.00  0.00           H  
ATOM   4314 2HB  LEU A 293      79.050   7.872  -2.446  1.00  0.00           H  
ATOM   4315  HG  LEU A 293      78.041   6.141  -4.731  1.00  0.00           H  
ATOM   4316 1HD1 LEU A 293      80.355   6.254  -5.542  1.00  0.00           H  
ATOM   4317 2HD1 LEU A 293      79.587   7.859  -5.518  1.00  0.00           H  
ATOM   4318 3HD1 LEU A 293      80.752   7.411  -4.249  1.00  0.00           H  
ATOM   4319 1HD2 LEU A 293      79.694   4.535  -3.837  1.00  0.00           H  
ATOM   4320 2HD2 LEU A 293      80.082   5.667  -2.519  1.00  0.00           H  
ATOM   4321 3HD2 LEU A 293      78.463   4.934  -2.614  1.00  0.00           H  
ATOM   4322  N   GLU A 294      76.124   9.408  -1.736  1.00  0.00           N  
ATOM   4323  CA  GLU A 294      75.809  10.507  -0.831  1.00  0.00           C  
ATOM   4324  C   GLU A 294      74.793  10.081   0.221  1.00  0.00           C  
ATOM   4325  O   GLU A 294      74.911  10.439   1.393  1.00  0.00           O  
ATOM   4326  CB  GLU A 294      75.273  11.707  -1.615  1.00  0.00           C  
ATOM   4327  CG  GLU A 294      74.985  12.936  -0.765  1.00  0.00           C  
ATOM   4328  CD  GLU A 294      74.545  14.121  -1.579  1.00  0.00           C  
ATOM   4329  OE1 GLU A 294      74.954  14.224  -2.711  1.00  0.00           O  
ATOM   4330  OE2 GLU A 294      73.800  14.923  -1.069  1.00  0.00           O  
ATOM   4331  H   GLU A 294      75.874   9.486  -2.711  1.00  0.00           H  
ATOM   4332  HA  GLU A 294      76.724  10.806  -0.318  1.00  0.00           H  
ATOM   4333 1HB  GLU A 294      75.993  11.992  -2.382  1.00  0.00           H  
ATOM   4334 2HB  GLU A 294      74.349  11.427  -2.122  1.00  0.00           H  
ATOM   4335 1HG  GLU A 294      74.202  12.693  -0.047  1.00  0.00           H  
ATOM   4336 2HG  GLU A 294      75.883  13.197  -0.207  1.00  0.00           H  
ATOM   4337  N   VAL A 295      73.795   9.314  -0.205  1.00  0.00           N  
ATOM   4338  CA  VAL A 295      72.756   8.837   0.700  1.00  0.00           C  
ATOM   4339  C   VAL A 295      73.330   7.897   1.752  1.00  0.00           C  
ATOM   4340  O   VAL A 295      72.958   7.960   2.924  1.00  0.00           O  
ATOM   4341  CB  VAL A 295      71.654   8.107  -0.090  1.00  0.00           C  
ATOM   4342  CG1 VAL A 295      70.667   7.444   0.861  1.00  0.00           C  
ATOM   4343  CG2 VAL A 295      70.941   9.086  -1.010  1.00  0.00           C  
ATOM   4344  H   VAL A 295      73.755   9.055  -1.180  1.00  0.00           H  
ATOM   4345  HA  VAL A 295      72.314   9.697   1.204  1.00  0.00           H  
ATOM   4346  HB  VAL A 295      72.109   7.314  -0.684  1.00  0.00           H  
ATOM   4347 1HG1 VAL A 295      69.895   6.933   0.286  1.00  0.00           H  
ATOM   4348 2HG1 VAL A 295      71.193   6.722   1.485  1.00  0.00           H  
ATOM   4349 3HG1 VAL A 295      70.205   8.203   1.492  1.00  0.00           H  
ATOM   4350 1HG2 VAL A 295      70.164   8.562  -1.566  1.00  0.00           H  
ATOM   4351 2HG2 VAL A 295      70.490   9.881  -0.417  1.00  0.00           H  
ATOM   4352 3HG2 VAL A 295      71.659   9.516  -1.709  1.00  0.00           H  
ATOM   4353  N   ILE A 296      74.238   7.025   1.326  1.00  0.00           N  
ATOM   4354  CA  ILE A 296      74.866   6.070   2.231  1.00  0.00           C  
ATOM   4355  C   ILE A 296      75.709   6.779   3.283  1.00  0.00           C  
ATOM   4356  O   ILE A 296      75.703   6.402   4.455  1.00  0.00           O  
ATOM   4357  CB  ILE A 296      75.746   5.074   1.454  1.00  0.00           C  
ATOM   4358  CG1 ILE A 296      74.888   4.230   0.507  1.00  0.00           C  
ATOM   4359  CG2 ILE A 296      76.517   4.183   2.415  1.00  0.00           C  
ATOM   4360  CD1 ILE A 296      73.831   3.408   1.209  1.00  0.00           C  
ATOM   4361  H   ILE A 296      74.499   7.024   0.350  1.00  0.00           H  
ATOM   4362  HA  ILE A 296      74.083   5.512   2.742  1.00  0.00           H  
ATOM   4363  HB  ILE A 296      76.454   5.622   0.833  1.00  0.00           H  
ATOM   4364 1HG1 ILE A 296      74.392   4.881  -0.212  1.00  0.00           H  
ATOM   4365 2HG1 ILE A 296      75.528   3.551  -0.056  1.00  0.00           H  
ATOM   4366 1HG2 ILE A 296      77.133   3.484   1.849  1.00  0.00           H  
ATOM   4367 2HG2 ILE A 296      77.155   4.798   3.049  1.00  0.00           H  
ATOM   4368 3HG2 ILE A 296      75.816   3.626   3.037  1.00  0.00           H  
ATOM   4369 1HD1 ILE A 296      73.265   2.838   0.473  1.00  0.00           H  
ATOM   4370 2HD1 ILE A 296      74.310   2.723   1.910  1.00  0.00           H  
ATOM   4371 3HD1 ILE A 296      73.157   4.069   1.751  1.00  0.00           H  
ATOM   4372  N   THR A 297      76.434   7.808   2.857  1.00  0.00           N  
ATOM   4373  CA  THR A 297      77.284   8.572   3.762  1.00  0.00           C  
ATOM   4374  C   THR A 297      76.457   9.299   4.814  1.00  0.00           C  
ATOM   4375  O   THR A 297      76.831   9.350   5.986  1.00  0.00           O  
ATOM   4376  CB  THR A 297      78.145   9.588   2.988  1.00  0.00           C  
ATOM   4377  OG1 THR A 297      78.998   8.893   2.069  1.00  0.00           O  
ATOM   4378  CG2 THR A 297      78.998  10.404   3.948  1.00  0.00           C  
ATOM   4379  H   THR A 297      76.395   8.067   1.882  1.00  0.00           H  
ATOM   4380  HA  THR A 297      77.950   7.880   4.278  1.00  0.00           H  
ATOM   4381  HB  THR A 297      77.497  10.260   2.425  1.00  0.00           H  
ATOM   4382  HG1 THR A 297      78.497   8.658   1.284  1.00  0.00           H  
ATOM   4383 1HG2 THR A 297      79.599  11.117   3.383  1.00  0.00           H  
ATOM   4384 2HG2 THR A 297      78.351  10.943   4.641  1.00  0.00           H  
ATOM   4385 3HG2 THR A 297      79.654   9.739   4.507  1.00  0.00           H  
ATOM   4386  N   ARG A 298      75.330   9.861   4.388  1.00  0.00           N  
ATOM   4387  CA  ARG A 298      74.447  10.587   5.293  1.00  0.00           C  
ATOM   4388  C   ARG A 298      73.852   9.659   6.345  1.00  0.00           C  
ATOM   4389  O   ARG A 298      73.744  10.021   7.517  1.00  0.00           O  
ATOM   4390  CB  ARG A 298      73.322  11.259   4.519  1.00  0.00           C  
ATOM   4391  CG  ARG A 298      73.752  12.439   3.663  1.00  0.00           C  
ATOM   4392  CD  ARG A 298      72.597  13.058   2.962  1.00  0.00           C  
ATOM   4393  NE  ARG A 298      73.013  14.135   2.078  1.00  0.00           N  
ATOM   4394  CZ  ARG A 298      73.228  15.407   2.470  1.00  0.00           C  
ATOM   4395  NH1 ARG A 298      73.062  15.743   3.730  1.00  0.00           N  
ATOM   4396  NH2 ARG A 298      73.605  16.315   1.588  1.00  0.00           N  
ATOM   4397  H   ARG A 298      75.079   9.783   3.413  1.00  0.00           H  
ATOM   4398  HA  ARG A 298      75.029  11.358   5.800  1.00  0.00           H  
ATOM   4399 1HB  ARG A 298      72.848  10.531   3.863  1.00  0.00           H  
ATOM   4400 2HB  ARG A 298      72.563  11.615   5.216  1.00  0.00           H  
ATOM   4401 1HG  ARG A 298      74.216  13.197   4.294  1.00  0.00           H  
ATOM   4402 2HG  ARG A 298      74.468  12.103   2.912  1.00  0.00           H  
ATOM   4403 1HD  ARG A 298      72.088  12.304   2.363  1.00  0.00           H  
ATOM   4404 2HD  ARG A 298      71.904  13.468   3.695  1.00  0.00           H  
ATOM   4405  HE  ARG A 298      73.151  13.915   1.101  1.00  0.00           H  
ATOM   4406 1HH1 ARG A 298      72.774  15.048   4.405  1.00  0.00           H  
ATOM   4407 2HH1 ARG A 298      73.223  16.696   4.024  1.00  0.00           H  
ATOM   4408 1HH2 ARG A 298      73.733  16.056   0.619  1.00  0.00           H  
ATOM   4409 2HH2 ARG A 298      73.766  17.267   1.881  1.00  0.00           H  
ATOM   4410  N   LEU A 299      73.467   8.461   5.919  1.00  0.00           N  
ATOM   4411  CA  LEU A 299      72.882   7.478   6.824  1.00  0.00           C  
ATOM   4412  C   LEU A 299      73.889   7.030   7.876  1.00  0.00           C  
ATOM   4413  O   LEU A 299      73.547   6.870   9.048  1.00  0.00           O  
ATOM   4414  CB  LEU A 299      72.383   6.261   6.034  1.00  0.00           C  
ATOM   4415  CG  LEU A 299      71.167   6.507   5.132  1.00  0.00           C  
ATOM   4416  CD1 LEU A 299      70.904   5.269   4.285  1.00  0.00           C  
ATOM   4417  CD2 LEU A 299      69.958   6.850   5.990  1.00  0.00           C  
ATOM   4418  H   LEU A 299      73.582   8.225   4.944  1.00  0.00           H  
ATOM   4419  HA  LEU A 299      72.035   7.937   7.333  1.00  0.00           H  
ATOM   4420 1HB  LEU A 299      73.194   5.899   5.405  1.00  0.00           H  
ATOM   4421 2HB  LEU A 299      72.118   5.474   6.740  1.00  0.00           H  
ATOM   4422  HG  LEU A 299      71.378   7.336   4.455  1.00  0.00           H  
ATOM   4423 1HD1 LEU A 299      70.040   5.444   3.644  1.00  0.00           H  
ATOM   4424 2HD1 LEU A 299      71.777   5.059   3.667  1.00  0.00           H  
ATOM   4425 3HD1 LEU A 299      70.705   4.419   4.937  1.00  0.00           H  
ATOM   4426 1HD2 LEU A 299      69.094   7.026   5.349  1.00  0.00           H  
ATOM   4427 2HD2 LEU A 299      69.746   6.022   6.667  1.00  0.00           H  
ATOM   4428 3HD2 LEU A 299      70.168   7.749   6.571  1.00  0.00           H  
ATOM   4429  N   SER A 300      75.131   6.829   7.451  1.00  0.00           N  
ATOM   4430  CA  SER A 300      76.191   6.399   8.355  1.00  0.00           C  
ATOM   4431  C   SER A 300      76.482   7.461   9.407  1.00  0.00           C  
ATOM   4432  O   SER A 300      76.691   7.147  10.579  1.00  0.00           O  
ATOM   4433  CB  SER A 300      77.452   6.091   7.572  1.00  0.00           C  
ATOM   4434  OG  SER A 300      77.266   4.984   6.734  1.00  0.00           O  
ATOM   4435  H   SER A 300      75.347   6.978   6.476  1.00  0.00           H  
ATOM   4436  HA  SER A 300      75.864   5.492   8.865  1.00  0.00           H  
ATOM   4437 1HB  SER A 300      77.731   6.960   6.975  1.00  0.00           H  
ATOM   4438 2HB  SER A 300      78.271   5.894   8.263  1.00  0.00           H  
ATOM   4439  HG  SER A 300      78.100   4.854   6.277  1.00  0.00           H  
ATOM   4440  N   GLU A 301      76.494   8.720   8.982  1.00  0.00           N  
ATOM   4441  CA  GLU A 301      76.760   9.832   9.886  1.00  0.00           C  
ATOM   4442  C   GLU A 301      75.665   9.960  10.938  1.00  0.00           C  
ATOM   4443  O   GLU A 301      75.943  10.214  12.110  1.00  0.00           O  
ATOM   4444  CB  GLU A 301      76.883  11.140   9.101  1.00  0.00           C  
ATOM   4445  CG  GLU A 301      77.236  12.352   9.950  1.00  0.00           C  
ATOM   4446  CD  GLU A 301      77.436  13.600   9.135  1.00  0.00           C  
ATOM   4447  OE1 GLU A 301      77.325  13.526   7.935  1.00  0.00           O  
ATOM   4448  OE2 GLU A 301      77.699  14.628   9.714  1.00  0.00           O  
ATOM   4449  H   GLU A 301      76.314   8.912   8.007  1.00  0.00           H  
ATOM   4450  HA  GLU A 301      77.703   9.643  10.399  1.00  0.00           H  
ATOM   4451 1HB  GLU A 301      77.650  11.033   8.334  1.00  0.00           H  
ATOM   4452 2HB  GLU A 301      75.941  11.350   8.594  1.00  0.00           H  
ATOM   4453 1HG  GLU A 301      76.436  12.526  10.669  1.00  0.00           H  
ATOM   4454 2HG  GLU A 301      78.147  12.139  10.508  1.00  0.00           H  
ATOM   4455  N   LEU A 302      74.419   9.783  10.513  1.00  0.00           N  
ATOM   4456  CA  LEU A 302      73.280   9.878  11.417  1.00  0.00           C  
ATOM   4457  C   LEU A 302      73.318   8.777  12.469  1.00  0.00           C  
ATOM   4458  O   LEU A 302      73.025   9.014  13.641  1.00  0.00           O  
ATOM   4459  CB  LEU A 302      71.968   9.794  10.627  1.00  0.00           C  
ATOM   4460  CG  LEU A 302      71.657  10.995   9.724  1.00  0.00           C  
ATOM   4461  CD1 LEU A 302      70.429  10.689   8.877  1.00  0.00           C  
ATOM   4462  CD2 LEU A 302      71.435  12.231  10.583  1.00  0.00           C  
ATOM   4463  H   LEU A 302      74.256   9.577   9.538  1.00  0.00           H  
ATOM   4464  HA  LEU A 302      73.322  10.840  11.926  1.00  0.00           H  
ATOM   4465 1HB  LEU A 302      71.998   8.906   9.997  1.00  0.00           H  
ATOM   4466 2HB  LEU A 302      71.144   9.687  11.332  1.00  0.00           H  
ATOM   4467  HG  LEU A 302      72.494  11.168   9.048  1.00  0.00           H  
ATOM   4468 1HD1 LEU A 302      70.208  11.542   8.236  1.00  0.00           H  
ATOM   4469 2HD1 LEU A 302      70.623   9.812   8.259  1.00  0.00           H  
ATOM   4470 3HD1 LEU A 302      69.578  10.494   9.528  1.00  0.00           H  
ATOM   4471 1HD2 LEU A 302      71.214  13.085   9.941  1.00  0.00           H  
ATOM   4472 2HD2 LEU A 302      70.597  12.059  11.259  1.00  0.00           H  
ATOM   4473 3HD2 LEU A 302      72.334  12.437  11.164  1.00  0.00           H  
ATOM   4474  N   ALA A 303      73.681   7.572  12.044  1.00  0.00           N  
ATOM   4475  CA  ALA A 303      73.758   6.431  12.948  1.00  0.00           C  
ATOM   4476  C   ALA A 303      74.841   6.634  14.000  1.00  0.00           C  
ATOM   4477  O   ALA A 303      74.650   6.308  15.172  1.00  0.00           O  
ATOM   4478  CB  ALA A 303      74.014   5.151  12.165  1.00  0.00           C  
ATOM   4479  H   ALA A 303      73.910   7.443  11.069  1.00  0.00           H  
ATOM   4480  HA  ALA A 303      72.802   6.343  13.465  1.00  0.00           H  
ATOM   4481 1HB  ALA A 303      74.069   4.308  12.854  1.00  0.00           H  
ATOM   4482 2HB  ALA A 303      73.201   4.989  11.457  1.00  0.00           H  
ATOM   4483 3HB  ALA A 303      74.954   5.239  11.624  1.00  0.00           H  
ATOM   4484  N   ALA A 304      75.978   7.174  13.575  1.00  0.00           N  
ATOM   4485  CA  ALA A 304      77.094   7.422  14.479  1.00  0.00           C  
ATOM   4486  C   ALA A 304      76.730   8.462  15.531  1.00  0.00           C  
ATOM   4487  O   ALA A 304      77.142   8.360  16.687  1.00  0.00           O  
ATOM   4488  CB  ALA A 304      78.321   7.868  13.696  1.00  0.00           C  
ATOM   4489  H   ALA A 304      76.072   7.419  12.600  1.00  0.00           H  
ATOM   4490  HA  ALA A 304      77.325   6.490  14.996  1.00  0.00           H  
ATOM   4491 1HB  ALA A 304      79.146   8.049  14.385  1.00  0.00           H  
ATOM   4492 2HB  ALA A 304      78.603   7.089  12.988  1.00  0.00           H  
ATOM   4493 3HB  ALA A 304      78.093   8.784  13.155  1.00  0.00           H  
ATOM   4494  N   LYS A 305      75.969   9.458  15.158  1.00  0.00           N  
ATOM   4495  CA  LYS A 305      75.555  10.416  16.160  1.00  0.00           C  
ATOM   4496  C   LYS A 305      74.835   9.670  17.282  1.00  0.00           C  
ATOM   4497  O   LYS A 305      74.715  10.174  18.399  1.00  0.00           O  
ATOM   4498  CB  LYS A 305      74.654  11.491  15.551  1.00  0.00           C  
ATOM   4499  CG  LYS A 305      75.367  12.448  14.604  1.00  0.00           C  
ATOM   4500  CD  LYS A 305      74.404  13.477  14.031  1.00  0.00           C  
ATOM   4501  CE  LYS A 305      75.116  14.434  13.086  1.00  0.00           C  
ATOM   4502  NZ  LYS A 305      74.179  15.425  12.489  1.00  0.00           N  
ATOM   4503  H   LYS A 305      75.693   9.531  14.189  1.00  0.00           H  
ATOM   4504  HA  LYS A 305      76.445  10.897  16.567  1.00  0.00           H  
ATOM   4505 1HB  LYS A 305      73.843  11.016  14.998  1.00  0.00           H  
ATOM   4506 2HB  LYS A 305      74.203  12.083  16.348  1.00  0.00           H  
ATOM   4507 1HG  LYS A 305      76.162  12.966  15.141  1.00  0.00           H  
ATOM   4508 2HG  LYS A 305      75.813  11.884  13.786  1.00  0.00           H  
ATOM   4509 1HD  LYS A 305      73.608  12.967  13.487  1.00  0.00           H  
ATOM   4510 2HD  LYS A 305      73.957  14.049  14.843  1.00  0.00           H  
ATOM   4511 1HE  LYS A 305      75.894  14.969  13.628  1.00  0.00           H  
ATOM   4512 2HE  LYS A 305      75.587  13.869  12.282  1.00  0.00           H  
ATOM   4513 1HZ  LYS A 305      74.689  16.040  11.869  1.00  0.00           H  
ATOM   4514 2HZ  LYS A 305      73.463  14.940  11.967  1.00  0.00           H  
ATOM   4515 3HZ  LYS A 305      73.750  15.969  13.224  1.00  0.00           H  
ATOM   4516  N   ASN A 306      74.367   8.471  16.955  1.00  0.00           N  
ATOM   4517  CA  ASN A 306      73.565   7.663  17.872  1.00  0.00           C  
ATOM   4518  C   ASN A 306      74.393   6.587  18.565  1.00  0.00           C  
ATOM   4519  O   ASN A 306      73.901   5.883  19.447  1.00  0.00           O  
ATOM   4520  CB  ASN A 306      72.395   7.035  17.137  1.00  0.00           C  
ATOM   4521  CG  ASN A 306      71.388   8.053  16.679  1.00  0.00           C  
ATOM   4522  OD1 ASN A 306      70.871   8.839  17.481  1.00  0.00           O  
ATOM   4523  ND2 ASN A 306      71.099   8.055  15.402  1.00  0.00           N  
ATOM   4524  H   ASN A 306      74.569   8.097  16.039  1.00  0.00           H  
ATOM   4525  HA  ASN A 306      73.175   8.314  18.656  1.00  0.00           H  
ATOM   4526 1HB  ASN A 306      72.762   6.487  16.268  1.00  0.00           H  
ATOM   4527 2HB  ASN A 306      71.897   6.318  17.790  1.00  0.00           H  
ATOM   4528 1HD2 ASN A 306      70.435   8.710  15.040  1.00  0.00           H  
ATOM   4529 2HD2 ASN A 306      71.541   7.401  14.789  1.00  0.00           H  
ATOM   4530  N   GLY A 307      75.656   6.450  18.174  1.00  0.00           N  
ATOM   4531  CA  GLY A 307      76.563   5.494  18.805  1.00  0.00           C  
ATOM   4532  C   GLY A 307      76.423   4.083  18.240  1.00  0.00           C  
ATOM   4533  O   GLY A 307      76.440   3.102  18.983  1.00  0.00           O  
ATOM   4534  H   GLY A 307      76.002   7.023  17.418  1.00  0.00           H  
ATOM   4535 1HA  GLY A 307      77.593   5.826  18.671  1.00  0.00           H  
ATOM   4536 2HA  GLY A 307      76.372   5.464  19.877  1.00  0.00           H  
ATOM   4537  N   ALA A 308      76.285   3.992  16.921  1.00  0.00           N  
ATOM   4538  CA  ALA A 308      76.355   2.717  16.211  1.00  0.00           C  
ATOM   4539  C   ALA A 308      77.775   2.430  15.735  1.00  0.00           C  
ATOM   4540  O   ALA A 308      78.453   3.311  15.206  1.00  0.00           O  
ATOM   4541  CB  ALA A 308      75.391   2.712  15.033  1.00  0.00           C  
ATOM   4542  H   ALA A 308      76.126   4.832  16.384  1.00  0.00           H  
ATOM   4543  HA  ALA A 308      76.069   1.927  16.905  1.00  0.00           H  
ATOM   4544 1HB  ALA A 308      75.457   1.755  14.514  1.00  0.00           H  
ATOM   4545 2HB  ALA A 308      74.374   2.859  15.395  1.00  0.00           H  
ATOM   4546 3HB  ALA A 308      75.652   3.515  14.347  1.00  0.00           H  
ATOM   4547  N   PRO A 309      78.231   1.198  15.920  1.00  0.00           N  
ATOM   4548  CA  PRO A 309      79.558   0.796  15.484  1.00  0.00           C  
ATOM   4549  C   PRO A 309      79.661   0.769  13.959  1.00  0.00           C  
ATOM   4550  O   PRO A 309      78.759   0.286  13.275  1.00  0.00           O  
ATOM   4551  CB  PRO A 309      79.703  -0.605  16.087  1.00  0.00           C  
ATOM   4552  CG  PRO A 309      78.300  -1.081  16.248  1.00  0.00           C  
ATOM   4553  CD  PRO A 309      77.515   0.167  16.557  1.00  0.00           C  
ATOM   4554  HA  PRO A 309      80.302   1.486  15.907  1.00  0.00           H  
ATOM   4555 1HB  PRO A 309      80.296  -1.244  15.415  1.00  0.00           H  
ATOM   4556 2HB  PRO A 309      80.248  -0.550  17.041  1.00  0.00           H  
ATOM   4557 1HG  PRO A 309      77.959  -1.579  15.329  1.00  0.00           H  
ATOM   4558 2HG  PRO A 309      78.242  -1.827  17.054  1.00  0.00           H  
ATOM   4559 1HD  PRO A 309      76.505   0.080  16.129  1.00  0.00           H  
ATOM   4560 2HD  PRO A 309      77.464   0.308  17.646  1.00  0.00           H  
ATOM   4561  N   ILE A 310      80.781   1.302  13.507  1.00  0.00           N  
ATOM   4562  CA  ILE A 310      81.408   1.834  12.299  1.00  0.00           C  
ATOM   4563  C   ILE A 310      81.519   0.761  11.210  1.00  0.00           C  
ATOM   4564  O   ILE A 310      81.662   1.075  10.028  1.00  0.00           O  
ATOM   4565  CB  ILE A 310      82.806   2.397  12.612  1.00  0.00           C  
ATOM   4566  CG1 ILE A 310      83.281   3.309  11.477  1.00  0.00           C  
ATOM   4567  CG2 ILE A 310      83.797   1.266  12.840  1.00  0.00           C  
ATOM   4568  CD1 ILE A 310      84.506   4.125  11.822  1.00  0.00           C  
ATOM   4569  H   ILE A 310      81.553   1.438  14.144  1.00  0.00           H  
ATOM   4570  HA  ILE A 310      80.788   2.644  11.916  1.00  0.00           H  
ATOM   4571  HB  ILE A 310      82.758   3.012  13.511  1.00  0.00           H  
ATOM   4572 1HG1 ILE A 310      83.508   2.707  10.598  1.00  0.00           H  
ATOM   4573 2HG1 ILE A 310      82.480   3.996  11.204  1.00  0.00           H  
ATOM   4574 1HG2 ILE A 310      84.780   1.682  13.059  1.00  0.00           H  
ATOM   4575 2HG2 ILE A 310      83.465   0.656  13.679  1.00  0.00           H  
ATOM   4576 3HG2 ILE A 310      83.856   0.648  11.944  1.00  0.00           H  
ATOM   4577 1HD1 ILE A 310      84.781   4.746  10.969  1.00  0.00           H  
ATOM   4578 2HD1 ILE A 310      84.289   4.763  12.680  1.00  0.00           H  
ATOM   4579 3HD1 ILE A 310      85.331   3.457  12.065  1.00  0.00           H  
ATOM   4580  N   GLU A 311      81.452  -0.502  11.622  1.00  0.00           N  
ATOM   4581  CA  GLU A 311      81.610  -1.635  10.717  1.00  0.00           C  
ATOM   4582  C   GLU A 311      80.508  -1.657   9.666  1.00  0.00           C  
ATOM   4583  O   GLU A 311      80.760  -1.937   8.494  1.00  0.00           O  
ATOM   4584  CB  GLU A 311      81.607  -2.949  11.501  1.00  0.00           C  
ATOM   4585  CG  GLU A 311      82.809  -3.139  12.415  1.00  0.00           C  
ATOM   4586  CD  GLU A 311      82.671  -2.408  13.722  1.00  0.00           C  
ATOM   4587  OE1 GLU A 311      81.660  -1.781  13.926  1.00  0.00           O  
ATOM   4588  OE2 GLU A 311      83.579  -2.477  14.516  1.00  0.00           O  
ATOM   4589  H   GLU A 311      81.285  -0.692  12.600  1.00  0.00           H  
ATOM   4590  HA  GLU A 311      82.567  -1.537  10.204  1.00  0.00           H  
ATOM   4591 1HB  GLU A 311      80.708  -3.004  12.115  1.00  0.00           H  
ATOM   4592 2HB  GLU A 311      81.580  -3.788  10.805  1.00  0.00           H  
ATOM   4593 1HG  GLU A 311      82.933  -4.202  12.618  1.00  0.00           H  
ATOM   4594 2HG  GLU A 311      83.702  -2.789  11.900  1.00  0.00           H  
ATOM   4595  N   SER A 312      79.285  -1.360  10.091  1.00  0.00           N  
ATOM   4596  CA  SER A 312      78.142  -1.346   9.186  1.00  0.00           C  
ATOM   4597  C   SER A 312      78.285  -0.253   8.135  1.00  0.00           C  
ATOM   4598  O   SER A 312      77.969  -0.460   6.963  1.00  0.00           O  
ATOM   4599  CB  SER A 312      76.859  -1.143   9.968  1.00  0.00           C  
ATOM   4600  OG  SER A 312      76.602  -2.237  10.805  1.00  0.00           O  
ATOM   4601  H   SER A 312      79.143  -1.138  11.066  1.00  0.00           H  
ATOM   4602  HA  SER A 312      78.093  -2.308   8.675  1.00  0.00           H  
ATOM   4603 1HB  SER A 312      76.938  -0.235  10.566  1.00  0.00           H  
ATOM   4604 2HB  SER A 312      76.029  -1.008   9.276  1.00  0.00           H  
ATOM   4605  HG  SER A 312      75.782  -2.035  11.261  1.00  0.00           H  
ATOM   4606  N   GLY A 313      78.763   0.911   8.560  1.00  0.00           N  
ATOM   4607  CA  GLY A 313      78.949   2.039   7.655  1.00  0.00           C  
ATOM   4608  C   GLY A 313      80.008   1.733   6.604  1.00  0.00           C  
ATOM   4609  O   GLY A 313      79.851   2.076   5.432  1.00  0.00           O  
ATOM   4610  H   GLY A 313      79.004   1.017   9.535  1.00  0.00           H  
ATOM   4611 1HA  GLY A 313      78.003   2.273   7.166  1.00  0.00           H  
ATOM   4612 2HA  GLY A 313      79.242   2.919   8.226  1.00  0.00           H  
ATOM   4613  N   VAL A 314      81.087   1.086   7.029  1.00  0.00           N  
ATOM   4614  CA  VAL A 314      82.174   0.732   6.124  1.00  0.00           C  
ATOM   4615  C   VAL A 314      81.712  -0.268   5.072  1.00  0.00           C  
ATOM   4616  O   VAL A 314      82.074  -0.163   3.900  1.00  0.00           O  
ATOM   4617  CB  VAL A 314      83.353   0.134   6.914  1.00  0.00           C  
ATOM   4618  CG1 VAL A 314      84.409  -0.410   5.963  1.00  0.00           C  
ATOM   4619  CG2 VAL A 314      83.948   1.188   7.834  1.00  0.00           C  
ATOM   4620  H   VAL A 314      81.156   0.833   8.004  1.00  0.00           H  
ATOM   4621  HA  VAL A 314      82.514   1.638   5.620  1.00  0.00           H  
ATOM   4622  HB  VAL A 314      82.992  -0.706   7.508  1.00  0.00           H  
ATOM   4623 1HG1 VAL A 314      85.235  -0.830   6.538  1.00  0.00           H  
ATOM   4624 2HG1 VAL A 314      83.971  -1.189   5.339  1.00  0.00           H  
ATOM   4625 3HG1 VAL A 314      84.781   0.396   5.332  1.00  0.00           H  
ATOM   4626 1HG2 VAL A 314      84.781   0.758   8.390  1.00  0.00           H  
ATOM   4627 2HG2 VAL A 314      84.304   2.031   7.241  1.00  0.00           H  
ATOM   4628 3HG2 VAL A 314      83.186   1.533   8.533  1.00  0.00           H  
ATOM   4629  N   GLU A 315      80.910  -1.238   5.498  1.00  0.00           N  
ATOM   4630  CA  GLU A 315      80.397  -2.260   4.593  1.00  0.00           C  
ATOM   4631  C   GLU A 315      79.477  -1.652   3.541  1.00  0.00           C  
ATOM   4632  O   GLU A 315      79.526  -2.025   2.369  1.00  0.00           O  
ATOM   4633  CB  GLU A 315      79.648  -3.340   5.377  1.00  0.00           C  
ATOM   4634  CG  GLU A 315      80.538  -4.218   6.245  1.00  0.00           C  
ATOM   4635  CD  GLU A 315      79.762  -5.219   7.055  1.00  0.00           C  
ATOM   4636  OE1 GLU A 315      78.556  -5.162   7.036  1.00  0.00           O  
ATOM   4637  OE2 GLU A 315      80.376  -6.041   7.693  1.00  0.00           O  
ATOM   4638  H   GLU A 315      80.649  -1.268   6.473  1.00  0.00           H  
ATOM   4639  HA  GLU A 315      81.241  -2.723   4.080  1.00  0.00           H  
ATOM   4640 1HB  GLU A 315      78.907  -2.871   6.025  1.00  0.00           H  
ATOM   4641 2HB  GLU A 315      79.113  -3.988   4.683  1.00  0.00           H  
ATOM   4642 1HG  GLU A 315      81.240  -4.752   5.604  1.00  0.00           H  
ATOM   4643 2HG  GLU A 315      81.114  -3.582   6.917  1.00  0.00           H  
ATOM   4644  N   ALA A 316      78.639  -0.714   3.967  1.00  0.00           N  
ATOM   4645  CA  ALA A 316      77.706  -0.052   3.062  1.00  0.00           C  
ATOM   4646  C   ALA A 316      78.445   0.765   2.010  1.00  0.00           C  
ATOM   4647  O   ALA A 316      78.068   0.772   0.838  1.00  0.00           O  
ATOM   4648  CB  ALA A 316      76.748   0.835   3.844  1.00  0.00           C  
ATOM   4649  H   ALA A 316      78.648  -0.452   4.943  1.00  0.00           H  
ATOM   4650  HA  ALA A 316      77.132  -0.821   2.545  1.00  0.00           H  
ATOM   4651 1HB  ALA A 316      76.059   1.323   3.155  1.00  0.00           H  
ATOM   4652 2HB  ALA A 316      76.185   0.227   4.552  1.00  0.00           H  
ATOM   4653 3HB  ALA A 316      77.314   1.592   4.386  1.00  0.00           H  
ATOM   4654  N   VAL A 317      79.499   1.453   2.436  1.00  0.00           N  
ATOM   4655  CA  VAL A 317      80.293   2.275   1.531  1.00  0.00           C  
ATOM   4656  C   VAL A 317      80.991   1.422   0.479  1.00  0.00           C  
ATOM   4657  O   VAL A 317      81.056   1.794  -0.693  1.00  0.00           O  
ATOM   4658  CB  VAL A 317      81.346   3.074   2.321  1.00  0.00           C  
ATOM   4659  CG1 VAL A 317      82.298   3.785   1.371  1.00  0.00           C  
ATOM   4660  CG2 VAL A 317      80.657   4.071   3.241  1.00  0.00           C  
ATOM   4661  H   VAL A 317      79.756   1.405   3.412  1.00  0.00           H  
ATOM   4662  HA  VAL A 317      79.627   2.976   1.026  1.00  0.00           H  
ATOM   4663  HB  VAL A 317      81.943   2.382   2.916  1.00  0.00           H  
ATOM   4664 1HG1 VAL A 317      83.036   4.345   1.946  1.00  0.00           H  
ATOM   4665 2HG1 VAL A 317      82.807   3.050   0.747  1.00  0.00           H  
ATOM   4666 3HG1 VAL A 317      81.736   4.472   0.739  1.00  0.00           H  
ATOM   4667 1HG2 VAL A 317      81.408   4.632   3.797  1.00  0.00           H  
ATOM   4668 2HG2 VAL A 317      80.056   4.759   2.646  1.00  0.00           H  
ATOM   4669 3HG2 VAL A 317      80.013   3.536   3.939  1.00  0.00           H  
ATOM   4670  N   GLU A 318      81.512   0.276   0.905  1.00  0.00           N  
ATOM   4671  CA  GLU A 318      82.205  -0.632  -0.000  1.00  0.00           C  
ATOM   4672  C   GLU A 318      81.257  -1.193  -1.052  1.00  0.00           C  
ATOM   4673  O   GLU A 318      81.615  -1.312  -2.224  1.00  0.00           O  
ATOM   4674  CB  GLU A 318      82.848  -1.778   0.784  1.00  0.00           C  
ATOM   4675  CG  GLU A 318      83.662  -2.743  -0.066  1.00  0.00           C  
ATOM   4676  CD  GLU A 318      84.351  -3.802   0.748  1.00  0.00           C  
ATOM   4677  OE1 GLU A 318      84.221  -3.780   1.948  1.00  0.00           O  
ATOM   4678  OE2 GLU A 318      85.008  -4.635   0.169  1.00  0.00           O  
ATOM   4679  H   GLU A 318      81.425   0.029   1.880  1.00  0.00           H  
ATOM   4680  HA  GLU A 318      82.990  -0.076  -0.513  1.00  0.00           H  
ATOM   4681 1HB  GLU A 318      83.507  -1.370   1.551  1.00  0.00           H  
ATOM   4682 2HB  GLU A 318      82.072  -2.352   1.291  1.00  0.00           H  
ATOM   4683 1HG  GLU A 318      83.000  -3.226  -0.784  1.00  0.00           H  
ATOM   4684 2HG  GLU A 318      84.408  -2.178  -0.624  1.00  0.00           H  
ATOM   4685  N   ALA A 319      80.046  -1.536  -0.626  1.00  0.00           N  
ATOM   4686  CA  ALA A 319      79.043  -2.085  -1.531  1.00  0.00           C  
ATOM   4687  C   ALA A 319      78.631  -1.063  -2.583  1.00  0.00           C  
ATOM   4688  O   ALA A 319      78.458  -1.399  -3.755  1.00  0.00           O  
ATOM   4689  CB  ALA A 319      77.827  -2.559  -0.749  1.00  0.00           C  
ATOM   4690  H   ALA A 319      79.815  -1.413   0.349  1.00  0.00           H  
ATOM   4691  HA  ALA A 319      79.484  -2.937  -2.048  1.00  0.00           H  
ATOM   4692 1HB  ALA A 319      77.087  -2.966  -1.438  1.00  0.00           H  
ATOM   4693 2HB  ALA A 319      78.127  -3.331  -0.041  1.00  0.00           H  
ATOM   4694 3HB  ALA A 319      77.394  -1.719  -0.207  1.00  0.00           H  
ATOM   4695  N   ALA A 320      78.475   0.186  -2.157  1.00  0.00           N  
ATOM   4696  CA  ALA A 320      78.082   1.260  -3.062  1.00  0.00           C  
ATOM   4697  C   ALA A 320      79.155   1.513  -4.114  1.00  0.00           C  
ATOM   4698  O   ALA A 320      78.849   1.733  -5.286  1.00  0.00           O  
ATOM   4699  CB  ALA A 320      77.796   2.534  -2.280  1.00  0.00           C  
ATOM   4700  H   ALA A 320      78.633   0.397  -1.182  1.00  0.00           H  
ATOM   4701  HA  ALA A 320      77.173   0.952  -3.579  1.00  0.00           H  
ATOM   4702 1HB  ALA A 320      77.505   3.326  -2.970  1.00  0.00           H  
ATOM   4703 2HB  ALA A 320      76.988   2.353  -1.572  1.00  0.00           H  
ATOM   4704 3HB  ALA A 320      78.691   2.836  -1.739  1.00  0.00           H  
ATOM   4705  N   ALA A 321      80.413   1.480  -3.688  1.00  0.00           N  
ATOM   4706  CA  ALA A 321      81.534   1.706  -4.593  1.00  0.00           C  
ATOM   4707  C   ALA A 321      81.623   0.608  -5.645  1.00  0.00           C  
ATOM   4708  O   ALA A 321      81.887   0.878  -6.817  1.00  0.00           O  
ATOM   4709  CB  ALA A 321      82.836   1.796  -3.811  1.00  0.00           C  
ATOM   4710  H   ALA A 321      80.597   1.294  -2.713  1.00  0.00           H  
ATOM   4711  HA  ALA A 321      81.367   2.651  -5.110  1.00  0.00           H  
ATOM   4712 1HB  ALA A 321      83.664   1.965  -4.500  1.00  0.00           H  
ATOM   4713 2HB  ALA A 321      82.780   2.623  -3.103  1.00  0.00           H  
ATOM   4714 3HB  ALA A 321      83.000   0.866  -3.269  1.00  0.00           H  
ATOM   4715  N   ARG A 322      81.401  -0.631  -5.219  1.00  0.00           N  
ATOM   4716  CA  ARG A 322      81.456  -1.773  -6.124  1.00  0.00           C  
ATOM   4717  C   ARG A 322      80.357  -1.696  -7.176  1.00  0.00           C  
ATOM   4718  O   ARG A 322      80.584  -1.998  -8.348  1.00  0.00           O  
ATOM   4719  CB  ARG A 322      81.323  -3.076  -5.350  1.00  0.00           C  
ATOM   4720  CG  ARG A 322      82.526  -3.437  -4.493  1.00  0.00           C  
ATOM   4721  CD  ARG A 322      82.332  -4.733  -3.793  1.00  0.00           C  
ATOM   4722  NE  ARG A 322      83.444  -5.043  -2.909  1.00  0.00           N  
ATOM   4723  CZ  ARG A 322      84.592  -5.630  -3.300  1.00  0.00           C  
ATOM   4724  NH1 ARG A 322      84.763  -5.964  -4.560  1.00  0.00           N  
ATOM   4725  NH2 ARG A 322      85.546  -5.871  -2.418  1.00  0.00           N  
ATOM   4726  H   ARG A 322      81.189  -0.785  -4.244  1.00  0.00           H  
ATOM   4727  HA  ARG A 322      82.422  -1.767  -6.630  1.00  0.00           H  
ATOM   4728 1HB  ARG A 322      80.455  -3.022  -4.694  1.00  0.00           H  
ATOM   4729 2HB  ARG A 322      81.155  -3.898  -6.047  1.00  0.00           H  
ATOM   4730 1HG  ARG A 322      83.411  -3.518  -5.125  1.00  0.00           H  
ATOM   4731 2HG  ARG A 322      82.684  -2.662  -3.743  1.00  0.00           H  
ATOM   4732 1HD  ARG A 322      81.422  -4.690  -3.194  1.00  0.00           H  
ATOM   4733 2HD  ARG A 322      82.246  -5.534  -4.526  1.00  0.00           H  
ATOM   4734  HE  ARG A 322      83.349  -4.801  -1.932  1.00  0.00           H  
ATOM   4735 1HH1 ARG A 322      84.034  -5.780  -5.235  1.00  0.00           H  
ATOM   4736 2HH1 ARG A 322      85.623  -6.404  -4.854  1.00  0.00           H  
ATOM   4737 1HH2 ARG A 322      85.414  -5.614  -1.449  1.00  0.00           H  
ATOM   4738 2HH2 ARG A 322      86.405  -6.310  -2.711  1.00  0.00           H  
ATOM   4739  N   ALA A 323      79.165  -1.290  -6.751  1.00  0.00           N  
ATOM   4740  CA  ALA A 323      78.028  -1.173  -7.655  1.00  0.00           C  
ATOM   4741  C   ALA A 323      78.270  -0.098  -8.707  1.00  0.00           C  
ATOM   4742  O   ALA A 323      77.938  -0.277  -9.879  1.00  0.00           O  
ATOM   4743  CB  ALA A 323      76.758  -0.872  -6.873  1.00  0.00           C  
ATOM   4744  H   ALA A 323      79.044  -1.056  -5.776  1.00  0.00           H  
ATOM   4745  HA  ALA A 323      77.907  -2.125  -8.172  1.00  0.00           H  
ATOM   4746 1HB  ALA A 323      75.918  -0.787  -7.562  1.00  0.00           H  
ATOM   4747 2HB  ALA A 323      76.567  -1.678  -6.164  1.00  0.00           H  
ATOM   4748 3HB  ALA A 323      76.878   0.065  -6.331  1.00  0.00           H  
ATOM   4749  N   ALA A 324      78.850   1.019  -8.282  1.00  0.00           N  
ATOM   4750  CA  ALA A 324      79.137   2.126  -9.186  1.00  0.00           C  
ATOM   4751  C   ALA A 324      80.164   1.725 -10.238  1.00  0.00           C  
ATOM   4752  O   ALA A 324      80.037   2.080 -11.410  1.00  0.00           O  
ATOM   4753  CB  ALA A 324      79.626   3.336  -8.403  1.00  0.00           C  
ATOM   4754  H   ALA A 324      79.099   1.104  -7.307  1.00  0.00           H  
ATOM   4755  HA  ALA A 324      78.214   2.389  -9.703  1.00  0.00           H  
ATOM   4756 1HB  ALA A 324      79.836   4.154  -9.092  1.00  0.00           H  
ATOM   4757 2HB  ALA A 324      78.857   3.646  -7.695  1.00  0.00           H  
ATOM   4758 3HB  ALA A 324      80.534   3.076  -7.862  1.00  0.00           H  
ATOM   4759  N   ILE A 325      81.181   0.984  -9.813  1.00  0.00           N  
ATOM   4760  CA  ILE A 325      82.232   0.533 -10.717  1.00  0.00           C  
ATOM   4761  C   ILE A 325      81.681  -0.421 -11.769  1.00  0.00           C  
ATOM   4762  O   ILE A 325      82.051  -0.349 -12.941  1.00  0.00           O  
ATOM   4763  CB  ILE A 325      83.366  -0.159  -9.939  1.00  0.00           C  
ATOM   4764  CG1 ILE A 325      84.108   0.854  -9.063  1.00  0.00           C  
ATOM   4765  CG2 ILE A 325      84.328  -0.844 -10.898  1.00  0.00           C  
ATOM   4766  CD1 ILE A 325      85.055   0.223  -8.068  1.00  0.00           C  
ATOM   4767  H   ILE A 325      81.228   0.726  -8.838  1.00  0.00           H  
ATOM   4768  HA  ILE A 325      82.645   1.402 -11.228  1.00  0.00           H  
ATOM   4769  HB  ILE A 325      82.944  -0.906  -9.268  1.00  0.00           H  
ATOM   4770 1HG1 ILE A 325      84.680   1.532  -9.696  1.00  0.00           H  
ATOM   4771 2HG1 ILE A 325      83.386   1.455  -8.510  1.00  0.00           H  
ATOM   4772 1HG2 ILE A 325      85.124  -1.327 -10.331  1.00  0.00           H  
ATOM   4773 2HG2 ILE A 325      83.791  -1.592 -11.479  1.00  0.00           H  
ATOM   4774 3HG2 ILE A 325      84.760  -0.103 -11.571  1.00  0.00           H  
ATOM   4775 1HD1 ILE A 325      85.543   1.004  -7.484  1.00  0.00           H  
ATOM   4776 2HD1 ILE A 325      84.497  -0.434  -7.401  1.00  0.00           H  
ATOM   4777 3HD1 ILE A 325      85.809  -0.355  -8.601  1.00  0.00           H  
ATOM   4778  N   GLU A 326      80.795  -1.315 -11.344  1.00  0.00           N  
ATOM   4779  CA  GLU A 326      80.191  -2.286 -12.248  1.00  0.00           C  
ATOM   4780  C   GLU A 326      79.330  -1.599 -13.300  1.00  0.00           C  
ATOM   4781  O   GLU A 326      79.345  -1.977 -14.472  1.00  0.00           O  
ATOM   4782  CB  GLU A 326      79.347  -3.293 -11.463  1.00  0.00           C  
ATOM   4783  CG  GLU A 326      80.155  -4.248 -10.595  1.00  0.00           C  
ATOM   4784  CD  GLU A 326      79.291  -5.173  -9.784  1.00  0.00           C  
ATOM   4785  OE1 GLU A 326      78.095  -5.007  -9.802  1.00  0.00           O  
ATOM   4786  OE2 GLU A 326      79.828  -6.048  -9.146  1.00  0.00           O  
ATOM   4787  H   GLU A 326      80.533  -1.322 -10.369  1.00  0.00           H  
ATOM   4788  HA  GLU A 326      80.989  -2.824 -12.761  1.00  0.00           H  
ATOM   4789 1HB  GLU A 326      78.653  -2.758 -10.815  1.00  0.00           H  
ATOM   4790 2HB  GLU A 326      78.755  -3.890 -12.156  1.00  0.00           H  
ATOM   4791 1HG  GLU A 326      80.804  -4.844 -11.236  1.00  0.00           H  
ATOM   4792 2HG  GLU A 326      80.786  -3.667  -9.924  1.00  0.00           H  
ATOM   4793  N   ALA A 327      78.580  -0.588 -12.875  1.00  0.00           N  
ATOM   4794  CA  ALA A 327      77.711   0.155 -13.779  1.00  0.00           C  
ATOM   4795  C   ALA A 327      78.520   0.902 -14.831  1.00  0.00           C  
ATOM   4796  O   ALA A 327      78.145   0.943 -16.003  1.00  0.00           O  
ATOM   4797  CB  ALA A 327      76.838   1.125 -12.996  1.00  0.00           C  
ATOM   4798  H   ALA A 327      78.613  -0.327 -11.900  1.00  0.00           H  
ATOM   4799  HA  ALA A 327      77.070  -0.559 -14.296  1.00  0.00           H  
ATOM   4800 1HB  ALA A 327      76.194   1.672 -13.685  1.00  0.00           H  
ATOM   4801 2HB  ALA A 327      76.222   0.570 -12.288  1.00  0.00           H  
ATOM   4802 3HB  ALA A 327      77.469   1.827 -12.455  1.00  0.00           H  
ATOM   4803  N   SER A 328      79.632   1.492 -14.406  1.00  0.00           N  
ATOM   4804  CA  SER A 328      80.497   2.240 -15.310  1.00  0.00           C  
ATOM   4805  C   SER A 328      80.978   1.365 -16.461  1.00  0.00           C  
ATOM   4806  O   SER A 328      80.931   1.769 -17.623  1.00  0.00           O  
ATOM   4807  CB  SER A 328      81.688   2.795 -14.553  1.00  0.00           C  
ATOM   4808  OG  SER A 328      81.283   3.753 -13.613  1.00  0.00           O  
ATOM   4809  H   SER A 328      79.885   1.421 -13.431  1.00  0.00           H  
ATOM   4810  HA  SER A 328      79.926   3.071 -15.727  1.00  0.00           H  
ATOM   4811 1HB  SER A 328      82.208   1.983 -14.047  1.00  0.00           H  
ATOM   4812 2HB  SER A 328      82.388   3.245 -15.256  1.00  0.00           H  
ATOM   4813  HG  SER A 328      80.961   3.260 -12.855  1.00  0.00           H  
ATOM   4814  N   VAL A 329      81.441   0.164 -16.132  1.00  0.00           N  
ATOM   4815  CA  VAL A 329      81.931  -0.770 -17.138  1.00  0.00           C  
ATOM   4816  C   VAL A 329      80.858  -1.076 -18.175  1.00  0.00           C  
ATOM   4817  O   VAL A 329      81.118  -1.049 -19.378  1.00  0.00           O  
ATOM   4818  CB  VAL A 329      82.386  -2.082 -16.472  1.00  0.00           C  
ATOM   4819  CG1 VAL A 329      82.695  -3.135 -17.526  1.00  0.00           C  
ATOM   4820  CG2 VAL A 329      83.603  -1.823 -15.596  1.00  0.00           C  
ATOM   4821  H   VAL A 329      81.454  -0.109 -15.160  1.00  0.00           H  
ATOM   4822  HA  VAL A 329      82.786  -0.318 -17.642  1.00  0.00           H  
ATOM   4823  HB  VAL A 329      81.572  -2.469 -15.859  1.00  0.00           H  
ATOM   4824 1HG1 VAL A 329      83.015  -4.056 -17.037  1.00  0.00           H  
ATOM   4825 2HG1 VAL A 329      81.800  -3.331 -18.117  1.00  0.00           H  
ATOM   4826 3HG1 VAL A 329      83.491  -2.776 -18.177  1.00  0.00           H  
ATOM   4827 1HG2 VAL A 329      83.919  -2.755 -15.128  1.00  0.00           H  
ATOM   4828 2HG2 VAL A 329      84.415  -1.430 -16.208  1.00  0.00           H  
ATOM   4829 3HG2 VAL A 329      83.347  -1.098 -14.824  1.00  0.00           H  
ATOM   4830  N   LYS A 330      79.651  -1.367 -17.703  1.00  0.00           N  
ATOM   4831  CA  LYS A 330      78.536  -1.678 -18.589  1.00  0.00           C  
ATOM   4832  C   LYS A 330      78.270  -0.537 -19.562  1.00  0.00           C  
ATOM   4833  O   LYS A 330      78.103  -0.758 -20.762  1.00  0.00           O  
ATOM   4834  CB  LYS A 330      77.276  -1.981 -17.777  1.00  0.00           C  
ATOM   4835  CG  LYS A 330      77.316  -3.304 -17.023  1.00  0.00           C  
ATOM   4836  CD  LYS A 330      76.040  -3.524 -16.225  1.00  0.00           C  
ATOM   4837  CE  LYS A 330      76.086  -4.837 -15.457  1.00  0.00           C  
ATOM   4838  NZ  LYS A 330      74.861  -5.047 -14.639  1.00  0.00           N  
ATOM   4839  H   LYS A 330      79.502  -1.373 -16.704  1.00  0.00           H  
ATOM   4840  HA  LYS A 330      78.795  -2.561 -19.174  1.00  0.00           H  
ATOM   4841 1HB  LYS A 330      77.111  -1.186 -17.050  1.00  0.00           H  
ATOM   4842 2HB  LYS A 330      76.411  -2.001 -18.441  1.00  0.00           H  
ATOM   4843 1HG  LYS A 330      77.437  -4.124 -17.732  1.00  0.00           H  
ATOM   4844 2HG  LYS A 330      78.166  -3.308 -16.342  1.00  0.00           H  
ATOM   4845 1HD  LYS A 330      75.906  -2.704 -15.519  1.00  0.00           H  
ATOM   4846 2HD  LYS A 330      75.186  -3.541 -16.902  1.00  0.00           H  
ATOM   4847 1HE  LYS A 330      76.188  -5.665 -16.157  1.00  0.00           H  
ATOM   4848 2HE  LYS A 330      76.953  -4.841 -14.796  1.00  0.00           H  
ATOM   4849 1HZ  LYS A 330      74.931  -5.926 -14.146  1.00  0.00           H  
ATOM   4850 2HZ  LYS A 330      74.767  -4.293 -13.972  1.00  0.00           H  
ATOM   4851 3HZ  LYS A 330      74.052  -5.064 -15.243  1.00  0.00           H  
ATOM   4852  N   ALA A 331      78.236   0.679 -19.014  1.00  0.00           N  
ATOM   4853  CA  ALA A 331      77.950   1.891 -19.768  1.00  0.00           C  
ATOM   4854  C   ALA A 331      79.121   2.347 -20.630  1.00  0.00           C  
ATOM   4855  O   ALA A 331      78.932   3.005 -21.653  1.00  0.00           O  
ATOM   4856  CB  ALA A 331      77.542   3.006 -18.816  1.00  0.00           C  
ATOM   4857  H   ALA A 331      78.416   0.778 -18.025  1.00  0.00           H  
ATOM   4858  HA  ALA A 331      77.120   1.682 -20.443  1.00  0.00           H  
ATOM   4859 1HB  ALA A 331      77.313   3.906 -19.387  1.00  0.00           H  
ATOM   4860 2HB  ALA A 331      76.660   2.699 -18.253  1.00  0.00           H  
ATOM   4861 3HB  ALA A 331      78.359   3.212 -18.126  1.00  0.00           H  
ATOM   4862  N   GLY A 332      80.333   1.998 -20.217  1.00  0.00           N  
ATOM   4863  CA  GLY A 332      81.528   2.635 -20.759  1.00  0.00           C  
ATOM   4864  C   GLY A 332      81.736   4.015 -20.143  1.00  0.00           C  
ATOM   4865  O   GLY A 332      81.847   5.013 -20.855  1.00  0.00           O  
ATOM   4866  H   GLY A 332      80.425   1.278 -19.515  1.00  0.00           H  
ATOM   4867 1HA  GLY A 332      82.397   2.007 -20.562  1.00  0.00           H  
ATOM   4868 2HA  GLY A 332      81.434   2.723 -21.841  1.00  0.00           H  
ATOM   4869  N   ALA A 333      81.787   4.057 -18.812  1.00  0.00           N  
ATOM   4870  CA  ALA A 333      81.978   5.309 -18.080  1.00  0.00           C  
ATOM   4871  C   ALA A 333      83.161   5.216 -17.127  1.00  0.00           C  
ATOM   4872  O   ALA A 333      83.397   4.175 -16.514  1.00  0.00           O  
ATOM   4873  CB  ALA A 333      80.714   5.676 -17.316  1.00  0.00           C  
ATOM   4874  H   ALA A 333      81.691   3.199 -18.289  1.00  0.00           H  
ATOM   4875  HA  ALA A 333      82.194   6.095 -18.804  1.00  0.00           H  
ATOM   4876 1HB  ALA A 333      80.874   6.609 -16.775  1.00  0.00           H  
ATOM   4877 2HB  ALA A 333      79.888   5.800 -18.016  1.00  0.00           H  
ATOM   4878 3HB  ALA A 333      80.474   4.884 -16.609  1.00  0.00           H  
ATOM   4879  N   SER A 334      83.908   6.311 -17.002  1.00  0.00           N  
ATOM   4880  CA  SER A 334      85.072   6.355 -16.126  1.00  0.00           C  
ATOM   4881  C   SER A 334      84.664   6.413 -14.662  1.00  0.00           C  
ATOM   4882  O   SER A 334      83.818   7.220 -14.275  1.00  0.00           O  
ATOM   4883  CB  SER A 334      85.935   7.555 -16.466  1.00  0.00           C  
ATOM   4884  OG  SER A 334      87.008   7.671 -15.572  1.00  0.00           O  
ATOM   4885  H   SER A 334      83.662   7.137 -17.529  1.00  0.00           H  
ATOM   4886  HA  SER A 334      85.656   5.447 -16.281  1.00  0.00           H  
ATOM   4887 1HB  SER A 334      86.314   7.454 -17.482  1.00  0.00           H  
ATOM   4888 2HB  SER A 334      85.329   8.460 -16.430  1.00  0.00           H  
ATOM   4889  HG  SER A 334      87.501   8.446 -15.851  1.00  0.00           H  
ATOM   4890  N   VAL A 335      85.269   5.553 -13.848  1.00  0.00           N  
ATOM   4891  CA  VAL A 335      85.021   5.563 -12.413  1.00  0.00           C  
ATOM   4892  C   VAL A 335      85.590   6.823 -11.783  1.00  0.00           C  
ATOM   4893  O   VAL A 335      85.423   7.060 -10.587  1.00  0.00           O  
ATOM   4894  CB  VAL A 335      85.652   4.326 -11.747  1.00  0.00           C  
ATOM   4895  CG1 VAL A 335      85.053   3.049 -12.320  1.00  0.00           C  
ATOM   4896  CG2 VAL A 335      87.161   4.347 -11.939  1.00  0.00           C  
ATOM   4897  H   VAL A 335      85.914   4.879 -14.236  1.00  0.00           H  
ATOM   4898  HA  VAL A 335      83.943   5.538 -12.248  1.00  0.00           H  
ATOM   4899  HB  VAL A 335      85.420   4.339 -10.682  1.00  0.00           H  
ATOM   4900 1HG1 VAL A 335      85.511   2.185 -11.838  1.00  0.00           H  
ATOM   4901 2HG1 VAL A 335      83.979   3.039 -12.140  1.00  0.00           H  
ATOM   4902 3HG1 VAL A 335      85.243   3.008 -13.393  1.00  0.00           H  
ATOM   4903 1HG2 VAL A 335      87.600   3.470 -11.466  1.00  0.00           H  
ATOM   4904 2HG2 VAL A 335      87.392   4.339 -13.005  1.00  0.00           H  
ATOM   4905 3HG2 VAL A 335      87.572   5.249 -11.485  1.00  0.00           H  
ATOM   4906  N   LEU A 336      86.321   7.813 -12.406  1.00  0.00           N  
ATOM   4907  CA  LEU A 336      87.197   8.592 -11.541  1.00  0.00           C  
ATOM   4908  C   LEU A 336      86.400   9.377 -10.508  1.00  0.00           C  
ATOM   4909  O   LEU A 336      86.827   9.526  -9.363  1.00  0.00           O  
ATOM   4910  CB  LEU A 336      88.047   9.555 -12.379  1.00  0.00           C  
ATOM   4911  CG  LEU A 336      89.075  10.386 -11.599  1.00  0.00           C  
ATOM   4912  CD1 LEU A 336      90.047   9.454 -10.888  1.00  0.00           C  
ATOM   4913  CD2 LEU A 336      89.807  11.315 -12.555  1.00  0.00           C  
ATOM   4914  H   LEU A 336      86.218   7.948 -13.402  1.00  0.00           H  
ATOM   4915  HA  LEU A 336      87.860   7.907 -11.014  1.00  0.00           H  
ATOM   4916 1HB  LEU A 336      88.587   8.979 -13.128  1.00  0.00           H  
ATOM   4917 2HB  LEU A 336      87.382  10.249 -12.893  1.00  0.00           H  
ATOM   4918  HG  LEU A 336      88.563  10.977 -10.839  1.00  0.00           H  
ATOM   4919 1HD1 LEU A 336      90.777  10.045 -10.334  1.00  0.00           H  
ATOM   4920 2HD1 LEU A 336      89.499   8.815 -10.197  1.00  0.00           H  
ATOM   4921 3HD1 LEU A 336      90.563   8.837 -11.623  1.00  0.00           H  
ATOM   4922 1HD2 LEU A 336      90.537  11.906 -12.001  1.00  0.00           H  
ATOM   4923 2HD2 LEU A 336      90.320  10.725 -13.315  1.00  0.00           H  
ATOM   4924 3HD2 LEU A 336      89.091  11.981 -13.036  1.00  0.00           H  
ATOM   4925  N   GLU A 337      85.238   9.878 -10.922  1.00  0.00           N  
ATOM   4926  CA  GLU A 337      84.313  10.549 -10.017  1.00  0.00           C  
ATOM   4927  C   GLU A 337      83.776   9.587  -8.966  1.00  0.00           C  
ATOM   4928  O   GLU A 337      83.647   9.941  -7.794  1.00  0.00           O  
ATOM   4929  CB  GLU A 337      83.151  11.164 -10.801  1.00  0.00           C
[truncated: 436,366 more chars]
